# Supplementary material for: Computational modelling of muscle fibre operating ranges in the hindlimb of a small ground bird (Eudromia elegans), with implications for modelling locomotion in extinct species
Source: PLoS Comput Biol. 2021 Apr 1;17(4):e1008843. doi: 10.1371/journal.pcbi.1008843 (PMC8016346; doi:10.1371/journal.pcbi.1008843)
Supplement: S1 Code. MATLAB code used for (a) processing raw forceplate data, (b) performing the tracking simulations, (c) performing the inverse simulation, and (d) performing the static simulations — (ZIP) [file pcbi.1008843.s007.zip › Inverse Simulation/Running/MuscleAnalysis/Tinamou_GroundedRun_Kinematics_MuscleAnalysis_MomentArm_L_knee_rotation.sto]

MomentArm_L_knee_rotation
version=1
nRows=201
nColumns=73
inDegrees=no

"This analysis gathers basic information about muscles during a simulation (e.g., forces, tendon lenghts, moment arms, etc)."
"Units are S.I. units (second, meters, Newtons, ...)"
Angles are in degrees.

endheader
time	L_IC	L_ILPR	L_ILPOa	L_ILPOp	L_AMB	L_FMTL	L_FMTI	L_FMTM	L_ILFB	L_FCLP	L_FCLA	L_FCM	L_IFE	L_ITCr	L_ITM	L_ITCaa	L_ITCap	L_ISF	L_OM	L_OL	L_CFP	L_PIFML	L_GL	L_GI	L_GM	L_FL	L_TCf	L_TCt	L_EDL	L_FDL	L_FHL	L_FP2	L_FPP2	L_FP3	L_FPP3	L_FP4	R_IC	R_ILPR	R_ILPOa	R_ILPOp	R_AMB	R_FMTL	R_FMTI	R_FMTM	R_ILFB	R_FCLP	R_FCLA	R_FCM	R_IFE	R_ITCr	R_ITM	R_ITCaa	R_ITCap	R_ISF	R_OM	R_OL	R_CFP	R_PIFML	R_GL	R_GI	R_GM	R_FL	R_TCf	R_TCt	R_EDL	R_FDL	R_FHL	R_FP2	R_FPP2	R_FP3	R_FPP3	R_FP4
0	-0.00065584	-0.00017554	0.00584496	0.00657097	-0.00198564	0.00533872	0.00034872	-0.00062202	0.00226256	-0.00313256	0	-0.00255148	0	0	0	0	0	0	0	0	0	0	-0.00125274	-0.0025281	0	0	-0.00000272	0	0	0	0.00021474	0.00016925	-0.00086042	0.00087587	-0.00155182	-0.00165872	0	0	0	0	0	0	0	0	0	0	0	0	0	0	0	0	0	0	0	0	0	0	0	0	0	0	0	0	0	0	0	0	0	0	0	0
0.00186667	-0.00063859	-0.00014431	0.00586143	0.0065737	-0.00196811	0.00536184	0.00038538	-0.00059763	0.00250065	-0.0034522	0	-0.00293231	0	0	0	0	0	0	0	0	0	0	-0.00118102	-0.00255844	0	0	-0.000062	0	0	0	0.00019087	0.00016116	-0.00077907	0.00086477	-0.00151686	-0.00166372	0	0	0	0	0	0	0	0	0	0	0	0	0	0	0	0	0	0	0	0	0	0	0	0	0	0	0	0	0	0	0	0	0	0	0	0
0.00373333	-0.00062426	-0.00011751	0.00587833	0.00657709	-0.00194945	0.00538549	0.00042276	-0.00057261	0.00259889	-0.00370422	0	-0.00325046	0	0	0	0	0	0	0	0	0	0	-0.00111562	-0.00257514	0	0	-0.00012054	0	0	0	0.00016837	0.00015312	-0.00070377	0.00085118	-0.00148325	-0.00166665	0	0	0	0	0	0	0	0	0	0	0	0	0	0	0	0	0	0	0	0	0	0	0	0	0	0	0	0	0	0	0	0	0	0	0	0
0.00559999	-0.0006047	-0.0000901	0.00589521	0.0065806	-0.00192718	0.00540923	0.00045962	-0.00054846	0.00264277	-0.00390682	0	-0.00352109	0	0	0	0	0	0	0	0	0	0	-0.00105536	-0.00258266	0	0	-0.00017943	0	0	0	0.00014655	0.00014477	-0.00063226	0.00083524	-0.00144995	-0.00166712	0	0	0	0	0	0	0	0	0	0	0	0	0	0	0	0	0	0	0	0	0	0	0	0	0	0	0	0	0	0	0	0	0	0	0	0
0.00746666	-0.0005891	-0.00006528	0.0059119	0.00658414	-0.00191576	0.00543289	0.00049557	-0.00052553	0.0026597	-0.00406963	0	-0.00375147	0	0	0	0	0	0	0	0	0	0	-0.00100006	-0.00258343	0	0	-0.00023902	0	0	0	0.00012526	0.00013601	-0.00056407	0.00081726	-0.00141675	-0.00166506	0	0	0	0	0	0	0	0	0	0	0	0	0	0	0	0	0	0	0	0	0	0	0	0	0	0	0	0	0	0	0	0	0	0	0	0
0.00933333	-0.00057552	-0.00004106	0.00592819	0.00658757	-0.00189826	0.00545624	0.0005301	-0.00050171	0.00266117	-0.00419981	0	-0.00394724	0	0	0	0	0	0	0	0	0	0	-0.00094965	-0.00257904	0	0	-0.00029945	0	0	0	0.00010437	0.00012677	-0.00049887	0.00079748	-0.00138354	-0.00166032	0	0	0	0	0	0	0	0	0	0	0	0	0	0	0	0	0	0	0	0	0	0	0	0	0	0	0	0	0	0	0	0	0	0	0	0
0.01119999	-0.00056146	-0.00002202	0.00594374	0.0065906	-0.00188439	0.00547895	0.00056226	-0.00048874	0.00265271	-0.0043032	0	-0.0041136	0	0	0	0	0	0	0	0	0	0	-0.00090391	-0.00257048	0	0	-0.00036072	0	0	0	0.00008371	0.00011694	-0.00043596	0.00077603	-0.00135016	-0.00165241	0	0	0	0	0	0	0	0	0	0	0	0	0	0	0	0	0	0	0	0	0	0	0	0	0	0	0	0	0	0	0	0	0	0	0	0
0.01306665	-0.00055534	-0.00000747	0.0059583	0.00659299	-0.00187362	0.00550072	0.00059699	-0.00047308	0.00263716	-0.00438389	0	-0.00425412	0	0	0	0	0	0	0	0	0	0	-0.00086273	-0.00255832	0	0	-0.00042253	0	0	0	0.00006321	0.00010648	-0.00037502	0.00075314	-0.00131665	-0.00164089	0	0	0	0	0	0	0	0	0	0	0	0	0	0	0	0	0	0	0	0	0	0	0	0	0	0	0	0	0	0	0	0	0	0	0	0
0.01493332	-0.00055226	0.00000069	0.00597162	0.00659459	-0.00186711	0.0055213	0.00062175	-0.00046156	0.00261621	-0.00444492	0	-0.00437145	0	0	0	0	0	0	0	0	0	0	-0.00082611	-0.00254298	0	0	-0.00048431	0	0	0	0.0000429	0.00009541	-0.00031598	0.00072904	-0.0012833	-0.00162538	0	0	0	0	0	0	0	0	0	0	0	0	0	0	0	0	0	0	0	0	0	0	0	0	0	0	0	0	0	0	0	0	0	0	0	0
0.01679999	-0.00055455	0.00000751	0.0059835	0.00659524	-0.0018655	0.00554044	0.00064199	-0.00045491	0.00259098	-0.00448874	0	-0.00446778	0	0	0	0	0	0	0	0	0	0	-0.00079404	-0.00252471	0	0	-0.00054532	0	0	0	0.00002286	0.0000838	-0.00025893	0.00070407	-0.00125059	-0.00160558	0	0	0	0	0	0	0	0	0	0	0	0	0	0	0	0	0	0	0	0	0	0	0	0	0	0	0	0	0	0	0	0	0	0	0	0
0.01866665	-0.00056223	0.00000544	0.00599371	0.00659482	-0.00186952	0.00555791	0.00065704	-0.00045335	0.00256228	-0.00451746	0	-0.00454508	0	0	0	0	0	0	0	0	0	0	-0.00076646	-0.00250371	0	0	-0.00060466	0	0	0	0.0000032	0.00007174	-0.00020401	0.00067853	-0.00121918	-0.00158126	0	0	0	0	0	0	0	0	0	0	0	0	0	0	0	0	0	0	0	0	0	0	0	0	0	0	0	0	0	0	0	0	0	0	0	0
0.02053331	-0.00057589	-0.0000021	0.00600194	0.00659308	-0.00190703	0.00557343	0.00066601	-0.00045802	0.00253068	-0.0045329	0	-0.00460527	0	0	0	0	0	0	0	0	0	0	-0.00074324	-0.00248005	0	0	-0.0006613	0	0	0	-0.00001602	0.0000593	-0.00015123	0.00065271	-0.00118975	-0.00155206	0	0	0	0	0	0	0	0	0	0	0	0	0	0	0	0	0	0	0	0	0	0	0	0	0	0	0	0	0	0	0	0	0	0	0	0
0.02239998	-0.0005979	-0.00001947	0.00600787	0.00658979	-0.00192679	0.00558672	0.00066801	-0.00046983	0.0024966	-0.00453659	0	-0.00465004	0	0	0	0	0	0	0	0	0	0	-0.00072421	-0.00245371	0	0	-0.00071403	0	0	0	-0.00003475	0.00004657	-0.00010064	0.00062686	-0.00116341	-0.00151766	0	0	0	0	0	0	0	0	0	0	0	0	0	0	0	0	0	0	0	0	0	0	0	0	0	0	0	0	0	0	0	0	0	0	0	0
0.02426665	-0.00062971	-0.00004702	0.0060109	0.00658447	-0.00195537	0.00559734	0.0006615	-0.00049036	0.00246027	-0.00452971	0	-0.00468091	0	0	0	0	0	0	0	0	0	0	-0.00070916	-0.00242449	0	0	-0.00076134	0	0	0	-0.00005299	0.00003355	-0.00005211	0.00060117	-0.00114118	-0.00147745	0	0	0	0	0	0	0	0	0	0	0	0	0	0	0	0	0	0	0	0	0	0	0	0	0	0	0	0	0	0	0	0	0	0	0	0
0.02613331	-0.00067211	-0.00008775	0.00601094	0.00657696	-0.00199304	0.00560527	0.00064636	-0.00056774	0.002422	-0.00451336	0	-0.00469912	0	0	0	0	0	0	0	0	0	0	-0.00069771	-0.0023923	0	0	-0.00080188	0	0	0	-0.0000706	0.00002042	-0.00000587	0.00057595	-0.00112369	-0.00143142	0	0	0	0	0	0	0	0	0	0	0	0	0	0	0	0	0	0	0	0	0	0	0	0	0	0	0	0	0	0	0	0	0	0	0	0
0.02799998	-0.00072283	-0.00013519	0.00600813	0.00656729	-0.00203908	0.00561069	0.00062032	-0.00060435	0.00238227	-0.00448864	0	-0.0047058	0	0	0	0	0	0	0	0	0	0	-0.00068944	-0.00235731	0	0	-0.00083447	0	0	0	-0.00008739	0.00000743	0.00003756	0.00055155	-0.00111098	-0.00136205	0	0	0	0	0	0	0	0	0	0	0	0	0	0	0	0	0	0	0	0	0	0	0	0	0	0	0	0	0	0	0	0	0	0	0	0
0.02986664	-0.00078349	-0.00019292	0.00600216	0.00655513	-0.00209404	0.00561341	0.00058833	-0.00064876	0.00234141	-0.00445647	0	-0.00470206	0	0	0	0	0	0	0	0	0	0	-0.00068397	-0.00231953	0	0	-0.00085746	0	0	0	-0.00010322	-0.00000528	0.00007793	0.00052826	-0.00110282	-0.00128519	0	0	0	0	0	0	0	0	0	0	0	0	0	0	0	0	0	0	0	0	0	0	0	0	0	0	0	0	0	0	0	0	0	0	0	0
0.03173331	-0.00085318	-0.00025974	0.00599326	0.00654047	-0.00215685	0.00561367	0.00054925	-0.00069999	0.00229988	-0.00441795	0	-0.00468911	0	0	0	0	0	0	0	0	0	0	-0.00068074	-0.00227922	0	0	-0.00086977	0	0	0	-0.00011794	-0.00001745	0.00011495	0.00050637	-0.00109794	-0.00120207	0	0	0	0	0	0	0	0	0	0	0	0	0	0	0	0	0	0	0	0	0	0	0	0	0	0	0	0	0	0	0	0	0	0	0	0
0.03359997	-0.00093033	-0.00033413	0.00598187	0.00652351	-0.0022257	0.00561184	0.00050468	-0.00075641	0.00225821	-0.00437427	0	-0.00466824	0	0	0	0	0	0	0	0	0	0	-0.00067915	-0.00223684	0	0	-0.00087078	0	0	0	-0.00013136	-0.00002886	0.00014831	0.00048614	-0.00109471	-0.00111438	0	0	0	0	0	0	0	0	0	0	0	0	0	0	0	0	0	0	0	0	0	0	0	0	0	0	0	0	0	0	0	0	0	0	0	0
0.03546664	-0.00101281	-0.00041435	0.00596825	0.00650431	-0.0022993	0.00560809	0.00045566	-0.00081689	0.00221698	-0.00432667	0	-0.00464081	0	0	0	0	0	0	0	0	0	0	-0.00067864	-0.0021929	0	0	-0.00085979	0	0	0	-0.00014335	-0.00003931	0.00017793	0.00046781	-0.00109177	-0.00102408	0	0	0	0	0	0	0	0	0	0	0	0	0	0	0	0	0	0	0	0	0	0	0	0	0	0	0	0	0	0	0	0	0	0	0	0
0.0373333	-0.00110004	-0.00049941	0.00595279	0.00648303	-0.00237612	0.00560264	0.00040339	-0.00088009	0.00217676	-0.00427647	0	-0.00460829	0	0	0	0	0	0	0	0	0	0	-0.00067856	-0.00214799	0	0	-0.00083645	0	0	0	-0.0001538	-0.00004863	0.00020397	0.00045158	-0.00108797	-0.00093495	0	0	0	0	0	0	0	0	0	0	0	0	0	0	0	0	0	0	0	0	0	0	0	0	0	0	0	0	0	0	0	0	0	0	0	0
0.03919997	-0.00118689	-0.00058491	0.00593597	0.00645989	-0.00245453	0.00559573	0.00034911	-0.00094459	0.00213811	-0.00425195	0	-0.00457221	0	0	0	0	0	0	0	0	0	0	-0.00067818	-0.00210269	0	0	-0.00080066	0	0	0	-0.00016263	-0.00005667	0.00022684	0.0004376	-0.00108251	-0.00084161	0	0	0	0	0	0	0	0	0	0	0	0	0	0	0	0	0	0	0	0	0	0	0	0	0	0	0	0	0	0	0	0	0	0	0	0
0.04106663	-0.00127323	-0.00067026	0.00591837	0.00643517	-0.00253283	0.00558754	0.000294	-0.0010089	0.00210168	-0.00424004	0	-0.00453416	0	0	0	0	0	0	0	0	0	0	-0.00067669	-0.00205767	0	0	-0.00075259	0	0	0	-0.00016977	-0.00006329	0.00024715	0.00042606	-0.00107497	-0.0007519	0	0	0	0	0	0	0	0	0	0	0	0	0	0	0	0	0	0	0	0	0	0	0	0	0	0	0	0	0	0	0	0	0	0	0	0
0.0429333	-0.00135666	-0.00075328	0.00590066	0.00640923	-0.00260913	0.00557831	0.00023935	-0.00107141	0.00206811	-0.00422851	0	-0.00449579	0	0	0	0	0	0	0	0	0	0	-0.0006732	-0.0020136	0	0	-0.00069276	0	0	0	-0.00017515	-0.00006835	0.00026573	0.00041711	-0.00106507	-0.00067274	0	0	0	0	0	0	0	0	0	0	0	0	0	0	0	0	0	0	0	0	0	0	0	0	0	0	0	0	0	0	0	0	0	0	0	0
0.04479996	-0.00143384	-0.00083088	0.00588383	0.00638263	-0.00268118	0.0055684	0.00018675	-0.00113013	0.00203795	-0.00421759	0	-0.00445862	0	0	0	0	0	0	0	0	0	0	-0.00066673	-0.00197108	0	0	-0.00062214	0	0	0	-0.00017871	-0.00007173	0.00028364	0.00041086	-0.00105251	-0.00060429	0	0	0	0	0	0	0	0	0	0	0	0	0	0	0	0	0	0	0	0	0	0	0	0	0	0	0	0	0	0	0	0	0	0	0	0
0.04666663	-0.00150148	-0.00090058	0.0058689	0.00635599	-0.00274663	0.00555819	0.00013781	-0.001183	0.00201169	-0.00420744	0	-0.0044241	0	0	0	0	0	0	0	0	0	0	-0.00065631	-0.00193068	0	0	-0.00054187	0	0	0	-0.0001804	-0.00007333	0.00030204	0.00040741	-0.00103701	-0.00053848	0	0	0	0	0	0	0	0	0	0	0	0	0	0	0	0	0	0	0	0	0	0	0	0	0	0	0	0	0	0	0	0	0	0	0	0
0.04853329	-0.00155636	-0.00095976	0.00585674	0.00632986	-0.0028033	0.00554787	0.00009392	-0.00122813	0.00198995	-0.00419838	0	-0.00439369	0	0	0	0	0	0	0	0	0	0	-0.00064092	-0.00189302	0	0	-0.00045321	0	0	0	-0.00018015	-0.00007301	0.00032207	0.00040691	-0.00101819	-0.00047364	0	0	0	0	0	0	0	0	0	0	0	0	0	0	0	0	0	0	0	0	0	0	0	0	0	0	0	0	0	0	0	0	0	0	0	0
0.05039996	-0.0015948	-0.00104385	0.00584817	0.00630478	-0.0028488	0.0055376	0.00005655	-0.00126347	0.00197329	-0.0041907	0	-0.00436873	0	0	0	0	0	0	0	0	0	0	-0.00061959	-0.00185869	0	0	-0.00035769	0	0	0	-0.00017788	-0.00007067	0.00034491	0.0004095	-0.00099575	-0.00040682	0	0	0	0	0	0	0	0	0	0	0	0	0	0	0	0	0	0	0	0	0	0	0	0	0	0	0	0	0	0	0	0	0	0	0	0
0.05226662	-0.00161383	-0.00107386	0.00584361	0.00628098	-0.0028811	0.00552729	0.00002676	-0.00128735	0.00196219	-0.00418464	0	-0.00435035	0	0	0	0	0	0	0	0	0	0	-0.0005914	-0.00182815	0	0	-0.00025671	0	0	0	-0.00017354	-0.00006621	0.00037163	0.00041529	-0.00096922	-0.00033635	0	0	0	0	0	0	0	0	0	0	0	0	0	0	0	0	0	0	0	0	0	0	0	0	0	0	0	0	0	0	0	0	0	0	0	0
0.05413329	-0.00161116	-0.00108675	0.00584283	0.00625824	-0.00289879	0.00551648	0.00000498	-0.00129872	0.00195701	-0.00418048	0	-0.00433952	0	0	0	0	0	0	0	0	0	0	-0.00055547	-0.00180165	0	0	-0.00015125	0	0	0	-0.00016707	-0.00005955	0.00040313	0.00042441	-0.00093828	-0.00025778	0	0	0	0	0	0	0	0	0	0	0	0	0	0	0	0	0	0	0	0	0	0	0	0	0	0	0	0	0	0	0	0	0	0	0	0
0.05599995	-0.0016197	-0.00108176	0.00584517	0.00623604	-0.00290063	0.0055045	-0.00000864	-0.00129685	0.00195803	-0.00417832	0	-0.00433793	0	0	0	0	0	0	0	0	0	0	-0.00051115	-0.00177936	0	0	-0.00004239	0	0	0	-0.00015845	-0.00005065	0.00044002	0.00043694	-0.00090263	-0.00016972	0	0	0	0	0	0	0	0	0	0	0	0	0	0	0	0	0	0	0	0	0	0	0	0	0	0	0	0	0	0	0	0	0	0	0	0
0.05786662	-0.00156581	-0.00105861	0.00584951	0.00621365	-0.00288553	0.00549057	-0.00001415	-0.0012813	0.00196536	-0.00417824	0	-0.00434147	0	0	0	0	0	0	0	0	0	0	-0.00045811	-0.00176136	0	0	0.00006845	0	0	0	-0.0001477	-0.00003953	0.00048249	0.00045286	-0.00085695	-0.00006741	0	0	0	0	0	0	0	0	0	0	0	0	0	0	0	0	0	0	0	0	0	0	0	0	0	0	0	0	0	0	0	0	0	0	0	0
0.05973328	-0.00145593	-0.00101771	0.00585445	0.00619025	-0.00285272	0.0054739	-0.00001188	-0.00125213	0.0019789	-0.00418028	0	-0.00435461	0	0	0	0	0	0	0	0	0	0	-0.00039652	-0.00174766	0	0	0.00017945	0	0	0	-0.00013493	-0.00002629	0.00053022	0.00047207	-0.00080601	0.00005958	0	0	0	0	0	0	0	0	0	0	0	0	0	0	0	0	0	0	0	0	0	0	0	0	0	0	0	0	0	0	0	0	0	0	0	0
0.06159995	-0.00135362	-0.00096043	0.00585834	0.00616503	-0.0028022	0.00545377	-0.00000268	-0.00121019	0.00199843	-0.00418452	0	-0.0043753	0	0	0	0	0	0	0	0	0	0	-0.00032708	-0.00173822	0	0	0.0002885	0	0	0	-0.00012031	-0.00001114	0.00058232	0.00049433	-0.00075134	0.00028327	0	0	0	0	0	0	0	0	0	0	0	0	0	0	0	0	0	0	0	0	0	0	0	0	0	0	0	0	0	0	0	0	0	0	0	0
0.06346661	-0.00122839	-0.00088902	0.00585973	0.00613751	-0.00273477	0.00542983	0.00001235	-0.001157	0.00202344	-0.00419109	0	-0.00440272	0	0	0	0	0	0	0	0	0	0	-0.00025124	-0.00173294	0	0	0.00039314	0	0	0	-0.00010415	0.0000056	0.00063731	0.00051927	-0.00069478	0.00028006	0	0	0	0	0	0	0	0	0	0	0	0	0	0	0	0	0	0	0	0	0	0	0	0	0	0	0	0	0	0	0	0	0	0	0	0
0.06533328	-0.00108634	-0.00080655	0.0058578	0.0061078	-0.00265214	0.00540241	0.00003218	-0.00109465	0.00205292	-0.0042	0	-0.00443532	0	0	0	0	0	0	0	0	0	0	-0.00017126	-0.00173144	0	0	0.0004908	0	0	0	-0.00008687	0.00002344	0.00069319	0.00054623	-0.0006388	0.00033689	0	0	0	0	0	0	0	0	0	0	0	0	0	0	0	0	0	0	0	0	0	0	0	0	0	0	0	0	0	0	0	0	0	0	0	0
0.06719994	-0.00092659	-0.00071668	0.00585258	0.00607678	-0.00255704	0.0053726	0.00005596	-0.00102569	0.00208535	-0.00421111	0	-0.00447098	0	0	0	0	0	0	0	0	0	0	-0.0000902	-0.0017332	0	0	0.00057878	0	0	0	-0.00006907	0.00004173	0.00074763	0.00057424	-0.00058634	0.000386	0	0	0	0	0	0	0	0	0	0	0	0	0	0	0	0	0	0	0	0	0	0	0	0	0	0	0	0	0	0	0	0	0	0	0	0
0.06906661	-0.00076023	-0.0006239	0.00584483	0.00604593	-0.00245387	0.0053421	0.00008276	-0.00095336	0.00211875	-0.00422382	0	-0.00450704	0	0	0	0	0	0	0	0	0	0	-0.00001178	-0.0017374	0	0	0.00065483	0	0	0	-0.00005148	0.00005969	0.00079817	0.00060203	-0.00054031	0.00042593	0	0	0	0	0	0	0	0	0	0	0	0	0	0	0	0	0	0	0	0	0	0	0	0	0	0	0	0	0	0	0	0	0	0	0	0
0.07093327	-0.0005977	-0.00053465	0.00583564	0.0060166	-0.00234986	0.00531292	0.0001108	-0.00088228	0.00214994	-0.00423648	0	-0.00453943	0	0	0	0	0	0	0	0	0	0	0.00006012	-0.001742	0	0	0.0007195	0	0	0	-0.00003502	0.00007635	0.00084288	0.00062787	-0.00050259	0.00045802	0	0	0	0	0	0	0	0	0	0	0	0	0	0	0	0	0	0	0	0	0	0	0	0	0	0	0	0	0	0	0	0	0	0	0	0
0.07279994	-0.00044927	-0.00042878	0.00582647	0.00599074	-0.00225239	0.00528711	0.00013831	-0.00081689	0.00217704	-0.0042482	0	-0.00456637	0	0	0	0	0	0	0	0	0	0	0.0001219	-0.00174639	0	0	0.00077131	0	0	0	-0.00002059	0.00009084	0.00088001	0.00065034	-0.00047433	0.00048216	0	0	0	0	0	0	0	0	0	0	0	0	0	0	0	0	0	0	0	0	0	0	0	0	0	0	0	0	0	0	0	0	0	0	0	0
0.0746666	-0.00032363	-0.00035939	0.00581931	0.00597161	-0.00216636	0.00526684	0.0001645	-0.0007599	0.0022016	-0.00427165	0	-0.00459085	0	0	0	0	0	0	0	0	0	0	0.00017029	-0.00175368	0	0	0.00080286	0	0	0	-0.00000874	0.00010263	0.00090719	0.00066914	-0.00045726	0.00049252	0	0	0	0	0	0	0	0	0	0	0	0	0	0	0	0	0	0	0	0	0	0	0	0	0	0	0	0	0	0	0	0	0	0	0	0
0.07653327	-0.00022758	-0.00029984	0.00581637	0.00596245	-0.00209542	0.00525422	0.00018935	-0.00071302	0.00222536	-0.00430756	0	-0.00461588	0	0	0	0	0	0	0	0	0	0	0.00020249	-0.00176705	0	0	0.00080725	0	0	0	0.00000015	0.00011135	0.00092225	0.00068418	-0.00045181	0.0004833	0	0	0	0	0	0	0	0	0	0	0	0	0	0	0	0	0	0	0	0	0	0	0	0	0	0	0	0	0	0	0	0	0	0	0	0
0.07839993	-0.00017043	-0.0002504	0.00581905	0.00596535	-0.00204265	0.00525061	0.00021248	-0.00067771	0.00224951	-0.00434555	0	-0.00464324	0	0	0	0	0	0	0	0	0	0	0.00021656	-0.00178862	0	0	0.00078079	0	0	0	0.00000591	0.00011681	0.00092352	0.00069551	-0.00045672	0.00045073	0	0	0	0	0	0	0	0	0	0	0	0	0	0	0	0	0	0	0	0	0	0	0	0	0	0	0	0	0	0	0	0	0	0	0	0
0.0802666	-0.00014644	-0.00021505	0.00582754	0.00598104	-0.0020102	0.00525616	0.00023285	-0.00065519	0.00227489	-0.00438662	0	-0.00467364	0	0	0	0	0	0	0	0	0	0	0.00021137	-0.00181953	0	0	0.00072304	0	0	0	0.00000862	0.00011904	0.00090975	0.0007034	-0.00046921	0.00039277	0	0	0	0	0	0	0	0	0	0	0	0	0	0	0	0	0	0	0	0	0	0	0	0	0	0	0	0	0	0	0	0	0	0	0	0
0.08213326	-0.00015857	-0.00018436	0.00584117	0.00600886	-0.00199846	0.00527025	0.00024989	-0.00064564	0.00230086	-0.00442906	0	-0.0047054	0	0	0	0	0	0	0	0	0	0	0.00018667	-0.00185907	0	0	0.00063724	0	0	0	0.00000843	0.00011812	0.00088059	0.00070778	-0.00048421	0.00031118	0	0	0	0	0	0	0	0	0	0	0	0	0	0	0	0	0	0	0	0	0	0	0	0	0	0	0	0	0	0	0	0	0	0	0	0
0.08399993	-0.00020213	-0.00016863	0.0058589	0.00604723	-0.00200525	0.00529189	0.00026442	-0.00064751	0.00232552	-0.00446901	0	-0.00473524	0	0	0	0	0	0	0	0	0	0	0.00014317	-0.00190498	0	0	0.00052863	0	0	0	0.00000539	0.00011409	0.0008368	0.0007081	-0.00049593	0.00021089	0	0	0	0	0	0	0	0	0	0	0	0	0	0	0	0	0	0	0	0	0	0	0	0	0	0	0	0	0	0	0	0	0	0	0	0
0.08586659	-0.00027007	-0.0001624	0.00587982	0.00609468	-0.00202593	0.00532018	0.00027875	-0.00065758	0.00234724	-0.00450326	0	-0.00476047	0	0	0	0	0	0	0	0	0	0	0.00008203	-0.00195537	0	0	0.00040074	0	0	0	-0.00000041	0.00010707	0.00077935	0.00070381	-0.00050436	0.00009615	0	0	0	0	0	0	0	0	0	0	0	0	0	0	0	0	0	0	0	0	0	0	0	0	0	0	0	0	0	0	0	0	0	0	0	0
0.08773326	-0.00035471	-0.00016468	0.00590197	0.00614884	-0.0020559	0.00535326	0.00029392	-0.00067317	0.00236509	-0.00452981	0	-0.00477933	0	0	0	0	0	0	0	0	0	0	0.00000548	-0.00200843	0	0	0.00025839	0	0	0	-0.00000867	0.00009739	0.00070967	0.00069492	-0.00055221	-0.00004271	0	0	0	0	0	0	0	0	0	0	0	0	0	0	0	0	0	0	0	0	0	0	0	0	0	0	0	0	0	0	0	0	0	0	0	0
0.08959992	-0.00044307	-0.00017302	0.00592303	0.00620659	-0.0020893	0.00538851	0.0003109	-0.00069085	0.00237891	-0.00454787	0	-0.00479085	0	0	0	0	0	0	0	0	0	0	-0.00008253	-0.00206229	0	0	0.00010813	0	0	0	-0.00001868	0.00008578	0.00063024	0.00068218	-0.00064237	-0.0002958	0	0	0	0	0	0	0	0	0	0	0	0	0	0	0	0	0	0	0	0	0	0	0	0	0	0	0	0	0	0	0	0	0	0	0	0
0.09146659	-0.00053248	-0.00018412	0.00594122	0.00626508	-0.00212033	0.00542362	0.00033096	-0.000707	0.002389	-0.00455759	0	-0.00479473	0	0	0	0	0	0	0	0	0	0	-0.00017766	-0.00211548	0	0	-0.00004384	0	0	0	-0.00002959	0.0000731	0.00054382	0.00066663	-0.00071398	-0.00049895	0	0	0	0	0	0	0	0	0	0	0	0	0	0	0	0	0	0	0	0	0	0	0	0	0	0	0	0	0	0	0	0	0	0	0	0
0.09333325	-0.00061422	-0.00019618	0.00595495	0.00632146	-0.00214581	0.00545635	0.00035378	-0.00071977	0.0023958	-0.00455954	0	-0.00479118	0	0	0	0	0	0	0	0	0	0	-0.00027535	-0.00216638	0	0	-0.00019071	0	0	0	-0.0000406	0.00006017	0.00045368	0.00064943	-0.00079157	-0.0006822	0	0	0	0	0	0	0	0	0	0	0	0	0	0	0	0	0	0	0	0	0	0	0	0	0	0	0	0	0	0	0	0	0	0	0	0
0.09519992	-0.00068193	-0.00020842	0.00596338	0.00637351	-0.002164	0.00548505	0.00037866	-0.00072814	0.00240014	-0.00455505	0	-0.00478108	0	0	0	0	0	0	0	0	0	0	-0.00037134	-0.00221389	0	0	-0.00032668	0	0	0	-0.00005092	0.0000478	0.00036301	0.00063188	-0.00087093	-0.00086087	0	0	0	0	0	0	0	0	0	0	0	0	0	0	0	0	0	0	0	0	0	0	0	0	0	0	0	0	0	0	0	0	0	0	0	0
0.09706658	-0.00073917	-0.00021987	0.00596663	0.00641997	-0.0021744	0.00550892	0.00040486	-0.00073173	0.00240295	-0.00454571	0	-0.00476565	0	0	0	0	0	0	0	0	0	0	-0.00046237	-0.00225743	0	0	-0.00044795	0	0	0	-0.00005994	0.00003662	0.00027449	0.00061513	-0.00094758	-0.00101636	0	0	0	0	0	0	0	0	0	0	0	0	0	0	0	0	0	0	0	0	0	0	0	0	0	0	0	0	0	0	0	0	0	0	0	0
0.09893325	-0.00078472	-0.0002297	0.00596534	0.00646026	-0.00217777	0.00552779	0.00043139	-0.00073101	0.00240504	-0.00453308	0	-0.00474623	0	0	0	0	0	0	0	0	0	0	-0.00054616	-0.00229673	0	0	-0.00055244	0	0	0	-0.0000673	0.00002702	0.00019022	0.00060003	-0.00101876	-0.00114952	0	0	0	0	0	0	0	0	0	0	0	0	0	0	0	0	0	0	0	0	0	0	0	0	0	0	0	0	0	0	0	0	0	0	0	0
0.10079991	-0.00081844	-0.00023932	0.00596038	0.00649431	-0.00217571	0.00554181	0.00045698	-0.00072702	0.00240719	-0.0045186	0	-0.00472408	0	0	0	0	0	0	0	0	0	0	-0.00062141	-0.00233186	0	0	-0.00063924	0	0	0	-0.00007278	0.00001926	0.00011165	0.00058724	-0.00108296	-0.00126282	0	0	0	0	0	0	0	0	0	0	0	0	0	0	0	0	0	0	0	0	0	0	0	0	0	0	0	0	0	0	0	0	0	0	0	0
0.10266658	-0.00084296	-0.00024799	0.00595281	0.00652242	-0.00216986	0.00555143	0.00048059	-0.00072088	0.00241005	-0.00450346	0	-0.00470024	0	0	0	0	0	0	0	0	0	0	-0.0006876	-0.0023631	0	0	-0.00070858	0	0	0	-0.00007629	0.0000134	0.00003963	0.0005772	-0.00113961	-0.00135252	0	0	0	0	0	0	0	0	0	0	0	0	0	0	0	0	0	0	0	0	0	0	0	0	0	0	0	0	0	0	0	0	0	0	0	0
0.10453324	-0.00086058	-0.00025609	0.00594359	0.0065452	-0.00216197	0.00555734	0.00050352	-0.00071375	0.00241381	-0.00448828	0	-0.00467548	0	0	0	0	0	0	0	0	0	0	-0.00074499	-0.0023907	0	0	-0.00076197	0	0	0	-0.000078	0.00000931	-0.00002552	0.00056989	-0.00118892	-0.00141947	0	0	0	0	0	0	0	0	0	0	0	0	0	0	0	0	0	0	0	0	0	0	0	0	0	0	0	0	0	0	0	0	0	0	0	0
0.10639991	-0.00086988	-0.00026386	0.00593355	0.00656348	-0.00215319	0.00556029	0.00052103	-0.0006578	0.0024185	-0.00447338	0	-0.00465017	0	0	0	0	0	0	0	0	0	0	-0.00079451	-0.00241511	0	0	-0.00080167	0	0	0	-0.00007814	0.00000676	-0.00008417	0.00056511	-0.00123167	-0.00147665	0	0	0	0	0	0	0	0	0	0	0	0	0	0	0	0	0	0	0	0	0	0	0	0	0	0	0	0	0	0	0	0	0	0	0	0
0.10826657	-0.00087869	-0.00026785	0.00592325	0.0065781	-0.00214432	0.00556099	0.00053549	-0.00064907	0.00242401	-0.00445878	0	-0.0046245	0	0	0	0	0	0	0	0	0	0	-0.0008373	-0.00243678	0	0	-0.00083011	0	0	0	-0.00007698	0.00000549	-0.000137	0.00056249	-0.00126872	-0.00152548	0	0	0	0	0	0	0	0	0	0	0	0	0	0	0	0	0	0	0	0	0	0	0	0	0	0	0	0	0	0	0	0	0	0	0	0
0.11013323	-0.00088524	-0.00027489	0.00591301	0.00658981	-0.0021359	0.00556002	0.00054717	-0.0006414	0.0024301	-0.0044443	0	-0.00459845	0	0	0	0	0	0	0	0	0	0	-0.00087464	-0.00245611	0	0	-0.00084969	0	0	0	-0.00007482	0.0000052	-0.00018487	0.0005616	-0.00130115	-0.00156735	0	0	0	0	0	0	0	0	0	0	0	0	0	0	0	0	0	0	0	0	0	0	0	0	0	0	0	0	0	0	0	0	0	0	0	0
0.1119999	-0.00089048	-0.00028209	0.00590295	0.00659927	-0.00212817	0.00555785	0.00055647	-0.00063479	0.00243651	-0.00442965	0	-0.00457185	0	0	0	0	0	0	0	0	0	0	-0.00090777	-0.00247349	0	0	-0.00086258	0	0	0	-0.00007191	0.00000565	-0.00022873	0.00056202	-0.00132998	-0.00160366	0	0	0	0	0	0	0	0	0	0	0	0	0	0	0	0	0	0	0	0	0	0	0	0	0	0	0	0	0	0	0	0	0	0	0	0
0.11386657	-0.00089506	-0.00029141	0.00589308	0.00660705	-0.0021212	0.00555483	0.00056386	-0.0006292	0.00244297	-0.0044145	0	-0.00454452	0	0	0	0	0	0	0	0	0	0	-0.0009378	-0.00248924	0	0	-0.00087068	0	0	0	-0.0000685	0.00000659	-0.00026948	0.00056331	-0.00135607	-0.00163559	0	0	0	0	0	0	0	0	0	0	0	0	0	0	0	0	0	0	0	0	0	0	0	0	0	0	0	0	0	0	0	0	0	0	0	0
0.11573323	-0.00089934	-0.00029919	0.00588338	0.00661355	-0.00211489	0.00555127	0.00056986	-0.00062445	0.00244922	-0.00439859	0	-0.00451633	0	0	0	0	0	0	0	0	0	0	-0.00096557	-0.00250359	0	0	-0.0008755	0	0	0	-0.00006478	0.00000784	-0.00030784	0.00056515	-0.00138009	-0.00166411	0	0	0	0	0	0	0	0	0	0	0	0	0	0	0	0	0	0	0	0	0	0	0	0	0	0	0	0	0	0	0	0	0	0	0	0
0.1175999	-0.0009034	-0.00030742	0.00587384	0.00661915	-0.00210897	0.00554741	0.00057497	-0.00062027	0.00245507	-0.00438173	0	-0.00448724	0	0	0	0	0	0	0	0	0	0	-0.00099167	-0.00251673	0	0	-0.00087821	0	0	0	-0.00006088	0.00000929	-0.00034436	0.00056726	-0.0014025	-0.00168997	0	0	0	0	0	0	0	0	0	0	0	0	0	0	0	0	0	0	0	0	0	0	0	0	0	0	0	0	0	0	0	0	0	0	0	0
0.11946656	-0.00090712	-0.00031566	0.00586454	0.00662412	-0.00207269	0.0055435	0.00057973	-0.00061628	0.0024604	-0.00436387	0	-0.00445727	0	0	0	0	0	0	0	0	0	0	-0.00101648	-0.00252879	0	0	-0.00087969	0	0	0	-0.0000569	0.00001085	-0.00037941	0.00056946	-0.00142363	-0.00171376	0	0	0	0	0	0	0	0	0	0	0	0	0	0	0	0	0	0	0	0	0	0	0	0	0	0	0	0	0	0	0	0	0	0	0	0
0.12133323	-0.00091022	-0.00032706	0.00585555	0.00662867	-0.00206695	0.00553971	0.0005846	-0.00061375	0.00246513	-0.00434509	0	-0.00442658	0	0	0	0	0	0	0	0	0	0	-0.00104015	-0.00253987	0	0	-0.00088048	0	0	0	-0.00005289	0.00001248	-0.00041319	0.00057167	-0.00144364	-0.00173587	0	0	0	0	0	0	0	0	0	0	0	0	0	0	0	0	0	0	0	0	0	0	0	0	0	0	0	0	0	0	0	0	0	0	0	0
0.12319989	-0.00091235	-0.00033475	0.00584706	0.00663298	-0.0020606	0.00553622	0.00058996	-0.0006092	0.00246927	-0.00432558	0	-0.00439543	0	0	0	0	0	0	0	0	0	0	-0.00106264	-0.00255002	0	0	-0.00088088	0	0	0	-0.00004887	0.0000142	-0.00044574	0.00057386	-0.00146254	-0.00175654	0	0	0	0	0	0	0	0	0	0	0	0	0	0	0	0	0	0	0	0	0	0	0	0	0	0	0	0	0	0	0	0	0	0	0	0
0.12506655	-0.0009131	-0.00034164	0.00583924	0.00663717	-0.00205328	0.0055332	0.00059615	-0.0006038	0.00247286	-0.00430563	0	-0.00436413	0	0	0	0	0	0	0	0	0	0	-0.00108381	-0.00255928	0	0	-0.00088103	0	0	0	-0.00004484	0.00001601	-0.00047698	0.00057606	-0.0014803	-0.00177589	0	0	0	0	0	0	0	0	0	0	0	0	0	0	0	0	0	0	0	0	0	0	0	0	0	0	0	0	0	0	0	0	0	0	0	0
0.12693322	-0.00091204	-0.00034727	0.00583232	0.00664137	-0.00204463	0.0055308	0.00060347	-0.00059721	0.00247599	-0.00428557	0	-0.00433301	0	0	0	0	0	0	0	0	0	0	-0.00110347	-0.0025677	0	0	-0.00088095	0	0	0	-0.00004078	0.00001797	-0.00050684	0.00057833	-0.00149686	-0.00179403	0	0	0	0	0	0	0	0	0	0	0	0	0	0	0	0	0	0	0	0	0	0	0	0	0	0	0	0	0	0	0	0	0	0	0	0
0.12879989	-0.00090885	-0.00034919	0.00582657	0.00664576	-0.00203418	0.00552918	0.00060866	-0.00058687	0.00247879	-0.00426572	0	-0.00430233	0	0	0	0	0	0	0	0	0	0	-0.00112144	-0.00257534	0	0	-0.00088057	0	0	0	-0.00003664	0.00002013	-0.00053528	0.00058079	-0.00151215	-0.0018111	0	0	0	0	0	0	0	0	0	0	0	0	0	0	0	0	0	0	0	0	0	0	0	0	0	0	0	0	0	0	0	0	0	0	0	0
0.13066655	-0.00090253	-0.00034991	0.00582225	0.00665044	-0.00201993	0.00552849	0.00061883	-0.00057666	0.00248138	-0.00424648	0	-0.00427247	0	0	0	0	0	0	0	0	0	0	-0.00113745	-0.00258223	0	0	-0.00087981	0	0	0	-0.00003238	0.00002255	-0.00056215	0.00058354	-0.00152607	-0.0018271	0	0	0	0	0	0	0	0	0	0	0	0	0	0	0	0	0	0	0	0	0	0	0	0	0	0	0	0	0	0	0	0	0	0	0	0
0.13253322	-0.00089292	-0.00034782	0.00581959	0.00665556	-0.00200469	0.00552888	0.00063108	-0.00056387	0.0024839	-0.00422813	0	-0.00424362	0	0	0	0	0	0	0	0	0	0	-0.00115135	-0.00258844	0	0	-0.00087855	0	0	0	-0.00002794	0.0000253	-0.00058745	0.0005867	-0.00153857	-0.00184214	0	0	0	0	0	0	0	0	0	0	0	0	0	0	0	0	0	0	0	0	0	0	0	0	0	0	0	0	0	0	0	0	0	0	0	0
0.13439988	-0.00088011	-0.00034289	0.00581864	0.0066611	-0.00198713	0.00553032	0.00064524	-0.00054925	0.00248643	-0.00421094	0	-0.00421606	0	0	0	0	0	0	0	0	0	0	-0.00116301	-0.00259399	0	0	-0.00087667	0	0	0	-0.00002333	0.00002838	-0.00061103	0.00059032	-0.0015496	-0.00185618	0	0	0	0	0	0	0	0	0	0	0	0	0	0	0	0	0	0	0	0	0	0	0	0	0	0	0	0	0	0	0	0	0	0	0	0
0.13626655	-0.00086505	-0.00033585	0.00581905	0.00666684	-0.00196813	0.00553253	0.00066058	-0.00053327	0.00248895	-0.00419488	0	-0.00418982	0	0	0	0	0	0	0	0	0	0	-0.00117269	-0.0025989	0	0	-0.00087414	0	0	0	-0.00001862	0.00003169	-0.00063286	0.0005943	-0.00155929	-0.00186913	0	0	0	0	0	0	0	0	0	0	0	0	0	0	0	0	0	0	0	0	0	0	0	0	0	0	0	0	0	0	0	0	0	0	0	0
0.13813321	-0.00084606	-0.00032741	0.00582047	0.00667259	-0.00194841	0.00553524	0.00067644	-0.0005166	0.00249146	-0.0041798	0	-0.00416472	0	0	0	0	0	0	0	0	0	0	-0.00118067	-0.00260323	0	0	-0.00087089	0	0	0	-0.00001386	0.00003517	-0.00065308	0.0005986	-0.00156783	-0.00188101	0	0	0	0	0	0	0	0	0	0	0	0	0	0	0	0	0	0	0	0	0	0	0	0	0	0	0	0	0	0	0	0	0	0	0	0
0.13999988	-0.00082897	-0.0003182	0.00582259	0.00667817	-0.00192877	0.00553818	0.00069213	-0.00049994	0.00249392	-0.00416563	0	-0.00414074	0	0	0	0	0	0	0	0	0	0	-0.00118721	-0.00260699	0	0	-0.0008669	0	0	0	-0.0000091	0.00003874	-0.00067165	0.00060311	-0.00157532	-0.00189174	0	0	0	0	0	0	0	0	0	0	0	0	0	0	0	0	0	0	0	0	0	0	0	0	0	0	0	0	0	0	0	0	0	0	0	0
0.14186654	-0.0008123	-0.00030907	0.00582498	0.00668336	-0.00191002	0.00554106	0.00070697	-0.00048402	0.00249627	-0.00415213	0	-0.00411772	0	0	0	0	0	0	0	0	0	0	-0.00119271	-0.00261024	0	0	-0.00086228	0	0	0	-0.00000444	0.00004227	-0.00068874	0.0006077	-0.00158199	-0.00190135	0	0	0	0	0	0	0	0	0	0	0	0	0	0	0	0	0	0	0	0	0	0	0	0	0	0	0	0	0	0	0	0	0	0	0	0
0.14373321	-0.00079708	-0.00030093	0.00582718	0.00668799	-0.00189298	0.00554358	0.00071855	-0.00046959	0.0024984	-0.00413901	0	-0.00409547	0	0	0	0	0	0	0	0	0	0	-0.00119762	-0.00261303	0	0	-0.00085725	0	0	0	0.00000002	0.00004564	-0.0007045	0.00061218	-0.0015881	-0.00190988	0	0	0	0	0	0	0	0	0	0	0	0	0	0	0	0	0	0	0	0	0	0	0	0	0	0	0	0	0	0	0	0	0	0	0	0
0.14559987	-0.0007843	-0.00029477	0.00582869	0.00669188	-0.00187839	0.00554548	0.00072981	-0.00045729	0.00250017	-0.00412589	0	-0.00407376	0	0	0	0	0	0	0	0	0	0	-0.0012025	-0.00261542	0	0	-0.00085216	0	0	0	0.00000416	0.00004872	-0.00071923	0.00061632	-0.00159398	-0.00191747	0	0	0	0	0	0	0	0	0	0	0	0	0	0	0	0	0	0	0	0	0	0	0	0	0	0	0	0	0	0	0	0	0	0	0	0
0.14746654	-0.00077477	-0.00029154	0.00582898	0.00669496	-0.0018667	0.00554655	0.0007387	-0.00044757	0.00250136	-0.00411233	0	-0.00405229	0	0	0	0	0	0	0	0	0	0	-0.00120795	-0.00261746	0	0	-0.00084756	0	0	0	0.00000785	0.00005137	-0.00073334	0.00061985	-0.00160002	-0.0019244	0	0	0	0	0	0	0	0	0	0	0	0	0	0	0	0	0	0	0	0	0	0	0	0	0	0	0	0	0	0	0	0	0	0	0	0
0.1493332	-0.00076924	-0.00029225	0.00582753	0.00669717	-0.00185827	0.00554666	0.0007451	-0.00044074	0.00250172	-0.00409789	0	-0.00403093	0	0	0	0	0	0	0	0	0	0	-0.00121461	-0.00261923	0	0	-0.00084425	0	0	0	0.00001094	0.00005341	-0.00074729	0.00062241	-0.00160665	-0.001931	0	0	0	0	0	0	0	0	0	0	0	0	0	0	0	0	0	0	0	0	0	0	0	0	0	0	0	0	0	0	0	0	0	0	0	0
0.15119987	-0.00076817	-0.00029785	0.00582378	0.00669856	-0.00185303	0.00554576	0.00074929	-0.00044072	0.0025009	-0.00408205	0	-0.00400941	0	0	0	0	0	0	0	0	0	0	-0.00122318	-0.00262078	0	0	-0.00084325	0	0	0	0.00001323	0.00005469	-0.00076174	0.00062362	-0.00161457	-0.00193784	0	0	0	0	0	0	0	0	0	0	0	0	0	0	0	0	0	0	0	0	0	0	0	0	0	0	0	0	0	0	0	0	0	0	0	0
0.15306653	-0.00077346	-0.00031003	0.00581693	0.00669863	-0.00185268	0.00554329	0.00074988	-0.00042851	0.00249871	-0.00406476	0	-0.00398817	0	0	0	0	0	0	0	0	0	0	-0.0012341	-0.00262208	0	0	-0.00084494	0	0	0	0.00001447	0.00005493	-0.00077641	0.0006231	-0.00162348	-0.00194464	0	0	0	0	0	0	0	0	0	0	0	0	0	0	0	0	0	0	0	0	0	0	0	0	0	0	0	0	0	0	0	0	0	0	0	0
0.1549332	-0.00078693	-0.000329	0.00580701	0.00669646	-0.00185991	0.00553839	0.0007439	-0.00043562	0.00249577	-0.00404679	0	-0.00396765	0	0	0	0	0	0	0	0	0	0	-0.00124667	-0.00262306	0	0	-0.00084711	0	0	0	0.00001479	0.00005417	-0.00078972	0.00062127	-0.00163271	-0.00194986	0	0	0	0	0	0	0	0	0	0	0	0	0	0	0	0	0	0	0	0	0	0	0	0	0	0	0	0	0	0	0	0	0	0	0	0
0.15679986	-0.00080794	-0.00035321	0.00579476	0.00669192	-0.00187486	0.00553094	0.00073074	-0.00044968	0.00249281	-0.00402842	0	-0.00394734	0	0	0	0	0	0	0	0	0	0	-0.0012601	-0.00262377	0	0	-0.00084777	0	0	0	0.00001459	0.00005274	-0.00080105	0.00061889	-0.00164157	-0.0019528	0	0	0	0	0	0	0	0	0	0	0	0	0	0	0	0	0	0	0	0	0	0	0	0	0	0	0	0	0	0	0	0	0	0	0	0
0.15866653	-0.00083734	-0.00038394	0.00577941	0.00668483	-0.0018978	0.00552068	0.00071031	-0.00047097	0.00248948	-0.0040086	0	-0.0039263	0	0	0	0	0	0	0	0	0	0	-0.00127527	-0.00262429	0	0	-0.00084771	0	0	0	0.00001377	0.00005048	-0.00081132	0.00061561	-0.00165061	-0.00195398	0	0	0	0	0	0	0	0	0	0	0	0	0	0	0	0	0	0	0	0	0	0	0	0	0	0	0	0	0	0	0	0	0	0	0	0
0.16053319	-0.00087636	-0.00042278	0.00575998	0.00667481	-0.00192934	0.00550717	0.00068226	-0.00050009	0.00248531	-0.00398646	0	-0.00390392	0	0	0	0	0	0	0	0	0	0	-0.00129306	-0.0026246	0	0	-0.00084792	0	0	0	0.0000121	0.00004716	-0.00082116	0.00061092	-0.00166025	-0.00195383	0	0	0	0	0	0	0	0	0	0	0	0	0	0	0	0	0	0	0	0	0	0	0	0	0	0	0	0	0	0	0	0	0	0	0	0
0.16239985	-0.0009239	-0.00046892	0.00573669	0.00666195	-0.00196835	0.00549066	0.00064761	-0.000536	0.00248024	-0.00396211	0	-0.00388026	0	0	0	0	0	0	0	0	0	0	-0.0013132	-0.00262471	0	0	-0.00084869	0	0	0	0.00000963	0.00004287	-0.00083073	0.00060487	-0.00167029	-0.00195264	0	0	0	0	0	0	0	0	0	0	0	0	0	0	0	0	0	0	0	0	0	0	0	0	0	0	0	0	0	0	0	0	0	0	0	0
0.16426652	-0.00097787	-0.00052071	0.00571016	0.00664662	-0.00201281	0.00547172	0.00060671	-0.00057706	0.00247428	-0.00393594	0	-0.0038556	0	0	0	0	0	0	0	0	0	0	-0.00133516	-0.00262461	0	0	-0.00085031	0	0	0	0.00000647	0.00003778	-0.00084017	0.00059758	-0.00168045	-0.00195081	0	0	0	0	0	0	0	0	0	0	0	0	0	0	0	0	0	0	0	0	0	0	0	0	0	0	0	0	0	0	0	0	0	0	0	0
0.16613319	-0.00103639	-0.00057662	0.00568101	0.00662919	-0.00206094	0.00545088	0.00056403	-0.00062141	0.00246748	-0.0039084	0	-0.00383025	0	0	0	0	0	0	0	0	0	0	-0.00135836	-0.00262427	0	0	-0.00085294	0	0	0	0.00000273	0.00003206	-0.00084953	0.00058923	-0.00169048	-0.00194866	0	0	0	0	0	0	0	0	0	0	0	0	0	0	0	0	0	0	0	0	0	0	0	0	0	0	0	0	0	0	0	0	0	0	0	0
0.16799985	-0.00109733	-0.00063484	0.00565009	0.00661016	-0.00211085	0.00542876	0.00051975	-0.00066746	0.00245997	-0.00387998	0	-0.00380446	0	0	0	0	0	0	0	0	0	0	-0.00138216	-0.00262371	0	0	-0.00085651	0	0	0	-0.0000014	0.00002595	-0.00085884	0.00058011	-0.00170016	-0.00194642	0	0	0	0	0	0	0	0	0	0	0	0	0	0	0	0	0	0	0	0	0	0	0	0	0	0	0	0	0	0	0	0	0	0	0	0
0.16986651	-0.00115712	-0.0006924	0.00561886	0.00659064	-0.00215926	0.00540663	0.00047683	-0.00071226	0.002452	-0.0038518	0	-0.00377923	0	0	0	0	0	0	0	0	0	0	-0.00140555	-0.00262295	0	0	-0.00086125	0	0	0	-0.00000571	0.00001976	-0.00086811	0.0005706	-0.00170929	-0.00194463	0	0	0	0	0	0	0	0	0	0	0	0	0	0	0	0	0	0	0	0	0	0	0	0	0	0	0	0	0	0	0	0	0	0	0	0
0.17173318	-0.00121387	-0.00074755	0.00558828	0.00657133	-0.00220463	0.00538524	0.00043672	-0.00075422	0.00244381	-0.00382501	0	-0.00375578	0	0	0	0	0	0	0	0	0	0	-0.00142781	-0.00262199	0	0	-0.0008673	0	0	0	-0.00001015	0.00001366	-0.00087697	0.0005609	-0.00171769	-0.0019434	0	0	0	0	0	0	0	0	0	0	0	0	0	0	0	0	0	0	0	0	0	0	0	0	0	0	0	0	0	0	0	0	0	0	0	0
0.17359985	-0.00126633	-0.00079886	0.00555927	0.00655278	-0.00224613	0.00536517	0.00040016	-0.00079281	0.00243574	-0.00380071	0	-0.00373516	0	0	0	0	0	0	0	0	0	0	-0.00144824	-0.00262088	0	0	-0.00087428	0	0	0	-0.00001461	0.00000777	-0.00088492	0.00055132	-0.0017251	-0.00194254	0	0	0	0	0	0	0	0	0	0	0	0	0	0	0	0	0	0	0	0	0	0	0	0	0	0	0	0	0	0	0	0	0	0	0	0
0.17546651	-0.00131202	-0.00084394	0.00553328	0.00653607	-0.0022818	0.00534747	0.00036889	-0.00082606	0.00242829	-0.00378007	0	-0.00371837	0	0	0	0	0	0	0	0	0	0	-0.00146595	-0.00261969	0	0	-0.00088181	0	0	0	-0.00001887	0.00000239	-0.00089166	0.00054235	-0.00173137	-0.00194214	0	0	0	0	0	0	0	0	0	0	0	0	0	0	0	0	0	0	0	0	0	0	0	0	0	0	0	0	0	0	0	0	0	0	0	0
0.17733318	-0.00134896	-0.00088085	0.00551159	0.00652218	-0.00231016	0.00533306	0.00034571	-0.00085256	0.00242188	-0.00376415	0	-0.00370632	0	0	0	0	0	0	0	0	0	0	-0.00148025	-0.00261853	0	0	-0.00088956	0	0	0	-0.00002274	-0.00000224	-0.0008969	0.00053443	-0.00173636	-0.00194221	0	0	0	0	0	0	0	0	0	0	0	0	0	0	0	0	0	0	0	0	0	0	0	0	0	0	0	0	0	0	0	0	0	0	0	0
0.17919984	-0.00137541	-0.00090785	0.00549537	0.00651204	-0.0023299	0.00532281	0.00032905	-0.00087101	0.00241692	-0.00375395	0	-0.00369996	0	0	0	0	0	0	0	0	0	0	-0.0014905	-0.00261749	0	0	-0.00089729	0	0	0	-0.00002609	-0.00000593	-0.00090036	0.00052792	-0.00173999	-0.00194277	0	0	0	0	0	0	0	0	0	0	0	0	0	0	0	0	0	0	0	0	0	0	0	0	0	0	0	0	0	0	0	0	0	0	0	0
0.18106651	-0.00138992	-0.00092351	0.00548561	0.00650644	-0.00233993	0.00531747	0.00032136	-0.00088039	0.00241374	-0.00375039	0	-0.00370022	0	0	0	0	0	0	0	0	0	0	-0.00149616	-0.00261664	0	0	-0.00090486	0	0	0	-0.00002881	-0.00000854	-0.00090175	0.0005231	-0.00174213	-0.00194383	0	0	0	0	0	0	0	0	0	0	0	0	0	0	0	0	0	0	0	0	0	0	0	0	0	0	0	0	0	0	0	0	0	0	0	0
0.18293317	-0.00139236	-0.00092731	0.00548279	0.00650565	-0.00234041	0.00531725	0.00032255	-0.00088075	0.00241256	-0.00375407	0	-0.00370772	0	0	0	0	0	0	0	0	0	0	-0.00149689	-0.00261602	0	0	-0.00091198	0	0	0	-0.0000309	-0.00001002	-0.00090061	0.00052012	-0.00174258	-0.0019451	0	0	0	0	0	0	0	0	0	0	0	0	0	0	0	0	0	0	0	0	0	0	0	0	0	0	0	0	0	0	0	0	0	0	0	0
0.18479984	-0.00138235	-0.00091862	0.00548735	0.00650988	-0.00233122	0.00532239	0.00033273	-0.00087193	0.00241354	-0.00376545	0	-0.00372293	0	0	0	0	0	0	0	0	0	0	-0.00149236	-0.00261566	0	0	-0.00091843	0	0	0	-0.00003231	-0.00001033	-0.00089659	0.00051911	-0.00174112	-0.00194639	0	0	0	0	0	0	0	0	0	0	0	0	0	0	0	0	0	0	0	0	0	0	0	0	0	0	0	0	0	0	0	0	0	0	0	0
0.1866665	-0.00135943	-0.00089693	0.00549959	0.00651925	-0.00231199	0.00533309	0.00035223	-0.0008534	0.00241669	-0.00378471	0	-0.00374604	0	0	0	0	0	0	0	0	0	0	-0.00148233	-0.00261552	0	0	-0.00092424	0	0	0	-0.00003303	-0.00000944	-0.00088951	0.00052011	-0.00173757	-0.00194766	0	0	0	0	0	0	0	0	0	0	0	0	0	0	0	0	0	0	0	0	0	0	0	0	0	0	0	0	0	0	0	0	0	0	0	0
0.18853317	-0.0013248	-0.00086306	0.005519	0.00653313	-0.00228387	0.00534878	0.00037994	-0.00083537	0.00242183	-0.00381144	0	-0.00377671	0	0	0	0	0	0	0	0	0	0	-0.00146692	-0.00261552	0	0	-0.00092932	0	0	0	-0.00003314	-0.00000746	-0.0008791	0.00052294	-0.00173169	-0.00194859	0	0	0	0	0	0	0	0	0	0	0	0	0	0	0	0	0	0	0	0	0	0	0	0	0	0	0	0	0	0	0	0	0	0	0	0
0.19039983	-0.00127952	-0.0008179	0.00554492	0.00655077	-0.00224772	0.00536886	0.00041492	-0.00080099	0.00242865	-0.00384481	0	-0.0038141	0	0	0	0	0	0	0	0	0	0	-0.00144639	-0.00261555	0	0	-0.00093364	0	0	0	-0.0000327	-0.0000045	-0.00086537	0.00052741	-0.00172335	-0.001949	0	0	0	0	0	0	0	0	0	0	0	0	0	0	0	0	0	0	0	0	0	0	0	0	0	0	0	0	0	0	0	0	0	0	0	0
0.1922665	-0.00122427	-0.0007623	0.00557662	0.00657148	-0.00220393	0.00539277	0.0004567	-0.00075946	0.0024368	-0.0038837	0	-0.003857	0	0	0	0	0	0	0	0	0	0	-0.00142109	-0.00261551	0	0	-0.00093735	0	0	0	-0.00003173	-0.00000062	-0.00084866	0.00053331	-0.00171249	-0.00194895	0	0	0	0	0	0	0	0	0	0	0	0	0	0	0	0	0	0	0	0	0	0	0	0	0	0	0	0	0	0	0	0	0	0	0	0
0.19413316	-0.00116043	-0.00069775	0.005613	0.00659427	-0.00215346	0.00541966	0.00050423	-0.00071179	0.00244584	-0.00392669	0	-0.00390394	0	0	0	0	0	0	0	0	0	0	-0.00139164	-0.00261528	0	0	-0.00094063	0	0	0	-0.00003028	0.00000404	-0.00082936	0.00054031	-0.00169911	-0.00194843	0	0	0	0	0	0	0	0	0	0	0	0	0	0	0	0	0	0	0	0	0	0	0	0	0	0	0	0	0	0	0	0	0	0	0	0
0.19599983	-0.00108989	-0.00062626	0.00565264	0.00661799	-0.00209768	0.00544844	0.00055609	-0.00065934	0.00245535	-0.00397201	0	-0.00395299	0	0	0	0	0	0	0	0	0	0	-0.00135892	-0.0026148	0	0	-0.0009435	0	0	0	-0.0000284	0.00000934	-0.0008081	0.00054812	-0.00168331	-0.00194747	0	0	0	0	0	0	0	0	0	0	0	0	0	0	0	0	0	0	0	0	0	0	0	0	0	0	0	0	0	0	0	0	0	0	0	0
0.19786649	-0.00101452	-0.00054986	0.00569417	0.00664161	-0.00203795	0.00547811	0.00061095	-0.00060345	0.00246492	-0.00401814	0	-0.00400258	0	0	0	0	0	0	0	0	0	0	-0.0013238	-0.00261399	0	0	-0.00094612	0	0	0	-0.00002617	0.00001509	-0.00078547	0.00055639	-0.00166525	-0.00194615	0	0	0	0	0	0	0	0	0	0	0	0	0	0	0	0	0	0	0	0	0	0	0	0	0	0	0	0	0	0	0	0	0	0	0	0
0.19973316	-0.00093666	-0.00047102	0.00573603	0.00666411	-0.00197604	0.00550753	0.00066891	-0.00054585	0.00247428	-0.00406325	0	-0.00405062	0	0	0	0	0	0	0	0	0	0	-0.00128746	-0.0026129	0	0	-0.00094835	0	0	0	-0.00002362	0.00002114	-0.0007624	0.00056487	-0.0016453	-0.00194457	0	0	0	0	0	0	0	0	0	0	0	0	0	0	0	0	0	0	0	0	0	0	0	0	0	0	0	0	0	0	0	0	0	0	0	0
0.20159982	-0.00085877	-0.00039262	0.00577654	0.00668464	-0.00191373	0.00553541	0.00072441	-0.00048827	0.00248341	-0.00410459	0	-0.00409344	0	0	0	0	0	0	0	0	0	0	-0.00125168	-0.00261181	0	0	-0.00094911	0	0	0	-0.00002044	0.00002754	-0.00074086	0.00057372	-0.0016245	-0.0019432	0	0	0	0	0	0	0	0	0	0	0	0	0	0	0	0	0	0	0	0	0	0	0	0	0	0	0	0	0	0	0	0	0	0	0	0
0.20346649	-0.00078299	-0.00031728	0.00581422	0.0067027	-0.00185256	0.00556066	0.00077762	-0.00043223	0.00249256	-0.00413977	0	-0.00412751	0	0	0	0	0	0	0	0	0	0	-0.00121819	-0.00261112	0	0	-0.00094706	0	0	0	-0.00001623	0.00003443	-0.00072306	0.00058326	-0.001604	-0.00194266	0	0	0	0	0	0	0	0	0	0	0	0	0	0	0	0	0	0	0	0	0	0	0	0	0	0	0	0	0	0	0	0	0	0	0	0
0.20533315	-0.00071095	-0.00024688	0.00584816	0.0067182	-0.00179376	0.00558271	0.00082741	-0.00037884	0.00250184	-0.0041677	0	-0.00415118	0	0	0	0	0	0	0	0	0	0	-0.00118817	-0.00261107	0	0	-0.00094146	0	0	0	-0.00001085	0.00004183	-0.00071035	0.00059368	-0.0015853	-0.00194339	0	0	0	0	0	0	0	0	0	0	0	0	0	0	0	0	0	0	0	0	0	0	0	0	0	0	0	0	0	0	0	0	0	0	0	0
0.20719982	-0.00064359	-0.00018249	0.00587797	0.00673135	-0.00173803	0.00560145	0.00087331	-0.00032869	0.00251125	-0.00418811	0	-0.00416401	0	0	0	0	0	0	0	0	0	0	-0.00116223	-0.00261174	0	0	-0.00093213	0	0	0	-0.00000428	0.00004972	-0.0007034	0.00060499	-0.0015691	-0.00194567	0	0	0	0	0	0	0	0	0	0	0	0	0	0	0	0	0	0	0	0	0	0	0	0	0	0	0	0	0	0	0	0	0	0	0	0
0.20906648	-0.00058158	-0.00012496	0.0059035	0.00674245	-0.00168586	0.00561691	0.00090974	-0.00028217	0.00252066	-0.00420066	0	-0.00416551	0	0	0	0	0	0	0	0	0	0	-0.00114087	-0.00261308	0	0	-0.00091897	0	0	0	0.00000348	0.00005807	-0.0007027	0.00061723	-0.00155623	-0.00194967	0	0	0	0	0	0	0	0	0	0	0	0	0	0	0	0	0	0	0	0	0	0	0	0	0	0	0	0	0	0	0	0	0	0	0	0
0.21093315	-0.00052545	-0.00007493	0.00592475	0.00675183	-0.00163769	0.00562924	0.0009506	-0.00023962	0.00252982	-0.00420494	0	-0.00415518	0	0	0	0	0	0	0	0	0	0	-0.00112441	-0.00261499	0	0	-0.00090194	0	0	0	0.00001241	0.00006685	-0.0007085	0.00063039	-0.00154737	-0.0019554	0	0	0	0	0	0	0	0	0	0	0	0	0	0	0	0	0	0	0	0	0	0	0	0	0	0	0	0	0	0	0	0	0	0	0	0
0.21279981	-0.0004758	-0.00003303	0.00594178	0.00675976	-0.00159408	0.00563855	0.0009832	-0.00020151	0.00253827	-0.00420031	0	-0.00413232	0	0	0	0	0	0	0	0	0	0	-0.00111308	-0.0026172	0	0	-0.00088093	0	0	0	0.00002249	0.00007602	-0.00072085	0.00064446	-0.00154313	-0.00196264	0	0	0	0	0	0	0	0	0	0	0	0	0	0	0	0	0	0	0	0	0	0	0	0	0	0	0	0	0	0	0	0	0	0	0	0
0.21466647	-0.00043336	0.00000002	0.00595466	0.00676638	-0.00155582	0.00564486	0.00101041	-0.00015957	0.00254539	-0.00418584	0	-0.0040959	0	0	0	0	0	0	0	0	0	0	-0.00110708	-0.00261939	0	0	-0.00085573	0	0	0	0.0000337	0.00008553	-0.00073958	0.00065942	-0.00154393	-0.00197097	0	0	0	0	0	0	0	0	0	0	0	0	0	0	0	0	0	0	0	0	0	0	0	0	0	0	0	0	0	0	0	0	0	0	0	0
0.21653314	-0.00039761	0.00002469	0.00596393	0.00677197	-0.00152062	0.00564854	0.00103256	-0.00013126	0.00255028	-0.00416066	0	-0.00404498	0	0	0	0	0	0	0	0	0	0	-0.0011061	-0.00262112	0	0	-0.0008263	0	0	0	0.00004609	0.00009542	-0.00076434	0.00067533	-0.00154972	-0.00198001	0	0	0	0	0	0	0	0	0	0	0	0	0	0	0	0	0	0	0	0	0	0	0	0	0	0	0	0	0	0	0	0	0	0	0	0
0.21839981	-0.00036666	0.00004267	0.00597057	0.00677693	-0.00149131	0.00565026	0.00104985	-0.00010617	0.00255168	-0.00412404	0	-0.0039787	0	0	0	0	0	0	0	0	0	0	-0.00110929	-0.00262181	0	0	-0.00079265	0	0	0	0.00005975	0.00010584	-0.00079455	0.00069235	-0.00155988	-0.00198942	0	0	0	0	0	0	0	0	0	0	0	0	0	0	0	0	0	0	0	0	0	0	0	0	0	0	0	0	0	0	0	0	0	0	0	0
0.22026647	-0.00033929	0.00004755	0.00597544	0.00678139	-0.0014646	0.00565052	0.00106564	-0.00008362	0.00254757	-0.00407531	0	-0.00389654	0	0	0	0	0	0	0	0	0	0	-0.00111576	-0.00262079	0	0	-0.0007549	0	0	0	0.00007468	0.00011685	-0.00082918	0.00071049	-0.00157357	-0.00199863	0	0	0	0	0	0	0	0	0	0	0	0	0	0	0	0	0	0	0	0	0	0	0	0	0	0	0	0	0	0	0	0	0	0	0	0
0.22213314	-0.00031511	0.00006399	0.00597901	0.00678528	-0.00144065	0.00564948	0.00107833	-0.00006379	0.00253492	-0.00401378	0	-0.00379826	0	0	0	0	0	0	0	0	0	0	-0.00112481	-0.00261737	0	0	-0.0007132	0	0	0	0.00009071	0.00012833	-0.00086693	0.00072958	-0.00159045	-0.00200685	0	0	0	0	0	0	0	0	0	0	0	0	0	0	0	0	0	0	0	0	0	0	0	0	0	0	0	0	0	0	0	0	0	0	0	0
0.2239998	-0.00029476	0.00006952	0.00598154	0.00678835	-0.00141149	0.00564708	0.00108701	-0.00004752	0.00250939	-0.0039389	0	-0.00368405	0	0	0	0	0	0	0	0	0	0	-0.00113596	-0.00261096	0	0	-0.00066775	0	0	0	0.00010759	0.00014006	-0.00090634	0.00074931	-0.00160959	-0.00201324	0	0	0	0	0	0	0	0	0	0	0	0	0	0	0	0	0	0	0	0	0	0	0	0	0	0	0	0	0	0	0	0	0	0	0	0
0.22586647	-0.0002796	0.00007271	0.00598356	0.00679054	-0.00139385	0.00564349	0.00109164	-0.00003488	0.00246463	-0.00385072	0	-0.00355476	0	0	0	0	0	0	0	0	0	0	-0.00114847	-0.00260108	0	0	-0.00061893	0	0	0	0.00012507	0.00015189	-0.00094598	0.00076941	-0.00162933	-0.00201719	0	0	0	0	0	0	0	0	0	0	0	0	0	0	0	0	0	0	0	0	0	0	0	0	0	0	0	0	0	0	0	0	0	0	0	0
0.22773313	-0.00025977	0.00007557	0.00598571	0.00679188	-0.00137937	0.00563902	0.00109275	-0.00002502	0.00239131	-0.00375027	0	-0.00341247	0	0	0	0	0	0	0	0	0	0	-0.00116139	-0.00258746	0	0	-0.00056738	0	0	0	0.00014288	0.00016367	-0.00098438	0.00078958	-0.0016485	-0.00201835	0	0	0	0	0	0	0	0	0	0	0	0	0	0	0	0	0	0	0	0	0	0	0	0	0	0	0	0	0	0	0	0	0	0	0	0
0.2295998	-0.00024814	0.00007985	0.00598845	0.00679237	-0.00136752	0.00563388	0.00109054	-0.00002084	0.00227729	-0.00364029	0	-0.00326135	0	0	0	0	0	0	0	0	0	0	-0.00117379	-0.00257028	0	0	-0.00051407	0	0	0	0.00016057	0.00017512	-0.00101984	0.00080939	-0.0016657	-0.00201643	0	0	0	0	0	0	0	0	0	0	0	0	0	0	0	0	0	0	0	0	0	0	0	0	0	0	0	0	0	0	0	0	0	0	0	0
0.23146646	-0.00023575	0.00008725	0.00599214	0.00679195	-0.00135899	0.00562821	0.00108521	-0.00001651	0.0021104	-0.00352589	0	-0.00310809	0	0	0	0	0	0	0	0	0	0	-0.00118465	-0.00255033	0	0	-0.00046032	0	0	0	0.00017755	0.00018589	-0.00105047	0.00082827	-0.0016795	-0.00201125	0	0	0	0	0	0	0	0	0	0	0	0	0	0	0	0	0	0	0	0	0	0	0	0	0	0	0	0	0	0	0	0	0	0	0	0
0.23333313	-0.00022493	0.0000989	0.00599687	0.00679052	-0.00135919	0.00562204	0.00107669	-0.00001507	0.00188791	-0.00341459	0	-0.00296167	0	0	0	0	0	0	0	0	0	0	-0.00119304	-0.0025292	0	0	-0.00040767	0	0	0	0.00019315	0.00019557	-0.00107434	0.00084567	-0.00168861	-0.00200276	0	0	0	0	0	0	0	0	0	0	0	0	0	0	0	0	0	0	0	0	0	0	0	0	0	0	0	0	0	0	0	0	0	0	0	0
0.23519979	-0.00021594	0.00011546	0.00600256	0.00678795	-0.00135737	0.00561534	0.00106512	-0.00001649	0.00163125	-0.0033153	0	-0.00283193	0	0	0	0	0	0	0	0	0	0	-0.00119803	-0.002509	0	0	-0.0003576	0	0	0	0.00020678	0.00020384	-0.00108986	0.00086114	-0.00169202	-0.00199112	0	0	0	0	0	0	0	0	0	0	0	0	0	0	0	0	0	0	0	0	0	0	0	0	0	0	0	0	0	0	0	0	0	0	0	0
0.23706646	-0.00020499	0.00013632	0.00600882	0.00678404	-0.00135901	0.00560797	0.00104822	-0.00002083	0.00138792	-0.0032347	0	-0.00272552	0	0	0	0	0	0	0	0	0	0	-0.00119926	-0.00249159	0	0	-0.00031096	0	0	0	0.00021814	0.00021053	-0.00109649	0.00087453	-0.00168955	-0.00197662	0	0	0	0	0	0	0	0	0	0	0	0	0	0	0	0	0	0	0	0	0	0	0	0	0	0	0	0	0	0	0	0	0	0	0	0
0.23893312	-0.00019496	0.00015999	0.00601509	0.00677865	-0.00136394	0.00559974	0.00103069	-0.00002802	0.00121143	-0.00317596	0	-0.00264504	0	0	0	0	0	0	0	0	0	0	-0.00119683	-0.00247809	0	0	-0.000268	0	0	0	0.00022723	0.00021569	-0.00109464	0.00088595	-0.00168169	-0.00195965	0	0	0	0	0	0	0	0	0	0	0	0	0	0	0	0	0	0	0	0	0	0	0	0	0	0	0	0	0	0	0	0	0	0	0	0
0.24079979	-0.000186	0.00018474	0.00602082	0.00677163	-0.00137188	0.0055906	0.00101056	-0.00003785	0.0011414	-0.00314078	0	-0.00259171	0	0	0	0	0	0	0	0	0	0	-0.00119086	-0.00246911	0	0	-0.000229	0	0	0	0.00023409	0.00021938	-0.0010849	0.00089548	-0.00166912	-0.00194066	0	0	0	0	0	0	0	0	0	0	0	0	0	0	0	0	0	0	0	0	0	0	0	0	0	0	0	0	0	0	0	0	0	0	0	0
0.24266645	-0.00017868	0.00020854	0.00602544	0.00676292	-0.00138286	0.00558048	0.00098787	-0.00005042	0.00118829	-0.00312944	0	-0.00256562	0	0	0	0	0	0	0	0	0	0	-0.00118166	-0.00246482	0	0	-0.00019424	0	0	0	0.00023877	0.00022167	-0.00106799	0.00090319	-0.0016527	-0.00192004	0	0	0	0	0	0	0	0	0	0	0	0	0	0	0	0	0	0	0	0	0	0	0	0	0	0	0	0	0	0	0	0	0	0	0	0
0.24453312	-0.00017357	0.00022962	0.00602852	0.00675252	-0.00139684	0.00556949	0.00096286	-0.00006569	0.0013338	-0.00314146	0	-0.00256639	0	0	0	0	0	0	0	0	0	0	-0.00116949	-0.00246507	0	0	-0.00016411	0	0	0	0.00024132	0.0002226	-0.00104461	0.00090909	-0.00163353	-0.00189824	0	0	0	0	0	0	0	0	0	0	0	0	0	0	0	0	0	0	0	0	0	0	0	0	0	0	0	0	0	0	0	0	0	0	0	0
0.24639978	-0.00017139	0.0002465	0.00602982	0.00674059	-0.00141392	0.00555783	0.00093574	-0.00008369	0.00154182	-0.00317582	0	-0.00259344	0	0	0	0	0	0	0	0	0	0	-0.00115462	-0.00246948	0	0	-0.00013912	0	0	0	0.00024174	0.00022223	-0.0010154	0.00091315	-0.00161212	-0.0018757	0	0	0	0	0	0	0	0	0	0	0	0	0	0	0	0	0	0	0	0	0	0	0	0	0	0	0	0	0	0	0	0	0	0	0	0
0.24826645	-0.00017297	0.00025795	0.0060292	0.00672736	-0.00143429	0.00554579	0.0009085	-0.00010448	0.00177219	-0.00323106	0	-0.00264604	0	0	0	0	0	0	0	0	0	0	-0.00113733	-0.00247752	0	0	-0.00011985	0	0	0	0.00024	0.00022054	-0.00098096	0.00091527	-0.00158895	-0.00185286	0	0	0	0	0	0	0	0	0	0	0	0	0	0	0	0	0	0	0	0	0	0	0	0	0	0	0	0	0	0	0	0	0	0	0	0
0.25013311	-0.00017905	0.00026325	0.00602673	0.00671315	-0.00145811	0.00553376	0.00087783	-0.00012805	0.00199265	-0.00330551	0	-0.00272342	0	0	0	0	0	0	0	0	0	0	-0.00111781	-0.00248853	0	0	-0.00010691	0	0	0	0.00023603	0.00021753	-0.00094176	0.00091532	-0.00156434	-0.00183016	0	0	0	0	0	0	0	0	0	0	0	0	0	0	0	0	0	0	0	0	0	0	0	0	0	0	0	0	0	0	0	0	0	0	0	0
0.25199978	-0.00019003	0.0002622	0.00602266	0.00669841	-0.00148524	0.00552222	0.00084622	-0.00015408	0.0021828	-0.00339643	0	-0.00282371	0	0	0	0	0	0	0	0	0	0	-0.00109627	-0.00250161	0	0	-0.00010079	0	0	0	0.00022983	0.00021323	-0.00089838	0.0009132	-0.00153877	-0.00180802	0	0	0	0	0	0	0	0	0	0	0	0	0	0	0	0	0	0	0	0	0	0	0	0	0	0	0	0	0	0	0	0	0	0	0	0
0.25386644	-0.00020586	0.00025524	0.00601743	0.00668362	-0.00151513	0.00551173	0.00081462	-0.00018191	0.00233477	-0.00350007	0	-0.00294382	0	0	0	0	0	0	0	0	0	0	-0.00107292	-0.00251568	0	0	-0.00010173	0	0	0	0.00022148	0.00020772	-0.00085154	0.00090885	-0.0015127	-0.00178687	0	0	0	0	0	0	0	0	0	0	0	0	0	0	0	0	0	0	0	0	0	0	0	0	0	0	0	0	0	0	0	0	0	0	0	0
0.25573311	-0.00022608	0.00024329	0.00601159	0.00666933	-0.00154695	0.00550287	0.00078414	-0.00021063	0.00244984	-0.0036124	0	-0.00308007	0	0	0	0	0	0	0	0	0	0	-0.00104797	-0.00252966	0	0	-0.00010991	0	0	0	0.00021108	0.00020111	-0.00080199	0.00090224	-0.00148652	-0.00176707	0	0	0	0	0	0	0	0	0	0	0	0	0	0	0	0	0	0	0	0	0	0	0	0	0	0	0	0	0	0	0	0	0	0	0	0
0.25759977	-0.00024997	0.00022751	0.0060057	0.00665602	-0.00157975	0.00549614	0.00075595	-0.00023921	0.00253321	-0.00372901	0	-0.00322797	0	0	0	0	0	0	0	0	0	0	-0.00102175	-0.00254256	0	0	-0.00012532	0	0	0	0.0001988	0.0001935	-0.00075055	0.00089333	-0.0014606	-0.00174892	0	0	0	0	0	0	0	0	0	0	0	0	0	0	0	0	0	0	0	0	0	0	0	0	0	0	0	0	0	0	0	0	0	0	0	0
0.25946643	-0.00026798	0.00020358	0.00600031	0.00664413	-0.00161246	0.00549201	0.00073114	-0.00026659	0.00259121	-0.00384605	0	-0.00338327	0	0	0	0	0	0	0	0	0	0	-0.00099455	-0.00255359	0	0	-0.00014796	0	0	0	0.00018477	0.000185	-0.00069788	0.0008821	-0.00143515	-0.00173258	0	0	0	0	0	0	0	0	0	0	0	0	0	0	0	0	0	0	0	0	0	0	0	0	0	0	0	0	0	0	0	0	0	0	0	0
0.2613331	-0.00030313	0.0001882	0.00599623	0.00663428	-0.00163836	0.00549109	0.00071169	-0.00029096	0.00262895	-0.00395903	0	-0.00354024	0	0	0	0	0	0	0	0	0	0	-0.00096683	-0.00256205	0	0	-0.00017761	0	0	0	0.00016937	0.00017585	-0.00064526	0.0008687	-0.00141046	-0.00171848	0	0	0	0	0	0	0	0	0	0	0	0	0	0	0	0	0	0	0	0	0	0	0	0	0	0	0	0	0	0	0	0	0	0	0	0
0.26319977	-0.00032972	0.00016993	0.00599372	0.0066266	-0.00167783	0.00549349	0.00069796	-0.00031184	0.00265133	-0.00406568	0	-0.00369576	0	0	0	0	0	0	0	0	0	0	-0.00093899	-0.00256768	0	0	-0.00021428	0	0	0	0.00015265	0.00016603	-0.00059294	0.00085303	-0.00138648	-0.00170639	0	0	0	0	0	0	0	0	0	0	0	0	0	0	0	0	0	0	0	0	0	0	0	0	0	0	0	0	0	0	0	0	0	0	0	0
0.26506643	-0.00035689	0.00015164	0.00599259	0.0066208	-0.00169791	0.00549887	0.00068898	-0.00032749	0.00266179	-0.0041649	0	-0.00384827	0	0	0	0	0	0	0	0	0	0	-0.00091128	-0.00257032	0	0	-0.00025803	0	0	0	0.00013447	0.00015535	-0.00054031	0.0008348	-0.00136282	-0.00169543	0	0	0	0	0	0	0	0	0	0	0	0	0	0	0	0	0	0	0	0	0	0	0	0	0	0	0	0	0	0	0	0	0	0	0	0
0.2669331	-0.00038434	0.00013346	0.00599282	0.00661675	-0.00172033	0.00550705	0.00068448	-0.0003433	0.00266232	-0.00425446	0	-0.00399432	0	0	0	0	0	0	0	0	0	0	-0.00088425	-0.00256968	0	0	-0.00030852	0	0	0	0.00011496	0.00014376	-0.00048758	0.00081398	-0.00133942	-0.00168496	0	0	0	0	0	0	0	0	0	0	0	0	0	0	0	0	0	0	0	0	0	0	0	0	0	0	0	0	0	0	0	0	0	0	0	0
0.26879976	-0.00040889	0.00011758	0.00599415	0.00661414	-0.00174137	0.00551759	0.0006835	-0.00036341	0.00265436	-0.00433268	0	-0.00413101	0	0	0	0	0	0	0	0	0	0	-0.00085848	-0.00256554	0	0	-0.00036527	0	0	0	0.0000942	0.00013122	-0.00043476	0.00079054	-0.0013162	-0.00167408	0	0	0	0	0	0	0	0	0	0	0	0	0	0	0	0	0	0	0	0	0	0	0	0	0	0	0	0	0	0	0	0	0	0	0	0
0.27066642	-0.00043877	0.00009897	0.00599626	0.00661262	-0.00176364	0.00552997	0.00069103	-0.00037626	0.00263897	-0.00439816	0	-0.00425562	0	0	0	0	0	0	0	0	0	0	-0.00083457	-0.00255771	0	0	-0.00042747	0	0	0	0.00007236	0.00011769	-0.00038199	0.00076461	-0.00129321	-0.00166182	0	0	0	0	0	0	0	0	0	0	0	0	0	0	0	0	0	0	0	0	0	0	0	0	0	0	0	0	0	0	0	0	0	0	0	0
0.27253309	-0.00046854	0.00007703	0.00599872	0.00661171	-0.0017855	0.00554356	0.00069318	-0.00038948	0.002617	-0.00445	0	-0.00436601	0	0	0	0	0	0	0	0	0	0	-0.00081305	-0.00254598	0	0	-0.00049402	0	0	0	0.00004963	0.00010319	-0.00032939	0.00073639	-0.0012706	-0.00164708	0	0	0	0	0	0	0	0	0	0	0	0	0	0	0	0	0	0	0	0	0	0	0	0	0	0	0	0	0	0	0	0	0	0	0	0
0.27439976	-0.00050251	0.00005611	0.00600097	0.00661079	-0.00180968	0.0055576	0.00069442	-0.00040494	0.0025891	-0.00448781	0	-0.00446079	0	0	0	0	0	0	0	0	0	0	-0.00079433	-0.00253013	0	0	-0.00056342	0	0	0	0.00002623	0.00008775	-0.00027691	0.0007062	-0.00124864	-0.00162854	0	0	0	0	0	0	0	0	0	0	0	0	0	0	0	0	0	0	0	0	0	0	0	0	0	0	0	0	0	0	0	0	0	0	0	0
0.27626642	-0.00054027	0.00002729	0.00600237	0.00660915	-0.00183926	0.00557124	0.00069257	-0.00042402	0.00255593	-0.0045115	0	-0.00453893	0	0	0	0	0	0	0	0	0	0	-0.00077864	-0.0025099	0	0	-0.0006336	0	0	0	0.00000244	0.00007147	-0.00022462	0.00067452	-0.00122781	-0.00160487	0	0	0	0	0	0	0	0	0	0	0	0	0	0	0	0	0	0	0	0	0	0	0	0	0	0	0	0	0	0	0	0	0	0	0	0
0.27813309	-0.00058285	-0.00000564	0.00600251	0.00660615	-0.00190001	0.00558381	0.00068603	-0.00044839	0.00251815	-0.0045215	0	-0.00460012	0	0	0	0	0	0	0	0	0	0	-0.00076587	-0.00248505	0	0	-0.00070218	0	0	0	-0.00002138	0.00005459	-0.00017259	0.00064198	-0.0012085	-0.00157487	0	0	0	0	0	0	0	0	0	0	0	0	0	0	0	0	0	0	0	0	0	0	0	0	0	0	0	0	0	0	0	0	0	0	0	0
0.27999975	-0.00063183	-0.00004683	0.00600131	0.00660126	-0.00194191	0.00559493	0.0006739	-0.00047868	0.00247649	-0.00451864	0	-0.00464466	0	0	0	0	0	0	0	0	0	0	-0.00075544	-0.0024554	0	0	-0.00076657	0	0	0	-0.00004477	0.00003748	-0.00012089	0.00060934	-0.00119073	-0.00153749	0	0	0	0	0	0	0	0	0	0	0	0	0	0	0	0	0	0	0	0	0	0	0	0	0	0	0	0	0	0	0	0	0	0	0	0
0.28186641	-0.00068447	-0.00009444	0.00599897	0.0065941	-0.00198901	0.00560443	0.00065591	-0.00051487	0.00243167	-0.004504	0	-0.00467336	0	0	0	0	0	0	0	0	0	0	-0.00074647	-0.00242079	0	0	-0.00082413	0	0	0	-0.00006729	0.00002054	-0.00006952	0.00057736	-0.00117438	-0.00149184	0	0	0	0	0	0	0	0	0	0	0	0	0	0	0	0	0	0	0	0	0	0	0	0	0	0	0	0	0	0	0	0	0	0	0	0
0.28373308	-0.00074509	-0.00015028	0.00599594	0.00658446	-0.00204047	0.00561238	0.00062979	-0.00060543	0.00238444	-0.00447879	0	-0.00468729	0	0	0	0	0	0	0	0	0	0	-0.00073796	-0.00238123	0	0	-0.00087227	0	0	0	-0.00008846	0.00000424	-0.00001857	0.00054678	-0.00115878	-0.0014361	0	0	0	0	0	0	0	0	0	0	0	0	0	0	0	0	0	0	0	0	0	0	0	0	0	0	0	0	0	0	0	0	0	0	0	0
0.28559975	-0.00080578	-0.00020756	0.00599273	0.00657222	-0.00209519	0.00561887	0.00060088	-0.00064936	0.00233565	-0.00444431	0	-0.0046877	0	0	0	0	0	0	0	0	0	0	-0.0007289	-0.00233695	0	0	-0.00090817	0	0	0	-0.00010778	-0.00001093	0.00003179	0.00051835	-0.00114321	-0.00134968	0	0	0	0	0	0	0	0	0	0	0	0	0	0	0	0	0	0	0	0	0	0	0	0	0	0	0	0	0	0	0	0	0	0	0	0
0.28746641	-0.00086767	-0.00026798	0.00598982	0.00655746	-0.00215183	0.00562402	0.00056865	-0.00069513	0.00228618	-0.004402	0	-0.00467602	0	0	0	0	0	0	0	0	0	0	-0.00071849	-0.00228847	0	0	-0.00092919	0	0	0	-0.00012481	-0.00002451	0.0000812	0.0004927	-0.00112691	-0.00124831	0	0	0	0	0	0	0	0	0	0	0	0	0	0	0	0	0	0	0	0	0	0	0	0	0	0	0	0	0	0	0	0	0	0	0	0
0.28933307	-0.00092853	-0.00033036	0.00598757	0.00654026	-0.00220916	0.00562787	0.00053406	-0.00074157	0.00223686	-0.00435333	0	-0.00465391	0	0	0	0	0	0	0	0	0	0	-0.00070607	-0.00223646	0	0	-0.00093288	0	0	0	-0.00013922	-0.00003616	0.00012943	0.0004703	-0.00110919	-0.00113097	0	0	0	0	0	0	0	0	0	0	0	0	0	0	0	0	0	0	0	0	0	0	0	0	0	0	0	0	0	0	0	0	0	0	0	0
0.29119974	-0.00098562	-0.00039464	0.00598619	0.00652083	-0.00226597	0.00563042	0.00049813	-0.00078752	0.00218844	-0.00429979	0	-0.0046231	0	0	0	0	0	0	0	0	0	0	-0.00069117	-0.00218169	0	0	-0.00091724	0	0	0	-0.00015083	-0.00004564	0.00017625	0.0004514	-0.00108945	-0.00099698	0	0	0	0	0	0	0	0	0	0	0	0	0	0	0	0	0	0	0	0	0	0	0	0	0	0	0	0	0	0	0	0	0	0	0	0
0.29306641	-0.00104487	-0.00045624	0.00598578	0.00649958	-0.00232079	0.00563171	0.00046212	-0.00083164	0.00214165	-0.00425734	0	-0.00458545	0	0	0	0	0	0	0	0	0	0	-0.00067377	-0.00212527	0	0	-0.00088136	0	0	0	-0.00015956	-0.00005283	0.00022125	0.00043606	-0.00106744	-0.00084354	0	0	0	0	0	0	0	0	0	0	0	0	0	0	0	0	0	0	0	0	0	0	0	0	0	0	0	0	0	0	0	0	0	0	0	0
0.29493307	-0.00109385	-0.00051539	0.00598623	0.00647695	-0.00237246	0.00563173	0.00042712	-0.00087285	0.00209702	-0.00424525	0	-0.0045427	0	0	0	0	0	0	0	0	0	0	-0.00065411	-0.00206828	0	0	-0.00082547	0	0	0	-0.00016555	-0.00005781	0.00026407	0.00042412	-0.00104323	-0.00066729	0	0	0	0	0	0	0	0	0	0	0	0	0	0	0	0	0	0	0	0	0	0	0	0	0	0	0	0	0	0	0	0	0	0	0	0
0.29679974	-0.00113664	-0.00057131	0.00598728	0.00645347	-0.00242001	0.00563046	0.00039405	-0.00091029	0.00205511	-0.00423274	0	-0.00449671	0	0	0	0	0	0	0	0	0	0	-0.0006327	-0.00201195	0	0	-0.00075118	0	0	0	-0.00016902	-0.00006073	0.00030432	0.00041527	-0.00101721	-0.00049614	0	0	0	0	0	0	0	0	0	0	0	0	0	0	0	0	0	0	0	0	0	0	0	0	0	0	0	0	0	0	0	0	0	0	0	0
0.2986664	-0.00117279	-0.00062267	0.00598853	0.00642969	-0.00246272	0.00562785	0.00036359	-0.00094336	0.00201651	-0.00421903	0	-0.00444947	0	0	0	0	0	0	0	0	0	0	-0.00061018	-0.00195762	0	0	-0.00066157	0	0	0	-0.0001703	-0.00006185	0.0003416	0.00040917	-0.00099008	-0.00033013	0	0	0	0	0	0	0	0	0	0	0	0	0	0	0	0	0	0	0	0	0	0	0	0	0	0	0	0	0	0	0	0	0	0	0	0
0.30053306	-0.00120196	-0.00066915	0.00598954	0.00640608	-0.00250033	0.00562387	0.00033599	-0.00097193	0.00198182	-0.00420438	0	-0.00440299	0	0	0	0	0	0	0	0	0	0	-0.00058721	-0.00190656	0	0	-0.00056097	0	0	0	-0.00016979	-0.00006147	0.00037564	0.00040547	-0.00096266	-0.00015223	0	0	0	0	0	0	0	0	0	0	0	0	0	0	0	0	0	0	0	0	0	0	0	0	0	0	0	0	0	0	0	0	0	0	0	0
0.30239973	-0.00122449	-0.00074883	0.00598984	0.00638311	-0.00253293	0.00561855	0.0003112	-0.00099615	0.0019516	-0.00418935	0	-0.00435929	0	0	0	0	0	0	0	0	0	0	-0.00056437	-0.00185995	0	0	-0.0004547	0	0	0	-0.00016791	-0.00005992	0.00040625	0.00040381	-0.00093583	0.00007053	0	0	0	0	0	0	0	0	0	0	0	0	0	0	0	0	0	0	0	0	0	0	0	0	0	0	0	0	0	0	0	0	0	0	0	0
0.3042664	-0.00124124	-0.00078333	0.00598915	0.00636123	-0.00256073	0.00561205	0.00028906	-0.00101635	0.00192636	-0.00417482	0	-0.004332	0	0	0	0	0	0	0	0	0	0	-0.00054221	-0.00181883	0	0	-0.00034864	0	0	0	-0.00016508	-0.00005753	0.00043333	0.00040388	-0.00091044	0.00007075	0	0	0	0	0	0	0	0	0	0	0	0	0	0	0	0	0	0	0	0	0	0	0	0	0	0	0	0	0	0	0	0	0	0	0	0
0.30613306	-0.00129132	-0.00081143	0.00598731	0.0063409	-0.00258399	0.0056046	0.00026932	-0.00103293	0.00190661	-0.00416173	0	-0.00431951	0	0	0	0	0	0	0	0	0	0	-0.00052115	-0.00178416	0	0	-0.00024866	0	0	0	-0.0001617	-0.00005459	0.00045686	0.0004054	-0.0008873	0.0001419	0	0	0	0	0	0	0	0	0	0	0	0	0	0	0	0	0	0	0	0	0	0	0	0	0	0	0	0	0	0	0	0	0	0	0	0
0.30799973	-0.00129728	-0.00083324	0.00598425	0.0063225	-0.00260309	0.00559644	0.00025162	-0.00104635	0.0018928	-0.00415107	0	-0.00430943	0	0	0	0	0	0	0	0	0	0	-0.00050142	-0.00175669	0	0	-0.00015977	0	0	0	-0.00015807	-0.00005133	0.00047691	0.00040822	-0.00086703	0.00020016	0	0	0	0	0	0	0	0	0	0	0	0	0	0	0	0	0	0	0	0	0	0	0	0	0	0	0	0	0	0	0	0	0	0	0	0
0.30986639	-0.0012999	-0.00084878	0.00598009	0.00630643	-0.00261361	0.00558787	0.00023576	-0.00105694	0.00188527	-0.00414375	0	-0.00430257	0	0	0	0	0	0	0	0	0	0	-0.00048321	-0.00173704	0	0	-0.00008611	0	0	0	-0.00015447	-0.00004794	0.00049359	0.00041218	-0.00084785	0.00024427	0	0	0	0	0	0	0	0	0	0	0	0	0	0	0	0	0	0	0	0	0	0	0	0	0	0	0	0	0	0	0	0	0	0	0	0
0.31173306	-0.00129932	-0.0008577	0.00597518	0.00629319	-0.00261945	0.00557931	0.00022203	-0.00106459	0.00188417	-0.00414045	0	-0.00429948	0	0	0	0	0	0	0	0	0	0	-0.00046676	-0.00172563	0	0	-0.00003103	0	0	0	-0.00015108	-0.00004459	0.00050695	0.00041711	-0.00083173	0.0002734	0	0	0	0	0	0	0	0	0	0	0	0	0	0	0	0	0	0	0	0	0	0	0	0	0	0	0	0	0	0	0	0	0	0	0	0
0.31359972	-0.00129498	-0.00085924	0.00597018	0.0062834	-0.00262718	0.0055713	0.0002113	-0.00106863	0.0018894	-0.00414156	0	-0.0043006	0	0	0	0	0	0	0	0	0	0	-0.00045237	-0.00172273	0	0	0.00000291	0	0	0	-0.00014805	-0.0000414	0.00051701	0.0004228	-0.00082075	0.00028714	0	0	0	0	0	0	0	0	0	0	0	0	0	0	0	0	0	0	0	0	0	0	0	0	0	0	0	0	0	0	0	0	0	0	0	0
0.31546639	-0.00128576	-0.00085235	0.00596588	0.00627775	-0.00263331	0.00556445	0.00020486	-0.00106801	0.00190065	-0.00414713	0	-0.00430596	0	0	0	0	0	0	0	0	0	0	-0.00044038	-0.0017284	0	0	0.00001414	0	0	0	-0.00014547	-0.00003847	0.0005237	0.000429	-0.00081509	0.00028547	0	0	0	0	0	0	0	0	0	0	0	0	0	0	0	0	0	0	0	0	0	0	0	0	0	0	0	0	0	0	0	0	0	0	0	0
0.31733305	-0.00127073	-0.00083635	0.00596294	0.00627665	-0.00262451	0.00555919	0.00020379	-0.00106186	0.00191746	-0.00415686	0	-0.00431532	0	0	0	0	0	0	0	0	0	0	-0.00043105	-0.0017424	0	0	0.0000027	0	0	0	-0.00014331	-0.00003582	0.00052695	0.00043555	-0.00081474	0.00026883	0	0	0	0	0	0	0	0	0	0	0	0	0	0	0	0	0	0	0	0	0	0	0	0	0	0	0	0	0	0	0	0	0	0	0	0
0.31919972	-0.00125015	-0.00081205	0.00596173	0.00627996	-0.0026083	0.00555581	0.0002084	-0.00105024	0.0019385	-0.00416971	0	-0.00432784	0	0	0	0	0	0	0	0	0	0	-0.00042465	-0.00176336	0	0	-0.00002815	0	0	0	-0.00014152	-0.00003348	0.00052671	0.00044217	-0.00081924	0.00023931	0	0	0	0	0	0	0	0	0	0	0	0	0	0	0	0	0	0	0	0	0	0	0	0	0	0	0	0	0	0	0	0	0	0	0	0
0.32106638	-0.00119089	-0.00078124	0.00596249	0.00628712	-0.00258571	0.00555445	0.00021852	-0.00103374	0.00196176	-0.00418411	0	-0.00435441	0	0	0	0	0	0	0	0	0	0	-0.00042131	-0.00178902	0	0	-0.00007303	0	0	0	-0.00014003	-0.00003146	0.00052321	0.00044848	-0.00082761	0.00020045	0	0	0	0	0	0	0	0	0	0	0	0	0	0	0	0	0	0	0	0	0	0	0	0	0	0	0	0	0	0	0	0	0	0	0	0
0.32293305	-0.00116327	-0.00074757	0.00596474	0.00629653	-0.00255975	0.0055547	0.00023233	-0.00101448	0.00198482	-0.00419827	0	-0.00438839	0	0	0	0	0	0	0	0	0	0	-0.00042044	-0.0018161	0	0	-0.00012339	0	0	0	-0.00013874	-0.00002972	0.00051737	0.0004542	-0.00083805	0.00015776	0	0	0	0	0	0	0	0	0	0	0	0	0	0	0	0	0	0	0	0	0	0	0	0	0	0	0	0	0	0	0	0	0	0	0	0
0.32479971	-0.00113362	-0.00071175	0.0059685	0.00630756	-0.00253086	0.00555643	0.00024952	-0.00099271	0.00200678	-0.00421158	0	-0.00442035	0	0	0	0	0	0	0	0	0	0	-0.00042142	-0.00184328	0	0	-0.00017577	0	0	0	-0.00013754	-0.00002818	0.00050989	0.00045926	-0.00084714	0.00011377	0	0	0	0	0	0	0	0	0	0	0	0	0	0	0	0	0	0	0	0	0	0	0	0	0	0	0	0	0	0	0	0	0	0	0	0
0.32666638	-0.00109807	-0.00067019	0.00597468	0.00632112	-0.00249561	0.0055602	0.00027267	-0.00096562	0.00202859	-0.00422447	0	-0.00445158	0	0	0	0	0	0	0	0	0	0	-0.00042407	-0.00187184	0	0	-0.00023335	0	0	0	-0.00013634	-0.0000267	0.0005006	0.00046383	-0.0008554	0.00011377	0	0	0	0	0	0	0	0	0	0	0	0	0	0	0	0	0	0	0	0	0	0	0	0	0	0	0	0	0	0	0	0	0	0	0	0
0.32853304	-0.00105505	-0.00058371	0.00598353	0.00633741	-0.00245241	0.00556607	0.00030281	-0.0009319	0.002051	-0.0042373	0	-0.00448297	0	0	0	0	0	0	0	0	0	0	-0.00042798	-0.00190251	0	0	-0.00029659	0	0	0	-0.00013496	-0.0000251	0.0004894	0.00046821	-0.00086346	0.00008864	0	0	0	0	0	0	0	0	0	0	0	0	0	0	0	0	0	0	0	0	0	0	0	0	0	0	0	0	0	0	0	0	0	0	0	0
0.33039971	-0.00100538	-0.00052755	0.00599413	0.00635557	-0.00240262	0.00557315	0.00033831	-0.00089266	0.00207499	-0.00425042	0	-0.00451542	0	0	0	0	0	0	0	0	0	0	-0.00043244	-0.00193562	0	0	-0.00036269	0	0	0	-0.00013309	-0.00002307	0.00047622	0.00047309	-0.00087057	-0.00002713	0	0	0	0	0	0	0	0	0	0	0	0	0	0	0	0	0	0	0	0	0	0	0	0	0	0	0	0	0	0	0	0	0	0	0	0
0.33226637	-0.00094983	-0.00046591	0.00600608	0.00637518	-0.00234696	0.00558115	0.00037856	-0.00084847	0.00210063	-0.00426373	0	-0.00454859	0	0	0	0	0	0	0	0	0	0	-0.00043735	-0.00197097	0	0	-0.00042968	0	0	0	-0.00013059	-0.0000205	0.00046078	0.00047868	-0.00087584	-0.00012777	0	0	0	0	0	0	0	0	0	0	0	0	0	0	0	0	0	0	0	0	0	0	0	0	0	0	0	0	0	0	0	0	0	0	0	0
0.33413304	-0.00088984	-0.00039993	0.00601918	0.00639584	-0.00228667	0.00559008	0.00042294	-0.00080023	0.00212706	-0.00427682	0	-0.0045811	0	0	0	0	0	0	0	0	0	0	-0.00044291	-0.00200755	0	0	-0.00049558	0	0	0	-0.00012751	-0.00001744	0.00044293	0.00048478	-0.00087813	-0.00022183	0	0	0	0	0	0	0	0	0	0	0	0	0	0	0	0	0	0	0	0	0	0	0	0	0	0	0	0	0	0	0	0	0	0	0	0
0.3359997	-0.00082739	-0.00033158	0.00603289	0.00641681	-0.00222368	0.00559958	0.00047007	-0.00074946	0.00215355	-0.00428944	0	-0.00461178	0	0	0	0	0	0	0	0	0	0	-0.00044897	-0.00204423	0	0	-0.00055784	0	0	0	-0.00012388	-0.00001393	0.00042295	0.0004913	-0.00087593	-0.00031249	0	0	0	0	0	0	0	0	0	0	0	0	0	0	0	0	0	0	0	0	0	0	0	0	0	0	0	0	0	0	0	0	0	0	0	0
0.33786637	-0.00076335	-0.00026206	0.00604702	0.00643773	-0.00215882	0.00560956	0.00051937	-0.0006968	0.0021796	-0.00430957	0	-0.00463995	0	0	0	0	0	0	0	0	0	0	-0.0004554	-0.00208035	0	0	-0.00061551	0	0	0	-0.00011975	-0.00001	0.00040105	0.00049814	-0.00086767	-0.00040131	0	0	0	0	0	0	0	0	0	0	0	0	0	0	0	0	0	0	0	0	0	0	0	0	0	0	0	0	0	0	0	0	0	0	0	0
0.33973303	-0.00069906	-0.0001925	0.00606116	0.00645828	-0.00209333	0.00561978	0.00056989	-0.00064326	0.00220507	-0.00434612	0	-0.00466535	0	0	0	0	0	0	0	0	0	0	-0.00046225	-0.00211559	0	0	-0.00066806	0	0	0	-0.00011514	-0.0000057	0.00037721	0.00050528	-0.00085201	-0.00049547	0	0	0	0	0	0	0	0	0	0	0	0	0	0	0	0	0	0	0	0	0	0	0	0	0	0	0	0	0	0	0	0	0	0	0	0
0.3415997	-0.00063337	-0.00012384	0.006075	0.0064783	-0.0020281	0.00563008	0.00062092	-0.0005896	0.0022299	-0.00438039	0	-0.00468786	0	0	0	0	0	0	0	0	0	0	-0.00046968	-0.00214985	0	0	-0.00071539	0	0	0	-0.00011012	-0.00000107	0.00035134	0.0005127	-0.0008278	-0.00060035	0	0	0	0	0	0	0	0	0	0	0	0	0	0	0	0	0	0	0	0	0	0	0	0	0	0	0	0	0	0	0	0	0	0	0	0
0.34346636	-0.00057116	-0.00005534	0.00608819	0.00649773	-0.00196428	0.00564029	0.0006716	-0.00053678	0.00225398	-0.00441216	0	-0.0047073	0	0	0	0	0	0	0	0	0	0	-0.00047803	-0.00218302	0	0	-0.00075765	0	0	0	-0.00010477	0.00000378	0.00032323	0.00052032	-0.00079511	-0.00071314	0	0	0	0	0	0	0	0	0	0	0	0	0	0	0	0	0	0	0	0	0	0	0	0	0	0	0	0	0	0	0	0	0	0	0	0
0.34533303	-0.00051321	0.00000771	0.00610035	0.00651651	-0.00190313	0.00565022	0.00072094	-0.00048586	0.00227725	-0.00444125	0	-0.00472352	0	0	0	0	0	0	0	0	0	0	-0.00048768	-0.00221506	0	0	-0.00079493	0	0	0	-0.00009918	0.00000877	0.00029269	0.00052807	-0.00075672	-0.00082678	0	0	0	0	0	0	0	0	0	0	0	0	0	0	0	0	0	0	0	0	0	0	0	0	0	0	0	0	0	0	0	0	0	0	0	0
0.34719969	-0.00045928	0.00006663	0.0061111	0.00653465	-0.00184588	0.00565966	0.00076791	-0.00043791	0.00229972	-0.00446753	0	-0.00473638	0	0	0	0	0	0	0	0	0	0	-0.00049904	-0.002246	0	0	-0.00082721	0	0	0	-0.0000934	0.00001381	0.00025951	0.00053592	-0.00071984	-0.00093156	0	0	0	0	0	0	0	0	0	0	0	0	0	0	0	0	0	0	0	0	0	0	0	0	0	0	0	0	0	0	0	0	0	0	0	0
0.34906635	-0.00041042	0.00011961	0.00612012	0.0065522	-0.00179358	0.00566841	0.00081163	-0.00039385	0.00232136	-0.00449081	0	-0.00474572	0	0	0	0	0	0	0	0	0	0	-0.00051254	-0.00227586	0	0	-0.00085464	0	0	0	-0.00008749	0.00001881	0.00022351	0.00054381	-0.00069643	-0.0010264	0	0	0	0	0	0	0	0	0	0	0	0	0	0	0	0	0	0	0	0	0	0	0	0	0	0	0	0	0	0	0	0	0	0	0	0
0.35093302	-0.00036981	0.00016519	0.00612711	0.00656925	-0.0017473	0.00567632	0.00085121	-0.00035461	0.00234207	-0.00451079	0	-0.00475127	0	0	0	0	0	0	0	0	0	0	-0.00052865	-0.00230463	0	0	-0.00087744	0	0	0	-0.00008154	0.00002366	0.00018458	0.00055163	-0.00069744	-0.00112026	0	0	0	0	0	0	0	0	0	0	0	0	0	0	0	0	0	0	0	0	0	0	0	0	0	0	0	0	0	0	0	0	0	0	0	0
0.35279969	-0.00033739	0.00020256	0.0061318	0.00658587	-0.0017079	0.00568321	0.00088591	-0.00032099	0.00236173	-0.00452715	0	-0.00475278	0	0	0	0	0	0	0	0	0	0	-0.00054779	-0.00233229	0	0	-0.00089593	0	0	0	-0.00007565	0.00002823	0.00014267	0.00055926	-0.00072451	-0.00121048	0	0	0	0	0	0	0	0	0	0	0	0	0	0	0	0	0	0	0	0	0	0	0	0	0	0	0	0	0	0	0	0	0	0	0	0
0.35466635	-0.00031399	0.00023076	0.00613396	0.00660213	-0.00167603	0.0056889	0.00091514	-0.00029358	0.00238025	-0.00453956	0	-0.00474998	0	0	0	0	0	0	0	0	0	0	-0.0005703	-0.00235885	0	0	-0.00091047	0	0	0	-0.00006988	0.00003243	0.00009786	0.00056656	-0.00077127	-0.00129646	0	0	0	0	0	0	0	0	0	0	0	0	0	0	0	0	0	0	0	0	0	0	0	0	0	0	0	0	0	0	0	0	0	0	0	0
0.35653302	-0.00029983	0.00024917	0.00613335	0.00661799	-0.00165209	0.0056932	0.00094106	-0.00027279	0.00239754	-0.00454774	0	-0.00474264	0	0	0	0	0	0	0	0	0	0	-0.00059633	-0.00238429	0	0	-0.00092138	0	0	0	-0.0000643	0.00003618	0.00005033	0.00057344	-0.00083003	-0.0013776	0	0	0	0	0	0	0	0	0	0	0	0	0	0	0	0	0	0	0	0	0	0	0	0	0	0	0	0	0	0	0	0	0	0	0	0
0.35839968	-0.00029049	0.00025741	0.00612979	0.00663334	-0.00163624	0.00569588	0.00095764	-0.00020663	0.00241353	-0.00455142	0	-0.00473058	0	0	0	0	0	0	0	0	0	0	-0.00062591	-0.00240856	0	0	-0.00092899	0	0	0	-0.00005895	0.00003941	0.00000043	0.00057979	-0.00089496	-0.0014533	0	0	0	0	0	0	0	0	0	0	0	0	0	0	0	0	0	0	0	0	0	0	0	0	0	0	0	0	0	0	0	0	0	0	0	0
0.36026634	-0.0002948	0.00025875	0.00612314	0.00664798	-0.00162837	0.00569674	0.00096776	-0.00019828	0.00242817	-0.00455042	0	-0.00471367	0	0	0	0	0	0	0	0	0	0	-0.00065889	-0.00243163	0	0	-0.00093362	0	0	0	-0.00005385	0.00004209	-0.00005143	0.00058556	-0.0009622	-0.00152316	0	0	0	0	0	0	0	0	0	0	0	0	0	0	0	0	0	0	0	0	0	0	0	0	0	0	0	0	0	0	0	0	0	0	0	0
0.36213301	-0.00030803	0.0002472	0.00611333	0.00666163	-0.0016281	0.00569558	0.0009715	-0.00019685	0.00244147	-0.00454462	0	-0.00469182	0	0	0	0	0	0	0	0	0	0	-0.00069493	-0.00245347	0	0	-0.00093552	0	0	0	-0.00004899	0.00004424	-0.00010471	0.00059073	-0.00102923	-0.00158698	0	0	0	0	0	0	0	0	0	0	0	0	0	0	0	0	0	0	0	0	0	0	0	0	0	0	0	0	0	0	0	0	0	0	0	0
0.36399968	-0.00033126	0.00022402	0.00610037	0.00667397	-0.00163485	0.00569223	0.00096911	-0.00020191	0.00245343	-0.00453399	0	-0.00466505	0	0	0	0	0	0	0	0	0	0	-0.00073357	-0.00247401	0	0	-0.00093494	0	0	0	-0.00004435	0.00004588	-0.00015884	0.00059529	-0.00109445	-0.00163168	0	0	0	0	0	0	0	0	0	0	0	0	0	0	0	0	0	0	0	0	0	0	0	0	0	0	0	0	0	0	0	0	0	0	0	0
0.36586634	-0.00035961	0.00019574	0.00608439	0.00668467	-0.00164787	0.00568661	0.00096097	-0.00021424	0.00246411	-0.00451859	0	-0.00463342	0	0	0	0	0	0	0	0	0	0	-0.00077425	-0.00249322	0	0	-0.00093209	0	0	0	-0.00003989	0.00004705	-0.00021321	0.00059929	-0.0011569	-0.00167117	0	0	0	0	0	0	0	0	0	0	0	0	0	0	0	0	0	0	0	0	0	0	0	0	0	0	0	0	0	0	0	0	0	0	0	0
0.36773301	-0.00039402	0.00015989	0.00606559	0.00669346	-0.00168528	0.0056787	0.00094761	-0.00023055	0.00247354	-0.00449855	0	-0.00459708	0	0	0	0	0	0	0	0	0	0	-0.00081638	-0.00251105	0	0	-0.00092717	0	0	0	-0.00003557	0.00004783	-0.00026724	0.00060277	-0.00121574	-0.00170706	0	0	0	0	0	0	0	0	0	0	0	0	0	0	0	0	0	0	0	0	0	0	0	0	0	0	0	0	0	0	0	0	0	0	0	0
0.36959967	-0.00043342	0.00011479	0.00604426	0.00670011	-0.00165808	0.00566857	0.00092962	-0.00025151	0.0024818	-0.00447405	0	-0.00455622	0	0	0	0	0	0	0	0	0	0	-0.00085938	-0.00252751	0	0	-0.0009204	0	0	0	-0.00003134	0.00004829	-0.00032046	0.00060579	-0.00127075	-0.00173937	0	0	0	0	0	0	0	0	0	0	0	0	0	0	0	0	0	0	0	0	0	0	0	0	0	0	0	0	0	0	0	0	0	0	0	0
0.37146633	-0.00047717	0.00006789	0.00602063	0.00670445	-0.00168602	0.00565627	0.0009073	-0.00027658	0.00248891	-0.00444522	0	-0.00451098	0	0	0	0	0	0	0	0	0	0	-0.00090287	-0.00254257	0	0	-0.00091197	0	0	0	-0.00002719	0.00004846	-0.0003725	0.00060839	-0.00132194	-0.00176816	0	0	0	0	0	0	0	0	0	0	0	0	0	0	0	0	0	0	0	0	0	0	0	0	0	0	0	0	0	0	0	0	0	0	0	0
0.373333	-0.00052249	0.00001837	0.00599568	0.0067069	-0.00171548	0.00564273	0.00088327	-0.0003033	0.0024946	-0.0044126	0	-0.00446233	0	0	0	0	0	0	0	0	0	0	-0.0009461	-0.0025562	0	0	-0.0009036	0	0	0	-0.00002323	0.00004835	-0.00042294	0.00061032	-0.00136879	-0.00179403	0	0	0	0	0	0	0	0	0	0	0	0	0	0	0	0	0	0	0	0	0	0	0	0	0	0	0	0	0	0	0	0	0	0	0	0
