# Supplementary material for: Computational modelling of muscle fibre operating ranges in the hindlimb of a small ground bird (Eudromia elegans), with implications for modelling locomotion in extinct species
Source: PLoS Comput Biol. 2021 Apr 1;17(4):e1008843. doi: 10.1371/journal.pcbi.1008843 (PMC8016346; doi:10.1371/journal.pcbi.1008843)
Supplement: S1 Code. MATLAB code used for (a) processing raw forceplate data, (b) performing the tracking simulations, (c) performing the inverse simulation, and (d) performing the static simulations — (ZIP) [file pcbi.1008843.s007.zip › Inverse Simulation/Running/MuscleAnalysis/Tinamou_GroundedRun_Kinematics_MuscleAnalysis_MomentArm_R_ankle_abduction.sto]

MomentArm_R_ankle_abduction
version=1
nRows=201
nColumns=73
inDegrees=no

"This analysis gathers basic information about muscles during a simulation (e.g., forces, tendon lenghts, moment arms, etc)."
"Units are S.I. units (second, meters, Newtons, ...)"
Angles are in degrees.

endheader
time	L_IC	L_ILPR	L_ILPOa	L_ILPOp	L_AMB	L_FMTL	L_FMTI	L_FMTM	L_ILFB	L_FCLP	L_FCLA	L_FCM	L_IFE	L_ITCr	L_ITM	L_ITCaa	L_ITCap	L_ISF	L_OM	L_OL	L_CFP	L_PIFML	L_GL	L_GI	L_GM	L_FL	L_TCf	L_TCt	L_EDL	L_FDL	L_FHL	L_FP2	L_FPP2	L_FP3	L_FPP3	L_FP4	R_IC	R_ILPR	R_ILPOa	R_ILPOp	R_AMB	R_FMTL	R_FMTI	R_FMTM	R_ILFB	R_FCLP	R_FCLA	R_FCM	R_IFE	R_ITCr	R_ITM	R_ITCaa	R_ITCap	R_ISF	R_OM	R_OL	R_CFP	R_PIFML	R_GL	R_GI	R_GM	R_FL	R_TCf	R_TCt	R_EDL	R_FDL	R_FHL	R_FP2	R_FPP2	R_FP3	R_FPP3	R_FP4
0	0	0	0	0	0	0	0	0	0	0	0	0	0	0	0	0	0	0	0	0	0	0	0	0	0	0	0	0	0	0	0	0	0	0	0	0	0	0	0	0	0	0	0	0	0	0	0	0	0	0	0	0	0	0	0	0	0	0	0.00186021	0.00074512	-0.00022519	0.00257921	0.00079176	0.00079176	-0.00164996	-0.00004696	-0.0000301	0.00215952	0.00220416	0.0016529	0.00245621	0.0029289
0.00186667	0	0	0	0	0	0	0	0	0	0	0	0	0	0	0	0	0	0	0	0	0	0	0	0	0	0	0	0	0	0	0	0	0	0	0	0	0	0	0	0	0	0	0	0	0	0	0	0	0	0	0	0	0	0	0	0	0	0	0.00184431	0.0007258	-0.00024557	0.00257121	0.00078546	0.00078546	-0.00164713	-0.00006427	-0.00004967	0.00214246	0.00218708	0.00163035	0.00243347	0.00290328
0.00373333	0	0	0	0	0	0	0	0	0	0	0	0	0	0	0	0	0	0	0	0	0	0	0	0	0	0	0	0	0	0	0	0	0	0	0	0	0	0	0	0	0	0	0	0	0	0	0	0	0	0	0	0	0	0	0	0	0	0	0.00182629	0.00070803	-0.00026419	0.00256299	0.00078001	0.00078001	-0.00164476	-0.00007987	-0.00006714	0.00212709	0.00217169	0.00161322	0.00241593	0.00288036
0.00559999	0	0	0	0	0	0	0	0	0	0	0	0	0	0	0	0	0	0	0	0	0	0	0	0	0	0	0	0	0	0	0	0	0	0	0	0	0	0	0	0	0	0	0	0	0	0	0	0	0	0	0	0	0	0	0	0	0	0	0.00180882	0.00069057	-0.00028332	0.00255466	0.00077491	0.00077491	-0.0016427	-0.00009481	-0.00008603	0.00211233	0.0021569	0.00159603	0.00239929	0.00285855
0.00746666	0	0	0	0	0	0	0	0	0	0	0	0	0	0	0	0	0	0	0	0	0	0	0	0	0	0	0	0	0	0	0	0	0	0	0	0	0	0	0	0	0	0	0	0	0	0	0	0	0	0	0	0	0	0	0	0	0	0	0.00179152	0.00067301	-0.00030142	0.00254569	0.00076995	0.00076995	-0.00164093	-0.00010936	-0.00010221	0.00209785	0.0021424	0.00157941	0.00238321	0.00283747
0.00933333	0	0	0	0	0	0	0	0	0	0	0	0	0	0	0	0	0	0	0	0	0	0	0	0	0	0	0	0	0	0	0	0	0	0	0	0	0	0	0	0	0	0	0	0	0	0	0	0	0	0	0	0	0	0	0	0	0	0	0.00177413	0.0006551	-0.00031978	0.00253597	0.00076501	0.00076501	-0.00163942	-0.0001237	-0.00011801	0.00208345	0.00212796	0.00156037	0.00236744	0.0028168
0.01119999	0	0	0	0	0	0	0	0	0	0	0	0	0	0	0	0	0	0	0	0	0	0	0	0	0	0	0	0	0	0	0	0	0	0	0	0	0	0	0	0	0	0	0	0	0	0	0	0	0	0	0	0	0	0	0	0	0	0	0.00175667	0.00064164	-0.00033834	0.00252566	0.00076001	0.00076001	-0.00163814	-0.00013815	-0.00013346	0.00206913	0.00211358	0.00154455	0.00235193	0.00279652
0.01306665	0	0	0	0	0	0	0	0	0	0	0	0	0	0	0	0	0	0	0	0	0	0	0	0	0	0	0	0	0	0	0	0	0	0	0	0	0	0	0	0	0	0	0	0	0	0	0	0	0	0	0	0	0	0	0	0	0	0	0.00173951	0.00062419	-0.00035669	0.00251516	0.0007549	0.0007549	-0.0016371	-0.00015179	-0.00014827	0.0020552	0.00209957	0.00152927	0.00233698	0.00277698
0.01493332	0	0	0	0	0	0	0	0	0	0	0	0	0	0	0	0	0	0	0	0	0	0	0	0	0	0	0	0	0	0	0	0	0	0	0	0	0	0	0	0	0	0	0	0	0	0	0	0	0	0	0	0	0	0	0	0	0	0	0.00172325	0.00060753	-0.00037418	0.00250465	0.00074973	0.00074973	-0.00163629	-0.00016444	-0.00016197	0.0020421	0.00208639	0.00151498	0.00232301	0.00275875
0.01679999	0	0	0	0	0	0	0	0	0	0	0	0	0	0	0	0	0	0	0	0	0	0	0	0	0	0	0	0	0	0	0	0	0	0	0	0	0	0	0	0	0	0	0	0	0	0	0	0	0	0	0	0	0	0	0	0	0	0	0.0017085	0.00059237	-0.0003901	0.00249534	0.00074452	0.00074452	-0.00163571	-0.00017565	-0.0001741	0.00203033	0.00207453	0.00150214	0.00231048	0.00274243
0.01866665	0	0	0	0	0	0	0	0	0	0	0	0	0	0	0	0	0	0	0	0	0	0	0	0	0	0	0	0	0	0	0	0	0	0	0	0	0	0	0	0	0	0	0	0	0	0	0	0	0	0	0	0	0	0	0	0	0	0	0.00169571	0.00057924	-0.00040395	0.00248749	0.00073929	0.00073929	-0.00163534	-0.00018515	-0.0001844	0.00202021	0.0020643	0.00149103	0.00229967	0.00272836
0.02053331	0	0	0	0	0	0	0	0	0	0	0	0	0	0	0	0	0	0	0	0	0	0	0	0	0	0	0	0	0	0	0	0	0	0	0	0	0	0	0	0	0	0	0	0	0	0	0	0	0	0	0	0	0	0	0	0	0	0	0.00168515	0.00056851	-0.00041538	0.0024815	0.00073398	0.00073398	-0.00163513	-0.0001927	-0.00019275	0.00201192	0.00205591	0.00148176	0.00229069	0.00271668
0.02239998	0	0	0	0	0	0	0	0	0	0	0	0	0	0	0	0	0	0	0	0	0	0	0	0	0	0	0	0	0	0	0	0	0	0	0	0	0	0	0	0	0	0	0	0	0	0	0	0	0	0	0	0	0	0	0	0	0	0	0.0016765	0.00055997	-0.00042466	0.00247746	0.00072849	0.00072849	-0.00163496	-0.00019874	-0.00019964	0.00200515	0.00204902	0.00147391	0.00228311	0.00270677
0.02426665	0	0	0	0	0	0	0	0	0	0	0	0	0	0	0	0	0	0	0	0	0	0	0	0	0	0	0	0	0	0	0	0	0	0	0	0	0	0	0	0	0	0	0	0	0	0	0	0	0	0	0	0	0	0	0	0	0	0	0.00166958	0.00055354	-0.00043195	0.00247553	0.00072256	0.00072256	-0.0016348	-0.00020346	-0.00020536	0.0019997	0.00204347	0.00146718	0.00227665	0.0026982
0.02613331	0	0	0	0	0	0	0	0	0	0	0	0	0	0	0	0	0	0	0	0	0	0	0	0	0	0	0	0	0	0	0	0	0	0	0	0	0	0	0	0	0	0	0	0	0	0	0	0	0	0	0	0	0	0	0	0	0	0	0.00166464	0.00054948	-0.00043696	0.0024759	0.00071617	0.00071617	-0.00163468	-0.00020659	-0.00020966	0.00199578	0.00203944	0.00146178	0.00227152	0.00269129
0.02799998	0	0	0	0	0	0	0	0	0	0	0	0	0	0	0	0	0	0	0	0	0	0	0	0	0	0	0	0	0	0	0	0	0	0	0	0	0	0	0	0	0	0	0	0	0	0	0	0	0	0	0	0	0	0	0	0	0	0	0.00166124	0.00054736	-0.00044017	0.00247829	0.00070927	0.00070927	-0.00163457	-0.00020863	-0.00021299	0.00199302	0.00203657	0.0014573	0.00226732	0.00268548
0.02986664	0	0	0	0	0	0	0	0	0	0	0	0	0	0	0	0	0	0	0	0	0	0	0	0	0	0	0	0	0	0	0	0	0	0	0	0	0	0	0	0	0	0	0	0	0	0	0	0	0	0	0	0	0	0	0	0	0	0	0.0016592	0.00054697	-0.00044178	0.00248256	0.00070174	0.00070174	-0.0016345	-0.00020963	-0.00021544	0.00199127	0.0020347	0.0014536	0.0022639	0.00268061
0.03173331	0	0	0	0	0	0	0	0	0	0	0	0	0	0	0	0	0	0	0	0	0	0	0	0	0	0	0	0	0	0	0	0	0	0	0	0	0	0	0	0	0	0	0	0	0	0	0	0	0	0	0	0	0	0	0	0	0	0	0.00165867	0.00054835	-0.0004417	0.00246374	0.00069371	0.00069371	-0.00163455	-0.00020936	-0.0002167	0.00199069	0.00203399	0.00145094	0.00226151	0.00267708
0.03359997	0	0	0	0	0	0	0	0	0	0	0	0	0	0	0	0	0	0	0	0	0	0	0	0	0	0	0	0	0	0	0	0	0	0	0	0	0	0	0	0	0	0	0	0	0	0	0	0	0	0	0	0	0	0	0	0	0	0	0.00165933	0.00055107	-0.00044033	0.00247155	0.00068534	0.00068534	-0.00163474	-0.00020802	-0.00021692	0.00199104	0.00203421	0.00144916	0.00226002	0.00267476
0.03546664	0	0	0	0	0	0	0	0	0	0	0	0	0	0	0	0	0	0	0	0	0	0	0	0	0	0	0	0	0	0	0	0	0	0	0	0	0	0	0	0	0	0	0	0	0	0	0	0	0	0	0	0	0	0	0	0	0	0	0.00166077	0.00055461	-0.00043785	0.00248006	0.00067671	0.00067671	-0.00163509	-0.00020583	-0.00021628	0.00199205	0.00203506	0.00144805	0.0022592	0.00267341
0.0373333	0	0	0	0	0	0	0	0	0	0	0	0	0	0	0	0	0	0	0	0	0	0	0	0	0	0	0	0	0	0	0	0	0	0	0	0	0	0	0	0	0	0	0	0	0	0	0	0	0	0	0	0	0	0	0	0	0	0	0.00166265	0.00055849	-0.00043519	0.00248869	0.00066798	0.00066798	-0.00163561	-0.00018357	-0.0002149	0.00199347	0.0020363	0.00144743	0.00225889	0.0026729
0.03919997	0	0	0	0	0	0	0	0	0	0	0	0	0	0	0	0	0	0	0	0	0	0	0	0	0	0	0	0	0	0	0	0	0	0	0	0	0	0	0	0	0	0	0	0	0	0	0	0	0	0	0	0	0	0	0	0	0	0	0.00166454	0.00056214	-0.00043272	0.00249689	0.00065931	0.00065931	-0.00163627	-0.00019143	-0.00020367	0.00199499	0.00203762	0.00144707	0.00225886	0.00267292
0.04106663	0	0	0	0	0	0	0	0	0	0	0	0	0	0	0	0	0	0	0	0	0	0	0	0	0	0	0	0	0	0	0	0	0	0	0	0	0	0	0	0	0	0	0	0	0	0	0	0	0	0	0	0	0	0	0	0	0	0	0.00167214	0.00056501	-0.00043098	0.00250412	0.00065083	0.00065083	-0.00163703	-0.00018799	-0.00020156	0.00199627	0.00203866	0.00144664	0.00225878	0.00267309
0.0429333	0	0	0	0	0	0	0	0	0	0	0	0	0	0	0	0	0	0	0	0	0	0	0	0	0	0	0	0	0	0	0	0	0	0	0	0	0	0	0	0	0	0	0	0	0	0	0	0	0	0	0	0	0	0	0	0	0	0	0.00167304	0.00056907	-0.00043006	0.00251017	0.00064275	0.00064275	-0.00163786	-0.00018451	-0.00019923	0.0019973	0.00203943	0.00144619	0.00225871	0.00267351
0.04479996	0	0	0	0	0	0	0	0	0	0	0	0	0	0	0	0	0	0	0	0	0	0	0	0	0	0	0	0	0	0	0	0	0	0	0	0	0	0	0	0	0	0	0	0	0	0	0	0	0	0	0	0	0	0	0	0	0	0	0.00167361	0.00057018	-0.00042984	0.00251496	0.00063538	0.00063538	-0.00163868	-0.00018084	-0.00019649	0.00199824	0.00204007	0.00144595	0.00225887	0.00266632
0.04666663	0	0	0	0	0	0	0	0	0	0	0	0	0	0	0	0	0	0	0	0	0	0	0	0	0	0	0	0	0	0	0	0	0	0	0	0	0	0	0	0	0	0	0	0	0	0	0	0	0	0	0	0	0	0	0	0	0	0	0.00167456	0.00057043	-0.00043037	0.00251839	0.00062889	0.00062889	-0.00163942	-0.0001771	-0.00019347	0.00199902	0.00204053	0.00144584	0.00225918	0.00266814
0.04853329	0	0	0	0	0	0	0	0	0	0	0	0	0	0	0	0	0	0	0	0	0	0	0	0	0	0	0	0	0	0	0	0	0	0	0	0	0	0	0	0	0	0	0	0	0	0	0	0	0	0	0	0	0	0	0	0	0	0	0.00167456	0.00057018	-0.00043386	0.00252071	0.00062345	0.00062345	-0.00164002	-0.00017308	-0.00018993	0.00199989	0.00204107	0.00144613	0.0022599	0.00267076
0.05039996	0	0	0	0	0	0	0	0	0	0	0	0	0	0	0	0	0	0	0	0	0	0	0	0	0	0	0	0	0	0	0	0	0	0	0	0	0	0	0	0	0	0	0	0	0	0	0	0	0	0	0	0	0	0	0	0	0	0	0.00167481	0.00056979	-0.00043468	0.00252217	0.00061919	0.00061919	-0.00164043	-0.00016865	-0.00018575	0.00200106	0.00204189	0.00144701	0.0022612	0.00267441
0.05226662	0	0	0	0	0	0	0	0	0	0	0	0	0	0	0	0	0	0	0	0	0	0	0	0	0	0	0	0	0	0	0	0	0	0	0	0	0	0	0	0	0	0	0	0	0	0	0	0	0	0	0	0	0	0	0	0	0	0	0.00167532	0.00056936	-0.00043542	0.00252302	0.00061602	0.00061602	-0.00164061	-0.00016396	-0.00018115	0.00200247	0.00204295	0.00144836	0.00226296	0.00267882
0.05413329	0	0	0	0	0	0	0	0	0	0	0	0	0	0	0	0	0	0	0	0	0	0	0	0	0	0	0	0	0	0	0	0	0	0	0	0	0	0	0	0	0	0	0	0	0	0	0	0	0	0	0	0	0	0	0	0	0	0	0.00167608	0.00056904	-0.00043599	0.00252352	0.00061372	0.00061372	-0.00164057	-0.00015917	-0.00017634	0.00200405	0.0020442	0.00145002	0.002265	0.00268369
0.05599995	0	0	0	0	0	0	0	0	0	0	0	0	0	0	0	0	0	0	0	0	0	0	0	0	0	0	0	0	0	0	0	0	0	0	0	0	0	0	0	0	0	0	0	0	0	0	0	0	0	0	0	0	0	0	0	0	0	0	0.00167704	0.0005689	-0.00043634	0.00252397	0.00061204	0.00061204	-0.00164037	-0.00015447	-0.00017159	0.00200573	0.00204556	0.0014518	0.00226715	0.00268863
0.05786662	0	0	0	0	0	0	0	0	0	0	0	0	0	0	0	0	0	0	0	0	0	0	0	0	0	0	0	0	0	0	0	0	0	0	0	0	0	0	0	0	0	0	0	0	0	0	0	0	0	0	0	0	0	0	0	0	0	0	0.00167831	0.0005692	-0.00043627	0.00252473	0.00061072	0.00061072	-0.00164004	-0.0001499	-0.000167	0.00200751	0.00204705	0.00145367	0.00226934	0.00269352
0.05973328	0	0	0	0	0	0	0	0	0	0	0	0	0	0	0	0	0	0	0	0	0	0	0	0	0	0	0	0	0	0	0	0	0	0	0	0	0	0	0	0	0	0	0	0	0	0	0	0	0	0	0	0	0	0	0	0	0	0	0.00167953	0.00056972	-0.00043605	0.00252591	0.00060932	0.00060932	-0.0016397	-0.00014588	-0.00016307	0.0020091	0.00204838	0.00145518	0.00227115	0.00269761
0.06159995	0	0	0	0	0	0	0	0	0	0	0	0	0	0	0	0	0	0	0	0	0	0	0	0	0	0	0	0	0	0	0	0	0	0	0	0	0	0	0	0	0	0	0	0	0	0	0	0	0	0	0	0	0	0	0	0	0	0	0.00168016	0.00057005	-0.00043616	0.00252755	0.00060729	0.00060729	-0.00163946	-0.00014296	-0.00016048	0.00200999	0.00204905	0.0014557	0.00227195	0.0026999
0.06346661	0	0	0	0	0	0	0	0	0	0	0	0	0	0	0	0	0	0	0	0	0	0	0	0	0	0	0	0	0	0	0	0	0	0	0	0	0	0	0	0	0	0	0	0	0	0	0	0	0	0	0	0	0	0	0	0	0	0	0.00168001	0.00057011	-0.00043676	0.00252979	0.00060428	0.00060428	-0.00163986	-0.00014134	-0.00015948	0.00201003	0.00204891	0.00145499	0.00227149	0.00269995
0.06533328	0	0	0	0	0	0	0	0	0	0	0	0	0	0	0	0	0	0	0	0	0	0	0	0	0	0	0	0	0	0	0	0	0	0	0	0	0	0	0	0	0	0	0	0	0	0	0	0	0	0	0	0	0	0	0	0	0	0	0.00167953	0.00057036	-0.00043735	0.00253291	0.00060034	0.00060034	-0.00164073	-0.00014064	-0.00015966	0.00200957	0.00204832	0.00145345	0.00227018	0.00269836
0.06719994	0	0	0	0	0	0	0	0	0	0	0	0	0	0	0	0	0	0	0	0	0	0	0	0	0	0	0	0	0	0	0	0	0	0	0	0	0	0	0	0	0	0	0	0	0	0	0	0	0	0	0	0	0	0	0	0	0	0	0.00167948	0.00056657	-0.00043716	0.0025372	0.00059581	0.00059581	-0.00164176	-0.00014019	-0.00016026	0.00200924	0.00204789	0.0014518	0.00226872	0.00269624
0.06906661	0	0	0	0	0	0	0	0	0	0	0	0	0	0	0	0	0	0	0	0	0	0	0	0	0	0	0	0	0	0	0	0	0	0	0	0	0	0	0	0	0	0	0	0	0	0	0	0	0	0	0	0	0	0	0	0	0	0	0.0016802	0.00056903	-0.00043582	0.00254272	0.00059094	0.00059094	-0.00164291	-0.0001397	-0.00016093	0.00200933	0.00204792	0.00145042	0.00226748	0.00269414
0.07093327	0	0	0	0	0	0	0	0	0	0	0	0	0	0	0	0	0	0	0	0	0	0	0	0	0	0	0	0	0	0	0	0	0	0	0	0	0	0	0	0	0	0	0	0	0	0	0	0	0	0	0	0	0	0	0	0	0	0	0.00168176	0.00057274	-0.00043325	0.0025494	0.00058585	0.00058585	-0.00164414	-0.00013909	-0.00016157	0.00200989	0.00204847	0.00144939	0.00226655	0.00269222
0.07279994	0	0	0	0	0	0	0	0	0	0	0	0	0	0	0	0	0	0	0	0	0	0	0	0	0	0	0	0	0	0	0	0	0	0	0	0	0	0	0	0	0	0	0	0	0	0	0	0	0	0	0	0	0	0	0	0	0	0	0.0016841	0.00057759	-0.00042954	0.00255712	0.00058059	0.00058059	-0.00164544	-0.00013841	-0.0001622	0.0020109	0.00204949	0.00144871	0.00226591	0.00269046
0.0746666	0	0	0	0	0	0	0	0	0	0	0	0	0	0	0	0	0	0	0	0	0	0	0	0	0	0	0	0	0	0	0	0	0	0	0	0	0	0	0	0	0	0	0	0	0	0	0	0	0	0	0	0	0	0	0	0	0	0	0.00168728	0.0005836	-0.00042463	0.00256574	0.00057537	0.00057537	-0.00164674	-0.00013754	-0.00016265	0.00201243	0.00205108	0.00144852	0.0022657	0.00268912
0.07653327	0	0	0	0	0	0	0	0	0	0	0	0	0	0	0	0	0	0	0	0	0	0	0	0	0	0	0	0	0	0	0	0	0	0	0	0	0	0	0	0	0	0	0	0	0	0	0	0	0	0	0	0	0	0	0	0	0	0	0.00169169	0.00059097	-0.00041805	0.00257464	0.00057139	0.00057139	-0.0016477	-0.00013652	-0.00016275	0.0020148	0.00205358	0.00144942	0.00226645	0.00268887
0.07839993	0	0	0	0	0	0	0	0	0	0	0	0	0	0	0	0	0	0	0	0	0	0	0	0	0	0	0	0	0	0	0	0	0	0	0	0	0	0	0	0	0	0	0	0	0	0	0	0	0	0	0	0	0	0	0	0	0	0	0.00169749	0.0005997	-0.00040955	0.00258314	0.00056982	0.00056982	-0.00164797	-0.00013556	-0.00016248	0.00201816	0.00205719	0.00145179	0.0022685	0.00269009
0.0802666	0	0	0	0	0	0	0	0	0	0	0	0	0	0	0	0	0	0	0	0	0	0	0	0	0	0	0	0	0	0	0	0	0	0	0	0	0	0	0	0	0	0	0	0	0	0	0	0	0	0	0	0	0	0	0	0	0	0	0.00170426	0.00060926	-0.00039972	0.00259085	0.00057074	0.00057074	-0.0016475	-0.00013489	-0.0001621	0.00202221	0.00206161	0.00145535	0.00227155	0.00269235
0.08213326	0	0	0	0	0	0	0	0	0	0	0	0	0	0	0	0	0	0	0	0	0	0	0	0	0	0	0	0	0	0	0	0	0	0	0	0	0	0	0	0	0	0	0	0	0	0	0	0	0	0	0	0	0	0	0	0	0	0	0.00171146	0.00061903	-0.00038927	0.0025974	0.00057414	0.00057414	-0.00164624	-0.00013485	-0.000162	0.00202655	0.00206641	0.00145962	0.00227516	0.00269499
0.08399993	0	0	0	0	0	0	0	0	0	0	0	0	0	0	0	0	0	0	0	0	0	0	0	0	0	0	0	0	0	0	0	0	0	0	0	0	0	0	0	0	0	0	0	0	0	0	0	0	0	0	0	0	0	0	0	0	0	0	0.00171886	0.00062868	-0.00037861	0.00260257	0.00058017	0.00058017	-0.00164522	-0.00013548	-0.00016224	0.00203102	0.00207143	0.00146444	0.0022792	0.00269786
0.08586659	0	0	0	0	0	0	0	0	0	0	0	0	0	0	0	0	0	0	0	0	0	0	0	0	0	0	0	0	0	0	0	0	0	0	0	0	0	0	0	0	0	0	0	0	0	0	0	0	0	0	0	0	0	0	0	0	0	0	0.00172671	0.00063831	-0.00036769	0.00260635	0.00058919	0.00058919	-0.00164404	-0.00013641	-0.00016242	0.00203583	0.00207686	0.00147006	0.00228394	0.00270141
0.08773326	0	0	0	0	0	0	0	0	0	0	0	0	0	0	0	0	0	0	0	0	0	0	0	0	0	0	0	0	0	0	0	0	0	0	0	0	0	0	0	0	0	0	0	0	0	0	0	0	0	0	0	0	0	0	0	0	0	0	0.00173535	0.00064812	-0.00035635	0.00260874	0.0006016	0.0006016	-0.00164217	-0.00013713	-0.00016198	0.0020413	0.00208301	0.00147687	0.00228978	0.00270636
0.08959992	0	0	0	0	0	0	0	0	0	0	0	0	0	0	0	0	0	0	0	0	0	0	0	0	0	0	0	0	0	0	0	0	0	0	0	0	0	0	0	0	0	0	0	0	0	0	0	0	0	0	0	0	0	0	0	0	0	0	0.00173849	0.00065767	-0.00034719	0.00260941	0.00061749	0.00061749	-0.00163963	-0.00013764	-0.00016093	0.00204726	0.00208966	0.0014847	0.0022966	0.00271257
0.09146659	0	0	0	0	0	0	0	0	0	0	0	0	0	0	0	0	0	0	0	0	0	0	0	0	0	0	0	0	0	0	0	0	0	0	0	0	0	0	0	0	0	0	0	0	0	0	0	0	0	0	0	0	0	0	0	0	0	0	0.00174778	0.0006668	-0.0003307	0.00260816	0.00063698	0.00063698	-0.00163654	-0.0001377	-0.00015898	0.00205372	0.00209682	0.00149365	0.00230451	0.00272831
0.09333325	0	0	0	0	0	0	0	0	0	0	0	0	0	0	0	0	0	0	0	0	0	0	0	0	0	0	0	0	0	0	0	0	0	0	0	0	0	0	0	0	0	0	0	0	0	0	0	0	0	0	0	0	0	0	0	0	0	0	0.00175756	0.00067546	-0.0003202	0.00260484	0.00066013	0.00066013	-0.00163307	-0.00014374	-0.00016115	0.00206081	0.00210459	0.00150388	0.00231371	0.00273855
0.09519992	0	0	0	0	0	0	0	0	0	0	0	0	0	0	0	0	0	0	0	0	0	0	0	0	0	0	0	0	0	0	0	0	0	0	0	0	0	0	0	0	0	0	0	0	0	0	0	0	0	0	0	0	0	0	0	0	0	0	0.00176788	0.00068362	-0.00030902	0.00262269	0.00068686	0.00068686	-0.00162946	-0.00014142	-0.00015855	0.0020686	0.00211303	0.00151557	0.00232436	0.00275094
0.09706658	0	0	0	0	0	0	0	0	0	0	0	0	0	0	0	0	0	0	0	0	0	0	0	0	0	0	0	0	0	0	0	0	0	0	0	0	0	0	0	0	0	0	0	0	0	0	0	0	0	0	0	0	0	0	0	0	0	0	0.00177929	0.00069186	-0.00029752	0.00261711	0.00071687	0.00071687	-0.00162607	-0.00013717	-0.00015077	0.00207763	0.00212266	0.00152934	0.00233711	0.00276639
0.09893325	0	0	0	0	0	0	0	0	0	0	0	0	0	0	0	0	0	0	0	0	0	0	0	0	0	0	0	0	0	0	0	0	0	0	0	0	0	0	0	0	0	0	0	0	0	0	0	0	0	0	0	0	0	0	0	0	0	0	0.00179251	0.00070093	-0.00028493	0.00261025	0.0007497	0.0007497	-0.00162326	-0.00013017	-0.00013956	0.00208857	0.00213412	0.00154594	0.00235271	0.00278585
0.10079991	0	0	0	0	0	0	0	0	0	0	0	0	0	0	0	0	0	0	0	0	0	0	0	0	0	0	0	0	0	0	0	0	0	0	0	0	0	0	0	0	0	0	0	0	0	0	0	0	0	0	0	0	0	0	0	0	0	0	0.00180799	0.00071141	-0.00027069	0.00260252	0.00078475	0.00078475	-0.00162136	-0.00011985	-0.00012433	0.00210185	0.00214784	0.00156589	0.00237165	0.0028099
0.10266658	0	0	0	0	0	0	0	0	0	0	0	0	0	0	0	0	0	0	0	0	0	0	0	0	0	0	0	0	0	0	0	0	0	0	0	0	0	0	0	0	0	0	0	0	0	0	0	0	0	0	0	0	0	0	0	0	0	0	0.00182144	0.00072367	-0.00025336	0.00259428	0.00082106	0.00082106	-0.00162054	-0.00010594	-0.00010484	0.00211769	0.00216402	0.00159221	0.00239413	0.00283865
0.10453324	0	0	0	0	0	0	0	0	0	0	0	0	0	0	0	0	0	0	0	0	0	0	0	0	0	0	0	0	0	0	0	0	0	0	0	0	0	0	0	0	0	0	0	0	0	0	0	0	0	0	0	0	0	0	0	0	0	0	0.00184211	0.00073827	-0.0002345	0.00258642	0.0008576	0.0008576	-0.00162087	-0.00008806	-0.00007887	0.00213644	0.00218302	0.0016185	0.00242048	0.00287237
0.10639991	0	0	0	0	0	0	0	0	0	0	0	0	0	0	0	0	0	0	0	0	0	0	0	0	0	0	0	0	0	0	0	0	0	0	0	0	0	0	0	0	0	0	0	0	0	0	0	0	0	0	0	0	0	0	0	0	0	0	0.00186595	0.00075572	-0.00021271	0.00257432	0.00089317	0.00089317	-0.00162225	-0.00006596	-0.00005035	0.00215839	0.00220439	0.00165146	0.0024521	0.00291117
0.10826657	0	0	0	0	0	0	0	0	0	0	0	0	0	0	0	0	0	0	0	0	0	0	0	0	0	0	0	0	0	0	0	0	0	0	0	0	0	0	0	0	0	0	0	0	0	0	0	0	0	0	0	0	0	0	0	0	0	0	0.00189291	0.00077619	-0.00018786	0.00256714	0.00092655	0.00092655	-0.00162439	-0.00003971	-0.00001717	0.00218351	0.00222899	0.00168637	0.00248615	0.00295679
0.11013323	0	0	0	0	0	0	0	0	0	0	0	0	0	0	0	0	0	0	0	0	0	0	0	0	0	0	0	0	0	0	0	0	0	0	0	0	0	0	0	0	0	0	0	0	0	0	0	0	0	0	0	0	0	0	0	0	0	0	0.0019226	0.00079949	-0.00016025	0.00256103	0.00095658	0.00095658	-0.00162682	-0.00000777	0.00002191	0.00220594	0.00225413	0.00172438	0.00252032	0.00300427
0.1119999	0	0	0	0	0	0	0	0	0	0	0	0	0	0	0	0	0	0	0	0	0	0	0	0	0	0	0	0	0	0	0	0	0	0	0	0	0	0	0	0	0	0	0	0	0	0	0	0	0	0	0	0	0	0	0	0	0	0	0.00195429	0.00082505	-0.00013053	0.00255588	0.00098221	0.00098221	-0.00162899	0.00002659	0.00005933	0.00223744	0.00228273	0.00176515	0.00256504	0.00305444
0.11386657	0	0	0	0	0	0	0	0	0	0	0	0	0	0	0	0	0	0	0	0	0	0	0	0	0	0	0	0	0	0	0	0	0	0	0	0	0	0	0	0	0	0	0	0	0	0	0	0	0	0	0	0	0	0	0	0	0	0	0.00198698	0.00084783	-0.00009531	0.00254917	0.00100253	0.00100253	-0.00163039	0.00006054	0.00010189	0.00226734	0.00231227	0.00180718	0.00260621	0.00310583
0.11573323	0	0	0	0	0	0	0	0	0	0	0	0	0	0	0	0	0	0	0	0	0	0	0	0	0	0	0	0	0	0	0	0	0	0	0	0	0	0	0	0	0	0	0	0	0	0	0	0	0	0	0	0	0	0	0	0	0	0	0.00202095	0.00087332	-0.00006449	0.00254509	0.00101668	0.00101668	-0.00163058	0.00009502	0.00014533	0.00229719	0.0023417	0.00185044	0.00264733	0.00315268
0.1175999	0	0	0	0	0	0	0	0	0	0	0	0	0	0	0	0	0	0	0	0	0	0	0	0	0	0	0	0	0	0	0	0	0	0	0	0	0	0	0	0	0	0	0	0	0	0	0	0	0	0	0	0	0	0	0	0	0	0	0.00204822	0.00089894	-0.00003495	0.0025407	0.00102373	0.00102373	-0.0016293	0.00012872	0.00018815	0.00232584	0.00237208	0.00189105	0.0026875	0.00320507
0.11946656	0	0	0	0	0	0	0	0	0	0	0	0	0	0	0	0	0	0	0	0	0	0	0	0	0	0	0	0	0	0	0	0	0	0	0	0	0	0	0	0	0	0	0	0	0	0	0	0	0	0	0	0	0	0	0	0	0	0	0.00207683	0.00092134	-0.00000793	0.00253548	0.00102235	0.00102235	-0.00162645	0.00016035	0.00022888	0.00235221	0.00239825	0.00192935	0.00272556	0.00325419
0.12133323	0	0	0	0	0	0	0	0	0	0	0	0	0	0	0	0	0	0	0	0	0	0	0	0	0	0	0	0	0	0	0	0	0	0	0	0	0	0	0	0	0	0	0	0	0	0	0	0	0	0	0	0	0	0	0	0	0	0	0.00210178	0.0009405	0.00001555	0.00252905	0.00101018	0.00101018	-0.00162208	0.00019213	0.00025839	0.00237776	0.0024212	0.00196472	0.00275868	0.00329148
0.12319989	0	0	0	0	0	0	0	0	0	0	0	0	0	0	0	0	0	0	0	0	0	0	0	0	0	0	0	0	0	0	0	0	0	0	0	0	0	0	0	0	0	0	0	0	0	0	0	0	0	0	0	0	0	0	0	0	0	0	0.00212227	0.00095571	0.00003095	0.00252123	0.00098283	0.00098283	-0.0016164	0.00021599	0.00029187	0.00239725	0.00244025	0.00199386	0.00278737	0.00332595
0.12506655	0	0	0	0	0	0	0	0	0	0	0	0	0	0	0	0	0	0	0	0	0	0	0	0	0	0	0	0	0	0	0	0	0	0	0	0	0	0	0	0	0	0	0	0	0	0	0	0	0	0	0	0	0	0	0	0	0	0	0.00213785	0.00096655	0.00004549	0.00251203	0.00093269	0.00093269	-0.00160965	0.00023523	0.00031698	0.00241235	0.00245394	0.00201751	0.00281044	0.00335379
0.12693322	0	0	0	0	0	0	0	0	0	0	0	0	0	0	0	0	0	0	0	0	0	0	0	0	0	0	0	0	0	0	0	0	0	0	0	0	0	0	0	0	0	0	0	0	0	0	0	0	0	0	0	0	0	0	0	0	0	0	0.00214831	0.0009729	0.00006042	0.00250169	0.00084922	0.00084922	-0.00160214	0.00024949	0.00033617	0.00242181	0.00246391	0.00203365	0.00282607	0.00337881
0.12879989	0	0	0	0	0	0	0	0	0	0	0	0	0	0	0	0	0	0	0	0	0	0	0	0	0	0	0	0	0	0	0	0	0	0	0	0	0	0	0	0	0	0	0	0	0	0	0	0	0	0	0	0	0	0	0	0	0	0	0.00215373	0.00097101	0.0000651	0.00249063	0.00072623	0.00072623	-0.00159415	0.00025861	0.00034798	0.00242757	0.00246938	0.00204534	0.00283718	0.00339305
0.13066655	0	0	0	0	0	0	0	0	0	0	0	0	0	0	0	0	0	0	0	0	0	0	0	0	0	0	0	0	0	0	0	0	0	0	0	0	0	0	0	0	0	0	0	0	0	0	0	0	0	0	0	0	0	0	0	0	0	0	0.0021544	0.00096898	0.0000637	0.00247934	0.0005786	0.0005786	-0.00158598	0.00026265	0.00035483	0.00242979	0.00247056	0.00205115	0.00284252	0.00340007
0.13253322	0	0	0	0	0	0	0	0	0	0	0	0	0	0	0	0	0	0	0	0	0	0	0	0	0	0	0	0	0	0	0	0	0	0	0	0	0	0	0	0	0	0	0	0	0	0	0	0	0	0	0	0	0	0	0	0	0	0	0.00215087	0.00096755	0.00005974	0.00246846	0.00044634	0.00044634	-0.00157794	0.00026048	0.00035585	0.00242735	0.00246889	0.00205147	0.0028425	0.00340036
0.13439988	0	0	0	0	0	0	0	0	0	0	0	0	0	0	0	0	0	0	0	0	0	0	0	0	0	0	0	0	0	0	0	0	0	0	0	0	0	0	0	0	0	0	0	0	0	0	0	0	0	0	0	0	0	0	0	0	0	0	0.002144	0.00095964	0.00005262	0.00245862	0.00036699	0.00036699	-0.00157037	0.00025558	0.0003517	0.00242084	0.0024632	0.00204707	0.00284322	0.00339479
0.13626655	0	0	0	0	0	0	0	0	0	0	0	0	0	0	0	0	0	0	0	0	0	0	0	0	0	0	0	0	0	0	0	0	0	0	0	0	0	0	0	0	0	0	0	0	0	0	0	0	0	0	0	0	0	0	0	0	0	0	0.00213362	0.00095039	0.00004355	0.00245058	0.00035328	0.00035328	-0.00156375	0.00024762	0.0003436	0.00241307	0.00245545	0.00204048	0.00283513	0.00338482
0.13813321	0	0	0	0	0	0	0	0	0	0	0	0	0	0	0	0	0	0	0	0	0	0	0	0	0	0	0	0	0	0	0	0	0	0	0	0	0	0	0	0	0	0	0	0	0	0	0	0	0	0	0	0	0	0	0	0	0	0	0.00212387	0.00094119	0.00003401	0.00244508	0.0004001	0.0004001	-0.00155871	0.00023809	0.00033318	0.0024045	0.00244696	0.00203476	0.00282516	0.00337241
0.13999988	0	0	0	0	0	0	0	0	0	0	0	0	0	0	0	0	0	0	0	0	0	0	0	0	0	0	0	0	0	0	0	0	0	0	0	0	0	0	0	0	0	0	0	0	0	0	0	0	0	0	0	0	0	0	0	0	0	0	0.00211874	0.00093349	0.00002554	0.00244278	0.0004963	0.0004963	-0.00155595	0.00022864	0.00032229	0.00239654	0.00243913	0.00202039	0.0028139	0.00335972
0.14186654	0	0	0	0	0	0	0	0	0	0	0	0	0	0	0	0	0	0	0	0	0	0	0	0	0	0	0	0	0	0	0	0	0	0	0	0	0	0	0	0	0	0	0	0	0	0	0	0	0	0	0	0	0	0	0	0	0	0	0.0021104	0.00092863	0.0000196	0.00244416	0.0006264	0.0006264	-0.00155621	0.00022092	0.00031284	0.00239059	0.00243334	0.00201046	0.0028054	0.00334897
0.14373321	0	0	0	0	0	0	0	0	0	0	0	0	0	0	0	0	0	0	0	0	0	0	0	0	0	0	0	0	0	0	0	0	0	0	0	0	0	0	0	0	0	0	0	0	0	0	0	0	0	0	0	0	0	0	0	0	0	0	0.00210787	0.00092769	0.00001739	0.00244949	0.00076518	0.00076518	-0.00156017	0.00021642	0.00030655	0.00238784	0.00243075	0.00200492	0.00279719	0.00334214
0.14559987	0	0	0	0	0	0	0	0	0	0	0	0	0	0	0	0	0	0	0	0	0	0	0	0	0	0	0	0	0	0	0	0	0	0	0	0	0	0	0	0	0	0	0	0	0	0	0	0	0	0	0	0	0	0	0	0	0	0	0.00210979	0.00093124	0.0000196	0.00245873	0.00087449	0.00087449	-0.00156833	0.00021872	0.00030459	0.00238902	0.00243125	0.00200346	0.0027961	0.00334057
0.14746654	0	0	0	0	0	0	0	0	0	0	0	0	0	0	0	0	0	0	0	0	0	0	0	0	0	0	0	0	0	0	0	0	0	0	0	0	0	0	0	0	0	0	0	0	0	0	0	0	0	0	0	0	0	0	0	0	0	0	0.00211626	0.00093922	0.00002765	0.00247152	0.00091948	0.00091948	-0.00158084	0.00022274	0.00030741	0.00239272	0.00243666	0.00200643	0.00279949	0.00334479
0.1493332	0	0	0	0	0	0	0	0	0	0	0	0	0	0	0	0	0	0	0	0	0	0	0	0	0	0	0	0	0	0	0	0	0	0	0	0	0	0	0	0	0	0	0	0	0	0	0	0	0	0	0	0	0	0	0	0	0	0	0.00212669	0.00095099	0.00003815	0.00248715	0.00089867	0.00089867	-0.00159742	0.00023081	0.00031575	0.0024044	0.00244562	0.00201341	0.00280695	0.00335438
0.15119987	0	0	0	0	0	0	0	0	0	0	0	0	0	0	0	0	0	0	0	0	0	0	0	0	0	0	0	0	0	0	0	0	0	0	0	0	0	0	0	0	0	0	0	0	0	0	0	0	0	0	0	0	0	0	0	0	0	0	0.00214004	0.00096549	0.00004612	0.00250476	0.00084136	0.00084136	-0.0016174	0.00024208	0.00032673	0.002416	0.00245727	0.00202503	0.00281787	0.00336453
0.15306653	0	0	0	0	0	0	0	0	0	0	0	0	0	0	0	0	0	0	0	0	0	0	0	0	0	0	0	0	0	0	0	0	0	0	0	0	0	0	0	0	0	0	0	0	0	0	0	0	0	0	0	0	0	0	0	0	0	0	0.00215449	0.00098094	0.00006033	0.00252316	0.00077901	0.00077901	-0.00163955	0.00025496	0.00033948	0.00242873	0.00247088	0.00203636	0.00282971	0.00338039
0.1549332	0	0	0	0	0	0	0	0	0	0	0	0	0	0	0	0	0	0	0	0	0	0	0	0	0	0	0	0	0	0	0	0	0	0	0	0	0	0	0	0	0	0	0	0	0	0	0	0	0	0	0	0	0	0	0	0	0	0	0.00216704	0.00099063	0.00007669	0.00254063	0.00073022	0.00073022	-0.00166229	0.00026266	0.00035085	0.00243993	0.00248195	0.00204453	0.00283984	0.00339472
0.15679986	0	0	0	0	0	0	0	0	0	0	0	0	0	0	0	0	0	0	0	0	0	0	0	0	0	0	0	0	0	0	0	0	0	0	0	0	0	0	0	0	0	0	0	0	0	0	0	0	0	0	0	0	0	0	0	0	0	0	0.00217386	0.00099853	0.00007824	0.00255517	0.00070169	0.00070169	-0.00168396	0.00027037	0.0003568	0.00244622	0.00248812	0.00205207	0.00284309	0.00340281
0.15866653	0	0	0	0	0	0	0	0	0	0	0	0	0	0	0	0	0	0	0	0	0	0	0	0	0	0	0	0	0	0	0	0	0	0	0	0	0	0	0	0	0	0	0	0	0	0	0	0	0	0	0	0	0	0	0	0	0	0	0.0021727	0.00099877	0.00007676	0.00256547	0.00069122	0.00069122	-0.00170299	0.0002707	0.000355	0.00244563	0.00248742	0.00204784	0.00283957	0.00340181
0.16053319	0	0	0	0	0	0	0	0	0	0	0	0	0	0	0	0	0	0	0	0	0	0	0	0	0	0	0	0	0	0	0	0	0	0	0	0	0	0	0	0	0	0	0	0	0	0	0	0	0	0	0	0	0	0	0	0	0	0	0.00216284	0.00099199	0.00006643	0.00257086	0.00069339	0.00069339	-0.00171805	0.00026306	0.00034477	0.0024375	0.00247921	0.00203506	0.00283062	0.00339075
0.16239985	0	0	0	0	0	0	0	0	0	0	0	0	0	0	0	0	0	0	0	0	0	0	0	0	0	0	0	0	0	0	0	0	0	0	0	0	0	0	0	0	0	0	0	0	0	0	0	0	0	0	0	0	0	0	0	0	0	0	0.00214455	0.00097454	0.00004644	0.00257068	0.00070362	0.00070362	-0.00172816	0.00024687	0.00032538	0.00242118	0.00246284	0.00201265	0.00280913	0.00336857
0.16426652	0	0	0	0	0	0	0	0	0	0	0	0	0	0	0	0	0	0	0	0	0	0	0	0	0	0	0	0	0	0	0	0	0	0	0	0	0	0	0	0	0	0	0	0	0	0	0	0	0	0	0	0	0	0	0	0	0	0	0.00211592	0.00094778	0.00001657	0.00256702	0.00071774	0.00071774	-0.00173294	0.0002223	0.00029367	0.0023967	0.00243834	0.00198076	0.00277859	0.00333519
0.16613319	0	0	0	0	0	0	0	0	0	0	0	0	0	0	0	0	0	0	0	0	0	0	0	0	0	0	0	0	0	0	0	0	0	0	0	0	0	0	0	0	0	0	0	0	0	0	0	0	0	0	0	0	0	0	0	0	0	0	0.00207873	0.00091245	-0.00002226	0.00255559	0.00073228	0.00073228	-0.00173265	0.00019582	0.00026259	0.00236308	0.00240653	0.00193584	0.00273896	0.00329593
0.16799985	0	0	0	0	0	0	0	0	0	0	0	0	0	0	0	0	0	0	0	0	0	0	0	0	0	0	0	0	0	0	0	0	0	0	0	0	0	0	0	0	0	0	0	0	0	0	0	0	0	0	0	0	0	0	0	0	0	0	0.00203448	0.00086995	-0.00006848	0.00253913	0.00074481	0.00074481	-0.00172814	0.00015428	0.00021897	0.00232835	0.00237017	0.00189028	0.00269084	0.00324116
0.16986651	0	0	0	0	0	0	0	0	0	0	0	0	0	0	0	0	0	0	0	0	0	0	0	0	0	0	0	0	0	0	0	0	0	0	0	0	0	0	0	0	0	0	0	0	0	0	0	0	0	0	0	0	0	0	0	0	0	0	0.00198524	0.00082436	-0.00012003	0.00251857	0.00075387	0.00075387	-0.0017206	0.00011293	0.00017178	0.00228643	0.00232819	0.00184047	0.00264212	0.00318098
0.17173318	0	0	0	0	0	0	0	0	0	0	0	0	0	0	0	0	0	0	0	0	0	0	0	0	0	0	0	0	0	0	0	0	0	0	0	0	0	0	0	0	0	0	0	0	0	0	0	0	0	0	0	0	0	0	0	0	0	0	0.00193371	0.00077191	-0.0001742	0.00249919	0.00075886	0.00075886	-0.00171139	0.00007051	0.00012396	0.00224297	0.00228462	0.00178922	0.00259175	0.00311903
0.17359985	0	0	0	0	0	0	0	0	0	0	0	0	0	0	0	0	0	0	0	0	0	0	0	0	0	0	0	0	0	0	0	0	0	0	0	0	0	0	0	0	0	0	0	0	0	0	0	0	0	0	0	0	0	0	0	0	0	0	0.00188254	0.00071952	-0.00022831	0.00247286	0.00076005	0.00076005	-0.00170173	0.00002958	0.00007827	0.00220039	0.0022418	0.00173906	0.00254308	0.00306687
0.17546651	0	0	0	0	0	0	0	0	0	0	0	0	0	0	0	0	0	0	0	0	0	0	0	0	0	0	0	0	0	0	0	0	0	0	0	0	0	0	0	0	0	0	0	0	0	0	0	0	0	0	0	0	0	0	0	0	0	0	0.00183826	0.0006695	-0.00027992	0.00244772	0.00075829	0.00075829	-0.00169254	-0.00000936	0.00003715	0.00216049	0.00220174	0.00169315	0.00249608	0.00300926
0.17733318	0	0	0	0	0	0	0	0	0	0	0	0	0	0	0	0	0	0	0	0	0	0	0	0	0	0	0	0	0	0	0	0	0	0	0	0	0	0	0	0	0	0	0	0	0	0	0	0	0	0	0	0	0	0	0	0	0	0	0.00179576	0.00062991	-0.00032699	0.00242372	0.00075478	0.00075478	-0.00168444	-0.00004053	0.0000034	0.00212613	0.00216697	0.00165243	0.00245891	0.00296356
0.17919984	0	0	0	0	0	0	0	0	0	0	0	0	0	0	0	0	0	0	0	0	0	0	0	0	0	0	0	0	0	0	0	0	0	0	0	0	0	0	0	0	0	0	0	0	0	0	0	0	0	0	0	0	0	0	0	0	0	0	0.00176156	0.00059385	-0.00036488	0.00240168	0.000751	0.000751	-0.00167769	-0.0000629	-0.00002043	0.0020995	0.00213982	0.0016226	0.00242715	0.00292987
0.18106651	0	0	0	0	0	0	0	0	0	0	0	0	0	0	0	0	0	0	0	0	0	0	0	0	0	0	0	0	0	0	0	0	0	0	0	0	0	0	0	0	0	0	0	0	0	0	0	0	0	0	0	0	0	0	0	0	0	0	0.00173758	0.000567	-0.00039263	0.00238335	0.00074844	0.00074844	-0.00167217	-0.00007489	-0.00003573	0.00208202	0.00212174	0.00160382	0.00240949	0.00291072
0.18293317	0	0	0	0	0	0	0	0	0	0	0	0	0	0	0	0	0	0	0	0	0	0	0	0	0	0	0	0	0	0	0	0	0	0	0	0	0	0	0	0	0	0	0	0	0	0	0	0	0	0	0	0	0	0	0	0	0	0	0.00172519	0.00055071	-0.00040878	0.00234355	0.00074843	0.00074843	-0.00166751	-0.00007546	-0.00003556	0.00207465	0.00211366	0.00159714	0.00240362	0.0029079
0.18479984	0	0	0	0	0	0	0	0	0	0	0	0	0	0	0	0	0	0	0	0	0	0	0	0	0	0	0	0	0	0	0	0	0	0	0	0	0	0	0	0	0	0	0	0	0	0	0	0	0	0	0	0	0	0	0	0	0	0	0.00172496	0.00054566	-0.00041263	0.00233536	0.00075192	0.00075192	-0.00166326	-0.00006432	-0.0000223	0.00207767	0.00211589	0.00160289	0.00240979	0.00292212
0.1866665	0	0	0	0	0	0	0	0	0	0	0	0	0	0	0	0	0	0	0	0	0	0	0	0	0	0	0	0	0	0	0	0	0	0	0	0	0	0	0	0	0	0	0	0	0	0	0	0	0	0	0	0	0	0	0	0	0	0	0.00173687	0.00055193	-0.00040409	0.00233195	0.00075943	0.00075943	-0.00165899	-0.00004177	0.00000628	0.00209088	0.00212822	0.00161672	0.00242768	0.0029562
0.18853317	0	0	0	0	0	0	0	0	0	0	0	0	0	0	0	0	0	0	0	0	0	0	0	0	0	0	0	0	0	0	0	0	0	0	0	0	0	0	0	0	0	0	0	0	0	0	0	0	0	0	0	0	0	0	0	0	0	0	0.00176033	0.00056914	-0.0003831	0.00233327	0.00077099	0.00077099	-0.00165437	-0.00000862	0.0000434	0.00211362	0.00215002	0.00164532	0.00245645	0.0030023
0.19039983	0	0	0	0	0	0	0	0	0	0	0	0	0	0	0	0	0	0	0	0	0	0	0	0	0	0	0	0	0	0	0	0	0	0	0	0	0	0	0	0	0	0	0	0	0	0	0	0	0	0	0	0	0	0	0	0	0	0	0.00179414	0.00059638	-0.00035145	0.00233907	0.00078611	0.00078611	-0.00164925	0.00003805	0.0000905	0.00214477	0.00218018	0.00168362	0.00249471	0.00305818
0.1922665	0	0	0	0	0	0	0	0	0	0	0	0	0	0	0	0	0	0	0	0	0	0	0	0	0	0	0	0	0	0	0	0	0	0	0	0	0	0	0	0	0	0	0	0	0	0	0	0	0	0	0	0	0	0	0	0	0	0	0.00183666	0.00062877	-0.00031036	0.00234902	0.00080389	0.00080389	-0.0016437	0.00008716	0.00014557	0.00218286	0.00221727	0.00172983	0.00254068	0.0031312
0.19413316	0	0	0	0	0	0	0	0	0	0	0	0	0	0	0	0	0	0	0	0	0	0	0	0	0	0	0	0	0	0	0	0	0	0	0	0	0	0	0	0	0	0	0	0	0	0	0	0	0	0	0	0	0	0	0	0	0	0	0.00188589	0.00067298	-0.00026731	0.00236276	0.00082305	0.00082305	-0.00163799	0.00014139	0.00020619	0.00222617	0.0022596	0.00178182	0.00259224	0.00321208
0.19599983	0	0	0	0	0	0	0	0	0	0	0	0	0	0	0	0	0	0	0	0	0	0	0	0	0	0	0	0	0	0	0	0	0	0	0	0	0	0	0	0	0	0	0	0	0	0	0	0	0	0	0	0	0	0	0	0	0	0	0.00193959	0.00072243	-0.00021373	0.00237987	0.00084216	0.00084216	-0.00163254	0.00019841	0.00026971	0.00227279	0.0023053	0.00183724	0.00264709	0.00329713
0.19786649	0	0	0	0	0	0	0	0	0	0	0	0	0	0	0	0	0	0	0	0	0	0	0	0	0	0	0	0	0	0	0	0	0	0	0	0	0	0	0	0	0	0	0	0	0	0	0	0	0	0	0	0	0	0	0	0	0	0	0.00199539	0.00077501	-0.0001572	0.0023999	0.00085975	0.00085975	-0.00162788	0.00025577	0.00033335	0.00232074	0.00235242	0.00189365	0.00270282	0.00338252
0.19973316	0	0	0	0	0	0	0	0	0	0	0	0	0	0	0	0	0	0	0	0	0	0	0	0	0	0	0	0	0	0	0	0	0	0	0	0	0	0	0	0	0	0	0	0	0	0	0	0	0	0	0	0	0	0	0	0	0	0	0.00205091	0.00082854	-0.00010091	0.0024223	0.0008745	0.0008745	-0.00162453	0.00031105	0.00039439	0.00236803	0.00239902	0.00194864	0.00275707	0.00346449
0.20159982	0	0	0	0	0	0	0	0	0	0	0	0	0	0	0	0	0	0	0	0	0	0	0	0	0	0	0	0	0	0	0	0	0	0	0	0	0	0	0	0	0	0	0	0	0	0	0	0	0	0	0	0	0	0	0	0	0	0	0.0021005	0.00088083	-0.0000468	0.00244642	0.0008854	0.0008854	-0.00162291	0.000362	0.00045031	0.00241278	0.00244324	0.00199993	0.00280763	0.00353959
0.20346649	0	0	0	0	0	0	0	0	0	0	0	0	0	0	0	0	0	0	0	0	0	0	0	0	0	0	0	0	0	0	0	0	0	0	0	0	0	0	0	0	0	0	0	0	0	0	0	0	0	0	0	0	0	0	0	0	0	0	0.00215038	0.00092375	0.0000041	0.00247149	0.00089186	0.00089186	-0.00162329	0.00040661	0.00049888	0.00245325	0.00248335	0.00204549	0.0028525	0.0035983
0.20533315	0	0	0	0	0	0	0	0	0	0	0	0	0	0	0	0	0	0	0	0	0	0	0	0	0	0	0	0	0	0	0	0	0	0	0	0	0	0	0	0	0	0	0	0	0	0	0	0	0	0	0	0	0	0	0	0	0	0	0.00219361	0.00096584	0.00004883	0.0024966	0.00089371	0.00089371	-0.00162567	0.00044321	0.00053828	0.00248792	0.00251787	0.00208359	0.00289002	0.00365023
0.20719982	0	0	0	0	0	0	0	0	0	0	0	0	0	0	0	0	0	0	0	0	0	0	0	0	0	0	0	0	0	0	0	0	0	0	0	0	0	0	0	0	0	0	0	0	0	0	0	0	0	0	0	0	0	0	0	0	0	0	0.00222871	0.00100397	0.00008579	0.00252087	0.0008913	0.0008913	-0.00162982	0.00047064	0.00056723	0.00251561	0.00254559	0.00211293	0.0029189	0.00368838
0.20906648	0	0	0	0	0	0	0	0	0	0	0	0	0	0	0	0	0	0	0	0	0	0	0	0	0	0	0	0	0	0	0	0	0	0	0	0	0	0	0	0	0	0	0	0	0	0	0	0	0	0	0	0	0	0	0	0	0	0	0.00225476	0.00103222	0.00011393	0.00254348	0.0008854	0.0008854	-0.00163521	0.00048827	0.00058508	0.00253555	0.00256574	0.0021327	0.00293836	0.00371199
0.21093315	0	0	0	0	0	0	0	0	0	0	0	0	0	0	0	0	0	0	0	0	0	0	0	0	0	0	0	0	0	0	0	0	0	0	0	0	0	0	0	0	0	0	0	0	0	0	0	0	0	0	0	0	0	0	0	0	0	0	0.00227161	0.00105249	0.00013303	0.00256393	0.00087701	0.00087701	-0.0016412	0.00049624	0.00060288	0.00254762	0.00257817	0.00214288	0.00294838	0.00372139
0.21279981	0	0	0	0	0	0	0	0	0	0	0	0	0	0	0	0	0	0	0	0	0	0	0	0	0	0	0	0	0	0	0	0	0	0	0	0	0	0	0	0	0	0	0	0	0	0	0	0	0	0	0	0	0	0	0	0	0	0	0.00227954	0.00106492	0.00014334	0.00258185	0.00086714	0.00086714	-0.00164718	0.00049516	0.00059945	0.00255802	0.00258311	0.00214388	0.00294936	0.00371757
0.21466647	0	0	0	0	0	0	0	0	0	0	0	0	0	0	0	0	0	0	0	0	0	0	0	0	0	0	0	0	0	0	0	0	0	0	0	0	0	0	0	0	0	0	0	0	0	0	0	0	0	0	0	0	0	0	0	0	0	0	0.00227873	0.0010695	0.000145	0.00259669	0.00085625	0.00085625	-0.00165291	0.0004855	0.0005862	0.00255497	0.00258657	0.00213616	0.00294174	0.00370132
0.21653314	0	0	0	0	0	0	0	0	0	0	0	0	0	0	0	0	0	0	0	0	0	0	0	0	0	0	0	0	0	0	0	0	0	0	0	0	0	0	0	0	0	0	0	0	0	0	0	0	0	0	0	0	0	0	0	0	0	0	0.00226983	0.00106667	0.00013869	0.00260798	0.00084412	0.00084412	-0.00165872	0.00046813	0.00056427	0.00254513	0.00257742	0.00212078	0.00292653	0.00367395
0.21839981	0	0	0	0	0	0	0	0	0	0	0	0	0	0	0	0	0	0	0	0	0	0	0	0	0	0	0	0	0	0	0	0	0	0	0	0	0	0	0	0	0	0	0	0	0	0	0	0	0	0	0	0	0	0	0	0	0	0	0.00225425	0.00105762	0.00012585	0.00261574	0.00083053	0.00083053	-0.00166506	0.0004445	0.00053546	0.00252981	0.00256289	0.00209948	0.00290542	0.0036376
0.22026647	0	0	0	0	0	0	0	0	0	0	0	0	0	0	0	0	0	0	0	0	0	0	0	0	0	0	0	0	0	0	0	0	0	0	0	0	0	0	0	0	0	0	0	0	0	0	0	0	0	0	0	0	0	0	0	0	0	0	0.00223393	0.0010441	0.00010944	0.00262048	0.00081592	0.00081592	-0.00167188	0.00041644	0.0005019	0.00251067	0.00254459	0.00207424	0.00288033	0.00359502
0.22213314	0	0	0	0	0	0	0	0	0	0	0	0	0	0	0	0	0	0	0	0	0	0	0	0	0	0	0	0	0	0	0	0	0	0	0	0	0	0	0	0	0	0	0	0	0	0	0	0	0	0	0	0	0	0	0	0	0	0	0.00220995	0.00102711	0.00008849	0.00262267	0.00080157	0.00080157	-0.00167834	0.00038505	0.00046254	0.00248853	0.00252334	0.00206405	0.00286936	0.00354787
0.2239998	0	0	0	0	0	0	0	0	0	0	0	0	0	0	0	0	0	0	0	0	0	0	0	0	0	0	0	0	0	0	0	0	0	0	0	0	0	0	0	0	0	0	0	0	0	0	0	0	0	0	0	0	0	0	0	0	0	0	0.00218296	0.00100729	0.00006467	0.00262282	0.00078877	0.00078877	-0.00168341	0.00035111	0.00042294	0.00246385	0.00249956	0.00203195	0.00283735	0.00349726
0.22586647	0	0	0	0	0	0	0	0	0	0	0	0	0	0	0	0	0	0	0	0	0	0	0	0	0	0	0	0	0	0	0	0	0	0	0	0	0	0	0	0	0	0	0	0	0	0	0	0	0	0	0	0	0	0	0	0	0	0	0.00215488	0.00098645	0.00003987	0.00262194	0.00077809	0.00077809	-0.00168677	0.00031648	0.00038255	0.00243821	0.00247479	0.0019988	0.00280428	0.00344238
0.22773313	0	0	0	0	0	0	0	0	0	0	0	0	0	0	0	0	0	0	0	0	0	0	0	0	0	0	0	0	0	0	0	0	0	0	0	0	0	0	0	0	0	0	0	0	0	0	0	0	0	0	0	0	0	0	0	0	0	0	0.00212754	0.00096622	0.00001587	0.00264164	0.0007696	0.0007696	-0.00168854	0.00028294	0.00034058	0.00241317	0.00245058	0.00196641	0.00277193	0.00339324
0.2295998	0	0	0	0	0	0	0	0	0	0	0	0	0	0	0	0	0	0	0	0	0	0	0	0	0	0	0	0	0	0	0	0	0	0	0	0	0	0	0	0	0	0	0	0	0	0	0	0	0	0	0	0	0	0	0	0	0	0	0.00210221	0.00094772	-0.00000615	0.00264143	0.00076319	0.00076319	-0.00168894	0.00025179	0.00030465	0.00238821	0.00242802	0.00193609	0.00274156	0.00334761
0.23146646	0	0	0	0	0	0	0	0	0	0	0	0	0	0	0	0	0	0	0	0	0	0	0	0	0	0	0	0	0	0	0	0	0	0	0	0	0	0	0	0	0	0	0	0	0	0	0	0	0	0	0	0	0	0	0	0	0	0	0.00208521	0.00093168	-0.00002537	0.00264183	0.00075857	0.00075857	-0.00168829	0.00022397	0.00027239	0.00236752	0.00240625	0.00190884	0.00271432	0.00331086
0.23333313	0	0	0	0	0	0	0	0	0	0	0	0	0	0	0	0	0	0	0	0	0	0	0	0	0	0	0	0	0	0	0	0	0	0	0	0	0	0	0	0	0	0	0	0	0	0	0	0	0	0	0	0	0	0	0	0	0	0	0.00206676	0.00091819	-0.00003546	0.0026428	0.00075536	0.00075536	-0.00168688	0.00019972	0.0002441	0.00234952	0.00238884	0.00188481	0.0026898	0.00327379
0.23519979	0	0	0	0	0	0	0	0	0	0	0	0	0	0	0	0	0	0	0	0	0	0	0	0	0	0	0	0	0	0	0	0	0	0	0	0	0	0	0	0	0	0	0	0	0	0	0	0	0	0	0	0	0	0	0	0	0	0	0.00205129	0.00090721	-0.00004903	0.00264437	0.00075319	0.00075319	-0.00168499	0.00017911	0.00021988	0.00233425	0.00237408	0.00186428	0.00266929	0.00324205
0.23706646	0	0	0	0	0	0	0	0	0	0	0	0	0	0	0	0	0	0	0	0	0	0	0	0	0	0	0	0	0	0	0	0	0	0	0	0	0	0	0	0	0	0	0	0	0	0	0	0	0	0	0	0	0	0	0	0	0	0	0.00203821	0.00089816	-0.00006035	0.00264622	0.0007517	0.0007517	-0.00168283	0.00016157	0.00019912	0.00232122	0.00236149	0.00184661	0.00265164	0.00321483
0.23893312	0	0	0	0	0	0	0	0	0	0	0	0	0	0	0	0	0	0	0	0	0	0	0	0	0	0	0	0	0	0	0	0	0	0	0	0	0	0	0	0	0	0	0	0	0	0	0	0	0	0	0	0	0	0	0	0	0	0	0.00202705	0.00089061	-0.0000699	0.00264824	0.00075058	0.00075058	-0.00168055	0.00014658	0.00018125	0.00231004	0.00235067	0.00183128	0.00263633	0.00319138
0.24079979	0	0	0	0	0	0	0	0	0	0	0	0	0	0	0	0	0	0	0	0	0	0	0	0	0	0	0	0	0	0	0	0	0	0	0	0	0	0	0	0	0	0	0	0	0	0	0	0	0	0	0	0	0	0	0	0	0	0	0.00201754	0.00088866	-0.00007793	0.00265052	0.00074961	0.00074961	-0.00167818	0.00013378	0.00016583	0.00230042	0.00234135	0.00181735	0.002623	0.00317111
0.24266645	0	0	0	0	0	0	0	0	0	0	0	0	0	0	0	0	0	0	0	0	0	0	0	0	0	0	0	0	0	0	0	0	0	0	0	0	0	0	0	0	0	0	0	0	0	0	0	0	0	0	0	0	0	0	0	0	0	0	0.00200906	0.00088307	-0.00008503	0.00265297	0.0007486	0.0007486	-0.00167577	0.00012245	0.00015203	0.00229179	0.00233298	0.00180525	0.00261093	0.00315291
0.24453312	0	0	0	0	0	0	0	0	0	0	0	0	0	0	0	0	0	0	0	0	0	0	0	0	0	0	0	0	0	0	0	0	0	0	0	0	0	0	0	0	0	0	0	0	0	0	0	0	0	0	0	0	0	0	0	0	0	0	0.00200107	0.00087789	-0.00009167	0.00265559	0.0007474	0.0007474	-0.00167328	0.00011101	0.0001391	0.00228364	0.00232506	0.00179373	0.00259945	0.00313577
0.24639978	0	0	0	0	0	0	0	0	0	0	0	0	0	0	0	0	0	0	0	0	0	0	0	0	0	0	0	0	0	0	0	0	0	0	0	0	0	0	0	0	0	0	0	0	0	0	0	0	0	0	0	0	0	0	0	0	0	0	0.00199304	0.00087269	-0.00009836	0.00265832	0.00074588	0.00074588	-0.00167066	0.00010056	0.00012626	0.00227546	0.0023171	0.00178212	0.0025855	0.0031187
0.24826645	0	0	0	0	0	0	0	0	0	0	0	0	0	0	0	0	0	0	0	0	0	0	0	0	0	0	0	0	0	0	0	0	0	0	0	0	0	0	0	0	0	0	0	0	0	0	0	0	0	0	0	0	0	0	0	0	0	0	0.00198443	0.00086705	-0.00010558	0.00266109	0.00074393	0.00074393	-0.00166785	0.00008967	0.00011285	0.00226596	0.00230861	0.00176981	0.00257332	0.00310077
0.25013311	0	0	0	0	0	0	0	0	0	0	0	0	0	0	0	0	0	0	0	0	0	0	0	0	0	0	0	0	0	0	0	0	0	0	0	0	0	0	0	0	0	0	0	0	0	0	0	0	0	0	0	0	0	0	0	0	0	0	0.00197471	0.00086046	-0.00011386	0.00266372	0.00074142	0.00074142	-0.00166483	0.0000777	0.00009816	0.00225626	0.00229911	0.00175618	0.00255986	0.00308106
0.25199978	0	0	0	0	0	0	0	0	0	0	0	0	0	0	0	0	0	0	0	0	0	0	0	0	0	0	0	0	0	0	0	0	0	0	0	0	0	0	0	0	0	0	0	0	0	0	0	0	0	0	0	0	0	0	0	0	0	0	0.00196353	0.00085263	-0.00012351	0.00266609	0.00073825	0.00073825	-0.00166158	0.00006433	0.00008183	0.00224525	0.0022883	0.00174091	0.00254477	0.00305905
0.25386644	0	0	0	0	0	0	0	0	0	0	0	0	0	0	0	0	0	0	0	0	0	0	0	0	0	0	0	0	0	0	0	0	0	0	0	0	0	0	0	0	0	0	0	0	0	0	0	0	0	0	0	0	0	0	0	0	0	0	0.0019508	0.00084346	-0.00013463	0.00266808	0.00073434	0.00073434	-0.00165817	0.00004947	0.00006379	0.00223287	0.00227613	0.00172143	0.00252799	0.00304094
0.25573311	0	0	0	0	0	0	0	0	0	0	0	0	0	0	0	0	0	0	0	0	0	0	0	0	0	0	0	0	0	0	0	0	0	0	0	0	0	0	0	0	0	0	0	0	0	0	0	0	0	0	0	0	0	0	0	0	0	0	0.0019366	0.00083295	-0.00014717	0.00266957	0.00072963	0.00072963	-0.00165466	0.00003326	0.00004421	0.00221922	0.00226183	0.00170299	0.00250969	0.00301522
0.25759977	0	0	0	0	0	0	0	0	0	0	0	0	0	0	0	0	0	0	0	0	0	0	0	0	0	0	0	0	0	0	0	0	0	0	0	0	0	0	0	0	0	0	0	0	0	0	0	0	0	0	0	0	0	0	0	0	0	0	0.00192112	0.00082121	-0.000161	0.00267041	0.00072415	0.00072415	-0.00165117	0.00001389	0.00002349	0.00220451	0.00224734	0.00168336	0.00249019	0.00298783
0.25946643	0	0	0	0	0	0	0	0	0	0	0	0	0	0	0	0	0	0	0	0	0	0	0	0	0	0	0	0	0	0	0	0	0	0	0	0	0	0	0	0	0	0	0	0	0	0	0	0	0	0	0	0	0	0	0	0	0	0	0.00190483	0.00080855	-0.00017571	0.00267047	0.0007181	0.0007181	-0.00164784	-0.00000404	0.00000228	0.0021892	0.00223225	0.00166316	0.00247014	0.00295599
0.2613331	0	0	0	0	0	0	0	0	0	0	0	0	0	0	0	0	0	0	0	0	0	0	0	0	0	0	0	0	0	0	0	0	0	0	0	0	0	0	0	0	0	0	0	0	0	0	0	0	0	0	0	0	0	0	0	0	0	0	0.00188828	0.00079534	-0.00019084	0.00266958	0.00071182	0.00071182	-0.00164481	-0.00002185	-0.00002155	0.00217385	0.00221709	0.00164319	0.00245031	0.00292775
0.26319977	0	0	0	0	0	0	0	0	0	0	0	0	0	0	0	0	0	0	0	0	0	0	0	0	0	0	0	0	0	0	0	0	0	0	0	0	0	0	0	0	0	0	0	0	0	0	0	0	0	0	0	0	0	0	0	0	0	0	0.00187154	0.00078149	-0.00020642	0.00266749	0.00070543	0.00070543	-0.00164213	-0.00003931	-0.00004219	0.00215858	0.00220199	0.00162365	0.00243091	0.00290023
0.26506643	0	0	0	0	0	0	0	0	0	0	0	0	0	0	0	0	0	0	0	0	0	0	0	0	0	0	0	0	0	0	0	0	0	0	0	0	0	0	0	0	0	0	0	0	0	0	0	0	0	0	0	0	0	0	0	0	0	0	0.00185477	0.00076704	-0.00022238	0.0026419	0.00069903	0.00069903	-0.00163986	-0.00005614	-0.00006184	0.00214357	0.00218712	0.00160482	0.00240945	0.00287391
0.2669331	0	0	0	0	0	0	0	0	0	0	0	0	0	0	0	0	0	0	0	0	0	0	0	0	0	0	0	0	0	0	0	0	0	0	0	0	0	0	0	0	0	0	0	0	0	0	0	0	0	0	0	0	0	0	0	0	0	0	0.0018386	0.00075248	-0.00023818	0.00263724	0.00069287	0.00069287	-0.00163809	-0.00007165	-0.00007971	0.00212939	0.00217303	0.00158743	0.00239256	0.00284986
0.26879976	0	0	0	0	0	0	0	0	0	0	0	0	0	0	0	0	0	0	0	0	0	0	0	0	0	0	0	0	0	0	0	0	0	0	0	0	0	0	0	0	0	0	0	0	0	0	0	0	0	0	0	0	0	0	0	0	0	0	0.00182369	0.00073841	-0.00025319	0.00263155	0.00068719	0.00068719	-0.00163688	-0.00008516	-0.00009502	0.00211664	0.00216032	0.00157218	0.0023778	0.00282913
0.27066642	0	0	0	0	0	0	0	0	0	0	0	0	0	0	0	0	0	0	0	0	0	0	0	0	0	0	0	0	0	0	0	0	0	0	0	0	0	0	0	0	0	0	0	0	0	0	0	0	0	0	0	0	0	0	0	0	0	0	0.00181081	0.00072555	-0.00026666	0.00262518	0.00068227	0.00068227	-0.00163627	-0.0000959	-0.00010694	0.00210598	0.00214963	0.00155986	0.00236593	0.00281283
0.27253309	0	0	0	0	0	0	0	0	0	0	0	0	0	0	0	0	0	0	0	0	0	0	0	0	0	0	0	0	0	0	0	0	0	0	0	0	0	0	0	0	0	0	0	0	0	0	0	0	0	0	0	0	0	0	0	0	0	0	0.00180055	0.00071445	-0.00027801	0.00261846	0.00067832	0.00067832	-0.00163626	-0.00010334	-0.00011487	0.00209789	0.00214145	0.00154817	0.00235748	0.00280179
0.27439976	0	0	0	0	0	0	0	0	0	0	0	0	0	0	0	0	0	0	0	0	0	0	0	0	0	0	0	0	0	0	0	0	0	0	0	0	0	0	0	0	0	0	0	0	0	0	0	0	0	0	0	0	0	0	0	0	0	0	0.00179319	0.00070544	-0.00028693	0.00261163	0.00067542	0.00067542	-0.00163679	-0.00010719	-0.00011851	0.00209261	0.00213601	0.00154311	0.00235268	0.00279635
0.27626642	0	0	0	0	0	0	0	0	0	0	0	0	0	0	0	0	0	0	0	0	0	0	0	0	0	0	0	0	0	0	0	0	0	0	0	0	0	0	0	0	0	0	0	0	0	0	0	0	0	0	0	0	0	0	0	0	0	0	0.00178878	0.0006986	-0.00029336	0.00260484	0.00067361	0.00067361	-0.00163776	-0.00010744	-0.00011792	0.00209013	0.00213329	0.00154163	0.00235148	0.00279649
0.27813309	0	0	0	0	0	0	0	0	0	0	0	0	0	0	0	0	0	0	0	0	0	0	0	0	0	0	0	0	0	0	0	0	0	0	0	0	0	0	0	0	0	0	0	0	0	0	0	0	0	0	0	0	0	0	0	0	0	0	0.00178734	0.00069401	-0.00029723	0.00259825	0.00067298	0.00067298	-0.00163902	-0.0000979	-0.00011314	0.00209044	0.00213329	0.00154367	0.00235383	0.00280211
0.27999975	0	0	0	0	0	0	0	0	0	0	0	0	0	0	0	0	0	0	0	0	0	0	0	0	0	0	0	0	0	0	0	0	0	0	0	0	0	0	0	0	0	0	0	0	0	0	0	0	0	0	0	0	0	0	0	0	0	0	0.00178884	0.00069174	-0.00029851	0.00259198	0.00067362	0.00067362	-0.0016404	-0.00009108	-0.0001043	0.00209348	0.00213596	0.00154914	0.0023596	0.00281307
0.28186641	0	0	0	0	0	0	0	0	0	0	0	0	0	0	0	0	0	0	0	0	0	0	0	0	0	0	0	0	0	0	0	0	0	0	0	0	0	0	0	0	0	0	0	0	0	0	0	0	0	0	0	0	0	0	0	0	0	0	0.00179294	0.0006915	-0.00029673	0.002586	0.00067559	0.00067559	-0.00164171	-0.00008121	-0.00008764	0.00209891	0.00214095	0.00155757	0.00236835	0.00282873
0.28373308	0	0	0	0	0	0	0	0	0	0	0	0	0	0	0	0	0	0	0	0	0	0	0	0	0	0	0	0	0	0	0	0	0	0	0	0	0	0	0	0	0	0	0	0	0	0	0	0	0	0	0	0	0	0	0	0	0	0	0.00179911	0.00069289	-0.00029906	0.00258019	0.00067885	0.00067885	-0.00164272	-0.00006889	-0.0000726	0.00210623	0.00214777	0.00156836	0.00237945	0.00284818
0.28559975	0	0	0	0	0	0	0	0	0	0	0	0	0	0	0	0	0	0	0	0	0	0	0	0	0	0	0	0	0	0	0	0	0	0	0	0	0	0	0	0	0	0	0	0	0	0	0	0	0	0	0	0	0	0	0	0	0	0	0.00180679	0.00069545	-0.00029483	0.00257447	0.00068335	0.00068335	-0.00164326	-0.0000547	-0.00005544	0.00211491	0.00215591	0.00158086	0.00239227	0.00287047
0.28746641	0	0	0	0	0	0	0	0	0	0	0	0	0	0	0	0	0	0	0	0	0	0	0	0	0	0	0	0	0	0	0	0	0	0	0	0	0	0	0	0	0	0	0	0	0	0	0	0	0	0	0	0	0	0	0	0	0	0	0.00181536	0.00069868	-0.00028982	0.00256872	0.00068899	0.00068899	-0.00164319	-0.00003938	-0.00003703	0.00212437	0.0021648	0.00159434	0.00240606	0.00289749
0.28933307	0	0	0	0	0	0	0	0	0	0	0	0	0	0	0	0	0	0	0	0	0	0	0	0	0	0	0	0	0	0	0	0	0	0	0	0	0	0	0	0	0	0	0	0	0	0	0	0	0	0	0	0	0	0	0	0	0	0	0.00182413	0.00070205	-0.00028463	0.00256286	0.00069555	0.00069555	-0.00164239	-0.00002372	-0.00001827	0.00213398	0.00217381	0.00160799	0.00242003	0.00291452
0.29119974	0	0	0	0	0	0	0	0	0	0	0	0	0	0	0	0	0	0	0	0	0	0	0	0	0	0	0	0	0	0	0	0	0	0	0	0	0	0	0	0	0	0	0	0	0	0	0	0	0	0	0	0	0	0	0	0	0	0	0.00183238	0.00070498	-0.00027989	0.00255682	0.00070274	0.00070274	-0.00164087	-0.00000856	-0.00000013	0.00214306	0.0021823	0.00162098	0.00243333	0.00293873
0.29306641	0	0	0	0	0	0	0	0	0	0	0	0	0	0	0	0	0	0	0	0	0	0	0	0	0	0	0	0	0	0	0	0	0	0	0	0	0	0	0	0	0	0	0	0	0	0	0	0	0	0	0	0	0	0	0	0	0	0	0.0018438	0.00070679	-0.0002764	0.00255049	0.00071011	0.00071011	-0.00163868	0.00000513	0.00001626	0.00215084	0.00218952	0.00163236	0.002445	0.00296056
0.29493307	0	0	0	0	0	0	0	0	0	0	0	0	0	0	0	0	0	0	0	0	0	0	0	0	0	0	0	0	0	0	0	0	0	0	0	0	0	0	0	0	0	0	0	0	0	0	0	0	0	0	0	0	0	0	0	0	0	0	0.0018482	0.0007067	-0.00027251	0.00254377	0.00071709	0.00071709	-0.00163596	0.00001628	0.00002968	0.0021565	0.00219464	0.00164107	0.00245403	0.00297834
0.29679974	0	0	0	0	0	0	0	0	0	0	0	0	0	0	0	0	0	0	0	0	0	0	0	0	0	0	0	0	0	0	0	0	0	0	0	0	0	0	0	0	0	0	0	0	0	0	0	0	0	0	0	0	0	0	0	0	0	0	0.0018494	0.00070395	-0.00027401	0.00253657	0.00072301	0.00072301	-0.00163294	0.00002385	0.00003894	0.00215921	0.00219688	0.00164611	0.00245938	0.00299038
0.2986664	0	0	0	0	0	0	0	0	0	0	0	0	0	0	0	0	0	0	0	0	0	0	0	0	0	0	0	0	0	0	0	0	0	0	0	0	0	0	0	0	0	0	0	0	0	0	0	0	0	0	0	0	0	0	0	0	0	0	0.0018465	0.00069778	-0.00027937	0.00252878	0.00072716	0.00072716	-0.0016299	0.00002685	0.00004291	0.0021582	0.00219547	0.00164651	0.00246013	0.00299512
0.30053306	0	0	0	0	0	0	0	0	0	0	0	0	0	0	0	0	0	0	0	0	0	0	0	0	0	0	0	0	0	0	0	0	0	0	0	0	0	0	0	0	0	0	0	0	0	0	0	0	0	0	0	0	0	0	0	0	0	0	0.00183874	0.00068757	-0.00028935	0.00252034	0.00072883	0.00072883	-0.00162714	0.00002443	0.00004062	0.00215282	0.00218979	0.00164147	0.00245545	0.00299116
0.30239973	0	0	0	0	0	0	0	0	0	0	0	0	0	0	0	0	0	0	0	0	0	0	0	0	0	0	0	0	0	0	0	0	0	0	0	0	0	0	0	0	0	0	0	0	0	0	0	0	0	0	0	0	0	0	0	0	0	0	0.00182543	0.00067273	-0.00030461	0.00251117	0.00072734	0.00072734	-0.00162494	0.00001589	0.00003129	0.0021425	0.00217928	0.0016303	0.00244468	0.00297733
0.3042664	0	0	0	0	0	0	0	0	0	0	0	0	0	0	0	0	0	0	0	0	0	0	0	0	0	0	0	0	0	0	0	0	0	0	0	0	0	0	0	0	0	0	0	0	0	0	0	0	0	0	0	0	0	0	0	0	0	0	0.00180614	0.00065291	-0.00032555	0.00250121	0.00072212	0.00072212	-0.00162357	0.00000077	0.0000144	0.00212691	0.00216361	0.00161258	0.0024274	0.00295284
0.30613306	0	0	0	0	0	0	0	0	0	0	0	0	0	0	0	0	0	0	0	0	0	0	0	0	0	0	0	0	0	0	0	0	0	0	0	0	0	0	0	0	0	0	0	0	0	0	0	0	0	0	0	0	0	0	0	0	0	0	0.00178066	0.00062797	-0.00035234	0.00249044	0.00071276	0.00071276	-0.00162323	-0.00002106	-0.00001021	0.00210591	0.00214266	0.00158817	0.00240346	0.00291737
0.30799973	0	0	0	0	0	0	0	0	0	0	0	0	0	0	0	0	0	0	0	0	0	0	0	0	0	0	0	0	0	0	0	0	0	0	0	0	0	0	0	0	0	0	0	0	0	0	0	0	0	0	0	0	0	0	0	0	0	0	0.0017493	0.00059824	-0.00038463	0.00247899	0.00069912	0.00069912	-0.00162399	-0.00004924	-0.00004212	0.00207983	0.00211674	0.00155744	0.00237323	0.00287138
0.30986639	0	0	0	0	0	0	0	0	0	0	0	0	0	0	0	0	0	0	0	0	0	0	0	0	0	0	0	0	0	0	0	0	0	0	0	0	0	0	0	0	0	0	0	0	0	0	0	0	0	0	0	0	0	0	0	0	0	0	0.00171296	0.00056998	-0.00042147	0.00246717	0.00068137	0.00068137	-0.00162585	-0.00008283	-0.0000803	0.00204943	0.0020866	0.00152132	0.00233763	0.00281624
0.31173306	0	0	0	0	0	0	0	0	0	0	0	0	0	0	0	0	0	0	0	0	0	0	0	0	0	0	0	0	0	0	0	0	0	0	0	0	0	0	0	0	0	0	0	0	0	0	0	0	0	0	0	0	0	0	0	0	0	0	0.00167288	0.00053446	-0.00046154	0.00245536	0.00066	0.00066	-0.00162871	-0.00012055	-0.00012328	0.00201581	0.00205333	0.00148113	0.00229793	0.00275392
0.31359972	0	0	0	0	0	0	0	0	0	0	0	0	0	0	0	0	0	0	0	0	0	0	0	0	0	0	0	0	0	0	0	0	0	0	0	0	0	0	0	0	0	0	0	0	0	0	0	0	0	0	0	0	0	0	0	0	0	0	0.00163133	0.0004983	-0.00050252	0.00244429	0.00063606	0.00063606	-0.00163236	-0.00016025	-0.00016867	0.00198085	0.00201878	0.00143906	0.00225631	0.00268783
0.31546639	0	0	0	0	0	0	0	0	0	0	0	0	0	0	0	0	0	0	0	0	0	0	0	0	0	0	0	0	0	0	0	0	0	0	0	0	0	0	0	0	0	0	0	0	0	0	0	0	0	0	0	0	0	0	0	0	0	0	0.00159054	0.00046357	-0.00054215	0.00243479	0.00061069	0.00061069	-0.0016369	-0.00019976	-0.00021404	0.0019464	0.00198479	0.00139731	0.00221494	0.00262144
0.31733305	0	0	0	0	0	0	0	0	0	0	0	0	0	0	0	0	0	0	0	0	0	0	0	0	0	0	0	0	0	0	0	0	0	0	0	0	0	0	0	0	0	0	0	0	0	0	0	0	0	0	0	0	0	0	0	0	0	0	0.00155228	0.0004318	-0.00057871	0.00242752	0.00058478	0.00058478	-0.00164179	-0.0002373	-0.00025743	0.00191392	0.00195276	0.00135754	0.00217549	0.00255752
0.31919972	0	0	0	0	0	0	0	0	0	0	0	0	0	0	0	0	0	0	0	0	0	0	0	0	0	0	0	0	0	0	0	0	0	0	0	0	0	0	0	0	0	0	0	0	0	0	0	0	0	0	0	0	0	0	0	0	0	0	0.001525	0.00040455	-0.00061052	0.00242324	0.00055913	0.00055913	-0.0016467	-0.00027104	-0.00029686	0.00188489	0.00192416	0.00132145	0.00213966	0.00249886
0.32106638	0	0	0	0	0	0	0	0	0	0	0	0	0	0	0	0	0	0	0	0	0	0	0	0	0	0	0	0	0	0	0	0	0	0	0	0	0	0	0	0	0	0	0	0	0	0	0	0	0	0	0	0	0	0	0	0	0	0	0.00149787	0.00038382	-0.00063541	0.00242279	0.00053494	0.00053494	-0.00165146	-0.00029885	-0.00032995	0.00186117	0.0019008	0.0012912	0.0021096	0.00244896
0.32293305	0	0	0	0	0	0	0	0	0	0	0	0	0	0	0	0	0	0	0	0	0	0	0	0	0	0	0	0	0	0	0	0	0	0	0	0	0	0	0	0	0	0	0	0	0	0	0	0	0	0	0	0	0	0	0	0	0	0	0.00147937	0.00037151	-0.00065123	0.00242687	0.00051379	0.00051379	-0.00165578	-0.00031893	-0.00035461	0.00184446	0.0018844	0.00126881	0.00208733	0.00241111
0.32479971	0	0	0	0	0	0	0	0	0	0	0	0	0	0	0	0	0	0	0	0	0	0	0	0	0	0	0	0	0	0	0	0	0	0	0	0	0	0	0	0	0	0	0	0	0	0	0	0	0	0	0	0	0	0	0	0	0	0	0.00147076	0.00036871	-0.00065678	0.00243575	0.00049688	0.00049688	-0.00165939	-0.00033032	-0.00036971	0.00183571	0.00187589	0.00125543	0.00207397	0.00238729
0.32666638	0	0	0	0	0	0	0	0	0	0	0	0	0	0	0	0	0	0	0	0	0	0	0	0	0	0	0	0	0	0	0	0	0	0	0	0	0	0	0	0	0	0	0	0	0	0	0	0	0	0	0	0	0	0	0	0	0	0	0.00147293	0.00037616	-0.00065116	0.00244959	0.00048529	0.00048529	-0.001662	-0.00033237	-0.00037448	0.0018356	0.00187596	0.00125189	0.00207034	0.00237895
0.32853304	0	0	0	0	0	0	0	0	0	0	0	0	0	0	0	0	0	0	0	0	0	0	0	0	0	0	0	0	0	0	0	0	0	0	0	0	0	0	0	0	0	0	0	0	0	0	0	0	0	0	0	0	0	0	0	0	0	0	0.00148616	0.00039405	-0.00063411	0.00246828	0.00047976	0.00047976	-0.00166336	-0.00032498	-0.00036871	0.00184432	0.00188481	0.00125847	0.0020767	0.00238662
0.33039971	0	0	0	0	0	0	0	0	0	0	0	0	0	0	0	0	0	0	0	0	0	0	0	0	0	0	0	0	0	0	0	0	0	0	0	0	0	0	0	0	0	0	0	0	0	0	0	0	0	0	0	0	0	0	0	0	0	0	0.00151003	0.00042192	-0.00060608	0.00249137	0.00048053	0.00048053	-0.00166337	-0.00030856	-0.0003528	0.00186155	0.00190212	0.00127485	0.00209273	0.00240986
0.33226637	0	0	0	0	0	0	0	0	0	0	0	0	0	0	0	0	0	0	0	0	0	0	0	0	0	0	0	0	0	0	0	0	0	0	0	0	0	0	0	0	0	0	0	0	0	0	0	0	0	0	0	0	0	0	0	0	0	0	0.00154382	0.00045902	-0.00056781	0.00251831	0.00048756	0.00048756	-0.00166202	-0.00028374	-0.0003274	0.00188677	0.0019274	0.00130051	0.00211792	0.00244774
0.33413304	0	0	0	0	0	0	0	0	0	0	0	0	0	0	0	0	0	0	0	0	0	0	0	0	0	0	0	0	0	0	0	0	0	0	0	0	0	0	0	0	0	0	0	0	0	0	0	0	0	0	0	0	0	0	0	0	0	0	0.00158057	0.00050447	-0.0005202	0.00254849	0.00050059	0.00050059	-0.00165938	-0.00025119	-0.00029318	0.00191942	0.00196009	0.00133488	0.00215168	0.00249915
0.3359997	0	0	0	0	0	0	0	0	0	0	0	0	0	0	0	0	0	0	0	0	0	0	0	0	0	0	0	0	0	0	0	0	0	0	0	0	0	0	0	0	0	0	0	0	0	0	0	0	0	0	0	0	0	0	0	0	0	0	0.00163158	0.00055682	-0.00046478	0.00258103	0.00051885	0.00051885	-0.00165572	-0.00021204	-0.00025135	0.00195847	0.00199917	0.00137687	0.00219291	0.00256206
0.33786637	0	0	0	0	0	0	0	0	0	0	0	0	0	0	0	0	0	0	0	0	0	0	0	0	0	0	0	0	0	0	0	0	0	0	0	0	0	0	0	0	0	0	0	0	0	0	0	0	0	0	0	0	0	0	0	0	0	0	0.00168832	0.0006101	-0.00040358	0.0026148	0.00054127	0.00054127	-0.00165572	-0.00016781	-0.0002035	0.00200258	0.00204332	0.00142503	0.00224016	0.00263384
0.33973303	0	0	0	0	0	0	0	0	0	0	0	0	0	0	0	0	0	0	0	0	0	0	0	0	0	0	0	0	0	0	0	0	0	0	0	0	0	0	0	0	0	0	0	0	0	0	0	0	0	0	0	0	0	0	0	0	0	0	0.00174875	0.00067196	-0.00033877	0.00264868	0.0005666	0.0005666	-0.00164759	-0.00012007	-0.00015136	0.00205028	0.00209108	0.00147776	0.00229187	0.00271161
0.3415997	0	0	0	0	0	0	0	0	0	0	0	0	0	0	0	0	0	0	0	0	0	0	0	0	0	0	0	0	0	0	0	0	0	0	0	0	0	0	0	0	0	0	0	0	0	0	0	0	0	0	0	0	0	0	0	0	0	0	0.00181071	0.00073487	-0.00027263	0.00268149	0.00059352	0.00059352	-0.00164487	-0.00007055	-0.00009677	0.0021	0.0021409	0.00153337	0.00234636	0.00279238
0.34346636	0	0	0	0	0	0	0	0	0	0	0	0	0	0	0	0	0	0	0	0	0	0	0	0	0	0	0	0	0	0	0	0	0	0	0	0	0	0	0	0	0	0	0	0	0	0	0	0	0	0	0	0	0	0	0	0	0	0	0.00187224	0.0007969	-0.00020729	0.00271223	0.00062073	0.00062073	-0.00164325	-0.00002085	-0.00004149	0.00215025	0.00219129	0.00159022	0.00240199	0.00287335
0.34533303	0	0	0	0	0	0	0	0	0	0	0	0	0	0	0	0	0	0	0	0	0	0	0	0	0	0	0	0	0	0	0	0	0	0	0	0	0	0	0	0	0	0	0	0	0	0	0	0	0	0	0	0	0	0	0	0	0	0	0.0019316	0.00085634	-0.00014749	0.00274003	0.00064708	0.00064708	-0.00164317	0.00002755	0.00001286	0.00219967	0.00224089	0.00164675	0.00245727	0.00295201
0.34719969	0	0	0	0	0	0	0	0	0	0	0	0	0	0	0	0	0	0	0	0	0	0	0	0	0	0	0	0	0	0	0	0	0	0	0	0	0	0	0	0	0	0	0	0	0	0	0	0	0	0	0	0	0	0	0	0	0	0	0.00198436	0.00091165	-0.00008887	0.00276415	0.00067164	0.00067164	-0.00164493	0.00007324	0.00006471	0.00224691	0.00228836	0.00170146	0.00251071	0.00302607
0.34906635	0	0	0	0	0	0	0	0	0	0	0	0	0	0	0	0	0	0	0	0	0	0	0	0	0	0	0	0	0	0	0	0	0	0	0	0	0	0	0	0	0	0	0	0	0	0	0	0	0	0	0	0	0	0	0	0	0	0	0.00203548	0.00095596	-0.00003643	0.00278402	0.0006938	0.0006938	-0.0016486	0.00011496	0.00011264	0.00229078	0.00233487	0.00175297	0.00256096	0.00309359
0.35093302	0	0	0	0	0	0	0	0	0	0	0	0	0	0	0	0	0	0	0	0	0	0	0	0	0	0	0	0	0	0	0	0	0	0	0	0	0	0	0	0	0	0	0	0	0	0	0	0	0	0	0	0	0	0	0	0	0	0	0.00207599	0.0009979	0.00001042	0.0027993	0.00071334	0.00071334	-0.00165404	0.0001518	0.00015561	0.00233195	0.00237413	0.00181227	0.00261371	0.00315327
0.35279969	0	0	0	0	0	0	0	0	0	0	0	0	0	0	0	0	0	0	0	0	0	0	0	0	0	0	0	0	0	0	0	0	0	0	0	0	0	0	0	0	0	0	0	0	0	0	0	0	0	0	0	0	0	0	0	0	0	0	0.0021159	0.00103313	0.00005032	0.00282911	0.00073048	0.00073048	-0.00166085	0.00018313	0.00019286	0.00236651	0.00241072	0.00185467	0.00265851	0.00320429
0.35466635	0	0	0	0	0	0	0	0	0	0	0	0	0	0	0	0	0	0	0	0	0	0	0	0	0	0	0	0	0	0	0	0	0	0	0	0	0	0	0	0	0	0	0	0	0	0	0	0	0	0	0	0	0	0	0	0	0	0	0.00214903	0.00106154	0.00008309	0.00283611	0.00074582	0.00074582	-0.00166837	0.0002086	0.00022393	0.00239559	0.00244008	0.00189155	0.0026948	0.00324627
0.35653302	0	0	0	0	0	0	0	0	0	0	0	0	0	0	0	0	0	0	0	0	0	0	0	0	0	0	0	0	0	0	0	0	0	0	0	0	0	0	0	0	0	0	0	0	0	0	0	0	0	0	0	0	0	0	0	0	0	0	0.00217557	0.00108345	0.00010904	0.00283891	0.0007604	0.0007604	-0.00167573	0.00022828	0.00024882	0.0024206	0.0024639	0.00192215	0.0027245	0.00327947
0.35839968	0	0	0	0	0	0	0	0	0	0	0	0	0	0	0	0	0	0	0	0	0	0	0	0	0	0	0	0	0	0	0	0	0	0	0	0	0	0	0	0	0	0	0	0	0	0	0	0	0	0	0	0	0	0	0	0	0	0	0.00219614	0.00109958	0.00013298	0.00283802	0.00077555	0.00077555	-0.00168196	0.00024266	0.00026802	0.00243888	0.00248254	0.00194693	0.00274834	0.00330475
0.36026634	0	0	0	0	0	0	0	0	0	0	0	0	0	0	0	0	0	0	0	0	0	0	0	0	0	0	0	0	0	0	0	0	0	0	0	0	0	0	0	0	0	0	0	0	0	0	0	0	0	0	0	0	0	0	0	0	0	0	0.00221145	0.00110939	0.00014756	0.00283397	0.00079283	0.00079283	-0.00168605	0.00025238	0.00028216	0.00245251	0.00249654	0.00196641	0.00276695	0.00331624
0.36213301	0	0	0	0	0	0	0	0	0	0	0	0	0	0	0	0	0	0	0	0	0	0	0	0	0	0	0	0	0	0	0	0	0	0	0	0	0	0	0	0	0	0	0	0	0	0	0	0	0	0	0	0	0	0	0	0	0	0	0.00222222	0.00112126	0.00015764	0.00282725	0.00081404	0.00081404	-0.00168705	0.0002581	0.00029192	0.00246205	0.00250649	0.00198119	0.00278092	0.00332731
0.36399968	0	0	0	0	0	0	0	0	0	0	0	0	0	0	0	0	0	0	0	0	0	0	0	0	0	0	0	0	0	0	0	0	0	0	0	0	0	0	0	0	0	0	0	0	0	0	0	0	0	0	0	0	0	0	0	0	0	0	0.00222923	0.00112503	0.00016406	0.00281835	0.00084119	0.00084119	-0.00168421	0.00026057	0.0002978	0.00246817	0.00251292	0.00199202	0.00279097	0.00333717
0.36586634	0	0	0	0	0	0	0	0	0	0	0	0	0	0	0	0	0	0	0	0	0	0	0	0	0	0	0	0	0	0	0	0	0	0	0	0	0	0	0	0	0	0	0	0	0	0	0	0	0	0	0	0	0	0	0	0	0	0	0.00223322	0.0011261	0.00016761	0.00280401	0.00087664	0.00087664	-0.00167701	0.00026052	0.00029584	0.00246974	0.00251738	0.00199963	0.002803	0.00334052
0.36773301	0	0	0	0	0	0	0	0	0	0	0	0	0	0	0	0	0	0	0	0	0	0	0	0	0	0	0	0	0	0	0	0	0	0	0	0	0	0	0	0	0	0	0	0	0	0	0	0	0	0	0	0	0	0	0	0	0	0	0.0022348	0.00112507	0.00016817	0.00279159	0.00092345	0.00092345	-0.00166525	0.00025854	0.00029629	0.00247121	0.00251641	0.00201073	0.00280775	0.00334115
0.36959967	0	0	0	0	0	0	0	0	0	0	0	0	0	0	0	0	0	0	0	0	0	0	0	0	0	0	0	0	0	0	0	0	0	0	0	0	0	0	0	0	0	0	0	0	0	0	0	0	0	0	0	0	0	0	0	0	0	0	0.00223437	0.00112233	0.00017279	0.00277615	0.00098593	0.00098593	-0.00164892	0.00025501	0.00029849	0.00247086	0.00251636	0.00201448	0.00281035	0.00333961
0.37146633	0	0	0	0	0	0	0	0	0	0	0	0	0	0	0	0	0	0	0	0	0	0	0	0	0	0	0	0	0	0	0	0	0	0	0	0	0	0	0	0	0	0	0	0	0	0	0	0	0	0	0	0	0	0	0	0	0	0	0.00223221	0.00111817	0.00016981	0.0027618	0.00107073	0.00107073	-0.00162822	0.00025014	0.00029589	0.00246894	0.00251472	0.00201607	0.00280806	0.00333625
0.373333	0	0	0	0	0	0	0	0	0	0	0	0	0	0	0	0	0	0	0	0	0	0	0	0	0	0	0	0	0	0	0	0	0	0	0	0	0	0	0	0	0	0	0	0	0	0	0	0	0	0	0	0	0	0	0	0	0	0	0.00222872	0.00111084	0.00016634	0.00274668	0.00118852	0.00118852	-0.00160348	0.00024429	0.00029222	0.00246582	0.00251184	0.00201614	0.00280746	0.00333155
