# Supplementary material for: Computational modelling of muscle fibre operating ranges in the hindlimb of a small ground bird (Eudromia elegans), with implications for modelling locomotion in extinct species
Source: PLoS Comput Biol. 2021 Apr 1;17(4):e1008843. doi: 10.1371/journal.pcbi.1008843 (PMC8016346; doi:10.1371/journal.pcbi.1008843)
Supplement: S1 Code. MATLAB code used for (a) processing raw forceplate data, (b) performing the tracking simulations, (c) performing the inverse simulation, and (d) performing the static simulations — (ZIP) [file pcbi.1008843.s007.zip › Inverse Simulation/Running/MuscleAnalysis/Tinamou_GroundedRun_Kinematics_MuscleAnalysis_MomentArm_R_ankle_extension.sto]

MomentArm_R_ankle_extension
version=1
nRows=201
nColumns=73
inDegrees=no

"This analysis gathers basic information about muscles during a simulation (e.g., forces, tendon lenghts, moment arms, etc)."
"Units are S.I. units (second, meters, Newtons, ...)"
Angles are in degrees.

endheader
time	L_IC	L_ILPR	L_ILPOa	L_ILPOp	L_AMB	L_FMTL	L_FMTI	L_FMTM	L_ILFB	L_FCLP	L_FCLA	L_FCM	L_IFE	L_ITCr	L_ITM	L_ITCaa	L_ITCap	L_ISF	L_OM	L_OL	L_CFP	L_PIFML	L_GL	L_GI	L_GM	L_FL	L_TCf	L_TCt	L_EDL	L_FDL	L_FHL	L_FP2	L_FPP2	L_FP3	L_FPP3	L_FP4	R_IC	R_ILPR	R_ILPOa	R_ILPOp	R_AMB	R_FMTL	R_FMTI	R_FMTM	R_ILFB	R_FCLP	R_FCLA	R_FCM	R_IFE	R_ITCr	R_ITM	R_ITCaa	R_ITCap	R_ISF	R_OM	R_OL	R_CFP	R_PIFML	R_GL	R_GI	R_GM	R_FL	R_TCf	R_TCt	R_EDL	R_FDL	R_FHL	R_FP2	R_FPP2	R_FP3	R_FPP3	R_FP4
0	0	0	0	0	0	0	0	0	0	0	0	0	0	0	0	0	0	0	0	0	0	0	0	0	0	0	0	0	0	0	0	0	0	0	0	0	0	0	0	0	0	0	0	0	0	0	0	0	0	0	0	0	0	0	0	0	0	0	0.00570075	0.00579645	0.005787	0.00449619	-0.00443659	-0.00443659	-0.00134733	0.00433633	0.00432446	0.00437715	0.00437964	0.00435774	0.00435421	0.00429301
0.00186667	0	0	0	0	0	0	0	0	0	0	0	0	0	0	0	0	0	0	0	0	0	0	0	0	0	0	0	0	0	0	0	0	0	0	0	0	0	0	0	0	0	0	0	0	0	0	0	0	0	0	0	0	0	0	0	0	0	0	0.00571825	0.00581267	0.00580359	0.00450734	-0.00441312	-0.00441312	-0.0013827	0.00435236	0.00434109	0.00439259	0.00439503	0.00437398	0.00437048	0.00431017
0.00373333	0	0	0	0	0	0	0	0	0	0	0	0	0	0	0	0	0	0	0	0	0	0	0	0	0	0	0	0	0	0	0	0	0	0	0	0	0	0	0	0	0	0	0	0	0	0	0	0	0	0	0	0	0	0	0	0	0	0	0.00573253	0.00582582	0.00581704	0.00451625	-0.00439334	-0.00439334	-0.00141059	0.00436525	0.00435448	0.00440506	0.00440746	0.00438713	0.00438366	0.00432407
0.00559999	0	0	0	0	0	0	0	0	0	0	0	0	0	0	0	0	0	0	0	0	0	0	0	0	0	0	0	0	0	0	0	0	0	0	0	0	0	0	0	0	0	0	0	0	0	0	0	0	0	0	0	0	0	0	0	0	0	0	0.00574518	0.00583741	0.00582885	0.00452399	-0.00437535	-0.00437535	-0.00143453	0.00437652	0.00436622	0.00441602	0.0044184	0.00439869	0.00439525	0.00433632
0.00746666	0	0	0	0	0	0	0	0	0	0	0	0	0	0	0	0	0	0	0	0	0	0	0	0	0	0	0	0	0	0	0	0	0	0	0	0	0	0	0	0	0	0	0	0	0	0	0	0	0	0	0	0	0	0	0	0	0	0	0.00575686	0.00584806	0.00583972	0.00453102	-0.00435839	-0.00435839	-0.00145596	0.00438679	0.00437692	0.00442608	0.00442844	0.00440928	0.00440588	0.00434758
0.00933333	0	0	0	0	0	0	0	0	0	0	0	0	0	0	0	0	0	0	0	0	0	0	0	0	0	0	0	0	0	0	0	0	0	0	0	0	0	0	0	0	0	0	0	0	0	0	0	0	0	0	0	0	0	0	0	0	0	0	0.00576799	0.00585815	0.00585001	0.00453762	-0.00434195	-0.00434195	-0.00147574	0.00439644	0.00438699	0.0044356	0.00443794	0.00441928	0.00441595	0.00435827
0.01119999	0	0	0	0	0	0	0	0	0	0	0	0	0	0	0	0	0	0	0	0	0	0	0	0	0	0	0	0	0	0	0	0	0	0	0	0	0	0	0	0	0	0	0	0	0	0	0	0	0	0	0	0	0	0	0	0	0	0	0.00577888	0.00586797	0.00586002	0.00454399	-0.00432558	-0.00432558	-0.00149456	0.0044058	0.00439674	0.00444486	0.00444719	0.00442901	0.00442574	0.0043687
0.01306665	0	0	0	0	0	0	0	0	0	0	0	0	0	0	0	0	0	0	0	0	0	0	0	0	0	0	0	0	0	0	0	0	0	0	0	0	0	0	0	0	0	0	0	0	0	0	0	0	0	0	0	0	0	0	0	0	0	0	0.00578966	0.00587768	0.00586989	0.00455022	-0.0043091	-0.0043091	-0.00151273	0.00441497	0.00440632	0.00445396	0.00445629	0.00443858	0.00443538	0.00437899
0.01493332	0	0	0	0	0	0	0	0	0	0	0	0	0	0	0	0	0	0	0	0	0	0	0	0	0	0	0	0	0	0	0	0	0	0	0	0	0	0	0	0	0	0	0	0	0	0	0	0	0	0	0	0	0	0	0	0	0	0	0.00580037	0.00588729	0.00587965	0.00455637	-0.00429243	-0.00429243	-0.00153038	0.00442404	0.00441578	0.00446295	0.00446527	0.00444802	0.00444488	0.00438918
0.01679999	0	0	0	0	0	0	0	0	0	0	0	0	0	0	0	0	0	0	0	0	0	0	0	0	0	0	0	0	0	0	0	0	0	0	0	0	0	0	0	0	0	0	0	0	0	0	0	0	0	0	0	0	0	0	0	0	0	0	0.00581099	0.00589681	0.00588932	0.00456238	-0.00427556	-0.00427556	-0.00154759	0.00443301	0.00442515	0.00447181	0.00447412	0.00445731	0.00445425	0.00439925
0.01866665	0	0	0	0	0	0	0	0	0	0	0	0	0	0	0	0	0	0	0	0	0	0	0	0	0	0	0	0	0	0	0	0	0	0	0	0	0	0	0	0	0	0	0	0	0	0	0	0	0	0	0	0	0	0	0	0	0	0	0.00582155	0.00590628	0.00589894	0.00456829	-0.0042584	-0.0042584	-0.00156447	0.00444195	0.00443447	0.00448057	0.00448286	0.0044665	0.0044635	0.00440924
0.02053331	0	0	0	0	0	0	0	0	0	0	0	0	0	0	0	0	0	0	0	0	0	0	0	0	0	0	0	0	0	0	0	0	0	0	0	0	0	0	0	0	0	0	0	0	0	0	0	0	0	0	0	0	0	0	0	0	0	0	0.00583218	0.00591581	0.00590863	0.00457418	-0.00424069	-0.00424069	-0.00158128	0.00445099	0.00444388	0.00448933	0.00449159	0.00447568	0.00447275	0.00441926
0.02239998	0	0	0	0	0	0	0	0	0	0	0	0	0	0	0	0	0	0	0	0	0	0	0	0	0	0	0	0	0	0	0	0	0	0	0	0	0	0	0	0	0	0	0	0	0	0	0	0	0	0	0	0	0	0	0	0	0	0	0.00584303	0.00592556	0.00591856	0.00458012	-0.00422204	-0.00422204	-0.00159829	0.00446027	0.00445352	0.0044982	0.00450044	0.00448501	0.00448213	0.00442945
0.02426665	0	0	0	0	0	0	0	0	0	0	0	0	0	0	0	0	0	0	0	0	0	0	0	0	0	0	0	0	0	0	0	0	0	0	0	0	0	0	0	0	0	0	0	0	0	0	0	0	0	0	0	0	0	0	0	0	0	0	0.00585449	0.00593587	0.00592907	0.00458631	-0.00420169	-0.00420169	-0.00161606	0.00447013	0.00446374	0.00450751	0.0045097	0.00449479	0.00449195	0.00444017
0.02613331	0	0	0	0	0	0	0	0	0	0	0	0	0	0	0	0	0	0	0	0	0	0	0	0	0	0	0	0	0	0	0	0	0	0	0	0	0	0	0	0	0	0	0	0	0	0	0	0	0	0	0	0	0	0	0	0	0	0	0.0058666	0.00594678	0.00594021	0.00459274	-0.00417943	-0.00417943	-0.00163456	0.00448058	0.00447457	0.00451725	0.00451939	0.00450505	0.00450225	0.00445145
0.02799998	0	0	0	0	0	0	0	0	0	0	0	0	0	0	0	0	0	0	0	0	0	0	0	0	0	0	0	0	0	0	0	0	0	0	0	0	0	0	0	0	0	0	0	0	0	0	0	0	0	0	0	0	0	0	0	0	0	0	0.00587927	0.00595819	0.00595188	0.00459934	-0.00415525	-0.00415525	-0.00165352	0.00449154	0.00448591	0.00452735	0.00452944	0.00451571	0.00451294	0.00446319
0.02986664	0	0	0	0	0	0	0	0	0	0	0	0	0	0	0	0	0	0	0	0	0	0	0	0	0	0	0	0	0	0	0	0	0	0	0	0	0	0	0	0	0	0	0	0	0	0	0	0	0	0	0	0	0	0	0	0	0	0	0.00589272	0.00597028	0.00596426	0.00460618	-0.00412863	-0.00412863	-0.00167304	0.00450314	0.00449791	0.00453795	0.00453997	0.0045269	0.00452415	0.00447557
0.03173331	0	0	0	0	0	0	0	0	0	0	0	0	0	0	0	0	0	0	0	0	0	0	0	0	0	0	0	0	0	0	0	0	0	0	0	0	0	0	0	0	0	0	0	0	0	0	0	0	0	0	0	0	0	0	0	0	0	0	0.00590676	0.00598286	0.00597713	0.00461553	-0.00409981	-0.00409981	-0.00169267	0.00451517	0.00451034	0.00454887	0.00455081	0.00453844	0.00453571	0.00448841
0.03359997	0	0	0	0	0	0	0	0	0	0	0	0	0	0	0	0	0	0	0	0	0	0	0	0	0	0	0	0	0	0	0	0	0	0	0	0	0	0	0	0	0	0	0	0	0	0	0	0	0	0	0	0	0	0	0	0	0	0	0.00592116	0.0059957	0.00599027	0.00462236	-0.00406911	-0.00406911	-0.00171189	0.0045274	0.00452299	0.00455992	0.00456177	0.0045501	0.00454741	0.00450147
0.03546664	0	0	0	0	0	0	0	0	0	0	0	0	0	0	0	0	0	0	0	0	0	0	0	0	0	0	0	0	0	0	0	0	0	0	0	0	0	0	0	0	0	0	0	0	0	0	0	0	0	0	0	0	0	0	0	0	0	0	0.0059359	0.00600876	0.00600363	0.00462908	-0.00403648	-0.00403648	-0.00173051	0.00453976	0.00453577	0.00457104	0.0045728	0.00456185	0.0045592	0.00451473
0.0373333	0	0	0	0	0	0	0	0	0	0	0	0	0	0	0	0	0	0	0	0	0	0	0	0	0	0	0	0	0	0	0	0	0	0	0	0	0	0	0	0	0	0	0	0	0	0	0	0	0	0	0	0	0	0	0	0	0	0	0.00595089	0.00602195	0.00601709	0.00463558	-0.004002	-0.004002	-0.00174827	0.0045516	0.00454855	0.00458214	0.00458381	0.00457357	0.00457099	0.00452809
0.03919997	0	0	0	0	0	0	0	0	0	0	0	0	0	0	0	0	0	0	0	0	0	0	0	0	0	0	0	0	0	0	0	0	0	0	0	0	0	0	0	0	0	0	0	0	0	0	0	0	0	0	0	0	0	0	0	0	0	0	0.00596602	0.00603512	0.00603052	0.00464176	-0.0039658	-0.0039658	-0.00176491	0.00456412	0.00456105	0.00459311	0.00459468	0.00458514	0.00458264	0.00454141
0.04106663	0	0	0	0	0	0	0	0	0	0	0	0	0	0	0	0	0	0	0	0	0	0	0	0	0	0	0	0	0	0	0	0	0	0	0	0	0	0	0	0	0	0	0	0	0	0	0	0	0	0	0	0	0	0	0	0	0	0	0.00598106	0.00604818	0.0060438	0.00464752	-0.00392801	-0.00392801	-0.00178027	0.00457606	0.00457345	0.00460383	0.00460532	0.00459647	0.00459407	0.00455459
0.0429333	0	0	0	0	0	0	0	0	0	0	0	0	0	0	0	0	0	0	0	0	0	0	0	0	0	0	0	0	0	0	0	0	0	0	0	0	0	0	0	0	0	0	0	0	0	0	0	0	0	0	0	0	0	0	0	0	0	0	0.00599612	0.00606099	0.00605682	0.00465275	-0.0038888	-0.0038888	-0.00179418	0.0045876	0.00458545	0.00461421	0.0046156	0.00460741	0.00460514	0.00456751
0.04479996	0	0	0	0	0	0	0	0	0	0	0	0	0	0	0	0	0	0	0	0	0	0	0	0	0	0	0	0	0	0	0	0	0	0	0	0	0	0	0	0	0	0	0	0	0	0	0	0	0	0	0	0	0	0	0	0	0	0	0.00601082	0.00607334	0.00606933	0.00465732	-0.00384882	-0.00384882	-0.00180643	0.00459855	0.00459685	0.00462402	0.00462533	0.00461777	0.00461565	0.00458002
0.04666663	0	0	0	0	0	0	0	0	0	0	0	0	0	0	0	0	0	0	0	0	0	0	0	0	0	0	0	0	0	0	0	0	0	0	0	0	0	0	0	0	0	0	0	0	0	0	0	0	0	0	0	0	0	0	0	0	0	0	0.0060249	0.00608501	0.00608113	0.00466114	-0.00380867	-0.00380867	-0.00181692	0.00460871	0.00460746	0.00463311	0.00463434	0.00462738	0.00462542	0.00459171
0.04853329	0	0	0	0	0	0	0	0	0	0	0	0	0	0	0	0	0	0	0	0	0	0	0	0	0	0	0	0	0	0	0	0	0	0	0	0	0	0	0	0	0	0	0	0	0	0	0	0	0	0	0	0	0	0	0	0	0	0	0.00603822	0.00609588	0.00609203	0.00466417	-0.00376892	-0.00376892	-0.00182567	0.004618	0.00461719	0.00464138	0.00464253	0.00463613	0.00463433	0.00460256
0.05039996	0	0	0	0	0	0	0	0	0	0	0	0	0	0	0	0	0	0	0	0	0	0	0	0	0	0	0	0	0	0	0	0	0	0	0	0	0	0	0	0	0	0	0	0	0	0	0	0	0	0	0	0	0	0	0	0	0	0	0.00605056	0.00610579	0.00610202	0.0046664	-0.00373028	-0.00373028	-0.00183273	0.00462633	0.00462593	0.00464873	0.00464981	0.00464391	0.00464229	0.00461242
0.05226662	0	0	0	0	0	0	0	0	0	0	0	0	0	0	0	0	0	0	0	0	0	0	0	0	0	0	0	0	0	0	0	0	0	0	0	0	0	0	0	0	0	0	0	0	0	0	0	0	0	0	0	0	0	0	0	0	0	0	0.00606182	0.00611469	0.00611097	0.00466789	-0.0036933	-0.0036933	-0.00183827	0.00463367	0.00463366	0.00465514	0.00465615	0.00465071	0.00464927	0.00462123
0.05413329	0	0	0	0	0	0	0	0	0	0	0	0	0	0	0	0	0	0	0	0	0	0	0	0	0	0	0	0	0	0	0	0	0	0	0	0	0	0	0	0	0	0	0	0	0	0	0	0	0	0	0	0	0	0	0	0	0	0	0.00607198	0.0061226	0.00611892	0.00466871	-0.00365827	-0.00365827	-0.00184248	0.00464007	0.00464042	0.00466065	0.00466158	0.00465658	0.0046553	0.00462902
0.05599995	0	0	0	0	0	0	0	0	0	0	0	0	0	0	0	0	0	0	0	0	0	0	0	0	0	0	0	0	0	0	0	0	0	0	0	0	0	0	0	0	0	0	0	0	0	0	0	0	0	0	0	0	0	0	0	0	0	0	0.00608105	0.00612955	0.0061259	0.00466898	-0.00362544	-0.00362544	-0.00184557	0.00464559	0.00464626	0.00466531	0.00466619	0.00466158	0.00466045	0.00463581
0.05786662	0	0	0	0	0	0	0	0	0	0	0	0	0	0	0	0	0	0	0	0	0	0	0	0	0	0	0	0	0	0	0	0	0	0	0	0	0	0	0	0	0	0	0	0	0	0	0	0	0	0	0	0	0	0	0	0	0	0	0.00608908	0.00613561	0.00613199	0.00466881	-0.00359493	-0.00359493	-0.00184776	0.00465032	0.00465127	0.00466923	0.00467004	0.00466579	0.0046648	0.0046417
0.05973328	0	0	0	0	0	0	0	0	0	0	0	0	0	0	0	0	0	0	0	0	0	0	0	0	0	0	0	0	0	0	0	0	0	0	0	0	0	0	0	0	0	0	0	0	0	0	0	0	0	0	0	0	0	0	0	0	0	0	0.00609618	0.0061409	0.0061373	0.00466832	-0.00356661	-0.00356661	-0.00184922	0.00465435	0.00465557	0.00467249	0.00467324	0.00466934	0.00466847	0.00464678
0.06159995	0	0	0	0	0	0	0	0	0	0	0	0	0	0	0	0	0	0	0	0	0	0	0	0	0	0	0	0	0	0	0	0	0	0	0	0	0	0	0	0	0	0	0	0	0	0	0	0	0	0	0	0	0	0	0	0	0	0	0.00610252	0.00614556	0.00614201	0.00466757	-0.00354	-0.00354	-0.00185014	0.00465782	0.00465927	0.00467523	0.00467593	0.00467235	0.00467159	0.0046512
0.06346661	0	0	0	0	0	0	0	0	0	0	0	0	0	0	0	0	0	0	0	0	0	0	0	0	0	0	0	0	0	0	0	0	0	0	0	0	0	0	0	0	0	0	0	0	0	0	0	0	0	0	0	0	0	0	0	0	0	0	0.00610823	0.00614972	0.00614623	0.00466664	-0.0035147	-0.0035147	-0.00185883	0.0046608	0.00466248	0.00467754	0.00467819	0.00467493	0.00467425	0.00465508
0.06533328	0	0	0	0	0	0	0	0	0	0	0	0	0	0	0	0	0	0	0	0	0	0	0	0	0	0	0	0	0	0	0	0	0	0	0	0	0	0	0	0	0	0	0	0	0	0	0	0	0	0	0	0	0	0	0	0	0	0	0.00611337	0.00615342	0.00615	0.0046656	-0.00349075	-0.00349075	-0.00187196	0.00466337	0.00466525	0.00467948	0.00468009	0.00467713	0.00467653	0.00465847
0.06719994	0	0	0	0	0	0	0	0	0	0	0	0	0	0	0	0	0	0	0	0	0	0	0	0	0	0	0	0	0	0	0	0	0	0	0	0	0	0	0	0	0	0	0	0	0	0	0	0	0	0	0	0	0	0	0	0	0	0	0.00611783	0.00615664	0.00615325	0.00466455	-0.0034689	-0.0034689	-0.00188403	0.00466552	0.00466758	0.00468104	0.00468161	0.00467894	0.00467839	0.00466133
0.06906661	0	0	0	0	0	0	0	0	0	0	0	0	0	0	0	0	0	0	0	0	0	0	0	0	0	0	0	0	0	0	0	0	0	0	0	0	0	0	0	0	0	0	0	0	0	0	0	0	0	0	0	0	0	0	0	0	0	0	0.00612154	0.00615926	0.00615593	0.00466359	-0.00344983	-0.00344983	-0.00189469	0.00466725	0.00466946	0.00468225	0.00468279	0.00468036	0.00467986	0.00466366
0.07093327	0	0	0	0	0	0	0	0	0	0	0	0	0	0	0	0	0	0	0	0	0	0	0	0	0	0	0	0	0	0	0	0	0	0	0	0	0	0	0	0	0	0	0	0	0	0	0	0	0	0	0	0	0	0	0	0	0	0	0.00612445	0.00616131	0.00615804	0.00466284	-0.00343405	-0.00343405	-0.00190368	0.00466859	0.00467091	0.00468315	0.00468365	0.00468142	0.00468095	0.00466544
0.07279994	0	0	0	0	0	0	0	0	0	0	0	0	0	0	0	0	0	0	0	0	0	0	0	0	0	0	0	0	0	0	0	0	0	0	0	0	0	0	0	0	0	0	0	0	0	0	0	0	0	0	0	0	0	0	0	0	0	0	0.0061266	0.00616283	0.00615961	0.00466235	-0.00342175	-0.00342175	-0.00191088	0.00466959	0.00467197	0.00468377	0.00468424	0.00468217	0.00468172	0.00466673
0.0746666	0	0	0	0	0	0	0	0	0	0	0	0	0	0	0	0	0	0	0	0	0	0	0	0	0	0	0	0	0	0	0	0	0	0	0	0	0	0	0	0	0	0	0	0	0	0	0	0	0	0	0	0	0	0	0	0	0	0	0.00612797	0.00616383	0.00616064	0.00466217	-0.00341315	-0.00341315	-0.00191617	0.00467026	0.00467268	0.00468415	0.0046846	0.00468264	0.0046822	0.00466754
0.07653327	0	0	0	0	0	0	0	0	0	0	0	0	0	0	0	0	0	0	0	0	0	0	0	0	0	0	0	0	0	0	0	0	0	0	0	0	0	0	0	0	0	0	0	0	0	0	0	0	0	0	0	0	0	0	0	0	0	0	0.00612729	0.00616347	0.00616029	0.00466285	-0.00341534	-0.00341534	-0.00191573	0.00467015	0.0046725	0.00468397	0.00468442	0.00468244	0.00468197	0.00466712
0.07839993	0	0	0	0	0	0	0	0	0	0	0	0	0	0	0	0	0	0	0	0	0	0	0	0	0	0	0	0	0	0	0	0	0	0	0	0	0	0	0	0	0	0	0	0	0	0	0	0	0	0	0	0	0	0	0	0	0	0	0.00612327	0.00616087	0.00615769	0.00466472	-0.0034347	-0.0034347	-0.0019061	0.0046687	0.00467082	0.00468282	0.00468328	0.00468109	0.00468052	0.00466467
0.0802666	0	0	0	0	0	0	0	0	0	0	0	0	0	0	0	0	0	0	0	0	0	0	0	0	0	0	0	0	0	0	0	0	0	0	0	0	0	0	0	0	0	0	0	0	0	0	0	0	0	0	0	0	0	0	0	0	0	0	0.00611575	0.00615581	0.00615261	0.0046673	-0.00347022	-0.00347022	-0.00188767	0.00466563	0.00466738	0.00468036	0.00468087	0.00467829	0.00467755	0.00465993
0.08213326	0	0	0	0	0	0	0	0	0	0	0	0	0	0	0	0	0	0	0	0	0	0	0	0	0	0	0	0	0	0	0	0	0	0	0	0	0	0	0	0	0	0	0	0	0	0	0	0	0	0	0	0	0	0	0	0	0	0	0.00610447	0.00614792	0.0061447	0.00466981	-0.00352032	-0.00352032	-0.00186111	0.00466044	0.00466167	0.00467607	0.00467664	0.00467352	0.00467254	0.00465245
0.08399993	0	0	0	0	0	0	0	0	0	0	0	0	0	0	0	0	0	0	0	0	0	0	0	0	0	0	0	0	0	0	0	0	0	0	0	0	0	0	0	0	0	0	0	0	0	0	0	0	0	0	0	0	0	0	0	0	0	0	0.00608908	0.00613672	0.00613346	0.00467132	-0.00358313	-0.00358313	-0.0018488	0.00465251	0.00465309	0.00466928	0.00466994	0.00466613	0.00466485	0.00464168
0.08586659	0	0	0	0	0	0	0	0	0	0	0	0	0	0	0	0	0	0	0	0	0	0	0	0	0	0	0	0	0	0	0	0	0	0	0	0	0	0	0	0	0	0	0	0	0	0	0	0	0	0	0	0	0	0	0	0	0	0	0.00606919	0.00612165	0.00611835	0.00467086	-0.0036567	-0.0036567	-0.00184349	0.00464112	0.00464094	0.00465925	0.00466001	0.00465537	0.00465373	0.00462697
0.08773326	0	0	0	0	0	0	0	0	0	0	0	0	0	0	0	0	0	0	0	0	0	0	0	0	0	0	0	0	0	0	0	0	0	0	0	0	0	0	0	0	0	0	0	0	0	0	0	0	0	0	0	0	0	0	0	0	0	0	0.00604442	0.00610219	0.00609882	0.00466747	-0.00373901	-0.00373901	-0.0018327	0.00462558	0.0046245	0.00464524	0.00464612	0.0046405	0.00463845	0.00460771
0.08959992	0	0	0	0	0	0	0	0	0	0	0	0	0	0	0	0	0	0	0	0	0	0	0	0	0	0	0	0	0	0	0	0	0	0	0	0	0	0	0	0	0	0	0	0	0	0	0	0	0	0	0	0	0	0	0	0	0	0	0.00601473	0.00607801	0.00607444	0.00466032	-0.00382751	-0.00382751	-0.00181446	0.00460533	0.00460323	0.00462668	0.00462769	0.00462094	0.00461845	0.00458346
0.09146659	0	0	0	0	0	0	0	0	0	0	0	0	0	0	0	0	0	0	0	0	0	0	0	0	0	0	0	0	0	0	0	0	0	0	0	0	0	0	0	0	0	0	0	0	0	0	0	0	0	0	0	0	0	0	0	0	0	0	0.0059799	0.00604891	0.00604527	0.00464881	-0.00391979	-0.00391979	-0.00178668	0.00457995	0.00457672	0.00460317	0.00460434	0.00459626	0.00459333	0.00455387
0.09333325	0	0	0	0	0	0	0	0	0	0	0	0	0	0	0	0	0	0	0	0	0	0	0	0	0	0	0	0	0	0	0	0	0	0	0	0	0	0	0	0	0	0	0	0	0	0	0	0	0	0	0	0	0	0	0	0	0	0	0.00594002	0.00601475	0.00601077	0.00463251	-0.00401394	-0.00401394	-0.00174718	0.00454928	0.00454471	0.00457439	0.00457573	0.00456612	0.00456276	0.00451887
0.09519992	0	0	0	0	0	0	0	0	0	0	0	0	0	0	0	0	0	0	0	0	0	0	0	0	0	0	0	0	0	0	0	0	0	0	0	0	0	0	0	0	0	0	0	0	0	0	0	0	0	0	0	0	0	0	0	0	0	0	0.00589521	0.00597553	0.00597108	0.0046092	-0.0041081	-0.0041081	-0.00169377	0.00451281	0.0045069	0.00454022	0.00454175	0.00453036	0.0045266	0.00447835
0.09706658	0	0	0	0	0	0	0	0	0	0	0	0	0	0	0	0	0	0	0	0	0	0	0	0	0	0	0	0	0	0	0	0	0	0	0	0	0	0	0	0	0	0	0	0	0	0	0	0	0	0	0	0	0	0	0	0	0	0	0.00584593	0.00593155	0.00592649	0.00458284	-0.00420021	-0.00420021	-0.00162468	0.00447092	0.00446352	0.00450084	0.00450258	0.00448916	0.00448505	0.0044326
0.09893325	0	0	0	0	0	0	0	0	0	0	0	0	0	0	0	0	0	0	0	0	0	0	0	0	0	0	0	0	0	0	0	0	0	0	0	0	0	0	0	0	0	0	0	0	0	0	0	0	0	0	0	0	0	0	0	0	0	0	0.00579246	0.00588306	0.00587719	0.00455166	-0.00428894	-0.00428894	-0.00153814	0.00442375	0.00441475	0.00445642	0.00445839	0.00444266	0.00443827	0.00438187
0.10079991	0	0	0	0	0	0	0	0	0	0	0	0	0	0	0	0	0	0	0	0	0	0	0	0	0	0	0	0	0	0	0	0	0	0	0	0	0	0	0	0	0	0	0	0	0	0	0	0	0	0	0	0	0	0	0	0	0	0	0.00573506	0.00583024	0.0058234	0.0045158	-0.00437318	-0.00437318	-0.00143254	0.00437147	0.00436076	0.00440713	0.00440934	0.00439102	0.00438644	0.00432635
0.10266658	0	0	0	0	0	0	0	0	0	0	0	0	0	0	0	0	0	0	0	0	0	0	0	0	0	0	0	0	0	0	0	0	0	0	0	0	0	0	0	0	0	0	0	0	0	0	0	0	0	0	0	0	0	0	0	0	0	0	0.00567443	0.00577369	0.00576572	0.0044757	-0.00445142	-0.00445142	-0.00130747	0.00431467	0.00430214	0.00435351	0.004356	0.00433484	0.00433012	0.0042667
0.10453324	0	0	0	0	0	0	0	0	0	0	0	0	0	0	0	0	0	0	0	0	0	0	0	0	0	0	0	0	0	0	0	0	0	0	0	0	0	0	0	0	0	0	0	0	0	0	0	0	0	0	0	0	0	0	0	0	0	0	0.00561106	0.00571399	0.00570472	0.00443182	-0.00452242	-0.00452242	-0.00116336	0.00425395	0.00423951	0.00429617	0.00429893	0.00427468	0.00426994	0.00420354
0.10639991	0	0	0	0	0	0	0	0	0	0	0	0	0	0	0	0	0	0	0	0	0	0	0	0	0	0	0	0	0	0	0	0	0	0	0	0	0	0	0	0	0	0	0	0	0	0	0	0	0	0	0	0	0	0	0	0	0	0	0.0055457	0.00565182	0.00564111	0.00438513	-0.00458501	-0.00458501	-0.00100185	0.00419006	0.00417368	0.00423578	0.00423882	0.00421131	0.00420661	0.00413762
0.10826657	0	0	0	0	0	0	0	0	0	0	0	0	0	0	0	0	0	0	0	0	0	0	0	0	0	0	0	0	0	0	0	0	0	0	0	0	0	0	0	0	0	0	0	0	0	0	0	0	0	0	0	0	0	0	0	0	0	0	0.00547911	0.00558794	0.00557571	0.00433562	-0.00463796	-0.00463796	-0.00082593	0.00412386	0.00410551	0.00417314	0.00417647	0.00414555	0.00414098	0.0040698
0.11013323	0	0	0	0	0	0	0	0	0	0	0	0	0	0	0	0	0	0	0	0	0	0	0	0	0	0	0	0	0	0	0	0	0	0	0	0	0	0	0	0	0	0	0	0	0	0	0	0	0	0	0	0	0	0	0	0	0	0	0.00541207	0.00552313	0.00550931	0.00428429	-0.00467992	-0.00467992	-0.00063963	0.00405621	0.00403591	0.00410904	0.00411268	0.00407828	0.00407387	0.00400094
0.1119999	0	0	0	0	0	0	0	0	0	0	0	0	0	0	0	0	0	0	0	0	0	0	0	0	0	0	0	0	0	0	0	0	0	0	0	0	0	0	0	0	0	0	0	0	0	0	0	0	0	0	0	0	0	0	0	0	0	0	0.00534532	0.00545817	0.00544275	0.00423183	-0.00470917	-0.00470917	-0.00044779	0.00398805	0.00396583	0.0040444	0.00404831	0.00401042	0.0040063	0.00393191
0.11386657	0	0	0	0	0	0	0	0	0	0	0	0	0	0	0	0	0	0	0	0	0	0	0	0	0	0	0	0	0	0	0	0	0	0	0	0	0	0	0	0	0	0	0	0	0	0	0	0	0	0	0	0	0	0	0	0	0	0	0.00527967	0.00539387	0.00537699	0.00417916	-0.00472321	-0.00472321	-0.00025561	0.00392029	0.00389619	0.00398004	0.00398422	0.00394289	0.00393905	0.00386361
0.11573323	0	0	0	0	0	0	0	0	0	0	0	0	0	0	0	0	0	0	0	0	0	0	0	0	0	0	0	0	0	0	0	0	0	0	0	0	0	0	0	0	0	0	0	0	0	0	0	0	0	0	0	0	0	0	0	0	0	0	0.00521586	0.00533103	0.00531261	0.00412668	-0.00471816	-0.00471816	-0.00006812	0.00385383	0.00382794	0.00391682	0.00392127	0.00387664	0.00387309	0.00379692
0.1175999	0	0	0	0	0	0	0	0	0	0	0	0	0	0	0	0	0	0	0	0	0	0	0	0	0	0	0	0	0	0	0	0	0	0	0	0	0	0	0	0	0	0	0	0	0	0	0	0	0	0	0	0	0	0	0	0	0	0	0.00515463	0.00527039	0.0052505	0.0040753	-0.00468751	-0.00468751	0.0001103	0.0037895	0.00376196	0.00385557	0.0038603	0.00381249	0.00380928	0.00373263
0.11946656	0	0	0	0	0	0	0	0	0	0	0	0	0	0	0	0	0	0	0	0	0	0	0	0	0	0	0	0	0	0	0	0	0	0	0	0	0	0	0	0	0	0	0	0	0	0	0	0	0	0	0	0	0	0	0	0	0	0	0.00509659	0.00521261	0.00519135	0.00402569	-0.00461999	-0.00461999	0.00027623	0.00372807	0.00369903	0.00379704	0.00380202	0.00375127	0.0037484	0.00367151
0.12133323	0	0	0	0	0	0	0	0	0	0	0	0	0	0	0	0	0	0	0	0	0	0	0	0	0	0	0	0	0	0	0	0	0	0	0	0	0	0	0	0	0	0	0	0	0	0	0	0	0	0	0	0	0	0	0	0	0	0	0.00504233	0.00515835	0.00513582	0.0039785	-0.00449569	-0.00449569	0.00042722	0.00367027	0.00363989	0.00374196	0.00374714	0.00369373	0.00369118	0.00361424
0.12319989	0	0	0	0	0	0	0	0	0	0	0	0	0	0	0	0	0	0	0	0	0	0	0	0	0	0	0	0	0	0	0	0	0	0	0	0	0	0	0	0	0	0	0	0	0	0	0	0	0	0	0	0	0	0	0	0	0	0	0.00499242	0.00510819	0.00508441	0.00393437	-0.0042799	-0.0042799	0.00056175	0.00361679	0.00358525	0.00369094	0.00369633	0.0036405	0.00363829	0.00356144
0.12506655	0	0	0	0	0	0	0	0	0	0	0	0	0	0	0	0	0	0	0	0	0	0	0	0	0	0	0	0	0	0	0	0	0	0	0	0	0	0	0	0	0	0	0	0	0	0	0	0	0	0	0	0	0	0	0	0	0	0	0.00494731	0.00506266	0.00503788	0.00389387	-0.00391591	-0.00391591	0.00067913	0.0035682	0.00353567	0.00364457	0.00365012	0.00359221	0.00359032	0.00351366
0.12693322	0	0	0	0	0	0	0	0	0	0	0	0	0	0	0	0	0	0	0	0	0	0	0	0	0	0	0	0	0	0	0	0	0	0	0	0	0	0	0	0	0	0	0	0	0	0	0	0	0	0	0	0	0	0	0	0	0	0	0.00490743	0.00502225	0.00499674	0.00385754	-0.00332872	-0.00332872	0.00077928	0.00352504	0.0034917	0.00360335	0.00360908	0.00354934	0.00354775	0.00347137
0.12879989	0	0	0	0	0	0	0	0	0	0	0	0	0	0	0	0	0	0	0	0	0	0	0	0	0	0	0	0	0	0	0	0	0	0	0	0	0	0	0	0	0	0	0	0	0	0	0	0	0	0	0	0	0	0	0	0	0	0	0.00487314	0.00498735	0.00496116	0.00382585	-0.00247214	-0.00247214	0.00086251	0.0034878	0.00345381	0.00356776	0.00357363	0.00351241	0.00351108	0.00343497
0.13066655	0	0	0	0	0	0	0	0	0	0	0	0	0	0	0	0	0	0	0	0	0	0	0	0	0	0	0	0	0	0	0	0	0	0	0	0	0	0	0	0	0	0	0	0	0	0	0	0	0	0	0	0	0	0	0	0	0	0	0.00484472	0.00495837	0.00493158	0.00379925	-0.00142746	-0.00142746	0.00092943	0.00345686	0.00342238	0.00353818	0.00354415	0.00348178	0.00348066	0.0034048
0.13253322	0	0	0	0	0	0	0	0	0	0	0	0	0	0	0	0	0	0	0	0	0	0	0	0	0	0	0	0	0	0	0	0	0	0	0	0	0	0	0	0	0	0	0	0	0	0	0	0	0	0	0	0	0	0	0	0	0	0	0.00482241	0.00493558	0.00490837	0.00377806	-0.00041964	-0.00041964	0.00098075	0.00343252	0.0033977	0.00351487	0.00352094	0.00345772	0.00345675	0.0033811
0.13439988	0	0	0	0	0	0	0	0	0	0	0	0	0	0	0	0	0	0	0	0	0	0	0	0	0	0	0	0	0	0	0	0	0	0	0	0	0	0	0	0	0	0	0	0	0	0	0	0	0	0	0	0	0	0	0	0	0	0	0.00480633	0.00491913	0.00489167	0.00376256	0.00034705	0.00034705	0.0010172	0.00341498	0.00337994	0.00349802	0.00350415	0.0034404	0.0034396	0.003364
0.13626655	0	0	0	0	0	0	0	0	0	0	0	0	0	0	0	0	0	0	0	0	0	0	0	0	0	0	0	0	0	0	0	0	0	0	0	0	0	0	0	0	0	0	0	0	0	0	0	0	0	0	0	0	0	0	0	0	0	0	0.0047966	0.00490915	0.0048816	0.00375295	0.00079927	0.00079927	0.00103928	0.00340437	0.00336923	0.00348778	0.00349395	0.00342996	0.00342918	0.00335363
0.13813321	0	0	0	0	0	0	0	0	0	0	0	0	0	0	0	0	0	0	0	0	0	0	0	0	0	0	0	0	0	0	0	0	0	0	0	0	0	0	0	0	0	0	0	0	0	0	0	0	0	0	0	0	0	0	0	0	0	0	0.0047933	0.00490579	0.00487827	0.00374944	0.00094178	0.00094178	0.00104719	0.00340082	0.00336568	0.00348429	0.00349047	0.00342656	0.00342569	0.00335011
0.13999988	0	0	0	0	0	0	0	0	0	0	0	0	0	0	0	0	0	0	0	0	0	0	0	0	0	0	0	0	0	0	0	0	0	0	0	0	0	0	0	0	0	0	0	0	0	0	0	0	0	0	0	0	0	0	0	0	0	0	0.00479649	0.0049091	0.00488172	0.00375216	0.00078528	0.00078528	0.00104087	0.00340438	0.00336932	0.00348762	0.00349378	0.00343005	0.00342916	0.00335349
0.14186654	0	0	0	0	0	0	0	0	0	0	0	0	0	0	0	0	0	0	0	0	0	0	0	0	0	0	0	0	0	0	0	0	0	0	0	0	0	0	0	0	0	0	0	0	0	0	0	0	0	0	0	0	0	0	0	0	0	0	0.00480619	0.00491905	0.00489191	0.00376117	0.00032194	0.00032194	0.00102002	0.00341501	0.00338013	0.00349776	0.00350388	0.00344059	0.00343961	0.00336378
0.14373321	0	0	0	0	0	0	0	0	0	0	0	0	0	0	0	0	0	0	0	0	0	0	0	0	0	0	0	0	0	0	0	0	0	0	0	0	0	0	0	0	0	0	0	0	0	0	0	0	0	0	0	0	0	0	0	0	0	0	0.00482235	0.00493557	0.00490875	0.00377642	-0.00044861	-0.00044861	0.00098418	0.00343263	0.00339802	0.00351466	0.00352072	0.00345808	0.00345693	0.00338094
0.14559987	0	0	0	0	0	0	0	0	0	0	0	0	0	0	0	0	0	0	0	0	0	0	0	0	0	0	0	0	0	0	0	0	0	0	0	0	0	0	0	0	0	0	0	0	0	0	0	0	0	0	0	0	0	0	0	0	0	0	0.00484485	0.00495851	0.00493206	0.00379778	-0.00144925	-0.00144925	0.00093273	0.00345704	0.0034228	0.00353817	0.00354415	0.00348233	0.00348105	0.00340485
0.14746654	0	0	0	0	0	0	0	0	0	0	0	0	0	0	0	0	0	0	0	0	0	0	0	0	0	0	0	0	0	0	0	0	0	0	0	0	0	0	0	0	0	0	0	0	0	0	0	0	0	0	0	0	0	0	0	0	0	0	0.0048735	0.00498761	0.00496163	0.00382496	-0.0024817	-0.0024817	0.00086509	0.003488	0.00345422	0.00356803	0.00357392	0.00351309	0.00351169	0.00343531
0.1493332	0	0	0	0	0	0	0	0	0	0	0	0	0	0	0	0	0	0	0	0	0	0	0	0	0	0	0	0	0	0	0	0	0	0	0	0	0	0	0	0	0	0	0	0	0	0	0	0	0	0	0	0	0	0	0	0	0	0	0.00490797	0.00502249	0.00499696	0.00385753	-0.00333239	-0.00333239	0.00078096	0.00352506	0.00349186	0.00360388	0.00360963	0.00354995	0.00354843	0.00347194
0.15119987	0	0	0	0	0	0	0	0	0	0	0	0	0	0	0	0	0	0	0	0	0	0	0	0	0	0	0	0	0	0	0	0	0	0	0	0	0	0	0	0	0	0	0	0	0	0	0	0	0	0	0	0	0	0	0	0	0	0	0.00494776	0.0050626	0.00503741	0.00389485	-0.00392172	-0.00392172	0.00068052	0.00356764	0.00353513	0.00364508	0.00365069	0.00359234	0.00359072	0.0035142
0.15306653	0	0	0	0	0	0	0	0	0	0	0	0	0	0	0	0	0	0	0	0	0	0	0	0	0	0	0	0	0	0	0	0	0	0	0	0	0	0	0	0	0	0	0	0	0	0	0	0	0	0	0	0	0	0	0	0	0	0	0.00499229	0.00510728	0.00508262	0.00393617	-0.00429129	-0.00429129	0.00056446	0.00361503	0.00358335	0.00369095	0.00369642	0.00363955	0.00363787	0.00356146
0.1549332	0	0	0	0	0	0	0	0	0	0	0	0	0	0	0	0	0	0	0	0	0	0	0	0	0	0	0	0	0	0	0	0	0	0	0	0	0	0	0	0	0	0	0	0	0	0	0	0	0	0	0	0	0	0	0	0	0	0	0.00504138	0.00515629	0.00513235	0.00398107	-0.00451401	-0.00451401	0.00043288	0.00366699	0.00363627	0.00374125	0.00374654	0.00369133	0.00368965	0.00361349
0.15679986	0	0	0	0	0	0	0	0	0	0	0	0	0	0	0	0	0	0	0	0	0	0	0	0	0	0	0	0	0	0	0	0	0	0	0	0	0	0	0	0	0	0	0	0	0	0	0	0	0	0	0	0	0	0	0	0	0	0	0.0050957	0.00521026	0.00518685	0.00402985	-0.00464594	-0.00464594	0.00028397	0.00372408	0.00369453	0.00379652	0.00380162	0.00374844	0.00374666	0.00367096
0.15866653	0	0	0	0	0	0	0	0	0	0	0	0	0	0	0	0	0	0	0	0	0	0	0	0	0	0	0	0	0	0	0	0	0	0	0	0	0	0	0	0	0	0	0	0	0	0	0	0	0	0	0	0	0	0	0	0	0	0	0.005155	0.00526884	0.00524621	0.00408196	-0.00471889	-0.00471889	0.00011858	0.00378595	0.00375778	0.0038564	0.00386129	0.00381037	0.0038086	0.00373352
0.16053319	0	0	0	0	0	0	0	0	0	0	0	0	0	0	0	0	0	0	0	0	0	0	0	0	0	0	0	0	0	0	0	0	0	0	0	0	0	0	0	0	0	0	0	0	0	0	0	0	0	0	0	0	0	0	0	0	0	0	0.00521803	0.00533074	0.00530898	0.00413607	-0.00475197	-0.00475197	-0.00005905	0.00385117	0.00382459	0.0039195	0.00392416	0.00387577	0.00387408	0.0037998
0.16239985	0	0	0	0	0	0	0	0	0	0	0	0	0	0	0	0	0	0	0	0	0	0	0	0	0	0	0	0	0	0	0	0	0	0	0	0	0	0	0	0	0	0	0	0	0	0	0	0	0	0	0	0	0	0	0	0	0	0	0.00528378	0.00539489	0.0053741	0.00419105	-0.0047574	-0.0047574	-0.00024452	0.00391858	0.00389376	0.00398466	0.00398909	0.00394346	0.00394183	0.00386863
0.16426652	0	0	0	0	0	0	0	0	0	0	0	0	0	0	0	0	0	0	0	0	0	0	0	0	0	0	0	0	0	0	0	0	0	0	0	0	0	0	0	0	0	0	0	0	0	0	0	0	0	0	0	0	0	0	0	0	0	0	0.00535112	0.00546015	0.00544041	0.00424561	-0.0047426	-0.0047426	-0.00043261	0.00398689	0.00396398	0.00405066	0.00405484	0.00401216	0.00401061	0.00393876
0.16613319	0	0	0	0	0	0	0	0	0	0	0	0	0	0	0	0	0	0	0	0	0	0	0	0	0	0	0	0	0	0	0	0	0	0	0	0	0	0	0	0	0	0	0	0	0	0	0	0	0	0	0	0	0	0	0	0	0	0	0.00541883	0.00552531	0.00550667	0.00429893	-0.00471233	-0.00471233	-0.00061771	0.00405474	0.0040339	0.00411617	0.00412014	0.00408043	0.00407906	0.00400882
0.16799985	0	0	0	0	0	0	0	0	0	0	0	0	0	0	0	0	0	0	0	0	0	0	0	0	0	0	0	0	0	0	0	0	0	0	0	0	0	0	0	0	0	0	0	0	0	0	0	0	0	0	0	0	0	0	0	0	0	0	0.00548579	0.00558926	0.00557175	0.00434989	-0.00466986	-0.00466986	-0.00079467	0.00412097	0.0041022	0.0041801	0.00418381	0.00414722	0.0041459	0.00407756
0.16986651	0	0	0	0	0	0	0	0	0	0	0	0	0	0	0	0	0	0	0	0	0	0	0	0	0	0	0	0	0	0	0	0	0	0	0	0	0	0	0	0	0	0	0	0	0	0	0	0	0	0	0	0	0	0	0	0	0	0	0.00555089	0.00565097	0.00563457	0.00439763	-0.00461774	-0.00461774	-0.0009591	0.00418436	0.00416771	0.00424124	0.00424473	0.00421124	0.00421004	0.00414381
0.17173318	0	0	0	0	0	0	0	0	0	0	0	0	0	0	0	0	0	0	0	0	0	0	0	0	0	0	0	0	0	0	0	0	0	0	0	0	0	0	0	0	0	0	0	0	0	0	0	0	0	0	0	0	0	0	0	0	0	0	0.00561302	0.00570936	0.00569405	0.00444103	-0.00455835	-0.00455835	-0.00110743	0.00424384	0.00422925	0.00429855	0.00430183	0.00427133	0.00427027	0.00420639
0.17359985	0	0	0	0	0	0	0	0	0	0	0	0	0	0	0	0	0	0	0	0	0	0	0	0	0	0	0	0	0	0	0	0	0	0	0	0	0	0	0	0	0	0	0	0	0	0	0	0	0	0	0	0	0	0	0	0	0	0	0.00567129	0.00576367	0.00574938	0.00448037	-0.00449386	-0.00449386	-0.0012377	0.0042986	0.00428598	0.00435125	0.00435434	0.00432664	0.00432573	0.00426441
0.17546651	0	0	0	0	0	0	0	0	0	0	0	0	0	0	0	0	0	0	0	0	0	0	0	0	0	0	0	0	0	0	0	0	0	0	0	0	0	0	0	0	0	0	0	0	0	0	0	0	0	0	0	0	0	0	0	0	0	0	0.00572505	0.00581337	0.00580001	0.00451482	-0.00442629	-0.00442629	-0.00134944	0.00434818	0.00433739	0.00439887	0.00440179	0.00437666	0.0043759	0.00431735
0.17733318	0	0	0	0	0	0	0	0	0	0	0	0	0	0	0	0	0	0	0	0	0	0	0	0	0	0	0	0	0	0	0	0	0	0	0	0	0	0	0	0	0	0	0	0	0	0	0	0	0	0	0	0	0	0	0	0	0	0	0.00577393	0.00585806	0.00584551	0.00454444	-0.00435765	-0.00435765	-0.00144307	0.00439228	0.00438315	0.00444111	0.00444387	0.00442102	0.00442048	0.0043648
0.17919984	0	0	0	0	0	0	0	0	0	0	0	0	0	0	0	0	0	0	0	0	0	0	0	0	0	0	0	0	0	0	0	0	0	0	0	0	0	0	0	0	0	0	0	0	0	0	0	0	0	0	0	0	0	0	0	0	0	0	0.0058176	0.00589759	0.00588572	0.00456943	-0.00428983	-0.00428983	-0.00151978	0.00443084	0.00442319	0.00447791	0.00448052	0.00445966	0.00445931	0.0044066
0.18106651	0	0	0	0	0	0	0	0	0	0	0	0	0	0	0	0	0	0	0	0	0	0	0	0	0	0	0	0	0	0	0	0	0	0	0	0	0	0	0	0	0	0	0	0	0	0	0	0	0	0	0	0	0	0	0	0	0	0	0.00585603	0.00593201	0.00592066	0.00459004	-0.00422442	-0.00422442	-0.00158137	0.0044641	0.00445773	0.00450944	0.00451191	0.00449273	0.00449262	0.00444288
0.18293317	0	0	0	0	0	0	0	0	0	0	0	0	0	0	0	0	0	0	0	0	0	0	0	0	0	0	0	0	0	0	0	0	0	0	0	0	0	0	0	0	0	0	0	0	0	0	0	0	0	0	0	0	0	0	0	0	0	0	0.00588938	0.00596152	0.00595053	0.00460953	-0.00416268	-0.00416268	-0.00162981	0.0044924	0.00448709	0.00453606	0.00453839	0.00452056	0.00452071	0.00447391
0.18479984	0	0	0	0	0	0	0	0	0	0	0	0	0	0	0	0	0	0	0	0	0	0	0	0	0	0	0	0	0	0	0	0	0	0	0	0	0	0	0	0	0	0	0	0	0	0	0	0	0	0	0	0	0	0	0	0	0	0	0.00591786	0.00598642	0.00597562	0.00462275	-0.00410563	-0.00410563	-0.00166699	0.00451618	0.00451168	0.00455817	0.00456036	0.00454354	0.00454399	0.00450006
0.1866665	0	0	0	0	0	0	0	0	0	0	0	0	0	0	0	0	0	0	0	0	0	0	0	0	0	0	0	0	0	0	0	0	0	0	0	0	0	0	0	0	0	0	0	0	0	0	0	0	0	0	0	0	0	0	0	0	0	0	0.00594177	0.00600706	0.00599626	0.00463306	-0.00405402	-0.00405402	-0.00169465	0.00453586	0.00453192	0.00457621	0.00457825	0.00456207	0.00456289	0.0045217
0.18853317	0	0	0	0	0	0	0	0	0	0	0	0	0	0	0	0	0	0	0	0	0	0	0	0	0	0	0	0	0	0	0	0	0	0	0	0	0	0	0	0	0	0	0	0	0	0	0	0	0	0	0	0	0	0	0	0	0	0	0.00596145	0.00602382	0.00601287	0.00464098	-0.00400829	-0.00400829	-0.00171434	0.00455189	0.00454828	0.00459064	0.00459253	0.00457668	0.00457786	0.00453933
0.19039983	0	0	0	0	0	0	0	0	0	0	0	0	0	0	0	0	0	0	0	0	0	0	0	0	0	0	0	0	0	0	0	0	0	0	0	0	0	0	0	0	0	0	0	0	0	0	0	0	0	0	0	0	0	0	0	0	0	0	0.00597724	0.00603709	0.00602584	0.00464699	-0.00396867	-0.00396867	-0.00172737	0.00456458	0.00456112	0.00460187	0.00460361	0.00458775	0.00458932	0.00455334
0.1922665	0	0	0	0	0	0	0	0	0	0	0	0	0	0	0	0	0	0	0	0	0	0	0	0	0	0	0	0	0	0	0	0	0	0	0	0	0	0	0	0	0	0	0	0	0	0	0	0	0	0	0	0	0	0	0	0	0	0	0.00598944	0.00604722	0.00603551	0.0046515	-0.00393535	-0.00393535	-0.00173487	0.00457438	0.00457074	0.00461026	0.00461186	0.00459565	0.0045976	0.00456403
0.19413316	0	0	0	0	0	0	0	0	0	0	0	0	0	0	0	0	0	0	0	0	0	0	0	0	0	0	0	0	0	0	0	0	0	0	0	0	0	0	0	0	0	0	0	0	0	0	0	0	0	0	0	0	0	0	0	0	0	0	0.00599832	0.00605447	0.00604203	0.00465486	-0.00390846	-0.00390846	-0.00173779	0.00458146	0.00457741	0.00461611	0.00461757	0.00460069	0.00460304	0.00457175
0.19599983	0	0	0	0	0	0	0	0	0	0	0	0	0	0	0	0	0	0	0	0	0	0	0	0	0	0	0	0	0	0	0	0	0	0	0	0	0	0	0	0	0	0	0	0	0	0	0	0	0	0	0	0	0	0	0	0	0	0	0.00600414	0.00605915	0.00604606	0.00465734	-0.00388808	-0.00388808	-0.00173703	0.00458606	0.0045814	0.00461969	0.00462102	0.00460319	0.00460594	0.00457676
0.19786649	0	0	0	0	0	0	0	0	0	0	0	0	0	0	0	0	0	0	0	0	0	0	0	0	0	0	0	0	0	0	0	0	0	0	0	0	0	0	0	0	0	0	0	0	0	0	0	0	0	0	0	0	0	0	0	0	0	0	0.00600716	0.00606152	0.00604772	0.00465913	-0.0038742	-0.0038742	-0.00173344	0.0045884	0.00458297	0.00462124	0.00462247	0.00460349	0.00460659	0.00457934
0.19973316	0	0	0	0	0	0	0	0	0	0	0	0	0	0	0	0	0	0	0	0	0	0	0	0	0	0	0	0	0	0	0	0	0	0	0	0	0	0	0	0	0	0	0	0	0	0	0	0	0	0	0	0	0	0	0	0	0	0	0.00600762	0.00606183	0.00604727	0.00466035	-0.00386679	-0.00386679	-0.00172777	0.0045887	0.00458242	0.00462101	0.00462216	0.00460189	0.00460531	0.00457971
0.20159982	0	0	0	0	0	0	0	0	0	0	0	0	0	0	0	0	0	0	0	0	0	0	0	0	0	0	0	0	0	0	0	0	0	0	0	0	0	0	0	0	0	0	0	0	0	0	0	0	0	0	0	0	0	0	0	0	0	0	0.0060058	0.00606029	0.006045	0.00466104	-0.0038657	-0.0038657	-0.00172072	0.00458722	0.00458006	0.00461921	0.0046203	0.00459871	0.00460239	0.00457812
0.20346649	0	0	0	0	0	0	0	0	0	0	0	0	0	0	0	0	0	0	0	0	0	0	0	0	0	0	0	0	0	0	0	0	0	0	0	0	0	0	0	0	0	0	0	0	0	0	0	0	0	0	0	0	0	0	0	0	0	0	0.00600193	0.0060571	0.00604123	0.00466122	-0.00387065	-0.00387065	-0.00171291	0.0045842	0.00457619	0.00461606	0.00461712	0.00459428	0.00459815	0.00457474
0.20533315	0	0	0	0	0	0	0	0	0	0	0	0	0	0	0	0	0	0	0	0	0	0	0	0	0	0	0	0	0	0	0	0	0	0	0	0	0	0	0	0	0	0	0	0	0	0	0	0	0	0	0	0	0	0	0	0	0	0	0.00599636	0.00605257	0.00603622	0.00466084	-0.0038811	-0.0038811	-0.00170488	0.00457994	0.00457118	0.00461182	0.00461285	0.00458892	0.0045929	0.00456995
0.20719982	0	0	0	0	0	0	0	0	0	0	0	0	0	0	0	0	0	0	0	0	0	0	0	0	0	0	0	0	0	0	0	0	0	0	0	0	0	0	0	0	0	0	0	0	0	0	0	0	0	0	0	0	0	0	0	0	0	0	0.0059895	0.00604705	0.00603033	0.00465992	-0.00389612	-0.00389612	-0.00169711	0.0045748	0.00456542	0.00460676	0.0046078	0.004583	0.00458701	0.00456404
0.20906648	0	0	0	0	0	0	0	0	0	0	0	0	0	0	0	0	0	0	0	0	0	0	0	0	0	0	0	0	0	0	0	0	0	0	0	0	0	0	0	0	0	0	0	0	0	0	0	0	0	0	0	0	0	0	0	0	0	0	0.00598191	0.00604094	0.00602403	0.0046585	-0.00391433	-0.00391433	-0.00169017	0.00456922	0.00455939	0.00460128	0.00460232	0.00457696	0.0045809	0.00455749
0.21093315	0	0	0	0	0	0	0	0	0	0	0	0	0	0	0	0	0	0	0	0	0	0	0	0	0	0	0	0	0	0	0	0	0	0	0	0	0	0	0	0	0	0	0	0	0	0	0	0	0	0	0	0	0	0	0	0	0	0	0.00597414	0.00603471	0.00601779	0.00465668	-0.00393422	-0.00393422	-0.00168447	0.00456365	0.00455374	0.00459575	0.0045968	0.00457117	0.00457497	0.00455075
0.21279981	0	0	0	0	0	0	0	0	0	0	0	0	0	0	0	0	0	0	0	0	0	0	0	0	0	0	0	0	0	0	0	0	0	0	0	0	0	0	0	0	0	0	0	0	0	0	0	0	0	0	0	0	0	0	0	0	0	0	0.0059667	0.0060288	0.00601203	0.00465463	-0.00395432	-0.00395432	-0.00168039	0.00455848	0.00454846	0.0045907	0.00459158	0.00456599	0.00456958	0.00454428
0.21466647	0	0	0	0	0	0	0	0	0	0	0	0	0	0	0	0	0	0	0	0	0	0	0	0	0	0	0	0	0	0	0	0	0	0	0	0	0	0	0	0	0	0	0	0	0	0	0	0	0	0	0	0	0	0	0	0	0	0	0.00595961	0.00602319	0.00600671	0.00465235	-0.00397438	-0.00397438	-0.00167767	0.00455369	0.00454368	0.00458577	0.00458687	0.00456139	0.00456471	0.0045381
0.21653314	0	0	0	0	0	0	0	0	0	0	0	0	0	0	0	0	0	0	0	0	0	0	0	0	0	0	0	0	0	0	0	0	0	0	0	0	0	0	0	0	0	0	0	0	0	0	0	0	0	0	0	0	0	0	0	0	0	0	0.00595195	0.00601707	0.00600098	0.00464952	-0.00399621	-0.00399621	-0.00167488	0.00454846	0.00453857	0.00458047	0.0045816	0.00455662	0.00455962	0.00453138
0.21839981	0	0	0	0	0	0	0	0	0	0	0	0	0	0	0	0	0	0	0	0	0	0	0	0	0	0	0	0	0	0	0	0	0	0	0	0	0	0	0	0	0	0	0	0	0	0	0	0	0	0	0	0	0	0	0	0	0	0	0.00594242	0.00600928	0.00599364	0.00464565	-0.00402222	-0.00402222	-0.00167003	0.00454166	0.00453192	0.00457384	0.00457501	0.00455058	0.00455322	0.00452297
0.22026647	0	0	0	0	0	0	0	0	0	0	0	0	0	0	0	0	0	0	0	0	0	0	0	0	0	0	0	0	0	0	0	0	0	0	0	0	0	0	0	0	0	0	0	0	0	0	0	0	0	0	0	0	0	0	0	0	0	0	0.00593029	0.00599915	0.00598402	0.00464035	-0.00405336	-0.00405336	-0.00166169	0.00453258	0.00452297	0.00456521	0.00456645	0.00454254	0.00454479	0.00451215
0.22213314	0	0	0	0	0	0	0	0	0	0	0	0	0	0	0	0	0	0	0	0	0	0	0	0	0	0	0	0	0	0	0	0	0	0	0	0	0	0	0	0	0	0	0	0	0	0	0	0	0	0	0	0	0	0	0	0	0	0	0.00591638	0.00598739	0.00597273	0.00463386	-0.00408715	-0.00408715	-0.0016505	0.00452187	0.00451233	0.0045551	0.00455643	0.00453359	0.00453534	0.00449962
0.2239998	0	0	0	0	0	0	0	0	0	0	0	0	0	0	0	0	0	0	0	0	0	0	0	0	0	0	0	0	0	0	0	0	0	0	0	0	0	0	0	0	0	0	0	0	0	0	0	0	0	0	0	0	0	0	0	0	0	0	0.00590231	0.00597541	0.00596126	0.00462682	-0.0041198	-0.0041198	-0.00163834	0.00451086	0.00450142	0.00454466	0.00454608	0.00452367	0.004525	0.00448681
0.22586647	0	0	0	0	0	0	0	0	0	0	0	0	0	0	0	0	0	0	0	0	0	0	0	0	0	0	0	0	0	0	0	0	0	0	0	0	0	0	0	0	0	0	0	0	0	0	0	0	0	0	0	0	0	0	0	0	0	0	0.00588892	0.00596399	0.00595035	0.00461972	-0.00414946	-0.00414946	-0.00162625	0.00450028	0.00449092	0.00453455	0.00453605	0.00451408	0.00451497	0.00447447
0.22773313	0	0	0	0	0	0	0	0	0	0	0	0	0	0	0	0	0	0	0	0	0	0	0	0	0	0	0	0	0	0	0	0	0	0	0	0	0	0	0	0	0	0	0	0	0	0	0	0	0	0	0	0	0	0	0	0	0	0	0.00587651	0.00595336	0.00594025	0.00461101	-0.00417565	-0.00417565	-0.00161458	0.00449039	0.00448106	0.00452501	0.00452657	0.00450502	0.00450549	0.00446295
0.2295998	0	0	0	0	0	0	0	0	0	0	0	0	0	0	0	0	0	0	0	0	0	0	0	0	0	0	0	0	0	0	0	0	0	0	0	0	0	0	0	0	0	0	0	0	0	0	0	0	0	0	0	0	0	0	0	0	0	0	0.00586534	0.00594381	0.00593119	0.0046045	-0.00419803	-0.00419803	-0.0016038	0.00448146	0.00447217	0.00451626	0.00451791	0.00449676	0.00449682	0.0044525
0.23146646	0	0	0	0	0	0	0	0	0	0	0	0	0	0	0	0	0	0	0	0	0	0	0	0	0	0	0	0	0	0	0	0	0	0	0	0	0	0	0	0	0	0	0	0	0	0	0	0	0	0	0	0	0	0	0	0	0	0	0.0058556	0.00593551	0.00592336	0.00459865	-0.00421652	-0.00421652	-0.00159429	0.0044737	0.00446442	0.00450858	0.00451024	0.00448948	0.00448917	0.00444336
0.23333313	0	0	0	0	0	0	0	0	0	0	0	0	0	0	0	0	0	0	0	0	0	0	0	0	0	0	0	0	0	0	0	0	0	0	0	0	0	0	0	0	0	0	0	0	0	0	0	0	0	0	0	0	0	0	0	0	0	0	0.00584745	0.00592858	0.00591709	0.0045936	-0.00423124	-0.00423124	-0.00158636	0.00446723	0.00445795	0.00450208	0.00450377	0.00448335	0.00448269	0.00443565
0.23519979	0	0	0	0	0	0	0	0	0	0	0	0	0	0	0	0	0	0	0	0	0	0	0	0	0	0	0	0	0	0	0	0	0	0	0	0	0	0	0	0	0	0	0	0	0	0	0	0	0	0	0	0	0	0	0	0	0	0	0.00584111	0.00592324	0.00591214	0.00458955	-0.0042421	-0.0042421	-0.00158051	0.00446227	0.00445299	0.00449698	0.0044987	0.00447859	0.00447765	0.00442962
0.23706646	0	0	0	0	0	0	0	0	0	0	0	0	0	0	0	0	0	0	0	0	0	0	0	0	0	0	0	0	0	0	0	0	0	0	0	0	0	0	0	0	0	0	0	0	0	0	0	0	0	0	0	0	0	0	0	0	0	0	0.00583643	0.00591935	0.00590861	0.00458644	-0.00424965	-0.00424965	-0.00157666	0.0044587	0.00444943	0.0044932	0.00449493	0.00447514	0.00447393	0.00442515
0.23893312	0	0	0	0	0	0	0	0	0	0	0	0	0	0	0	0	0	0	0	0	0	0	0	0	0	0	0	0	0	0	0	0	0	0	0	0	0	0	0	0	0	0	0	0	0	0	0	0	0	0	0	0	0	0	0	0	0	0	0.00583338	0.0059169	0.00590647	0.00458428	-0.00425417	-0.00425417	-0.0015749	0.00445651	0.00444727	0.00449073	0.00449247	0.00447298	0.00447156	0.00442222
0.24079979	0	0	0	0	0	0	0	0	0	0	0	0	0	0	0	0	0	0	0	0	0	0	0	0	0	0	0	0	0	0	0	0	0	0	0	0	0	0	0	0	0	0	0	0	0	0	0	0	0	0	0	0	0	0	0	0	0	0	0.00583204	0.00591597	0.00590584	0.00458313	-0.00425562	-0.00425562	-0.00157548	0.00445578	0.00444659	0.00448965	0.00449138	0.00447221	0.00447061	0.00442091
0.24266645	0	0	0	0	0	0	0	0	0	0	0	0	0	0	0	0	0	0	0	0	0	0	0	0	0	0	0	0	0	0	0	0	0	0	0	0	0	0	0	0	0	0	0	0	0	0	0	0	0	0	0	0	0	0	0	0	0	0	0.00583215	0.00591632	0.00590649	0.00458284	-0.00425452	-0.00425452	-0.00157813	0.0044563	0.0044472	0.00448976	0.00449147	0.00447265	0.00447089	0.00442097
0.24453312	0	0	0	0	0	0	0	0	0	0	0	0	0	0	0	0	0	0	0	0	0	0	0	0	0	0	0	0	0	0	0	0	0	0	0	0	0	0	0	0	0	0	0	0	0	0	0	0	0	0	0	0	0	0	0	0	0	0	0.0058336	0.00591787	0.00590833	0.00458332	-0.00425104	-0.00425104	-0.00158274	0.004458	0.00444899	0.00449096	0.00449266	0.00447422	0.00447231	0.00442231
0.24639978	0	0	0	0	0	0	0	0	0	0	0	0	0	0	0	0	0	0	0	0	0	0	0	0	0	0	0	0	0	0	0	0	0	0	0	0	0	0	0	0	0	0	0	0	0	0	0	0	0	0	0	0	0	0	0	0	0	0	0.00583628	0.00592053	0.0059113	0.00458449	-0.00424532	-0.00424532	-0.00158922	0.00446076	0.0044519	0.00449318	0.00449484	0.00447683	0.00447475	0.00442481
0.24826645	0	0	0	0	0	0	0	0	0	0	0	0	0	0	0	0	0	0	0	0	0	0	0	0	0	0	0	0	0	0	0	0	0	0	0	0	0	0	0	0	0	0	0	0	0	0	0	0	0	0	0	0	0	0	0	0	0	0	0.00584007	0.00592418	0.00591529	0.00458626	-0.00423751	-0.00423751	-0.00159739	0.00446449	0.0044558	0.00449628	0.00449792	0.0044804	0.00447818	0.00442834
0.25013311	0	0	0	0	0	0	0	0	0	0	0	0	0	0	0	0	0	0	0	0	0	0	0	0	0	0	0	0	0	0	0	0	0	0	0	0	0	0	0	0	0	0	0	0	0	0	0	0	0	0	0	0	0	0	0	0	0	0	0.00584477	0.00592866	0.00592013	0.0045885	-0.00422785	-0.00422785	-0.00160694	0.00446901	0.00446053	0.00450013	0.00450174	0.00448475	0.0044824	0.00443273
0.25199978	0	0	0	0	0	0	0	0	0	0	0	0	0	0	0	0	0	0	0	0	0	0	0	0	0	0	0	0	0	0	0	0	0	0	0	0	0	0	0	0	0	0	0	0	0	0	0	0	0	0	0	0	0	0	0	0	0	0	0.00585025	0.00593384	0.00592569	0.00459111	-0.00421649	-0.00421649	-0.00161759	0.00447419	0.00446594	0.00450459	0.00450616	0.00448976	0.00448727	0.00443783
0.25386644	0	0	0	0	0	0	0	0	0	0	0	0	0	0	0	0	0	0	0	0	0	0	0	0	0	0	0	0	0	0	0	0	0	0	0	0	0	0	0	0	0	0	0	0	0	0	0	0	0	0	0	0	0	0	0	0	0	0	0.00585639	0.00593961	0.00593188	0.00459401	-0.00420356	-0.00420356	-0.00162911	0.00447991	0.00447192	0.00450957	0.00451111	0.0044953	0.00449271	0.0044435
0.25573311	0	0	0	0	0	0	0	0	0	0	0	0	0	0	0	0	0	0	0	0	0	0	0	0	0	0	0	0	0	0	0	0	0	0	0	0	0	0	0	0	0	0	0	0	0	0	0	0	0	0	0	0	0	0	0	0	0	0	0.00586307	0.00594585	0.00593855	0.00459713	-0.00418923	-0.00418923	-0.00164118	0.00448604	0.00447833	0.00451496	0.00451644	0.00450131	0.00449858	0.00444967
0.25759977	0	0	0	0	0	0	0	0	0	0	0	0	0	0	0	0	0	0	0	0	0	0	0	0	0	0	0	0	0	0	0	0	0	0	0	0	0	0	0	0	0	0	0	0	0	0	0	0	0	0	0	0	0	0	0	0	0	0	0.00587015	0.00595242	0.00594557	0.00460041	-0.00417376	-0.00417376	-0.00165347	0.00449246	0.00448503	0.00452063	0.00452208	0.00450764	0.00450476	0.00445617
0.25946643	0	0	0	0	0	0	0	0	0	0	0	0	0	0	0	0	0	0	0	0	0	0	0	0	0	0	0	0	0	0	0	0	0	0	0	0	0	0	0	0	0	0	0	0	0	0	0	0	0	0	0	0	0	0	0	0	0	0	0.00587727	0.005959	0.00595258	0.00460365	-0.00415785	-0.00415785	-0.00166537	0.00449881	0.00449166	0.00452631	0.00452772	0.00451394	0.00451093	0.00446271
0.2613331	0	0	0	0	0	0	0	0	0	0	0	0	0	0	0	0	0	0	0	0	0	0	0	0	0	0	0	0	0	0	0	0	0	0	0	0	0	0	0	0	0	0	0	0	0	0	0	0	0	0	0	0	0	0	0	0	0	0	0.00588403	0.00596522	0.00595921	0.00460667	-0.00414241	-0.00414241	-0.00167624	0.00450473	0.00449789	0.00453165	0.00453305	0.00451989	0.00451675	0.00446887
0.26319977	0	0	0	0	0	0	0	0	0	0	0	0	0	0	0	0	0	0	0	0	0	0	0	0	0	0	0	0	0	0	0	0	0	0	0	0	0	0	0	0	0	0	0	0	0	0	0	0	0	0	0	0	0	0	0	0	0	0	0.00589061	0.00597122	0.00596558	0.00460957	-0.00412726	-0.00412726	-0.00168628	0.00451036	0.0045038	0.00453682	0.00453819	0.0045256	0.00452236	0.00447483
0.26506643	0	0	0	0	0	0	0	0	0	0	0	0	0	0	0	0	0	0	0	0	0	0	0	0	0	0	0	0	0	0	0	0	0	0	0	0	0	0	0	0	0	0	0	0	0	0	0	0	0	0	0	0	0	0	0	0	0	0	0.00589722	0.00597718	0.00597187	0.0046143	-0.00411208	-0.00411208	-0.00169577	0.00451588	0.00450959	0.00454197	0.00454334	0.00453126	0.00452792	0.0044808
0.2669331	0	0	0	0	0	0	0	0	0	0	0	0	0	0	0	0	0	0	0	0	0	0	0	0	0	0	0	0	0	0	0	0	0	0	0	0	0	0	0	0	0	0	0	0	0	0	0	0	0	0	0	0	0	0	0	0	0	0	0.00590387	0.00598312	0.00597807	0.00461722	-0.004097	-0.004097	-0.0017047	0.00452129	0.00451527	0.00454712	0.00454848	0.00453685	0.00453348	0.00448678
0.26879976	0	0	0	0	0	0	0	0	0	0	0	0	0	0	0	0	0	0	0	0	0	0	0	0	0	0	0	0	0	0	0	0	0	0	0	0	0	0	0	0	0	0	0	0	0	0	0	0	0	0	0	0	0	0	0	0	0	0	0.0059106	0.00598905	0.00598421	0.00462019	-0.00408208	-0.00408208	-0.00171314	0.00452662	0.00452087	0.00455229	0.00455364	0.00454241	0.00453903	0.00449281
0.27066642	0	0	0	0	0	0	0	0	0	0	0	0	0	0	0	0	0	0	0	0	0	0	0	0	0	0	0	0	0	0	0	0	0	0	0	0	0	0	0	0	0	0	0	0	0	0	0	0	0	0	0	0	0	0	0	0	0	0	0.00591739	0.00599495	0.00599025	0.00462321	-0.00406744	-0.00406744	-0.00172111	0.00453189	0.00452641	0.00455747	0.00455882	0.00454791	0.00454456	0.00449889
0.27253309	0	0	0	0	0	0	0	0	0	0	0	0	0	0	0	0	0	0	0	0	0	0	0	0	0	0	0	0	0	0	0	0	0	0	0	0	0	0	0	0	0	0	0	0	0	0	0	0	0	0	0	0	0	0	0	0	0	0	0.0059243	0.0060009	0.00599626	0.00462631	-0.00405299	-0.00405299	-0.00172872	0.00453716	0.00453194	0.00456271	0.00456405	0.00455338	0.00455013	0.00450508
0.27439976	0	0	0	0	0	0	0	0	0	0	0	0	0	0	0	0	0	0	0	0	0	0	0	0	0	0	0	0	0	0	0	0	0	0	0	0	0	0	0	0	0	0	0	0	0	0	0	0	0	0	0	0	0	0	0	0	0	0	0.00593154	0.00600706	0.00600241	0.00462956	-0.00403825	-0.00403825	-0.00173624	0.00454262	0.00453766	0.00456816	0.0045695	0.00455903	0.0045559	0.00451156
0.27626642	0	0	0	0	0	0	0	0	0	0	0	0	0	0	0	0	0	0	0	0	0	0	0	0	0	0	0	0	0	0	0	0	0	0	0	0	0	0	0	0	0	0	0	0	0	0	0	0	0	0	0	0	0	0	0	0	0	0	0.00593926	0.00601356	0.00600884	0.00463302	-0.00402282	-0.00402282	-0.00174383	0.00454839	0.00454369	0.00457392	0.00457524	0.00456494	0.00456197	0.00451845
0.27813309	0	0	0	0	0	0	0	0	0	0	0	0	0	0	0	0	0	0	0	0	0	0	0	0	0	0	0	0	0	0	0	0	0	0	0	0	0	0	0	0	0	0	0	0	0	0	0	0	0	0	0	0	0	0	0	0	0	0	0.00594749	0.00602044	0.00601559	0.00463666	-0.00400639	-0.00400639	-0.00175153	0.00455438	0.00455008	0.00458002	0.00458132	0.00457113	0.00456837	0.00452579
0.27999975	0	0	0	0	0	0	0	0	0	0	0	0	0	0	0	0	0	0	0	0	0	0	0	0	0	0	0	0	0	0	0	0	0	0	0	0	0	0	0	0	0	0	0	0	0	0	0	0	0	0	0	0	0	0	0	0	0	0	0.00595628	0.00602773	0.00602271	0.00464046	-0.00398869	-0.00398869	-0.00175936	0.0045609	0.00455686	0.00458645	0.00458773	0.00457763	0.0045751	0.0045336
0.28186641	0	0	0	0	0	0	0	0	0	0	0	0	0	0	0	0	0	0	0	0	0	0	0	0	0	0	0	0	0	0	0	0	0	0	0	0	0	0	0	0	0	0	0	0	0	0	0	0	0	0	0	0	0	0	0	0	0	0	0.00596557	0.00603539	0.00603017	0.00464435	-0.00396954	-0.00396954	-0.00176723	0.00456775	0.00456394	0.00459316	0.00459441	0.00458439	0.00458212	0.00454182
0.28373308	0	0	0	0	0	0	0	0	0	0	0	0	0	0	0	0	0	0	0	0	0	0	0	0	0	0	0	0	0	0	0	0	0	0	0	0	0	0	0	0	0	0	0	0	0	0	0	0	0	0	0	0	0	0	0	0	0	0	0.00597535	0.0060434	0.00603777	0.00464824	-0.00394872	-0.00394872	-0.00177506	0.00457493	0.00457138	0.00460012	0.00460132	0.00459136	0.00458939	0.00455042
0.28559975	0	0	0	0	0	0	0	0	0	0	0	0	0	0	0	0	0	0	0	0	0	0	0	0	0	0	0	0	0	0	0	0	0	0	0	0	0	0	0	0	0	0	0	0	0	0	0	0	0	0	0	0	0	0	0	0	0	0	0.00598554	0.00605171	0.0060458	0.00465206	-0.00392608	-0.00392608	-0.00178277	0.00458236	0.00457907	0.00460724	0.0046084	0.00459848	0.00459682	0.00455931
0.28746641	0	0	0	0	0	0	0	0	0	0	0	0	0	0	0	0	0	0	0	0	0	0	0	0	0	0	0	0	0	0	0	0	0	0	0	0	0	0	0	0	0	0	0	0	0	0	0	0	0	0	0	0	0	0	0	0	0	0	0.00599604	0.00606021	0.00605403	0.0046557	-0.00390163	-0.00390163	-0.00179023	0.00458994	0.00458692	0.00461444	0.00461553	0.00460567	0.00460433	0.00456836
0.28933307	0	0	0	0	0	0	0	0	0	0	0	0	0	0	0	0	0	0	0	0	0	0	0	0	0	0	0	0	0	0	0	0	0	0	0	0	0	0	0	0	0	0	0	0	0	0	0	0	0	0	0	0	0	0	0	0	0	0	0.00600669	0.0060688	0.00606235	0.00465905	-0.00387551	-0.00387551	-0.0017973	0.00459756	0.00459478	0.00462157	0.00462261	0.00461281	0.00461178	0.00457752
0.29119974	0	0	0	0	0	0	0	0	0	0	0	0	0	0	0	0	0	0	0	0	0	0	0	0	0	0	0	0	0	0	0	0	0	0	0	0	0	0	0	0	0	0	0	0	0	0	0	0	0	0	0	0	0	0	0	0	0	0	0.00601734	0.00607732	0.00607064	0.00466201	-0.00384802	-0.00384802	-0.00180389	0.00460507	0.00460254	0.00462851	0.00462948	0.00461978	0.00461905	0.00458649
0.29306641	0	0	0	0	0	0	0	0	0	0	0	0	0	0	0	0	0	0	0	0	0	0	0	0	0	0	0	0	0	0	0	0	0	0	0	0	0	0	0	0	0	0	0	0	0	0	0	0	0	0	0	0	0	0	0	0	0	0	0.00602775	0.00608567	0.00607878	0.0046645	-0.00381945	-0.00381945	-0.00180994	0.00461235	0.00461007	0.00463516	0.00463606	0.00462648	0.00462603	0.00459521
0.29493307	0	0	0	0	0	0	0	0	0	0	0	0	0	0	0	0	0	0	0	0	0	0	0	0	0	0	0	0	0	0	0	0	0	0	0	0	0	0	0	0	0	0	0	0	0	0	0	0	0	0	0	0	0	0	0	0	0	0	0.00603795	0.00609373	0.00608678	0.00466649	-0.00379018	-0.00379018	-0.00181545	0.00461932	0.00461728	0.00464143	0.00464226	0.00463286	0.00463265	0.00460355
0.29679974	0	0	0	0	0	0	0	0	0	0	0	0	0	0	0	0	0	0	0	0	0	0	0	0	0	0	0	0	0	0	0	0	0	0	0	0	0	0	0	0	0	0	0	0	0	0	0	0	0	0	0	0	0	0	0	0	0	0	0.00604772	0.00610143	0.0060944	0.00466793	-0.00376058	-0.00376058	-0.00182046	0.00462586	0.00462409	0.00464725	0.00464802	0.00463886	0.00463886	0.00461141
0.2986664	0	0	0	0	0	0	0	0	0	0	0	0	0	0	0	0	0	0	0	0	0	0	0	0	0	0	0	0	0	0	0	0	0	0	0	0	0	0	0	0	0	0	0	0	0	0	0	0	0	0	0	0	0	0	0	0	0	0	0.00605698	0.00610869	0.00610167	0.00466885	-0.00373108	-0.00373108	-0.00182503	0.00463192	0.00463044	0.00465258	0.0046533	0.00464446	0.00464462	0.00461872
0.30053306	0	0	0	0	0	0	0	0	0	0	0	0	0	0	0	0	0	0	0	0	0	0	0	0	0	0	0	0	0	0	0	0	0	0	0	0	0	0	0	0	0	0	0	0	0	0	0	0	0	0	0	0	0	0	0	0	0	0	0.00606566	0.00611546	0.00610854	0.00466926	-0.00370203	-0.00370203	-0.00182923	0.00463743	0.00463628	0.0046574	0.00465807	0.00464965	0.00464992	0.00462543
0.30239973	0	0	0	0	0	0	0	0	0	0	0	0	0	0	0	0	0	0	0	0	0	0	0	0	0	0	0	0	0	0	0	0	0	0	0	0	0	0	0	0	0	0	0	0	0	0	0	0	0	0	0	0	0	0	0	0	0	0	0.0060737	0.00612173	0.006115	0.00466922	-0.00367368	-0.00367368	-0.00183315	0.00464236	0.00464158	0.00466172	0.00466235	0.00465446	0.00465477	0.00463152
0.3042664	0	0	0	0	0	0	0	0	0	0	0	0	0	0	0	0	0	0	0	0	0	0	0	0	0	0	0	0	0	0	0	0	0	0	0	0	0	0	0	0	0	0	0	0	0	0	0	0	0	0	0	0	0	0	0	0	0	0	0.00608108	0.00612747	0.00612104	0.00466878	-0.0036463	-0.0036463	-0.0018368	0.00464668	0.00464632	0.00466553	0.00466614	0.00465886	0.00465917	0.00463696
0.30613306	0	0	0	0	0	0	0	0	0	0	0	0	0	0	0	0	0	0	0	0	0	0	0	0	0	0	0	0	0	0	0	0	0	0	0	0	0	0	0	0	0	0	0	0	0	0	0	0	0	0	0	0	0	0	0	0	0	0	0.0060878	0.0061327	0.00612666	0.00466802	-0.00361988	-0.00361988	-0.00184021	0.00465037	0.00465048	0.00466885	0.00466946	0.00466289	0.00466313	0.00464179
0.30799973	0	0	0	0	0	0	0	0	0	0	0	0	0	0	0	0	0	0	0	0	0	0	0	0	0	0	0	0	0	0	0	0	0	0	0	0	0	0	0	0	0	0	0	0	0	0	0	0	0	0	0	0	0	0	0	0	0	0	0.00609392	0.00613746	0.00613191	0.004667	-0.00359428	-0.00359428	-0.00184331	0.00465344	0.00465406	0.00467171	0.00467234	0.00466655	0.00466667	0.00464603
0.30986639	0	0	0	0	0	0	0	0	0	0	0	0	0	0	0	0	0	0	0	0	0	0	0	0	0	0	0	0	0	0	0	0	0	0	0	0	0	0	0	0	0	0	0	0	0	0	0	0	0	0	0	0	0	0	0	0	0	0	0.0060994	0.00614171	0.00613675	0.0046658	-0.0035696	-0.0035696	-0.00184601	0.00465587	0.00465701	0.00467411	0.00467478	0.00466978	0.00466974	0.00464969
0.31173306	0	0	0	0	0	0	0	0	0	0	0	0	0	0	0	0	0	0	0	0	0	0	0	0	0	0	0	0	0	0	0	0	0	0	0	0	0	0	0	0	0	0	0	0	0	0	0	0	0	0	0	0	0	0	0	0	0	0	0.00610425	0.00614551	0.00614116	0.00466448	-0.00354592	-0.00354592	-0.00184817	0.00465765	0.0046593	0.00467603	0.00467676	0.00467256	0.00467232	0.00465278
0.31359972	0	0	0	0	0	0	0	0	0	0	0	0	0	0	0	0	0	0	0	0	0	0	0	0	0	0	0	0	0	0	0	0	0	0	0	0	0	0	0	0	0	0	0	0	0	0	0	0	0	0	0	0	0	0	0	0	0	0	0.00610829	0.00614871	0.006145	0.00466319	-0.00352414	-0.00352414	-0.00184967	0.00465874	0.00466086	0.00467745	0.00467826	0.00467477	0.0046743	0.00465519
0.31546639	0	0	0	0	0	0	0	0	0	0	0	0	0	0	0	0	0	0	0	0	0	0	0	0	0	0	0	0	0	0	0	0	0	0	0	0	0	0	0	0	0	0	0	0	0	0	0	0	0	0	0	0	0	0	0	0	0	0	0.00611164	0.00615139	0.0061483	0.00466199	-0.0035041	-0.0035041	-0.00185776	0.00465928	0.0046618	0.00467844	0.00467933	0.00467646	0.00467576	0.00465706
0.31733305	0	0	0	0	0	0	0	0	0	0	0	0	0	0	0	0	0	0	0	0	0	0	0	0	0	0	0	0	0	0	0	0	0	0	0	0	0	0	0	0	0	0	0	0	0	0	0	0	0	0	0	0	0	0	0	0	0	0	0.00611461	0.00615378	0.00615128	0.00466089	-0.00348475	-0.00348475	-0.00186847	0.00465951	0.00466236	0.00467915	0.00468012	0.00467779	0.00467686	0.00465859
0.31919972	0	0	0	0	0	0	0	0	0	0	0	0	0	0	0	0	0	0	0	0	0	0	0	0	0	0	0	0	0	0	0	0	0	0	0	0	0	0	0	0	0	0	0	0	0	0	0	0	0	0	0	0	0	0	0	0	0	0	0.00611738	0.00615616	0.0061542	0.00465983	-0.00346451	-0.00346451	-0.00187929	0.0046597	0.00466283	0.00467977	0.00468082	0.00467894	0.0046778	0.00466009
0.32106638	0	0	0	0	0	0	0	0	0	0	0	0	0	0	0	0	0	0	0	0	0	0	0	0	0	0	0	0	0	0	0	0	0	0	0	0	0	0	0	0	0	0	0	0	0	0	0	0	0	0	0	0	0	0	0	0	0	0	0.00612041	0.00615855	0.00615705	0.00465882	-0.00344348	-0.00344348	-0.00189033	0.00466001	0.00466335	0.00468036	0.00468148	0.00467997	0.00467866	0.00466161
0.32293305	0	0	0	0	0	0	0	0	0	0	0	0	0	0	0	0	0	0	0	0	0	0	0	0	0	0	0	0	0	0	0	0	0	0	0	0	0	0	0	0	0	0	0	0	0	0	0	0	0	0	0	0	0	0	0	0	0	0	0.00612313	0.00616067	0.00615953	0.00465804	-0.00342407	-0.00342407	-0.00190051	0.00466037	0.00466386	0.00468088	0.00468204	0.0046808	0.00467936	0.00466296
0.32479971	0	0	0	0	0	0	0	0	0	0	0	0	0	0	0	0	0	0	0	0	0	0	0	0	0	0	0	0	0	0	0	0	0	0	0	0	0	0	0	0	0	0	0	0	0	0	0	0	0	0	0	0	0	0	0	0	0	0	0.00612529	0.00616235	0.00616145	0.00465764	-0.00340814	-0.00340814	-0.00190906	0.00466083	0.00466438	0.00468131	0.00468249	0.00468143	0.00467992	0.00466404
0.32666638	0	0	0	0	0	0	0	0	0	0	0	0	0	0	0	0	0	0	0	0	0	0	0	0	0	0	0	0	0	0	0	0	0	0	0	0	0	0	0	0	0	0	0	0	0	0	0	0	0	0	0	0	0	0	0	0	0	0	0.0061266	0.00616342	0.00616261	0.00465779	-0.00339778	-0.00339778	-0.00191508	0.00466139	0.00466491	0.00468165	0.00468282	0.00468185	0.00468029	0.00466471
0.32853304	0	0	0	0	0	0	0	0	0	0	0	0	0	0	0	0	0	0	0	0	0	0	0	0	0	0	0	0	0	0	0	0	0	0	0	0	0	0	0	0	0	0	0	0	0	0	0	0	0	0	0	0	0	0	0	0	0	0	0.00612682	0.00616371	0.00616287	0.00465861	-0.00339463	-0.00339463	-0.0019178	0.00466201	0.00466542	0.00468186	0.00468299	0.00468202	0.00468046	0.00466487
0.33039971	0	0	0	0	0	0	0	0	0	0	0	0	0	0	0	0	0	0	0	0	0	0	0	0	0	0	0	0	0	0	0	0	0	0	0	0	0	0	0	0	0	0	0	0	0	0	0	0	0	0	0	0	0	0	0	0	0	0	0.00612572	0.0061631	0.0061621	0.00466014	-0.00339991	-0.00339991	-0.0019166	0.00466259	0.00466579	0.00468187	0.00468293	0.00468185	0.00468033	0.00466437
0.33226637	0	0	0	0	0	0	0	0	0	0	0	0	0	0	0	0	0	0	0	0	0	0	0	0	0	0	0	0	0	0	0	0	0	0	0	0	0	0	0	0	0	0	0	0	0	0	0	0	0	0	0	0	0	0	0	0	0	0	0.00612302	0.00616138	0.0061601	0.00466234	-0.00341465	-0.00341465	-0.00191085	0.00466295	0.00466583	0.00468149	0.00468247	0.00468118	0.0046797	0.004663
0.33413304	0	0	0	0	0	0	0	0	0	0	0	0	0	0	0	0	0	0	0	0	0	0	0	0	0	0	0	0	0	0	0	0	0	0	0	0	0	0	0	0	0	0	0	0	0	0	0	0	0	0	0	0	0	0	0	0	0	0	0.00611854	0.00615828	0.00615663	0.00466506	-0.00343966	-0.00343966	-0.00189997	0.00466275	0.00466519	0.00468046	0.00468133	0.0046797	0.00467827	0.00466047
0.3359997	0	0	0	0	0	0	0	0	0	0	0	0	0	0	0	0	0	0	0	0	0	0	0	0	0	0	0	0	0	0	0	0	0	0	0	0	0	0	0	0	0	0	0	0	0	0	0	0	0	0	0	0	0	0	0	0	0	0	0.00611154	0.00615347	0.00615138	0.00466801	-0.00347523	-0.00347523	-0.00188356	0.00466155	0.00466343	0.0046784	0.00467916	0.00467704	0.00467565	0.00465638
0.33786637	0	0	0	0	0	0	0	0	0	0	0	0	0	0	0	0	0	0	0	0	0	0	0	0	0	0	0	0	0	0	0	0	0	0	0	0	0	0	0	0	0	0	0	0	0	0	0	0	0	0	0	0	0	0	0	0	0	0	0.00610178	0.00614657	0.00614396	0.00467075	-0.00352135	-0.00352135	-0.00186	0.00465877	0.00465995	0.00467483	0.00467548	0.0046727	0.00467133	0.00465027
0.33973303	0	0	0	0	0	0	0	0	0	0	0	0	0	0	0	0	0	0	0	0	0	0	0	0	0	0	0	0	0	0	0	0	0	0	0	0	0	0	0	0	0	0	0	0	0	0	0	0	0	0	0	0	0	0	0	0	0	0	0.00608876	0.00613701	0.00613389	0.00467274	-0.00357778	-0.00357778	-0.001849	0.00465375	0.00465409	0.00466917	0.00466972	0.00466611	0.0046647	0.00464153
0.3415997	0	0	0	0	0	0	0	0	0	0	0	0	0	0	0	0	0	0	0	0	0	0	0	0	0	0	0	0	0	0	0	0	0	0	0	0	0	0	0	0	0	0	0	0	0	0	0	0	0	0	0	0	0	0	0	0	0	0	0.00607194	0.00612429	0.00612064	0.00467329	-0.00364389	-0.00364389	-0.00184556	0.00464575	0.00464512	0.00466078	0.00466126	0.00465662	0.00465513	0.00462954
0.34346636	0	0	0	0	0	0	0	0	0	0	0	0	0	0	0	0	0	0	0	0	0	0	0	0	0	0	0	0	0	0	0	0	0	0	0	0	0	0	0	0	0	0	0	0	0	0	0	0	0	0	0	0	0	0	0	0	0	0	0.00605082	0.00610784	0.00610364	0.00467165	-0.00371876	-0.00371876	-0.0018378	0.00463401	0.00463229	0.004649	0.00464944	0.00464357	0.00464195	0.00461363
0.34533303	0	0	0	0	0	0	0	0	0	0	0	0	0	0	0	0	0	0	0	0	0	0	0	0	0	0	0	0	0	0	0	0	0	0	0	0	0	0	0	0	0	0	0	0	0	0	0	0	0	0	0	0	0	0	0	0	0	0	0.00602494	0.0060871	0.00608223	0.00466705	-0.00380113	-0.00380113	-0.00182389	0.00461782	0.00461489	0.00463316	0.0046336	0.00462631	0.00462449	0.00459314
0.34719969	0	0	0	0	0	0	0	0	0	0	0	0	0	0	0	0	0	0	0	0	0	0	0	0	0	0	0	0	0	0	0	0	0	0	0	0	0	0	0	0	0	0	0	0	0	0	0	0	0	0	0	0	0	0	0	0	0	0	0.00599394	0.00606158	0.00605614	0.00465869	-0.00388945	-0.00388945	-0.00180181	0.00459654	0.00459228	0.00461265	0.00461314	0.00460424	0.00460217	0.00456749
0.34906635	0	0	0	0	0	0	0	0	0	0	0	0	0	0	0	0	0	0	0	0	0	0	0	0	0	0	0	0	0	0	0	0	0	0	0	0	0	0	0	0	0	0	0	0	0	0	0	0	0	0	0	0	0	0	0	0	0	0	0.00595751	0.00603085	0.00602484	0.00464589	-0.00398202	-0.00398202	-0.00176933	0.00456961	0.00456393	0.00458696	0.00458758	0.00457685	0.00457447	0.00453621
0.35093302	0	0	0	0	0	0	0	0	0	0	0	0	0	0	0	0	0	0	0	0	0	0	0	0	0	0	0	0	0	0	0	0	0	0	0	0	0	0	0	0	0	0	0	0	0	0	0	0	0	0	0	0	0	0	0	0	0	0	0.0059156	0.00599472	0.00598814	0.00462805	-0.00407694	-0.00407694	-0.00172414	0.00453667	0.00452948	0.00455572	0.00455645	0.00454399	0.00454114	0.00449896
0.35279969	0	0	0	0	0	0	0	0	0	0	0	0	0	0	0	0	0	0	0	0	0	0	0	0	0	0	0	0	0	0	0	0	0	0	0	0	0	0	0	0	0	0	0	0	0	0	0	0	0	0	0	0	0	0	0	0	0	0	0.00586822	0.0059531	0.0059459	0.00460349	-0.00417227	-0.00417227	-0.00166394	0.00449754	0.00448876	0.00451866	0.00451961	0.004505	0.00450183	0.00445562
0.35466635	0	0	0	0	0	0	0	0	0	0	0	0	0	0	0	0	0	0	0	0	0	0	0	0	0	0	0	0	0	0	0	0	0	0	0	0	0	0	0	0	0	0	0	0	0	0	0	0	0	0	0	0	0	0	0	0	0	0	0.00581566	0.00590611	0.00589826	0.00457461	-0.00426595	-0.00426595	-0.00158667	0.00445227	0.00444182	0.00447581	0.00447697	0.00446009	0.00445654	0.00440629
0.35653302	0	0	0	0	0	0	0	0	0	0	0	0	0	0	0	0	0	0	0	0	0	0	0	0	0	0	0	0	0	0	0	0	0	0	0	0	0	0	0	0	0	0	0	0	0	0	0	0	0	0	0	0	0	0	0	0	0	0	0.00575837	0.0058541	0.00584555	0.00454017	-0.00435597	-0.00435597	-0.0014907	0.00440118	0.00438898	0.00442742	0.00442881	0.00440949	0.00440554	0.00435132
0.35839968	0	0	0	0	0	0	0	0	0	0	0	0	0	0	0	0	0	0	0	0	0	0	0	0	0	0	0	0	0	0	0	0	0	0	0	0	0	0	0	0	0	0	0	0	0	0	0	0	0	0	0	0	0	0	0	0	0	0	0.00569696	0.0057976	0.00578846	0.00450046	-0.00444038	-0.00444038	-0.00137507	0.00434477	0.00433076	0.00437387	0.00437553	0.00435363	0.00434931	0.00429126
0.36026634	0	0	0	0	0	0	0	0	0	0	0	0	0	0	0	0	0	0	0	0	0	0	0	0	0	0	0	0	0	0	0	0	0	0	0	0	0	0	0	0	0	0	0	0	0	0	0	0	0	0	0	0	0	0	0	0	0	0	0.00563217	0.00573726	0.00572734	0.00445597	-0.00451736	-0.00451736	-0.00123972	0.00428377	0.00426788	0.00431583	0.00431778	0.00429318	0.00428849	0.00422686
0.36213301	0	0	0	0	0	0	0	0	0	0	0	0	0	0	0	0	0	0	0	0	0	0	0	0	0	0	0	0	0	0	0	0	0	0	0	0	0	0	0	0	0	0	0	0	0	0	0	0	0	0	0	0	0	0	0	0	0	0	0.00556482	0.00567396	0.00566313	0.00440734	-0.00458517	-0.00458517	-0.00108568	0.00421901	0.00420122	0.00425406	0.00425631	0.00422891	0.0042239	0.004159
0.36399968	0	0	0	0	0	0	0	0	0	0	0	0	0	0	0	0	0	0	0	0	0	0	0	0	0	0	0	0	0	0	0	0	0	0	0	0	0	0	0	0	0	0	0	0	0	0	0	0	0	0	0	0	0	0	0	0	0	0	0.00549572	0.00560836	0.00559665	0.0043553	-0.00464209	-0.00464209	-0.00091503	0.00415138	0.00413167	0.0041894	0.00419195	0.0041617	0.00415639	0.0040886
0.36586634	0	0	0	0	0	0	0	0	0	0	0	0	0	0	0	0	0	0	0	0	0	0	0	0	0	0	0	0	0	0	0	0	0	0	0	0	0	0	0	0	0	0	0	0	0	0	0	0	0	0	0	0	0	0	0	0	0	0	0.00542563	0.00554127	0.00552866	0.00430077	-0.00468621	-0.00468621	-0.00073082	0.00408173	0.00406008	0.00412261	0.0041255	0.00409237	0.0040869	0.0040165
0.36773301	0	0	0	0	0	0	0	0	0	0	0	0	0	0	0	0	0	0	0	0	0	0	0	0	0	0	0	0	0	0	0	0	0	0	0	0	0	0	0	0	0	0	0	0	0	0	0	0	0	0	0	0	0	0	0	0	0	0	0.00535517	0.00547331	0.00545977	0.004244	-0.00471503	-0.00471503	-0.00053666	0.0040108	0.00398726	0.00405447	0.0040576	0.00402177	0.00401597	0.00394345
0.36959967	0	0	0	0	0	0	0	0	0	0	0	0	0	0	0	0	0	0	0	0	0	0	0	0	0	0	0	0	0	0	0	0	0	0	0	0	0	0	0	0	0	0	0	0	0	0	0	0	0	0	0	0	0	0	0	0	0	0	0.00528478	0.00540496	0.0053907	0.00418578	-0.00472458	-0.00472458	-0.0003364	0.00393915	0.00391378	0.00398547	0.00398888	0.00395024	0.00394426	0.00386999
0.37146633	0	0	0	0	0	0	0	0	0	0	0	0	0	0	0	0	0	0	0	0	0	0	0	0	0	0	0	0	0	0	0	0	0	0	0	0	0	0	0	0	0	0	0	0	0	0	0	0	0	0	0	0	0	0	0	0	0	0	0.00521468	0.00533647	0.00532129	0.00412622	-0.00470775	-0.00470775	-0.00013364	0.0038671	0.00383996	0.00391593	0.00391961	0.00387822	0.00387205	0.00379645
0.373333	0	0	0	0	0	0	0	0	0	0	0	0	0	0	0	0	0	0	0	0	0	0	0	0	0	0	0	0	0	0	0	0	0	0	0	0	0	0	0	0	0	0	0	0	0	0	0	0	0	0	0	0	0	0	0	0	0	0	0.00514472	0.0052677	0.00525166	0.00406541	-0.00465041	-0.00465041	0.00006901	0.00379462	0.00376577	0.00384579	0.00384973	0.00380566	0.0037994	0.00372275
