# Supplementary material for: Computational modelling of muscle fibre operating ranges in the hindlimb of a small ground bird (Eudromia elegans), with implications for modelling locomotion in extinct species
Source: PLoS Comput Biol. 2021 Apr 1;17(4):e1008843. doi: 10.1371/journal.pcbi.1008843 (PMC8016346; doi:10.1371/journal.pcbi.1008843)
Supplement: S1 Code. MATLAB code used for (a) processing raw forceplate data, (b) performing the tracking simulations, (c) performing the inverse simulation, and (d) performing the static simulations — (ZIP) [file pcbi.1008843.s007.zip › Inverse Simulation/Running/MuscleAnalysis/Tinamou_GroundedRun_Kinematics_MuscleAnalysis_MomentArm_R_ankle_rotation.sto]

MomentArm_R_ankle_rotation
version=1
nRows=201
nColumns=73
inDegrees=no

"This analysis gathers basic information about muscles during a simulation (e.g., forces, tendon lenghts, moment arms, etc)."
"Units are S.I. units (second, meters, Newtons, ...)"
Angles are in degrees.

endheader
time	L_IC	L_ILPR	L_ILPOa	L_ILPOp	L_AMB	L_FMTL	L_FMTI	L_FMTM	L_ILFB	L_FCLP	L_FCLA	L_FCM	L_IFE	L_ITCr	L_ITM	L_ITCaa	L_ITCap	L_ISF	L_OM	L_OL	L_CFP	L_PIFML	L_GL	L_GI	L_GM	L_FL	L_TCf	L_TCt	L_EDL	L_FDL	L_FHL	L_FP2	L_FPP2	L_FP3	L_FPP3	L_FP4	R_IC	R_ILPR	R_ILPOa	R_ILPOp	R_AMB	R_FMTL	R_FMTI	R_FMTM	R_ILFB	R_FCLP	R_FCLA	R_FCM	R_IFE	R_ITCr	R_ITM	R_ITCaa	R_ITCap	R_ISF	R_OM	R_OL	R_CFP	R_PIFML	R_GL	R_GI	R_GM	R_FL	R_TCf	R_TCt	R_EDL	R_FDL	R_FHL	R_FP2	R_FPP2	R_FP3	R_FPP3	R_FP4
0	0	0	0	0	0	0	0	0	0	0	0	0	0	0	0	0	0	0	0	0	0	0	0	0	0	0	0	0	0	0	0	0	0	0	0	0	0	0	0	0	0	0	0	0	0	0	0	0	0	0	0	0	0	0	0	0	0	0	0.00024232	0.0000438	0.00016776	-0.0008898	0.00009304	0.00009304	-0.00049254	-0.00015443	-0.00008671	-0.00002444	-0.00001181	0.00010205	0.00008444	0.00015711
0.00186667	0	0	0	0	0	0	0	0	0	0	0	0	0	0	0	0	0	0	0	0	0	0	0	0	0	0	0	0	0	0	0	0	0	0	0	0	0	0	0	0	0	0	0	0	0	0	0	0	0	0	0	0	0	0	0	0	0	0	0.00025815	0.00006321	0.0001844	-0.00086976	0.00009182	0.00009182	-0.00047969	-0.0001473	-0.00008031	-0.00001019	0.00000292	0.00011452	0.00009804	0.00017056
0.00373333	0	0	0	0	0	0	0	0	0	0	0	0	0	0	0	0	0	0	0	0	0	0	0	0	0	0	0	0	0	0	0	0	0	0	0	0	0	0	0	0	0	0	0	0	0	0	0	0	0	0	0	0	0	0	0	0	0	0	0.00027371	0.00007993	0.00019878	-0.00085242	0.00009029	0.00009029	-0.00046973	-0.00014116	-0.00007481	0.0000017	0.0000152	0.00012381	0.0001083	0.0001818
0.00559999	0	0	0	0	0	0	0	0	0	0	0	0	0	0	0	0	0	0	0	0	0	0	0	0	0	0	0	0	0	0	0	0	0	0	0	0	0	0	0	0	0	0	0	0	0	0	0	0	0	0	0	0	0	0	0	0	0	0	0.00028761	0.00009515	0.00021264	-0.00083722	0.0000883	0.0000883	-0.00046146	-0.00013561	-0.00006911	0.00001223	0.00002608	0.00013242	0.00011732	0.00019178
0.00746666	0	0	0	0	0	0	0	0	0	0	0	0	0	0	0	0	0	0	0	0	0	0	0	0	0	0	0	0	0	0	0	0	0	0	0	0	0	0	0	0	0	0	0	0	0	0	0	0	0	0	0	0	0	0	0	0	0	0	0.0003001	0.00010912	0.00022462	-0.00082345	0.00008573	0.00008573	-0.00045446	-0.00013065	-0.00006463	0.00002162	0.00003578	0.00014012	0.00012531	0.00020073
0.00933333	0	0	0	0	0	0	0	0	0	0	0	0	0	0	0	0	0	0	0	0	0	0	0	0	0	0	0	0	0	0	0	0	0	0	0	0	0	0	0	0	0	0	0	0	0	0	0	0	0	0	0	0	0	0	0	0	0	0	0.00031144	0.00012206	0.00023565	-0.00081088	0.00008252	0.00008252	-0.00044846	-0.00012623	-0.00006063	0.00003008	0.00004451	0.00014819	0.00013245	0.00020884
0.01119999	0	0	0	0	0	0	0	0	0	0	0	0	0	0	0	0	0	0	0	0	0	0	0	0	0	0	0	0	0	0	0	0	0	0	0	0	0	0	0	0	0	0	0	0	0	0	0	0	0	0	0	0	0	0	0	0	0	0	0.00032185	0.00013005	0.00024587	-0.00079931	0.00007877	0.00007877	-0.00044318	-0.00012216	-0.00005706	0.00003776	0.00005245	0.00015445	0.00013891	0.00021629
0.01306665	0	0	0	0	0	0	0	0	0	0	0	0	0	0	0	0	0	0	0	0	0	0	0	0	0	0	0	0	0	0	0	0	0	0	0	0	0	0	0	0	0	0	0	0	0	0	0	0	0	0	0	0	0	0	0	0	0	0	0.00033137	0.00014067	0.00025523	-0.00078877	0.00007462	0.00007462	-0.00043845	-0.00011873	-0.00005393	0.00004474	0.00005967	0.00016014	0.00014476	0.00022313
0.01493332	0	0	0	0	0	0	0	0	0	0	0	0	0	0	0	0	0	0	0	0	0	0	0	0	0	0	0	0	0	0	0	0	0	0	0	0	0	0	0	0	0	0	0	0	0	0	0	0	0	0	0	0	0	0	0	0	0	0	0.00034001	0.00015026	0.00026362	-0.00077884	0.00007032	0.00007032	-0.00043409	-0.00011584	-0.00005126	0.00005101	0.00006618	0.00016528	0.00015003	0.00022937
0.01679999	0	0	0	0	0	0	0	0	0	0	0	0	0	0	0	0	0	0	0	0	0	0	0	0	0	0	0	0	0	0	0	0	0	0	0	0	0	0	0	0	0	0	0	0	0	0	0	0	0	0	0	0	0	0	0	0	0	0	0.00034778	0.00015874	0.00027095	-0.00077043	0.00006612	0.00006612	-0.00042994	-0.00011351	-0.00004907	0.00005663	0.00007202	0.00016987	0.00015478	0.00023503
0.01866665	0	0	0	0	0	0	0	0	0	0	0	0	0	0	0	0	0	0	0	0	0	0	0	0	0	0	0	0	0	0	0	0	0	0	0	0	0	0	0	0	0	0	0	0	0	0	0	0	0	0	0	0	0	0	0	0	0	0	0.00035485	0.00016619	0.00027729	-0.00076308	0.00006231	0.00006231	-0.00042578	-0.00011165	-0.00004728	0.00006172	0.00007733	0.00017403	0.00015914	0.00024024
0.02053331	0	0	0	0	0	0	0	0	0	0	0	0	0	0	0	0	0	0	0	0	0	0	0	0	0	0	0	0	0	0	0	0	0	0	0	0	0	0	0	0	0	0	0	0	0	0	0	0	0	0	0	0	0	0	0	0	0	0	0.0003615	0.00017282	0.00028287	-0.00075652	0.00005911	0.00005911	-0.00042137	-0.00011016	-0.00004578	0.00006652	0.00008235	0.00017795	0.00016333	0.00024519
0.02239998	0	0	0	0	0	0	0	0	0	0	0	0	0	0	0	0	0	0	0	0	0	0	0	0	0	0	0	0	0	0	0	0	0	0	0	0	0	0	0	0	0	0	0	0	0	0	0	0	0	0	0	0	0	0	0	0	0	0	0.0003684	0.00017934	0.00028833	-0.00075005	0.00005671	0.00005671	-0.00041641	-0.00010869	-0.00004428	0.00007154	0.0000876	0.00018202	0.0001678	0.00025035
0.02426665	0	0	0	0	0	0	0	0	0	0	0	0	0	0	0	0	0	0	0	0	0	0	0	0	0	0	0	0	0	0	0	0	0	0	0	0	0	0	0	0	0	0	0	0	0	0	0	0	0	0	0	0	0	0	0	0	0	0	0.00037617	0.00018633	0.00029422	-0.00074307	0.00005524	0.00005524	-0.00041058	-0.00010697	-0.00004254	0.00007722	0.00009356	0.00018661	0.00017294	0.00025614
0.02613331	0	0	0	0	0	0	0	0	0	0	0	0	0	0	0	0	0	0	0	0	0	0	0	0	0	0	0	0	0	0	0	0	0	0	0	0	0	0	0	0	0	0	0	0	0	0	0	0	0	0	0	0	0	0	0	0	0	0	0.00038471	0.00019365	0.00030039	-0.00073572	0.00005472	0.00005472	-0.00040386	-0.0001051	-0.00004061	0.00008353	0.00010016	0.00019169	0.00017872	0.0002625
0.02799998	0	0	0	0	0	0	0	0	0	0	0	0	0	0	0	0	0	0	0	0	0	0	0	0	0	0	0	0	0	0	0	0	0	0	0	0	0	0	0	0	0	0	0	0	0	0	0	0	0	0	0	0	0	0	0	0	0	0	0.00039427	0.00020162	0.00030718	-0.0007277	0.0000551	0.0000551	-0.00039633	-0.00010287	-0.00003837	0.00009062	0.00010758	0.00019736	0.00018525	0.00026957
0.02986664	0	0	0	0	0	0	0	0	0	0	0	0	0	0	0	0	0	0	0	0	0	0	0	0	0	0	0	0	0	0	0	0	0	0	0	0	0	0	0	0	0	0	0	0	0	0	0	0	0	0	0	0	0	0	0	0	0	0	0.00040491	0.00021032	0.00031463	-0.00071897	0.00005624	0.00005624	-0.000388	-0.00010031	-0.00003581	0.00009852	0.00011585	0.00020368	0.00019256	0.00027739
0.03173331	0	0	0	0	0	0	0	0	0	0	0	0	0	0	0	0	0	0	0	0	0	0	0	0	0	0	0	0	0	0	0	0	0	0	0	0	0	0	0	0	0	0	0	0	0	0	0	0	0	0	0	0	0	0	0	0	0	0	0.00041606	0.00021918	0.00032223	-0.00067668	0.00005796	0.00005796	-0.0003792	-0.00009769	-0.00003318	0.00010682	0.00012453	0.0002103	0.00020029	0.00028557
0.03359997	0	0	0	0	0	0	0	0	0	0	0	0	0	0	0	0	0	0	0	0	0	0	0	0	0	0	0	0	0	0	0	0	0	0	0	0	0	0	0	0	0	0	0	0	0	0	0	0	0	0	0	0	0	0	0	0	0	0	0.00042734	0.0002279	0.0003297	-0.000669	0.00006001	0.00006001	-0.00037028	-0.00009517	-0.00003061	0.00011519	0.00013331	0.00021698	0.00020813	0.00029382
0.03546664	0	0	0	0	0	0	0	0	0	0	0	0	0	0	0	0	0	0	0	0	0	0	0	0	0	0	0	0	0	0	0	0	0	0	0	0	0	0	0	0	0	0	0	0	0	0	0	0	0	0	0	0	0	0	0	0	0	0	0.00043843	0.00023625	0.00033656	-0.00066191	0.00006211	0.00006211	-0.00036151	-0.0000929	-0.00002824	0.0001234	0.00014193	0.00022352	0.00021586	0.00030192
0.0373333	0	0	0	0	0	0	0	0	0	0	0	0	0	0	0	0	0	0	0	0	0	0	0	0	0	0	0	0	0	0	0	0	0	0	0	0	0	0	0	0	0	0	0	0	0	0	0	0	0	0	0	0	0	0	0	0	0	0	0.00044893	0.00024387	0.00034289	-0.00065582	0.00006401	0.00006401	-0.00035321	-0.00009941	-0.00002625	0.0001311	0.00015004	0.00022967	0.00022317	0.00030957
0.03919997	0	0	0	0	0	0	0	0	0	0	0	0	0	0	0	0	0	0	0	0	0	0	0	0	0	0	0	0	0	0	0	0	0	0	0	0	0	0	0	0	0	0	0	0	0	0	0	0	0	0	0	0	0	0	0	0	0	0	0.00045851	0.00025056	0.00034835	-0.00065102	0.0000655	0.0000655	-0.00034565	-0.00009341	-0.00002786	0.00013804	0.00015738	0.00023523	0.00022982	0.00031656
0.04106663	0	0	0	0	0	0	0	0	0	0	0	0	0	0	0	0	0	0	0	0	0	0	0	0	0	0	0	0	0	0	0	0	0	0	0	0	0	0	0	0	0	0	0	0	0	0	0	0	0	0	0	0	0	0	0	0	0	0	0.00046288	0.00025623	0.00035289	-0.00064764	0.00006643	0.00006643	-0.00033904	-0.00009288	-0.00002691	0.00014407	0.00016379	0.0002401	0.00023567	0.00032276
0.0429333	0	0	0	0	0	0	0	0	0	0	0	0	0	0	0	0	0	0	0	0	0	0	0	0	0	0	0	0	0	0	0	0	0	0	0	0	0	0	0	0	0	0	0	0	0	0	0	0	0	0	0	0	0	0	0	0	0	0	0.00046997	0.00025878	0.00035621	-0.00064606	0.00006676	0.00006676	-0.00033354	-0.00009313	-0.00002663	0.00014892	0.00016899	0.00024406	0.00024047	0.00032793
0.04479996	0	0	0	0	0	0	0	0	0	0	0	0	0	0	0	0	0	0	0	0	0	0	0	0	0	0	0	0	0	0	0	0	0	0	0	0	0	0	0	0	0	0	0	0	0	0	0	0	0	0	0	0	0	0	0	0	0	0	0.00047518	0.0002614	0.00035793	-0.00064673	0.0000665	0.0000665	-0.00032929	-0.00009434	-0.00002717	0.00015226	0.00017265	0.00024686	0.00024395	0.0003345
0.04666663	0	0	0	0	0	0	0	0	0	0	0	0	0	0	0	0	0	0	0	0	0	0	0	0	0	0	0	0	0	0	0	0	0	0	0	0	0	0	0	0	0	0	0	0	0	0	0	0	0	0	0	0	0	0	0	0	0	0	0.00047796	0.00026225	0.00035805	-0.00064959	0.00006573	0.00006573	-0.0003263	-0.00009648	-0.0000285	0.00015407	0.00017473	0.00024848	0.00024608	0.00033685
0.04853329	0	0	0	0	0	0	0	0	0	0	0	0	0	0	0	0	0	0	0	0	0	0	0	0	0	0	0	0	0	0	0	0	0	0	0	0	0	0	0	0	0	0	0	0	0	0	0	0	0	0	0	0	0	0	0	0	0	0	0.00047928	0.00026118	0.00035845	-0.00065476	0.00006461	0.00006461	-0.00032446	-0.00009955	-0.00003065	0.00015428	0.00017517	0.00024888	0.00024681	0.00033777
0.05039996	0	0	0	0	0	0	0	0	0	0	0	0	0	0	0	0	0	0	0	0	0	0	0	0	0	0	0	0	0	0	0	0	0	0	0	0	0	0	0	0	0	0	0	0	0	0	0	0	0	0	0	0	0	0	0	0	0	0	0.00047858	0.00025819	0.00035505	-0.00066211	0.00006332	0.00006332	-0.00032364	-0.00010349	-0.00003354	0.00015296	0.00017403	0.00024809	0.0002462	0.00033728
0.05226662	0	0	0	0	0	0	0	0	0	0	0	0	0	0	0	0	0	0	0	0	0	0	0	0	0	0	0	0	0	0	0	0	0	0	0	0	0	0	0	0	0	0	0	0	0	0	0	0	0	0	0	0	0	0	0	0	0	0	0.00047629	0.00025376	0.00035038	-0.00067105	0.00006202	0.00006202	-0.00032359	-0.00010801	-0.00003696	0.00015046	0.00017167	0.00024639	0.00024455	0.0003357
0.05413329	0	0	0	0	0	0	0	0	0	0	0	0	0	0	0	0	0	0	0	0	0	0	0	0	0	0	0	0	0	0	0	0	0	0	0	0	0	0	0	0	0	0	0	0	0	0	0	0	0	0	0	0	0	0	0	0	0	0	0.00047303	0.0002485	0.00034502	-0.00068086	0.00006086	0.00006086	-0.00032404	-0.00011278	-0.00004061	0.00014725	0.00016857	0.00024413	0.00024227	0.00033342
0.05599995	0	0	0	0	0	0	0	0	0	0	0	0	0	0	0	0	0	0	0	0	0	0	0	0	0	0	0	0	0	0	0	0	0	0	0	0	0	0	0	0	0	0	0	0	0	0	0	0	0	0	0	0	0	0	0	0	0	0	0.00046945	0.00024307	0.00033959	-0.00069072	0.00005998	0.00005998	-0.00032473	-0.00011742	-0.00004418	0.00014384	0.00016525	0.00024172	0.00023978	0.00033091
0.05786662	0	0	0	0	0	0	0	0	0	0	0	0	0	0	0	0	0	0	0	0	0	0	0	0	0	0	0	0	0	0	0	0	0	0	0	0	0	0	0	0	0	0	0	0	0	0	0	0	0	0	0	0	0	0	0	0	0	0	0.00046606	0.00023799	0.00033456	-0.00070004	0.00005947	0.00005947	-0.00032541	-0.00012167	-0.00004744	0.00014063	0.00016212	0.00023947	0.00023745	0.00032852
0.05973328	0	0	0	0	0	0	0	0	0	0	0	0	0	0	0	0	0	0	0	0	0	0	0	0	0	0	0	0	0	0	0	0	0	0	0	0	0	0	0	0	0	0	0	0	0	0	0	0	0	0	0	0	0	0	0	0	0	0	0.00046375	0.00023416	0.00033079	-0.00070783	0.00005937	0.00005937	-0.00032587	-0.00012508	-0.00005002	0.00013827	0.00015985	0.00023786	0.0002358	0.00032682
0.06159995	0	0	0	0	0	0	0	0	0	0	0	0	0	0	0	0	0	0	0	0	0	0	0	0	0	0	0	0	0	0	0	0	0	0	0	0	0	0	0	0	0	0	0	0	0	0	0	0	0	0	0	0	0	0	0	0	0	0	0.00046354	0.00023269	0.00032932	-0.00071295	0.00005967	0.00005967	-0.00032592	-0.00012713	-0.00005147	0.00013749	0.00015918	0.00023749	0.00023546	0.0003265
0.06346661	0	0	0	0	0	0	0	0	0	0	0	0	0	0	0	0	0	0	0	0	0	0	0	0	0	0	0	0	0	0	0	0	0	0	0	0	0	0	0	0	0	0	0	0	0	0	0	0	0	0	0	0	0	0	0	0	0	0	0.000466	0.00023418	0.00033072	-0.00071479	0.00006037	0.00006037	-0.00032297	-0.00012754	-0.00005157	0.00013871	0.00016053	0.00023866	0.00023678	0.00032795
0.06533328	0	0	0	0	0	0	0	0	0	0	0	0	0	0	0	0	0	0	0	0	0	0	0	0	0	0	0	0	0	0	0	0	0	0	0	0	0	0	0	0	0	0	0	0	0	0	0	0	0	0	0	0	0	0	0	0	0	0	0.00047091	0.0002383	0.00033466	-0.00071366	0.00006149	0.00006149	-0.00031799	-0.00012648	-0.00005043	0.00014176	0.00016376	0.00024126	0.00023964	0.00033101
0.06719994	0	0	0	0	0	0	0	0	0	0	0	0	0	0	0	0	0	0	0	0	0	0	0	0	0	0	0	0	0	0	0	0	0	0	0	0	0	0	0	0	0	0	0	0	0	0	0	0	0	0	0	0	0	0	0	0	0	0	0.00047751	0.00024837	0.0003403	-0.00071032	0.00006305	0.00006305	-0.00031267	-0.00012432	-0.00004839	0.00014616	0.00016835	0.00024487	0.00024362	0.00033519
0.06906661	0	0	0	0	0	0	0	0	0	0	0	0	0	0	0	0	0	0	0	0	0	0	0	0	0	0	0	0	0	0	0	0	0	0	0	0	0	0	0	0	0	0	0	0	0	0	0	0	0	0	0	0	0	0	0	0	0	0	0.00048538	0.00025538	0.00034715	-0.00070517	0.00006503	0.00006503	-0.00030717	-0.00012128	-0.00004563	0.0001516	0.00017399	0.00024925	0.00024848	0.0003402
0.07093327	0	0	0	0	0	0	0	0	0	0	0	0	0	0	0	0	0	0	0	0	0	0	0	0	0	0	0	0	0	0	0	0	0	0	0	0	0	0	0	0	0	0	0	0	0	0	0	0	0	0	0	0	0	0	0	0	0	0	0.0004943	0.00026343	0.00035499	-0.00069834	0.0000674	0.0000674	-0.00030159	-0.00011744	-0.00004224	0.00015795	0.00018056	0.00025429	0.00025412	0.00034592
0.07279994	0	0	0	0	0	0	0	0	0	0	0	0	0	0	0	0	0	0	0	0	0	0	0	0	0	0	0	0	0	0	0	0	0	0	0	0	0	0	0	0	0	0	0	0	0	0	0	0	0	0	0	0	0	0	0	0	0	0	0.00050417	0.00027242	0.00036371	-0.00068986	0.0000701	0.0000701	-0.00029602	-0.00011287	-0.00003826	0.00016515	0.00018798	0.00025994	0.00026045	0.00035229
0.0746666	0	0	0	0	0	0	0	0	0	0	0	0	0	0	0	0	0	0	0	0	0	0	0	0	0	0	0	0	0	0	0	0	0	0	0	0	0	0	0	0	0	0	0	0	0	0	0	0	0	0	0	0	0	0	0	0	0	0	0.00051462	0.00028194	0.00037293	-0.00068013	0.00007309	0.00007309	-0.00029058	-0.00010777	-0.00003386	0.00017292	0.00019597	0.00026598	0.00026725	0.00035906
0.07653327	0	0	0	0	0	0	0	0	0	0	0	0	0	0	0	0	0	0	0	0	0	0	0	0	0	0	0	0	0	0	0	0	0	0	0	0	0	0	0	0	0	0	0	0	0	0	0	0	0	0	0	0	0	0	0	0	0	0	0.00052433	0.00029086	0.00038148	-0.00066932	0.00007626	0.00007626	-0.00028663	-0.00010242	-0.00002935	0.0001805	0.00020373	0.00027175	0.00027383	0.00036545
0.07839993	0	0	0	0	0	0	0	0	0	0	0	0	0	0	0	0	0	0	0	0	0	0	0	0	0	0	0	0	0	0	0	0	0	0	0	0	0	0	0	0	0	0	0	0	0	0	0	0	0	0	0	0	0	0	0	0	0	0	0.00053214	0.00029821	0.00038841	-0.0006576	0.00007954	0.00007954	-0.00028544	-0.00009705	-0.00002497	0.0001872	0.00021052	0.00027667	0.00027954	0.00037077
0.0802666	0	0	0	0	0	0	0	0	0	0	0	0	0	0	0	0	0	0	0	0	0	0	0	0	0	0	0	0	0	0	0	0	0	0	0	0	0	0	0	0	0	0	0	0	0	0	0	0	0	0	0	0	0	0	0	0	0	0	0.00053791	0.00030398	0.00039378	-0.00064532	0.00008298	0.00008298	-0.00028703	-0.0000917	-0.00002076	0.00019284	0.00021617	0.00028062	0.00028422	0.00037491
0.08213326	0	0	0	0	0	0	0	0	0	0	0	0	0	0	0	0	0	0	0	0	0	0	0	0	0	0	0	0	0	0	0	0	0	0	0	0	0	0	0	0	0	0	0	0	0	0	0	0	0	0	0	0	0	0	0	0	0	0	0.00054171	0.00030838	0.00039789	-0.00063275	0.00008666	0.00008666	-0.00029126	-0.00008632	-0.00001666	0.00019735	0.00022058	0.0002836	0.0002878	0.00037784
0.08399993	0	0	0	0	0	0	0	0	0	0	0	0	0	0	0	0	0	0	0	0	0	0	0	0	0	0	0	0	0	0	0	0	0	0	0	0	0	0	0	0	0	0	0	0	0	0	0	0	0	0	0	0	0	0	0	0	0	0	0.00054327	0.00031127	0.00040074	-0.00062063	0.00009069	0.00009069	-0.00029109	-0.00008101	-0.00001274	0.00020043	0.00022346	0.0002854	0.00029001	0.00037933
0.08586659	0	0	0	0	0	0	0	0	0	0	0	0	0	0	0	0	0	0	0	0	0	0	0	0	0	0	0	0	0	0	0	0	0	0	0	0	0	0	0	0	0	0	0	0	0	0	0	0	0	0	0	0	0	0	0	0	0	0	0.00054191	0.00031199	0.00040183	-0.00061025	0.00009525	0.00009525	-0.00028891	-0.00007609	-0.00000928	0.00020145	0.00022417	0.00028558	0.00029033	0.00037885
0.08773326	0	0	0	0	0	0	0	0	0	0	0	0	0	0	0	0	0	0	0	0	0	0	0	0	0	0	0	0	0	0	0	0	0	0	0	0	0	0	0	0	0	0	0	0	0	0	0	0	0	0	0	0	0	0	0	0	0	0	0.00053684	0.00030973	0.00040053	-0.00060305	0.00010045	0.00010045	-0.00028889	-0.00007198	-0.00000662	0.00019971	0.00022197	0.00028362	0.00028815	0.00037574
0.08959992	0	0	0	0	0	0	0	0	0	0	0	0	0	0	0	0	0	0	0	0	0	0	0	0	0	0	0	0	0	0	0	0	0	0	0	0	0	0	0	0	0	0	0	0	0	0	0	0	0	0	0	0	0	0	0	0	0	0	0.0005317	0.00030426	0.00039834	-0.00059988	0.00010624	0.00010624	-0.00029191	-0.00006889	-0.00000492	0.0001948	0.00021648	0.00027925	0.00028313	0.00036972
0.09146659	0	0	0	0	0	0	0	0	0	0	0	0	0	0	0	0	0	0	0	0	0	0	0	0	0	0	0	0	0	0	0	0	0	0	0	0	0	0	0	0	0	0	0	0	0	0	0	0	0	0	0	0	0	0	0	0	0	0	0.00051835	0.00029514	0.00038741	-0.00060168	0.00011254	0.00011254	-0.00029892	-0.0000671	-0.00000442	0.00018628	0.00020724	0.00027213	0.00027486	0.00035776
0.09333325	0	0	0	0	0	0	0	0	0	0	0	0	0	0	0	0	0	0	0	0	0	0	0	0	0	0	0	0	0	0	0	0	0	0	0	0	0	0	0	0	0	0	0	0	0	0	0	0	0	0	0	0	0	0	0	0	0	0	0.00050015	0.00028199	0.00037767	-0.00060921	0.0001192	0.0001192	-0.00031088	-0.00006399	-0.00000357	0.00017373	0.00019382	0.00026194	0.00026298	0.00034454
0.09519992	0	0	0	0	0	0	0	0	0	0	0	0	0	0	0	0	0	0	0	0	0	0	0	0	0	0	0	0	0	0	0	0	0	0	0	0	0	0	0	0	0	0	0	0	0	0	0	0	0	0	0	0	0	0	0	0	0	0	0.00047689	0.00026453	0.00036374	-0.00065386	0.00012604	0.00012604	-0.0003287	-0.00006584	-0.0000054	0.00015691	0.00017598	0.00024847	0.00024726	0.00032742
0.09706658	0	0	0	0	0	0	0	0	0	0	0	0	0	0	0	0	0	0	0	0	0	0	0	0	0	0	0	0	0	0	0	0	0	0	0	0	0	0	0	0	0	0	0	0	0	0	0	0	0	0	0	0	0	0	0	0	0	0	0.00044828	0.00024232	0.00034587	-0.00067662	0.00013284	0.00013284	-0.00035309	-0.00006987	-0.00001005	0.00013554	0.00015344	0.0002315	0.00022746	0.00030616
0.09893325	0	0	0	0	0	0	0	0	0	0	0	0	0	0	0	0	0	0	0	0	0	0	0	0	0	0	0	0	0	0	0	0	0	0	0	0	0	0	0	0	0	0	0	0	0	0	0	0	0	0	0	0	0	0	0	0	0	0	0.00041412	0.00021493	0.00032367	-0.00070656	0.00013937	0.00013937	-0.00038463	-0.00007634	-0.00001685	0.00010942	0.00012602	0.00021083	0.00020342	0.00028057
0.10079991	0	0	0	0	0	0	0	0	0	0	0	0	0	0	0	0	0	0	0	0	0	0	0	0	0	0	0	0	0	0	0	0	0	0	0	0	0	0	0	0	0	0	0	0	0	0	0	0	0	0	0	0	0	0	0	0	0	0	0.0003745	0.00018236	0.00029711	-0.00074355	0.00014543	0.00014543	-0.00042371	-0.00008531	-0.00002585	0.00007859	0.00009376	0.00018646	0.00017516	0.00025069
0.10266658	0	0	0	0	0	0	0	0	0	0	0	0	0	0	0	0	0	0	0	0	0	0	0	0	0	0	0	0	0	0	0	0	0	0	0	0	0	0	0	0	0	0	0	0	0	0	0	0	0	0	0	0	0	0	0	0	0	0	0.000333	0.00014502	0.00026569	-0.00078692	0.00015078	0.00015078	-0.00047013	-0.00009664	-0.00003695	0.00004346	0.00005709	0.00015752	0.00014303	0.00021688
0.10453324	0	0	0	0	0	0	0	0	0	0	0	0	0	0	0	0	0	0	0	0	0	0	0	0	0	0	0	0	0	0	0	0	0	0	0	0	0	0	0	0	0	0	0	0	0	0	0	0	0	0	0	0	0	0	0	0	0	0	0.0002842	0.00010327	0.00023133	-0.00083645	0.00015522	0.00015522	-0.00052327	-0.0001102	-0.00005063	0.00000442	0.00001641	0.00012702	0.00010736	0.00017951
0.10639991	0	0	0	0	0	0	0	0	0	0	0	0	0	0	0	0	0	0	0	0	0	0	0	0	0	0	0	0	0	0	0	0	0	0	0	0	0	0	0	0	0	0	0	0	0	0	0	0	0	0	0	0	0	0	0	0	0	0	0.00023165	0.00005757	0.00019365	-0.00088439	0.00015856	0.00015856	-0.00058206	-0.0001258	-0.00006536	-0.00003803	-0.00002733	0.00009271	0.00006814	0.00013905
0.10826657	0	0	0	0	0	0	0	0	0	0	0	0	0	0	0	0	0	0	0	0	0	0	0	0	0	0	0	0	0	0	0	0	0	0	0	0	0	0	0	0	0	0	0	0	0	0	0	0	0	0	0	0	0	0	0	0	0	0	0.00017619	0.00000864	0.00015329	-0.00094157	0.0001606	0.0001606	-0.00064492	-0.00014314	-0.00008162	-0.00008324	-0.00007397	0.00005695	0.00002704	0.00009543
0.11013323	0	0	0	0	0	0	0	0	0	0	0	0	0	0	0	0	0	0	0	0	0	0	0	0	0	0	0	0	0	0	0	0	0	0	0	0	0	0	0	0	0	0	0	0	0	0	0	0	0	0	0	0	0	0	0	0	0	0	0.00011882	-0.00004258	0.00011107	-0.00100135	0.00016122	0.00016122	-0.00070997	-0.00016263	-0.00009964	-0.00012732	-0.00012132	0.0000197	-0.00001451	0.00005081
0.1119999	0	0	0	0	0	0	0	0	0	0	0	0	0	0	0	0	0	0	0	0	0	0	0	0	0	0	0	0	0	0	0	0	0	0	0	0	0	0	0	0	0	0	0	0	0	0	0	0	0	0	0	0	0	0	0	0	0	0	0.00006063	-0.00009501	0.00006796	-0.00106238	0.00016034	0.00016034	-0.00077518	-0.00018274	-0.00011677	-0.0001763	-0.00017052	-0.00001853	-0.00006025	0.00000534
0.11386657	0	0	0	0	0	0	0	0	0	0	0	0	0	0	0	0	0	0	0	0	0	0	0	0	0	0	0	0	0	0	0	0	0	0	0	0	0	0	0	0	0	0	0	0	0	0	0	0	0	0	0	0	0	0	0	0	0	0	0.00000276	-0.00014392	0.00002159	-0.00112018	0.00015793	0.00015793	-0.00083859	-0.00020217	-0.00013523	-0.00022382	-0.00021968	-0.00005684	-0.00010414	-0.00004013
0.11573323	0	0	0	0	0	0	0	0	0	0	0	0	0	0	0	0	0	0	0	0	0	0	0	0	0	0	0	0	0	0	0	0	0	0	0	0	0	0	0	0	0	0	0	0	0	0	0	0	0	0	0	0	0	0	0	0	0	0	-0.0000547	-0.0001938	-0.00002023	-0.00117982	0.00015406	0.00015406	-0.00089848	-0.00022133	-0.00015358	-0.00027042	-0.00026787	-0.000095	-0.00014729	-0.00008331
0.1175999	0	0	0	0	0	0	0	0	0	0	0	0	0	0	0	0	0	0	0	0	0	0	0	0	0	0	0	0	0	0	0	0	0	0	0	0	0	0	0	0	0	0	0	0	0	0	0	0	0	0	0	0	0	0	0	0	0	0	-0.0001061	-0.00024239	-0.00005997	-0.00123669	0.00014897	0.00014897	-0.00095353	-0.00023971	-0.00017137	-0.00031523	-0.00031545	-0.00013127	-0.00018911	-0.00012747
0.11946656	0	0	0	0	0	0	0	0	0	0	0	0	0	0	0	0	0	0	0	0	0	0	0	0	0	0	0	0	0	0	0	0	0	0	0	0	0	0	0	0	0	0	0	0	0	0	0	0	0	0	0	0	0	0	0	0	0	0	-0.00015684	-0.00028677	-0.00009675	-0.00128966	0.00014312	0.00014312	-0.00100286	-0.00025683	-0.00018815	-0.00035744	-0.00035925	-0.00016567	-0.00022895	-0.00016938
0.12133323	0	0	0	0	0	0	0	0	0	0	0	0	0	0	0	0	0	0	0	0	0	0	0	0	0	0	0	0	0	0	0	0	0	0	0	0	0	0	0	0	0	0	0	0	0	0	0	0	0	0	0	0	0	0	0	0	0	0	-0.00020336	-0.00032694	-0.00012986	-0.00133778	0.0001373	0.0001373	-0.001046	-0.00027373	-0.00020095	-0.00039772	-0.00039964	-0.00019782	-0.00026547	-0.00020587
0.12319989	0	0	0	0	0	0	0	0	0	0	0	0	0	0	0	0	0	0	0	0	0	0	0	0	0	0	0	0	0	0	0	0	0	0	0	0	0	0	0	0	0	0	0	0	0	0	0	0	0	0	0	0	0	0	0	0	0	0	-0.00024496	-0.00036222	-0.0001558	-0.0013803	0.00013284	0.00013284	-0.00108284	-0.000287	-0.00021486	-0.00043287	-0.00043599	-0.00022623	-0.00029868	-0.00023987
0.12506655	0	0	0	0	0	0	0	0	0	0	0	0	0	0	0	0	0	0	0	0	0	0	0	0	0	0	0	0	0	0	0	0	0	0	0	0	0	0	0	0	0	0	0	0	0	0	0	0	0	0	0	0	0	0	0	0	0	0	-0.00028106	-0.00039208	-0.00018012	-0.00141663	0.00013174	0.00013174	-0.00111353	-0.00029808	-0.00022578	-0.00046359	-0.00046719	-0.00025103	-0.00032784	-0.00026981
0.12693322	0	0	0	0	0	0	0	0	0	0	0	0	0	0	0	0	0	0	0	0	0	0	0	0	0	0	0	0	0	0	0	0	0	0	0	0	0	0	0	0	0	0	0	0	0	0	0	0	0	0	0	0	0	0	0	0	0	0	-0.00031118	-0.00041614	-0.00020359	-0.00144638	0.00013663	0.00013663	-0.00113841	-0.00030678	-0.0002345	-0.00048884	-0.00049387	-0.00027118	-0.00035193	-0.00029674
0.12879989	0	0	0	0	0	0	0	0	0	0	0	0	0	0	0	0	0	0	0	0	0	0	0	0	0	0	0	0	0	0	0	0	0	0	0	0	0	0	0	0	0	0	0	0	0	0	0	0	0	0	0	0	0	0	0	0	0	0	-0.00033495	-0.00043079	-0.00021772	-0.00146929	0.00014998	0.00014998	-0.00115792	-0.00031297	-0.00024048	-0.0005094	-0.0005152	-0.00028773	-0.00037185	-0.00031755
0.13066655	0	0	0	0	0	0	0	0	0	0	0	0	0	0	0	0	0	0	0	0	0	0	0	0	0	0	0	0	0	0	0	0	0	0	0	0	0	0	0	0	0	0	0	0	0	0	0	0	0	0	0	0	0	0	0	0	0	0	-0.00035213	-0.00044266	-0.00022545	-0.00148529	0.00017258	0.00017258	-0.00117257	-0.00031662	-0.00024448	-0.00052504	-0.00053096	-0.00029986	-0.00038681	-0.0003332
0.13253322	0	0	0	0	0	0	0	0	0	0	0	0	0	0	0	0	0	0	0	0	0	0	0	0	0	0	0	0	0	0	0	0	0	0	0	0	0	0	0	0	0	0	0	0	0	0	0	0	0	0	0	0	0	0	0	0	0	0	-0.00036276	-0.00045203	-0.00022923	-0.00149458	0.00020307	0.00020307	-0.00118287	-0.00031716	-0.00024614	-0.00053481	-0.0005417	-0.00030755	-0.00039672	-0.0003436
0.13439988	0	0	0	0	0	0	0	0	0	0	0	0	0	0	0	0	0	0	0	0	0	0	0	0	0	0	0	0	0	0	0	0	0	0	0	0	0	0	0	0	0	0	0	0	0	0	0	0	0	0	0	0	0	0	0	0	0	0	-0.00036712	-0.00045251	-0.00022837	-0.00149762	0.00023954	0.00023954	-0.00118932	-0.00031602	-0.00024563	-0.00053885	-0.00054653	-0.00031099	-0.00040398	-0.00034887
0.13626655	0	0	0	0	0	0	0	0	0	0	0	0	0	0	0	0	0	0	0	0	0	0	0	0	0	0	0	0	0	0	0	0	0	0	0	0	0	0	0	0	0	0	0	0	0	0	0	0	0	0	0	0	0	0	0	0	0	0	-0.00036496	-0.00044837	-0.00022371	-0.00149526	0.00027985	0.00027985	-0.00119236	-0.00031303	-0.00024334	-0.0005387	-0.00054648	-0.00031117	-0.00040448	-0.00034944
0.13813321	0	0	0	0	0	0	0	0	0	0	0	0	0	0	0	0	0	0	0	0	0	0	0	0	0	0	0	0	0	0	0	0	0	0	0	0	0	0	0	0	0	0	0	0	0	0	0	0	0	0	0	0	0	0	0	0	0	0	-0.00035916	-0.00044089	-0.00021641	-0.0014887	0.00032076	0.00032076	-0.00119237	-0.00030885	-0.00023982	-0.00053462	-0.00054237	-0.00030939	-0.00040113	-0.000346
0.13999988	0	0	0	0	0	0	0	0	0	0	0	0	0	0	0	0	0	0	0	0	0	0	0	0	0	0	0	0	0	0	0	0	0	0	0	0	0	0	0	0	0	0	0	0	0	0	0	0	0	0	0	0	0	0	0	0	0	0	-0.0003527	-0.00043152	-0.00020787	-0.0014793	0.00035709	0.00035709	-0.00118962	-0.00030425	-0.00023574	-0.00052759	-0.00053517	-0.00030173	-0.00039431	-0.00033943
0.14186654	0	0	0	0	0	0	0	0	0	0	0	0	0	0	0	0	0	0	0	0	0	0	0	0	0	0	0	0	0	0	0	0	0	0	0	0	0	0	0	0	0	0	0	0	0	0	0	0	0	0	0	0	0	0	0	0	0	0	-0.00034049	-0.00042185	-0.00019957	-0.00146854	0.00037999	0.00037999	-0.00118433	-0.00030006	-0.00023184	-0.0005187	-0.00052601	-0.00029389	-0.00038594	-0.00033072
0.14373321	0	0	0	0	0	0	0	0	0	0	0	0	0	0	0	0	0	0	0	0	0	0	0	0	0	0	0	0	0	0	0	0	0	0	0	0	0	0	0	0	0	0	0	0	0	0	0	0	0	0	0	0	0	0	0	0	0	0	-0.00032932	-0.00041337	-0.00019293	-0.00145781	0.00037643	0.00037643	-0.00117657	-0.0002971	-0.00022881	-0.00050899	-0.00051594	-0.00028609	-0.00037529	-0.00032087
0.14559987	0	0	0	0	0	0	0	0	0	0	0	0	0	0	0	0	0	0	0	0	0	0	0	0	0	0	0	0	0	0	0	0	0	0	0	0	0	0	0	0	0	0	0	0	0	0	0	0	0	0	0	0	0	0	0	0	0	0	-0.00031882	-0.00040722	-0.00018901	-0.0014482	0.00033441	0.00033441	-0.00116629	-0.00029707	-0.0002272	-0.00049931	-0.00050536	-0.00027848	-0.00036558	-0.00031068
0.14746654	0	0	0	0	0	0	0	0	0	0	0	0	0	0	0	0	0	0	0	0	0	0	0	0	0	0	0	0	0	0	0	0	0	0	0	0	0	0	0	0	0	0	0	0	0	0	0	0	0	0	0	0	0	0	0	0	0	0	-0.00030965	-0.00040401	-0.00018948	-0.00144031	0.00025564	0.00025564	-0.00115329	-0.00029801	-0.00022729	-0.00048929	-0.00049579	-0.00027151	-0.00035605	-0.00030068
0.1493332	0	0	0	0	0	0	0	0	0	0	0	0	0	0	0	0	0	0	0	0	0	0	0	0	0	0	0	0	0	0	0	0	0	0	0	0	0	0	0	0	0	0	0	0	0	0	0	0	0	0	0	0	0	0	0	0	0	0	-0.00030198	-0.00040378	-0.00019218	-0.00143427	0.00016075	0.00016075	-0.00113728	-0.00030106	-0.00022946	-0.00048252	-0.00048689	-0.00026529	-0.00034689	-0.00029108
0.15119987	0	0	0	0	0	0	0	0	0	0	0	0	0	0	0	0	0	0	0	0	0	0	0	0	0	0	0	0	0	0	0	0	0	0	0	0	0	0	0	0	0	0	0	0	0	0	0	0	0	0	0	0	0	0	0	0	0	0	-0.00029561	-0.0004061	-0.00019365	-0.00142978	0.000073	0.000073	-0.00111794	-0.00030599	-0.00023286	-0.00047474	-0.00047856	-0.00026035	-0.00033818	-0.00028052
0.15306653	0	0	0	0	0	0	0	0	0	0	0	0	0	0	0	0	0	0	0	0	0	0	0	0	0	0	0	0	0	0	0	0	0	0	0	0	0	0	0	0	0	0	0	0	0	0	0	0	0	0	0	0	0	0	0	0	0	0	-0.00028971	-0.00040983	-0.00020094	-0.00142592	0.00000464	0.00000464	-0.00109488	-0.00031218	-0.00023725	-0.00046702	-0.00047076	-0.00025488	-0.00032918	-0.00027112
0.1549332	0	0	0	0	0	0	0	0	0	0	0	0	0	0	0	0	0	0	0	0	0	0	0	0	0	0	0	0	0	0	0	0	0	0	0	0	0	0	0	0	0	0	0	0	0	0	0	0	0	0	0	0	0	0	0	0	0	0	-0.0002825	-0.00040946	-0.00021115	-0.00142065	-0.000042	-0.000042	-0.00106742	-0.00031684	-0.00024167	-0.00045803	-0.00046102	-0.00024782	-0.00031894	-0.00026052
0.15679986	0	0	0	0	0	0	0	0	0	0	0	0	0	0	0	0	0	0	0	0	0	0	0	0	0	0	0	0	0	0	0	0	0	0	0	0	0	0	0	0	0	0	0	0	0	0	0	0	0	0	0	0	0	0	0	0	0	0	-0.00027141	-0.00040863	-0.00021138	-0.00141106	-0.00006918	-0.00006918	-0.00103437	-0.00032231	-0.00024488	-0.00044582	-0.00044796	-0.00024024	-0.00030529	-0.00024703
0.15866653	0	0	0	0	0	0	0	0	0	0	0	0	0	0	0	0	0	0	0	0	0	0	0	0	0	0	0	0	0	0	0	0	0	0	0	0	0	0	0	0	0	0	0	0	0	0	0	0	0	0	0	0	0	0	0	0	0	0	-0.00025511	-0.00040245	-0.00021087	-0.00139561	-0.00008143	-0.00008143	-0.0009953	-0.00032546	-0.00024612	-0.00042943	-0.00043059	-0.0002276	-0.00028843	-0.0002298
0.16053319	0	0	0	0	0	0	0	0	0	0	0	0	0	0	0	0	0	0	0	0	0	0	0	0	0	0	0	0	0	0	0	0	0	0	0	0	0	0	0	0	0	0	0	0	0	0	0	0	0	0	0	0	0	0	0	0	0	0	-0.00023344	-0.00039161	-0.00020511	-0.00137411	-0.0000837	-0.0000837	-0.00095083	-0.000326	-0.00024515	-0.00040889	-0.00040897	-0.00021151	-0.0002693	-0.00020891
0.16239985	0	0	0	0	0	0	0	0	0	0	0	0	0	0	0	0	0	0	0	0	0	0	0	0	0	0	0	0	0	0	0	0	0	0	0	0	0	0	0	0	0	0	0	0	0	0	0	0	0	0	0	0	0	0	0	0	0	0	-0.00020692	-0.00037311	-0.0001935	-0.00134628	-0.00007974	-0.00007974	-0.00090187	-0.00032363	-0.00024171	-0.00038418	-0.00038308	-0.00019177	-0.00024526	-0.00018433
0.16426652	0	0	0	0	0	0	0	0	0	0	0	0	0	0	0	0	0	0	0	0	0	0	0	0	0	0	0	0	0	0	0	0	0	0	0	0	0	0	0	0	0	0	0	0	0	0	0	0	0	0	0	0	0	0	0	0	0	0	-0.00017455	-0.00034827	-0.00017587	-0.00131584	-0.00007258	-0.00007258	-0.00084983	-0.00031839	-0.00023472	-0.00035567	-0.00035331	-0.00016868	-0.0002181	-0.00015639
0.16613319	0	0	0	0	0	0	0	0	0	0	0	0	0	0	0	0	0	0	0	0	0	0	0	0	0	0	0	0	0	0	0	0	0	0	0	0	0	0	0	0	0	0	0	0	0	0	0	0	0	0	0	0	0	0	0	0	0	0	-0.00013789	-0.00031787	-0.0001529	-0.0012774	-0.00006455	-0.00006455	-0.00079655	-0.00031298	-0.00022844	-0.00032316	-0.00032055	-0.00014099	-0.00018816	-0.00012734
0.16799985	0	0	0	0	0	0	0	0	0	0	0	0	0	0	0	0	0	0	0	0	0	0	0	0	0	0	0	0	0	0	0	0	0	0	0	0	0	0	0	0	0	0	0	0	0	0	0	0	0	0	0	0	0	0	0	0	0	0	-0.00009825	-0.00028325	-0.00012582	-0.00123561	-0.0000573	-0.0000573	-0.00074402	-0.00030175	-0.00021849	-0.0002916	-0.00028675	-0.00011413	-0.000156	-0.0000941
0.16986651	0	0	0	0	0	0	0	0	0	0	0	0	0	0	0	0	0	0	0	0	0	0	0	0	0	0	0	0	0	0	0	0	0	0	0	0	0	0	0	0	0	0	0	0	0	0	0	0	0	0	0	0	0	0	0	0	0	0	-0.00005738	-0.00024809	-0.00009624	-0.0011925	-0.00005186	-0.00005186	-0.00069418	-0.00029116	-0.00020782	-0.00025783	-0.00025166	-0.00008678	-0.0001252	-0.00006055
0.17173318	0	0	0	0	0	0	0	0	0	0	0	0	0	0	0	0	0	0	0	0	0	0	0	0	0	0	0	0	0	0	0	0	0	0	0	0	0	0	0	0	0	0	0	0	0	0	0	0	0	0	0	0	0	0	0	0	0	0	-0.00001743	-0.00020932	-0.00006634	-0.0011563	-0.0000488	-0.0000488	-0.00064879	-0.00028067	-0.00019739	-0.0002254	-0.00021796	-0.00006035	-0.00009564	-0.00002827
0.17359985	0	0	0	0	0	0	0	0	0	0	0	0	0	0	0	0	0	0	0	0	0	0	0	0	0	0	0	0	0	0	0	0	0	0	0	0	0	0	0	0	0	0	0	0	0	0	0	0	0	0	0	0	0	0	0	0	0	0	0.00001943	-0.00017315	-0.0000383	-0.0011161	-0.00004821	-0.00004821	-0.00060913	-0.00027138	-0.00018816	-0.00019599	-0.00018734	-0.00003608	-0.00006895	-0.00000159
0.17546651	0	0	0	0	0	0	0	0	0	0	0	0	0	0	0	0	0	0	0	0	0	0	0	0	0	0	0	0	0	0	0	0	0	0	0	0	0	0	0	0	0	0	0	0	0	0	0	0	0	0	0	0	0	0	0	0	0	0	0.0000484	-0.0001419	-0.00001426	-0.00108407	-0.00004988	-0.00004988	-0.00057585	-0.00026359	-0.00018097	-0.00017089	-0.00016124	-0.00001547	-0.00004534	0.00002467
0.17733318	0	0	0	0	0	0	0	0	0	0	0	0	0	0	0	0	0	0	0	0	0	0	0	0	0	0	0	0	0	0	0	0	0	0	0	0	0	0	0	0	0	0	0	0	0	0	0	0	0	0	0	0	0	0	0	0	0	0	0.0000727	-0.00012285	0.00000395	-0.0010607	-0.00005344	-0.00005344	-0.00054922	-0.00025984	-0.00017685	-0.00015196	-0.00014137	0.00000092	-0.00002841	0.00004419
0.17919984	0	0	0	0	0	0	0	0	0	0	0	0	0	0	0	0	0	0	0	0	0	0	0	0	0	0	0	0	0	0	0	0	0	0	0	0	0	0	0	0	0	0	0	0	0	0	0	0	0	0	0	0	0	0	0	0	0	0	0.00008753	-0.00011034	0.00001245	-0.00104756	-0.00005838	-0.00005838	-0.00052906	-0.00026068	-0.0001767	-0.00014065	-0.00012932	0.00001057	-0.00001647	0.0000568
0.18106651	0	0	0	0	0	0	0	0	0	0	0	0	0	0	0	0	0	0	0	0	0	0	0	0	0	0	0	0	0	0	0	0	0	0	0	0	0	0	0	0	0	0	0	0	0	0	0	0	0	0	0	0	0	0	0	0	0	0	0.0000914	-0.0001095	0.00001031	-0.00104733	-0.00006408	-0.00006408	-0.00051478	-0.00026687	-0.00018014	-0.00013785	-0.00012601	0.00001335	-0.00001321	0.00006153
0.18293317	0	0	0	0	0	0	0	0	0	0	0	0	0	0	0	0	0	0	0	0	0	0	0	0	0	0	0	0	0	0	0	0	0	0	0	0	0	0	0	0	0	0	0	0	0	0	0	0	0	0	0	0	0	0	0	0	0	0	0.00008332	-0.00012159	-0.0000037	-0.00102422	-0.00006998	-0.00006998	-0.00050558	-0.00027886	-0.00018948	-0.00014412	-0.00013198	0.00000882	-0.00001765	0.00005777
0.18479984	0	0	0	0	0	0	0	0	0	0	0	0	0	0	0	0	0	0	0	0	0	0	0	0	0	0	0	0	0	0	0	0	0	0	0	0	0	0	0	0	0	0	0	0	0	0	0	0	0	0	0	0	0	0	0	0	0	0	0.00006296	-0.00014706	-0.00003002	-0.00105306	-0.00007562	-0.00007562	-0.00050054	-0.00029675	-0.0002039	-0.00015949	-0.00014729	-0.00000308	-0.0000298	0.00004532
0.1866665	0	0	0	0	0	0	0	0	0	0	0	0	0	0	0	0	0	0	0	0	0	0	0	0	0	0	0	0	0	0	0	0	0	0	0	0	0	0	0	0	0	0	0	0	0	0	0	0	0	0	0	0	0	0	0	0	0	0	0.00003067	-0.00018561	-0.00006838	-0.00109514	-0.00008069	-0.00008069	-0.00049877	-0.00032027	-0.00022402	-0.00018356	-0.00017153	-0.00002032	-0.0000493	0.00002334
0.18853317	0	0	0	0	0	0	0	0	0	0	0	0	0	0	0	0	0	0	0	0	0	0	0	0	0	0	0	0	0	0	0	0	0	0	0	0	0	0	0	0	0	0	0	0	0	0	0	0	0	0	0	0	0	0	0	0	0	0	-0.00001255	-0.00023616	-0.00011814	-0.0011491	-0.00008497	-0.00008497	-0.00049936	-0.0003488	-0.00024741	-0.00021547	-0.00020381	-0.00004539	-0.00007542	-0.00000503
0.19039983	0	0	0	0	0	0	0	0	0	0	0	0	0	0	0	0	0	0	0	0	0	0	0	0	0	0	0	0	0	0	0	0	0	0	0	0	0	0	0	0	0	0	0	0	0	0	0	0	0	0	0	0	0	0	0	0	0	0	-0.00006493	-0.00029679	-0.00017692	-0.00121279	-0.00008839	-0.00008839	-0.00050151	-0.00038315	-0.00027421	-0.00025387	-0.00024276	-0.00007567	-0.000107	-0.00003848
0.1922665	0	0	0	0	0	0	0	0	0	0	0	0	0	0	0	0	0	0	0	0	0	0	0	0	0	0	0	0	0	0	0	0	0	0	0	0	0	0	0	0	0	0	0	0	0	0	0	0	0	0	0	0	0	0	0	0	0	0	-0.00012406	-0.00036176	-0.00024243	-0.00128339	-0.00009095	-0.00009095	-0.00050453	-0.00041811	-0.00030334	-0.00029697	-0.00028655	-0.00010974	-0.00014256	-0.00007904
0.19413316	0	0	0	0	0	0	0	0	0	0	0	0	0	0	0	0	0	0	0	0	0	0	0	0	0	0	0	0	0	0	0	0	0	0	0	0	0	0	0	0	0	0	0	0	0	0	0	0	0	0	0	0	0	0	0	0	0	0	-0.00018703	-0.00043509	-0.00030735	-0.00135758	-0.00009272	-0.00009272	-0.00050785	-0.00045418	-0.00033351	-0.00034265	-0.00033303	-0.00014592	-0.00018031	-0.00012255
0.19599983	0	0	0	0	0	0	0	0	0	0	0	0	0	0	0	0	0	0	0	0	0	0	0	0	0	0	0	0	0	0	0	0	0	0	0	0	0	0	0	0	0	0	0	0	0	0	0	0	0	0	0	0	0	0	0	0	0	0	-0.00025058	-0.00050915	-0.00037658	-0.00143179	-0.00009379	-0.00009379	-0.00051104	-0.00048971	-0.00036334	-0.00038859	-0.00037981	-0.00018239	-0.00021828	-0.00016673
0.19786649	0	0	0	0	0	0	0	0	0	0	0	0	0	0	0	0	0	0	0	0	0	0	0	0	0	0	0	0	0	0	0	0	0	0	0	0	0	0	0	0	0	0	0	0	0	0	0	0	0	0	0	0	0	0	0	0	0	0	-0.00031137	-0.00058026	-0.00044269	-0.00150242	-0.00009424	-0.00009424	-0.00051377	-0.00052306	-0.00039143	-0.00043241	-0.00042446	-0.00021724	-0.00025448	-0.00020922
0.19973316	0	0	0	0	0	0	0	0	0	0	0	0	0	0	0	0	0	0	0	0	0	0	0	0	0	0	0	0	0	0	0	0	0	0	0	0	0	0	0	0	0	0	0	0	0	0	0	0	0	0	0	0	0	0	0	0	0	0	-0.00036626	-0.00064497	-0.00050191	-0.00156619	-0.00009409	-0.00009409	-0.00051587	-0.00055271	-0.00041648	-0.00047189	-0.00046472	-0.00024872	-0.00028701	-0.00024778
0.20159982	0	0	0	0	0	0	0	0	0	0	0	0	0	0	0	0	0	0	0	0	0	0	0	0	0	0	0	0	0	0	0	0	0	0	0	0	0	0	0	0	0	0	0	0	0	0	0	0	0	0	0	0	0	0	0	0	0	0	-0.00041014	-0.00070031	-0.00055189	-0.00162029	-0.00009336	-0.00009336	-0.00051722	-0.00057739	-0.00043741	-0.00050512	-0.00049862	-0.00027531	-0.00031428	-0.00028046
0.20346649	0	0	0	0	0	0	0	0	0	0	0	0	0	0	0	0	0	0	0	0	0	0	0	0	0	0	0	0	0	0	0	0	0	0	0	0	0	0	0	0	0	0	0	0	0	0	0	0	0	0	0	0	0	0	0	0	0	0	-0.00044691	-0.00073871	-0.00059145	-0.00166257	-0.00009202	-0.00009202	-0.00051782	-0.00059613	-0.00045337	-0.00053064	-0.00052467	-0.00029584	-0.00033503	-0.00030326
0.20533315	0	0	0	0	0	0	0	0	0	0	0	0	0	0	0	0	0	0	0	0	0	0	0	0	0	0	0	0	0	0	0	0	0	0	0	0	0	0	0	0	0	0	0	0	0	0	0	0	0	0	0	0	0	0	0	0	0	0	-0.00047157	-0.00076769	-0.00061851	-0.00169163	-0.00008998	-0.00008998	-0.00051768	-0.00060833	-0.00046385	-0.00054749	-0.00054189	-0.00030954	-0.00034849	-0.00031973
0.20719982	0	0	0	0	0	0	0	0	0	0	0	0	0	0	0	0	0	0	0	0	0	0	0	0	0	0	0	0	0	0	0	0	0	0	0	0	0	0	0	0	0	0	0	0	0	0	0	0	0	0	0	0	0	0	0	0	0	0	-0.00048356	-0.00078519	-0.00063248	-0.00170685	-0.00008712	-0.00008712	-0.00051676	-0.00061377	-0.00046863	-0.00055529	-0.00054987	-0.00031607	-0.00035432	-0.00032743
0.20906648	0	0	0	0	0	0	0	0	0	0	0	0	0	0	0	0	0	0	0	0	0	0	0	0	0	0	0	0	0	0	0	0	0	0	0	0	0	0	0	0	0	0	0	0	0	0	0	0	0	0	0	0	0	0	0	0	0	0	-0.00048305	-0.00078713	-0.00063357	-0.00170846	-0.00008318	-0.00008318	-0.00051497	-0.00061262	-0.00046783	-0.00055413	-0.00054873	-0.00031549	-0.00035264	-0.00032648
0.21093315	0	0	0	0	0	0	0	0	0	0	0	0	0	0	0	0	0	0	0	0	0	0	0	0	0	0	0	0	0	0	0	0	0	0	0	0	0	0	0	0	0	0	0	0	0	0	0	0	0	0	0	0	0	0	0	0	0	0	-0.00047102	-0.00077647	-0.00062279	-0.0016975	-0.00007796	-0.00007796	-0.00051216	-0.00060542	-0.00046543	-0.00054471	-0.00053914	-0.00030831	-0.000344	-0.00031758
0.21279981	0	0	0	0	0	0	0	0	0	0	0	0	0	0	0	0	0	0	0	0	0	0	0	0	0	0	0	0	0	0	0	0	0	0	0	0	0	0	0	0	0	0	0	0	0	0	0	0	0	0	0	0	0	0	0	0	0	0	-0.00044886	-0.00075469	-0.00060158	-0.00167544	-0.00007133	-0.00007133	-0.00050821	-0.00059294	-0.00045494	-0.00053153	-0.0005221	-0.00029529	-0.00032925	-0.0003017
0.21466647	0	0	0	0	0	0	0	0	0	0	0	0	0	0	0	0	0	0	0	0	0	0	0	0	0	0	0	0	0	0	0	0	0	0	0	0	0	0	0	0	0	0	0	0	0	0	0	0	0	0	0	0	0	0	0	0	0	0	-0.00041794	-0.00072315	-0.00057121	-0.00164349	-0.00006365	-0.00006365	-0.00050337	-0.00057583	-0.00044042	-0.00050845	-0.0005022	-0.00027725	-0.00030929	-0.00027989
0.21653314	0	0	0	0	0	0	0	0	0	0	0	0	0	0	0	0	0	0	0	0	0	0	0	0	0	0	0	0	0	0	0	0	0	0	0	0	0	0	0	0	0	0	0	0	0	0	0	0	0	0	0	0	0	0	0	0	0	0	-0.00038	-0.0006834	-0.00053309	-0.00160298	-0.00005586	-0.00005586	-0.00049845	-0.00055478	-0.00042251	-0.00048038	-0.00047359	-0.00025527	-0.00028534	-0.00025345
0.21839981	0	0	0	0	0	0	0	0	0	0	0	0	0	0	0	0	0	0	0	0	0	0	0	0	0	0	0	0	0	0	0	0	0	0	0	0	0	0	0	0	0	0	0	0	0	0	0	0	0	0	0	0	0	0	0	0	0	0	-0.00033715	-0.00063742	-0.00048902	-0.00155568	-0.00004881	-0.00004881	-0.00049441	-0.0005306	-0.00040199	-0.00044891	-0.00044156	-0.00023068	-0.00025884	-0.00022395
0.22026647	0	0	0	0	0	0	0	0	0	0	0	0	0	0	0	0	0	0	0	0	0	0	0	0	0	0	0	0	0	0	0	0	0	0	0	0	0	0	0	0	0	0	0	0	0	0	0	0	0	0	0	0	0	0	0	0	0	0	-0.0002916	-0.00058751	-0.00044188	-0.00150386	-0.0000427	-0.0000427	-0.00049172	-0.00050429	-0.00037972	-0.00041566	-0.00040775	-0.00020473	-0.00023117	-0.00019296
0.22213314	0	0	0	0	0	0	0	0	0	0	0	0	0	0	0	0	0	0	0	0	0	0	0	0	0	0	0	0	0	0	0	0	0	0	0	0	0	0	0	0	0	0	0	0	0	0	0	0	0	0	0	0	0	0	0	0	0	0	-0.00024451	-0.00053516	-0.00039152	-0.00144927	-0.00003677	-0.00003677	-0.00048988	-0.00047659	-0.00035558	-0.00038141	-0.00037296	-0.00018571	-0.00021022	-0.00016124
0.2239998	0	0	0	0	0	0	0	0	0	0	0	0	0	0	0	0	0	0	0	0	0	0	0	0	0	0	0	0	0	0	0	0	0	0	0	0	0	0	0	0	0	0	0	0	0	0	0	0	0	0	0	0	0	0	0	0	0	0	-0.00019642	-0.00048136	-0.00033973	-0.00139316	-0.00003007	-0.00003007	-0.00048788	-0.00044807	-0.00033158	-0.00034647	-0.00033748	-0.00015793	-0.00018098	-0.00012905
0.22586647	0	0	0	0	0	0	0	0	0	0	0	0	0	0	0	0	0	0	0	0	0	0	0	0	0	0	0	0	0	0	0	0	0	0	0	0	0	0	0	0	0	0	0	0	0	0	0	0	0	0	0	0	0	0	0	0	0	0	-0.0001488	-0.00042798	-0.00028835	-0.00133758	-0.00002231	-0.00002231	-0.00048526	-0.00041973	-0.00030769	-0.00031185	-0.00030232	-0.00013032	-0.000152	-0.00009608
0.22773313	0	0	0	0	0	0	0	0	0	0	0	0	0	0	0	0	0	0	0	0	0	0	0	0	0	0	0	0	0	0	0	0	0	0	0	0	0	0	0	0	0	0	0	0	0	0	0	0	0	0	0	0	0	0	0	0	0	0	-0.00010317	-0.00037687	-0.00023913	-0.00131452	-0.00001363	-0.00001363	-0.00048204	-0.00039248	-0.00028378	-0.00027865	-0.0002686	-0.00010377	-0.00012417	-0.00006599
0.2295998	0	0	0	0	0	0	0	0	0	0	0	0	0	0	0	0	0	0	0	0	0	0	0	0	0	0	0	0	0	0	0	0	0	0	0	0	0	0	0	0	0	0	0	0	0	0	0	0	0	0	0	0	0	0	0	0	0	0	-0.00006068	-0.00032937	-0.00019338	-0.00126573	-0.00000433	-0.00000433	-0.00047826	-0.00036706	-0.0002625	-0.00024673	-0.00023714	-0.00007896	-0.00009813	-0.00003805
0.23146646	0	0	0	0	0	0	0	0	0	0	0	0	0	0	0	0	0	0	0	0	0	0	0	0	0	0	0	0	0	0	0	0	0	0	0	0	0	0	0	0	0	0	0	0	0	0	0	0	0	0	0	0	0	0	0	0	0	0	-0.00002594	-0.0002865	-0.00015207	-0.00122166	0.00000525	0.00000525	-0.00047404	-0.00034402	-0.00024318	-0.00021868	-0.00020761	-0.0000564	-0.00007447	-0.0000142
0.23333313	0	0	0	0	0	0	0	0	0	0	0	0	0	0	0	0	0	0	0	0	0	0	0	0	0	0	0	0	0	0	0	0	0	0	0	0	0	0	0	0	0	0	0	0	0	0	0	0	0	0	0	0	0	0	0	0	0	0	0.00000769	-0.00024857	-0.00012036	-0.00118263	0.0000147	0.0000147	-0.00046954	-0.00032357	-0.000226	-0.00019368	-0.00018221	-0.00003624	-0.00005309	0.00000875
0.23519979	0	0	0	0	0	0	0	0	0	0	0	0	0	0	0	0	0	0	0	0	0	0	0	0	0	0	0	0	0	0	0	0	0	0	0	0	0	0	0	0	0	0	0	0	0	0	0	0	0	0	0	0	0	0	0	0	0	0	0.00003716	-0.0002156	-0.00008856	-0.00114867	0.00002376	0.00002376	-0.00046475	-0.0003058	-0.00021104	-0.00017171	-0.00015988	-0.00001855	-0.00003447	0.00002888
0.23706646	0	0	0	0	0	0	0	0	0	0	0	0	0	0	0	0	0	0	0	0	0	0	0	0	0	0	0	0	0	0	0	0	0	0	0	0	0	0	0	0	0	0	0	0	0	0	0	0	0	0	0	0	0	0	0	0	0	0	0.00006295	-0.000187	-0.00006102	-0.00111915	0.0000322	0.0000322	-0.00045982	-0.00029041	-0.00019806	-0.00015244	-0.00014028	-0.00000303	-0.00001809	0.00004652
0.23893312	0	0	0	0	0	0	0	0	0	0	0	0	0	0	0	0	0	0	0	0	0	0	0	0	0	0	0	0	0	0	0	0	0	0	0	0	0	0	0	0	0	0	0	0	0	0	0	0	0	0	0	0	0	0	0	0	0	0	0.00008564	-0.00016207	-0.00003709	-0.00109338	0.00003996	0.00003996	-0.00045472	-0.00027709	-0.00018678	-0.00013544	-0.00012297	0.00001067	-0.00000358	0.00006209
0.24079979	0	0	0	0	0	0	0	0	0	0	0	0	0	0	0	0	0	0	0	0	0	0	0	0	0	0	0	0	0	0	0	0	0	0	0	0	0	0	0	0	0	0	0	0	0	0	0	0	0	0	0	0	0	0	0	0	0	0	0.00010594	-0.00014381	-0.00001611	-0.00107064	0.00004713	0.00004713	-0.00044928	-0.00026549	-0.00017691	-0.00012018	-0.00010742	0.00002319	0.00000951	0.00007607
0.24266645	0	0	0	0	0	0	0	0	0	0	0	0	0	0	0	0	0	0	0	0	0	0	0	0	0	0	0	0	0	0	0	0	0	0	0	0	0	0	0	0	0	0	0	0	0	0	0	0	0	0	0	0	0	0	0	0	0	0	0.00012472	-0.00012363	0.00000293	-0.00104985	0.00005384	0.00005384	-0.00044345	-0.00025506	-0.000168	-0.00010602	-0.00009297	0.00003459	0.00002172	0.00008906
0.24453312	0	0	0	0	0	0	0	0	0	0	0	0	0	0	0	0	0	0	0	0	0	0	0	0	0	0	0	0	0	0	0	0	0	0	0	0	0	0	0	0	0	0	0	0	0	0	0	0	0	0	0	0	0	0	0	0	0	0	0.00014288	-0.00010439	0.00002099	-0.00102999	0.00006031	0.00006031	-0.00043709	-0.00024489	-0.0001596	-0.00009229	-0.00007894	0.00004564	0.00003362	0.00010168
0.24639978	0	0	0	0	0	0	0	0	0	0	0	0	0	0	0	0	0	0	0	0	0	0	0	0	0	0	0	0	0	0	0	0	0	0	0	0	0	0	0	0	0	0	0	0	0	0	0	0	0	0	0	0	0	0	0	0	0	0	0.00016129	-0.0000851	0.000039	-0.00101005	0.00006671	0.00006671	-0.00043005	-0.00023522	-0.00015128	-0.00007835	-0.00006467	0.00005687	0.00004671	0.00011452
0.24826645	0	0	0	0	0	0	0	0	0	0	0	0	0	0	0	0	0	0	0	0	0	0	0	0	0	0	0	0	0	0	0	0	0	0	0	0	0	0	0	0	0	0	0	0	0	0	0	0	0	0	0	0	0	0	0	0	0	0	0.00018069	-0.00006491	0.00005779	-0.00098916	0.0000732	0.0000732	-0.00042225	-0.00022522	-0.00014267	-0.00006319	-0.00004962	0.0000687	0.00005948	0.00012806
0.25013311	0	0	0	0	0	0	0	0	0	0	0	0	0	0	0	0	0	0	0	0	0	0	0	0	0	0	0	0	0	0	0	0	0	0	0	0	0	0	0	0	0	0	0	0	0	0	0	0	0	0	0	0	0	0	0	0	0	0	0.00020171	-0.00004302	0.0000781	-0.00096651	0.00007986	0.00007986	-0.00041365	-0.0002145	-0.00013341	-0.00004728	-0.0000333	0.00008152	0.00007332	0.00014273
0.25199978	0	0	0	0	0	0	0	0	0	0	0	0	0	0	0	0	0	0	0	0	0	0	0	0	0	0	0	0	0	0	0	0	0	0	0	0	0	0	0	0	0	0	0	0	0	0	0	0	0	0	0	0	0	0	0	0	0	0	0.0002247	-0.000019	0.00010036	-0.00094167	0.00008667	0.00008667	-0.0004043	-0.00020283	-0.00012334	-0.0000299	-0.00001549	0.00009552	0.0000884	0.00015874
0.25386644	0	0	0	0	0	0	0	0	0	0	0	0	0	0	0	0	0	0	0	0	0	0	0	0	0	0	0	0	0	0	0	0	0	0	0	0	0	0	0	0	0	0	0	0	0	0	0	0	0	0	0	0	0	0	0	0	0	0	0.00024964	0.00000718	0.0001246	-0.00091463	0.00009357	0.00009357	-0.00039431	-0.00019017	-0.00011243	-0.00001109	0.0000038	0.0001117	0.00010469	0.00017393
0.25573311	0	0	0	0	0	0	0	0	0	0	0	0	0	0	0	0	0	0	0	0	0	0	0	0	0	0	0	0	0	0	0	0	0	0	0	0	0	0	0	0	0	0	0	0	0	0	0	0	0	0	0	0	0	0	0	0	0	0	0.0002762	0.00003521	0.00015055	-0.00088569	0.00010035	0.00010035	-0.00038387	-0.00017669	-0.00010081	0.0000089	0.00002478	0.00012777	0.00012197	0.00019203
0.25759977	0	0	0	0	0	0	0	0	0	0	0	0	0	0	0	0	0	0	0	0	0	0	0	0	0	0	0	0	0	0	0	0	0	0	0	0	0	0	0	0	0	0	0	0	0	0	0	0	0	0	0	0	0	0	0	0	0	0	0.00030378	0.00006447	0.00017764	-0.0008555	0.00010677	0.00010677	-0.00037328	-0.00016178	-0.00008876	0.0000296	0.00004599	0.00014441	0.00013983	0.00021076
0.25946643	0	0	0	0	0	0	0	0	0	0	0	0	0	0	0	0	0	0	0	0	0	0	0	0	0	0	0	0	0	0	0	0	0	0	0	0	0	0	0	0	0	0	0	0	0	0	0	0	0	0	0	0	0	0	0	0	0	0	0.00033136	0.00009394	0.00020491	-0.00082516	0.00011257	0.00011257	-0.000363	-0.00014768	-0.0000767	0.00005024	0.00006714	0.00016101	0.00015758	0.00023066
0.2613331	0	0	0	0	0	0	0	0	0	0	0	0	0	0	0	0	0	0	0	0	0	0	0	0	0	0	0	0	0	0	0	0	0	0	0	0	0	0	0	0	0	0	0	0	0	0	0	0	0	0	0	0	0	0	0	0	0	0	0.00035771	0.00012236	0.00023122	-0.00079597	0.00011746	0.00011746	-0.00035356	-0.00013414	-0.00006416	0.00006989	0.00008728	0.00017682	0.00017444	0.00024854
0.26319977	0	0	0	0	0	0	0	0	0	0	0	0	0	0	0	0	0	0	0	0	0	0	0	0	0	0	0	0	0	0	0	0	0	0	0	0	0	0	0	0	0	0	0	0	0	0	0	0	0	0	0	0	0	0	0	0	0	0	0.0003822	0.00014905	0.0002559	-0.0007687	0.0001212	0.0001212	-0.00034515	-0.00012156	-0.00005332	0.00008808	0.00010592	0.00019148	0.00018999	0.00026511
0.26506643	0	0	0	0	0	0	0	0	0	0	0	0	0	0	0	0	0	0	0	0	0	0	0	0	0	0	0	0	0	0	0	0	0	0	0	0	0	0	0	0	0	0	0	0	0	0	0	0	0	0	0	0	0	0	0	0	0	0	0.00040428	0.00017337	0.00027834	-0.00071435	0.00012361	0.00012361	-0.00033788	-0.00011031	-0.00004362	0.00010439	0.00012263	0.00020465	0.000205	0.00028001
0.2669331	0	0	0	0	0	0	0	0	0	0	0	0	0	0	0	0	0	0	0	0	0	0	0	0	0	0	0	0	0	0	0	0	0	0	0	0	0	0	0	0	0	0	0	0	0	0	0	0	0	0	0	0	0	0	0	0	0	0	0.00042304	0.0001943	0.00029758	-0.00069355	0.00012455	0.00012455	-0.00033199	-0.0001009	-0.0000355	0.00011817	0.00013676	0.00021581	0.00021658	0.00029267
0.26879976	0	0	0	0	0	0	0	0	0	0	0	0	0	0	0	0	0	0	0	0	0	0	0	0	0	0	0	0	0	0	0	0	0	0	0	0	0	0	0	0	0	0	0	0	0	0	0	0	0	0	0	0	0	0	0	0	0	0	0.00043773	0.00021091	0.00031273	-0.00067742	0.000124	0.000124	-0.00032762	-0.00009382	-0.00002937	0.00012884	0.00014772	0.00022451	0.00022552	0.00030258
0.27066642	0	0	0	0	0	0	0	0	0	0	0	0	0	0	0	0	0	0	0	0	0	0	0	0	0	0	0	0	0	0	0	0	0	0	0	0	0	0	0	0	0	0	0	0	0	0	0	0	0	0	0	0	0	0	0	0	0	0	0.00044763	0.00022233	0.00032298	-0.00066685	0.00012202	0.00012202	-0.00032487	-0.00008948	-0.00002557	0.00013591	0.000155	0.00023033	0.00023141	0.0003093
0.27253309	0	0	0	0	0	0	0	0	0	0	0	0	0	0	0	0	0	0	0	0	0	0	0	0	0	0	0	0	0	0	0	0	0	0	0	0	0	0	0	0	0	0	0	0	0	0	0	0	0	0	0	0	0	0	0	0	0	0	0.00045229	0.00022796	0.00032776	-0.00066243	0.00011868	0.00011868	-0.00032373	-0.00008818	-0.00002435	0.00013905	0.00015828	0.00023415	0.000234	0.00031254
0.27439976	0	0	0	0	0	0	0	0	0	0	0	0	0	0	0	0	0	0	0	0	0	0	0	0	0	0	0	0	0	0	0	0	0	0	0	0	0	0	0	0	0	0	0	0	0	0	0	0	0	0	0	0	0	0	0	0	0	0	0.00045163	0.00022763	0.0003269	-0.00066436	0.00011413	0.00011413	-0.00032408	-0.00009002	-0.00002579	0.00013823	0.00015751	0.00023363	0.00023328	0.00031226
0.27626642	0	0	0	0	0	0	0	0	0	0	0	0	0	0	0	0	0	0	0	0	0	0	0	0	0	0	0	0	0	0	0	0	0	0	0	0	0	0	0	0	0	0	0	0	0	0	0	0	0	0	0	0	0	0	0	0	0	0	0.00044583	0.00022147	0.0003205	-0.00067251	0.00010851	0.00010851	-0.00032574	-0.00009494	-0.00002983	0.00013358	0.00015286	0.00023009	0.00022938	0.0003086
0.27813309	0	0	0	0	0	0	0	0	0	0	0	0	0	0	0	0	0	0	0	0	0	0	0	0	0	0	0	0	0	0	0	0	0	0	0	0	0	0	0	0	0	0	0	0	0	0	0	0	0	0	0	0	0	0	0	0	0	0	0.00043509	0.00020966	0.00030875	-0.00068668	0.00010204	0.00010204	-0.00032856	-0.0001055	-0.00003637	0.00012525	0.00014446	0.00022364	0.00022243	0.00030167
0.27999975	0	0	0	0	0	0	0	0	0	0	0	0	0	0	0	0	0	0	0	0	0	0	0	0	0	0	0	0	0	0	0	0	0	0	0	0	0	0	0	0	0	0	0	0	0	0	0	0	0	0	0	0	0	0	0	0	0	0	0.00041964	0.00019245	0.00029188	-0.0007066	0.00009495	0.00009495	-0.00033235	-0.00011621	-0.00004527	0.00011345	0.00013254	0.00021445	0.00021262	0.00029163
0.28186641	0	0	0	0	0	0	0	0	0	0	0	0	0	0	0	0	0	0	0	0	0	0	0	0	0	0	0	0	0	0	0	0	0	0	0	0	0	0	0	0	0	0	0	0	0	0	0	0	0	0	0	0	0	0	0	0	0	0	0.00040003	0.00017045	0.00026988	-0.00073165	0.00008747	0.00008747	-0.00033691	-0.0001294	-0.00005769	0.00009857	0.00011748	0.00020283	0.00020025	0.00027882
0.28373308	0	0	0	0	0	0	0	0	0	0	0	0	0	0	0	0	0	0	0	0	0	0	0	0	0	0	0	0	0	0	0	0	0	0	0	0	0	0	0	0	0	0	0	0	0	0	0	0	0	0	0	0	0	0	0	0	0	0	0.00037693	0.00014446	0.00024872	-0.00076099	0.00007984	0.00007984	-0.00034203	-0.00014464	-0.00007033	0.00008113	0.00009981	0.00018921	0.00018578	0.00026369
0.28559975	0	0	0	0	0	0	0	0	0	0	0	0	0	0	0	0	0	0	0	0	0	0	0	0	0	0	0	0	0	0	0	0	0	0	0	0	0	0	0	0	0	0	0	0	0	0	0	0	0	0	0	0	0	0	0	0	0	0	0.00035113	0.00011538	0.00022059	-0.0007937	0.00007228	0.00007228	-0.00034747	-0.00016145	-0.00008429	0.0000617	0.00008011	0.00017403	0.00016965	0.00024674
0.28746641	0	0	0	0	0	0	0	0	0	0	0	0	0	0	0	0	0	0	0	0	0	0	0	0	0	0	0	0	0	0	0	0	0	0	0	0	0	0	0	0	0	0	0	0	0	0	0	0	0	0	0	0	0	0	0	0	0	0	0.00032353	0.00008428	0.00019054	-0.00082867	0.00006504	0.00006504	-0.00035301	-0.00017929	-0.00009908	0.00004094	0.00005907	0.00015784	0.00015244	0.00022752
0.28933307	0	0	0	0	0	0	0	0	0	0	0	0	0	0	0	0	0	0	0	0	0	0	0	0	0	0	0	0	0	0	0	0	0	0	0	0	0	0	0	0	0	0	0	0	0	0	0	0	0	0	0	0	0	0	0	0	0	0	0.00029514	0.00005234	0.00015971	-0.00086467	0.00005832	0.00005832	-0.00035846	-0.00019752	-0.00011419	0.00001961	0.00003745	0.00014124	0.00013476	0.00021132
0.29119974	0	0	0	0	0	0	0	0	0	0	0	0	0	0	0	0	0	0	0	0	0	0	0	0	0	0	0	0	0	0	0	0	0	0	0	0	0	0	0	0	0	0	0	0	0	0	0	0	0	0	0	0	0	0	0	0	0	0	0.00026712	0.00002087	0.00012936	-0.00090032	0.0000523	0.0000523	-0.00036359	-0.00021547	-0.00012904	-0.00000144	0.00001611	0.00012489	0.00011732	0.0001926
0.29306641	0	0	0	0	0	0	0	0	0	0	0	0	0	0	0	0	0	0	0	0	0	0	0	0	0	0	0	0	0	0	0	0	0	0	0	0	0	0	0	0	0	0	0	0	0	0	0	0	0	0	0	0	0	0	0	0	0	0	0.0002377	-0.00000858	0.00010092	-0.00093402	0.0000471	0.0000471	-0.00036823	-0.00023236	-0.00014298	-0.00002124	-0.00000395	0.00010957	0.00010092	0.00017499
0.29493307	0	0	0	0	0	0	0	0	0	0	0	0	0	0	0	0	0	0	0	0	0	0	0	0	0	0	0	0	0	0	0	0	0	0	0	0	0	0	0	0	0	0	0	0	0	0	0	0	0	0	0	0	0	0	0	0	0	0	0.00021467	-0.00003435	0.00007405	-0.00096404	0.00004278	0.00004278	-0.00037219	-0.00024736	-0.00015533	-0.00003871	-0.00002166	0.00009611	0.00008644	0.00015948
0.29679974	0	0	0	0	0	0	0	0	0	0	0	0	0	0	0	0	0	0	0	0	0	0	0	0	0	0	0	0	0	0	0	0	0	0	0	0	0	0	0	0	0	0	0	0	0	0	0	0	0	0	0	0	0	0	0	0	0	0	0.00019629	-0.00005473	0.00005414	-0.00098861	0.00003934	0.00003934	-0.00037534	-0.00025963	-0.00016537	-0.00005278	-0.00003589	0.00008538	0.00007479	0.00014711
0.2986664	0	0	0	0	0	0	0	0	0	0	0	0	0	0	0	0	0	0	0	0	0	0	0	0	0	0	0	0	0	0	0	0	0	0	0	0	0	0	0	0	0	0	0	0	0	0	0	0	0	0	0	0	0	0	0	0	0	0	0.00018401	-0.00006809	0.00004092	-0.00100605	0.00003673	0.00003673	-0.00037757	-0.00026839	-0.00017245	-0.00006241	-0.00004561	0.00007817	0.00006682	0.00013885
0.30053306	0	0	0	0	0	0	0	0	0	0	0	0	0	0	0	0	0	0	0	0	0	0	0	0	0	0	0	0	0	0	0	0	0	0	0	0	0	0	0	0	0	0	0	0	0	0	0	0	0	0	0	0	0	0	0	0	0	0	0.00017911	-0.00007297	0.00003576	-0.00101488	0.00003483	0.00003483	-0.00037882	-0.00027296	-0.000176	-0.00006668	-0.00004986	0.00007521	0.0000633	0.0001356
0.30239973	0	0	0	0	0	0	0	0	0	0	0	0	0	0	0	0	0	0	0	0	0	0	0	0	0	0	0	0	0	0	0	0	0	0	0	0	0	0	0	0	0	0	0	0	0	0	0	0	0	0	0	0	0	0	0	0	0	0	0.00018269	-0.00006815	0.00003981	-0.00101382	0.00003349	0.00003349	-0.00037904	-0.00027276	-0.00017554	-0.00006483	-0.00004787	0.00007709	0.00006485	0.00013809
0.3042664	0	0	0	0	0	0	0	0	0	0	0	0	0	0	0	0	0	0	0	0	0	0	0	0	0	0	0	0	0	0	0	0	0	0	0	0	0	0	0	0	0	0	0	0	0	0	0	0	0	0	0	0	0	0	0	0	0	0	0.00019548	-0.00005279	0.0000539	-0.001002	0.0000325	0.0000325	-0.00037824	-0.00026741	-0.00017076	-0.00005634	-0.00003912	0.00008421	0.0000719	0.00014682
0.30613306	0	0	0	0	0	0	0	0	0	0	0	0	0	0	0	0	0	0	0	0	0	0	0	0	0	0	0	0	0	0	0	0	0	0	0	0	0	0	0	0	0	0	0	0	0	0	0	0	0	0	0	0	0	0	0	0	0	0	0.00021785	-0.00002648	0.0000784	-0.00097898	0.0000317	0.0000317	-0.00037645	-0.00025672	-0.00016151	-0.00004098	-0.00002337	0.00009673	0.00008462	0.00016201
0.30799973	0	0	0	0	0	0	0	0	0	0	0	0	0	0	0	0	0	0	0	0	0	0	0	0	0	0	0	0	0	0	0	0	0	0	0	0	0	0	0	0	0	0	0	0	0	0	0	0	0	0	0	0	0	0	0	0	0	0	0.00024953	0.00001044	0.00011302	-0.00094507	0.00003092	0.00003092	-0.00037368	-0.00024087	-0.00014793	-0.00001898	-0.00000085	0.00011446	0.00010283	0.00018344
0.30986639	0	0	0	0	0	0	0	0	0	0	0	0	0	0	0	0	0	0	0	0	0	0	0	0	0	0	0	0	0	0	0	0	0	0	0	0	0	0	0	0	0	0	0	0	0	0	0	0	0	0	0	0	0	0	0	0	0	0	0.00028958	0.00005224	0.00015675	-0.00090131	0.00003006	0.00003006	-0.00037	-0.00022036	-0.00013046	0.00000897	0.00002773	0.00013687	0.00012596	0.00021044
0.31173306	0	0	0	0	0	0	0	0	0	0	0	0	0	0	0	0	0	0	0	0	0	0	0	0	0	0	0	0	0	0	0	0	0	0	0	0	0	0	0	0	0	0	0	0	0	0	0	0	0	0	0	0	0	0	0	0	0	0	0.00033653	0.00010577	0.00020799	-0.00084934	0.00002906	0.00002906	-0.00036551	-0.00019595	-0.00010974	0.00004182	0.00006131	0.0001631	0.00015312	0.00024197
0.31359972	0	0	0	0	0	0	0	0	0	0	0	0	0	0	0	0	0	0	0	0	0	0	0	0	0	0	0	0	0	0	0	0	0	0	0	0	0	0	0	0	0	0	0	0	0	0	0	0	0	0	0	0	0	0	0	0	0	0	0.00038792	0.00016425	0.00026404	-0.00079188	0.00002801	0.00002801	-0.00036032	-0.00016892	-0.00008686	0.00007786	0.00009812	0.00019179	0.00018291	0.00027635
0.31546639	0	0	0	0	0	0	0	0	0	0	0	0	0	0	0	0	0	0	0	0	0	0	0	0	0	0	0	0	0	0	0	0	0	0	0	0	0	0	0	0	0	0	0	0	0	0	0	0	0	0	0	0	0	0	0	0	0	0	0.00044127	0.0002248	0.00032212	-0.00073184	0.0000271	0.0000271	-0.00035241	-0.00014062	-0.00006296	0.00011536	0.00013641	0.00022156	0.00021391	0.0003119
0.31733305	0	0	0	0	0	0	0	0	0	0	0	0	0	0	0	0	0	0	0	0	0	0	0	0	0	0	0	0	0	0	0	0	0	0	0	0	0	0	0	0	0	0	0	0	0	0	0	0	0	0	0	0	0	0	0	0	0	0	0.00049464	0.00028507	0.00038	-0.00067174	0.00002655	0.00002655	-0.00034288	-0.0001122	-0.00003896	0.00015293	0.00017478	0.00025133	0.000245	0.00034729
0.31919972	0	0	0	0	0	0	0	0	0	0	0	0	0	0	0	0	0	0	0	0	0	0	0	0	0	0	0	0	0	0	0	0	0	0	0	0	0	0	0	0	0	0	0	0	0	0	0	0	0	0	0	0	0	0	0	0	0	0	0.00054162	0.00034277	0.00043544	-0.00061416	0.00002657	0.00002657	-0.00033259	-0.00008482	-0.00001584	0.0001892	0.00021182	0.00028003	0.00027508	0.00038124
0.32106638	0	0	0	0	0	0	0	0	0	0	0	0	0	0	0	0	0	0	0	0	0	0	0	0	0	0	0	0	0	0	0	0	0	0	0	0	0	0	0	0	0	0	0	0	0	0	0	0	0	0	0	0	0	0	0	0	0	0	0.0005886	0.00039502	0.00048567	-0.00056204	0.00002737	0.00002737	-0.00032173	-0.00005986	0.00000525	0.00022247	0.00024583	0.00030632	0.00030278	0.00041215
0.32293305	0	0	0	0	0	0	0	0	0	0	0	0	0	0	0	0	0	0	0	0	0	0	0	0	0	0	0	0	0	0	0	0	0	0	0	0	0	0	0	0	0	0	0	0	0	0	0	0	0	0	0	0	0	0	0	0	0	0	0.00062886	0.00043897	0.00052795	-0.00051798	0.00002922	0.00002922	-0.00031087	-0.00003855	0.00002328	0.00025114	0.00027514	0.0003289	0.00032677	0.00043847
0.32479971	0	0	0	0	0	0	0	0	0	0	0	0	0	0	0	0	0	0	0	0	0	0	0	0	0	0	0	0	0	0	0	0	0	0	0	0	0	0	0	0	0	0	0	0	0	0	0	0	0	0	0	0	0	0	0	0	0	0	0.00066085	0.0004728	0.00056049	-0.00048361	0.00003236	0.00003236	-0.00030045	-0.00002168	0.00003758	0.00027417	0.00029871	0.00034695	0.00034622	0.00045921
0.32666638	0	0	0	0	0	0	0	0	0	0	0	0	0	0	0	0	0	0	0	0	0	0	0	0	0	0	0	0	0	0	0	0	0	0	0	0	0	0	0	0	0	0	0	0	0	0	0	0	0	0	0	0	0	0	0	0	0	0	0.00068334	0.00049513	0.00058191	-0.00046008	0.00003702	0.00003702	-0.00029094	-0.00000984	0.00004764	0.00029082	0.00031577	0.00035987	0.0003605	0.00047366
0.32853304	0	0	0	0	0	0	0	0	0	0	0	0	0	0	0	0	0	0	0	0	0	0	0	0	0	0	0	0	0	0	0	0	0	0	0	0	0	0	0	0	0	0	0	0	0	0	0	0	0	0	0	0	0	0	0	0	0	0	0.00069571	0.00050523	0.00059148	-0.00044794	0.00004335	0.00004335	-0.00028274	-0.0000033	0.00005323	0.00030069	0.00032592	0.00036735	0.00036932	0.00048147
0.33039971	0	0	0	0	0	0	0	0	0	0	0	0	0	0	0	0	0	0	0	0	0	0	0	0	0	0	0	0	0	0	0	0	0	0	0	0	0	0	0	0	0	0	0	0	0	0	0	0	0	0	0	0	0	0	0	0	0	0	0.00069794	0.00050316	0.00058926	-0.00044704	0.00005136	0.00005136	-0.00027618	-0.00000202	0.00005438	0.0003038	0.00032916	0.00036939	0.00037265	0.00048269
0.33226637	0	0	0	0	0	0	0	0	0	0	0	0	0	0	0	0	0	0	0	0	0	0	0	0	0	0	0	0	0	0	0	0	0	0	0	0	0	0	0	0	0	0	0	0	0	0	0	0	0	0	0	0	0	0	0	0	0	0	0.00069029	0.00048935	0.00057563	-0.00045692	0.00006093	0.00006093	-0.00027157	-0.00000583	0.00005122	0.00030029	0.00032563	0.00036612	0.0003706	0.00047751
0.33413304	0	0	0	0	0	0	0	0	0	0	0	0	0	0	0	0	0	0	0	0	0	0	0	0	0	0	0	0	0	0	0	0	0	0	0	0	0	0	0	0	0	0	0	0	0	0	0	0	0	0	0	0	0	0	0	0	0	0	0.00067719	0.00046441	0.00055123	-0.00047698	0.00007187	0.00007187	-0.00026922	-0.00001445	0.00004397	0.00029037	0.00031555	0.00035772	0.00036334	0.00046622
0.3359997	0	0	0	0	0	0	0	0	0	0	0	0	0	0	0	0	0	0	0	0	0	0	0	0	0	0	0	0	0	0	0	0	0	0	0	0	0	0	0	0	0	0	0	0	0	0	0	0	0	0	0	0	0	0	0	0	0	0	0.00065117	0.00042965	0.00051734	-0.00050604	0.00008379	0.00008379	-0.00026935	-0.00002733	0.00003307	0.00027458	0.00029944	0.00034459	0.00035125	0.00044941
0.33786637	0	0	0	0	0	0	0	0	0	0	0	0	0	0	0	0	0	0	0	0	0	0	0	0	0	0	0	0	0	0	0	0	0	0	0	0	0	0	0	0	0	0	0	0	0	0	0	0	0	0	0	0	0	0	0	0	0	0	0.00061784	0.00039027	0.00047575	-0.00054252	0.00009619	0.00009619	-0.00026935	-0.00004372	0.00001914	0.00025364	0.00027803	0.00032733	0.00033489	0.00042787
0.33973303	0	0	0	0	0	0	0	0	0	0	0	0	0	0	0	0	0	0	0	0	0	0	0	0	0	0	0	0	0	0	0	0	0	0	0	0	0	0	0	0	0	0	0	0	0	0	0	0	0	0	0	0	0	0	0	0	0	0	0.00057864	0.00034005	0.00042844	-0.00058469	0.00010847	0.00010847	-0.00027254	-0.00006279	0.00000286	0.00022836	0.00025216	0.00030659	0.00031484	0.00040246
0.3415997	0	0	0	0	0	0	0	0	0	0	0	0	0	0	0	0	0	0	0	0	0	0	0	0	0	0	0	0	0	0	0	0	0	0	0	0	0	0	0	0	0	0	0	0	0	0	0	0	0	0	0	0	0	0	0	0	0	0	0.0005351	0.00028571	0.00037759	-0.0006307	0.00012006	0.00012006	-0.0002711	-0.00008359	-0.00001502	0.00019964	0.00022271	0.00028309	0.00029177	0.00037409
0.34346636	0	0	0	0	0	0	0	0	0	0	0	0	0	0	0	0	0	0	0	0	0	0	0	0	0	0	0	0	0	0	0	0	0	0	0	0	0	0	0	0	0	0	0	0	0	0	0	0	0	0	0	0	0	0	0	0	0	0	0.0004887	0.00022928	0.00032526	-0.00067884	0.00013043	0.00013043	-0.00027237	-0.00010522	-0.00003373	0.00016834	0.00019055	0.00025752	0.00026633	0.00034363
0.34533303	0	0	0	0	0	0	0	0	0	0	0	0	0	0	0	0	0	0	0	0	0	0	0	0	0	0	0	0	0	0	0	0	0	0	0	0	0	0	0	0	0	0	0	0	0	0	0	0	0	0	0	0	0	0	0	0	0	0	0.00044081	0.00017263	0.00027558	-0.00072758	0.00013916	0.00013916	-0.00027707	-0.00012683	-0.00005259	0.00013528	0.00015652	0.00023057	0.00023911	0.00031185
0.34719969	0	0	0	0	0	0	0	0	0	0	0	0	0	0	0	0	0	0	0	0	0	0	0	0	0	0	0	0	0	0	0	0	0	0	0	0	0	0	0	0	0	0	0	0	0	0	0	0	0	0	0	0	0	0	0	0	0	0	0.00039464	0.00011753	0.00022565	-0.0007755	0.00014597	0.00014597	-0.00028591	-0.00014758	-0.00007089	0.00010127	0.00012144	0.00020289	0.00021073	0.00027951
0.34906635	0	0	0	0	0	0	0	0	0	0	0	0	0	0	0	0	0	0	0	0	0	0	0	0	0	0	0	0	0	0	0	0	0	0	0	0	0	0	0	0	0	0	0	0	0	0	0	0	0	0	0	0	0	0	0	0	0	0	0.00034719	0.00007028	0.00017976	-0.00082137	0.00015079	0.00015079	-0.00029955	-0.00016673	-0.00008802	0.00006709	0.00008479	0.00017512	0.00018178	0.00024726
0.35093302	0	0	0	0	0	0	0	0	0	0	0	0	0	0	0	0	0	0	0	0	0	0	0	0	0	0	0	0	0	0	0	0	0	0	0	0	0	0	0	0	0	0	0	0	0	0	0	0	0	0	0	0	0	0	0	0	0	0	0.00030475	0.00002393	0.00013784	-0.00086437	0.00015375	0.00015375	-0.00031859	-0.00018371	-0.00010349	0.00003249	0.0000502	0.00014293	0.00015009	0.00021562
0.35279969	0	0	0	0	0	0	0	0	0	0	0	0	0	0	0	0	0	0	0	0	0	0	0	0	0	0	0	0	0	0	0	0	0	0	0	0	0	0	0	0	0	0	0	0	0	0	0	0	0	0	0	0	0	0	0	0	0	0	0.00026095	-0.00001744	0.00010126	-0.00093021	0.00015525	0.00015525	-0.00034348	-0.0001981	-0.00011694	-0.00000022	0.00001528	0.00011634	0.00011987	0.00018497
0.35466635	0	0	0	0	0	0	0	0	0	0	0	0	0	0	0	0	0	0	0	0	0	0	0	0	0	0	0	0	0	0	0	0	0	0	0	0	0	0	0	0	0	0	0	0	0	0	0	0	0	0	0	0	0	0	0	0	0	0	0.00022024	-0.00005345	0.00007042	-0.00096753	0.00015588	0.00015588	-0.0003745	-0.00020966	-0.00012814	-0.0000315	-0.00001725	0.00009089	0.00009149	0.00015558
0.35653302	0	0	0	0	0	0	0	0	0	0	0	0	0	0	0	0	0	0	0	0	0	0	0	0	0	0	0	0	0	0	0	0	0	0	0	0	0	0	0	0	0	0	0	0	0	0	0	0	0	0	0	0	0	0	0	0	0	0	0.00018281	-0.00008413	0.00004524	-0.00100136	0.00015642	0.00015642	-0.00041167	-0.00021835	-0.00013704	-0.00006192	-0.00004812	0.00006703	0.00006436	0.00012758
0.35839968	0	0	0	0	0	0	0	0	0	0	0	0	0	0	0	0	0	0	0	0	0	0	0	0	0	0	0	0	0	0	0	0	0	0	0	0	0	0	0	0	0	0	0	0	0	0	0	0	0	0	0	0	0	0	0	0	0	0	0.00014852	-0.00010994	0.00002204	-0.00103213	0.00015779	0.00015779	-0.00045477	-0.00022439	-0.0001438	-0.00008984	-0.00007736	0.00004468	0.00003835	0.00010089
0.36026634	0	0	0	0	0	0	0	0	0	0	0	0	0	0	0	0	0	0	0	0	0	0	0	0	0	0	0	0	0	0	0	0	0	0	0	0	0	0	0	0	0	0	0	0	0	0	0	0	0	0	0	0	0	0	0	0	0	0	0.00011709	-0.00013035	0.00000649	-0.00106034	0.00016098	0.00016098	-0.00050327	-0.00022809	-0.00014865	-0.0001162	-0.00010504	0.00002378	0.0000134	0.00007769
0.36213301	0	0	0	0	0	0	0	0	0	0	0	0	0	0	0	0	0	0	0	0	0	0	0	0	0	0	0	0	0	0	0	0	0	0	0	0	0	0	0	0	0	0	0	0	0	0	0	0	0	0	0	0	0	0	0	0	0	0	0.00008824	-0.00015256	-0.00000525	-0.00108648	0.00016705	0.00016705	-0.00055633	-0.00022979	-0.00015186	-0.00014116	-0.00013134	0.00000418	-0.00001054	0.00005376
0.36399968	0	0	0	0	0	0	0	0	0	0	0	0	0	0	0	0	0	0	0	0	0	0	0	0	0	0	0	0	0	0	0	0	0	0	0	0	0	0	0	0	0	0	0	0	0	0	0	0	0	0	0	0	0	0	0	0	0	0	0.00006158	-0.00016786	-0.00001395	-0.00111105	0.00017719	0.00017719	-0.00061285	-0.00022991	-0.00015365	-0.00016492	-0.00015638	-0.00001428	-0.0000336	0.00002958
0.36586634	0	0	0	0	0	0	0	0	0	0	0	0	0	0	0	0	0	0	0	0	0	0	0	0	0	0	0	0	0	0	0	0	0	0	0	0	0	0	0	0	0	0	0	0	0	0	0	0	0	0	0	0	0	0	0	0	0	0	0.00003672	-0.00018094	-0.00002033	-0.00112939	0.00019275	0.00019275	-0.00067154	-0.00022882	-0.00015276	-0.00018668	-0.00018086	-0.0000318	-0.00005793	0.00000712
0.36773301	0	0	0	0	0	0	0	0	0	0	0	0	0	0	0	0	0	0	0	0	0	0	0	0	0	0	0	0	0	0	0	0	0	0	0	0	0	0	0	0	0	0	0	0	0	0	0	0	0	0	0	0	0	0	0	0	0	0	0.00001337	-0.0001923	-0.0000244	-0.00115145	0.00021556	0.00021556	-0.00073106	-0.00022685	-0.00015265	-0.00020876	-0.00020266	-0.00005098	-0.00007972	-0.00001472
0.36959967	0	0	0	0	0	0	0	0	0	0	0	0	0	0	0	0	0	0	0	0	0	0	0	0	0	0	0	0	0	0	0	0	0	0	0	0	0	0	0	0	0	0	0	0	0	0	0	0	0	0	0	0	0	0	0	0	0	0	-0.00000866	-0.00020228	-0.00003163	-0.00117022	0.00024824	0.00024824	-0.0007901	-0.00022419	-0.0001531	-0.00023009	-0.00022525	-0.00006736	-0.00010086	-0.00003597
0.37146633	0	0	0	0	0	0	0	0	0	0	0	0	0	0	0	0	0	0	0	0	0	0	0	0	0	0	0	0	0	0	0	0	0	0	0	0	0	0	0	0	0	0	0	0	0	0	0	0	0	0	0	0	0	0	0	0	0	0	-0.00002945	-0.00021105	-0.00003297	-0.00119113	0.00029497	0.00029497	-0.00084755	-0.00022094	-0.00015194	-0.00025069	-0.00024709	-0.00008293	-0.00012016	-0.00005664
0.373333	0	0	0	0	0	0	0	0	0	0	0	0	0	0	0	0	0	0	0	0	0	0	0	0	0	0	0	0	0	0	0	0	0	0	0	0	0	0	0	0	0	0	0	0	0	0	0	0	0	0	0	0	0	0	0	0	0	0	-0.00004928	-0.00021711	-0.00003391	-0.00121164	0.00036263	0.00036263	-0.00090268	-0.00021722	-0.0001504	-0.00027075	-0.00026837	-0.00009798	-0.00014024	-0.0000769
