# Supplementary material for: Computational modelling of muscle fibre operating ranges in the hindlimb of a small ground bird (Eudromia elegans), with implications for modelling locomotion in extinct species
Source: PLoS Comput Biol. 2021 Apr 1;17(4):e1008843. doi: 10.1371/journal.pcbi.1008843 (PMC8016346; doi:10.1371/journal.pcbi.1008843)
Supplement: S1 Code. MATLAB code used for (a) processing raw forceplate data, (b) performing the tracking simulations, (c) performing the inverse simulation, and (d) performing the static simulations — (ZIP) [file pcbi.1008843.s007.zip › Inverse Simulation/Running/MuscleAnalysis/Tinamou_GroundedRun_Kinematics_MuscleAnalysis_MomentArm_R_hip_rotation.sto]

MomentArm_R_hip_rotation
version=1
nRows=201
nColumns=73
inDegrees=no

This analysis gathers basic information about muscles during a simulation (e.g., forces, tendon lenghts, moment arms, etc).
Units are S.I. units (second, meters, Newtons, ...)
Angles are in degrees.

endheader
time	L_IC	L_ILPR	L_ILPOa	L_ILPOp	L_AMB	L_FMTL	L_FMTI	L_FMTM	L_ILFB	L_FCLP	L_FCLA	L_FCM	L_IFE	L_ITCr	L_ITM	L_ITCaa	L_ITCap	L_ISF	L_OM	L_OL	L_CFP	L_PIFML	L_GL	L_GI	L_GM	L_FL	L_TCf	L_TCt	L_EDL	L_FDL	L_FHL	L_FP2	L_FPP2	L_FP3	L_FPP3	L_FP4	R_IC	R_ILPR	R_ILPOa	R_ILPOp	R_AMB	R_FMTL	R_FMTI	R_FMTM	R_ILFB	R_FCLP	R_FCLA	R_FCM	R_IFE	R_ITCr	R_ITM	R_ITCaa	R_ITCap	R_ISF	R_OM	R_OL	R_CFP	R_PIFML	R_GL	R_GI	R_GM	R_FL	R_TCf	R_TCt	R_EDL	R_FDL	R_FHL	R_FP2	R_FPP2	R_FP3	R_FPP3	R_FP4
      0.00000000	      0.00000000	      0.00000000	      0.00000000	      0.00000000	      0.00000000	      0.00000000	      0.00000000	      0.00000000	      0.00000000	      0.00000000	      0.00000000	      0.00000000	      0.00000000	      0.00000000	      0.00000000	      0.00000000	      0.00000000	      0.00000000	      0.00000000	      0.00000000	      0.00000000	      0.00000000	      0.00000000	      0.00000000	      0.00000000	      0.00000000	      0.00000000	      0.00000000	      0.00000000	      0.00000000	      0.00000000	      0.00000000	      0.00000000	      0.00000000	      0.00000000	      0.00000000	     -0.01048465	     -0.00541678	     -0.00163029	      0.00083056	     -0.00007150	      0.00000000	     -0.00000000	      0.00000000	     -0.00146279	     -0.00268161	     -0.00268161	     -0.00309815	     -0.00169396	     -0.00631781	     -0.00485734	     -0.00675366	     -0.00593819	      0.00617028	      0.00659643	      0.00415768	      0.00193202	     -0.00070264	      0.00000000	      0.00000000	     -0.00000000	      0.00000000	     -0.00000000	      0.00000000	     -0.00000000	     -0.00000000	     -0.00000000	      0.00000000	     -0.00000000	      0.00000000	      0.00000000	      0.00000000
      0.00186667	      0.00000000	      0.00000000	      0.00000000	      0.00000000	      0.00000000	      0.00000000	      0.00000000	      0.00000000	      0.00000000	      0.00000000	      0.00000000	      0.00000000	      0.00000000	      0.00000000	      0.00000000	      0.00000000	      0.00000000	      0.00000000	      0.00000000	      0.00000000	      0.00000000	      0.00000000	      0.00000000	      0.00000000	      0.00000000	      0.00000000	      0.00000000	      0.00000000	      0.00000000	      0.00000000	      0.00000000	      0.00000000	      0.00000000	      0.00000000	      0.00000000	      0.00000000	     -0.01039044	     -0.00541106	     -0.00161041	      0.00085151	     -0.00005644	      0.00000000	     -0.00000000	     -0.00000000	     -0.00147569	     -0.00271429	     -0.00271429	     -0.00315884	     -0.00161611	     -0.00641381	     -0.00489703	     -0.00681801	     -0.00596599	      0.00622830	      0.00659541	      0.00410864	      0.00194982	     -0.00073267	     -0.00000000	     -0.00000000	     -0.00000000	      0.00000000	     -0.00000000	      0.00000000	     -0.00000000	     -0.00000000	     -0.00000000	      0.00000000	      0.00000000	     -0.00000000	     -0.00000000	      0.00000000
      0.00373333	      0.00000000	      0.00000000	      0.00000000	      0.00000000	      0.00000000	      0.00000000	      0.00000000	      0.00000000	      0.00000000	      0.00000000	      0.00000000	      0.00000000	      0.00000000	      0.00000000	      0.00000000	      0.00000000	      0.00000000	      0.00000000	      0.00000000	      0.00000000	      0.00000000	      0.00000000	      0.00000000	      0.00000000	      0.00000000	      0.00000000	      0.00000000	      0.00000000	      0.00000000	      0.00000000	      0.00000000	      0.00000000	      0.00000000	      0.00000000	      0.00000000	      0.00000000	     -0.01028920	     -0.00540219	     -0.00158714	      0.00087446	     -0.00004178	     -0.00000000	      0.00000000	      0.00000000	     -0.00148763	     -0.00274714	     -0.00274714	     -0.00321961	     -0.00153028	     -0.00651331	     -0.00494037	     -0.00688618	     -0.00599739	      0.00628977	      0.00659100	      0.00405545	      0.00196924	     -0.00076183	      0.00000000	      0.00000000	     -0.00000000	     -0.00000000	     -0.00000000	     -0.00000000	     -0.00000000	     -0.00000000	      0.00000000	     -0.00000000	     -0.00000000	     -0.00000000	     -0.00000000	     -0.00000000
      0.00559999	      0.00000000	      0.00000000	      0.00000000	      0.00000000	      0.00000000	      0.00000000	      0.00000000	      0.00000000	      0.00000000	      0.00000000	      0.00000000	      0.00000000	      0.00000000	      0.00000000	      0.00000000	      0.00000000	      0.00000000	      0.00000000	      0.00000000	      0.00000000	      0.00000000	      0.00000000	      0.00000000	      0.00000000	      0.00000000	      0.00000000	      0.00000000	      0.00000000	      0.00000000	      0.00000000	      0.00000000	      0.00000000	      0.00000000	      0.00000000	      0.00000000	      0.00000000	     -0.01018421	     -0.00539072	     -0.00156181	      0.00089852	     -0.00002769	     -0.00000000	      0.00000000	     -0.00000000	     -0.00149889	     -0.00278018	     -0.00278018	     -0.00328000	     -0.00143885	     -0.00661319	     -0.00498556	     -0.00695596	     -0.00603089	      0.00635297	      0.00658325	      0.00399921	      0.00198962	     -0.00079019	      0.00000000	      0.00000000	      0.00000000	      0.00000000	      0.00000000	      0.00000000	      0.00000000	      0.00000000	      0.00000000	      0.00000000	     -0.00000000	      0.00000000	      0.00000000	      0.00000000
      0.00746666	      0.00000000	      0.00000000	      0.00000000	      0.00000000	      0.00000000	      0.00000000	      0.00000000	      0.00000000	      0.00000000	      0.00000000	      0.00000000	      0.00000000	      0.00000000	      0.00000000	      0.00000000	      0.00000000	      0.00000000	      0.00000000	      0.00000000	      0.00000000	      0.00000000	      0.00000000	      0.00000000	      0.00000000	      0.00000000	      0.00000000	      0.00000000	      0.00000000	      0.00000000	      0.00000000	      0.00000000	      0.00000000	      0.00000000	      0.00000000	      0.00000000	      0.00000000	     -0.01007488	     -0.00537623	     -0.00153376	      0.00092395	     -0.00001400	      0.00000000	      0.00000000	     -0.00000000	     -0.00150952	     -0.00281252	     -0.00281252	     -0.00333949	     -0.00134118	     -0.00671350	     -0.00503281	     -0.00702741	     -0.00606663	      0.00641781	      0.00657186	      0.00393987	      0.00201103	     -0.00081731	      0.00000000	     -0.00000000	     -0.00000000	     -0.00000000	     -0.00000000	     -0.00000000	     -0.00000000	     -0.00000000	      0.00000000	     -0.00000000	     -0.00000000	     -0.00000000	      0.00000000	     -0.00000000
      0.00933333	      0.00000000	      0.00000000	      0.00000000	      0.00000000	      0.00000000	      0.00000000	      0.00000000	      0.00000000	      0.00000000	      0.00000000	      0.00000000	      0.00000000	      0.00000000	      0.00000000	      0.00000000	      0.00000000	      0.00000000	      0.00000000	      0.00000000	      0.00000000	      0.00000000	      0.00000000	      0.00000000	      0.00000000	      0.00000000	      0.00000000	      0.00000000	      0.00000000	      0.00000000	      0.00000000	      0.00000000	      0.00000000	      0.00000000	      0.00000000	      0.00000000	      0.00000000	     -0.00996066	     -0.00535832	     -0.00150236	      0.00095099	     -0.00000055	      0.00000000	      0.00000000	      0.00000000	     -0.00151960	     -0.00284323	     -0.00284323	     -0.00339760	     -0.00123670	     -0.00681423	     -0.00508230	     -0.00710051	     -0.00610468	      0.00648410	      0.00655658	      0.00387745	      0.00203356	     -0.00084274	      0.00000000	     -0.00000000	      0.00000000	      0.00000000	      0.00000000	      0.00000000	      0.00000000	      0.00000000	      0.00000000	      0.00000000	      0.00000000	      0.00000000	      0.00000000	      0.00000000
      0.01119999	      0.00000000	      0.00000000	      0.00000000	      0.00000000	      0.00000000	      0.00000000	      0.00000000	      0.00000000	      0.00000000	      0.00000000	      0.00000000	      0.00000000	      0.00000000	      0.00000000	      0.00000000	      0.00000000	      0.00000000	      0.00000000	      0.00000000	      0.00000000	      0.00000000	      0.00000000	      0.00000000	      0.00000000	      0.00000000	      0.00000000	      0.00000000	      0.00000000	      0.00000000	      0.00000000	      0.00000000	      0.00000000	      0.00000000	      0.00000000	      0.00000000	      0.00000000	     -0.00984105	     -0.00533661	     -0.00146691	      0.00097987	      0.00001279	     -0.00000000	      0.00000000	      0.00000000	     -0.00152902	     -0.00287122	     -0.00287122	     -0.00345355	     -0.00112479	     -0.00691522	     -0.00513419	     -0.00717522	     -0.00614516	      0.00655158	      0.00653718	      0.00381212	      0.00205727	     -0.00086586	      0.00000000	     -0.00000000	     -0.00000000	     -0.00000000	      0.00000000	     -0.00000000	      0.00000000	      0.00000000	     -0.00000000	      0.00000000	     -0.00000000	      0.00000000	      0.00000000	      0.00000000
      0.01306665	      0.00000000	      0.00000000	      0.00000000	      0.00000000	      0.00000000	      0.00000000	      0.00000000	      0.00000000	      0.00000000	      0.00000000	      0.00000000	      0.00000000	      0.00000000	      0.00000000	      0.00000000	      0.00000000	      0.00000000	      0.00000000	      0.00000000	      0.00000000	      0.00000000	      0.00000000	      0.00000000	      0.00000000	      0.00000000	      0.00000000	      0.00000000	      0.00000000	      0.00000000	      0.00000000	      0.00000000	      0.00000000	      0.00000000	      0.00000000	      0.00000000	      0.00000000	     -0.00971481	     -0.00531054	     -0.00142635	      0.00101103	      0.00002618	      0.00000000	     -0.00000000	     -0.00000000	     -0.00153759	     -0.00289522	     -0.00289522	     -0.00350657	     -0.00100436	     -0.00701688	     -0.00518905	     -0.00725190	     -0.00618852	      0.00662020	      0.00651331	      0.00374382	      0.00208239	     -0.00088593	     -0.00000000	     -0.00000000	      0.00000000	      0.00000000	      0.00000000	      0.00000000	      0.00000000	      0.00000000	      0.00000000	      0.00000000	     -0.00000000	      0.00000000	      0.00000000	      0.00000000
      0.01493332	      0.00000000	      0.00000000	      0.00000000	      0.00000000	      0.00000000	      0.00000000	      0.00000000	      0.00000000	      0.00000000	      0.00000000	      0.00000000	      0.00000000	      0.00000000	      0.00000000	      0.00000000	      0.00000000	      0.00000000	      0.00000000	      0.00000000	      0.00000000	      0.00000000	      0.00000000	      0.00000000	      0.00000000	      0.00000000	      0.00000000	      0.00000000	      0.00000000	      0.00000000	      0.00000000	      0.00000000	      0.00000000	      0.00000000	      0.00000000	      0.00000000	      0.00000000	     -0.00958046	     -0.00527952	     -0.00137953	      0.00104496	      0.00003981	     -0.00000000	      0.00000000	     -0.00000000	     -0.00154507	     -0.00291395	     -0.00291395	     -0.00355594	     -0.00087440	     -0.00711967	     -0.00524746	     -0.00733104	     -0.00623526	      0.00668999	      0.00648464	      0.00367243	      0.00210915	     -0.00090221	     -0.00000000	     -0.00000000	     -0.00000000	     -0.00000000	     -0.00000000	     -0.00000000	     -0.00000000	     -0.00000000	     -0.00000000	     -0.00000000	     -0.00000000	     -0.00000000	     -0.00000000	     -0.00000000
      0.01679999	      0.00000000	      0.00000000	      0.00000000	      0.00000000	      0.00000000	      0.00000000	      0.00000000	      0.00000000	      0.00000000	      0.00000000	      0.00000000	      0.00000000	      0.00000000	      0.00000000	      0.00000000	      0.00000000	      0.00000000	      0.00000000	      0.00000000	      0.00000000	      0.00000000	      0.00000000	      0.00000000	      0.00000000	      0.00000000	      0.00000000	      0.00000000	      0.00000000	      0.00000000	      0.00000000	      0.00000000	      0.00000000	      0.00000000	      0.00000000	      0.00000000	      0.00000000	     -0.00943675	     -0.00524304	     -0.00132549	      0.00108207	      0.00005390	      0.00000000	      0.00000000	     -0.00000000	     -0.00155126	     -0.00292630	     -0.00292630	     -0.00360112	     -0.00073389	     -0.00722389	     -0.00530986	     -0.00741297	     -0.00628572	      0.00676083	      0.00645082	      0.00359780	      0.00213776	     -0.00091412	      0.00000000	     -0.00000000	     -0.00000000	     -0.00000000	      0.00000000	     -0.00000000	     -0.00000000	     -0.00000000	     -0.00000000	      0.00000000	     -0.00000000	      0.00000000	     -0.00000000	      0.00000000
      0.01866665	      0.00000000	      0.00000000	      0.00000000	      0.00000000	      0.00000000	      0.00000000	      0.00000000	      0.00000000	      0.00000000	      0.00000000	      0.00000000	      0.00000000	      0.00000000	      0.00000000	      0.00000000	      0.00000000	      0.00000000	      0.00000000	      0.00000000	      0.00000000	      0.00000000	      0.00000000	      0.00000000	      0.00000000	      0.00000000	      0.00000000	      0.00000000	      0.00000000	      0.00000000	      0.00000000	      0.00000000	      0.00000000	      0.00000000	      0.00000000	      0.00000000	      0.00000000	     -0.00928333	     -0.00520098	     -0.00126385	      0.00112244	      0.00006868	      0.00000000	     -0.00000000	      0.00000000	     -0.00155619	     -0.00293172	     -0.00293172	     -0.00364206	     -0.00058259	     -0.00732930	     -0.00537617	     -0.00749760	     -0.00633979	      0.00683234	      0.00641171	      0.00351987	      0.00216819	     -0.00092151	      0.00000000	      0.00000000	     -0.00000000	     -0.00000000	      0.00000000	      0.00000000	     -0.00000000	     -0.00000000	      0.00000000	      0.00000000	     -0.00000000	      0.00000000	     -0.00000000	      0.00000000
      0.02053331	      0.00000000	      0.00000000	      0.00000000	      0.00000000	      0.00000000	      0.00000000	      0.00000000	      0.00000000	      0.00000000	      0.00000000	      0.00000000	      0.00000000	      0.00000000	      0.00000000	      0.00000000	      0.00000000	      0.00000000	      0.00000000	      0.00000000	      0.00000000	      0.00000000	      0.00000000	      0.00000000	      0.00000000	      0.00000000	      0.00000000	      0.00000000	      0.00000000	      0.00000000	      0.00000000	      0.00000000	      0.00000000	      0.00000000	      0.00000000	      0.00000000	      0.00000000	     -0.00912076	     -0.00515351	     -0.00119475	      0.00116592	      0.00008427	     -0.00000000	     -0.00000000	     -0.00000000	     -0.00155992	     -0.00293004	     -0.00293004	     -0.00367879	     -0.00042112	     -0.00743515	     -0.00544590	     -0.00758441	     -0.00639703	      0.00690388	      0.00636733	      0.00343881	      0.00220029	     -0.00092445	     -0.00000000	     -0.00000000	     -0.00000000	     -0.00000000	     -0.00000000	     -0.00000000	     -0.00000000	     -0.00000000	      0.00000000	     -0.00000000	      0.00000000	     -0.00000000	     -0.00000000	     -0.00000000
      0.02239998	      0.00000000	      0.00000000	      0.00000000	      0.00000000	      0.00000000	      0.00000000	      0.00000000	      0.00000000	      0.00000000	      0.00000000	      0.00000000	      0.00000000	      0.00000000	      0.00000000	      0.00000000	      0.00000000	      0.00000000	      0.00000000	      0.00000000	      0.00000000	      0.00000000	      0.00000000	      0.00000000	      0.00000000	      0.00000000	      0.00000000	      0.00000000	      0.00000000	      0.00000000	      0.00000000	      0.00000000	      0.00000000	      0.00000000	      0.00000000	      0.00000000	      0.00000000	     -0.00895101	     -0.00510144	     -0.00111943	      0.00121186	      0.00010091	      0.00000000	      0.00000000	      0.00000000	     -0.00156328	     -0.00292249	     -0.00292249	     -0.00371274	     -0.00025119	     -0.00754020	     -0.00551778	     -0.00767232	     -0.00645621	      0.00697469	      0.00631797	      0.00335457	      0.00223358	     -0.00092416	     -0.00000000	      0.00000000	      0.00000000	     -0.00000000	     -0.00000000	     -0.00000000	     -0.00000000	     -0.00000000	     -0.00000000	      0.00000000	     -0.00000000	     -0.00000000	     -0.00000000	     -0.00000000
      0.02426665	      0.00000000	      0.00000000	      0.00000000	      0.00000000	      0.00000000	      0.00000000	      0.00000000	      0.00000000	      0.00000000	      0.00000000	      0.00000000	      0.00000000	      0.00000000	      0.00000000	      0.00000000	      0.00000000	      0.00000000	      0.00000000	      0.00000000	      0.00000000	      0.00000000	      0.00000000	      0.00000000	      0.00000000	      0.00000000	      0.00000000	      0.00000000	      0.00000000	      0.00000000	      0.00000000	      0.00000000	      0.00000000	      0.00000000	      0.00000000	      0.00000000	      0.00000000	     -0.00877695	     -0.00504578	     -0.00103937	      0.00125942	      0.00011837	      0.00000000	      0.00000000	      0.00000000	     -0.00156626	     -0.00290979	     -0.00290979	     -0.00374410	     -0.00007574	     -0.00764257	     -0.00559044	     -0.00775990	     -0.00651624	      0.00704367	      0.00626424	      0.00327544	      0.00226752	     -0.00092110	     -0.00000000	      0.00000000	      0.00000000	     -0.00000000	      0.00000000	      0.00000000	      0.00000000	     -0.00000000	      0.00000000	      0.00000000	      0.00000000	      0.00000000	     -0.00000000	     -0.00000000
      0.02613331	      0.00000000	      0.00000000	      0.00000000	      0.00000000	      0.00000000	      0.00000000	      0.00000000	      0.00000000	      0.00000000	      0.00000000	      0.00000000	      0.00000000	      0.00000000	      0.00000000	      0.00000000	      0.00000000	      0.00000000	      0.00000000	      0.00000000	      0.00000000	      0.00000000	      0.00000000	      0.00000000	      0.00000000	      0.00000000	      0.00000000	      0.00000000	      0.00000000	      0.00000000	      0.00000000	      0.00000000	      0.00000000	      0.00000000	      0.00000000	      0.00000000	      0.00000000	     -0.00859937	     -0.00498682	     -0.00095486	      0.00130843	      0.00013649	     -0.00000000	      0.00000000	     -0.00000000	     -0.00156834	     -0.00289187	     -0.00289187	     -0.00377261	      0.00010403	     -0.00774165	     -0.00566355	     -0.00784678	     -0.00657694	      0.00711035	      0.00620637	      0.00318777	      0.00230200	     -0.00091512	      0.00000000	      0.00000000	     -0.00000000	     -0.00000000	      0.00000000	      0.00000000	      0.00000000	      0.00000000	      0.00000000	      0.00000000	      0.00000000	      0.00000000	     -0.00000000	     -0.00000000
      0.02799998	      0.00000000	      0.00000000	      0.00000000	      0.00000000	      0.00000000	      0.00000000	      0.00000000	      0.00000000	      0.00000000	      0.00000000	      0.00000000	      0.00000000	      0.00000000	      0.00000000	      0.00000000	      0.00000000	      0.00000000	      0.00000000	      0.00000000	      0.00000000	      0.00000000	      0.00000000	      0.00000000	      0.00000000	      0.00000000	      0.00000000	      0.00000000	      0.00000000	      0.00000000	      0.00000000	      0.00000000	      0.00000000	      0.00000000	      0.00000000	      0.00000000	      0.00000000	     -0.00842025	     -0.00492548	     -0.00086736	      0.00135822	      0.00015547	     -0.00000000	     -0.00000000	     -0.00000000	     -0.00157032	     -0.00287068	     -0.00287068	     -0.00380031	      0.00028652	     -0.00783667	     -0.00573598	     -0.00793210	     -0.00663717	      0.00717453	      0.00614463	      0.00309795	      0.00233659	     -0.00090790	     -0.00000000	     -0.00000000	     -0.00000000	      0.00000000	     -0.00000000	     -0.00000000	     -0.00000000	      0.00000000	      0.00000000	     -0.00000000	     -0.00000000	     -0.00000000	      0.00000000	     -0.00000000
      0.02986664	      0.00000000	      0.00000000	      0.00000000	      0.00000000	      0.00000000	      0.00000000	      0.00000000	      0.00000000	      0.00000000	      0.00000000	      0.00000000	      0.00000000	      0.00000000	      0.00000000	      0.00000000	      0.00000000	      0.00000000	      0.00000000	      0.00000000	      0.00000000	      0.00000000	      0.00000000	      0.00000000	      0.00000000	      0.00000000	      0.00000000	      0.00000000	      0.00000000	      0.00000000	      0.00000000	      0.00000000	      0.00000000	      0.00000000	      0.00000000	      0.00000000	      0.00000000	     -0.00824196	     -0.00486263	     -0.00077814	      0.00140815	      0.00017495	      0.00000000	     -0.00000000	      0.00000000	     -0.00157177	     -0.00284694	     -0.00284694	     -0.00382725	      0.00046919	     -0.00792644	     -0.00580679	     -0.00801488	     -0.00669626	      0.00723555	      0.00607969	      0.00300690	      0.00237093	     -0.00089973	      0.00000000	      0.00000000	      0.00000000	     -0.00000000	     -0.00000000	     -0.00000000	     -0.00000000	      0.00000000	      0.00000000	      0.00000000	      0.00000000	     -0.00000000	     -0.00000000	     -0.00000000
      0.03173331	      0.00000000	      0.00000000	      0.00000000	      0.00000000	      0.00000000	      0.00000000	      0.00000000	      0.00000000	      0.00000000	      0.00000000	      0.00000000	      0.00000000	      0.00000000	      0.00000000	      0.00000000	      0.00000000	      0.00000000	      0.00000000	      0.00000000	      0.00000000	      0.00000000	      0.00000000	      0.00000000	      0.00000000	      0.00000000	      0.00000000	      0.00000000	      0.00000000	      0.00000000	      0.00000000	      0.00000000	      0.00000000	      0.00000000	      0.00000000	      0.00000000	      0.00000000	     -0.00806465	     -0.00479839	     -0.00068733	      0.00145820	      0.00019480	     -0.00000000	     -0.00000000	     -0.00000000	     -0.00157214	     -0.00282087	     -0.00282087	     -0.00385350	      0.00065172	     -0.00801094	     -0.00587597	     -0.00809515	     -0.00675427	      0.00729349	      0.00601154	      0.00291464	      0.00240507	     -0.00089060	      0.00000000	      0.00000000	     -0.00000000	      0.00000000	     -0.00000000	     -0.00000000	      0.00000000	      0.00000000	     -0.00000000	     -0.00000000	      0.00000000	     -0.00000000	      0.00000000	      0.00000000
      0.03359997	      0.00000000	      0.00000000	      0.00000000	      0.00000000	      0.00000000	      0.00000000	      0.00000000	      0.00000000	      0.00000000	      0.00000000	      0.00000000	      0.00000000	      0.00000000	      0.00000000	      0.00000000	      0.00000000	      0.00000000	      0.00000000	      0.00000000	      0.00000000	      0.00000000	      0.00000000	      0.00000000	      0.00000000	      0.00000000	      0.00000000	      0.00000000	      0.00000000	      0.00000000	      0.00000000	      0.00000000	      0.00000000	      0.00000000	      0.00000000	      0.00000000	      0.00000000	     -0.00788938	     -0.00473328	     -0.00059585	      0.00150802	      0.00021503	      0.00000000	      0.00000000	     -0.00000000	     -0.00157174	     -0.00279397	     -0.00279397	     -0.00388054	      0.00083341	     -0.00808989	     -0.00594297	     -0.00817256	     -0.00681069	      0.00734851	      0.00594017	      0.00282076	      0.00243885	     -0.00088165	     -0.00000000	     -0.00000000	     -0.00000000	     -0.00000000	     -0.00000000	     -0.00000000	     -0.00000000	     -0.00000000	      0.00000000	      0.00000000	     -0.00000000	     -0.00000000	     -0.00000000	     -0.00000000
      0.03546664	      0.00000000	      0.00000000	      0.00000000	      0.00000000	      0.00000000	      0.00000000	      0.00000000	      0.00000000	      0.00000000	      0.00000000	      0.00000000	      0.00000000	      0.00000000	      0.00000000	      0.00000000	      0.00000000	      0.00000000	      0.00000000	      0.00000000	      0.00000000	      0.00000000	      0.00000000	      0.00000000	      0.00000000	      0.00000000	      0.00000000	      0.00000000	      0.00000000	      0.00000000	      0.00000000	      0.00000000	      0.00000000	      0.00000000	      0.00000000	      0.00000000	      0.00000000	     -0.00771796	     -0.00466804	     -0.00050492	      0.00155709	      0.00023546	      0.00000000	      0.00000000	      0.00000000	     -0.00157056	     -0.00276758	     -0.00276758	     -0.00390921	      0.00101274	     -0.00816268	     -0.00600700	     -0.00824639	     -0.00686487	      0.00740046	      0.00586593	      0.00272554	      0.00247201	     -0.00087369	      0.00000000	     -0.00000000	      0.00000000	      0.00000000	     -0.00000000	     -0.00000000	      0.00000000	     -0.00000000	      0.00000000	      0.00000000	     -0.00000000	      0.00000000	      0.00000000	     -0.00000000
      0.03733330	      0.00000000	      0.00000000	      0.00000000	      0.00000000	      0.00000000	      0.00000000	      0.00000000	      0.00000000	      0.00000000	      0.00000000	      0.00000000	      0.00000000	      0.00000000	      0.00000000	      0.00000000	      0.00000000	      0.00000000	      0.00000000	      0.00000000	      0.00000000	      0.00000000	      0.00000000	      0.00000000	      0.00000000	      0.00000000	      0.00000000	      0.00000000	      0.00000000	      0.00000000	      0.00000000	      0.00000000	      0.00000000	      0.00000000	      0.00000000	      0.00000000	      0.00000000	     -0.00755186	     -0.00460330	     -0.00041564	      0.00160497	      0.00025586	      0.00000000	      0.00000000	     -0.00000000	     -0.00156867	     -0.00274300	     -0.00274300	     -0.00394034	      0.00118858	     -0.00822886	     -0.00606747	     -0.00831612	     -0.00691633	      0.00744937	      0.00578905	      0.00262914	      0.00250435	     -0.00086747	      0.00000000	      0.00000000	     -0.00000000	      0.00000000	      0.00000000	      0.00000000	      0.00000000	      0.00000000	      0.00000000	      0.00000000	      0.00000000	      0.00000000	      0.00000000	      0.00000000
      0.03919997	      0.00000000	      0.00000000	      0.00000000	      0.00000000	      0.00000000	      0.00000000	      0.00000000	      0.00000000	      0.00000000	      0.00000000	      0.00000000	      0.00000000	      0.00000000	      0.00000000	      0.00000000	      0.00000000	      0.00000000	      0.00000000	      0.00000000	      0.00000000	      0.00000000	      0.00000000	      0.00000000	      0.00000000	      0.00000000	      0.00000000	      0.00000000	      0.00000000	      0.00000000	      0.00000000	      0.00000000	      0.00000000	      0.00000000	      0.00000000	      0.00000000	      0.00000000	     -0.00739239	     -0.00453965	     -0.00032914	      0.00165125	      0.00027602	     -0.00000000	     -0.00000000	      0.00000000	     -0.00156633	     -0.00272181	     -0.00272181	     -0.00397496	      0.00136014	     -0.00828811	     -0.00612380	     -0.00838129	     -0.00696462	      0.00749541	      0.00570962	      0.00253159	      0.00253572	     -0.00086390	      0.00000000	      0.00000000	      0.00000000	      0.00000000	      0.00000000	      0.00000000	     -0.00000000	      0.00000000	      0.00000000	      0.00000000	      0.00000000	     -0.00000000	      0.00000000	      0.00000000
      0.04106663	      0.00000000	      0.00000000	      0.00000000	      0.00000000	      0.00000000	      0.00000000	      0.00000000	      0.00000000	      0.00000000	      0.00000000	      0.00000000	      0.00000000	      0.00000000	      0.00000000	      0.00000000	      0.00000000	      0.00000000	      0.00000000	      0.00000000	      0.00000000	      0.00000000	      0.00000000	      0.00000000	      0.00000000	      0.00000000	      0.00000000	      0.00000000	      0.00000000	      0.00000000	      0.00000000	      0.00000000	      0.00000000	      0.00000000	      0.00000000	      0.00000000	      0.00000000	     -0.00724072	     -0.00447760	     -0.00024650	      0.00169555	      0.00029568	      0.00000000	      0.00000000	      0.00000000	     -0.00156386	     -0.00270552	     -0.00270552	     -0.00401401	      0.00152677	     -0.00834018	     -0.00617546	     -0.00844144	     -0.00700932	      0.00753876	      0.00562768	      0.00243293	      0.00256600	     -0.00086379	      0.00000000	      0.00000000	     -0.00000000	     -0.00000000	     -0.00000000	     -0.00000000	     -0.00000000	      0.00000000	      0.00000000	     -0.00000000	     -0.00000000	      0.00000000	     -0.00000000	      0.00000000
      0.04293330	      0.00000000	      0.00000000	      0.00000000	      0.00000000	      0.00000000	      0.00000000	      0.00000000	      0.00000000	      0.00000000	      0.00000000	      0.00000000	      0.00000000	      0.00000000	      0.00000000	      0.00000000	      0.00000000	      0.00000000	      0.00000000	      0.00000000	      0.00000000	      0.00000000	      0.00000000	      0.00000000	      0.00000000	      0.00000000	      0.00000000	      0.00000000	      0.00000000	      0.00000000	      0.00000000	      0.00000000	      0.00000000	      0.00000000	      0.00000000	      0.00000000	      0.00000000	     -0.00709665	     -0.00441708	     -0.00016768	      0.00173791	      0.00031467	      0.00000000	     -0.00000000	      0.00000000	     -0.00156091	     -0.00269395	     -0.00269395	     -0.00405698	      0.00168850	     -0.00838523	     -0.00622258	     -0.00849660	     -0.00705061	      0.00757941	      0.00554330	      0.00233355	      0.00259526	     -0.00086677	      0.00000000	      0.00000000	     -0.00000000	     -0.00000000	     -0.00000000	     -0.00000000	     -0.00000000	     -0.00000000	      0.00000000	      0.00000000	      0.00000000	      0.00000000	     -0.00000000	      0.00000000
      0.04479996	      0.00000000	      0.00000000	      0.00000000	      0.00000000	      0.00000000	      0.00000000	      0.00000000	      0.00000000	      0.00000000	      0.00000000	      0.00000000	      0.00000000	      0.00000000	      0.00000000	      0.00000000	      0.00000000	      0.00000000	      0.00000000	      0.00000000	      0.00000000	      0.00000000	      0.00000000	      0.00000000	      0.00000000	      0.00000000	      0.00000000	      0.00000000	      0.00000000	      0.00000000	      0.00000000	      0.00000000	      0.00000000	      0.00000000	      0.00000000	      0.00000000	      0.00000000	     -0.00695892	     -0.00435763	     -0.00009179	      0.00177869	      0.00033301	      0.00000000	      0.00000000	     -0.00000000	     -0.00155699	     -0.00268602	     -0.00268602	     -0.00410303	      0.00184609	     -0.00842383	     -0.00626570	     -0.00854710	     -0.00708890	      0.00761728	      0.00545647	      0.00223367	      0.00262368	     -0.00087211	      0.00000000	     -0.00000000	      0.00000000	     -0.00000000	     -0.00000000	     -0.00000000	     -0.00000000	     -0.00000000	      0.00000000	     -0.00000000	     -0.00000000	     -0.00000000	     -0.00000000	      0.00000000
      0.04666663	      0.00000000	      0.00000000	      0.00000000	      0.00000000	      0.00000000	      0.00000000	      0.00000000	      0.00000000	      0.00000000	      0.00000000	      0.00000000	      0.00000000	      0.00000000	      0.00000000	      0.00000000	      0.00000000	      0.00000000	      0.00000000	      0.00000000	      0.00000000	      0.00000000	      0.00000000	      0.00000000	      0.00000000	      0.00000000	      0.00000000	      0.00000000	      0.00000000	      0.00000000	      0.00000000	      0.00000000	      0.00000000	      0.00000000	      0.00000000	      0.00000000	      0.00000000	     -0.00682727	     -0.00429922	     -0.00001870	      0.00181792	      0.00035081	      0.00000000	     -0.00000000	     -0.00000000	     -0.00155230	     -0.00268175	     -0.00268175	     -0.00415235	      0.00199961	     -0.00845624	     -0.00630486	     -0.00859286	     -0.00712415	      0.00765233	      0.00536725	      0.00213330	      0.00265122	     -0.00087999	      0.00000000	      0.00000000	      0.00000000	      0.00000000	     -0.00000000	     -0.00000000	     -0.00000000	     -0.00000000	     -0.00000000	      0.00000000	     -0.00000000	      0.00000000	     -0.00000000	      0.00000000
      0.04853329	      0.00000000	      0.00000000	      0.00000000	      0.00000000	      0.00000000	      0.00000000	      0.00000000	      0.00000000	      0.00000000	      0.00000000	      0.00000000	      0.00000000	      0.00000000	      0.00000000	      0.00000000	      0.00000000	      0.00000000	      0.00000000	      0.00000000	      0.00000000	      0.00000000	      0.00000000	      0.00000000	      0.00000000	      0.00000000	      0.00000000	      0.00000000	      0.00000000	      0.00000000	      0.00000000	      0.00000000	      0.00000000	      0.00000000	      0.00000000	      0.00000000	      0.00000000	     -0.00670026	     -0.00424134	      0.00005275	      0.00185600	      0.00036813	     -0.00000000	     -0.00000000	     -0.00000000	     -0.00154631	     -0.00267936	     -0.00267936	     -0.00420345	      0.00215349	     -0.00848308	     -0.00634076	     -0.00863434	     -0.00715694	      0.00768428	      0.00527588	      0.00203299	      0.00267807	     -0.00088918	      0.00000000	      0.00000000	     -0.00000000	     -0.00000000	     -0.00000000	      0.00000000	      0.00000000	      0.00000000	      0.00000000	     -0.00000000	     -0.00000000	      0.00000000	     -0.00000000	     -0.00000000
      0.05039996	      0.00000000	      0.00000000	      0.00000000	      0.00000000	      0.00000000	      0.00000000	      0.00000000	      0.00000000	      0.00000000	      0.00000000	      0.00000000	      0.00000000	      0.00000000	      0.00000000	      0.00000000	      0.00000000	      0.00000000	      0.00000000	      0.00000000	      0.00000000	      0.00000000	      0.00000000	      0.00000000	      0.00000000	      0.00000000	      0.00000000	      0.00000000	      0.00000000	      0.00000000	      0.00000000	      0.00000000	      0.00000000	      0.00000000	      0.00000000	      0.00000000	      0.00000000	     -0.00657643	     -0.00418345	      0.00012369	      0.00189338	      0.00038511	     -0.00000000	     -0.00000000	     -0.00000000	     -0.00153893	     -0.00267749	     -0.00267749	     -0.00425549	      0.00230499	     -0.00850491	     -0.00637399	     -0.00867196	     -0.00718774	      0.00771299	      0.00518235	      0.00193284	      0.00270442	     -0.00089889	      0.00000000	      0.00000000	      0.00000000	      0.00000000	      0.00000000	      0.00000000	     -0.00000000	      0.00000000	     -0.00000000	      0.00000000	     -0.00000000	     -0.00000000	     -0.00000000	      0.00000000
      0.05226662	      0.00000000	      0.00000000	      0.00000000	      0.00000000	      0.00000000	      0.00000000	      0.00000000	      0.00000000	      0.00000000	      0.00000000	      0.00000000	      0.00000000	      0.00000000	      0.00000000	      0.00000000	      0.00000000	      0.00000000	      0.00000000	      0.00000000	      0.00000000	      0.00000000	      0.00000000	      0.00000000	      0.00000000	      0.00000000	      0.00000000	      0.00000000	      0.00000000	      0.00000000	      0.00000000	      0.00000000	      0.00000000	      0.00000000	      0.00000000	      0.00000000	      0.00000000	     -0.00645536	     -0.00412547	      0.00019442	      0.00193013	      0.00040191	     -0.00000000	      0.00000000	     -0.00000000	     -0.00153071	     -0.00267598	     -0.00267598	     -0.00430868	      0.00245388	     -0.00852204	     -0.00640470	     -0.00870580	     -0.00721660	      0.00773841	      0.00508668	      0.00183273	      0.00273028	     -0.00090926	      0.00000000	      0.00000000	     -0.00000000	     -0.00000000	     -0.00000000	     -0.00000000	      0.00000000	      0.00000000	     -0.00000000	     -0.00000000	      0.00000000	     -0.00000000	     -0.00000000	     -0.00000000
      0.05413329	      0.00000000	      0.00000000	      0.00000000	      0.00000000	      0.00000000	      0.00000000	      0.00000000	      0.00000000	      0.00000000	      0.00000000	      0.00000000	      0.00000000	      0.00000000	      0.00000000	      0.00000000	      0.00000000	      0.00000000	      0.00000000	      0.00000000	      0.00000000	      0.00000000	      0.00000000	      0.00000000	      0.00000000	      0.00000000	      0.00000000	      0.00000000	      0.00000000	      0.00000000	      0.00000000	      0.00000000	      0.00000000	      0.00000000	      0.00000000	      0.00000000	      0.00000000	     -0.00633663	     -0.00406731	      0.00026532	      0.00196638	      0.00041865	     -0.00000000	     -0.00000000	     -0.00000000	     -0.00152216	     -0.00267448	     -0.00267448	     -0.00436292	      0.00260025	     -0.00853472	     -0.00643307	     -0.00873595	     -0.00724361	      0.00776043	      0.00498900	      0.00173273	      0.00275565	     -0.00092022	     -0.00000000	     -0.00000000	      0.00000000	     -0.00000000	      0.00000000	      0.00000000	      0.00000000	      0.00000000	      0.00000000	      0.00000000	     -0.00000000	     -0.00000000	      0.00000000	     -0.00000000
      0.05599995	      0.00000000	      0.00000000	      0.00000000	      0.00000000	      0.00000000	      0.00000000	      0.00000000	      0.00000000	      0.00000000	      0.00000000	      0.00000000	      0.00000000	      0.00000000	      0.00000000	      0.00000000	      0.00000000	      0.00000000	      0.00000000	      0.00000000	      0.00000000	      0.00000000	      0.00000000	      0.00000000	      0.00000000	      0.00000000	      0.00000000	      0.00000000	      0.00000000	      0.00000000	      0.00000000	      0.00000000	      0.00000000	      0.00000000	      0.00000000	      0.00000000	      0.00000000	     -0.00622018	     -0.00400903	      0.00033645	      0.00200210	      0.00043540	      0.00000000	     -0.00000000	      0.00000000	     -0.00151390	     -0.00267300	     -0.00267300	     -0.00441837	      0.00274397	     -0.00854316	     -0.00645915	     -0.00876240	     -0.00726878	      0.00777900	      0.00488949	      0.00163291	      0.00278049	     -0.00093192	      0.00000000	      0.00000000	     -0.00000000	     -0.00000000	      0.00000000	      0.00000000	     -0.00000000	     -0.00000000	      0.00000000	      0.00000000	      0.00000000	      0.00000000	     -0.00000000	      0.00000000
      0.05786662	      0.00000000	      0.00000000	      0.00000000	      0.00000000	      0.00000000	      0.00000000	      0.00000000	      0.00000000	      0.00000000	      0.00000000	      0.00000000	      0.00000000	      0.00000000	      0.00000000	      0.00000000	      0.00000000	      0.00000000	      0.00000000	      0.00000000	      0.00000000	      0.00000000	      0.00000000	      0.00000000	      0.00000000	      0.00000000	      0.00000000	      0.00000000	      0.00000000	      0.00000000	      0.00000000	      0.00000000	      0.00000000	      0.00000000	      0.00000000	      0.00000000	      0.00000000	     -0.00610573	     -0.00395060	      0.00040813	      0.00203738	      0.00045215	     -0.00000000	      0.00000000	     -0.00000000	     -0.00150631	     -0.00267096	     -0.00267096	     -0.00447451	      0.00288493	     -0.00854760	     -0.00648317	     -0.00878533	     -0.00729227	      0.00779398	      0.00478850	      0.00153365	      0.00280482	     -0.00094400	      0.00000000	      0.00000000	      0.00000000	      0.00000000	      0.00000000	      0.00000000	      0.00000000	      0.00000000	      0.00000000	      0.00000000	     -0.00000000	      0.00000000	      0.00000000	      0.00000000
      0.05973328	      0.00000000	      0.00000000	      0.00000000	      0.00000000	      0.00000000	      0.00000000	      0.00000000	      0.00000000	      0.00000000	      0.00000000	      0.00000000	      0.00000000	      0.00000000	      0.00000000	      0.00000000	      0.00000000	      0.00000000	      0.00000000	      0.00000000	      0.00000000	      0.00000000	      0.00000000	      0.00000000	      0.00000000	      0.00000000	      0.00000000	      0.00000000	      0.00000000	      0.00000000	      0.00000000	      0.00000000	      0.00000000	      0.00000000	      0.00000000	      0.00000000	      0.00000000	     -0.00599449	     -0.00389264	      0.00047921	      0.00207177	      0.00046883	      0.00000000	     -0.00000000	     -0.00000000	     -0.00150072	     -0.00267018	     -0.00267018	     -0.00453270	      0.00302236	     -0.00854794	     -0.00650460	     -0.00880430	     -0.00731360	      0.00780560	      0.00468620	      0.00143487	      0.00282841	     -0.00095776	      0.00000000	      0.00000000	     -0.00000000	     -0.00000000	      0.00000000	      0.00000000	     -0.00000000	     -0.00000000	     -0.00000000	      0.00000000	     -0.00000000	     -0.00000000	     -0.00000000	      0.00000000
      0.06159995	      0.00000000	      0.00000000	      0.00000000	      0.00000000	      0.00000000	      0.00000000	      0.00000000	      0.00000000	      0.00000000	      0.00000000	      0.00000000	      0.00000000	      0.00000000	      0.00000000	      0.00000000	      0.00000000	      0.00000000	      0.00000000	      0.00000000	      0.00000000	      0.00000000	      0.00000000	      0.00000000	      0.00000000	      0.00000000	      0.00000000	      0.00000000	      0.00000000	      0.00000000	      0.00000000	      0.00000000	      0.00000000	      0.00000000	      0.00000000	      0.00000000	      0.00000000	     -0.00588826	     -0.00383600	      0.00054801	      0.00210462	      0.00048528	      0.00000000	     -0.00000000	      0.00000000	     -0.00149852	     -0.00267312	     -0.00267312	     -0.00459451	      0.00315512	     -0.00854403	     -0.00652276	     -0.00881877	     -0.00733208	      0.00781417	      0.00458294	      0.00133669	      0.00285090	     -0.00097491	      0.00000000	      0.00000000	     -0.00000000	     -0.00000000	     -0.00000000	     -0.00000000	      0.00000000	     -0.00000000	     -0.00000000	     -0.00000000	     -0.00000000	     -0.00000000	      0.00000000	      0.00000000
      0.06346661	      0.00000000	      0.00000000	      0.00000000	      0.00000000	      0.00000000	      0.00000000	      0.00000000	      0.00000000	      0.00000000	      0.00000000	      0.00000000	      0.00000000	      0.00000000	      0.00000000	      0.00000000	      0.00000000	      0.00000000	      0.00000000	      0.00000000	      0.00000000	      0.00000000	      0.00000000	      0.00000000	      0.00000000	      0.00000000	      0.00000000	      0.00000000	      0.00000000	      0.00000000	      0.00000000	      0.00000000	      0.00000000	      0.00000000	      0.00000000	      0.00000000	      0.00000000	     -0.00578737	     -0.00378095	      0.00061411	      0.00213578	      0.00050129	      0.00000000	      0.00000000	      0.00000000	     -0.00150008	     -0.00267989	     -0.00267989	     -0.00465941	      0.00328270	     -0.00853613	     -0.00653769	     -0.00882885	     -0.00734778	      0.00781975	      0.00447935	      0.00123983	      0.00287225	     -0.00099527	     -0.00000000	      0.00000000	     -0.00000000	      0.00000000	     -0.00000000	     -0.00000000	     -0.00000000	     -0.00000000	      0.00000000	      0.00000000	     -0.00000000	     -0.00000000	      0.00000000	      0.00000000
      0.06533328	      0.00000000	      0.00000000	      0.00000000	      0.00000000	      0.00000000	      0.00000000	      0.00000000	      0.00000000	      0.00000000	      0.00000000	      0.00000000	      0.00000000	      0.00000000	      0.00000000	      0.00000000	      0.00000000	      0.00000000	      0.00000000	      0.00000000	      0.00000000	      0.00000000	      0.00000000	      0.00000000	      0.00000000	      0.00000000	      0.00000000	      0.00000000	      0.00000000	      0.00000000	      0.00000000	      0.00000000	      0.00000000	      0.00000000	      0.00000000	      0.00000000	      0.00000000	     -0.00568952	     -0.00372665	      0.00067965	      0.00216605	      0.00051681	      0.00000000	     -0.00000000	      0.00000000	     -0.00150417	     -0.00268640	     -0.00268640	     -0.00472369	      0.00340584	     -0.00852517	     -0.00655064	     -0.00883568	     -0.00736190	      0.00782186	      0.00441031	      0.00114560	      0.00289287	     -0.00101562	      0.00000000	     -0.00000000	      0.00000000	      0.00000000	      0.00000000	      0.00000000	      0.00000000	     -0.00000000	     -0.00000000	     -0.00000000	     -0.00000000	      0.00000000	     -0.00000000	     -0.00000000
      0.06719994	      0.00000000	      0.00000000	      0.00000000	      0.00000000	      0.00000000	      0.00000000	      0.00000000	      0.00000000	      0.00000000	      0.00000000	      0.00000000	      0.00000000	      0.00000000	      0.00000000	      0.00000000	      0.00000000	      0.00000000	      0.00000000	      0.00000000	      0.00000000	      0.00000000	      0.00000000	      0.00000000	      0.00000000	      0.00000000	      0.00000000	      0.00000000	      0.00000000	      0.00000000	      0.00000000	      0.00000000	      0.00000000	      0.00000000	      0.00000000	      0.00000000	      0.00000000	     -0.00559116	     -0.00367163	      0.00074790	      0.00219670	      0.00053205	      0.00000000	      0.00000000	      0.00000000	     -0.00150931	     -0.00268733	     -0.00268733	     -0.00478353	      0.00352635	     -0.00851208	     -0.00656325	     -0.00884072	     -0.00737598	      0.00781988	      0.00430956	      0.00105462	      0.00291345	     -0.00103211	     -0.00000000	     -0.00000000	     -0.00000000	     -0.00000000	     -0.00000000	     -0.00000000	     -0.00000000	     -0.00000000	      0.00000000	     -0.00000000	     -0.00000000	     -0.00000000	      0.00000000	      0.00000000
      0.06906661	      0.00000000	      0.00000000	      0.00000000	      0.00000000	      0.00000000	      0.00000000	      0.00000000	      0.00000000	      0.00000000	      0.00000000	      0.00000000	      0.00000000	      0.00000000	      0.00000000	      0.00000000	      0.00000000	      0.00000000	      0.00000000	      0.00000000	      0.00000000	      0.00000000	      0.00000000	      0.00000000	      0.00000000	      0.00000000	      0.00000000	      0.00000000	      0.00000000	      0.00000000	      0.00000000	      0.00000000	      0.00000000	      0.00000000	      0.00000000	      0.00000000	      0.00000000	     -0.00549096	     -0.00361535	      0.00082000	      0.00222821	      0.00054699	     -0.00000000	     -0.00000000	     -0.00000000	     -0.00151511	     -0.00268050	     -0.00268050	     -0.00483724	      0.00364498	     -0.00849715	     -0.00657601	     -0.00884449	     -0.00739057	      0.00781352	      0.00420970	      0.00096696	      0.00293429	     -0.00104287	     -0.00000000	      0.00000000	     -0.00000000	      0.00000000	     -0.00000000	     -0.00000000	     -0.00000000	     -0.00000000	      0.00000000	     -0.00000000	      0.00000000	     -0.00000000	      0.00000000	     -0.00000000
      0.07093327	      0.00000000	      0.00000000	      0.00000000	      0.00000000	      0.00000000	      0.00000000	      0.00000000	      0.00000000	      0.00000000	      0.00000000	      0.00000000	      0.00000000	      0.00000000	      0.00000000	      0.00000000	      0.00000000	      0.00000000	      0.00000000	      0.00000000	      0.00000000	      0.00000000	      0.00000000	      0.00000000	      0.00000000	      0.00000000	      0.00000000	      0.00000000	      0.00000000	      0.00000000	      0.00000000	      0.00000000	      0.00000000	      0.00000000	      0.00000000	      0.00000000	      0.00000000	     -0.00538889	     -0.00355778	      0.00089580	      0.00226061	      0.00056128	      0.00000000	      0.00000000	      0.00000000	     -0.00152146	     -0.00266472	     -0.00266472	     -0.00488314	      0.00376159	     -0.00848045	     -0.00658889	     -0.00884716	     -0.00740574	      0.00780261	      0.00411134	      0.00088404	      0.00295556	     -0.00104611	      0.00000000	     -0.00000000	     -0.00000000	      0.00000000	     -0.00000000	     -0.00000000	     -0.00000000	     -0.00000000	      0.00000000	     -0.00000000	      0.00000000	      0.00000000	     -0.00000000	      0.00000000
      0.07279994	      0.00000000	      0.00000000	      0.00000000	      0.00000000	      0.00000000	      0.00000000	      0.00000000	      0.00000000	      0.00000000	      0.00000000	      0.00000000	      0.00000000	      0.00000000	      0.00000000	      0.00000000	      0.00000000	      0.00000000	      0.00000000	      0.00000000	      0.00000000	      0.00000000	      0.00000000	      0.00000000	      0.00000000	      0.00000000	      0.00000000	      0.00000000	      0.00000000	      0.00000000	      0.00000000	      0.00000000	      0.00000000	      0.00000000	      0.00000000	      0.00000000	      0.00000000	     -0.00528574	     -0.00349929	      0.00097433	      0.00229360	      0.00057464	     -0.00000000	      0.00000000	      0.00000000	     -0.00152866	     -0.00264036	     -0.00264036	     -0.00492087	      0.00387574	     -0.00846189	     -0.00660146	     -0.00884855	     -0.00742114	      0.00778717	      0.00401494	      0.00080604	      0.00297722	     -0.00104131	      0.00000000	      0.00000000	      0.00000000	      0.00000000	     -0.00000000	     -0.00000000	      0.00000000	      0.00000000	      0.00000000	      0.00000000	     -0.00000000	      0.00000000	      0.00000000	      0.00000000
      0.07466660	      0.00000000	      0.00000000	      0.00000000	      0.00000000	      0.00000000	      0.00000000	      0.00000000	      0.00000000	      0.00000000	      0.00000000	      0.00000000	      0.00000000	      0.00000000	      0.00000000	      0.00000000	      0.00000000	      0.00000000	      0.00000000	      0.00000000	      0.00000000	      0.00000000	      0.00000000	      0.00000000	      0.00000000	      0.00000000	      0.00000000	      0.00000000	      0.00000000	      0.00000000	      0.00000000	      0.00000000	      0.00000000	      0.00000000	      0.00000000	      0.00000000	      0.00000000	     -0.00518302	     -0.00344082	      0.00105448	      0.00232671	      0.00058698	      0.00000000	     -0.00000000	      0.00000000	     -0.00153626	     -0.00260731	     -0.00260731	     -0.00494959	      0.00398568	     -0.00844204	     -0.00661362	     -0.00884879	     -0.00743651	      0.00776757	      0.00392230	      0.00073407	      0.00299890	     -0.00102811	     -0.00000000	      0.00000000	      0.00000000	      0.00000000	      0.00000000	      0.00000000	      0.00000000	      0.00000000	      0.00000000	      0.00000000	      0.00000000	      0.00000000	      0.00000000	      0.00000000
      0.07653327	      0.00000000	      0.00000000	      0.00000000	      0.00000000	      0.00000000	      0.00000000	      0.00000000	      0.00000000	      0.00000000	      0.00000000	      0.00000000	      0.00000000	      0.00000000	      0.00000000	      0.00000000	      0.00000000	      0.00000000	      0.00000000	      0.00000000	      0.00000000	      0.00000000	      0.00000000	      0.00000000	      0.00000000	      0.00000000	      0.00000000	      0.00000000	      0.00000000	      0.00000000	      0.00000000	      0.00000000	      0.00000000	      0.00000000	      0.00000000	      0.00000000	      0.00000000	     -0.00508684	     -0.00338663	      0.00113254	      0.00235820	      0.00059762	     -0.00000000	      0.00000000	      0.00000000	     -0.00154094	     -0.00256143	     -0.00256143	     -0.00496140	      0.00408235	     -0.00842432	     -0.00662633	     -0.00884998	     -0.00745228	      0.00774549	      0.00384350	      0.00067571	      0.00301914	     -0.00100264	     -0.00000000	      0.00000000	     -0.00000000	     -0.00000000	      0.00000000	     -0.00000000	     -0.00000000	     -0.00000000	     -0.00000000	     -0.00000000	     -0.00000000	     -0.00000000	     -0.00000000	     -0.00000000
      0.07839993	      0.00000000	      0.00000000	      0.00000000	      0.00000000	      0.00000000	      0.00000000	      0.00000000	      0.00000000	      0.00000000	      0.00000000	      0.00000000	      0.00000000	      0.00000000	      0.00000000	      0.00000000	      0.00000000	      0.00000000	      0.00000000	      0.00000000	      0.00000000	      0.00000000	      0.00000000	      0.00000000	      0.00000000	      0.00000000	      0.00000000	      0.00000000	      0.00000000	      0.00000000	      0.00000000	      0.00000000	      0.00000000	      0.00000000	      0.00000000	      0.00000000	      0.00000000	     -0.00500443	     -0.00334160	      0.00120314	      0.00238589	      0.00060576	      0.00000000	      0.00000000	      0.00000000	     -0.00154035	     -0.00250126	     -0.00250126	     -0.00494996	      0.00415657	     -0.00841260	     -0.00664049	     -0.00885451	     -0.00746872	      0.00772402	      0.00378863	      0.00063798	      0.00303624	     -0.00096304	      0.00000000	      0.00000000	      0.00000000	      0.00000000	     -0.00000000	      0.00000000	     -0.00000000	      0.00000000	      0.00000000	      0.00000000	     -0.00000000	     -0.00000000	      0.00000000	     -0.00000000
      0.08026660	      0.00000000	      0.00000000	      0.00000000	      0.00000000	      0.00000000	      0.00000000	      0.00000000	      0.00000000	      0.00000000	      0.00000000	      0.00000000	      0.00000000	      0.00000000	      0.00000000	      0.00000000	      0.00000000	      0.00000000	      0.00000000	      0.00000000	      0.00000000	      0.00000000	      0.00000000	      0.00000000	      0.00000000	      0.00000000	      0.00000000	      0.00000000	      0.00000000	      0.00000000	      0.00000000	      0.00000000	      0.00000000	      0.00000000	      0.00000000	      0.00000000	      0.00000000	     -0.00493858	     -0.00330728	      0.00126300	      0.00240870	      0.00061144	     -0.00000000	     -0.00000000	     -0.00000000	     -0.00153570	     -0.00243260	     -0.00243260	     -0.00491903	      0.00420737	     -0.00840769	     -0.00665571	     -0.00886265	     -0.00748525	      0.00770563	      0.00375799	      0.00061981	      0.00304958	     -0.00091403	      0.00000000	      0.00000000	     -0.00000000	      0.00000000	      0.00000000	      0.00000000	      0.00000000	      0.00000000	     -0.00000000	     -0.00000000	     -0.00000000	      0.00000000	     -0.00000000	      0.00000000
      0.08213326	      0.00000000	      0.00000000	      0.00000000	      0.00000000	      0.00000000	      0.00000000	      0.00000000	      0.00000000	      0.00000000	      0.00000000	      0.00000000	      0.00000000	      0.00000000	      0.00000000	      0.00000000	      0.00000000	      0.00000000	      0.00000000	      0.00000000	      0.00000000	      0.00000000	      0.00000000	      0.00000000	      0.00000000	      0.00000000	      0.00000000	      0.00000000	      0.00000000	      0.00000000	      0.00000000	      0.00000000	      0.00000000	      0.00000000	      0.00000000	      0.00000000	      0.00000000	     -0.00489256	     -0.00328523	      0.00130805	      0.00242532	      0.00061453	      0.00000000	     -0.00000000	      0.00000000	     -0.00152845	     -0.00236361	     -0.00236361	     -0.00487438	      0.00423401	     -0.00840967	     -0.00667089	     -0.00887380	     -0.00750071	      0.00769237	      0.00375079	      0.00061970	      0.00305851	     -0.00086216	     -0.00000000	     -0.00000000	     -0.00000000	     -0.00000000	     -0.00000000	     -0.00000000	     -0.00000000	     -0.00000000	     -0.00000000	     -0.00000000	      0.00000000	      0.00000000	      0.00000000	     -0.00000000
      0.08399993	      0.00000000	      0.00000000	      0.00000000	      0.00000000	      0.00000000	      0.00000000	      0.00000000	      0.00000000	      0.00000000	      0.00000000	      0.00000000	      0.00000000	      0.00000000	      0.00000000	      0.00000000	      0.00000000	      0.00000000	      0.00000000	      0.00000000	      0.00000000	      0.00000000	      0.00000000	      0.00000000	      0.00000000	      0.00000000	      0.00000000	      0.00000000	      0.00000000	      0.00000000	      0.00000000	      0.00000000	      0.00000000	      0.00000000	      0.00000000	      0.00000000	      0.00000000	     -0.00486751	     -0.00327581	      0.00133631	      0.00243516	      0.00061497	     -0.00000000	     -0.00000000	      0.00000000	     -0.00151938	     -0.00229978	     -0.00229978	     -0.00482033	      0.00423716	     -0.00841812	     -0.00668525	     -0.00888727	     -0.00751439	      0.00768507	      0.00376537	      0.00063613	      0.00306284	     -0.00081186	      0.00000000	      0.00000000	     -0.00000000	     -0.00000000	     -0.00000000	     -0.00000000	     -0.00000000	      0.00000000	      0.00000000	     -0.00000000	      0.00000000	      0.00000000	     -0.00000000	     -0.00000000
      0.08586659	      0.00000000	      0.00000000	      0.00000000	      0.00000000	      0.00000000	      0.00000000	      0.00000000	      0.00000000	      0.00000000	      0.00000000	      0.00000000	      0.00000000	      0.00000000	      0.00000000	      0.00000000	      0.00000000	      0.00000000	      0.00000000	      0.00000000	      0.00000000	      0.00000000	      0.00000000	      0.00000000	      0.00000000	      0.00000000	      0.00000000	      0.00000000	      0.00000000	      0.00000000	      0.00000000	      0.00000000	      0.00000000	      0.00000000	      0.00000000	      0.00000000	      0.00000000	     -0.00486004	     -0.00327709	      0.00135026	      0.00243929	      0.00061272	      0.00000000	      0.00000000	      0.00000000	     -0.00150732	     -0.00223898	     -0.00223898	     -0.00475566	      0.00421990	     -0.00843241	     -0.00669921	     -0.00890308	     -0.00752688	      0.00768247	      0.00379944	      0.00066821	      0.00306338	     -0.00076107	     -0.00000000	      0.00000000	     -0.00000000	     -0.00000000	      0.00000000	      0.00000000	     -0.00000000	      0.00000000	      0.00000000	      0.00000000	     -0.00000000	      0.00000000	      0.00000000	      0.00000000
      0.08773326	      0.00000000	      0.00000000	      0.00000000	      0.00000000	      0.00000000	      0.00000000	      0.00000000	      0.00000000	      0.00000000	      0.00000000	      0.00000000	      0.00000000	      0.00000000	      0.00000000	      0.00000000	      0.00000000	      0.00000000	      0.00000000	      0.00000000	      0.00000000	      0.00000000	      0.00000000	      0.00000000	      0.00000000	      0.00000000	      0.00000000	      0.00000000	      0.00000000	      0.00000000	      0.00000000	      0.00000000	      0.00000000	      0.00000000	      0.00000000	      0.00000000	      0.00000000	     -0.00486812	     -0.00328801	      0.00135172	      0.00243837	      0.00060758	      0.00000000	      0.00000000	      0.00000000	     -0.00149045	     -0.00217829	     -0.00217829	     -0.00467749	      0.00418318	     -0.00845239	     -0.00671324	     -0.00892141	     -0.00753881	      0.00768336	      0.00385275	      0.00071680	      0.00306053	     -0.00070707	      0.00000000	      0.00000000	      0.00000000	      0.00000000	      0.00000000	      0.00000000	     -0.00000000	      0.00000000	     -0.00000000	      0.00000000	     -0.00000000	      0.00000000	     -0.00000000	     -0.00000000
      0.08959992	      0.00000000	      0.00000000	      0.00000000	      0.00000000	      0.00000000	      0.00000000	      0.00000000	      0.00000000	      0.00000000	      0.00000000	      0.00000000	      0.00000000	      0.00000000	      0.00000000	      0.00000000	      0.00000000	      0.00000000	      0.00000000	      0.00000000	      0.00000000	      0.00000000	      0.00000000	      0.00000000	      0.00000000	      0.00000000	      0.00000000	      0.00000000	      0.00000000	      0.00000000	      0.00000000	      0.00000000	      0.00000000	      0.00000000	      0.00000000	      0.00000000	      0.00000000	     -0.00489291	     -0.00330881	      0.00133968	      0.00243185	      0.00059993	     -0.00000000	     -0.00000000	     -0.00000000	     -0.00146975	     -0.00212306	     -0.00212306	     -0.00459184	      0.00412714	     -0.00847689	     -0.00672626	     -0.00894064	     -0.00754906	      0.00768754	      0.00392306	      0.00077980	      0.00305393	     -0.00065531	      0.00000000	     -0.00000000	     -0.00000000	     -0.00000000	     -0.00000000	     -0.00000000	     -0.00000000	     -0.00000000	      0.00000000	      0.00000000	     -0.00000000	     -0.00000000	     -0.00000000	     -0.00000000
      0.09146659	      0.00000000	      0.00000000	      0.00000000	      0.00000000	      0.00000000	      0.00000000	      0.00000000	      0.00000000	      0.00000000	      0.00000000	      0.00000000	      0.00000000	      0.00000000	      0.00000000	      0.00000000	      0.00000000	      0.00000000	      0.00000000	      0.00000000	      0.00000000	      0.00000000	      0.00000000	      0.00000000	      0.00000000	      0.00000000	      0.00000000	      0.00000000	      0.00000000	      0.00000000	      0.00000000	      0.00000000	      0.00000000	      0.00000000	      0.00000000	      0.00000000	      0.00000000	     -0.00493346	     -0.00333867	      0.00131522	      0.00241995	      0.00059039	      0.00000000	     -0.00000000	      0.00000000	     -0.00144574	     -0.00207541	     -0.00207541	     -0.00450317	      0.00405325	     -0.00850453	     -0.00673762	     -0.00895932	     -0.00755700	      0.00769401	      0.00400745	      0.00085475	      0.00304360	     -0.00060883	      0.00000000	      0.00000000	      0.00000000	      0.00000000	      0.00000000	      0.00000000	     -0.00000000	      0.00000000	      0.00000000	      0.00000000	     -0.00000000	     -0.00000000	      0.00000000	     -0.00000000
      0.09333325	      0.00000000	      0.00000000	      0.00000000	      0.00000000	      0.00000000	      0.00000000	      0.00000000	      0.00000000	      0.00000000	      0.00000000	      0.00000000	      0.00000000	      0.00000000	      0.00000000	      0.00000000	      0.00000000	      0.00000000	      0.00000000	      0.00000000	      0.00000000	      0.00000000	      0.00000000	      0.00000000	      0.00000000	      0.00000000	      0.00000000	      0.00000000	      0.00000000	      0.00000000	      0.00000000	      0.00000000	      0.00000000	      0.00000000	      0.00000000	      0.00000000	      0.00000000	     -0.00498935	     -0.00337712	      0.00127922	      0.00240276	      0.00057949	     -0.00000000	     -0.00000000	     -0.00000000	     -0.00141880	     -0.00203628	     -0.00203628	     -0.00441462	      0.00396189	     -0.00853421	     -0.00674679	     -0.00897616	     -0.00756205	      0.00770174	      0.00410423	      0.00094026	      0.00302944	     -0.00056959	      0.00000000	     -0.00000000	      0.00000000	     -0.00000000	      0.00000000	      0.00000000	      0.00000000	     -0.00000000	     -0.00000000	     -0.00000000	     -0.00000000	     -0.00000000	     -0.00000000	     -0.00000000
      0.09519992	      0.00000000	      0.00000000	      0.00000000	      0.00000000	      0.00000000	      0.00000000	      0.00000000	      0.00000000	      0.00000000	      0.00000000	      0.00000000	      0.00000000	      0.00000000	      0.00000000	      0.00000000	      0.00000000	      0.00000000	      0.00000000	      0.00000000	      0.00000000	      0.00000000	      0.00000000	      0.00000000	      0.00000000	      0.00000000	      0.00000000	      0.00000000	      0.00000000	      0.00000000	      0.00000000	      0.00000000	      0.00000000	      0.00000000	      0.00000000	      0.00000000	      0.00000000	     -0.00505987	     -0.00342349	      0.00123284	      0.00238047	      0.00056804	      0.00000000	      0.00000000	     -0.00000000	     -0.00138991	     -0.00200646	     -0.00200646	     -0.00433002	      0.00385385	     -0.00856463	     -0.00675312	     -0.00898964	     -0.00756342	      0.00770959	      0.00421119	      0.00103418	      0.00301139	     -0.00053980	     -0.00000000	     -0.00000000	     -0.00000000	      0.00000000	      0.00000000	      0.00000000	     -0.00000000	      0.00000000	     -0.00000000	     -0.00000000	      0.00000000	      0.00000000	      0.00000000	     -0.00000000
      0.09706658	      0.00000000	      0.00000000	      0.00000000	      0.00000000	      0.00000000	      0.00000000	      0.00000000	      0.00000000	      0.00000000	      0.00000000	      0.00000000	      0.00000000	      0.00000000	      0.00000000	      0.00000000	      0.00000000	      0.00000000	      0.00000000	      0.00000000	      0.00000000	      0.00000000	      0.00000000	      0.00000000	      0.00000000	      0.00000000	      0.00000000	      0.00000000	      0.00000000	      0.00000000	      0.00000000	      0.00000000	      0.00000000	      0.00000000	      0.00000000	      0.00000000	      0.00000000	     -0.00514049	     -0.00347525	      0.00118048	      0.00235454	      0.00055702	      0.00000000	      0.00000000	     -0.00000000	     -0.00135906	     -0.00198176	     -0.00198176	     -0.00424942	      0.00373243	     -0.00859466	     -0.00675707	     -0.00899919	     -0.00756145	      0.00771557	      0.00432528	      0.00113445	      0.00299008	     -0.00051745	      0.00000000	     -0.00000000	     -0.00000000	      0.00000000	     -0.00000000	     -0.00000000	      0.00000000	      0.00000000	      0.00000000	      0.00000000	      0.00000000	      0.00000000	      0.00000000	     -0.00000000
      0.09893325	      0.00000000	      0.00000000	      0.00000000	      0.00000000	      0.00000000	      0.00000000	      0.00000000	      0.00000000	      0.00000000	      0.00000000	      0.00000000	      0.00000000	      0.00000000	      0.00000000	      0.00000000	      0.00000000	      0.00000000	      0.00000000	      0.00000000	      0.00000000	      0.00000000	      0.00000000	      0.00000000	      0.00000000	      0.00000000	      0.00000000	      0.00000000	      0.00000000	      0.00000000	      0.00000000	      0.00000000	      0.00000000	      0.00000000	      0.00000000	      0.00000000	      0.00000000	     -0.00522749	     -0.00353050	      0.00112572	      0.00232613	      0.00054700	     -0.00000000	     -0.00000000	      0.00000000	     -0.00132562	     -0.00195683	     -0.00195683	     -0.00416986	      0.00359923	     -0.00862385	     -0.00675931	     -0.00900465	     -0.00755660	      0.00771778	      0.00444554	      0.00124044	      0.00296597	     -0.00049897	     -0.00000000	      0.00000000	     -0.00000000	      0.00000000	     -0.00000000	     -0.00000000	      0.00000000	     -0.00000000	     -0.00000000	     -0.00000000	      0.00000000	     -0.00000000	      0.00000000	      0.00000000
      0.10079991	      0.00000000	      0.00000000	      0.00000000	      0.00000000	      0.00000000	      0.00000000	      0.00000000	      0.00000000	      0.00000000	      0.00000000	      0.00000000	      0.00000000	      0.00000000	      0.00000000	      0.00000000	      0.00000000	      0.00000000	      0.00000000	      0.00000000	      0.00000000	      0.00000000	      0.00000000	      0.00000000	      0.00000000	      0.00000000	      0.00000000	      0.00000000	      0.00000000	      0.00000000	      0.00000000	      0.00000000	      0.00000000	      0.00000000	      0.00000000	      0.00000000	      0.00000000	     -0.00531800	     -0.00358768	      0.00107103	      0.00229603	      0.00053835	     -0.00000000	      0.00000000	     -0.00000000	     -0.00128960	     -0.00192786	     -0.00192786	     -0.00408906	      0.00345547	     -0.00865160	     -0.00676013	     -0.00900556	     -0.00754898	      0.00771454	      0.00454278	      0.00135234	      0.00293934	     -0.00048168	      0.00000000	     -0.00000000	     -0.00000000	     -0.00000000	     -0.00000000	     -0.00000000	     -0.00000000	     -0.00000000	     -0.00000000	      0.00000000	      0.00000000	      0.00000000	     -0.00000000	     -0.00000000
      0.10266658	      0.00000000	      0.00000000	      0.00000000	      0.00000000	      0.00000000	      0.00000000	      0.00000000	      0.00000000	      0.00000000	      0.00000000	      0.00000000	      0.00000000	      0.00000000	      0.00000000	      0.00000000	      0.00000000	      0.00000000	      0.00000000	      0.00000000	      0.00000000	      0.00000000	      0.00000000	      0.00000000	      0.00000000	      0.00000000	      0.00000000	      0.00000000	      0.00000000	      0.00000000	      0.00000000	      0.00000000	      0.00000000	      0.00000000	      0.00000000	      0.00000000	      0.00000000	     -0.00540843	     -0.00364477	      0.00101885	      0.00226519	      0.00053165	      0.00000000	      0.00000000	      0.00000000	     -0.00125215	     -0.00189253	     -0.00189253	     -0.00400679	      0.00330390	     -0.00867709	     -0.00675962	     -0.00900133	     -0.00753845	      0.00770461	      0.00467315	      0.00146853	      0.00291069	     -0.00046426	     -0.00000000	      0.00000000	     -0.00000000	     -0.00000000	     -0.00000000	     -0.00000000	      0.00000000	      0.00000000	      0.00000000	     -0.00000000	      0.00000000	      0.00000000	      0.00000000	      0.00000000
      0.10453324	      0.00000000	      0.00000000	      0.00000000	      0.00000000	      0.00000000	      0.00000000	      0.00000000	      0.00000000	      0.00000000	      0.00000000	      0.00000000	      0.00000000	      0.00000000	      0.00000000	      0.00000000	      0.00000000	      0.00000000	      0.00000000	      0.00000000	      0.00000000	      0.00000000	      0.00000000	      0.00000000	      0.00000000	      0.00000000	      0.00000000	      0.00000000	      0.00000000	      0.00000000	      0.00000000	      0.00000000	      0.00000000	      0.00000000	      0.00000000	      0.00000000	      0.00000000	     -0.00549536	     -0.00369994	      0.00097119	      0.00223443	      0.00052699	      0.00000000	     -0.00000000	      0.00000000	     -0.00121376	     -0.00184760	     -0.00184760	     -0.00392032	      0.00314647	     -0.00869976	     -0.00675805	     -0.00899172	     -0.00752520	      0.00768679	      0.00480518	      0.00158896	      0.00288049	     -0.00044388	     -0.00000000	      0.00000000	      0.00000000	      0.00000000	      0.00000000	      0.00000000	      0.00000000	      0.00000000	      0.00000000	      0.00000000	      0.00000000	     -0.00000000	     -0.00000000	     -0.00000000
      0.10639991	      0.00000000	      0.00000000	      0.00000000	      0.00000000	      0.00000000	      0.00000000	      0.00000000	      0.00000000	      0.00000000	      0.00000000	      0.00000000	      0.00000000	      0.00000000	      0.00000000	      0.00000000	      0.00000000	      0.00000000	      0.00000000	      0.00000000	      0.00000000	      0.00000000	      0.00000000	      0.00000000	      0.00000000	      0.00000000	      0.00000000	      0.00000000	      0.00000000	      0.00000000	      0.00000000	      0.00000000	      0.00000000	      0.00000000	      0.00000000	      0.00000000	      0.00000000	     -0.00557576	     -0.00375149	      0.00092933	      0.00220436	      0.00052404	     -0.00000000	     -0.00000000	      0.00000000	     -0.00117483	     -0.00179057	     -0.00179057	     -0.00382679	      0.00298494	     -0.00871896	     -0.00675555	     -0.00897642	     -0.00750935	      0.00766019	      0.00493758	      0.00171394	      0.00284920	     -0.00041782	     -0.00000000	     -0.00000000	      0.00000000	     -0.00000000	     -0.00000000	     -0.00000000	     -0.00000000	     -0.00000000	     -0.00000000	     -0.00000000	     -0.00000000	     -0.00000000	     -0.00000000	     -0.00000000
      0.10826657	      0.00000000	      0.00000000	      0.00000000	      0.00000000	      0.00000000	      0.00000000	      0.00000000	      0.00000000	      0.00000000	      0.00000000	      0.00000000	      0.00000000	      0.00000000	      0.00000000	      0.00000000	      0.00000000	      0.00000000	      0.00000000	      0.00000000	      0.00000000	      0.00000000	      0.00000000	      0.00000000	      0.00000000	      0.00000000	      0.00000000	      0.00000000	      0.00000000	      0.00000000	      0.00000000	      0.00000000	      0.00000000	      0.00000000	      0.00000000	      0.00000000	      0.00000000	     -0.00564768	     -0.00379813	      0.00089335	      0.00217522	      0.00052226	      0.00000000	     -0.00000000	      0.00000000	     -0.00113600	     -0.00172104	     -0.00172104	     -0.00372474	      0.00282082	     -0.00873373	     -0.00675178	     -0.00895488	     -0.00749077	      0.00762454	      0.00506872	      0.00184341	      0.00281721	     -0.00038468	      0.00000000	      0.00000000	     -0.00000000	     -0.00000000	      0.00000000	     -0.00000000	     -0.00000000	     -0.00000000	     -0.00000000	      0.00000000	     -0.00000000	     -0.00000000	     -0.00000000	     -0.00000000
      0.11013323	      0.00000000	      0.00000000	      0.00000000	      0.00000000	      0.00000000	      0.00000000	      0.00000000	      0.00000000	      0.00000000	      0.00000000	      0.00000000	      0.00000000	      0.00000000	      0.00000000	      0.00000000	      0.00000000	      0.00000000	      0.00000000	      0.00000000	      0.00000000	      0.00000000	      0.00000000	      0.00000000	      0.00000000	      0.00000000	      0.00000000	      0.00000000	      0.00000000	      0.00000000	      0.00000000	      0.00000000	      0.00000000	      0.00000000	      0.00000000	      0.00000000	      0.00000000	     -0.00571050	     -0.00383911	      0.00086229	      0.00214691	      0.00052087	      0.00000000	      0.00000000	      0.00000000	     -0.00109795	     -0.00164055	     -0.00164055	     -0.00361418	      0.00265537	     -0.00874283	     -0.00674597	     -0.00892638	     -0.00746909	      0.00758019	      0.00519672	      0.00197680	      0.00278480	     -0.00034430	      0.00000000	      0.00000000	      0.00000000	      0.00000000	      0.00000000	     -0.00000000	     -0.00000000	      0.00000000	      0.00000000	      0.00000000	      0.00000000	      0.00000000	      0.00000000	      0.00000000
      0.11199990	      0.00000000	      0.00000000	      0.00000000	      0.00000000	      0.00000000	      0.00000000	      0.00000000	      0.00000000	      0.00000000	      0.00000000	      0.00000000	      0.00000000	      0.00000000	      0.00000000	      0.00000000	      0.00000000	      0.00000000	      0.00000000	      0.00000000	      0.00000000	      0.00000000	      0.00000000	      0.00000000	      0.00000000	      0.00000000	      0.00000000	      0.00000000	      0.00000000	      0.00000000	      0.00000000	      0.00000000	      0.00000000	      0.00000000	      0.00000000	      0.00000000	      0.00000000	     -0.00576514	     -0.00387431	      0.00083429	      0.00211898	      0.00051893	      0.00000000	     -0.00000000	     -0.00000000	     -0.00106129	     -0.00155241	     -0.00155241	     -0.00349652	      0.00248950	     -0.00874484	     -0.00673703	     -0.00889014	     -0.00744384	      0.00752809	      0.00531965	      0.00211309	      0.00275217	     -0.00029769	      0.00000000	      0.00000000	      0.00000000	      0.00000000	      0.00000000	      0.00000000	      0.00000000	      0.00000000	     -0.00000000	      0.00000000	      0.00000000	      0.00000000	     -0.00000000	      0.00000000
      0.11386657	      0.00000000	      0.00000000	      0.00000000	      0.00000000	      0.00000000	      0.00000000	      0.00000000	      0.00000000	      0.00000000	      0.00000000	      0.00000000	      0.00000000	      0.00000000	      0.00000000	      0.00000000	      0.00000000	      0.00000000	      0.00000000	      0.00000000	      0.00000000	      0.00000000	      0.00000000	      0.00000000	      0.00000000	      0.00000000	      0.00000000	      0.00000000	      0.00000000	      0.00000000	      0.00000000	      0.00000000	      0.00000000	      0.00000000	      0.00000000	      0.00000000	      0.00000000	     -0.00581429	     -0.00390435	      0.00080679	      0.00209077	      0.00051546	      0.00000000	     -0.00000000	     -0.00000000	     -0.00102682	     -0.00146137	     -0.00146137	     -0.00337446	      0.00232372	     -0.00873825	     -0.00672361	     -0.00884551	     -0.00741452	      0.00746966	      0.00543578	      0.00225077	      0.00271945	     -0.00024690	     -0.00000000	      0.00000000	     -0.00000000	      0.00000000	      0.00000000	      0.00000000	      0.00000000	      0.00000000	      0.00000000	      0.00000000	      0.00000000	      0.00000000	      0.00000000	      0.00000000
      0.11573323	      0.00000000	      0.00000000	      0.00000000	      0.00000000	      0.00000000	      0.00000000	      0.00000000	      0.00000000	      0.00000000	      0.00000000	      0.00000000	      0.00000000	      0.00000000	      0.00000000	      0.00000000	      0.00000000	      0.00000000	      0.00000000	      0.00000000	      0.00000000	      0.00000000	      0.00000000	      0.00000000	      0.00000000	      0.00000000	      0.00000000	      0.00000000	      0.00000000	      0.00000000	      0.00000000	      0.00000000	      0.00000000	      0.00000000	      0.00000000	      0.00000000	      0.00000000	     -0.00586254	     -0.00393069	      0.00077677	      0.00206137	      0.00050954	      0.00000000	      0.00000000	      0.00000000	     -0.00099556	     -0.00137325	     -0.00137325	     -0.00325184	      0.00215807	     -0.00872161	     -0.00670423	     -0.00879202	     -0.00738065	      0.00740669	      0.00554380	      0.00238803	      0.00268665	     -0.00019485	     -0.00000000	      0.00000000	     -0.00000000	     -0.00000000	      0.00000000	      0.00000000	      0.00000000	      0.00000000	      0.00000000	     -0.00000000	      0.00000000	     -0.00000000	      0.00000000	     -0.00000000
      0.11759990	      0.00000000	      0.00000000	      0.00000000	      0.00000000	      0.00000000	      0.00000000	      0.00000000	      0.00000000	      0.00000000	      0.00000000	      0.00000000	      0.00000000	      0.00000000	      0.00000000	      0.00000000	      0.00000000	      0.00000000	      0.00000000	      0.00000000	      0.00000000	      0.00000000	      0.00000000	      0.00000000	      0.00000000	      0.00000000	      0.00000000	      0.00000000	      0.00000000	      0.00000000	      0.00000000	      0.00000000	      0.00000000	      0.00000000	      0.00000000	      0.00000000	      0.00000000	     -0.00591608	     -0.00395552	      0.00074109	      0.00202986	      0.00050037	     -0.00000000	     -0.00000000	     -0.00000000	     -0.00096864	     -0.00129421	     -0.00129421	     -0.00313306	      0.00199217	     -0.00869369	     -0.00667743	     -0.00872959	     -0.00734188	      0.00734103	      0.00564299	      0.00252296	      0.00265375	     -0.00014485	     -0.00000000	     -0.00000000	     -0.00000000	      0.00000000	     -0.00000000	      0.00000000	      0.00000000	     -0.00000000	      0.00000000	      0.00000000	     -0.00000000	      0.00000000	     -0.00000000	     -0.00000000
      0.11946656	      0.00000000	      0.00000000	      0.00000000	      0.00000000	      0.00000000	      0.00000000	      0.00000000	      0.00000000	      0.00000000	      0.00000000	      0.00000000	      0.00000000	      0.00000000	      0.00000000	      0.00000000	      0.00000000	      0.00000000	      0.00000000	      0.00000000	      0.00000000	      0.00000000	      0.00000000	      0.00000000	      0.00000000	      0.00000000	      0.00000000	      0.00000000	      0.00000000	      0.00000000	      0.00000000	      0.00000000	      0.00000000	      0.00000000	      0.00000000	      0.00000000	      0.00000000	     -0.00598212	     -0.00398152	      0.00069680	      0.00199535	      0.00048736	     -0.00000000	     -0.00000000	      0.00000000	     -0.00094709	     -0.00123017	     -0.00123017	     -0.00302269	      0.00182986	     -0.00865360	     -0.00664200	     -0.00865856	     -0.00729810	      0.00727455	      0.00573318	      0.00265378	      0.00262073	     -0.00010026	     -0.00000000	     -0.00000000	     -0.00000000	     -0.00000000	     -0.00000000	     -0.00000000	      0.00000000	     -0.00000000	     -0.00000000	     -0.00000000	      0.00000000	      0.00000000	     -0.00000000	     -0.00000000
      0.12133323	      0.00000000	      0.00000000	      0.00000000	      0.00000000	      0.00000000	      0.00000000	      0.00000000	      0.00000000	      0.00000000	      0.00000000	      0.00000000	      0.00000000	      0.00000000	      0.00000000	      0.00000000	      0.00000000	      0.00000000	      0.00000000	      0.00000000	      0.00000000	      0.00000000	      0.00000000	      0.00000000	      0.00000000	      0.00000000	      0.00000000	      0.00000000	      0.00000000	      0.00000000	      0.00000000	      0.00000000	      0.00000000	      0.00000000	      0.00000000	      0.00000000	      0.00000000	     -0.00606831	     -0.00401164	      0.00064135	      0.00195706	      0.00047013	     -0.00000000	      0.00000000	      0.00000000	     -0.00093187	     -0.00118625	     -0.00118625	     -0.00292500	      0.00166613	     -0.00860088	     -0.00659706	     -0.00857974	     -0.00724938	      0.00720887	      0.00581479	      0.00277899	      0.00258756	     -0.00006417	      0.00000000	      0.00000000	      0.00000000	      0.00000000	      0.00000000	      0.00000000	     -0.00000000	      0.00000000	      0.00000000	     -0.00000000	      0.00000000	     -0.00000000	     -0.00000000	      0.00000000
      0.12319989	      0.00000000	      0.00000000	      0.00000000	      0.00000000	      0.00000000	      0.00000000	      0.00000000	      0.00000000	      0.00000000	      0.00000000	      0.00000000	      0.00000000	      0.00000000	      0.00000000	      0.00000000	      0.00000000	      0.00000000	      0.00000000	      0.00000000	      0.00000000	      0.00000000	      0.00000000	      0.00000000	      0.00000000	      0.00000000	      0.00000000	      0.00000000	      0.00000000	      0.00000000	      0.00000000	      0.00000000	      0.00000000	      0.00000000	      0.00000000	      0.00000000	      0.00000000	     -0.00618191	     -0.00404879	      0.00057269	      0.00191438	      0.00044859	      0.00000000	      0.00000000	     -0.00000000	     -0.00092371	     -0.00116650	     -0.00116650	     -0.00284369	      0.00149964	     -0.00853544	     -0.00654207	     -0.00849419	     -0.00719597	      0.00714534	      0.00588865	      0.00289751	      0.00255418	     -0.00003922	     -0.00000000	     -0.00000000	      0.00000000	     -0.00000000	     -0.00000000	     -0.00000000	      0.00000000	     -0.00000000	      0.00000000	     -0.00000000	      0.00000000	     -0.00000000	      0.00000000	      0.00000000
      0.12506655	      0.00000000	      0.00000000	      0.00000000	      0.00000000	      0.00000000	      0.00000000	      0.00000000	      0.00000000	      0.00000000	      0.00000000	      0.00000000	      0.00000000	      0.00000000	      0.00000000	      0.00000000	      0.00000000	      0.00000000	      0.00000000	      0.00000000	      0.00000000	      0.00000000	      0.00000000	      0.00000000	      0.00000000	      0.00000000	      0.00000000	      0.00000000	      0.00000000	      0.00000000	      0.00000000	      0.00000000	      0.00000000	      0.00000000	      0.00000000	      0.00000000	      0.00000000	     -0.00632875	     -0.00409546	      0.00048943	      0.00186694	      0.00042284	      0.00000000	      0.00000000	      0.00000000	     -0.00092307	     -0.00117351	     -0.00117351	     -0.00278147	      0.00132937	     -0.00845764	     -0.00647695	     -0.00840326	     -0.00713822	      0.00708495	      0.00595582	      0.00300868	      0.00252057	     -0.00002731	     -0.00000000	      0.00000000	     -0.00000000	     -0.00000000	      0.00000000	     -0.00000000	      0.00000000	     -0.00000000	      0.00000000	      0.00000000	      0.00000000	      0.00000000	     -0.00000000	      0.00000000
      0.12693322	      0.00000000	      0.00000000	      0.00000000	      0.00000000	      0.00000000	      0.00000000	      0.00000000	      0.00000000	      0.00000000	      0.00000000	      0.00000000	      0.00000000	      0.00000000	      0.00000000	      0.00000000	      0.00000000	      0.00000000	      0.00000000	      0.00000000	      0.00000000	      0.00000000	      0.00000000	      0.00000000	      0.00000000	      0.00000000	      0.00000000	      0.00000000	      0.00000000	      0.00000000	      0.00000000	      0.00000000	      0.00000000	      0.00000000	      0.00000000	      0.00000000	      0.00000000	     -0.00651205	     -0.00415327	      0.00039115	      0.00181469	      0.00039319	      0.00000000	      0.00000000	      0.00000000	     -0.00092996	     -0.00120817	     -0.00120817	     -0.00273983	      0.00115479	     -0.00836832	     -0.00640221	     -0.00830854	     -0.00707676	      0.00702838	      0.00601731	      0.00311212	      0.00248679	     -0.00002938	      0.00000000	     -0.00000000	     -0.00000000	     -0.00000000	      0.00000000	      0.00000000	      0.00000000	     -0.00000000	     -0.00000000	     -0.00000000	      0.00000000	      0.00000000	      0.00000000	     -0.00000000
      0.12879989	      0.00000000	      0.00000000	      0.00000000	      0.00000000	      0.00000000	      0.00000000	      0.00000000	      0.00000000	      0.00000000	      0.00000000	      0.00000000	      0.00000000	      0.00000000	      0.00000000	      0.00000000	      0.00000000	      0.00000000	      0.00000000	      0.00000000	      0.00000000	      0.00000000	      0.00000000	      0.00000000	      0.00000000	      0.00000000	      0.00000000	      0.00000000	      0.00000000	      0.00000000	      0.00000000	      0.00000000	      0.00000000	      0.00000000	      0.00000000	      0.00000000	      0.00000000	     -0.00673188	     -0.00422285	      0.00027829	      0.00175788	      0.00036012	      0.00000000	      0.00000000	     -0.00000000	     -0.00094406	     -0.00126981	     -0.00126981	     -0.00271909	      0.00097576	     -0.00826878	     -0.00631885	     -0.00821168	     -0.00701233	      0.00697603	      0.00607398	      0.00320765	      0.00245292	     -0.00004556	     -0.00000000	      0.00000000	      0.00000000	      0.00000000	     -0.00000000	     -0.00000000	     -0.00000000	     -0.00000000	     -0.00000000	     -0.00000000	     -0.00000000	     -0.00000000	      0.00000000	     -0.00000000
      0.13066655	      0.00000000	      0.00000000	      0.00000000	      0.00000000	      0.00000000	      0.00000000	      0.00000000	      0.00000000	      0.00000000	      0.00000000	      0.00000000	      0.00000000	      0.00000000	      0.00000000	      0.00000000	      0.00000000	      0.00000000	      0.00000000	      0.00000000	      0.00000000	      0.00000000	      0.00000000	      0.00000000	      0.00000000	      0.00000000	      0.00000000	      0.00000000	      0.00000000	      0.00000000	      0.00000000	      0.00000000	      0.00000000	      0.00000000	      0.00000000	      0.00000000	      0.00000000	     -0.00698526	     -0.00430385	      0.00015187	      0.00169693	      0.00032428	     -0.00000000	      0.00000000	     -0.00000000	     -0.00096496	     -0.00135646	     -0.00135646	     -0.00271859	      0.00079231	     -0.00816051	     -0.00622812	     -0.00811409	     -0.00694553	      0.00692796	      0.00612667	      0.00329542	      0.00241901	     -0.00007527	      0.00000000	     -0.00000000	     -0.00000000	      0.00000000	     -0.00000000	     -0.00000000	      0.00000000	     -0.00000000	     -0.00000000	      0.00000000	     -0.00000000	     -0.00000000	     -0.00000000	     -0.00000000
      0.13253322	      0.00000000	      0.00000000	      0.00000000	      0.00000000	      0.00000000	      0.00000000	      0.00000000	      0.00000000	      0.00000000	      0.00000000	      0.00000000	      0.00000000	      0.00000000	      0.00000000	      0.00000000	      0.00000000	      0.00000000	      0.00000000	      0.00000000	      0.00000000	      0.00000000	      0.00000000	      0.00000000	      0.00000000	      0.00000000	      0.00000000	      0.00000000	      0.00000000	      0.00000000	      0.00000000	      0.00000000	      0.00000000	      0.00000000	      0.00000000	      0.00000000	      0.00000000	     -0.00726599	     -0.00439484	      0.00001369	      0.00163251	      0.00028637	      0.00000000	      0.00000000	      0.00000000	     -0.00099191	     -0.00146490	     -0.00146490	     -0.00273656	      0.00060503	     -0.00804532	     -0.00613161	     -0.00801704	     -0.00687707	      0.00688402	      0.00617589	      0.00336973	      0.00238520	     -0.00011719	     -0.00000000	      0.00000000	      0.00000000	      0.00000000	     -0.00000000	     -0.00000000	     -0.00000000	      0.00000000	     -0.00000000	      0.00000000	      0.00000000	      0.00000000	      0.00000000	      0.00000000
      0.13439988	      0.00000000	      0.00000000	      0.00000000	      0.00000000	      0.00000000	      0.00000000	      0.00000000	      0.00000000	      0.00000000	      0.00000000	      0.00000000	      0.00000000	      0.00000000	      0.00000000	      0.00000000	      0.00000000	      0.00000000	      0.00000000	      0.00000000	      0.00000000	      0.00000000	      0.00000000	      0.00000000	      0.00000000	      0.00000000	      0.00000000	      0.00000000	      0.00000000	      0.00000000	      0.00000000	      0.00000000	      0.00000000	      0.00000000	      0.00000000	      0.00000000	      0.00000000	     -0.00756690	     -0.00449405	     -0.00013458	      0.00156512	      0.00024708	      0.00000000	      0.00000000	      0.00000000	     -0.00102431	     -0.00159147	     -0.00159147	     -0.00277067	      0.00041383	     -0.00792451	     -0.00603047	     -0.00792095	     -0.00680713	      0.00684350	      0.00622234	      0.00344372	      0.00235136	     -0.00016976	      0.00000000	      0.00000000	      0.00000000	     -0.00000000	      0.00000000	      0.00000000	     -0.00000000	     -0.00000000	      0.00000000	      0.00000000	     -0.00000000	      0.00000000	     -0.00000000	      0.00000000
      0.13626655	      0.00000000	      0.00000000	      0.00000000	      0.00000000	      0.00000000	      0.00000000	      0.00000000	      0.00000000	      0.00000000	      0.00000000	      0.00000000	      0.00000000	      0.00000000	      0.00000000	      0.00000000	      0.00000000	      0.00000000	      0.00000000	      0.00000000	      0.00000000	      0.00000000	      0.00000000	      0.00000000	      0.00000000	      0.00000000	      0.00000000	      0.00000000	      0.00000000	      0.00000000	      0.00000000	      0.00000000	      0.00000000	      0.00000000	      0.00000000	      0.00000000	      0.00000000	     -0.00787858	     -0.00459880	     -0.00029039	      0.00149560	      0.00020711	      0.00000000	      0.00000000	     -0.00000000	     -0.00106119	     -0.00173167	     -0.00173167	     -0.00281788	      0.00021977	     -0.00779975	     -0.00592632	     -0.00782647	     -0.00673626	      0.00680582	      0.00626622	      0.00351148	      0.00231758	     -0.00023082	     -0.00000000	      0.00000000	     -0.00000000	      0.00000000	     -0.00000000	     -0.00000000	     -0.00000000	      0.00000000	     -0.00000000	      0.00000000	      0.00000000	     -0.00000000	      0.00000000	     -0.00000000
      0.13813321	      0.00000000	      0.00000000	      0.00000000	      0.00000000	      0.00000000	      0.00000000	      0.00000000	      0.00000000	      0.00000000	      0.00000000	      0.00000000	      0.00000000	      0.00000000	      0.00000000	      0.00000000	      0.00000000	      0.00000000	      0.00000000	      0.00000000	      0.00000000	      0.00000000	      0.00000000	      0.00000000	      0.00000000	      0.00000000	      0.00000000	      0.00000000	      0.00000000	      0.00000000	      0.00000000	      0.00000000	      0.00000000	      0.00000000	      0.00000000	      0.00000000	      0.00000000	     -0.00818950	     -0.00470560	     -0.00044998	      0.00142539	      0.00016725	     -0.00000000	     -0.00000000	      0.00000000	     -0.00110126	     -0.00188030	     -0.00188030	     -0.00287475	      0.00002589	     -0.00767377	     -0.00582158	     -0.00773501	     -0.00666575	      0.00677088	      0.00630722	      0.00357292	      0.00228431	     -0.00029766	      0.00000000	     -0.00000000	     -0.00000000	     -0.00000000	     -0.00000000	     -0.00000000	      0.00000000	     -0.00000000	     -0.00000000	     -0.00000000	     -0.00000000	     -0.00000000	     -0.00000000	      0.00000000
      0.13999988	      0.00000000	      0.00000000	      0.00000000	      0.00000000	      0.00000000	      0.00000000	      0.00000000	      0.00000000	      0.00000000	      0.00000000	      0.00000000	      0.00000000	      0.00000000	      0.00000000	      0.00000000	      0.00000000	      0.00000000	      0.00000000	      0.00000000	      0.00000000	      0.00000000	      0.00000000	      0.00000000	      0.00000000	      0.00000000	      0.00000000	      0.00000000	      0.00000000	      0.00000000	      0.00000000	      0.00000000	      0.00000000	      0.00000000	      0.00000000	      0.00000000	      0.00000000	     -0.00848878	     -0.00481101	     -0.00060950	      0.00135596	      0.00012836	      0.00000000	      0.00000000	     -0.00000000	     -0.00114344	     -0.00203232	     -0.00203232	     -0.00293806	     -0.00016433	     -0.00754946	     -0.00571865	     -0.00764790	     -0.00659684	      0.00673871	      0.00634504	      0.00362793	      0.00225204	     -0.00036771	     -0.00000000	      0.00000000	     -0.00000000	     -0.00000000	      0.00000000	      0.00000000	      0.00000000	      0.00000000	     -0.00000000	     -0.00000000	      0.00000000	      0.00000000	      0.00000000	      0.00000000
      0.14186654	      0.00000000	      0.00000000	      0.00000000	      0.00000000	      0.00000000	      0.00000000	      0.00000000	      0.00000000	      0.00000000	      0.00000000	      0.00000000	      0.00000000	      0.00000000	      0.00000000	      0.00000000	      0.00000000	      0.00000000	      0.00000000	      0.00000000	      0.00000000	      0.00000000	      0.00000000	      0.00000000	      0.00000000	      0.00000000	      0.00000000	      0.00000000	      0.00000000	      0.00000000	      0.00000000	      0.00000000	      0.00000000	      0.00000000	      0.00000000	      0.00000000	      0.00000000	     -0.00876668	     -0.00491167	     -0.00076476	      0.00128896	      0.00009129	     -0.00000000	     -0.00000000	      0.00000000	     -0.00118653	     -0.00218265	     -0.00218265	     -0.00300451	     -0.00034670	     -0.00743000	     -0.00562005	     -0.00756664	     -0.00653101	      0.00670952	      0.00637928	      0.00367632	      0.00222137	     -0.00043830	      0.00000000	     -0.00000000	      0.00000000	      0.00000000	      0.00000000	      0.00000000	      0.00000000	      0.00000000	     -0.00000000	      0.00000000	     -0.00000000	      0.00000000	      0.00000000	      0.00000000
      0.14373321	      0.00000000	      0.00000000	      0.00000000	      0.00000000	      0.00000000	      0.00000000	      0.00000000	      0.00000000	      0.00000000	      0.00000000	      0.00000000	      0.00000000	      0.00000000	      0.00000000	      0.00000000	      0.00000000	      0.00000000	      0.00000000	      0.00000000	      0.00000000	      0.00000000	      0.00000000	      0.00000000	      0.00000000	      0.00000000	      0.00000000	      0.00000000	      0.00000000	      0.00000000	      0.00000000	      0.00000000	      0.00000000	      0.00000000	      0.00000000	      0.00000000	      0.00000000	     -0.00901611	     -0.00500478	     -0.00091187	      0.00122593	      0.00005662	      0.00000000	      0.00000000	      0.00000000	     -0.00122930	     -0.00232667	     -0.00232667	     -0.00307081	     -0.00051729	     -0.00731816	     -0.00552808	     -0.00749251	     -0.00646973	      0.00668354	      0.00640963	      0.00371818	      0.00219289	     -0.00050676	      0.00000000	      0.00000000	     -0.00000000	     -0.00000000	     -0.00000000	     -0.00000000	      0.00000000	      0.00000000	      0.00000000	     -0.00000000	      0.00000000	      0.00000000	      0.00000000	      0.00000000
      0.14559987	      0.00000000	      0.00000000	      0.00000000	      0.00000000	      0.00000000	      0.00000000	      0.00000000	      0.00000000	      0.00000000	      0.00000000	      0.00000000	      0.00000000	      0.00000000	      0.00000000	      0.00000000	      0.00000000	      0.00000000	      0.00000000	      0.00000000	      0.00000000	      0.00000000	      0.00000000	      0.00000000	      0.00000000	      0.00000000	      0.00000000	      0.00000000	      0.00000000	      0.00000000	      0.00000000	      0.00000000	      0.00000000	      0.00000000	      0.00000000	      0.00000000	      0.00000000	     -0.00923332	     -0.00508834	     -0.00104759	      0.00116810	      0.00002470	      0.00000000	      0.00000000	     -0.00000000	     -0.00127053	     -0.00246043	     -0.00246043	     -0.00313380	     -0.00067311	     -0.00721598	     -0.00544453	     -0.00742633	     -0.00641425	      0.00666082	      0.00643595	      0.00375397	      0.00216710	     -0.00057065	      0.00000000	     -0.00000000	     -0.00000000	     -0.00000000	      0.00000000	      0.00000000	     -0.00000000	      0.00000000	      0.00000000	      0.00000000	     -0.00000000	     -0.00000000	      0.00000000	      0.00000000
      0.14746654	      0.00000000	      0.00000000	      0.00000000	      0.00000000	      0.00000000	      0.00000000	      0.00000000	      0.00000000	      0.00000000	      0.00000000	      0.00000000	      0.00000000	      0.00000000	      0.00000000	      0.00000000	      0.00000000	      0.00000000	      0.00000000	      0.00000000	      0.00000000	      0.00000000	      0.00000000	      0.00000000	      0.00000000	      0.00000000	      0.00000000	      0.00000000	      0.00000000	      0.00000000	      0.00000000	      0.00000000	      0.00000000	      0.00000000	      0.00000000	      0.00000000	      0.00000000	     -0.00941781	     -0.00516129	     -0.00116957	      0.00111630	     -0.00000451	     -0.00000000	     -0.00000000	     -0.00000000	     -0.00130900	     -0.00258078	     -0.00258078	     -0.00319037	     -0.00081255	     -0.00712440	     -0.00537059	     -0.00736840	     -0.00636555	      0.00664112	      0.00645828	      0.00378468	      0.00214430	     -0.00062769	     -0.00000000	     -0.00000000	     -0.00000000	     -0.00000000	     -0.00000000	      0.00000000	      0.00000000	     -0.00000000	     -0.00000000	     -0.00000000	     -0.00000000	      0.00000000	      0.00000000	      0.00000000
      0.14933320	      0.00000000	      0.00000000	      0.00000000	      0.00000000	      0.00000000	      0.00000000	      0.00000000	      0.00000000	      0.00000000	      0.00000000	      0.00000000	      0.00000000	      0.00000000	      0.00000000	      0.00000000	      0.00000000	      0.00000000	      0.00000000	      0.00000000	      0.00000000	      0.00000000	      0.00000000	      0.00000000	      0.00000000	      0.00000000	      0.00000000	      0.00000000	      0.00000000	      0.00000000	      0.00000000	      0.00000000	      0.00000000	      0.00000000	      0.00000000	      0.00000000	      0.00000000	     -0.00957214	     -0.00522348	     -0.00127658	      0.00107084	     -0.00003154	      0.00000000	      0.00000000	      0.00000000	     -0.00134335	     -0.00268536	     -0.00268536	     -0.00323734	     -0.00093594	     -0.00704287	     -0.00530667	     -0.00731820	     -0.00632427	      0.00662368	      0.00647688	      0.00381199	      0.00212459	     -0.00067573	     -0.00000000	      0.00000000	      0.00000000	      0.00000000	     -0.00000000	      0.00000000	      0.00000000	      0.00000000	     -0.00000000	      0.00000000	      0.00000000	      0.00000000	      0.00000000	      0.00000000
      0.15119987	      0.00000000	      0.00000000	      0.00000000	      0.00000000	      0.00000000	      0.00000000	      0.00000000	      0.00000000	      0.00000000	      0.00000000	      0.00000000	      0.00000000	      0.00000000	      0.00000000	      0.00000000	      0.00000000	      0.00000000	      0.00000000	      0.00000000	      0.00000000	      0.00000000	      0.00000000	      0.00000000	      0.00000000	      0.00000000	      0.00000000	      0.00000000	      0.00000000	      0.00000000	      0.00000000	      0.00000000	      0.00000000	      0.00000000	      0.00000000	      0.00000000	      0.00000000	     -0.00970090	     -0.00527549	     -0.00136837	      0.00103154	     -0.00005745	      0.00000000	     -0.00000000	      0.00000000	     -0.00137202	     -0.00277264	     -0.00277264	     -0.00327138	     -0.00104439	     -0.00696961	     -0.00525261	     -0.00727473	     -0.00629085	      0.00660742	      0.00649208	      0.00383810	      0.00210787	     -0.00071266	     -0.00000000	      0.00000000	     -0.00000000	     -0.00000000	      0.00000000	     -0.00000000	     -0.00000000	      0.00000000	      0.00000000	     -0.00000000	      0.00000000	      0.00000000	      0.00000000	      0.00000000
      0.15306653	      0.00000000	      0.00000000	      0.00000000	      0.00000000	      0.00000000	      0.00000000	      0.00000000	      0.00000000	      0.00000000	      0.00000000	      0.00000000	      0.00000000	      0.00000000	      0.00000000	      0.00000000	      0.00000000	      0.00000000	      0.00000000	      0.00000000	      0.00000000	      0.00000000	      0.00000000	      0.00000000	      0.00000000	      0.00000000	      0.00000000	      0.00000000	      0.00000000	      0.00000000	      0.00000000	      0.00000000	      0.00000000	      0.00000000	      0.00000000	      0.00000000	      0.00000000	     -0.00980969	     -0.00531852	     -0.00144574	      0.00099777	     -0.00008301	      0.00000000	      0.00000000	      0.00000000	     -0.00139426	     -0.00284222	     -0.00284222	     -0.00329060	     -0.00114192	     -0.00690219	     -0.00520739	     -0.00723634	     -0.00626488	      0.00659092	      0.00650444	      0.00386500	      0.00209372	     -0.00073757	     -0.00000000	     -0.00000000	     -0.00000000	      0.00000000	      0.00000000	      0.00000000	     -0.00000000	      0.00000000	     -0.00000000	      0.00000000	      0.00000000	      0.00000000	     -0.00000000	      0.00000000
      0.15493320	      0.00000000	      0.00000000	      0.00000000	      0.00000000	      0.00000000	      0.00000000	      0.00000000	      0.00000000	      0.00000000	      0.00000000	      0.00000000	      0.00000000	      0.00000000	      0.00000000	      0.00000000	      0.00000000	      0.00000000	      0.00000000	      0.00000000	      0.00000000	      0.00000000	      0.00000000	      0.00000000	      0.00000000	      0.00000000	      0.00000000	      0.00000000	      0.00000000	      0.00000000	      0.00000000	      0.00000000	      0.00000000	      0.00000000	      0.00000000	      0.00000000	      0.00000000	     -0.00989704	     -0.00535220	     -0.00150702	      0.00097050	     -0.00010664	      0.00000000	     -0.00000000	      0.00000000	     -0.00141157	     -0.00289415	     -0.00289415	     -0.00329756	     -0.00122460	     -0.00684382	     -0.00517197	     -0.00720449	     -0.00624642	      0.00657553	      0.00651379	      0.00389057	      0.00208252	     -0.00075187	     -0.00000000	     -0.00000000	     -0.00000000	     -0.00000000	     -0.00000000	     -0.00000000	      0.00000000	     -0.00000000	     -0.00000000	      0.00000000	     -0.00000000	     -0.00000000	      0.00000000	     -0.00000000
      0.15679986	      0.00000000	      0.00000000	      0.00000000	      0.00000000	      0.00000000	      0.00000000	      0.00000000	      0.00000000	      0.00000000	      0.00000000	      0.00000000	      0.00000000	      0.00000000	      0.00000000	      0.00000000	      0.00000000	      0.00000000	      0.00000000	      0.00000000	      0.00000000	      0.00000000	      0.00000000	      0.00000000	      0.00000000	      0.00000000	      0.00000000	      0.00000000	      0.00000000	      0.00000000	      0.00000000	      0.00000000	      0.00000000	      0.00000000	      0.00000000	      0.00000000	      0.00000000	     -0.00994954	     -0.00537307	     -0.00154564	      0.00095370	     -0.00012381	     -0.00000000	     -0.00000000	     -0.00000000	     -0.00142756	     -0.00292783	     -0.00292783	     -0.00329956	     -0.00127679	     -0.00680734	     -0.00515154	     -0.00718649	     -0.00623776	      0.00656747	      0.00651865	      0.00390694	      0.00207646	     -0.00075882	     -0.00000000	     -0.00000000	     -0.00000000	     -0.00000000	     -0.00000000	      0.00000000	     -0.00000000	      0.00000000	     -0.00000000	     -0.00000000	     -0.00000000	      0.00000000	     -0.00000000	     -0.00000000
      0.15866653	      0.00000000	      0.00000000	      0.00000000	      0.00000000	      0.00000000	      0.00000000	      0.00000000	      0.00000000	      0.00000000	      0.00000000	      0.00000000	      0.00000000	      0.00000000	      0.00000000	      0.00000000	      0.00000000	      0.00000000	      0.00000000	      0.00000000	      0.00000000	      0.00000000	      0.00000000	      0.00000000	      0.00000000	      0.00000000	      0.00000000	      0.00000000	      0.00000000	      0.00000000	      0.00000000	      0.00000000	      0.00000000	      0.00000000	      0.00000000	      0.00000000	      0.00000000	     -0.00996525	     -0.00538069	     -0.00156043	      0.00094831	     -0.00013373	     -0.00000000	     -0.00000000	      0.00000000	     -0.00144303	     -0.00294382	     -0.00294382	     -0.00329852	     -0.00129478	     -0.00679608	     -0.00514736	     -0.00718433	     -0.00623961	      0.00656870	      0.00651879	      0.00391228	      0.00207617	     -0.00075930	     -0.00000000	     -0.00000000	      0.00000000	      0.00000000	      0.00000000	     -0.00000000	     -0.00000000	      0.00000000	     -0.00000000	     -0.00000000	     -0.00000000	      0.00000000	     -0.00000000	      0.00000000
      0.16053319	      0.00000000	      0.00000000	      0.00000000	      0.00000000	      0.00000000	      0.00000000	      0.00000000	      0.00000000	      0.00000000	      0.00000000	      0.00000000	      0.00000000	      0.00000000	      0.00000000	      0.00000000	      0.00000000	      0.00000000	      0.00000000	      0.00000000	      0.00000000	      0.00000000	      0.00000000	      0.00000000	      0.00000000	      0.00000000	      0.00000000	      0.00000000	      0.00000000	      0.00000000	      0.00000000	      0.00000000	      0.00000000	      0.00000000	      0.00000000	      0.00000000	      0.00000000	     -0.00995211	     -0.00537734	     -0.00155517	      0.00095233	     -0.00013894	     -0.00000000	      0.00000000	     -0.00000000	     -0.00145638	     -0.00294398	     -0.00294398	     -0.00329172	     -0.00128586	     -0.00680428	     -0.00515696	     -0.00719501	     -0.00625116	      0.00657699	      0.00651487	      0.00391004	      0.00208078	     -0.00075223	     -0.00000000	      0.00000000	      0.00000000	      0.00000000	      0.00000000	     -0.00000000	      0.00000000	     -0.00000000	     -0.00000000	      0.00000000	     -0.00000000	     -0.00000000	     -0.00000000	      0.00000000
      0.16239985	      0.00000000	      0.00000000	      0.00000000	      0.00000000	      0.00000000	      0.00000000	      0.00000000	      0.00000000	      0.00000000	      0.00000000	      0.00000000	      0.00000000	      0.00000000	      0.00000000	      0.00000000	      0.00000000	      0.00000000	      0.00000000	      0.00000000	      0.00000000	      0.00000000	      0.00000000	      0.00000000	      0.00000000	      0.00000000	      0.00000000	      0.00000000	      0.00000000	      0.00000000	      0.00000000	      0.00000000	      0.00000000	      0.00000000	      0.00000000	      0.00000000	      0.00000000	     -0.00991394	     -0.00536444	     -0.00153253	      0.00096454	     -0.00014054	     -0.00000000	     -0.00000000	     -0.00000000	     -0.00146737	     -0.00293044	     -0.00293044	     -0.00327919	     -0.00125355	     -0.00682911	     -0.00517871	     -0.00721702	     -0.00627158	      0.00659149	      0.00650722	      0.00390144	      0.00208978	     -0.00073805	      0.00000000	     -0.00000000	     -0.00000000	      0.00000000	     -0.00000000	      0.00000000	      0.00000000	     -0.00000000	     -0.00000000	      0.00000000	      0.00000000	     -0.00000000	     -0.00000000	      0.00000000
      0.16426652	      0.00000000	      0.00000000	      0.00000000	      0.00000000	      0.00000000	      0.00000000	      0.00000000	      0.00000000	      0.00000000	      0.00000000	      0.00000000	      0.00000000	      0.00000000	      0.00000000	      0.00000000	      0.00000000	      0.00000000	      0.00000000	      0.00000000	      0.00000000	      0.00000000	      0.00000000	      0.00000000	      0.00000000	      0.00000000	      0.00000000	      0.00000000	      0.00000000	      0.00000000	      0.00000000	      0.00000000	      0.00000000	      0.00000000	      0.00000000	      0.00000000	      0.00000000	     -0.00985620	     -0.00534410	     -0.00149649	      0.00098304	     -0.00013980	     -0.00000000	     -0.00000000	      0.00000000	     -0.00147612	     -0.00290635	     -0.00290635	     -0.00326148	     -0.00120318	     -0.00686632	     -0.00520993	     -0.00724785	     -0.00629920	      0.00661065	      0.00649646	      0.00388811	      0.00210224	     -0.00071784	     -0.00000000	     -0.00000000	     -0.00000000	     -0.00000000	      0.00000000	      0.00000000	     -0.00000000	     -0.00000000	     -0.00000000	     -0.00000000	      0.00000000	     -0.00000000	     -0.00000000	      0.00000000
      0.16613319	      0.00000000	      0.00000000	      0.00000000	      0.00000000	      0.00000000	      0.00000000	      0.00000000	      0.00000000	      0.00000000	      0.00000000	      0.00000000	      0.00000000	      0.00000000	      0.00000000	      0.00000000	      0.00000000	      0.00000000	      0.00000000	      0.00000000	      0.00000000	      0.00000000	      0.00000000	      0.00000000	      0.00000000	      0.00000000	      0.00000000	      0.00000000	      0.00000000	      0.00000000	      0.00000000	      0.00000000	      0.00000000	      0.00000000	      0.00000000	      0.00000000	      0.00000000	     -0.00978517	     -0.00531867	     -0.00145153	      0.00100568	     -0.00013813	     -0.00000000	     -0.00000000	     -0.00000000	     -0.00148269	     -0.00287510	     -0.00287510	     -0.00323915	     -0.00114091	     -0.00691108	     -0.00524756	     -0.00728455	     -0.00633207	      0.00663268	      0.00648335	      0.00387201	      0.00211708	     -0.00069280	      0.00000000	     -0.00000000	      0.00000000	     -0.00000000	     -0.00000000	     -0.00000000	      0.00000000	      0.00000000	     -0.00000000	     -0.00000000	      0.00000000	     -0.00000000	     -0.00000000	     -0.00000000
      0.16799985	      0.00000000	      0.00000000	      0.00000000	      0.00000000	      0.00000000	      0.00000000	      0.00000000	      0.00000000	      0.00000000	      0.00000000	      0.00000000	      0.00000000	      0.00000000	      0.00000000	      0.00000000	      0.00000000	      0.00000000	      0.00000000	      0.00000000	      0.00000000	      0.00000000	      0.00000000	      0.00000000	      0.00000000	      0.00000000	      0.00000000	      0.00000000	      0.00000000	      0.00000000	      0.00000000	      0.00000000	      0.00000000	      0.00000000	      0.00000000	      0.00000000	      0.00000000	     -0.00970617	     -0.00529024	     -0.00140156	      0.00103063	     -0.00013647	      0.00000000	     -0.00000000	      0.00000000	     -0.00148734	     -0.00283990	     -0.00283990	     -0.00321335	     -0.00107180	     -0.00695960	     -0.00528893	     -0.00732471	     -0.00636832	      0.00665621	      0.00646859	      0.00385448	      0.00213337	     -0.00066442	      0.00000000	     -0.00000000	      0.00000000	      0.00000000	      0.00000000	     -0.00000000	      0.00000000	      0.00000000	      0.00000000	      0.00000000	      0.00000000	      0.00000000	     -0.00000000	     -0.00000000
      0.16986651	      0.00000000	      0.00000000	      0.00000000	      0.00000000	      0.00000000	      0.00000000	      0.00000000	      0.00000000	      0.00000000	      0.00000000	      0.00000000	      0.00000000	      0.00000000	      0.00000000	      0.00000000	      0.00000000	      0.00000000	      0.00000000	      0.00000000	      0.00000000	      0.00000000	      0.00000000	      0.00000000	      0.00000000	      0.00000000	      0.00000000	      0.00000000	      0.00000000	      0.00000000	      0.00000000	      0.00000000	      0.00000000	      0.00000000	      0.00000000	      0.00000000	      0.00000000	     -0.00962432	     -0.00526086	     -0.00135029	      0.00105621	     -0.00013559	     -0.00000000	     -0.00000000	     -0.00000000	     -0.00149040	     -0.00280402	     -0.00280402	     -0.00318557	     -0.00100050	     -0.00700860	     -0.00533153	     -0.00736615	     -0.00640614	      0.00668014	      0.00645291	      0.00383664	      0.00215025	     -0.00063434	      0.00000000	      0.00000000	      0.00000000	      0.00000000	      0.00000000	      0.00000000	     -0.00000000	      0.00000000	      0.00000000	      0.00000000	      0.00000000	      0.00000000	      0.00000000	      0.00000000
      0.17173318	      0.00000000	      0.00000000	      0.00000000	      0.00000000	      0.00000000	      0.00000000	      0.00000000	      0.00000000	      0.00000000	      0.00000000	      0.00000000	      0.00000000	      0.00000000	      0.00000000	      0.00000000	      0.00000000	      0.00000000	      0.00000000	      0.00000000	      0.00000000	      0.00000000	      0.00000000	      0.00000000	      0.00000000	      0.00000000	      0.00000000	      0.00000000	      0.00000000	      0.00000000	      0.00000000	      0.00000000	      0.00000000	      0.00000000	      0.00000000	      0.00000000	      0.00000000	     -0.00954708	     -0.00523326	     -0.00130243	      0.00108020	     -0.00013681	     -0.00000000	      0.00000000	     -0.00000000	     -0.00149190	     -0.00277117	     -0.00277117	     -0.00315675	     -0.00093379	     -0.00705347	     -0.00537217	     -0.00740582	     -0.00644338	      0.00670284	      0.00643736	      0.00382053	      0.00216658	     -0.00060411	     -0.00000000	      0.00000000	      0.00000000	      0.00000000	      0.00000000	      0.00000000	     -0.00000000	     -0.00000000	      0.00000000	     -0.00000000	     -0.00000000	     -0.00000000	      0.00000000	      0.00000000
      0.17359985	      0.00000000	      0.00000000	      0.00000000	      0.00000000	      0.00000000	      0.00000000	      0.00000000	      0.00000000	      0.00000000	      0.00000000	      0.00000000	      0.00000000	      0.00000000	      0.00000000	      0.00000000	      0.00000000	      0.00000000	      0.00000000	      0.00000000	      0.00000000	      0.00000000	      0.00000000	      0.00000000	      0.00000000	      0.00000000	      0.00000000	      0.00000000	      0.00000000	      0.00000000	      0.00000000	      0.00000000	      0.00000000	      0.00000000	      0.00000000	      0.00000000	      0.00000000	     -0.00948051	     -0.00520977	     -0.00126193	      0.00110083	     -0.00014064	     -0.00000000	     -0.00000000	      0.00000000	     -0.00149239	     -0.00274482	     -0.00274482	     -0.00312897	     -0.00087678	     -0.00709106	     -0.00540813	     -0.00744133	     -0.00647788	      0.00672327	      0.00642297	      0.00380728	      0.00218142	     -0.00057585	      0.00000000	     -0.00000000	     -0.00000000	     -0.00000000	      0.00000000	     -0.00000000	      0.00000000	     -0.00000000	     -0.00000000	      0.00000000	      0.00000000	      0.00000000	     -0.00000000	      0.00000000
      0.17546651	      0.00000000	      0.00000000	      0.00000000	      0.00000000	      0.00000000	      0.00000000	      0.00000000	      0.00000000	      0.00000000	      0.00000000	      0.00000000	      0.00000000	      0.00000000	      0.00000000	      0.00000000	      0.00000000	      0.00000000	      0.00000000	      0.00000000	      0.00000000	      0.00000000	      0.00000000	      0.00000000	      0.00000000	      0.00000000	      0.00000000	      0.00000000	      0.00000000	      0.00000000	      0.00000000	      0.00000000	      0.00000000	      0.00000000	      0.00000000	      0.00000000	      0.00000000	     -0.00942768	     -0.00519182	     -0.00123126	      0.00111713	     -0.00014677	     -0.00000000	      0.00000000	     -0.00000000	     -0.00149274	     -0.00272763	     -0.00272763	     -0.00310516	     -0.00083174	     -0.00712045	     -0.00543777	     -0.00747155	     -0.00650799	      0.00674135	      0.00641041	      0.00379683	      0.00219420	     -0.00055193	     -0.00000000	     -0.00000000	      0.00000000	     -0.00000000	      0.00000000	     -0.00000000	      0.00000000	     -0.00000000	      0.00000000	     -0.00000000	     -0.00000000	     -0.00000000	      0.00000000	     -0.00000000
      0.17733318	      0.00000000	      0.00000000	      0.00000000	      0.00000000	      0.00000000	      0.00000000	      0.00000000	      0.00000000	      0.00000000	      0.00000000	      0.00000000	      0.00000000	      0.00000000	      0.00000000	      0.00000000	      0.00000000	      0.00000000	      0.00000000	      0.00000000	      0.00000000	      0.00000000	      0.00000000	      0.00000000	      0.00000000	      0.00000000	      0.00000000	      0.00000000	      0.00000000	      0.00000000	      0.00000000	      0.00000000	      0.00000000	      0.00000000	      0.00000000	      0.00000000	      0.00000000	     -0.00939243	     -0.00518105	     -0.00121322	      0.00112798	     -0.00015544	     -0.00000000	     -0.00000000	     -0.00000000	     -0.00149337	     -0.00272226	     -0.00272226	     -0.00308735	     -0.00080196	     -0.00713997	     -0.00545935	     -0.00749512	     -0.00653231	      0.00675680	      0.00640038	      0.00378970	      0.00220438	     -0.00053413	      0.00000000	     -0.00000000	     -0.00000000	     -0.00000000	      0.00000000	     -0.00000000	     -0.00000000	     -0.00000000	     -0.00000000	     -0.00000000	     -0.00000000	     -0.00000000	     -0.00000000	     -0.00000000
      0.17919984	      0.00000000	      0.00000000	      0.00000000	      0.00000000	      0.00000000	      0.00000000	      0.00000000	      0.00000000	      0.00000000	      0.00000000	      0.00000000	      0.00000000	      0.00000000	      0.00000000	      0.00000000	      0.00000000	      0.00000000	      0.00000000	      0.00000000	      0.00000000	      0.00000000	      0.00000000	      0.00000000	      0.00000000	      0.00000000	      0.00000000	      0.00000000	      0.00000000	      0.00000000	      0.00000000	      0.00000000	      0.00000000	      0.00000000	      0.00000000	      0.00000000	      0.00000000	     -0.00937677	     -0.00517843	     -0.00120964	      0.00113272	     -0.00016686	      0.00000000	      0.00000000	      0.00000000	     -0.00149447	     -0.00273063	     -0.00273063	     -0.00307704	     -0.00078943	     -0.00714887	     -0.00547199	     -0.00751145	     -0.00655011	      0.00676979	      0.00639328	      0.00378607	      0.00221170	     -0.00052369	     -0.00000000	     -0.00000000	      0.00000000	      0.00000000	      0.00000000	      0.00000000	     -0.00000000	     -0.00000000	     -0.00000000	      0.00000000	      0.00000000	     -0.00000000	      0.00000000	     -0.00000000
      0.18106651	      0.00000000	      0.00000000	      0.00000000	      0.00000000	      0.00000000	      0.00000000	      0.00000000	      0.00000000	      0.00000000	      0.00000000	      0.00000000	      0.00000000	      0.00000000	      0.00000000	      0.00000000	      0.00000000	      0.00000000	      0.00000000	      0.00000000	      0.00000000	      0.00000000	      0.00000000	      0.00000000	      0.00000000	      0.00000000	      0.00000000	      0.00000000	      0.00000000	      0.00000000	      0.00000000	      0.00000000	      0.00000000	      0.00000000	      0.00000000	      0.00000000	      0.00000000	     -0.00938003	     -0.00518395	     -0.00122079	      0.00113139	     -0.00018066	      0.00000000	     -0.00000000	     -0.00000000	     -0.00149625	     -0.00275326	     -0.00275326	     -0.00307546	     -0.00079396	     -0.00714777	     -0.00547570	     -0.00752081	     -0.00656123	      0.00678083	      0.00638913	      0.00378545	      0.00221622	     -0.00052136	     -0.00000000	     -0.00000000	     -0.00000000	      0.00000000	     -0.00000000	      0.00000000	      0.00000000	      0.00000000	     -0.00000000	     -0.00000000	     -0.00000000	     -0.00000000	     -0.00000000	     -0.00000000
      0.18293317	      0.00000000	      0.00000000	      0.00000000	      0.00000000	      0.00000000	      0.00000000	      0.00000000	      0.00000000	      0.00000000	      0.00000000	      0.00000000	      0.00000000	      0.00000000	      0.00000000	      0.00000000	      0.00000000	      0.00000000	      0.00000000	      0.00000000	      0.00000000	      0.00000000	      0.00000000	      0.00000000	      0.00000000	      0.00000000	      0.00000000	      0.00000000	      0.00000000	      0.00000000	      0.00000000	      0.00000000	      0.00000000	      0.00000000	      0.00000000	      0.00000000	      0.00000000	     -0.00940126	     -0.00519738	     -0.00124670	      0.00112402	     -0.00019627	     -0.00000000	      0.00000000	      0.00000000	     -0.00149907	     -0.00279006	     -0.00279006	     -0.00308366	     -0.00081542	     -0.00713718	     -0.00547040	     -0.00752317	     -0.00656525	      0.00679010	      0.00638803	      0.00378743	      0.00221787	     -0.00052783	      0.00000000	      0.00000000	     -0.00000000	      0.00000000	      0.00000000	      0.00000000	     -0.00000000	     -0.00000000	      0.00000000	      0.00000000	      0.00000000	     -0.00000000	      0.00000000	      0.00000000
      0.18479984	      0.00000000	      0.00000000	      0.00000000	      0.00000000	      0.00000000	      0.00000000	      0.00000000	      0.00000000	      0.00000000	      0.00000000	      0.00000000	      0.00000000	      0.00000000	      0.00000000	      0.00000000	      0.00000000	      0.00000000	      0.00000000	      0.00000000	      0.00000000	      0.00000000	      0.00000000	      0.00000000	      0.00000000	      0.00000000	      0.00000000	      0.00000000	      0.00000000	      0.00000000	      0.00000000	      0.00000000	      0.00000000	      0.00000000	      0.00000000	      0.00000000	      0.00000000	     -0.00943832	     -0.00521798	     -0.00128667	      0.00111096	     -0.00021277	      0.00000000	      0.00000000	     -0.00000000	     -0.00150346	     -0.00284009	     -0.00284009	     -0.00310244	     -0.00085271	     -0.00711809	     -0.00545635	     -0.00751877	     -0.00656189	      0.00679780	      0.00638994	      0.00379135	      0.00221666	     -0.00054352	     -0.00000000	     -0.00000000	      0.00000000	     -0.00000000	     -0.00000000	      0.00000000	     -0.00000000	      0.00000000	     -0.00000000	     -0.00000000	     -0.00000000	     -0.00000000	     -0.00000000	      0.00000000
      0.18666650	      0.00000000	      0.00000000	      0.00000000	      0.00000000	      0.00000000	      0.00000000	      0.00000000	      0.00000000	      0.00000000	      0.00000000	      0.00000000	      0.00000000	      0.00000000	      0.00000000	      0.00000000	      0.00000000	      0.00000000	      0.00000000	      0.00000000	      0.00000000	      0.00000000	      0.00000000	      0.00000000	      0.00000000	      0.00000000	      0.00000000	      0.00000000	      0.00000000	      0.00000000	      0.00000000	      0.00000000	      0.00000000	      0.00000000	      0.00000000	      0.00000000	      0.00000000	     -0.00948824	     -0.00524456	     -0.00133913	      0.00109278	     -0.00022927	      0.00000000	     -0.00000000	     -0.00000000	     -0.00150972	     -0.00290147	     -0.00290147	     -0.00313176	     -0.00090395	     -0.00709180	     -0.00543426	     -0.00750808	     -0.00655124	      0.00680399	      0.00639464	      0.00379655	      0.00221271	     -0.00056819	     -0.00000000	     -0.00000000	     -0.00000000	      0.00000000	      0.00000000	      0.00000000	     -0.00000000	      0.00000000	     -0.00000000	     -0.00000000	      0.00000000	      0.00000000	     -0.00000000	     -0.00000000
      0.18853317	      0.00000000	      0.00000000	      0.00000000	      0.00000000	      0.00000000	      0.00000000	      0.00000000	      0.00000000	      0.00000000	      0.00000000	      0.00000000	      0.00000000	      0.00000000	      0.00000000	      0.00000000	      0.00000000	      0.00000000	      0.00000000	      0.00000000	      0.00000000	      0.00000000	      0.00000000	      0.00000000	      0.00000000	      0.00000000	      0.00000000	      0.00000000	      0.00000000	      0.00000000	      0.00000000	      0.00000000	      0.00000000	      0.00000000	      0.00000000	      0.00000000	      0.00000000	     -0.00954697	     -0.00527534	     -0.00140136	      0.00107055	     -0.00024480	     -0.00000000	      0.00000000	     -0.00000000	     -0.00151793	     -0.00297130	     -0.00297130	     -0.00317063	     -0.00096580	     -0.00706017	     -0.00540547	     -0.00749203	     -0.00653395	      0.00680880	      0.00640168	      0.00380225	      0.00220631	     -0.00060084	      0.00000000	      0.00000000	      0.00000000	     -0.00000000	      0.00000000	     -0.00000000	     -0.00000000	     -0.00000000	      0.00000000	      0.00000000	      0.00000000	     -0.00000000	     -0.00000000	      0.00000000
      0.19039983	      0.00000000	      0.00000000	      0.00000000	      0.00000000	      0.00000000	      0.00000000	      0.00000000	      0.00000000	      0.00000000	      0.00000000	      0.00000000	      0.00000000	      0.00000000	      0.00000000	      0.00000000	      0.00000000	      0.00000000	      0.00000000	      0.00000000	      0.00000000	      0.00000000	      0.00000000	      0.00000000	      0.00000000	      0.00000000	      0.00000000	      0.00000000	      0.00000000	      0.00000000	      0.00000000	      0.00000000	      0.00000000	      0.00000000	      0.00000000	      0.00000000	      0.00000000	     -0.00961040	     -0.00530843	     -0.00147009	      0.00104545	     -0.00025846	      0.00000000	     -0.00000000	      0.00000000	     -0.00152795	     -0.00304616	     -0.00304616	     -0.00321741	     -0.00103437	     -0.00702521	     -0.00537160	     -0.00747172	     -0.00651097	      0.00681224	      0.00641049	      0.00380768	      0.00219785	     -0.00063999	     -0.00000000	     -0.00000000	      0.00000000	     -0.00000000	      0.00000000	      0.00000000	     -0.00000000	      0.00000000	     -0.00000000	     -0.00000000	      0.00000000	      0.00000000	     -0.00000000	     -0.00000000
      0.19226650	      0.00000000	      0.00000000	      0.00000000	      0.00000000	      0.00000000	      0.00000000	      0.00000000	      0.00000000	      0.00000000	      0.00000000	      0.00000000	      0.00000000	      0.00000000	      0.00000000	      0.00000000	      0.00000000	      0.00000000	      0.00000000	      0.00000000	      0.00000000	      0.00000000	      0.00000000	      0.00000000	      0.00000000	      0.00000000	      0.00000000	      0.00000000	      0.00000000	      0.00000000	      0.00000000	      0.00000000	      0.00000000	      0.00000000	      0.00000000	      0.00000000	      0.00000000	     -0.00967560	     -0.00534225	     -0.00154219	      0.00101857	     -0.00026969	     -0.00000000	     -0.00000000	     -0.00000000	     -0.00153944	     -0.00312267	     -0.00312267	     -0.00326981	     -0.00110631	     -0.00698834	     -0.00533412	     -0.00744796	     -0.00648329	      0.00681400	      0.00642063	      0.00381259	      0.00218765	     -0.00068383	     -0.00000000	     -0.00000000	      0.00000000	     -0.00000000	     -0.00000000	      0.00000000	     -0.00000000	     -0.00000000	     -0.00000000	     -0.00000000	     -0.00000000	      0.00000000	     -0.00000000	     -0.00000000
      0.19413316	      0.00000000	      0.00000000	      0.00000000	      0.00000000	      0.00000000	      0.00000000	      0.00000000	      0.00000000	      0.00000000	      0.00000000	      0.00000000	      0.00000000	      0.00000000	      0.00000000	      0.00000000	      0.00000000	      0.00000000	      0.00000000	      0.00000000	      0.00000000	      0.00000000	      0.00000000	      0.00000000	      0.00000000	      0.00000000	      0.00000000	      0.00000000	      0.00000000	      0.00000000	      0.00000000	      0.00000000	      0.00000000	      0.00000000	      0.00000000	      0.00000000	      0.00000000	     -0.00974026	     -0.00537542	     -0.00161443	      0.00099097	     -0.00027819	     -0.00000000	     -0.00000000	     -0.00000000	     -0.00155180	     -0.00319739	     -0.00319739	     -0.00332506	     -0.00117845	     -0.00695078	     -0.00529453	     -0.00742155	     -0.00645209	      0.00681363	      0.00643166	      0.00381697	      0.00217602	     -0.00073020	     -0.00000000	      0.00000000	     -0.00000000	      0.00000000	      0.00000000	      0.00000000	     -0.00000000	      0.00000000	     -0.00000000	     -0.00000000	      0.00000000	      0.00000000	      0.00000000	      0.00000000
      0.19599983	      0.00000000	      0.00000000	      0.00000000	      0.00000000	      0.00000000	      0.00000000	      0.00000000	      0.00000000	      0.00000000	      0.00000000	      0.00000000	      0.00000000	      0.00000000	      0.00000000	      0.00000000	      0.00000000	      0.00000000	      0.00000000	      0.00000000	      0.00000000	      0.00000000	      0.00000000	      0.00000000	      0.00000000	      0.00000000	      0.00000000	      0.00000000	      0.00000000	      0.00000000	      0.00000000	      0.00000000	      0.00000000	      0.00000000	      0.00000000	      0.00000000	      0.00000000	     -0.00980228	     -0.00540664	     -0.00168344	      0.00096382	     -0.00028371	     -0.00000000	     -0.00000000	      0.00000000	     -0.00156427	     -0.00326688	     -0.00326688	     -0.00338016	     -0.00124746	     -0.00691382	     -0.00525452	     -0.00739346	     -0.00641879	      0.00681078	      0.00644313	      0.00382085	      0.00216342	     -0.00077676	     -0.00000000	      0.00000000	      0.00000000	      0.00000000	      0.00000000	      0.00000000	      0.00000000	      0.00000000	      0.00000000	      0.00000000	      0.00000000	     -0.00000000	      0.00000000	      0.00000000
      0.19786649	      0.00000000	      0.00000000	      0.00000000	      0.00000000	      0.00000000	      0.00000000	      0.00000000	      0.00000000	      0.00000000	      0.00000000	      0.00000000	      0.00000000	      0.00000000	      0.00000000	      0.00000000	      0.00000000	      0.00000000	      0.00000000	      0.00000000	      0.00000000	      0.00000000	      0.00000000	      0.00000000	      0.00000000	      0.00000000	      0.00000000	      0.00000000	      0.00000000	      0.00000000	      0.00000000	      0.00000000	      0.00000000	      0.00000000	      0.00000000	      0.00000000	      0.00000000	     -0.00985986	     -0.00543480	     -0.00174600	      0.00093829	     -0.00028615	     -0.00000000	      0.00000000	     -0.00000000	     -0.00157599	     -0.00332789	     -0.00332789	     -0.00343216	     -0.00131022	     -0.00687880	     -0.00521577	     -0.00736479	     -0.00638491	      0.00680522	      0.00645461	      0.00382435	      0.00215035	     -0.00082117	      0.00000000	     -0.00000000	     -0.00000000	     -0.00000000	     -0.00000000	     -0.00000000	      0.00000000	     -0.00000000	     -0.00000000	      0.00000000	      0.00000000	      0.00000000	      0.00000000	      0.00000000
      0.19973316	      0.00000000	      0.00000000	      0.00000000	      0.00000000	      0.00000000	      0.00000000	      0.00000000	      0.00000000	      0.00000000	      0.00000000	      0.00000000	      0.00000000	      0.00000000	      0.00000000	      0.00000000	      0.00000000	      0.00000000	      0.00000000	      0.00000000	      0.00000000	      0.00000000	      0.00000000	      0.00000000	      0.00000000	      0.00000000	      0.00000000	      0.00000000	      0.00000000	      0.00000000	      0.00000000	      0.00000000	      0.00000000	      0.00000000	      0.00000000	      0.00000000	      0.00000000	     -0.00991138	     -0.00545892	     -0.00179908	      0.00091554	     -0.00028546	     -0.00000000	      0.00000000	     -0.00000000	     -0.00158609	     -0.00337749	     -0.00337749	     -0.00347832	     -0.00136388	     -0.00684709	     -0.00518002	     -0.00733674	     -0.00635205	      0.00679694	      0.00646570	      0.00382756	      0.00213737	     -0.00086117	      0.00000000	     -0.00000000	      0.00000000	      0.00000000	      0.00000000	      0.00000000	      0.00000000	      0.00000000	      0.00000000	      0.00000000	      0.00000000	      0.00000000	      0.00000000	      0.00000000
      0.20159982	      0.00000000	      0.00000000	      0.00000000	      0.00000000	      0.00000000	      0.00000000	      0.00000000	      0.00000000	      0.00000000	      0.00000000	      0.00000000	      0.00000000	      0.00000000	      0.00000000	      0.00000000	      0.00000000	      0.00000000	      0.00000000	      0.00000000	      0.00000000	      0.00000000	      0.00000000	      0.00000000	      0.00000000	      0.00000000	      0.00000000	      0.00000000	      0.00000000	      0.00000000	      0.00000000	      0.00000000	      0.00000000	      0.00000000	      0.00000000	      0.00000000	      0.00000000	     -0.00995544	     -0.00547821	     -0.00184020	      0.00089665	     -0.00028167	     -0.00000000	     -0.00000000	      0.00000000	     -0.00159374	     -0.00341332	     -0.00341332	     -0.00351636	     -0.00140618	     -0.00682001	     -0.00514883	     -0.00731051	     -0.00632172	      0.00678616	      0.00647601	      0.00383056	      0.00212509	     -0.00089481	      0.00000000	     -0.00000000	     -0.00000000	     -0.00000000	      0.00000000	      0.00000000	      0.00000000	     -0.00000000	      0.00000000	      0.00000000	      0.00000000	      0.00000000	     -0.00000000	      0.00000000
      0.20346649	      0.00000000	      0.00000000	      0.00000000	      0.00000000	      0.00000000	      0.00000000	      0.00000000	      0.00000000	      0.00000000	      0.00000000	      0.00000000	      0.00000000	      0.00000000	      0.00000000	      0.00000000	      0.00000000	      0.00000000	      0.00000000	      0.00000000	      0.00000000	      0.00000000	      0.00000000	      0.00000000	      0.00000000	      0.00000000	      0.00000000	      0.00000000	      0.00000000	      0.00000000	      0.00000000	      0.00000000	      0.00000000	      0.00000000	      0.00000000	      0.00000000	      0.00000000	     -0.00999073	     -0.00549202	     -0.00186745	      0.00088249	     -0.00027490	     -0.00000000	     -0.00000000	     -0.00000000	     -0.00159832	     -0.00343366	     -0.00343366	     -0.00354456	     -0.00143546	     -0.00679878	     -0.00512360	     -0.00728724	     -0.00629526	      0.00677331	      0.00648519	      0.00383336	      0.00211408	     -0.00092055	      0.00000000	     -0.00000000	      0.00000000	     -0.00000000	     -0.00000000	     -0.00000000	      0.00000000	      0.00000000	     -0.00000000	      0.00000000	     -0.00000000	      0.00000000	      0.00000000	     -0.00000000
      0.20533315	      0.00000000	      0.00000000	      0.00000000	      0.00000000	      0.00000000	      0.00000000	      0.00000000	      0.00000000	      0.00000000	      0.00000000	      0.00000000	      0.00000000	      0.00000000	      0.00000000	      0.00000000	      0.00000000	      0.00000000	      0.00000000	      0.00000000	      0.00000000	      0.00000000	      0.00000000	      0.00000000	      0.00000000	      0.00000000	      0.00000000	      0.00000000	      0.00000000	      0.00000000	      0.00000000	      0.00000000	      0.00000000	      0.00000000	      0.00000000	      0.00000000	      0.00000000	     -0.01001584	     -0.00549977	     -0.00187947	      0.00087384	     -0.00026526	      0.00000000	      0.00000000	      0.00000000	     -0.00159937	     -0.00343745	     -0.00343745	     -0.00356185	     -0.00145045	     -0.00678463	     -0.00510553	     -0.00726810	     -0.00627387	      0.00675913	      0.00649288	      0.00383577	      0.00210491	     -0.00093730	      0.00000000	     -0.00000000	      0.00000000	      0.00000000	      0.00000000	     -0.00000000	     -0.00000000	      0.00000000	      0.00000000	     -0.00000000	      0.00000000	      0.00000000	     -0.00000000	      0.00000000
      0.20719982	      0.00000000	      0.00000000	      0.00000000	      0.00000000	      0.00000000	      0.00000000	      0.00000000	      0.00000000	      0.00000000	      0.00000000	      0.00000000	      0.00000000	      0.00000000	      0.00000000	      0.00000000	      0.00000000	      0.00000000	      0.00000000	      0.00000000	      0.00000000	      0.00000000	      0.00000000	      0.00000000	      0.00000000	      0.00000000	      0.00000000	      0.00000000	      0.00000000	      0.00000000	      0.00000000	      0.00000000	      0.00000000	      0.00000000	      0.00000000	      0.00000000	      0.00000000	     -0.01002921	     -0.00550093	     -0.00187544	      0.00087131	     -0.00025302	     -0.00000000	     -0.00000000	     -0.00000000	     -0.00159651	     -0.00342422	     -0.00342422	     -0.00356754	     -0.00145033	     -0.00677868	     -0.00509571	     -0.00725420	     -0.00625864	      0.00674455	      0.00649867	      0.00383757	      0.00209813	     -0.00094424	     -0.00000000	     -0.00000000	     -0.00000000	     -0.00000000	     -0.00000000	     -0.00000000	      0.00000000	      0.00000000	      0.00000000	     -0.00000000	     -0.00000000	      0.00000000	      0.00000000	      0.00000000
      0.20906648	      0.00000000	      0.00000000	      0.00000000	      0.00000000	      0.00000000	      0.00000000	      0.00000000	      0.00000000	      0.00000000	      0.00000000	      0.00000000	      0.00000000	      0.00000000	      0.00000000	      0.00000000	      0.00000000	      0.00000000	      0.00000000	      0.00000000	      0.00000000	      0.00000000	      0.00000000	      0.00000000	      0.00000000	      0.00000000	      0.00000000	      0.00000000	      0.00000000	      0.00000000	      0.00000000	      0.00000000	      0.00000000	      0.00000000	      0.00000000	      0.00000000	      0.00000000	     -0.01002858	     -0.00549481	     -0.00185475	      0.00087550	     -0.00023860	     -0.00000000	      0.00000000	      0.00000000	     -0.00158927	     -0.00339394	     -0.00339394	     -0.00356120	     -0.00143415	     -0.00678226	     -0.00509538	     -0.00724696	     -0.00625087	      0.00673090	      0.00650204	      0.00383829	      0.00209440	     -0.00094069	      0.00000000	      0.00000000	     -0.00000000	      0.00000000	      0.00000000	      0.00000000	      0.00000000	      0.00000000	      0.00000000	      0.00000000	     -0.00000000	     -0.00000000	      0.00000000	     -0.00000000
      0.21093315	      0.00000000	      0.00000000	      0.00000000	      0.00000000	      0.00000000	      0.00000000	      0.00000000	      0.00000000	      0.00000000	      0.00000000	      0.00000000	      0.00000000	      0.00000000	      0.00000000	      0.00000000	      0.00000000	      0.00000000	      0.00000000	      0.00000000	      0.00000000	      0.00000000	      0.00000000	      0.00000000	      0.00000000	      0.00000000	      0.00000000	      0.00000000	      0.00000000	      0.00000000	      0.00000000	      0.00000000	      0.00000000	      0.00000000	      0.00000000	      0.00000000	      0.00000000	     -0.01001193	     -0.00548094	     -0.00181752	      0.00088672	     -0.00022271	     -0.00000000	     -0.00000000	     -0.00000000	     -0.00157727	     -0.00334727	     -0.00334727	     -0.00354259	     -0.00140170	     -0.00679620	     -0.00510543	     -0.00724755	     -0.00625170	      0.00671950	      0.00650250	      0.00383761	      0.00209426	     -0.00092621	     -0.00000000	     -0.00000000	     -0.00000000	     -0.00000000	     -0.00000000	     -0.00000000	      0.00000000	      0.00000000	     -0.00000000	     -0.00000000	     -0.00000000	     -0.00000000	      0.00000000	      0.00000000
      0.21279981	      0.00000000	      0.00000000	      0.00000000	      0.00000000	      0.00000000	      0.00000000	      0.00000000	      0.00000000	      0.00000000	      0.00000000	      0.00000000	      0.00000000	      0.00000000	      0.00000000	      0.00000000	      0.00000000	      0.00000000	      0.00000000	      0.00000000	      0.00000000	      0.00000000	      0.00000000	      0.00000000	      0.00000000	      0.00000000	      0.00000000	      0.00000000	      0.00000000	      0.00000000	      0.00000000	      0.00000000	      0.00000000	      0.00000000	      0.00000000	      0.00000000	      0.00000000	     -0.00997708	     -0.00545890	     -0.00176425	      0.00090511	     -0.00020604	      0.00000000	      0.00000000	      0.00000000	     -0.00156021	     -0.00328538	     -0.00328538	     -0.00351197	     -0.00135272	     -0.00682121	     -0.00512657	     -0.00725703	     -0.00626204	      0.00671167	      0.00649955	      0.00383503	      0.00209818	     -0.00090075	      0.00000000	      0.00000000	     -0.00000000	     -0.00000000	     -0.00000000	     -0.00000000	      0.00000000	     -0.00000000	      0.00000000	      0.00000000	      0.00000000	      0.00000000	     -0.00000000	      0.00000000
      0.21466647	      0.00000000	      0.00000000	      0.00000000	      0.00000000	      0.00000000	      0.00000000	      0.00000000	      0.00000000	      0.00000000	      0.00000000	      0.00000000	      0.00000000	      0.00000000	      0.00000000	      0.00000000	      0.00000000	      0.00000000	      0.00000000	      0.00000000	      0.00000000	      0.00000000	      0.00000000	      0.00000000	      0.00000000	      0.00000000	      0.00000000	      0.00000000	      0.00000000	      0.00000000	      0.00000000	      0.00000000	      0.00000000	      0.00000000	      0.00000000	      0.00000000	      0.00000000	     -0.00992715	     -0.00543020	     -0.00169891	      0.00092889	     -0.00018936	      0.00000000	      0.00000000	      0.00000000	     -0.00153873	     -0.00321159	     -0.00321159	     -0.00347108	     -0.00129194	     -0.00685416	     -0.00515637	     -0.00727329	     -0.00628005	      0.00670650	      0.00649384	      0.00383147	      0.00210525	     -0.00086616	     -0.00000000	     -0.00000000	      0.00000000	      0.00000000	      0.00000000	     -0.00000000	      0.00000000	     -0.00000000	     -0.00000000	     -0.00000000	     -0.00000000	     -0.00000000	     -0.00000000	     -0.00000000
      0.21653314	      0.00000000	      0.00000000	      0.00000000	      0.00000000	      0.00000000	      0.00000000	      0.00000000	      0.00000000	      0.00000000	      0.00000000	      0.00000000	      0.00000000	      0.00000000	      0.00000000	      0.00000000	      0.00000000	      0.00000000	      0.00000000	      0.00000000	      0.00000000	      0.00000000	      0.00000000	      0.00000000	      0.00000000	      0.00000000	      0.00000000	      0.00000000	      0.00000000	      0.00000000	      0.00000000	      0.00000000	      0.00000000	      0.00000000	      0.00000000	      0.00000000	      0.00000000	     -0.00987007	     -0.00539809	     -0.00162843	      0.00095470	     -0.00017308	      0.00000000	     -0.00000000	      0.00000000	     -0.00151510	     -0.00313138	     -0.00313138	     -0.00342390	     -0.00122786	     -0.00688913	     -0.00518960	     -0.00729153	     -0.00630116	      0.00670145	      0.00648704	      0.00382857	      0.00211341	     -0.00082656	     -0.00000000	      0.00000000	      0.00000000	     -0.00000000	     -0.00000000	     -0.00000000	      0.00000000	      0.00000000	      0.00000000	      0.00000000	     -0.00000000	      0.00000000	      0.00000000	     -0.00000000
      0.21839981	      0.00000000	      0.00000000	      0.00000000	      0.00000000	      0.00000000	      0.00000000	      0.00000000	      0.00000000	      0.00000000	      0.00000000	      0.00000000	      0.00000000	      0.00000000	      0.00000000	      0.00000000	      0.00000000	      0.00000000	      0.00000000	      0.00000000	      0.00000000	      0.00000000	      0.00000000	      0.00000000	      0.00000000	      0.00000000	      0.00000000	      0.00000000	      0.00000000	      0.00000000	      0.00000000	      0.00000000	      0.00000000	      0.00000000	      0.00000000	      0.00000000	      0.00000000	     -0.00981391	     -0.00536596	     -0.00155969	      0.00097937	     -0.00015729	     -0.00000000	     -0.00000000	     -0.00000000	     -0.00149198	     -0.00305074	     -0.00305074	     -0.00337540	     -0.00116826	     -0.00692094	     -0.00522114	     -0.00730733	     -0.00632076	      0.00669449	      0.00648079	      0.00382744	      0.00212070	     -0.00078667	     -0.00000000	     -0.00000000	     -0.00000000	     -0.00000000	     -0.00000000	     -0.00000000	      0.00000000	     -0.00000000	      0.00000000	     -0.00000000	      0.00000000	      0.00000000	     -0.00000000	     -0.00000000
      0.22026647	      0.00000000	      0.00000000	      0.00000000	      0.00000000	      0.00000000	      0.00000000	      0.00000000	      0.00000000	      0.00000000	      0.00000000	      0.00000000	      0.00000000	      0.00000000	      0.00000000	      0.00000000	      0.00000000	      0.00000000	      0.00000000	      0.00000000	      0.00000000	      0.00000000	      0.00000000	      0.00000000	      0.00000000	      0.00000000	      0.00000000	      0.00000000	      0.00000000	      0.00000000	      0.00000000	      0.00000000	      0.00000000	      0.00000000	      0.00000000	      0.00000000	      0.00000000	     -0.00976492	     -0.00533647	     -0.00149774	      0.00100071	     -0.00014264	      0.00000000	      0.00000000	      0.00000000	     -0.00147073	     -0.00297443	     -0.00297443	     -0.00332871	     -0.00111888	     -0.00694594	     -0.00524770	     -0.00731802	     -0.00633623	      0.00668466	      0.00647608	      0.00382899	      0.00212601	     -0.00074942	     -0.00000000	     -0.00000000	     -0.00000000	     -0.00000000	      0.00000000	      0.00000000	     -0.00000000	     -0.00000000	     -0.00000000	      0.00000000	     -0.00000000	     -0.00000000	     -0.00000000	     -0.00000000
      0.22213314	      0.00000000	      0.00000000	      0.00000000	      0.00000000	      0.00000000	      0.00000000	      0.00000000	      0.00000000	      0.00000000	      0.00000000	      0.00000000	      0.00000000	      0.00000000	      0.00000000	      0.00000000	      0.00000000	      0.00000000	      0.00000000	      0.00000000	      0.00000000	      0.00000000	      0.00000000	      0.00000000	      0.00000000	      0.00000000	      0.00000000	      0.00000000	      0.00000000	      0.00000000	      0.00000000	      0.00000000	      0.00000000	      0.00000000	      0.00000000	      0.00000000	      0.00000000	     -0.00972455	     -0.00531060	     -0.00144446	      0.00101822	     -0.00012922	      0.00000000	      0.00000000	     -0.00000000	     -0.00145235	     -0.00290534	     -0.00290534	     -0.00328633	     -0.00108026	     -0.00696411	     -0.00526854	     -0.00732361	     -0.00634703	      0.00667277	      0.00647298	      0.00383254	      0.00212929	     -0.00071661	      0.00000000	      0.00000000	     -0.00000000	      0.00000000	      0.00000000	      0.00000000	      0.00000000	      0.00000000	      0.00000000	      0.00000000	      0.00000000	      0.00000000	     -0.00000000	     -0.00000000
      0.22399980	      0.00000000	      0.00000000	      0.00000000	      0.00000000	      0.00000000	      0.00000000	      0.00000000	      0.00000000	      0.00000000	      0.00000000	      0.00000000	      0.00000000	      0.00000000	      0.00000000	      0.00000000	      0.00000000	      0.00000000	      0.00000000	      0.00000000	      0.00000000	      0.00000000	      0.00000000	      0.00000000	      0.00000000	      0.00000000	      0.00000000	      0.00000000	      0.00000000	      0.00000000	      0.00000000	      0.00000000	      0.00000000	      0.00000000	      0.00000000	      0.00000000	      0.00000000	     -0.00969359	     -0.00528902	     -0.00140083	      0.00103176	     -0.00011739	      0.00000000	     -0.00000000	      0.00000000	     -0.00143727	     -0.00284552	     -0.00284552	     -0.00324964	     -0.00105228	     -0.00697578	     -0.00528363	     -0.00732471	     -0.00635338	      0.00665975	      0.00647137	      0.00383756	      0.00213073	     -0.00068908	      0.00000000	     -0.00000000	     -0.00000000	     -0.00000000	     -0.00000000	     -0.00000000	     -0.00000000	     -0.00000000	     -0.00000000	      0.00000000	     -0.00000000	      0.00000000	     -0.00000000	      0.00000000
      0.22586647	      0.00000000	      0.00000000	      0.00000000	      0.00000000	      0.00000000	      0.00000000	      0.00000000	      0.00000000	      0.00000000	      0.00000000	      0.00000000	      0.00000000	      0.00000000	      0.00000000	      0.00000000	      0.00000000	      0.00000000	      0.00000000	      0.00000000	      0.00000000	      0.00000000	      0.00000000	      0.00000000	      0.00000000	      0.00000000	      0.00000000	      0.00000000	      0.00000000	      0.00000000	      0.00000000	      0.00000000	      0.00000000	      0.00000000	      0.00000000	      0.00000000	      0.00000000	     -0.00967169	     -0.00527197	     -0.00136693	      0.00104159	     -0.00010773	      0.00000000	      0.00000000	     -0.00000000	     -0.00142518	     -0.00279617	     -0.00279617	     -0.00321895	     -0.00103382	     -0.00698188	     -0.00529372	     -0.00732258	     -0.00635638	      0.00664679	      0.00647086	      0.00384348	      0.00213083	     -0.00066679	     -0.00000000	      0.00000000	      0.00000000	      0.00000000	     -0.00000000	     -0.00000000	     -0.00000000	     -0.00000000	     -0.00000000	     -0.00000000	      0.00000000	     -0.00000000	     -0.00000000	     -0.00000000
      0.22773313	      0.00000000	      0.00000000	      0.00000000	      0.00000000	      0.00000000	      0.00000000	      0.00000000	      0.00000000	      0.00000000	      0.00000000	      0.00000000	      0.00000000	      0.00000000	      0.00000000	      0.00000000	      0.00000000	      0.00000000	      0.00000000	      0.00000000	      0.00000000	      0.00000000	      0.00000000	      0.00000000	      0.00000000	      0.00000000	      0.00000000	      0.00000000	      0.00000000	      0.00000000	      0.00000000	      0.00000000	      0.00000000	      0.00000000	      0.00000000	      0.00000000	      0.00000000	     -0.00965686	     -0.00525916	     -0.00134192	      0.00104841	     -0.00010015	     -0.00000000	      0.00000000	     -0.00000000	     -0.00141606	     -0.00275793	     -0.00275793	     -0.00319516	     -0.00102220	     -0.00698454	     -0.00530004	     -0.00731902	     -0.00635719	      0.00663540	      0.00647096	      0.00384904	      0.00213023	     -0.00064995	      0.00000000	     -0.00000000	     -0.00000000	      0.00000000	      0.00000000	     -0.00000000	      0.00000000	      0.00000000	      0.00000000	     -0.00000000	      0.00000000	      0.00000000	      0.00000000	      0.00000000
      0.22959980	      0.00000000	      0.00000000	      0.00000000	      0.00000000	      0.00000000	      0.00000000	      0.00000000	      0.00000000	      0.00000000	      0.00000000	      0.00000000	      0.00000000	      0.00000000	      0.00000000	      0.00000000	      0.00000000	      0.00000000	      0.00000000	      0.00000000	      0.00000000	      0.00000000	      0.00000000	      0.00000000	      0.00000000	      0.00000000	      0.00000000	      0.00000000	      0.00000000	      0.00000000	      0.00000000	      0.00000000	      0.00000000	      0.00000000	      0.00000000	      0.00000000	      0.00000000	     -0.00964884	     -0.00525073	     -0.00132561	      0.00105243	     -0.00009474	     -0.00000000	     -0.00000000	     -0.00000000	     -0.00140970	     -0.00273128	     -0.00273128	     -0.00317858	     -0.00101653	     -0.00698447	     -0.00530303	     -0.00731478	     -0.00635636	      0.00662617	      0.00647154	      0.00385384	      0.00212918	     -0.00063861	     -0.00000000	     -0.00000000	     -0.00000000	      0.00000000	     -0.00000000	     -0.00000000	      0.00000000	     -0.00000000	     -0.00000000	      0.00000000	     -0.00000000	     -0.00000000	     -0.00000000	     -0.00000000
      0.23146646	      0.00000000	      0.00000000	      0.00000000	      0.00000000	      0.00000000	      0.00000000	      0.00000000	      0.00000000	      0.00000000	      0.00000000	      0.00000000	      0.00000000	      0.00000000	      0.00000000	      0.00000000	      0.00000000	      0.00000000	      0.00000000	      0.00000000	      0.00000000	      0.00000000	      0.00000000	      0.00000000	      0.00000000	      0.00000000	      0.00000000	      0.00000000	      0.00000000	      0.00000000	      0.00000000	      0.00000000	      0.00000000	      0.00000000	      0.00000000	      0.00000000	      0.00000000	     -0.00964779	     -0.00524686	     -0.00131798	      0.00105370	     -0.00009157	      0.00000000	      0.00000000	      0.00000000	     -0.00140599	     -0.00271649	     -0.00271649	     -0.00316941	     -0.00101647	     -0.00698196	     -0.00530286	     -0.00731015	     -0.00635410	      0.00661931	      0.00647257	      0.00385774	      0.00212774	     -0.00063286	      0.00000000	      0.00000000	      0.00000000	     -0.00000000	      0.00000000	      0.00000000	      0.00000000	     -0.00000000	     -0.00000000	      0.00000000	      0.00000000	      0.00000000	      0.00000000	      0.00000000
      0.23333313	      0.00000000	      0.00000000	      0.00000000	      0.00000000	      0.00000000	      0.00000000	      0.00000000	      0.00000000	      0.00000000	      0.00000000	      0.00000000	      0.00000000	      0.00000000	      0.00000000	      0.00000000	      0.00000000	      0.00000000	      0.00000000	      0.00000000	      0.00000000	      0.00000000	      0.00000000	      0.00000000	      0.00000000	      0.00000000	      0.00000000	      0.00000000	      0.00000000	      0.00000000	      0.00000000	      0.00000000	      0.00000000	      0.00000000	      0.00000000	      0.00000000	      0.00000000	     -0.00965236	     -0.00524717	     -0.00131819	      0.00105266	     -0.00009045	      0.00000000	      0.00000000	      0.00000000	     -0.00140475	     -0.00271317	     -0.00271317	     -0.00316766	     -0.00102060	     -0.00697809	     -0.00530024	     -0.00730597	     -0.00635100	      0.00661534	      0.00647386	      0.00386022	      0.00212622	     -0.00063251	      0.00000000	      0.00000000	     -0.00000000	      0.00000000	      0.00000000	      0.00000000	     -0.00000000	     -0.00000000	      0.00000000	      0.00000000	      0.00000000	      0.00000000	      0.00000000	      0.00000000
      0.23519979	      0.00000000	      0.00000000	      0.00000000	      0.00000000	      0.00000000	      0.00000000	      0.00000000	      0.00000000	      0.00000000	      0.00000000	      0.00000000	      0.00000000	      0.00000000	      0.00000000	      0.00000000	      0.00000000	      0.00000000	      0.00000000	      0.00000000	      0.00000000	      0.00000000	      0.00000000	      0.00000000	      0.00000000	      0.00000000	      0.00000000	      0.00000000	      0.00000000	      0.00000000	      0.00000000	      0.00000000	      0.00000000	      0.00000000	      0.00000000	      0.00000000	      0.00000000	     -0.00966335	     -0.00525199	     -0.00132670	      0.00104909	     -0.00009155	      0.00000000	     -0.00000000	      0.00000000	     -0.00140601	     -0.00272172	     -0.00272172	     -0.00317337	     -0.00102957	     -0.00697240	     -0.00529488	     -0.00730196	     -0.00634690	      0.00661410	      0.00647550	      0.00386151	      0.00212450	     -0.00063766	     -0.00000000	      0.00000000	     -0.00000000	     -0.00000000	      0.00000000	      0.00000000	     -0.00000000	     -0.00000000	     -0.00000000	      0.00000000	      0.00000000	      0.00000000	      0.00000000	     -0.00000000
      0.23706646	      0.00000000	      0.00000000	      0.00000000	      0.00000000	      0.00000000	      0.00000000	      0.00000000	      0.00000000	      0.00000000	      0.00000000	      0.00000000	      0.00000000	      0.00000000	      0.00000000	      0.00000000	      0.00000000	      0.00000000	      0.00000000	      0.00000000	      0.00000000	      0.00000000	      0.00000000	      0.00000000	      0.00000000	      0.00000000	      0.00000000	      0.00000000	      0.00000000	      0.00000000	      0.00000000	      0.00000000	      0.00000000	      0.00000000	      0.00000000	      0.00000000	      0.00000000	     -0.00967659	     -0.00525974	     -0.00134090	      0.00104420	     -0.00009419	     -0.00000000	      0.00000000	     -0.00000000	     -0.00140933	     -0.00273993	     -0.00273993	     -0.00318579	     -0.00103989	     -0.00696734	     -0.00528852	     -0.00729970	     -0.00634295	      0.00661638	      0.00647696	      0.00386061	      0.00212318	     -0.00064737	      0.00000000	      0.00000000	     -0.00000000	     -0.00000000	      0.00000000	      0.00000000	      0.00000000	      0.00000000	     -0.00000000	     -0.00000000	     -0.00000000	     -0.00000000	     -0.00000000	      0.00000000
      0.23893312	      0.00000000	      0.00000000	      0.00000000	      0.00000000	      0.00000000	      0.00000000	      0.00000000	      0.00000000	      0.00000000	      0.00000000	      0.00000000	      0.00000000	      0.00000000	      0.00000000	      0.00000000	      0.00000000	      0.00000000	      0.00000000	      0.00000000	      0.00000000	      0.00000000	      0.00000000	      0.00000000	      0.00000000	      0.00000000	      0.00000000	      0.00000000	      0.00000000	      0.00000000	      0.00000000	      0.00000000	      0.00000000	      0.00000000	      0.00000000	      0.00000000	      0.00000000	     -0.00969026	     -0.00526944	     -0.00135911	      0.00103854	     -0.00009780	     -0.00000000	     -0.00000000	     -0.00000000	     -0.00141429	     -0.00276565	     -0.00276565	     -0.00320385	     -0.00105022	     -0.00696360	     -0.00528178	     -0.00729934	     -0.00633935	      0.00662189	      0.00647809	      0.00385747	      0.00212234	     -0.00066076	      0.00000000	     -0.00000000	      0.00000000	      0.00000000	     -0.00000000	      0.00000000	     -0.00000000	     -0.00000000	     -0.00000000	     -0.00000000	     -0.00000000	     -0.00000000	      0.00000000	     -0.00000000
      0.24079979	      0.00000000	      0.00000000	      0.00000000	      0.00000000	      0.00000000	      0.00000000	      0.00000000	      0.00000000	      0.00000000	      0.00000000	      0.00000000	      0.00000000	      0.00000000	      0.00000000	      0.00000000	      0.00000000	      0.00000000	      0.00000000	      0.00000000	      0.00000000	      0.00000000	      0.00000000	      0.00000000	      0.00000000	      0.00000000	      0.00000000	      0.00000000	      0.00000000	      0.00000000	      0.00000000	      0.00000000	      0.00000000	      0.00000000	      0.00000000	      0.00000000	      0.00000000	     -0.00970501	     -0.00528103	     -0.00138142	      0.00103194	     -0.00010237	     -0.00000000	     -0.00000000	     -0.00000000	     -0.00142081	     -0.00279831	     -0.00279831	     -0.00322698	     -0.00106140	     -0.00696040	     -0.00527426	     -0.00730017	     -0.00633569	      0.00663000	      0.00647904	      0.00385256	      0.00212176	     -0.00067759	      0.00000000	     -0.00000000	     -0.00000000	     -0.00000000	     -0.00000000	     -0.00000000	      0.00000000	     -0.00000000	     -0.00000000	     -0.00000000	      0.00000000	     -0.00000000	     -0.00000000	     -0.00000000
      0.24266645	      0.00000000	      0.00000000	      0.00000000	      0.00000000	      0.00000000	      0.00000000	      0.00000000	      0.00000000	      0.00000000	      0.00000000	      0.00000000	      0.00000000	      0.00000000	      0.00000000	      0.00000000	      0.00000000	      0.00000000	      0.00000000	      0.00000000	      0.00000000	      0.00000000	      0.00000000	      0.00000000	      0.00000000	      0.00000000	      0.00000000	      0.00000000	      0.00000000	      0.00000000	      0.00000000	      0.00000000	      0.00000000	      0.00000000	      0.00000000	      0.00000000	      0.00000000	     -0.00971722	     -0.00529299	     -0.00140538	      0.00102546	     -0.00010723	      0.00000000	     -0.00000000	      0.00000000	     -0.00142858	     -0.00283563	     -0.00283563	     -0.00325431	     -0.00107038	     -0.00695974	     -0.00526744	     -0.00730337	     -0.00633286	      0.00664121	      0.00647931	      0.00384511	      0.00212191	     -0.00069689	      0.00000000	      0.00000000	      0.00000000	      0.00000000	     -0.00000000	      0.00000000	      0.00000000	      0.00000000	      0.00000000	      0.00000000	      0.00000000	      0.00000000	      0.00000000	     -0.00000000
      0.24453312	      0.00000000	      0.00000000	      0.00000000	      0.00000000	      0.00000000	      0.00000000	      0.00000000	      0.00000000	      0.00000000	      0.00000000	      0.00000000	      0.00000000	      0.00000000	      0.00000000	      0.00000000	      0.00000000	      0.00000000	      0.00000000	      0.00000000	      0.00000000	      0.00000000	      0.00000000	      0.00000000	      0.00000000	      0.00000000	      0.00000000	      0.00000000	      0.00000000	      0.00000000	      0.00000000	      0.00000000	      0.00000000	      0.00000000	      0.00000000	      0.00000000	      0.00000000	     -0.00972547	     -0.00530443	     -0.00142947	      0.00101960	     -0.00011181	     -0.00000000	      0.00000000	     -0.00000000	     -0.00143735	     -0.00287562	     -0.00287562	     -0.00328488	     -0.00107596	     -0.00696215	     -0.00526179	     -0.00730899	     -0.00633095	      0.00665520	      0.00647875	      0.00383504	      0.00212283	     -0.00071792	     -0.00000000	     -0.00000000	     -0.00000000	      0.00000000	     -0.00000000	     -0.00000000	     -0.00000000	     -0.00000000	     -0.00000000	      0.00000000	     -0.00000000	      0.00000000	     -0.00000000	     -0.00000000
      0.24639978	      0.00000000	      0.00000000	      0.00000000	      0.00000000	      0.00000000	      0.00000000	      0.00000000	      0.00000000	      0.00000000	      0.00000000	      0.00000000	      0.00000000	      0.00000000	      0.00000000	      0.00000000	      0.00000000	      0.00000000	      0.00000000	      0.00000000	      0.00000000	      0.00000000	      0.00000000	      0.00000000	      0.00000000	      0.00000000	      0.00000000	      0.00000000	      0.00000000	      0.00000000	      0.00000000	      0.00000000	      0.00000000	      0.00000000	      0.00000000	      0.00000000	      0.00000000	     -0.00972875	     -0.00531457	     -0.00145231	      0.00101479	     -0.00011556	      0.00000000	     -0.00000000	     -0.00000000	     -0.00144691	     -0.00291636	     -0.00291636	     -0.00331781	     -0.00107709	     -0.00696801	     -0.00525768	     -0.00731691	     -0.00632993	      0.00667151	      0.00647727	      0.00382236	      0.00212453	     -0.00074000	      0.00000000	      0.00000000	     -0.00000000	     -0.00000000	     -0.00000000	      0.00000000	      0.00000000	      0.00000000	     -0.00000000	     -0.00000000	      0.00000000	     -0.00000000	      0.00000000	     -0.00000000
      0.24826645	      0.00000000	      0.00000000	      0.00000000	      0.00000000	      0.00000000	      0.00000000	      0.00000000	      0.00000000	      0.00000000	      0.00000000	      0.00000000	      0.00000000	      0.00000000	      0.00000000	      0.00000000	      0.00000000	      0.00000000	      0.00000000	      0.00000000	      0.00000000	      0.00000000	      0.00000000	      0.00000000	      0.00000000	      0.00000000	      0.00000000	      0.00000000	      0.00000000	      0.00000000	      0.00000000	      0.00000000	      0.00000000	      0.00000000	      0.00000000	      0.00000000	      0.00000000	     -0.00972590	     -0.00532264	     -0.00147242	      0.00101151	     -0.00011792	      0.00000000	      0.00000000	     -0.00000000	     -0.00145709	     -0.00295611	     -0.00295611	     -0.00335235	     -0.00107245	     -0.00697791	     -0.00525560	     -0.00732726	     -0.00632993	      0.00668988	      0.00647469	      0.00380689	      0.00212707	     -0.00076253	     -0.00000000	     -0.00000000	     -0.00000000	     -0.00000000	     -0.00000000	     -0.00000000	     -0.00000000	     -0.00000000	     -0.00000000	      0.00000000	      0.00000000	     -0.00000000	     -0.00000000	     -0.00000000
      0.25013311	      0.00000000	      0.00000000	      0.00000000	      0.00000000	      0.00000000	      0.00000000	      0.00000000	      0.00000000	      0.00000000	      0.00000000	      0.00000000	      0.00000000	      0.00000000	      0.00000000	      0.00000000	      0.00000000	      0.00000000	      0.00000000	      0.00000000	      0.00000000	      0.00000000	      0.00000000	      0.00000000	      0.00000000	      0.00000000	      0.00000000	      0.00000000	      0.00000000	      0.00000000	      0.00000000	      0.00000000	      0.00000000	      0.00000000	      0.00000000	      0.00000000	      0.00000000	     -0.00971545	     -0.00532789	     -0.00148836	      0.00101034	     -0.00011847	      0.00000000	      0.00000000	      0.00000000	     -0.00146774	     -0.00299344	     -0.00299344	     -0.00338793	     -0.00106034	     -0.00699277	     -0.00525627	     -0.00734052	     -0.00633136	      0.00671036	      0.00647075	      0.00378824	      0.00213064	     -0.00078494	     -0.00000000	     -0.00000000	      0.00000000	      0.00000000	     -0.00000000	      0.00000000	     -0.00000000	     -0.00000000	      0.00000000	      0.00000000	      0.00000000	      0.00000000	      0.00000000	     -0.00000000
      0.25199978	      0.00000000	      0.00000000	      0.00000000	      0.00000000	      0.00000000	      0.00000000	      0.00000000	      0.00000000	      0.00000000	      0.00000000	      0.00000000	      0.00000000	      0.00000000	      0.00000000	      0.00000000	      0.00000000	      0.00000000	      0.00000000	      0.00000000	      0.00000000	      0.00000000	      0.00000000	      0.00000000	      0.00000000	      0.00000000	      0.00000000	      0.00000000	      0.00000000	      0.00000000	      0.00000000	      0.00000000	      0.00000000	      0.00000000	      0.00000000	      0.00000000	      0.00000000	     -0.00969691	     -0.00532991	     -0.00149917	      0.00101157	     -0.00011689	      0.00000000	     -0.00000000	     -0.00000000	     -0.00147868	     -0.00302720	     -0.00302720	     -0.00342396	     -0.00103994	     -0.00701283	     -0.00525998	     -0.00735670	     -0.00633431	      0.00673271	      0.00646528	      0.00376636	      0.00213527	     -0.00080678	     -0.00000000	     -0.00000000	     -0.00000000	     -0.00000000	     -0.00000000	     -0.00000000	     -0.00000000	     -0.00000000	      0.00000000	      0.00000000	      0.00000000	      0.00000000	     -0.00000000	     -0.00000000
      0.25386644	      0.00000000	      0.00000000	      0.00000000	      0.00000000	      0.00000000	      0.00000000	      0.00000000	      0.00000000	      0.00000000	      0.00000000	      0.00000000	      0.00000000	      0.00000000	      0.00000000	      0.00000000	      0.00000000	      0.00000000	      0.00000000	      0.00000000	      0.00000000	      0.00000000	      0.00000000	      0.00000000	      0.00000000	      0.00000000	      0.00000000	      0.00000000	      0.00000000	      0.00000000	      0.00000000	      0.00000000	      0.00000000	      0.00000000	      0.00000000	      0.00000000	      0.00000000	     -0.00967042	     -0.00532853	     -0.00150428	      0.00101532	     -0.00011301	      0.00000000	      0.00000000	     -0.00000000	     -0.00148968	     -0.00305660	     -0.00305660	     -0.00345993	     -0.00101104	     -0.00703793	     -0.00526679	     -0.00737561	     -0.00633878	      0.00675652	      0.00645827	      0.00374136	      0.00214091	     -0.00082771	     -0.00000000	     -0.00000000	     -0.00000000	     -0.00000000	     -0.00000000	     -0.00000000	     -0.00000000	     -0.00000000	     -0.00000000	     -0.00000000	     -0.00000000	      0.00000000	      0.00000000	      0.00000000
      0.25573311	      0.00000000	      0.00000000	      0.00000000	      0.00000000	      0.00000000	      0.00000000	      0.00000000	      0.00000000	      0.00000000	      0.00000000	      0.00000000	      0.00000000	      0.00000000	      0.00000000	      0.00000000	      0.00000000	      0.00000000	      0.00000000	      0.00000000	      0.00000000	      0.00000000	      0.00000000	      0.00000000	      0.00000000	      0.00000000	      0.00000000	      0.00000000	      0.00000000	      0.00000000	      0.00000000	      0.00000000	      0.00000000	      0.00000000	      0.00000000	      0.00000000	      0.00000000	     -0.00963588	     -0.00532363	     -0.00150325	      0.00102170	     -0.00010680	     -0.00000000	      0.00000000	      0.00000000	     -0.00150049	     -0.00308108	     -0.00308108	     -0.00349538	     -0.00097336	     -0.00706806	     -0.00527686	     -0.00739726	     -0.00634493	      0.00678162	      0.00644957	      0.00371329	      0.00214757	     -0.00084741	      0.00000000	     -0.00000000	      0.00000000	      0.00000000	      0.00000000	      0.00000000	     -0.00000000	      0.00000000	      0.00000000	      0.00000000	     -0.00000000	     -0.00000000	      0.00000000	      0.00000000
      0.25759977	      0.00000000	      0.00000000	      0.00000000	      0.00000000	      0.00000000	      0.00000000	      0.00000000	      0.00000000	      0.00000000	      0.00000000	      0.00000000	      0.00000000	      0.00000000	      0.00000000	      0.00000000	      0.00000000	      0.00000000	      0.00000000	      0.00000000	      0.00000000	      0.00000000	      0.00000000	      0.00000000	      0.00000000	      0.00000000	      0.00000000	      0.00000000	      0.00000000	      0.00000000	      0.00000000	      0.00000000	      0.00000000	      0.00000000	      0.00000000	      0.00000000	      0.00000000	     -0.00959315	     -0.00531517	     -0.00149592	      0.00103079	     -0.00009831	      0.00000000	      0.00000000	     -0.00000000	     -0.00151101	     -0.00310072	     -0.00310072	     -0.00353031	     -0.00092662	     -0.00710323	     -0.00529033	     -0.00742181	     -0.00635294	      0.00680808	      0.00643903	      0.00368197	      0.00215533	     -0.00086582	     -0.00000000	      0.00000000	      0.00000000	      0.00000000	      0.00000000	      0.00000000	      0.00000000	      0.00000000	     -0.00000000	      0.00000000	      0.00000000	      0.00000000	      0.00000000	      0.00000000
      0.25946643	      0.00000000	      0.00000000	      0.00000000	      0.00000000	      0.00000000	      0.00000000	      0.00000000	      0.00000000	      0.00000000	      0.00000000	      0.00000000	      0.00000000	      0.00000000	      0.00000000	      0.00000000	      0.00000000	      0.00000000	      0.00000000	      0.00000000	      0.00000000	      0.00000000	      0.00000000	      0.00000000	      0.00000000	      0.00000000	      0.00000000	      0.00000000	      0.00000000	      0.00000000	      0.00000000	      0.00000000	      0.00000000	      0.00000000	      0.00000000	      0.00000000	      0.00000000	     -0.00954068	     -0.00530265	     -0.00148150	      0.00104309	     -0.00008778	     -0.00000000	      0.00000000	     -0.00000000	     -0.00152060	     -0.00311527	     -0.00311527	     -0.00356426	     -0.00086941	     -0.00714427	     -0.00530811	     -0.00745025	     -0.00636381	      0.00683660	      0.00642608	      0.00364694	      0.00216463	     -0.00088236	      0.00000000	     -0.00000000	      0.00000000	     -0.00000000	     -0.00000000	     -0.00000000	     -0.00000000	     -0.00000000	     -0.00000000	      0.00000000	     -0.00000000	      0.00000000	      0.00000000	     -0.00000000
      0.26133310	      0.00000000	      0.00000000	      0.00000000	      0.00000000	      0.00000000	      0.00000000	      0.00000000	      0.00000000	      0.00000000	      0.00000000	      0.00000000	      0.00000000	      0.00000000	      0.00000000	      0.00000000	      0.00000000	      0.00000000	      0.00000000	      0.00000000	      0.00000000	      0.00000000	      0.00000000	      0.00000000	      0.00000000	      0.00000000	      0.00000000	      0.00000000	      0.00000000	      0.00000000	      0.00000000	      0.00000000	      0.00000000	      0.00000000	      0.00000000	      0.00000000	      0.00000000	     -0.00947525	     -0.00528513	     -0.00145865	      0.00105947	     -0.00007513	      0.00000000	      0.00000000	      0.00000000	     -0.00152907	     -0.00312470	     -0.00312470	     -0.00359761	     -0.00079855	     -0.00719306	     -0.00533164	     -0.00748436	     -0.00637889	      0.00686862	      0.00640968	      0.00360669	      0.00217618	     -0.00089680	     -0.00000000	     -0.00000000	     -0.00000000	      0.00000000	      0.00000000	      0.00000000	     -0.00000000	     -0.00000000	     -0.00000000	      0.00000000	      0.00000000	      0.00000000	     -0.00000000	      0.00000000
      0.26319977	      0.00000000	      0.00000000	      0.00000000	      0.00000000	      0.00000000	      0.00000000	      0.00000000	      0.00000000	      0.00000000	      0.00000000	      0.00000000	      0.00000000	      0.00000000	      0.00000000	      0.00000000	      0.00000000	      0.00000000	      0.00000000	      0.00000000	      0.00000000	      0.00000000	      0.00000000	      0.00000000	      0.00000000	      0.00000000	      0.00000000	      0.00000000	      0.00000000	      0.00000000	      0.00000000	      0.00000000	      0.00000000	      0.00000000	      0.00000000	      0.00000000	      0.00000000	     -0.00939809	     -0.00526313	     -0.00142864	      0.00107942	     -0.00006060	      0.00000000	      0.00000000	      0.00000000	     -0.00153681	     -0.00313056	     -0.00313056	     -0.00363141	     -0.00071509	     -0.00724860	     -0.00536017	     -0.00752362	     -0.00639766	      0.00690407	      0.00638969	      0.00356107	      0.00218980	     -0.00090999	      0.00000000	      0.00000000	      0.00000000	      0.00000000	      0.00000000	     -0.00000000	      0.00000000	     -0.00000000	     -0.00000000	     -0.00000000	      0.00000000	      0.00000000	      0.00000000	      0.00000000
      0.26506643	      0.00000000	      0.00000000	      0.00000000	      0.00000000	      0.00000000	      0.00000000	      0.00000000	      0.00000000	      0.00000000	      0.00000000	      0.00000000	      0.00000000	      0.00000000	      0.00000000	      0.00000000	      0.00000000	      0.00000000	      0.00000000	      0.00000000	      0.00000000	      0.00000000	      0.00000000	      0.00000000	      0.00000000	      0.00000000	      0.00000000	      0.00000000	      0.00000000	      0.00000000	      0.00000000	      0.00000000	      0.00000000	      0.00000000	      0.00000000	      0.00000000	      0.00000000	     -0.00931173	     -0.00523759	     -0.00139332	      0.00110211	     -0.00004482	      0.00000000	      0.00000000	      0.00000000	     -0.00154380	     -0.00313435	     -0.00313435	     -0.00366597	     -0.00062159	     -0.00730887	     -0.00539250	     -0.00756689	     -0.00641941	      0.00694234	      0.00636623	      0.00351076	      0.00220511	     -0.00092244	      0.00000000	      0.00000000	      0.00000000	      0.00000000	     -0.00000000	     -0.00000000	     -0.00000000	     -0.00000000	     -0.00000000	     -0.00000000	     -0.00000000	     -0.00000000	     -0.00000000	      0.00000000
      0.26693310	      0.00000000	      0.00000000	      0.00000000	      0.00000000	      0.00000000	      0.00000000	      0.00000000	      0.00000000	      0.00000000	      0.00000000	      0.00000000	      0.00000000	      0.00000000	      0.00000000	      0.00000000	      0.00000000	      0.00000000	      0.00000000	      0.00000000	      0.00000000	      0.00000000	      0.00000000	      0.00000000	      0.00000000	      0.00000000	      0.00000000	      0.00000000	      0.00000000	      0.00000000	      0.00000000	      0.00000000	      0.00000000	      0.00000000	      0.00000000	      0.00000000	      0.00000000	     -0.00921679	     -0.00520875	     -0.00135355	      0.00112727	     -0.00002819	      0.00000000	      0.00000000	      0.00000000	     -0.00155004	     -0.00313730	     -0.00313730	     -0.00370188	     -0.00051790	     -0.00737315	     -0.00542826	     -0.00761401	     -0.00644408	      0.00698363	      0.00633893	      0.00345553	      0.00222212	     -0.00093457	     -0.00000000	      0.00000000	      0.00000000	     -0.00000000	     -0.00000000	      0.00000000	      0.00000000	      0.00000000	      0.00000000	     -0.00000000	      0.00000000	     -0.00000000	     -0.00000000	     -0.00000000
      0.26879976	      0.00000000	      0.00000000	      0.00000000	      0.00000000	      0.00000000	      0.00000000	      0.00000000	      0.00000000	      0.00000000	      0.00000000	      0.00000000	      0.00000000	      0.00000000	      0.00000000	      0.00000000	      0.00000000	      0.00000000	      0.00000000	      0.00000000	      0.00000000	      0.00000000	      0.00000000	      0.00000000	      0.00000000	      0.00000000	      0.00000000	      0.00000000	      0.00000000	      0.00000000	      0.00000000	      0.00000000	      0.00000000	      0.00000000	      0.00000000	      0.00000000	      0.00000000	     -0.00911434	     -0.00517697	     -0.00131040	      0.00115450	     -0.00001120	      0.00000000	      0.00000000	      0.00000000	     -0.00155542	     -0.00314057	     -0.00314057	     -0.00373948	     -0.00040540	     -0.00744038	     -0.00546691	     -0.00766459	     -0.00647149	      0.00702791	      0.00630746	      0.00339545	      0.00224077	     -0.00094665	      0.00000000	     -0.00000000	      0.00000000	     -0.00000000	      0.00000000	      0.00000000	     -0.00000000	      0.00000000	      0.00000000	      0.00000000	      0.00000000	     -0.00000000	      0.00000000	     -0.00000000
      0.27066642	      0.00000000	      0.00000000	      0.00000000	      0.00000000	      0.00000000	      0.00000000	      0.00000000	      0.00000000	      0.00000000	      0.00000000	      0.00000000	      0.00000000	      0.00000000	      0.00000000	      0.00000000	      0.00000000	      0.00000000	      0.00000000	      0.00000000	      0.00000000	      0.00000000	      0.00000000	      0.00000000	      0.00000000	      0.00000000	      0.00000000	      0.00000000	      0.00000000	      0.00000000	      0.00000000	      0.00000000	      0.00000000	      0.00000000	      0.00000000	      0.00000000	      0.00000000	     -0.00900517	     -0.00514244	     -0.00126472	      0.00118355	      0.00000572	     -0.00000000	     -0.00000000	      0.00000000	     -0.00155983	     -0.00314523	     -0.00314523	     -0.00377911	     -0.00028482	     -0.00750965	     -0.00550801	     -0.00771832	     -0.00650151	      0.00707525	      0.00627139	      0.00333043	      0.00226107	     -0.00095893	     -0.00000000	     -0.00000000	      0.00000000	     -0.00000000	     -0.00000000	     -0.00000000	     -0.00000000	      0.00000000	     -0.00000000	      0.00000000	     -0.00000000	      0.00000000	      0.00000000	     -0.00000000
      0.27253309	      0.00000000	      0.00000000	      0.00000000	      0.00000000	      0.00000000	      0.00000000	      0.00000000	      0.00000000	      0.00000000	      0.00000000	      0.00000000	      0.00000000	      0.00000000	      0.00000000	      0.00000000	      0.00000000	      0.00000000	      0.00000000	      0.00000000	      0.00000000	      0.00000000	      0.00000000	      0.00000000	      0.00000000	      0.00000000	      0.00000000	      0.00000000	      0.00000000	      0.00000000	      0.00000000	      0.00000000	      0.00000000	      0.00000000	      0.00000000	      0.00000000	      0.00000000	     -0.00889056	     -0.00510550	     -0.00121762	      0.00121399	      0.00002214	     -0.00000000	      0.00000000	     -0.00000000	     -0.00156337	     -0.00315246	     -0.00315246	     -0.00382126	     -0.00015709	     -0.00757979	     -0.00555085	     -0.00777463	     -0.00653375	      0.00712555	      0.00623036	      0.00326756	      0.00228293	     -0.00097179	     -0.00000000	      0.00000000	      0.00000000	     -0.00000000	      0.00000000	      0.00000000	      0.00000000	     -0.00000000	      0.00000000	     -0.00000000	     -0.00000000	     -0.00000000	     -0.00000000	     -0.00000000
      0.27439976	      0.00000000	      0.00000000	      0.00000000	      0.00000000	      0.00000000	      0.00000000	      0.00000000	      0.00000000	      0.00000000	      0.00000000	      0.00000000	      0.00000000	      0.00000000	      0.00000000	      0.00000000	      0.00000000	      0.00000000	      0.00000000	      0.00000000	      0.00000000	      0.00000000	      0.00000000	      0.00000000	      0.00000000	      0.00000000	      0.00000000	      0.00000000	      0.00000000	      0.00000000	      0.00000000	      0.00000000	      0.00000000	      0.00000000	      0.00000000	      0.00000000	      0.00000000	     -0.00877303	     -0.00506690	     -0.00117084	      0.00124505	      0.00003762	      0.00000000	      0.00000000	     -0.00000000	     -0.00156630	     -0.00316368	     -0.00316368	     -0.00386641	     -0.00002434	     -0.00764897	     -0.00559414	     -0.00783224	     -0.00656727	      0.00717822	      0.00618440	      0.00319377	      0.00230597	     -0.00098584	      0.00000000	      0.00000000	     -0.00000000	     -0.00000000	      0.00000000	      0.00000000	     -0.00000000	     -0.00000000	     -0.00000000	     -0.00000000	      0.00000000	     -0.00000000	      0.00000000	      0.00000000
      0.27626642	      0.00000000	      0.00000000	      0.00000000	      0.00000000	      0.00000000	      0.00000000	      0.00000000	      0.00000000	      0.00000000	      0.00000000	      0.00000000	      0.00000000	      0.00000000	      0.00000000	      0.00000000	      0.00000000	      0.00000000	      0.00000000	      0.00000000	      0.00000000	      0.00000000	      0.00000000	      0.00000000	      0.00000000	      0.00000000	      0.00000000	      0.00000000	      0.00000000	      0.00000000	      0.00000000	      0.00000000	      0.00000000	      0.00000000	      0.00000000	      0.00000000	      0.00000000	     -0.00865432	     -0.00502709	     -0.00112558	      0.00127623	      0.00005178	     -0.00000000	     -0.00000000	     -0.00000000	     -0.00156878	     -0.00317983	     -0.00317983	     -0.00391475	      0.00011200	     -0.00771584	     -0.00563695	     -0.00789021	     -0.00660141	      0.00723282	      0.00613341	      0.00311609	      0.00232998	     -0.00100137	     -0.00000000	     -0.00000000	     -0.00000000	     -0.00000000	     -0.00000000	     -0.00000000	     -0.00000000	     -0.00000000	     -0.00000000	     -0.00000000	     -0.00000000	     -0.00000000	     -0.00000000	     -0.00000000
      0.27813309	      0.00000000	      0.00000000	      0.00000000	      0.00000000	      0.00000000	      0.00000000	      0.00000000	      0.00000000	      0.00000000	      0.00000000	      0.00000000	      0.00000000	      0.00000000	      0.00000000	      0.00000000	      0.00000000	      0.00000000	      0.00000000	      0.00000000	      0.00000000	      0.00000000	      0.00000000	      0.00000000	      0.00000000	      0.00000000	      0.00000000	      0.00000000	      0.00000000	      0.00000000	      0.00000000	      0.00000000	      0.00000000	      0.00000000	      0.00000000	      0.00000000	      0.00000000	     -0.00853567	     -0.00498628	     -0.00108266	      0.00130717	      0.00006429	      0.00000000	     -0.00000000	      0.00000000	     -0.00157078	     -0.00320128	     -0.00320128	     -0.00396606	      0.00025089	     -0.00777930	     -0.00567858	     -0.00794772	     -0.00663568	      0.00728890	      0.00607732	      0.00303507	      0.00235480	     -0.00101828	      0.00000000	      0.00000000	      0.00000000	      0.00000000	      0.00000000	      0.00000000	      0.00000000	      0.00000000	      0.00000000	     -0.00000000	     -0.00000000	      0.00000000	      0.00000000	      0.00000000
      0.27999975	      0.00000000	      0.00000000	      0.00000000	      0.00000000	      0.00000000	      0.00000000	      0.00000000	      0.00000000	      0.00000000	      0.00000000	      0.00000000	      0.00000000	      0.00000000	      0.00000000	      0.00000000	      0.00000000	      0.00000000	      0.00000000	      0.00000000	      0.00000000	      0.00000000	      0.00000000	      0.00000000	      0.00000000	      0.00000000	      0.00000000	      0.00000000	      0.00000000	      0.00000000	      0.00000000	      0.00000000	      0.00000000	      0.00000000	      0.00000000	      0.00000000	      0.00000000	     -0.00841822	     -0.00494471	     -0.00104281	      0.00133752	      0.00007493	      0.00000000	      0.00000000	      0.00000000	     -0.00157240	     -0.00322826	     -0.00322826	     -0.00402006	      0.00039124	     -0.00783835	     -0.00571834	     -0.00800393	     -0.00666948	      0.00734586	      0.00601619	      0.00295134	      0.00238025	     -0.00103650	      0.00000000	      0.00000000	     -0.00000000	      0.00000000	      0.00000000	     -0.00000000	      0.00000000	     -0.00000000	      0.00000000	      0.00000000	      0.00000000	      0.00000000	      0.00000000	      0.00000000
      0.28186641	      0.00000000	      0.00000000	      0.00000000	      0.00000000	      0.00000000	      0.00000000	      0.00000000	      0.00000000	      0.00000000	      0.00000000	      0.00000000	      0.00000000	      0.00000000	      0.00000000	      0.00000000	      0.00000000	      0.00000000	      0.00000000	      0.00000000	      0.00000000	      0.00000000	      0.00000000	      0.00000000	      0.00000000	      0.00000000	      0.00000000	      0.00000000	      0.00000000	      0.00000000	      0.00000000	      0.00000000	      0.00000000	      0.00000000	      0.00000000	      0.00000000	      0.00000000	     -0.00830197	     -0.00490219	     -0.00100604	      0.00136729	      0.00008367	     -0.00000000	     -0.00000000	     -0.00000000	     -0.00157375	     -0.00326047	     -0.00326047	     -0.00407641	      0.00053310	     -0.00789264	     -0.00575596	     -0.00805839	     -0.00670253	      0.00740333	      0.00594982	      0.00286516	      0.00240632	     -0.00105576	     -0.00000000	     -0.00000000	      0.00000000	      0.00000000	      0.00000000	      0.00000000	      0.00000000	      0.00000000	      0.00000000	     -0.00000000	      0.00000000	      0.00000000	      0.00000000	      0.00000000
      0.28373308	      0.00000000	      0.00000000	      0.00000000	      0.00000000	      0.00000000	      0.00000000	      0.00000000	      0.00000000	      0.00000000	      0.00000000	      0.00000000	      0.00000000	      0.00000000	      0.00000000	      0.00000000	      0.00000000	      0.00000000	      0.00000000	      0.00000000	      0.00000000	      0.00000000	      0.00000000	      0.00000000	      0.00000000	      0.00000000	      0.00000000	      0.00000000	      0.00000000	      0.00000000	      0.00000000	      0.00000000	      0.00000000	      0.00000000	      0.00000000	      0.00000000	      0.00000000	     -0.00818696	     -0.00485857	     -0.00097226	      0.00139645	      0.00009060	      0.00000000	     -0.00000000	      0.00000000	     -0.00157500	     -0.00329724	     -0.00329724	     -0.00413455	      0.00067625	     -0.00794182	     -0.00579119	     -0.00811058	     -0.00673450	      0.00746067	      0.00587827	      0.00277703	      0.00243292	     -0.00107565	     -0.00000000	     -0.00000000	     -0.00000000	     -0.00000000	     -0.00000000	     -0.00000000	      0.00000000	      0.00000000	      0.00000000	      0.00000000	     -0.00000000	     -0.00000000	      0.00000000	     -0.00000000
      0.28559975	      0.00000000	      0.00000000	      0.00000000	      0.00000000	      0.00000000	      0.00000000	      0.00000000	      0.00000000	      0.00000000	      0.00000000	      0.00000000	      0.00000000	      0.00000000	      0.00000000	      0.00000000	      0.00000000	      0.00000000	      0.00000000	      0.00000000	      0.00000000	      0.00000000	      0.00000000	      0.00000000	      0.00000000	      0.00000000	      0.00000000	      0.00000000	      0.00000000	      0.00000000	      0.00000000	      0.00000000	      0.00000000	      0.00000000	      0.00000000	      0.00000000	      0.00000000	     -0.00807309	     -0.00481372	     -0.00094116	      0.00142505	      0.00009585	     -0.00000000	     -0.00000000	     -0.00000000	     -0.00157622	     -0.00333762	     -0.00333762	     -0.00419369	      0.00082047	     -0.00798569	     -0.00582388	     -0.00816005	     -0.00676509	      0.00751718	      0.00580177	      0.00268754	      0.00245999	     -0.00109561	      0.00000000	     -0.00000000	      0.00000000	      0.00000000	     -0.00000000	     -0.00000000	      0.00000000	      0.00000000	     -0.00000000	      0.00000000	      0.00000000	      0.00000000	      0.00000000	      0.00000000
      0.28746641	      0.00000000	      0.00000000	      0.00000000	      0.00000000	      0.00000000	      0.00000000	      0.00000000	      0.00000000	      0.00000000	      0.00000000	      0.00000000	      0.00000000	      0.00000000	      0.00000000	      0.00000000	      0.00000000	      0.00000000	      0.00000000	      0.00000000	      0.00000000	      0.00000000	      0.00000000	      0.00000000	      0.00000000	      0.00000000	      0.00000000	      0.00000000	      0.00000000	      0.00000000	      0.00000000	      0.00000000	      0.00000000	      0.00000000	      0.00000000	      0.00000000	      0.00000000	     -0.00795980	     -0.00476732	     -0.00091203	      0.00145330	      0.00009965	      0.00000000	      0.00000000	      0.00000000	     -0.00157744	     -0.00338024	     -0.00338024	     -0.00425288	      0.00096594	     -0.00802437	     -0.00585413	     -0.00820659	     -0.00679423	      0.00757211	      0.00572056	      0.00259723	      0.00248750	     -0.00111489	      0.00000000	      0.00000000	      0.00000000	      0.00000000	      0.00000000	      0.00000000	      0.00000000	      0.00000000	      0.00000000	      0.00000000	      0.00000000	      0.00000000	      0.00000000	      0.00000000
      0.28933307	      0.00000000	      0.00000000	      0.00000000	      0.00000000	      0.00000000	      0.00000000	      0.00000000	      0.00000000	      0.00000000	      0.00000000	      0.00000000	      0.00000000	      0.00000000	      0.00000000	      0.00000000	      0.00000000	      0.00000000	      0.00000000	      0.00000000	      0.00000000	      0.00000000	      0.00000000	      0.00000000	      0.00000000	      0.00000000	      0.00000000	      0.00000000	      0.00000000	      0.00000000	      0.00000000	      0.00000000	      0.00000000	      0.00000000	      0.00000000	      0.00000000	      0.00000000	     -0.00784642	     -0.00471910	     -0.00088386	      0.00148146	      0.00010237	      0.00000000	      0.00000000	      0.00000000	     -0.00157867	     -0.00342343	     -0.00342343	     -0.00431108	      0.00111287	     -0.00805814	     -0.00588219	     -0.00825008	     -0.00682191	      0.00762468	      0.00563503	      0.00250662	      0.00251545	     -0.00113266	      0.00000000	     -0.00000000	     -0.00000000	     -0.00000000	     -0.00000000	     -0.00000000	     -0.00000000	     -0.00000000	     -0.00000000	      0.00000000	      0.00000000	      0.00000000	     -0.00000000	     -0.00000000
      0.29119974	      0.00000000	      0.00000000	      0.00000000	      0.00000000	      0.00000000	      0.00000000	      0.00000000	      0.00000000	      0.00000000	      0.00000000	      0.00000000	      0.00000000	      0.00000000	      0.00000000	      0.00000000	      0.00000000	      0.00000000	      0.00000000	      0.00000000	      0.00000000	      0.00000000	      0.00000000	      0.00000000	      0.00000000	      0.00000000	      0.00000000	      0.00000000	      0.00000000	      0.00000000	      0.00000000	      0.00000000	      0.00000000	      0.00000000	      0.00000000	      0.00000000	      0.00000000	     -0.00773210	     -0.00466875	     -0.00085537	      0.00150992	      0.00010442	      0.00000000	     -0.00000000	      0.00000000	     -0.00157984	     -0.00346524	     -0.00346524	     -0.00436716	      0.00126161	     -0.00808747	     -0.00590847	     -0.00829059	     -0.00684829	      0.00767406	      0.00554568	      0.00241618	      0.00254385	     -0.00114800	      0.00000000	      0.00000000	      0.00000000	      0.00000000	      0.00000000	      0.00000000	     -0.00000000	      0.00000000	      0.00000000	      0.00000000	      0.00000000	      0.00000000	      0.00000000	      0.00000000
      0.29306641	      0.00000000	      0.00000000	      0.00000000	      0.00000000	      0.00000000	      0.00000000	      0.00000000	      0.00000000	      0.00000000	      0.00000000	      0.00000000	      0.00000000	      0.00000000	      0.00000000	      0.00000000	      0.00000000	      0.00000000	      0.00000000	      0.00000000	      0.00000000	      0.00000000	      0.00000000	      0.00000000	      0.00000000	      0.00000000	      0.00000000	      0.00000000	      0.00000000	      0.00000000	      0.00000000	      0.00000000	      0.00000000	      0.00000000	      0.00000000	      0.00000000	      0.00000000	     -0.00761586	     -0.00461593	     -0.00082492	      0.00153913	      0.00010637	     -0.00000000	      0.00000000	     -0.00000000	     -0.00158090	     -0.00350350	     -0.00350350	     -0.00442003	      0.00141267	     -0.00811303	     -0.00593354	     -0.00832839	     -0.00687366	      0.00771945	      0.00545304	      0.00232623	      0.00257271	     -0.00115997	     -0.00000000	     -0.00000000	     -0.00000000	      0.00000000	     -0.00000000	     -0.00000000	      0.00000000	     -0.00000000	      0.00000000	     -0.00000000	     -0.00000000	     -0.00000000	     -0.00000000	      0.00000000
      0.29493307	      0.00000000	      0.00000000	      0.00000000	      0.00000000	      0.00000000	      0.00000000	      0.00000000	      0.00000000	      0.00000000	      0.00000000	      0.00000000	      0.00000000	      0.00000000	      0.00000000	      0.00000000	      0.00000000	      0.00000000	      0.00000000	      0.00000000	      0.00000000	      0.00000000	      0.00000000	      0.00000000	      0.00000000	      0.00000000	      0.00000000	      0.00000000	      0.00000000	      0.00000000	      0.00000000	      0.00000000	      0.00000000	      0.00000000	      0.00000000	      0.00000000	      0.00000000	     -0.00749700	     -0.00456046	     -0.00079082	      0.00156953	      0.00010879	      0.00000000	     -0.00000000	     -0.00000000	     -0.00158175	     -0.00353598	     -0.00353598	     -0.00446862	      0.00156623	     -0.00813552	     -0.00595801	     -0.00836375	     -0.00689833	      0.00776004	      0.00535786	      0.00223713	      0.00260202	     -0.00116770	     -0.00000000	     -0.00000000	     -0.00000000	      0.00000000	     -0.00000000	     -0.00000000	     -0.00000000	      0.00000000	     -0.00000000	     -0.00000000	     -0.00000000	      0.00000000	     -0.00000000	      0.00000000
      0.29679974	      0.00000000	      0.00000000	      0.00000000	      0.00000000	      0.00000000	      0.00000000	      0.00000000	      0.00000000	      0.00000000	      0.00000000	      0.00000000	      0.00000000	      0.00000000	      0.00000000	      0.00000000	      0.00000000	      0.00000000	      0.00000000	      0.00000000	      0.00000000	      0.00000000	      0.00000000	      0.00000000	      0.00000000	      0.00000000	      0.00000000	      0.00000000	      0.00000000	      0.00000000	      0.00000000	      0.00000000	      0.00000000	      0.00000000	      0.00000000	      0.00000000	      0.00000000	     -0.00737485	     -0.00450222	     -0.00075125	      0.00160155	      0.00011229	      0.00000000	      0.00000000	      0.00000000	     -0.00158227	     -0.00356042	     -0.00356042	     -0.00451190	      0.00172241	     -0.00815569	     -0.00598256	     -0.00839708	     -0.00692277	      0.00779510	      0.00526095	      0.00214915	      0.00263172	     -0.00117034	     -0.00000000	      0.00000000	     -0.00000000	     -0.00000000	     -0.00000000	     -0.00000000	     -0.00000000	      0.00000000	     -0.00000000	     -0.00000000	      0.00000000	     -0.00000000	      0.00000000	      0.00000000
      0.29866640	      0.00000000	      0.00000000	      0.00000000	      0.00000000	      0.00000000	      0.00000000	      0.00000000	      0.00000000	      0.00000000	      0.00000000	      0.00000000	      0.00000000	      0.00000000	      0.00000000	      0.00000000	      0.00000000	      0.00000000	      0.00000000	      0.00000000	      0.00000000	      0.00000000	      0.00000000	      0.00000000	      0.00000000	      0.00000000	      0.00000000	      0.00000000	      0.00000000	      0.00000000	      0.00000000	      0.00000000	      0.00000000	      0.00000000	      0.00000000	      0.00000000	      0.00000000	     -0.00724875	     -0.00444109	     -0.00070429	      0.00163568	      0.00011747	      0.00000000	     -0.00000000	     -0.00000000	     -0.00158229	     -0.00357459	     -0.00357459	     -0.00454902	      0.00188133	     -0.00817436	     -0.00600796	     -0.00842893	     -0.00694751	      0.00782408	      0.00516306	      0.00206239	      0.00266180	     -0.00116715	     -0.00000000	     -0.00000000	     -0.00000000	     -0.00000000	      0.00000000	      0.00000000	     -0.00000000	     -0.00000000	     -0.00000000	      0.00000000	     -0.00000000	     -0.00000000	      0.00000000	      0.00000000
      0.30053306	      0.00000000	      0.00000000	      0.00000000	      0.00000000	      0.00000000	      0.00000000	      0.00000000	      0.00000000	      0.00000000	      0.00000000	      0.00000000	      0.00000000	      0.00000000	      0.00000000	      0.00000000	      0.00000000	      0.00000000	      0.00000000	      0.00000000	      0.00000000	      0.00000000	      0.00000000	      0.00000000	      0.00000000	      0.00000000	      0.00000000	      0.00000000	      0.00000000	      0.00000000	      0.00000000	      0.00000000	      0.00000000	      0.00000000	      0.00000000	      0.00000000	      0.00000000	     -0.00711823	     -0.00437707	     -0.00064816	      0.00167229	      0.00012487	      0.00000000	      0.00000000	     -0.00000000	     -0.00158170	     -0.00357652	     -0.00357652	     -0.00457931	      0.00204281	     -0.00819224	     -0.00603490	     -0.00845982	     -0.00697311	      0.00784661	      0.00506496	      0.00197690	      0.00269219	     -0.00115755	      0.00000000	      0.00000000	     -0.00000000	      0.00000000	      0.00000000	     -0.00000000	      0.00000000	     -0.00000000	     -0.00000000	      0.00000000	      0.00000000	      0.00000000	      0.00000000	      0.00000000
      0.30239973	      0.00000000	      0.00000000	      0.00000000	      0.00000000	      0.00000000	      0.00000000	      0.00000000	      0.00000000	      0.00000000	      0.00000000	      0.00000000	      0.00000000	      0.00000000	      0.00000000	      0.00000000	      0.00000000	      0.00000000	      0.00000000	      0.00000000	      0.00000000	      0.00000000	      0.00000000	      0.00000000	      0.00000000	      0.00000000	      0.00000000	      0.00000000	      0.00000000	      0.00000000	      0.00000000	      0.00000000	      0.00000000	      0.00000000	      0.00000000	      0.00000000	      0.00000000	     -0.00698316	     -0.00431029	     -0.00058141	      0.00171163	      0.00013497	      0.00000000	     -0.00000000	      0.00000000	     -0.00158041	     -0.00356461	     -0.00356461	     -0.00460236	      0.00220972	     -0.00820992	     -0.00606397	     -0.00849024	     -0.00700003	      0.00786251	      0.00496741	      0.00189269	      0.00272278	     -0.00114123	      0.00000000	     -0.00000000	     -0.00000000	     -0.00000000	     -0.00000000	     -0.00000000	     -0.00000000	     -0.00000000	     -0.00000000	      0.00000000	     -0.00000000	     -0.00000000	     -0.00000000	     -0.00000000
      0.30426640	      0.00000000	      0.00000000	      0.00000000	      0.00000000	      0.00000000	      0.00000000	      0.00000000	      0.00000000	      0.00000000	      0.00000000	      0.00000000	      0.00000000	      0.00000000	      0.00000000	      0.00000000	      0.00000000	      0.00000000	      0.00000000	      0.00000000	      0.00000000	      0.00000000	      0.00000000	      0.00000000	      0.00000000	      0.00000000	      0.00000000	      0.00000000	      0.00000000	      0.00000000	      0.00000000	      0.00000000	      0.00000000	      0.00000000	      0.00000000	      0.00000000	      0.00000000	     -0.00684339	     -0.00424088	     -0.00050278	      0.00175390	      0.00014818	     -0.00000000	      0.00000000	     -0.00000000	     -0.00157840	     -0.00353763	     -0.00353763	     -0.00461810	      0.00237856	     -0.00822792	     -0.00609569	     -0.00852065	     -0.00702873	      0.00787185	      0.00487099	      0.00180958	      0.00275342	     -0.00111813	      0.00000000	      0.00000000	      0.00000000	      0.00000000	      0.00000000	      0.00000000	      0.00000000	     -0.00000000	     -0.00000000	      0.00000000	     -0.00000000	      0.00000000	     -0.00000000	      0.00000000
      0.30613306	      0.00000000	      0.00000000	      0.00000000	      0.00000000	      0.00000000	      0.00000000	      0.00000000	      0.00000000	      0.00000000	      0.00000000	      0.00000000	      0.00000000	      0.00000000	      0.00000000	      0.00000000	      0.00000000	      0.00000000	      0.00000000	      0.00000000	      0.00000000	      0.00000000	      0.00000000	      0.00000000	      0.00000000	      0.00000000	      0.00000000	      0.00000000	      0.00000000	      0.00000000	      0.00000000	      0.00000000	      0.00000000	      0.00000000	      0.00000000	      0.00000000	      0.00000000	     -0.00669935	     -0.00416925	     -0.00041172	      0.00179905	      0.00016466	      0.00000000	      0.00000000	      0.00000000	     -0.00157558	     -0.00349484	     -0.00349484	     -0.00462650	      0.00254729	     -0.00824647	     -0.00613035	     -0.00855136	     -0.00705951	      0.00787487	      0.00477650	      0.00172774	      0.00278392	     -0.00108835	     -0.00000000	      0.00000000	     -0.00000000	     -0.00000000	     -0.00000000	     -0.00000000	     -0.00000000	     -0.00000000	     -0.00000000	     -0.00000000	     -0.00000000	     -0.00000000	     -0.00000000	      0.00000000
      0.30799973	      0.00000000	      0.00000000	      0.00000000	      0.00000000	      0.00000000	      0.00000000	      0.00000000	      0.00000000	      0.00000000	      0.00000000	      0.00000000	      0.00000000	      0.00000000	      0.00000000	      0.00000000	      0.00000000	      0.00000000	      0.00000000	      0.00000000	      0.00000000	      0.00000000	      0.00000000	      0.00000000	      0.00000000	      0.00000000	      0.00000000	      0.00000000	      0.00000000	      0.00000000	      0.00000000	      0.00000000	      0.00000000	      0.00000000	      0.00000000	      0.00000000	      0.00000000	     -0.00655187	     -0.00409595	     -0.00030838	      0.00184679	      0.00018442	      0.00000000	      0.00000000	     -0.00000000	     -0.00157194	     -0.00343616	     -0.00343616	     -0.00462780	      0.00271414	     -0.00826565	     -0.00616798	     -0.00858253	     -0.00709247	      0.00787205	      0.00468473	      0.00164740	      0.00281399	     -0.00105230	     -0.00000000	      0.00000000	      0.00000000	      0.00000000	      0.00000000	      0.00000000	      0.00000000	      0.00000000	      0.00000000	      0.00000000	     -0.00000000	      0.00000000	      0.00000000	      0.00000000
      0.30986639	      0.00000000	      0.00000000	      0.00000000	      0.00000000	      0.00000000	      0.00000000	      0.00000000	      0.00000000	      0.00000000	      0.00000000	      0.00000000	      0.00000000	      0.00000000	      0.00000000	      0.00000000	      0.00000000	      0.00000000	      0.00000000	      0.00000000	      0.00000000	      0.00000000	      0.00000000	      0.00000000	      0.00000000	      0.00000000	      0.00000000	      0.00000000	      0.00000000	      0.00000000	      0.00000000	      0.00000000	      0.00000000	      0.00000000	      0.00000000	      0.00000000	      0.00000000	     -0.00640115	     -0.00402127	     -0.00019288	      0.00189699	      0.00020742	     -0.00000000	     -0.00000000	     -0.00000000	     -0.00156735	     -0.00336160	     -0.00336160	     -0.00462235	      0.00287803	     -0.00828551	     -0.00620872	     -0.00861439	     -0.00712778	      0.00786401	      0.00459604	      0.00156851	      0.00284352	     -0.00101035	      0.00000000	      0.00000000	      0.00000000	      0.00000000	      0.00000000	     -0.00000000	     -0.00000000	      0.00000000	      0.00000000	      0.00000000	      0.00000000	      0.00000000	      0.00000000	      0.00000000
      0.31173306	      0.00000000	      0.00000000	      0.00000000	      0.00000000	      0.00000000	      0.00000000	      0.00000000	      0.00000000	      0.00000000	      0.00000000	      0.00000000	      0.00000000	      0.00000000	      0.00000000	      0.00000000	      0.00000000	      0.00000000	      0.00000000	      0.00000000	      0.00000000	      0.00000000	      0.00000000	      0.00000000	      0.00000000	      0.00000000	      0.00000000	      0.00000000	      0.00000000	      0.00000000	      0.00000000	      0.00000000	      0.00000000	      0.00000000	      0.00000000	      0.00000000	      0.00000000	     -0.00624774	     -0.00394559	     -0.00006587	      0.00194935	      0.00023349	     -0.00000000	     -0.00000000	     -0.00000000	     -0.00156165	     -0.00327156	     -0.00327156	     -0.00461050	      0.00303764	     -0.00830596	     -0.00625250	     -0.00864705	     -0.00716548	      0.00785143	      0.00451084	      0.00149120	      0.00287232	     -0.00096294	     -0.00000000	     -0.00000000	     -0.00000000	      0.00000000	     -0.00000000	     -0.00000000	     -0.00000000	     -0.00000000	     -0.00000000	     -0.00000000	     -0.00000000	     -0.00000000	     -0.00000000	     -0.00000000
      0.31359972	      0.00000000	      0.00000000	      0.00000000	      0.00000000	      0.00000000	      0.00000000	      0.00000000	      0.00000000	      0.00000000	      0.00000000	      0.00000000	      0.00000000	      0.00000000	      0.00000000	      0.00000000	      0.00000000	      0.00000000	      0.00000000	      0.00000000	      0.00000000	      0.00000000	      0.00000000	      0.00000000	      0.00000000	      0.00000000	      0.00000000	      0.00000000	      0.00000000	      0.00000000	      0.00000000	      0.00000000	      0.00000000	      0.00000000	      0.00000000	      0.00000000	      0.00000000	     -0.00609073	     -0.00386863	      0.00007298	      0.00200404	      0.00026235	      0.00000000	      0.00000000	      0.00000000	     -0.00155391	     -0.00316486	     -0.00316486	     -0.00459101	      0.00319289	     -0.00832704	     -0.00629971	     -0.00868103	     -0.00720605	      0.00783468	      0.00446006	      0.00141576	      0.00290060	     -0.00090893	      0.00000000	      0.00000000	     -0.00000000	      0.00000000	      0.00000000	      0.00000000	     -0.00000000	      0.00000000	      0.00000000	      0.00000000	      0.00000000	      0.00000000	     -0.00000000	      0.00000000
      0.31546639	      0.00000000	      0.00000000	      0.00000000	      0.00000000	      0.00000000	      0.00000000	      0.00000000	      0.00000000	      0.00000000	      0.00000000	      0.00000000	      0.00000000	      0.00000000	      0.00000000	      0.00000000	      0.00000000	      0.00000000	      0.00000000	      0.00000000	      0.00000000	      0.00000000	      0.00000000	      0.00000000	      0.00000000	      0.00000000	      0.00000000	      0.00000000	      0.00000000	      0.00000000	      0.00000000	      0.00000000	      0.00000000	      0.00000000	      0.00000000	      0.00000000	      0.00000000	     -0.00593154	     -0.00379114	      0.00022141	      0.00206035	      0.00029334	      0.00000000	     -0.00000000	     -0.00000000	     -0.00154407	     -0.00304308	     -0.00304308	     -0.00456413	      0.00334197	     -0.00834824	     -0.00634973	     -0.00871602	     -0.00724904	      0.00781450	      0.00438356	      0.00134288	      0.00292810	     -0.00084882	      0.00000000	      0.00000000	     -0.00000000	     -0.00000000	      0.00000000	      0.00000000	     -0.00000000	     -0.00000000	     -0.00000000	      0.00000000	      0.00000000	     -0.00000000	      0.00000000	      0.00000000
      0.31733305	      0.00000000	      0.00000000	      0.00000000	      0.00000000	      0.00000000	      0.00000000	      0.00000000	      0.00000000	      0.00000000	      0.00000000	      0.00000000	      0.00000000	      0.00000000	      0.00000000	      0.00000000	      0.00000000	      0.00000000	      0.00000000	      0.00000000	      0.00000000	      0.00000000	      0.00000000	      0.00000000	      0.00000000	      0.00000000	      0.00000000	      0.00000000	      0.00000000	      0.00000000	      0.00000000	      0.00000000	      0.00000000	      0.00000000	      0.00000000	      0.00000000	      0.00000000	     -0.00577361	     -0.00371468	      0.00037440	      0.00211666	      0.00032562	     -0.00000000	      0.00000000	     -0.00000000	     -0.00153342	     -0.00291189	     -0.00291189	     -0.00453320	      0.00348240	     -0.00836842	     -0.00640071	     -0.00875073	     -0.00729280	      0.00779213	      0.00431136	      0.00127269	      0.00295425	     -0.00078595	      0.00000000	     -0.00000000	      0.00000000	      0.00000000	     -0.00000000	     -0.00000000	     -0.00000000	     -0.00000000	     -0.00000000	      0.00000000	      0.00000000	     -0.00000000	      0.00000000	      0.00000000
      0.31919972	      0.00000000	      0.00000000	      0.00000000	      0.00000000	      0.00000000	      0.00000000	      0.00000000	      0.00000000	      0.00000000	      0.00000000	      0.00000000	      0.00000000	      0.00000000	      0.00000000	      0.00000000	      0.00000000	      0.00000000	      0.00000000	      0.00000000	      0.00000000	      0.00000000	      0.00000000	      0.00000000	      0.00000000	      0.00000000	      0.00000000	      0.00000000	      0.00000000	      0.00000000	      0.00000000	      0.00000000	      0.00000000	      0.00000000	      0.00000000	      0.00000000	      0.00000000	     -0.00561472	     -0.00363774	      0.00053136	      0.00217327	      0.00035910	      0.00000000	      0.00000000	     -0.00000000	     -0.00152221	     -0.00277438	     -0.00277438	     -0.00450164	      0.00361815	     -0.00838636	     -0.00645189	     -0.00878440	     -0.00733673	      0.00776784	      0.00423954	      0.00120207	      0.00297968	     -0.00072187	      0.00000000	     -0.00000000	     -0.00000000	     -0.00000000	      0.00000000	     -0.00000000	     -0.00000000	     -0.00000000	     -0.00000000	      0.00000000	     -0.00000000	     -0.00000000	     -0.00000000	      0.00000000
      0.32106638	      0.00000000	      0.00000000	      0.00000000	      0.00000000	      0.00000000	      0.00000000	      0.00000000	      0.00000000	      0.00000000	      0.00000000	      0.00000000	      0.00000000	      0.00000000	      0.00000000	      0.00000000	      0.00000000	      0.00000000	      0.00000000	      0.00000000	      0.00000000	      0.00000000	      0.00000000	      0.00000000	      0.00000000	      0.00000000	      0.00000000	      0.00000000	      0.00000000	      0.00000000	      0.00000000	      0.00000000	      0.00000000	      0.00000000	      0.00000000	      0.00000000	      0.00000000	     -0.00545617	     -0.00356083	      0.00069009	      0.00222960	      0.00039311	      0.00000000	      0.00000000	      0.00000000	     -0.00151021	     -0.00263271	     -0.00263271	     -0.00447009	      0.00374869	     -0.00840140	     -0.00650242	     -0.00881645	     -0.00738017	      0.00774190	      0.00416801	      0.00113118	      0.00300433	     -0.00065713	     -0.00000000	      0.00000000	      0.00000000	      0.00000000	      0.00000000	     -0.00000000	      0.00000000	     -0.00000000	     -0.00000000	     -0.00000000	      0.00000000	     -0.00000000	      0.00000000	     -0.00000000
      0.32293305	      0.00000000	      0.00000000	      0.00000000	      0.00000000	      0.00000000	      0.00000000	      0.00000000	      0.00000000	      0.00000000	      0.00000000	      0.00000000	      0.00000000	      0.00000000	      0.00000000	      0.00000000	      0.00000000	      0.00000000	      0.00000000	      0.00000000	      0.00000000	      0.00000000	      0.00000000	      0.00000000	      0.00000000	      0.00000000	      0.00000000	      0.00000000	      0.00000000	      0.00000000	      0.00000000	      0.00000000	      0.00000000	      0.00000000	      0.00000000	      0.00000000	      0.00000000	     -0.00530358	     -0.00348685	      0.00084515	      0.00228372	      0.00042647	     -0.00000000	     -0.00000000	     -0.00000000	     -0.00149778	     -0.00249113	     -0.00249113	     -0.00443894	      0.00386923	     -0.00841350	     -0.00655092	     -0.00884616	     -0.00742193	      0.00771549	      0.00410004	      0.00106343	      0.00302730	     -0.00059366	      0.00000000	     -0.00000000	     -0.00000000	      0.00000000	      0.00000000	      0.00000000	      0.00000000	     -0.00000000	     -0.00000000	     -0.00000000	     -0.00000000	     -0.00000000	      0.00000000	     -0.00000000
      0.32479971	      0.00000000	      0.00000000	      0.00000000	      0.00000000	      0.00000000	      0.00000000	      0.00000000	      0.00000000	      0.00000000	      0.00000000	      0.00000000	      0.00000000	      0.00000000	      0.00000000	      0.00000000	      0.00000000	      0.00000000	      0.00000000	      0.00000000	      0.00000000	      0.00000000	      0.00000000	      0.00000000	      0.00000000	      0.00000000	      0.00000000	      0.00000000	      0.00000000	      0.00000000	      0.00000000	      0.00000000	      0.00000000	      0.00000000	      0.00000000	      0.00000000	      0.00000000	     -0.00516158	     -0.00341803	      0.00099134	      0.00233394	      0.00045839	     -0.00000000	     -0.00000000	     -0.00000000	     -0.00148565	     -0.00235569	     -0.00235569	     -0.00441119	      0.00397721	     -0.00842257	     -0.00659589	     -0.00887266	     -0.00746061	      0.00768998	      0.00403697	      0.00099971	      0.00304792	     -0.00053512	      0.00000000	      0.00000000	     -0.00000000	     -0.00000000	     -0.00000000	     -0.00000000	      0.00000000	      0.00000000	      0.00000000	     -0.00000000	     -0.00000000	      0.00000000	      0.00000000	      0.00000000
      0.32666638	      0.00000000	      0.00000000	      0.00000000	      0.00000000	      0.00000000	      0.00000000	      0.00000000	      0.00000000	      0.00000000	      0.00000000	      0.00000000	      0.00000000	      0.00000000	      0.00000000	      0.00000000	      0.00000000	      0.00000000	      0.00000000	      0.00000000	      0.00000000	      0.00000000	      0.00000000	      0.00000000	      0.00000000	      0.00000000	      0.00000000	      0.00000000	      0.00000000	      0.00000000	      0.00000000	      0.00000000	      0.00000000	      0.00000000	      0.00000000	      0.00000000	      0.00000000	     -0.00503536	     -0.00335706	      0.00112323	      0.00237851	      0.00048782	     -0.00000000	      0.00000000	     -0.00000000	     -0.00147425	     -0.00223180	     -0.00223180	     -0.00438805	      0.00406930	     -0.00842926	     -0.00663617	     -0.00889561	     -0.00749513	      0.00766686	      0.00398157	      0.00094248	      0.00306546	     -0.00048424	     -0.00000000	     -0.00000000	      0.00000000	      0.00000000	      0.00000000	      0.00000000	     -0.00000000	      0.00000000	     -0.00000000	     -0.00000000	     -0.00000000	     -0.00000000	     -0.00000000	     -0.00000000
      0.32853304	      0.00000000	      0.00000000	      0.00000000	      0.00000000	      0.00000000	      0.00000000	      0.00000000	      0.00000000	      0.00000000	      0.00000000	      0.00000000	      0.00000000	      0.00000000	      0.00000000	      0.00000000	      0.00000000	      0.00000000	      0.00000000	      0.00000000	      0.00000000	      0.00000000	      0.00000000	      0.00000000	      0.00000000	      0.00000000	      0.00000000	      0.00000000	      0.00000000	      0.00000000	      0.00000000	      0.00000000	      0.00000000	      0.00000000	      0.00000000	      0.00000000	      0.00000000	     -0.00492875	     -0.00330595	      0.00123648	      0.00241611	      0.00051396	     -0.00000000	     -0.00000000	     -0.00000000	     -0.00146396	     -0.00212432	     -0.00212432	     -0.00437084	      0.00414364	     -0.00843436	     -0.00667094	     -0.00891490	     -0.00752468	      0.00764748	      0.00393571	      0.00089337	      0.00307945	     -0.00044351	     -0.00000000	     -0.00000000	     -0.00000000	      0.00000000	     -0.00000000	     -0.00000000	     -0.00000000	      0.00000000	     -0.00000000	      0.00000000	     -0.00000000	      0.00000000	     -0.00000000	      0.00000000
      0.33039971	      0.00000000	      0.00000000	      0.00000000	      0.00000000	      0.00000000	      0.00000000	      0.00000000	      0.00000000	      0.00000000	      0.00000000	      0.00000000	      0.00000000	      0.00000000	      0.00000000	      0.00000000	      0.00000000	      0.00000000	      0.00000000	      0.00000000	      0.00000000	      0.00000000	      0.00000000	      0.00000000	      0.00000000	      0.00000000	      0.00000000	      0.00000000	      0.00000000	      0.00000000	      0.00000000	      0.00000000	      0.00000000	      0.00000000	      0.00000000	      0.00000000	      0.00000000	     -0.00484451	     -0.00326611	      0.00132785	      0.00244583	      0.00053629	      0.00000000	     -0.00000000	      0.00000000	     -0.00145512	     -0.00203758	     -0.00203758	     -0.00436106	      0.00419943	     -0.00843862	     -0.00669955	     -0.00893049	     -0.00754860	      0.00763291	      0.00390044	      0.00085327	      0.00308963	     -0.00041521	      0.00000000	      0.00000000	      0.00000000	     -0.00000000	     -0.00000000	     -0.00000000	      0.00000000	      0.00000000	      0.00000000	      0.00000000	      0.00000000	      0.00000000	      0.00000000	      0.00000000
      0.33226637	      0.00000000	      0.00000000	      0.00000000	      0.00000000	      0.00000000	      0.00000000	      0.00000000	      0.00000000	      0.00000000	      0.00000000	      0.00000000	      0.00000000	      0.00000000	      0.00000000	      0.00000000	      0.00000000	      0.00000000	      0.00000000	      0.00000000	      0.00000000	      0.00000000	      0.00000000	      0.00000000	      0.00000000	      0.00000000	      0.00000000	      0.00000000	      0.00000000	      0.00000000	      0.00000000	      0.00000000	      0.00000000	      0.00000000	      0.00000000	      0.00000000	      0.00000000	     -0.00478320	     -0.00323791	      0.00139641	      0.00246753	      0.00055436	     -0.00000000	     -0.00000000	      0.00000000	     -0.00144708	     -0.00197224	     -0.00197224	     -0.00435715	      0.00423693	     -0.00844293	     -0.00672209	     -0.00894289	     -0.00756698	      0.00762345	      0.00387668	      0.00082332	      0.00309609	     -0.00039857	     -0.00000000	     -0.00000000	     -0.00000000	      0.00000000	      0.00000000	      0.00000000	      0.00000000	      0.00000000	      0.00000000	      0.00000000	      0.00000000	      0.00000000	      0.00000000	      0.00000000
      0.33413304	      0.00000000	      0.00000000	      0.00000000	      0.00000000	      0.00000000	      0.00000000	      0.00000000	      0.00000000	      0.00000000	      0.00000000	      0.00000000	      0.00000000	      0.00000000	      0.00000000	      0.00000000	      0.00000000	      0.00000000	      0.00000000	      0.00000000	      0.00000000	      0.00000000	      0.00000000	      0.00000000	      0.00000000	      0.00000000	      0.00000000	      0.00000000	      0.00000000	      0.00000000	      0.00000000	      0.00000000	      0.00000000	      0.00000000	      0.00000000	      0.00000000	      0.00000000	     -0.00474251	     -0.00322026	      0.00144416	      0.00248210	      0.00056783	      0.00000000	      0.00000000	     -0.00000000	     -0.00143783	     -0.00192424	     -0.00192424	     -0.00435369	      0.00425782	     -0.00844811	     -0.00673951	     -0.00895318	     -0.00758081	      0.00761834	      0.00386499	      0.00080484	      0.00309945	     -0.00038876	     -0.00000000	      0.00000000	     -0.00000000	      0.00000000	     -0.00000000	     -0.00000000	     -0.00000000	     -0.00000000	      0.00000000	      0.00000000	      0.00000000	     -0.00000000	     -0.00000000	      0.00000000
      0.33599970	      0.00000000	      0.00000000	      0.00000000	      0.00000000	      0.00000000	      0.00000000	      0.00000000	      0.00000000	      0.00000000	      0.00000000	      0.00000000	      0.00000000	      0.00000000	      0.00000000	      0.00000000	      0.00000000	      0.00000000	      0.00000000	      0.00000000	      0.00000000	      0.00000000	      0.00000000	      0.00000000	      0.00000000	      0.00000000	      0.00000000	      0.00000000	      0.00000000	      0.00000000	      0.00000000	      0.00000000	      0.00000000	      0.00000000	      0.00000000	      0.00000000	      0.00000000	     -0.00472154	     -0.00321270	      0.00147182	      0.00248985	      0.00057658	      0.00000000	     -0.00000000	     -0.00000000	     -0.00142666	     -0.00189243	     -0.00189243	     -0.00434888	      0.00426311	     -0.00845451	     -0.00675205	     -0.00896167	     -0.00759034	      0.00761726	      0.00386529	      0.00079813	      0.00309996	     -0.00038410	      0.00000000	     -0.00000000	     -0.00000000	      0.00000000	     -0.00000000	      0.00000000	      0.00000000	      0.00000000	     -0.00000000	     -0.00000000	      0.00000000	     -0.00000000	      0.00000000	      0.00000000
      0.33786637	      0.00000000	      0.00000000	      0.00000000	      0.00000000	      0.00000000	      0.00000000	      0.00000000	      0.00000000	      0.00000000	      0.00000000	      0.00000000	      0.00000000	      0.00000000	      0.00000000	      0.00000000	      0.00000000	      0.00000000	      0.00000000	      0.00000000	      0.00000000	      0.00000000	      0.00000000	      0.00000000	      0.00000000	      0.00000000	      0.00000000	      0.00000000	      0.00000000	      0.00000000	      0.00000000	      0.00000000	      0.00000000	      0.00000000	      0.00000000	      0.00000000	      0.00000000	     -0.00472035	     -0.00321521	      0.00147935	      0.00249080	      0.00058063	      0.00000000	      0.00000000	     -0.00000000	     -0.00141365	     -0.00187719	     -0.00187719	     -0.00434289	      0.00425307	     -0.00846220	     -0.00675960	     -0.00896828	     -0.00759547	      0.00762013	      0.00387742	      0.00080312	      0.00309765	     -0.00038463	     -0.00000000	     -0.00000000	      0.00000000	      0.00000000	      0.00000000	      0.00000000	      0.00000000	      0.00000000	      0.00000000	      0.00000000	      0.00000000	      0.00000000	      0.00000000	      0.00000000
      0.33973303	      0.00000000	      0.00000000	      0.00000000	      0.00000000	      0.00000000	      0.00000000	      0.00000000	      0.00000000	      0.00000000	      0.00000000	      0.00000000	      0.00000000	      0.00000000	      0.00000000	      0.00000000	      0.00000000	      0.00000000	      0.00000000	      0.00000000	      0.00000000	      0.00000000	      0.00000000	      0.00000000	      0.00000000	      0.00000000	      0.00000000	      0.00000000	      0.00000000	      0.00000000	      0.00000000	      0.00000000	      0.00000000	      0.00000000	      0.00000000	      0.00000000	      0.00000000	     -0.00473850	     -0.00322753	      0.00146741	      0.00248512	      0.00057999	      0.00000000	      0.00000000	     -0.00000000	     -0.00139854	     -0.00187755	     -0.00187755	     -0.00433487	      0.00422796	     -0.00847120	     -0.00676228	     -0.00897304	     -0.00759633	      0.00762661	      0.00390133	      0.00081995	      0.00309260	     -0.00038949	      0.00000000	      0.00000000	     -0.00000000	      0.00000000	     -0.00000000	     -0.00000000	      0.00000000	      0.00000000	     -0.00000000	      0.00000000	     -0.00000000	     -0.00000000	     -0.00000000	     -0.00000000
      0.34159970	      0.00000000	      0.00000000	      0.00000000	      0.00000000	      0.00000000	      0.00000000	      0.00000000	      0.00000000	      0.00000000	      0.00000000	      0.00000000	      0.00000000	      0.00000000	      0.00000000	      0.00000000	      0.00000000	      0.00000000	      0.00000000	      0.00000000	      0.00000000	      0.00000000	      0.00000000	      0.00000000	      0.00000000	      0.00000000	      0.00000000	      0.00000000	      0.00000000	      0.00000000	      0.00000000	      0.00000000	      0.00000000	      0.00000000	      0.00000000	      0.00000000	      0.00000000	     -0.00477588	     -0.00324958	      0.00143648	      0.00247289	      0.00057478	     -0.00000000	     -0.00000000	      0.00000000	     -0.00138135	     -0.00189296	     -0.00189296	     -0.00432483	      0.00418764	     -0.00848134	     -0.00676010	     -0.00897577	     -0.00759294	      0.00763641	      0.00393694	      0.00084857	      0.00308479	     -0.00039848	     -0.00000000	     -0.00000000	     -0.00000000	      0.00000000	     -0.00000000	     -0.00000000	     -0.00000000	     -0.00000000	      0.00000000	     -0.00000000	     -0.00000000	     -0.00000000	      0.00000000	      0.00000000
      0.34346636	      0.00000000	      0.00000000	      0.00000000	      0.00000000	      0.00000000	      0.00000000	      0.00000000	      0.00000000	      0.00000000	      0.00000000	      0.00000000	      0.00000000	      0.00000000	      0.00000000	      0.00000000	      0.00000000	      0.00000000	      0.00000000	      0.00000000	      0.00000000	      0.00000000	      0.00000000	      0.00000000	      0.00000000	      0.00000000	      0.00000000	      0.00000000	      0.00000000	      0.00000000	      0.00000000	      0.00000000	      0.00000000	      0.00000000	      0.00000000	      0.00000000	      0.00000000	     -0.00483151	     -0.00328083	      0.00138801	      0.00245451	      0.00056511	     -0.00000000	     -0.00000000	     -0.00000000	     -0.00136168	     -0.00192139	     -0.00192139	     -0.00431169	      0.00413233	     -0.00849230	     -0.00675330	     -0.00897644	     -0.00758559	      0.00764886	      0.00398403	      0.00088901	      0.00307434	     -0.00041031	     -0.00000000	      0.00000000	     -0.00000000	     -0.00000000	     -0.00000000	      0.00000000	     -0.00000000	      0.00000000	     -0.00000000	     -0.00000000	     -0.00000000	     -0.00000000	     -0.00000000	     -0.00000000
      0.34533303	      0.00000000	      0.00000000	      0.00000000	      0.00000000	      0.00000000	      0.00000000	      0.00000000	      0.00000000	      0.00000000	      0.00000000	      0.00000000	      0.00000000	      0.00000000	      0.00000000	      0.00000000	      0.00000000	      0.00000000	      0.00000000	      0.00000000	      0.00000000	      0.00000000	      0.00000000	      0.00000000	      0.00000000	      0.00000000	      0.00000000	      0.00000000	      0.00000000	      0.00000000	      0.00000000	      0.00000000	      0.00000000	      0.00000000	      0.00000000	      0.00000000	      0.00000000	     -0.00490406	     -0.00332054	      0.00132384	      0.00243048	      0.00055122	      0.00000000	     -0.00000000	     -0.00000000	     -0.00133920	     -0.00196056	     -0.00196056	     -0.00429475	      0.00406248	     -0.00850355	     -0.00674215	     -0.00897491	     -0.00757461	      0.00766316	      0.00404196	      0.00094091	      0.00306142	     -0.00042378	     -0.00000000	     -0.00000000	     -0.00000000	     -0.00000000	      0.00000000	     -0.00000000	     -0.00000000	     -0.00000000	      0.00000000	      0.00000000	     -0.00000000	     -0.00000000	      0.00000000	     -0.00000000
      0.34719969	      0.00000000	      0.00000000	      0.00000000	      0.00000000	      0.00000000	      0.00000000	      0.00000000	      0.00000000	      0.00000000	      0.00000000	      0.00000000	      0.00000000	      0.00000000	      0.00000000	      0.00000000	      0.00000000	      0.00000000	      0.00000000	      0.00000000	      0.00000000	      0.00000000	      0.00000000	      0.00000000	      0.00000000	      0.00000000	      0.00000000	      0.00000000	      0.00000000	      0.00000000	      0.00000000	      0.00000000	      0.00000000	      0.00000000	      0.00000000	      0.00000000	      0.00000000	     -0.00499270	     -0.00336820	      0.00124541	      0.00240114	      0.00053340	     -0.00000000	     -0.00000000	     -0.00000000	     -0.00131405	     -0.00200921	     -0.00200921	     -0.00427445	      0.00397826	     -0.00851436	     -0.00672672	     -0.00897078	     -0.00756013	      0.00767862	      0.00410993	      0.00100361	      0.00304608	     -0.00043874	      0.00000000	      0.00000000	      0.00000000	      0.00000000	      0.00000000	      0.00000000	      0.00000000	      0.00000000	      0.00000000	      0.00000000	      0.00000000	      0.00000000	     -0.00000000	      0.00000000
      0.34906635	      0.00000000	      0.00000000	      0.00000000	      0.00000000	      0.00000000	      0.00000000	      0.00000000	      0.00000000	      0.00000000	      0.00000000	      0.00000000	      0.00000000	      0.00000000	      0.00000000	      0.00000000	      0.00000000	      0.00000000	      0.00000000	      0.00000000	      0.00000000	      0.00000000	      0.00000000	      0.00000000	      0.00000000	      0.00000000	      0.00000000	      0.00000000	      0.00000000	      0.00000000	      0.00000000	      0.00000000	      0.00000000	      0.00000000	      0.00000000	      0.00000000	      0.00000000	     -0.00509697	     -0.00342344	      0.00115387	      0.00236670	      0.00051198	     -0.00000000	     -0.00000000	     -0.00000000	     -0.00128673	     -0.00206652	     -0.00206652	     -0.00425176	      0.00387959	     -0.00852392	     -0.00670693	     -0.00896353	     -0.00754214	      0.00769461	      0.00418716	      0.00107638	      0.00302831	     -0.00045554	      0.00000000	      0.00000000	      0.00000000	     -0.00000000	      0.00000000	      0.00000000	     -0.00000000	     -0.00000000	     -0.00000000	     -0.00000000	     -0.00000000	     -0.00000000	     -0.00000000	      0.00000000
      0.35093302	      0.00000000	      0.00000000	      0.00000000	      0.00000000	      0.00000000	      0.00000000	      0.00000000	      0.00000000	      0.00000000	      0.00000000	      0.00000000	      0.00000000	      0.00000000	      0.00000000	      0.00000000	      0.00000000	      0.00000000	      0.00000000	      0.00000000	      0.00000000	      0.00000000	      0.00000000	      0.00000000	      0.00000000	      0.00000000	      0.00000000	      0.00000000	      0.00000000	      0.00000000	      0.00000000	      0.00000000	      0.00000000	      0.00000000	      0.00000000	      0.00000000	      0.00000000	     -0.00521615	     -0.00348578	      0.00105068	      0.00232749	      0.00048724	     -0.00000000	     -0.00000000	     -0.00000000	     -0.00125753	     -0.00213100	     -0.00213100	     -0.00422695	      0.00376638	     -0.00853138	     -0.00668284	     -0.00895275	     -0.00752076	      0.00771034	      0.00427292	      0.00115887	      0.00300814	     -0.00047392	      0.00000000	     -0.00000000	      0.00000000	     -0.00000000	     -0.00000000	     -0.00000000	     -0.00000000	     -0.00000000	      0.00000000	     -0.00000000	     -0.00000000	      0.00000000	      0.00000000	     -0.00000000
      0.35279969	      0.00000000	      0.00000000	      0.00000000	      0.00000000	      0.00000000	      0.00000000	      0.00000000	      0.00000000	      0.00000000	      0.00000000	      0.00000000	      0.00000000	      0.00000000	      0.00000000	      0.00000000	      0.00000000	      0.00000000	      0.00000000	      0.00000000	      0.00000000	      0.00000000	      0.00000000	      0.00000000	      0.00000000	      0.00000000	      0.00000000	      0.00000000	      0.00000000	      0.00000000	      0.00000000	      0.00000000	      0.00000000	      0.00000000	      0.00000000	      0.00000000	      0.00000000	     -0.00534995	     -0.00355494	      0.00093692	      0.00228366	      0.00045948	     -0.00000000	     -0.00000000	     -0.00000000	     -0.00122708	     -0.00220173	     -0.00220173	     -0.00420075	      0.00363823	     -0.00853584	     -0.00665432	     -0.00893787	     -0.00749592	      0.00772510	      0.00436657	      0.00125006	      0.00298550	     -0.00049411	     -0.00000000	      0.00000000	      0.00000000	      0.00000000	      0.00000000	      0.00000000	      0.00000000	      0.00000000	      0.00000000	      0.00000000	      0.00000000	      0.00000000	      0.00000000	      0.00000000
      0.35466635	      0.00000000	      0.00000000	      0.00000000	      0.00000000	      0.00000000	      0.00000000	      0.00000000	      0.00000000	      0.00000000	      0.00000000	      0.00000000	      0.00000000	      0.00000000	      0.00000000	      0.00000000	      0.00000000	      0.00000000	      0.00000000	      0.00000000	      0.00000000	      0.00000000	      0.00000000	      0.00000000	      0.00000000	      0.00000000	      0.00000000	      0.00000000	      0.00000000	      0.00000000	      0.00000000	      0.00000000	      0.00000000	      0.00000000	      0.00000000	      0.00000000	      0.00000000	     -0.00549816	     -0.00363060	      0.00081361	      0.00223538	      0.00042910	      0.00000000	      0.00000000	      0.00000000	     -0.00119636	     -0.00227814	     -0.00227814	     -0.00417445	      0.00349482	     -0.00853628	     -0.00662117	     -0.00891819	     -0.00746747	      0.00773817	      0.00446718	      0.00134925	      0.00296033	     -0.00051673	      0.00000000	     -0.00000000	     -0.00000000	     -0.00000000	      0.00000000	      0.00000000	      0.00000000	      0.00000000	     -0.00000000	     -0.00000000	     -0.00000000	      0.00000000	      0.00000000	     -0.00000000
      0.35653302	      0.00000000	      0.00000000	      0.00000000	      0.00000000	      0.00000000	      0.00000000	      0.00000000	      0.00000000	      0.00000000	      0.00000000	      0.00000000	      0.00000000	      0.00000000	      0.00000000	      0.00000000	      0.00000000	      0.00000000	      0.00000000	      0.00000000	      0.00000000	      0.00000000	      0.00000000	      0.00000000	      0.00000000	      0.00000000	      0.00000000	      0.00000000	      0.00000000	      0.00000000	      0.00000000	      0.00000000	      0.00000000	      0.00000000	      0.00000000	      0.00000000	      0.00000000	     -0.00566017	     -0.00371224	      0.00068199	      0.00218290	      0.00039650	     -0.00000000	     -0.00000000	     -0.00000000	     -0.00116637	     -0.00235946	     -0.00235946	     -0.00414909	      0.00333624	     -0.00853160	     -0.00658319	     -0.00889309	     -0.00743526	      0.00774876	      0.00454593	      0.00145531	      0.00293262	     -0.00054207	     -0.00000000	      0.00000000	     -0.00000000	     -0.00000000	     -0.00000000	     -0.00000000	     -0.00000000	     -0.00000000	      0.00000000	     -0.00000000	     -0.00000000	      0.00000000	      0.00000000	     -0.00000000
      0.35839968	      0.00000000	      0.00000000	      0.00000000	      0.00000000	      0.00000000	      0.00000000	      0.00000000	      0.00000000	      0.00000000	      0.00000000	      0.00000000	      0.00000000	      0.00000000	      0.00000000	      0.00000000	      0.00000000	      0.00000000	      0.00000000	      0.00000000	      0.00000000	      0.00000000	      0.00000000	      0.00000000	      0.00000000	      0.00000000	      0.00000000	      0.00000000	      0.00000000	      0.00000000	      0.00000000	      0.00000000	      0.00000000	      0.00000000	      0.00000000	      0.00000000	      0.00000000	     -0.00583505	     -0.00379914	      0.00054344	      0.00212660	      0.00036207	     -0.00000000	      0.00000000	      0.00000000	     -0.00113799	     -0.00244468	     -0.00244468	     -0.00412536	      0.00316295	     -0.00852079	     -0.00654026	     -0.00886204	     -0.00739922	      0.00775608	      0.00465835	      0.00156705	      0.00290250	     -0.00057008	     -0.00000000	      0.00000000	     -0.00000000	     -0.00000000	     -0.00000000	     -0.00000000	      0.00000000	     -0.00000000	      0.00000000	      0.00000000	     -0.00000000	     -0.00000000	     -0.00000000	     -0.00000000
      0.36026634	      0.00000000	      0.00000000	      0.00000000	      0.00000000	      0.00000000	      0.00000000	      0.00000000	      0.00000000	      0.00000000	      0.00000000	      0.00000000	      0.00000000	      0.00000000	      0.00000000	      0.00000000	      0.00000000	      0.00000000	      0.00000000	      0.00000000	      0.00000000	      0.00000000	      0.00000000	      0.00000000	      0.00000000	      0.00000000	      0.00000000	      0.00000000	      0.00000000	      0.00000000	      0.00000000	      0.00000000	      0.00000000	      0.00000000	      0.00000000	      0.00000000	      0.00000000	     -0.00602189	     -0.00389060	      0.00039912	      0.00206679	      0.00032627	      0.00000000	      0.00000000	      0.00000000	     -0.00111230	     -0.00253329	     -0.00253329	     -0.00410437	      0.00297556	     -0.00850285	     -0.00649219	     -0.00882458	     -0.00735920	      0.00775948	      0.00477378	      0.00168301	      0.00287007	     -0.00060107	      0.00000000	      0.00000000	     -0.00000000	      0.00000000	      0.00000000	      0.00000000	      0.00000000	     -0.00000000	      0.00000000	     -0.00000000	      0.00000000	      0.00000000	     -0.00000000	      0.00000000
      0.36213301	      0.00000000	      0.00000000	      0.00000000	      0.00000000	      0.00000000	      0.00000000	      0.00000000	      0.00000000	      0.00000000	      0.00000000	      0.00000000	      0.00000000	      0.00000000	      0.00000000	      0.00000000	      0.00000000	      0.00000000	      0.00000000	      0.00000000	      0.00000000	      0.00000000	      0.00000000	      0.00000000	      0.00000000	      0.00000000	      0.00000000	      0.00000000	      0.00000000	      0.00000000	      0.00000000	      0.00000000	      0.00000000	      0.00000000	      0.00000000	      0.00000000	      0.00000000	     -0.00621977	     -0.00398590	      0.00025000	      0.00200379	      0.00028962	      0.00000000	     -0.00000000	     -0.00000000	     -0.00109044	     -0.00262514	     -0.00262514	     -0.00408750	      0.00277488	     -0.00847693	     -0.00643877	     -0.00878029	     -0.00731497	      0.00775854	      0.00489063	      0.00180151	      0.00283542	     -0.00063561	      0.00000000	      0.00000000	      0.00000000	      0.00000000	     -0.00000000	      0.00000000	      0.00000000	      0.00000000	      0.00000000	     -0.00000000	     -0.00000000	      0.00000000	     -0.00000000	     -0.00000000
      0.36399968	      0.00000000	      0.00000000	      0.00000000	      0.00000000	      0.00000000	      0.00000000	      0.00000000	      0.00000000	      0.00000000	      0.00000000	      0.00000000	      0.00000000	      0.00000000	      0.00000000	      0.00000000	      0.00000000	      0.00000000	      0.00000000	      0.00000000	      0.00000000	      0.00000000	      0.00000000	      0.00000000	      0.00000000	      0.00000000	      0.00000000	      0.00000000	      0.00000000	      0.00000000	      0.00000000	      0.00000000	      0.00000000	      0.00000000	      0.00000000	      0.00000000	      0.00000000	     -0.00642751	     -0.00408428	      0.00009700	      0.00193793	      0.00025264	     -0.00000000	     -0.00000000	      0.00000000	     -0.00107334	     -0.00272003	     -0.00272003	     -0.00407592	      0.00256196	     -0.00844242	     -0.00637990	     -0.00872899	     -0.00726636	      0.00775295	      0.00500735	      0.00192088	      0.00279871	     -0.00067411	     -0.00000000	      0.00000000	      0.00000000	      0.00000000	     -0.00000000	      0.00000000	     -0.00000000	     -0.00000000	      0.00000000	     -0.00000000	     -0.00000000	      0.00000000	     -0.00000000	     -0.00000000
      0.36586634	      0.00000000	      0.00000000	      0.00000000	      0.00000000	      0.00000000	      0.00000000	      0.00000000	      0.00000000	      0.00000000	      0.00000000	      0.00000000	      0.00000000	      0.00000000	      0.00000000	      0.00000000	      0.00000000	      0.00000000	      0.00000000	      0.00000000	      0.00000000	      0.00000000	      0.00000000	      0.00000000	      0.00000000	      0.00000000	      0.00000000	      0.00000000	      0.00000000	      0.00000000	      0.00000000	      0.00000000	      0.00000000	      0.00000000	      0.00000000	      0.00000000	      0.00000000	     -0.00664381	     -0.00418497	     -0.00005903	      0.00186956	      0.00021585	      0.00000000	      0.00000000	      0.00000000	     -0.00106167	     -0.00281778	     -0.00281778	     -0.00407053	      0.00233801	     -0.00839895	     -0.00631555	     -0.00867068	     -0.00721325	      0.00774256	      0.00512256	      0.00203955	      0.00276008	     -0.00071687	     -0.00000000	     -0.00000000	     -0.00000000	     -0.00000000	      0.00000000	      0.00000000	     -0.00000000	      0.00000000	     -0.00000000	      0.00000000	      0.00000000	      0.00000000	     -0.00000000	     -0.00000000
      0.36773301	      0.00000000	      0.00000000	      0.00000000	      0.00000000	      0.00000000	      0.00000000	      0.00000000	      0.00000000	      0.00000000	      0.00000000	      0.00000000	      0.00000000	      0.00000000	      0.00000000	      0.00000000	      0.00000000	      0.00000000	      0.00000000	      0.00000000	      0.00000000	      0.00000000	      0.00000000	      0.00000000	      0.00000000	      0.00000000	      0.00000000	      0.00000000	      0.00000000	      0.00000000	      0.00000000	      0.00000000	      0.00000000	      0.00000000	      0.00000000	      0.00000000	      0.00000000	     -0.00686742	     -0.00428728	     -0.00021745	      0.00179896	      0.00017974	     -0.00000000	     -0.00000000	      0.00000000	     -0.00105594	     -0.00291830	     -0.00291830	     -0.00407209	      0.00210417	     -0.00834640	     -0.00624571	     -0.00860549	     -0.00715550	      0.00772735	      0.00523518	      0.00215615	      0.00271965	     -0.00076420	      0.00000000	      0.00000000	     -0.00000000	      0.00000000	      0.00000000	     -0.00000000	      0.00000000	      0.00000000	      0.00000000	     -0.00000000	      0.00000000	      0.00000000	     -0.00000000	      0.00000000
      0.36959967	      0.00000000	      0.00000000	      0.00000000	      0.00000000	      0.00000000	      0.00000000	      0.00000000	      0.00000000	      0.00000000	      0.00000000	      0.00000000	      0.00000000	      0.00000000	      0.00000000	      0.00000000	      0.00000000	      0.00000000	      0.00000000	      0.00000000	      0.00000000	      0.00000000	      0.00000000	      0.00000000	      0.00000000	      0.00000000	      0.00000000	      0.00000000	      0.00000000	      0.00000000	      0.00000000	      0.00000000	      0.00000000	      0.00000000	      0.00000000	      0.00000000	      0.00000000	     -0.00709705	     -0.00439059	     -0.00037770	      0.00172639	      0.00014476	      0.00000000	      0.00000000	     -0.00000000	     -0.00105643	     -0.00302146	     -0.00302146	     -0.00408107	      0.00186651	     -0.00828485	     -0.00617046	     -0.00853368	     -0.00709302	      0.00770736	      0.00534438	      0.00226954	      0.00267753	     -0.00081626	      0.00000000	      0.00000000	      0.00000000	     -0.00000000	     -0.00000000	      0.00000000	     -0.00000000	      0.00000000	     -0.00000000	      0.00000000	     -0.00000000	     -0.00000000	      0.00000000	      0.00000000
      0.37146633	      0.00000000	      0.00000000	      0.00000000	      0.00000000	      0.00000000	      0.00000000	      0.00000000	      0.00000000	      0.00000000	      0.00000000	      0.00000000	      0.00000000	      0.00000000	      0.00000000	      0.00000000	      0.00000000	      0.00000000	      0.00000000	      0.00000000	      0.00000000	      0.00000000	      0.00000000	      0.00000000	      0.00000000	      0.00000000	      0.00000000	      0.00000000	      0.00000000	      0.00000000	      0.00000000	      0.00000000	      0.00000000	      0.00000000	      0.00000000	      0.00000000	      0.00000000	     -0.00733147	     -0.00449437	     -0.00053930	      0.00165206	      0.00011128	      0.00000000	      0.00000000	     -0.00000000	     -0.00106312	     -0.00312690	     -0.00312690	     -0.00409739	      0.00162255	     -0.00821454	     -0.00608992	     -0.00845557	     -0.00702576	      0.00768257	      0.00544977	      0.00237903	      0.00263377	     -0.00087295	      0.00000000	     -0.00000000	     -0.00000000	      0.00000000	      0.00000000	      0.00000000	      0.00000000	     -0.00000000	     -0.00000000	      0.00000000	     -0.00000000	      0.00000000	     -0.00000000	      0.00000000
      0.37333300	      0.00000000	      0.00000000	      0.00000000	      0.00000000	      0.00000000	      0.00000000	      0.00000000	      0.00000000	      0.00000000	      0.00000000	      0.00000000	      0.00000000	      0.00000000	      0.00000000	      0.00000000	      0.00000000	      0.00000000	      0.00000000	      0.00000000	      0.00000000	      0.00000000	      0.00000000	      0.00000000	      0.00000000	      0.00000000	      0.00000000	      0.00000000	      0.00000000	      0.00000000	      0.00000000	      0.00000000	      0.00000000	      0.00000000	      0.00000000	      0.00000000	      0.00000000	     -0.00756905	     -0.00459796	     -0.00070125	      0.00157638	      0.00007929	     -0.00000000	     -0.00000000	     -0.00000000	     -0.00107511	     -0.00323309	     -0.00323309	     -0.00411918	      0.00137182	     -0.00813585	     -0.00600460	     -0.00837182	     -0.00695421	      0.00765270	      0.00555138	      0.00248485	      0.00258860	     -0.00093279	     -0.00000000	      0.00000000	     -0.00000000	     -0.00000000	     -0.00000000	     -0.00000000	     -0.00000000	     -0.00000000	      0.00000000	      0.00000000	     -0.00000000	     -0.00000000	     -0.00000000	     -0.00000000
