# Supplementary material for: Computational modelling of muscle fibre operating ranges in the hindlimb of a small ground bird (Eudromia elegans), with implications for modelling locomotion in extinct species
Source: PLoS Comput Biol. 2021 Apr 1;17(4):e1008843. doi: 10.1371/journal.pcbi.1008843 (PMC8016346; doi:10.1371/journal.pcbi.1008843)
Supplement: S1 Code. MATLAB code used for (a) processing raw forceplate data, (b) performing the tracking simulations, (c) performing the inverse simulation, and (d) performing the static simulations — (ZIP) [file pcbi.1008843.s007.zip › Inverse Simulation/Running/MuscleAnalysis/Tinamou_GroundedRun_Kinematics_MuscleAnalysis_MomentArm_R_knee_abduction.sto]

MomentArm_R_knee_abduction
version=1
nRows=201
nColumns=73
inDegrees=no

"This analysis gathers basic information about muscles during a simulation (e.g., forces, tendon lenghts, moment arms, etc)."
"Units are S.I. units (second, meters, Newtons, ...)"
Angles are in degrees.

endheader
time	L_IC	L_ILPR	L_ILPOa	L_ILPOp	L_AMB	L_FMTL	L_FMTI	L_FMTM	L_ILFB	L_FCLP	L_FCLA	L_FCM	L_IFE	L_ITCr	L_ITM	L_ITCaa	L_ITCap	L_ISF	L_OM	L_OL	L_CFP	L_PIFML	L_GL	L_GI	L_GM	L_FL	L_TCf	L_TCt	L_EDL	L_FDL	L_FHL	L_FP2	L_FPP2	L_FP3	L_FPP3	L_FP4	R_IC	R_ILPR	R_ILPOa	R_ILPOp	R_AMB	R_FMTL	R_FMTI	R_FMTM	R_ILFB	R_FCLP	R_FCLA	R_FCM	R_IFE	R_ITCr	R_ITM	R_ITCaa	R_ITCap	R_ISF	R_OM	R_OL	R_CFP	R_PIFML	R_GL	R_GI	R_GM	R_FL	R_TCf	R_TCt	R_EDL	R_FDL	R_FHL	R_FP2	R_FPP2	R_FP3	R_FPP3	R_FP4
0	0	0	0	0	0	0	0	0	0	0	0	0	0	0	0	0	0	0	0	0	0	0	0	0	0	0	0	0	0	0	0	0	0	0	0	0	0.0015614	-0.00137578	-0.00452973	-0.00389894	0.00169923	-0.00339896	-0.000325	0.00047768	0.00261803	-0.00227948	0	-0.00125175	0	0	0	0	0	0	0	0	0	0	-0.00267444	-0.00219859	0	0	-0.00307146	0	0	0	0.00196282	0.00095228	-0.00342081	0.00306385	-0.00521752	-0.00570794
0.00186667	0	0	0	0	0	0	0	0	0	0	0	0	0	0	0	0	0	0	0	0	0	0	0	0	0	0	0	0	0	0	0	0	0	0	0	0	0.00153654	-0.00140177	-0.00454264	-0.00391219	0.00167641	-0.00340784	-0.00034285	0.00045779	0.00266233	-0.00236881	0	-0.00132242	0	0	0	0	0	0	0	0	0	0	-0.00267945	-0.0022677	0	0	-0.00307814	0	0	0	0.00195969	0.00094789	-0.00342167	0.00307941	-0.00522708	-0.00570397
0.00373333	0	0	0	0	0	0	0	0	0	0	0	0	0	0	0	0	0	0	0	0	0	0	0	0	0	0	0	0	0	0	0	0	0	0	0	0	0.00150903	-0.00143057	-0.00455654	-0.00392624	0.00165118	-0.00341743	-0.00036328	0.00043565	0.0027101	-0.0024602	0	-0.0013933	0	0	0	0	0	0	0	0	0	0	-0.00268469	-0.00234044	0	0	-0.00308513	0	0	0	0.00195667	0.0009435	-0.00342208	0.00309547	-0.00523636	-0.00569929
0.00559999	0	0	0	0	0	0	0	0	0	0	0	0	0	0	0	0	0	0	0	0	0	0	0	0	0	0	0	0	0	0	0	0	0	0	0	0	0.00148023	-0.00145983	-0.00457099	-0.00394094	0.00162488	-0.00342741	-0.00038431	0.00041247	0.00275897	-0.00255182	0	-0.00146327	0	0	0	0	0	0	0	0	0	0	-0.00269018	-0.00241498	0	0	-0.00309224	0	0	0	0.00195362	0.00093903	-0.00342234	0.00311133	-0.00524538	-0.00569432
0.00746666	0	0	0	0	0	0	0	0	0	0	0	0	0	0	0	0	0	0	0	0	0	0	0	0	0	0	0	0	0	0	0	0	0	0	0	0	0.00145032	-0.00149069	-0.00458602	-0.00395642	0.00159807	-0.00343779	-0.0004064	0.00038876	0.00280656	-0.00264232	0	-0.00153169	0	0	0	0	0	0	0	0	0	0	-0.00269638	-0.00248995	0	0	-0.00309929	0	0	0	0.00195028	0.00093424	-0.00342293	0.00312627	-0.00525443	-0.00568946
0.00933333	0	0	0	0	0	0	0	0	0	0	0	0	0	0	0	0	0	0	0	0	0	0	0	0	0	0	0	0	0	0	0	0	0	0	0	0	0.00142101	-0.00152111	-0.00460165	-0.00397294	0.0015714	-0.00344858	-0.00042864	0.00036514	0.00285056	-0.00273146	0	-0.00159895	0	0	0	0	0	0	0	0	0	0	-0.00270371	-0.00256458	0	0	-0.00310611	0	0	0	0.00194634	0.0009288	-0.00342438	0.00313963	-0.00526385	-0.00568514
0.01119999	0	0	0	0	0	0	0	0	0	0	0	0	0	0	0	0	0	0	0	0	0	0	0	0	0	0	0	0	0	0	0	0	0	0	0	0	0.00139251	-0.00155032	-0.00461781	-0.00399052	0.00154545	-0.00345969	-0.00045056	0.00033984	0.0028893	-0.00281882	0	-0.00166518	0	0	0	0	0	0	0	0	0	0	-0.00271239	-0.00263803	0	0	-0.00311253	0	0	0	0.00194162	0.00092256	-0.00342699	0.003151	-0.00527385	-0.00568158
0.01306665	0	0	0	0	0	0	0	0	0	0	0	0	0	0	0	0	0	0	0	0	0	0	0	0	0	0	0	0	0	0	0	0	0	0	0	0	0.00136529	-0.00157782	-0.00463437	-0.00400907	0.0015202	-0.00347107	-0.00047183	0.00031781	0.00292141	-0.00290369	0	-0.0017302	0	0	0	0	0	0	0	0	0	0	-0.0027225	-0.0027094	0	0	-0.00311842	0	0	0	0.00193604	0.00091544	-0.00343094	0.00316006	-0.0052844	-0.00567893
0.01493332	0	0	0	0	0	0	0	0	0	0	0	0	0	0	0	0	0	0	0	0	0	0	0	0	0	0	0	0	0	0	0	0	0	0	0	0	0.00133971	-0.00160321	-0.00465113	-0.00402834	0.0014969	-0.00348258	-0.00049217	0.00029709	0.00294614	-0.0029851	0	-0.00179344	0	0	0	0	0	0	0	0	0	0	-0.00273396	-0.00277763	0	0	-0.00312365	0	0	0	0.00192962	0.00090751	-0.00343623	0.00316666	-0.00529538	-0.00567719
0.01679999	0	0	0	0	0	0	0	0	0	0	0	0	0	0	0	0	0	0	0	0	0	0	0	0	0	0	0	0	0	0	0	0	0	0	0	0	0.00131616	-0.00162614	-0.00466779	-0.00404797	0.0014754	-0.00349402	-0.00051123	0.00027802	0.00296324	-0.00306204	0	-0.00185426	0	0	0	0	0	0	0	0	0	0	-0.00274651	-0.00284167	0	0	-0.00312815	0	0	0	0.00192251	0.00089891	-0.00344272	0.00317083	-0.00530657	-0.00567634
0.01866665	0	0	0	0	0	0	0	0	0	0	0	0	0	0	0	0	0	0	0	0	0	0	0	0	0	0	0	0	0	0	0	0	0	0	0	0	0.00129532	-0.00164598	-0.00468398	-0.00406755	0.00145629	-0.00350512	-0.00052849	0.00026111	0.00297258	-0.00313397	0	-0.00191243	0	0	0	0	0	0	0	0	0	0	-0.00275986	-0.00290068	0	0	-0.00313183	0	0	0	0.00191479	0.00088978	-0.0034503	0.00317263	-0.00531784	-0.00567641
0.02053331	0	0	0	0	0	0	0	0	0	0	0	0	0	0	0	0	0	0	0	0	0	0	0	0	0	0	0	0	0	0	0	0	0	0	0	0	0.00127788	-0.00166213	-0.00469911	-0.00408642	0.00144018	-0.00351549	-0.00054335	0.00024695	0.00297483	-0.00319998	0	-0.00196724	0	0	0	0	0	0	0	0	0	0	-0.00277344	-0.00295364	0	0	-0.00313467	0	0	0	0.00190674	0.00088043	-0.00345865	0.00317235	-0.00532886	-0.00567732
0.02239998	0	0	0	0	0	0	0	0	0	0	0	0	0	0	0	0	0	0	0	0	0	0	0	0	0	0	0	0	0	0	0	0	0	0	0	0	0.00126542	-0.00167306	-0.00471271	-0.0041044	0.00142838	-0.00352473	-0.00055464	0.00023677	0.00296898	-0.00326122	0	-0.00202025	0	0	0	0	0	0	0	0	0	0	-0.00278714	-0.00300033	0	0	-0.00313652	0	0	0	0.00189815	0.00087072	-0.003468	0.00316987	-0.00533989	-0.00567941
0.02426665	0	0	0	0	0	0	0	0	0	0	0	0	0	0	0	0	0	0	0	0	0	0	0	0	0	0	0	0	0	0	0	0	0	0	0	0	0.00125883	-0.0016781	-0.00472377	-0.00412026	0.00142168	-0.00353213	-0.00056156	0.00023126	0.00295735	-0.00331608	0	-0.00206974	0	0	0	0	0	0	0	0	0	0	-0.00279976	-0.00303947	0	0	-0.00313744	0	0	0	0.00188967	0.00086134	-0.00347753	0.00316596	-0.00535022	-0.00568242
0.02613331	0	0	0	0	0	0	0	0	0	0	0	0	0	0	0	0	0	0	0	0	0	0	0	0	0	0	0	0	0	0	0	0	0	0	0	0	0.0012579	-0.00167773	-0.00473139	-0.00413257	0.00141999	-0.00353708	-0.000564	0.00023028	0.00294382	-0.00336111	0	-0.00211189	0	0	0	0	0	0	0	0	0	0	-0.00280988	-0.00306915	0	0	-0.0031376	0	0	0	0.00188226	0.00085334	-0.00348599	0.00316173	-0.00535885	-0.00568577
0.02799998	0	0	0	0	0	0	0	0	0	0	0	0	0	0	0	0	0	0	0	0	0	0	0	0	0	0	0	0	0	0	0	0	0	0	0	0	0.00126354	-0.00167113	-0.00473513	-0.00414094	0.00142407	-0.00353924	-0.00056126	0.00023454	0.00292872	-0.00339663	0	-0.00214709	0	0	0	0	0	0	0	0	0	0	-0.00281715	-0.00308916	0	0	-0.00313699	0	0	0	0.00187601	0.00084683	-0.00349331	0.00315739	-0.00536581	-0.00568961
0.02986664	0	0	0	0	0	0	0	0	0	0	0	0	0	0	0	0	0	0	0	0	0	0	0	0	0	0	0	0	0	0	0	0	0	0	0	0	0.00127573	-0.00165863	-0.00473401	-0.00414395	0.00143397	-0.00353795	-0.00055313	0.000244	0.00291611	-0.00341945	0	-0.00217159	0	0	0	0	0	0	0	0	0	0	-0.00282003	-0.00309792	0	0	-0.00313583	0	0	0	0.00187195	0.00084291	-0.00349815	0.00315413	-0.00537002	-0.00569334
0.03173331	0	0	0	0	0	0	0	0	0	0	0	0	0	0	0	0	0	0	0	0	0	0	0	0	0	0	0	0	0	0	0	0	0	0	0	0	0.00129366	-0.00164128	-0.00472745	-0.00414039	0.00144911	-0.00353282	-0.00053997	0.00025805	0.00290986	-0.00342582	0	-0.00218109	0	0	0	0	0	0	0	0	0	0	-0.00281717	-0.00309378	0	0	-0.00313438	0	0	0	0.00187109	0.00084261	-0.00349924	0.00315303	-0.00537043	-0.00569631
0.03359997	0	0	0	0	0	0	0	0	0	0	0	0	0	0	0	0	0	0	0	0	0	0	0	0	0	0	0	0	0	0	0	0	0	0	0	0	0.00131722	-0.00161929	-0.00471521	-0.00412992	0.00146944	-0.00352372	-0.00052182	0.00027658	0.00291113	-0.0034147	0	-0.00217423	0	0	0	0	0	0	0	0	0	0	-0.00280805	-0.00307642	0	0	-0.00313273	0	0	0	0.00187381	0.00084633	-0.00349608	0.00315451	-0.00536656	-0.00569826
0.03546664	0	0	0	0	0	0	0	0	0	0	0	0	0	0	0	0	0	0	0	0	0	0	0	0	0	0	0	0	0	0	0	0	0	0	0	0	0.00134618	-0.00159302	-0.00469695	-0.00411205	0.00149485	-0.00351045	-0.00049873	0.00029941	0.00292151	-0.00338468	0	-0.00214915	0	0	0	0	0	0	0	0	0	0	-0.00279185	-0.00304549	0	0	-0.00313102	0	0	0	0.00188061	0.00085459	-0.00348792	0.00315909	-0.00535762	-0.00569878
0.0373333	0	0	0	0	0	0	0	0	0	0	0	0	0	0	0	0	0	0	0	0	0	0	0	0	0	0	0	0	0	0	0	0	0	0	0	0	0.00138081	-0.00156297	-0.00467259	-0.0040866	0.00152505	-0.00349301	-0.00047099	0.0003262	0.00294178	-0.00333479	0	-0.00210444	0	0	0	0	0	0	0	0	0	0	-0.00276804	-0.00300098	0	0	-0.00312934	0	0	0	0.00189181	0.00086772	-0.00347415	0.00316703	-0.00534281	-0.00569744
0.03919997	0	0	0	0	0	0	0	0	0	0	0	0	0	0	0	0	0	0	0	0	0	0	0	0	0	0	0	0	0	0	0	0	0	0	0	0	0.00141939	-0.00152948	-0.00464227	-0.0040538	0.0015598	-0.00347155	-0.00043885	0.00035667	0.00297147	-0.00326497	0	-0.00203977	0	0	0	0	0	0	0	0	0	0	-0.00273645	-0.0029434	0	0	-0.00312772	0	0	0	0.00190746	0.00088575	-0.0034545	0.00317823	-0.00532143	-0.0056939
0.04106663	0	0	0	0	0	0	0	0	0	0	0	0	0	0	0	0	0	0	0	0	0	0	0	0	0	0	0	0	0	0	0	0	0	0	0	0	0.00146224	-0.00149286	-0.00460632	-0.00401415	0.00159884	-0.00344638	-0.00040264	0.00039055	0.00300938	-0.00317575	0	-0.00195546	0	0	0	0	0	0	0	0	0	0	-0.00269716	-0.00287356	0	0	-0.00312611	0	0	0	0.00192738	0.00090852	-0.00342886	0.00319235	-0.00529272	-0.00568787
0.0429333	0	0	0	0	0	0	0	0	0	0	0	0	0	0	0	0	0	0	0	0	0	0	0	0	0	0	0	0	0	0	0	0	0	0	0	0	0.00150816	-0.00145426	-0.00456505	-0.00396787	0.00164127	-0.00341783	-0.00036322	0.0004269	0.00305546	-0.00306614	0	-0.00185019	0	0	0	0	0	0	0	0	0	0	-0.00264996	-0.00279179	0	0	-0.00312456	0	0	0	0.00195168	0.00093611	-0.00339668	0.00320924	-0.00525527	-0.00567869
0.04479996	0	0	0	0	0	0	0	0	0	0	0	0	0	0	0	0	0	0	0	0	0	0	0	0	0	0	0	0	0	0	0	0	0	0	0	0	0.00155558	-0.00141515	-0.00451896	-0.00391533	0.00168582	-0.00338638	-0.0003217	0.00046454	0.00310948	-0.00293548	0	-0.00172295	0	0	0	0	0	0	0	0	0	0	-0.0025948	-0.00269873	0	0	-0.00312305	0	0	0	0.00198037	0.00096852	-0.00335747	0.00322861	-0.00520746	-0.00566558
0.04666663	0	0	0	0	0	0	0	0	0	0	0	0	0	0	0	0	0	0	0	0	0	0	0	0	0	0	0	0	0	0	0	0	0	0	0	0	0.00160357	-0.00137626	-0.00446887	-0.00385759	0.0017317	-0.00335268	-0.00027888	0.00050273	0.00316913	-0.00278585	0	-0.00157576	0	0	0	0	0	0	0	0	0	0	-0.00253247	-0.00259625	0	0	-0.00312146	0	0	0	0.00201278	0.00100505	-0.00331157	0.00324963	-0.00514797	-0.00564825
0.04853329	0	0	0	0	0	0	0	0	0	0	0	0	0	0	0	0	0	0	0	0	0	0	0	0	0	0	0	0	0	0	0	0	0	0	0	0	0.00165002	-0.00133908	-0.00441546	-0.00379528	0.00177749	-0.00331733	-0.000236	0.00054022	0.00323355	-0.00261786	0	-0.00140905	0	0	0	0	0	0	0	0	0	0	-0.00246343	-0.00248561	0	0	-0.00311968	0	0	0	0.00204858	0.00104535	-0.00325886	0.00327177	-0.00507475	-0.00562601
0.05039996	0	0	0	0	0	0	0	0	0	0	0	0	0	0	0	0	0	0	0	0	0	0	0	0	0	0	0	0	0	0	0	0	0	0	0	0	0.00169435	-0.00130471	-0.0043597	-0.00372947	0.00182195	-0.00328104	-0.00019416	0.00057592	0.0033006	-0.00243393	0	-0.0012253	0	0	0	0	0	0	0	0	0	0	-0.00238882	-0.00236884	0	0	-0.00311754	0	0	0	0.00208699	0.00108858	-0.00319991	0.00329414	-0.00498596	-0.00559858
0.05226662	0	0	0	0	0	0	0	0	0	0	0	0	0	0	0	0	0	0	0	0	0	0	0	0	0	0	0	0	0	0	0	0	0	0	0	0	0.00173556	-0.00127465	-0.00430273	-0.00366174	0.0018644	-0.00324459	-0.00015402	0.00061141	0.00336663	-0.00223879	0	-0.00102958	0	0	0	0	0	0	0	0	0	0	-0.00231055	-0.00224876	0	0	-0.00311478	0	0	0	0.00212673	0.00113341	-0.00313613	0.00331553	-0.0048804	-0.00556628
0.05413329	0	0	0	0	0	0	0	0	0	0	0	0	0	0	0	0	0	0	0	0	0	0	0	0	0	0	0	0	0	0	0	0	0	0	0	0	0.00177323	-0.00124678	-0.00424564	-0.00359357	0.00190474	-0.00320866	-0.00011609	0.00064226	0.0034284	-0.00203718	0	-0.00082698	0	0	0	0	0	0	0	0	0	0	-0.00223059	-0.00212806	0	0	-0.00311116	0	0	0	0.00216663	0.00117855	-0.00306911	0.00333492	-0.00475679	-0.00552966
0.05599995	0	0	0	0	0	0	0	0	0	0	0	0	0	0	0	0	0	0	0	0	0	0	0	0	0	0	0	0	0	0	0	0	0	0	0	0	0.00180724	-0.00122185	-0.00418961	-0.00352659	0.00194187	-0.00317394	-0.00008073	0.00067045	0.00348279	-0.00183463	0	-0.00062342	0	0	0	0	0	0	0	0	0	0	-0.0021512	-0.00200961	0	0	-0.00310652	0	0	0	0.00220541	0.00122263	-0.00300079	0.00335139	-0.00461434	-0.00548965
0.05786662	0	0	0	0	0	0	0	0	0	0	0	0	0	0	0	0	0	0	0	0	0	0	0	0	0	0	0	0	0	0	0	0	0	0	0	0	0.00183738	-0.00119987	-0.00413576	-0.00346224	0.00197576	-0.00314107	-0.00004835	0.00069577	0.00352775	-0.00163617	0	-0.00042419	0	0	0	0	0	0	0	0	0	0	-0.00207449	-0.00189598	0	0	-0.00310077	0	0	0	0.00224205	0.00126449	-0.00293309	0.00336435	-0.00445249	-0.00544733
0.05973328	0	0	0	0	0	0	0	0	0	0	0	0	0	0	0	0	0	0	0	0	0	0	0	0	0	0	0	0	0	0	0	0	0	0	0	0	0.00186457	-0.00117969	-0.00408554	-0.00340266	0.00200693	-0.00311079	-0.00001942	0.00071886	0.00355969	-0.00144889	0	-0.00023691	0	0	0	0	0	0	0	0	0	0	-0.00200342	-0.00179031	0	0	-0.00309391	0	0	0	0.00227512	0.00130253	-0.002869	0.003373	-0.00427327	-0.0054048
0.06159995	0	0	0	0	0	0	0	0	0	0	0	0	0	0	0	0	0	0	0	0	0	0	0	0	0	0	0	0	0	0	0	0	0	0	0	0	0.0018903	-0.00115972	-0.00404039	-0.00335007	0.00203639	-0.0030838	0.00000816	0.0007408	0.00357554	-0.00127981	0	-0.00006914	0	0	0	0	0	0	0	0	0	0	-0.00194081	-0.00169551	0	0	-0.00308607	0	0	0	0.00230332	0.00133526	-0.00281166	0.00337678	-0.00408107	-0.0053646
0.06346661	0	0	0	0	0	0	0	0	0	0	0	0	0	0	0	0	0	0	0	0	0	0	0	0	0	0	0	0	0	0	0	0	0	0	0	0	0.00191521	-0.00113896	-0.00400131	-0.00330578	0.00206448	-0.00306058	0.00003382	0.00076199	0.00357481	-0.00113296	0	0.00007494	0	0	0	0	0	0	0	0	0	0	-0.0018885	-0.00161315	0	0	-0.00307757	0	0	0	0.00232606	0.00136192	-0.00276316	0.00337574	-0.00388146	-0.00532868
0.06533328	0	0	0	0	0	0	0	0	0	0	0	0	0	0	0	0	0	0	0	0	0	0	0	0	0	0	0	0	0	0	0	0	0	0	0	0	0.0019385	-0.00111905	-0.00396859	-0.00326971	0.00209042	-0.00304124	0.00005691	0.00078177	0.00355999	-0.00100799	0	0.00019577	0	0	0	0	0	0	0	0	0	0	-0.00184684	-0.00154295	0	0	-0.0030687	0	0	0	0.00234358	0.00138271	-0.0027239	0.00337053	-0.00367931	-0.00529773
0.06719994	0	0	0	0	0	0	0	0	0	0	0	0	0	0	0	0	0	0	0	0	0	0	0	0	0	0	0	0	0	0	0	0	0	0	0	0	0.00195875	-0.00110254	-0.00394221	-0.00324122	0.00211291	-0.00302572	0.00007645	0.00079897	0.00353405	-0.00090286	0	0.00029556	0	0	0	0	0	0	0	0	0	0	-0.00181565	-0.00148386	0	0	-0.00305967	0	0	0	0.00235639	0.0013981	-0.00269363	0.00336182	-0.00348069	-0.00527182
0.06906661	0	0	0	0	0	0	0	0	0	0	0	0	0	0	0	0	0	0	0	0	0	0	0	0	0	0	0	0	0	0	0	0	0	0	0	0	0.00197552	-0.00108686	-0.00392244	-0.00322038	0.00213145	-0.00301413	0.00009204	0.00081322	0.00349825	-0.00081769	0	0.00037412	0	0	0	0	0	0	0	0	0	0	-0.00179542	-0.00143567	0	0	-0.0030507	0	0	0	0.00236453	0.0014081	-0.00267292	0.00334996	-0.00329789	-0.00525174
0.07093327	0	0	0	0	0	0	0	0	0	0	0	0	0	0	0	0	0	0	0	0	0	0	0	0	0	0	0	0	0	0	0	0	0	0	0	0	0.00198902	-0.00107344	-0.00390954	-0.00320742	0.00214614	-0.00300655	0.00010372	0.00082463	0.00345269	-0.00075264	0	0.00043105	0	0	0	0	0	0	0	0	0	0	-0.00178668	-0.00139801	0	0	-0.00304194	0	0	0	0.00236792	0.00141256	-0.00266245	0.003335	-0.00314726	-0.00523839
0.07279994	0	0	0	0	0	0	0	0	0	0	0	0	0	0	0	0	0	0	0	0	0	0	0	0	0	0	0	0	0	0	0	0	0	0	0	0	0.00200121	-0.00106164	-0.00390369	-0.00320266	0.00215736	-0.00300305	0.00011176	0.00083357	0.00339706	-0.00070778	0	0.00046598	0	0	0	0	0	0	0	0	0	0	-0.00178986	-0.0013704	0	0	-0.00303355	0	0	0	0.00236645	0.00141137	-0.00266286	0.00331687	-0.00304735	-0.00523263
0.0746666	0	0	0	0	0	0	0	0	0	0	0	0	0	0	0	0	0	0	0	0	0	0	0	0	0	0	0	0	0	0	0	0	0	0	0	0	0.0020092	-0.00105168	-0.00390462	-0.00320568	0.00216502	-0.00300344	0.00011621	0.00084007	0.00333647	-0.00068363	0	0.00047901	0	0	0	0	0	0	0	0	0	0	-0.00180364	-0.00135307	0	0	-0.00302615	0	0	0	0.00236068	0.00140512	-0.00267329	0.00329707	-0.00301371	-0.00523461
0.07653327	0	0	0	0	0	0	0	0	0	0	0	0	0	0	0	0	0	0	0	0	0	0	0	0	0	0	0	0	0	0	0	0	0	0	0	0	0.00201271	-0.00104593	-0.00391159	-0.00321515	0.00216753	-0.00300733	0.00011636	0.00084263	0.00329227	-0.00068633	0	0.00046729	0	0	0	0	0	0	0	0	0	0	-0.00182291	-0.00135028	0	0	-0.00302216	0	0	0	0.00235268	0.00139612	-0.00268993	0.00328194	-0.00305946	-0.00524356
0.07839993	0	0	0	0	0	0	0	0	0	0	0	0	0	0	0	0	0	0	0	0	0	0	0	0	0	0	0	0	0	0	0	0	0	0	0	0	0.00201068	-0.00104596	-0.00392393	-0.00323	0.00216386	-0.00301438	0.00011182	0.00084049	0.00327812	-0.00072031	0	0.00042864	0	0	0	0	0	0	0	0	0	0	-0.00184397	-0.00136516	0	0	-0.00302313	0	0	0	0.0023439	0.00138596	-0.00270991	0.00327577	-0.00317961	-0.00525858
0.0802666	0	0	0	0	0	0	0	0	0	0	0	0	0	0	0	0	0	0	0	0	0	0	0	0	0	0	0	0	0	0	0	0	0	0	0	0	0.00200426	-0.00105061	-0.00394129	-0.00325019	0.00215516	-0.00302439	0.00010347	0.00083461	0.00328999	-0.00078506	0	0.00036325	0	0	0	0	0	0	0	0	0	0	-0.00186689	-0.0013974	0	0	-0.00302859	0	0	0	0.00233412	0.00137445	-0.00273325	0.00327766	-0.00335079	-0.00527919
0.08213326	0	0	0	0	0	0	0	0	0	0	0	0	0	0	0	0	0	0	0	0	0	0	0	0	0	0	0	0	0	0	0	0	0	0	0	0	0.00199502	-0.00105844	-0.00396329	-0.00327587	0.00214287	-0.00303709	0.00009245	0.00082621	0.00332608	-0.00088254	0	0.00026946	0	0	0	0	0	0	0	0	0	0	-0.00189148	-0.00144833	0	0	-0.00303823	0	0	0	0.00232311	0.00136139	-0.00275987	0.0032873	-0.0035502	-0.00530499
0.08399993	0	0	0	0	0	0	0	0	0	0	0	0	0	0	0	0	0	0	0	0	0	0	0	0	0	0	0	0	0	0	0	0	0	0	0	0	0.00198243	-0.00106863	-0.00398904	-0.00330648	0.00212794	-0.00305197	0.00007953	0.00081594	0.00338364	-0.00101175	0	0.00014865	0	0	0	0	0	0	0	0	0	0	-0.00191724	-0.00151818	0	0	-0.00305117	0	0	0	0.00231085	0.00134681	-0.00278902	0.00330383	-0.00375575	-0.00533452
0.08586659	0	0	0	0	0	0	0	0	0	0	0	0	0	0	0	0	0	0	0	0	0	0	0	0	0	0	0	0	0	0	0	0	0	0	0	0	0.0019691	-0.00108162	-0.00401678	-0.00333997	0.00211052	-0.00306801	0.00006492	0.00080386	0.00346132	-0.0011665	0	0.00000768	0	0	0	0	0	0	0	0	0	0	-0.00194238	-0.00160497	0	0	-0.00306617	0	0	0	0.00229807	0.00133161	-0.00281832	0.0033263	-0.00394811	-0.00536482
0.08773326	0	0	0	0	0	0	0	0	0	0	0	0	0	0	0	0	0	0	0	0	0	0	0	0	0	0	0	0	0	0	0	0	0	0	0	0	0.00195318	-0.00109649	-0.00404467	-0.0033741	0.00209058	-0.00308415	0.00004874	0.00078964	0.00356053	-0.00134044	0	-0.00014594	0	0	0	0	0	0	0	0	0	0	-0.00196447	-0.00170679	0	0	-0.00308241	0	0	0	0.00228589	0.00131704	-0.00284498	0.00335453	-0.00411729	-0.00539309
0.08959992	0	0	0	0	0	0	0	0	0	0	0	0	0	0	0	0	0	0	0	0	0	0	0	0	0	0	0	0	0	0	0	0	0	0	0	0	0.00193732	-0.00111512	-0.00407193	-0.00340851	0.00206955	-0.00309988	0.00003276	0.00077444	0.00367833	-0.00153156	0	-0.00030969	0	0	0	0	0	0	0	0	0	0	-0.00198311	-0.0018232	0	0	-0.00309927	0	0	0	0.00227434	0.00130322	-0.00286862	0.00338754	-0.00426381	-0.00541878
0.09146659	0	0	0	0	0	0	0	0	0	0	0	0	0	0	0	0	0	0	0	0	0	0	0	0	0	0	0	0	0	0	0	0	0	0	0	0	0.00192018	-0.00113412	-0.00409773	-0.0034426	0.00204835	-0.00311463	0.00001658	0.00075918	0.00381152	-0.00173611	0	-0.00047946	0	0	0	0	0	0	0	0	0	0	-0.00199782	-0.00195263	0	0	-0.0031162	0	0	0	0.00226363	0.00129041	-0.00288871	0.0034242	-0.00438862	-0.00544139
0.09333325	0	0	0	0	0	0	0	0	0	0	0	0	0	0	0	0	0	0	0	0	0	0	0	0	0	0	0	0	0	0	0	0	0	0	0	0	0.00190441	-0.00115245	-0.00412148	-0.00347605	0.00202895	-0.00312798	0.00000181	0.000743	0.0039565	-0.00195119	0	-0.00065214	0	0	0	0	0	0	0	0	0	0	-0.00200833	-0.00209369	0	0	-0.00313278	0	0	0	0.00225384	0.00127873	-0.00290513	0.00346348	-0.00449421	-0.00546094
0.09519992	0	0	0	0	0	0	0	0	0	0	0	0	0	0	0	0	0	0	0	0	0	0	0	0	0	0	0	0	0	0	0	0	0	0	0	0	0.00189182	-0.0011673	-0.00414293	-0.00350906	0.00201255	-0.0031397	-0.00001039	0.000731	0.00410657	-0.00217491	0	-0.00082618	0	0	0	0	0	0	0	0	0	0	-0.00201518	-0.00224494	0	0	-0.00314853	0	0	0	0.00224464	0.00126789	-0.00291862	0.00350387	-0.00458387	-0.00547809
0.09706658	0	0	0	0	0	0	0	0	0	0	0	0	0	0	0	0	0	0	0	0	0	0	0	0	0	0	0	0	0	0	0	0	0	0	0	0	0.00188324	-0.00117993	-0.00416167	-0.00354113	0.00200143	-0.00314953	-0.00001939	0.00072309	0.00425428	-0.00240201	0	-0.00099725	0	0	0	0	0	0	0	0	0	0	-0.00201854	-0.00240287	0	0	-0.00316298	0	0	0	0.0022361	0.00125798	-0.00292935	0.00354388	-0.00465924	-0.00549303
0.09893325	0	0	0	0	0	0	0	0	0	0	0	0	0	0	0	0	0	0	0	0	0	0	0	0	0	0	0	0	0	0	0	0	0	0	0	0	0.00187927	-0.0011882	-0.00417745	-0.0035718	0.00199304	-0.00315731	-0.00002479	0.00071795	0.00439164	-0.00262778	0	-0.00116182	0	0	0	0	0	0	0	0	0	0	-0.00201857	-0.00256398	0	0	-0.00317583	0	0	0	0.00222827	0.00124909	-0.00293756	0.00358245	-0.00472209	-0.00550603
0.10079991	0	0	0	0	0	0	0	0	0	0	0	0	0	0	0	0	0	0	0	0	0	0	0	0	0	0	0	0	0	0	0	0	0	0	0	0	0.0018808	-0.001191	-0.00419034	-0.00360109	0.00198732	-0.00316308	-0.00002601	0.00071722	0.00450727	-0.00284937	0	-0.0013188	0	0	0	0	0	0	0	0	0	0	-0.00201618	-0.00272525	0	0	-0.00318675	0	0	0	0.00222084	0.00124091	-0.00294418	0.0036183	-0.00477477	-0.00551776
0.10266658	0	0	0	0	0	0	0	0	0	0	0	0	0	0	0	0	0	0	0	0	0	0	0	0	0	0	0	0	0	0	0	0	0	0	0	0	0.00188574	-0.00118812	-0.00420073	-0.00362926	0.00199007	-0.00316709	-0.00002242	0.00072178	0.0045858	-0.00306446	0	-0.00146888	0	0	0	0	0	0	0	0	0	0	-0.00201309	-0.00288312	0	0	-0.00319519	0	0	0	0.00221311	0.00123266	-0.00295085	0.0036496	-0.00481975	-0.00552906
0.10453324	0	0	0	0	0	0	0	0	0	0	0	0	0	0	0	0	0	0	0	0	0	0	0	0	0	0	0	0	0	0	0	0	0	0	0	0	0.00190341	-0.0011771	-0.00420884	-0.00365601	0.00199895	-0.00316955	-0.00001408	0.00073175	0.00461558	-0.00326857	0	-0.00161095	0	0	0	0	0	0	0	0	0	0	-0.00201057	-0.00303263	0	0	-0.00320081	0	0	0	0.00220477	0.00122399	-0.00295849	0.00367508	-0.00485833	-0.00554025
0.10639991	0	0	0	0	0	0	0	0	0	0	0	0	0	0	0	0	0	0	0	0	0	0	0	0	0	0	0	0	0	0	0	0	0	0	0	0	0.00192376	-0.00115968	-0.00421487	-0.00368062	0.00201339	-0.00317069	-0.00000151	0.00074652	0.00459293	-0.00345571	0	-0.0017428	0	0	0	0	0	0	0	0	0	0	-0.00200953	-0.00316781	0	0	-0.00320351	0	0	0	0.0021958	0.00121483	-0.00296758	0.00369392	-0.00489125	-0.00555129
0.10826657	0	0	0	0	0	0	0	0	0	0	0	0	0	0	0	0	0	0	0	0	0	0	0	0	0	0	0	0	0	0	0	0	0	0	0	0	0.00194886	-0.00113687	-0.00421908	-0.00370247	0.00203246	-0.00317078	0.0000145	0.00076529	0.00452653	-0.00362077	0	-0.00186267	0	0	0	0	0	0	0	0	0	0	-0.00201071	-0.00328335	0	0	-0.00320341	0	0	0	0.00218625	0.00120518	-0.00297837	0.00370582	-0.00491914	-0.00556211
0.11013323	0	0	0	0	0	0	0	0	0	0	0	0	0	0	0	0	0	0	0	0	0	0	0	0	0	0	0	0	0	0	0	0	0	0	0	0	0.00197727	-0.00111006	-0.00422176	-0.00372114	0.0020549	-0.0031701	0.00003294	0.00078692	0.00443702	-0.00376045	0	-0.00196943	0	0	0	0	0	0	0	0	0	0	-0.00201448	-0.00337583	0	0	-0.00320088	0	0	0	0.00217629	0.00119514	-0.00299083	0.0037111	-0.00494261	-0.0055726
0.1119999	0	0	0	0	0	0	0	0	0	0	0	0	0	0	0	0	0	0	0	0	0	0	0	0	0	0	0	0	0	0	0	0	0	0	0	0	0.00200721	-0.00108104	-0.00422323	-0.00373631	0.00207918	-0.00316893	0.00005255	0.00081002	0.0043497	-0.00387223	0	-0.00206153	0	0	0	0	0	0	0	0	0	0	-0.00202083	-0.00344333	0	0	-0.00319646	0	0	0	0.00216622	0.001185	-0.00300459	0.00371046	-0.00496205	-0.00558258
0.11386657	0	0	0	0	0	0	0	0	0	0	0	0	0	0	0	0	0	0	0	0	0	0	0	0	0	0	0	0	0	0	0	0	0	0	0	0	0.00203666	-0.00105186	-0.00422376	-0.00374775	0.00210355	-0.00316753	0.00007194	0.00083297	0.00428494	-0.00395347	0	-0.00213652	0	0	0	0	0	0	0	0	0	0	-0.00202946	-0.00348457	0	0	-0.00319081	0	0	0	0.00215648	0.00117516	-0.00301901	0.00370472	-0.00497754	-0.00559178
0.11573323	0	0	0	0	0	0	0	0	0	0	0	0	0	0	0	0	0	0	0	0	0	0	0	0	0	0	0	0	0	0	0	0	0	0	0	0	0.00206348	-0.00102465	-0.00422362	-0.00375521	0.00212616	-0.00316617	0.00008963	0.00085406	0.00425148	-0.00400117	0	-0.0021911	0	0	0	0	0	0	0	0	0	0	-0.00203993	-0.00349872	0	0	-0.00318459	0	0	0	0.00214757	0.00116609	-0.00303331	0.00369468	-0.00498889	-0.00559987
0.1175999	0	0	0	0	0	0	0	0	0	0	0	0	0	0	0	0	0	0	0	0	0	0	0	0	0	0	0	0	0	0	0	0	0	0	0	0	0.00208554	-0.00100157	-0.00422302	-0.00375849	0.0021452	-0.00316506	0.00010415	0.0008716	0.00424571	-0.00401215	0	-0.00222136	0	0	0	0	0	0	0	0	0	0	-0.00205165	-0.00348527	0	0	-0.00317844	0	0	0	0.00214006	0.00115837	-0.00304659	0.0036811	-0.00499563	-0.00560648
0.11946656	0	0	0	0	0	0	0	0	0	0	0	0	0	0	0	0	0	0	0	0	0	0	0	0	0	0	0	0	0	0	0	0	0	0	0	0	0.00210082	-0.00098464	-0.00422213	-0.00375738	0.00215895	-0.00316439	0.00011413	0.00088399	0.00425607	-0.00398343	0	-0.00222315	0	0	0	0	0	0	0	0	0	0	-0.00206388	-0.00344422	0	0	-0.00317288	0	0	0	0.00213455	0.00115261	-0.00305789	0.00366465	-0.00499713	-0.00561115
0.12133323	0	0	0	0	0	0	0	0	0	0	0	0	0	0	0	0	0	0	0	0	0	0	0	0	0	0	0	0	0	0	0	0	0	0	0	0	0.00210758	-0.00097559	-0.00422104	-0.00375168	0.00216592	-0.00316432	0.00011841	0.00088986	0.00426916	-0.00391259	0	-0.00219267	0	0	0	0	0	0	0	0	0	0	-0.00207595	-0.00337599	0	0	-0.00316829	0	0	0	0.00213159	0.00114935	-0.00306629	0.00364582	-0.00499263	-0.00561341
0.12319989	0	0	0	0	0	0	0	0	0	0	0	0	0	0	0	0	0	0	0	0	0	0	0	0	0	0	0	0	0	0	0	0	0	0	0	0	0.00210451	-0.00097573	-0.00421983	-0.00374126	0.00216501	-0.00316494	0.0001161	0.00088817	0.00427364	-0.00379824	0	-0.00212699	0	0	0	0	0	0	0	0	0	0	-0.00208732	-0.00328159	0	0	-0.00316478	0	0	0	0.00213156	0.00114901	-0.00307108	0.00362486	-0.00498133	-0.00561278
0.12506655	0	0	0	0	0	0	0	0	0	0	0	0	0	0	0	0	0	0	0	0	0	0	0	0	0	0	0	0	0	0	0	0	0	0	0	0	0.00209077	-0.00098584	-0.00421847	-0.00372604	0.00215551	-0.00316625	0.00010668	0.00087828	0.00426169	-0.00364032	0	-0.00202436	0	0	0	0	0	0	0	0	0	0	-0.0020976	-0.00316264	0	0	-0.00316219	0	0	0	0.00213471	0.00115184	-0.00307179	0.00360173	-0.00496242	-0.00560881
0.12693322	0	0	0	0	0	0	0	0	0	0	0	0	0	0	0	0	0	0	0	0	0	0	0	0	0	0	0	0	0	0	0	0	0	0	0	0	0.00206707	-0.00100486	-0.00421684	-0.00370596	0.00213716	-0.00316814	0.00008995	0.00085995	0.00422903	-0.00344062	0	-0.00188458	0	0	0	0	0	0	0	0	0	0	-0.00210651	-0.00302175	0	0	-0.00316011	0	0	0	0.00214108	0.00115792	-0.00306809	0.0035763	-0.00493511	-0.00560101
0.12879989	0	0	0	0	0	0	0	0	0	0	0	0	0	0	0	0	0	0	0	0	0	0	0	0	0	0	0	0	0	0	0	0	0	0	0	0	0.00203052	-0.00103512	-0.00421478	-0.00368119	0.00211017	-0.00317045	0.00006616	0.00083349	0.00417368	-0.00320332	0	-0.00170968	0	0	0	0	0	0	0	0	0	0	-0.00211405	-0.00286258	0	0	-0.0031578	0	0	0	0.00215045	0.00116706	-0.00306005	0.00354821	-0.00489879	-0.00558901
0.13066655	0	0	0	0	0	0	0	0	0	0	0	0	0	0	0	0	0	0	0	0	0	0	0	0	0	0	0	0	0	0	0	0	0	0	0	0	0.00198514	-0.00107424	-0.00421213	-0.00365208	0.00207773	-0.00317292	0.00003594	0.00079963	0.00409463	-0.00293448	0	-0.00150381	0	0	0	0	0	0	0	0	0	0	-0.0021206	-0.00268941	0	0	-0.00315423	0	0	0	0.00216226	0.00117872	-0.00304821	0.00351678	-0.00485319	-0.00557263
0.13253322	0	0	0	0	0	0	0	0	0	0	0	0	0	0	0	0	0	0	0	0	0	0	0	0	0	0	0	0	0	0	0	0	0	0	0	0	0.00193148	-0.0011207	-0.00420873	-0.00361924	0.00203441	-0.0031753	0.00000025	0.00075954	0.0039916	-0.00264175	0	-0.00127282	0	0	0	0	0	0	0	0	0	0	-0.00212681	-0.00250699	0	0	-0.00314817	0	0	0	0.00217573	0.00119214	-0.00303346	0.0034813	-0.00479834	-0.00555186
0.13439988	0	0	0	0	0	0	0	0	0	0	0	0	0	0	0	0	0	0	0	0	0	0	0	0	0	0	0	0	0	0	0	0	0	0	0	0	0.00187154	-0.00117234	-0.00420452	-0.00358355	0.00198735	-0.00317732	-0.00003963	0.00071389	0.00386363	-0.00233329	0	-0.00102372	0	0	0	0	0	0	0	0	0	0	-0.00213372	-0.00231978	0	0	-0.0031382	0	0	0	0.00218978	0.00120624	-0.00301716	0.0034407	-0.00473473	-0.005527
0.13626655	0	0	0	0	0	0	0	0	0	0	0	0	0	0	0	0	0	0	0	0	0	0	0	0	0	0	0	0	0	0	0	0	0	0	0	0	0.00180755	-0.00122823	-0.00419948	-0.00354613	0.00193699	-0.00317875	-0.00008228	0.0006662	0.00371056	-0.00201742	0	-0.00076384	0	0	0	0	0	0	0	0	0	0	-0.00214236	-0.00213213	0	0	-0.00312286	0	0	0	0.00220333	0.00121993	-0.0030008	0.00339415	-0.00466319	-0.00549856
0.13813321	0	0	0	0	0	0	0	0	0	0	0	0	0	0	0	0	0	0	0	0	0	0	0	0	0	0	0	0	0	0	0	0	0	0	0	0	0.00174092	-0.00128368	-0.0041937	-0.00350837	0.00188571	-0.00317944	-0.00012626	0.00061922	0.00353402	-0.001703	0	-0.00050118	0	0	0	0	0	0	0	0	0	0	-0.00215361	-0.00194866	0	0	-0.00310087	0	0	0	0.00221526	0.0012321	-0.00298587	0.0033413	-0.0045853	-0.00546729
0.13999988	0	0	0	0	0	0	0	0	0	0	0	0	0	0	0	0	0	0	0	0	0	0	0	0	0	0	0	0	0	0	0	0	0	0	0	0	0.00167547	-0.00133672	-0.0041876	-0.00347213	0.00183478	-0.00317941	-0.00017084	0.00057099	0.00333585	-0.00139851	0	-0.00024389	0	0	0	0	0	0	0	0	0	0	-0.00216853	-0.00177347	0	0	-0.00307119	0	0	0	0.00222443	0.00124155	-0.00297418	0.00328197	-0.00450392	-0.00543443
0.14186654	0	0	0	0	0	0	0	0	0	0	0	0	0	0	0	0	0	0	0	0	0	0	0	0	0	0	0	0	0	0	0	0	0	0	0	0	0.00161399	-0.00138558	-0.00418174	-0.00343937	0.00178639	-0.00317886	-0.00021299	0.00052537	0.00311896	-0.00111086	0	0.00000107	0	0	0	0	0	0	0	0	0	0	-0.002188	-0.0016097	0	0	-0.00303318	0	0	0	0.00222984	0.00124725	-0.00296743	0.00321641	-0.00442307	-0.00540153
0.14373321	0	0	0	0	0	0	0	0	0	0	0	0	0	0	0	0	0	0	0	0	0	0	0	0	0	0	0	0	0	0	0	0	0	0	0	0	0.00155719	-0.00143003	-0.00417678	-0.00341194	0.00174216	-0.00317806	-0.00025242	0.00048366	0.00288729	-0.00084469	0	0.00022875	0	0	0	0	0	0	0	0	0	0	-0.00221252	-0.00145921	0	0	-0.0029867	0	0	0	0.00223084	0.00124848	-0.00296693	0.0031453	-0.00434771	-0.00537025
0.14559987	0	0	0	0	0	0	0	0	0	0	0	0	0	0	0	0	0	0	0	0	0	0	0	0	0	0	0	0	0	0	0	0	0	0	0	0	0.00150691	-0.00146534	-0.00417338	-0.00339136	0.0017036	-0.00317737	-0.00028824	0.0004471	0.00264527	-0.00060222	0	0.00043638	0	0	0	0	0	0	0	0	0	0	-0.00224216	-0.00132261	0	0	-0.00293204	0	0	0	0.00222711	0.0012449	-0.00297349	0.00306963	-0.00428341	-0.0053422
0.14746654	0	0	0	0	0	0	0	0	0	0	0	0	0	0	0	0	0	0	0	0	0	0	0	0	0	0	0	0	0	0	0	0	0	0	0	0	0.00146445	-0.00149313	-0.00417199	-0.00337857	0.00168003	-0.00317708	-0.00031994	0.00041635	0.00239787	-0.00038351	0	0.00062345	0	0	0	0	0	0	0	0	0	0	-0.00227648	-0.00119944	0	0	-0.00286991	0	0	0	0.00221877	0.00123661	-0.0029873	0.00299065	-0.00423557	-0.00531866
0.1493332	0	0	0	0	0	0	0	0	0	0	0	0	0	0	0	0	0	0	0	0	0	0	0	0	0	0	0	0	0	0	0	0	0	0	0	0	0.00142983	-0.00151159	-0.00417276	-0.00337366	0.00165394	-0.00317732	-0.00034743	0.00039148	0.00215072	-0.00018694	0	0.0007913	0	0	0	0	0	0	0	0	0	0	-0.00231435	-0.00108863	0	0	-0.00280125	0	0	0	0.00220639	0.0012242	-0.00300761	0.00290999	-0.00420827	-0.00530024
0.15119987	0	0	0	0	0	0	0	0	0	0	0	0	0	0	0	0	0	0	0	0	0	0	0	0	0	0	0	0	0	0	0	0	0	0	0	0	0.0014024	-0.00152136	-0.00417529	-0.00337567	0.00163317	-0.00317794	-0.00037114	0.00038725	0.00190963	-0.00000964	0	0.00094279	0	0	0	0	0	0	0	0	0	0	-0.00235409	-0.00098882	0	0	-0.00272702	0	0	0	0.00219099	0.00120872	-0.0030328	0.00282947	-0.00420247	-0.0052865
0.15306653	0	0	0	0	0	0	0	0	0	0	0	0	0	0	0	0	0	0	0	0	0	0	0	0	0	0	0	0	0	0	0	0	0	0	0	0	0.00138071	-0.00152628	-0.00417936	-0.00338372	0.00161707	-0.00317888	-0.00039113	0.00037178	0.00167883	0.00015046	0	0.00107988	0	0	0	0	0	0	0	0	0	0	-0.0023944	-0.00089895	0	0	-0.00264829	0	0	0	0.0021734	0.00119104	-0.00306153	0.00275059	-0.00421823	-0.00525771
0.1549332	0	0	0	0	0	0	0	0	0	0	0	0	0	0	0	0	0	0	0	0	0	0	0	0	0	0	0	0	0	0	0	0	0	0	0	0	0.00136642	-0.00152383	-0.00418619	-0.00339924	0.00160637	-0.00318098	-0.00040766	0.0003613	0.00145827	0.00029383	0	0.00120204	0	0	0	0	0	0	0	0	0	0	-0.00243604	-0.00081771	0	0	-0.0025668	0	0	0	0.00215341	0.00117087	-0.00309485	0.00267352	-0.00426039	-0.00522039
0.15679986	0	0	0	0	0	0	0	0	0	0	0	0	0	0	0	0	0	0	0	0	0	0	0	0	0	0	0	0	0	0	0	0	0	0	0	0	0.00136155	-0.00151089	-0.00419906	-0.00342652	0.00160328	-0.00318647	-0.00041921	0.00035794	0.0012478	0.00041871	0	0.00130582	0	0	0	0	0	0	0	0	0	0	-0.00248133	-0.00074358	0	0	-0.00248691	0	0	0	0.00212999	0.00114701	-0.00313605	0.00259825	-0.00434001	-0.00519083
0.15866653	0	0	0	0	0	0	0	0	0	0	0	0	0	0	0	0	0	0	0	0	0	0	0	0	0	0	0	0	0	0	0	0	0	0	0	0	0.00136689	-0.00148751	-0.00421858	-0.00346551	0.00160758	-0.00319591	-0.00042595	0.00036154	0.00105172	0.00052822	0	0.00139408	0	0	0	0	0	0	0	0	0	0	-0.00252921	-0.00067416	0	0	-0.0024121	0	0	0	0.00210395	0.00112032	-0.00318426	0.00252614	-0.00445251	-0.00517222
0.16053319	0	0	0	0	0	0	0	0	0	0	0	0	0	0	0	0	0	0	0	0	0	0	0	0	0	0	0	0	0	0	0	0	0	0	0	0	0.00137911	-0.00145691	-0.00424248	-0.00351215	0.00161711	-0.00320801	-0.00042916	0.00037008	0.00087465	0.00062811	0	0.00147343	0	0	0	0	0	0	0	0	0	0	-0.00257637	-0.00060749	0	0	-0.0023432	0	0	0	0.0020773	0.00109297	-0.00323541	0.00245884	-0.00458046	-0.00516205
0.16239985	0	0	0	0	0	0	0	0	0	0	0	0	0	0	0	0	0	0	0	0	0	0	0	0	0	0	0	0	0	0	0	0	0	0	0	0	0.00139749	-0.00142015	-0.00426926	-0.00356376	0.00163104	-0.00322195	-0.00042919	0.00038276	0.00071918	0.00072107	0	0.00154694	0	0	0	0	0	0	0	0	0	0	-0.00262087	-0.00054265	0	0	-0.00228177	0	0	0	0.00205127	0.00106628	-0.00328697	0.00239744	-0.00471157	-0.00515898
0.16426652	0	0	0	0	0	0	0	0	0	0	0	0	0	0	0	0	0	0	0	0	0	0	0	0	0	0	0	0	0	0	0	0	0	0	0	0	0.00142027	-0.00137937	-0.00429721	-0.00361774	0.00164891	-0.0032367	-0.00042608	0.00039912	0.0005854	0.00081041	0	0.00161728	0	0	0	0	0	0	0	0	0	0	-0.00266134	-0.00047902	0	0	-0.00222846	0	0	0	0.00202676	0.00104124	-0.00333693	0.00234226	-0.00483664	-0.0051655
0.16613319	0	0	0	0	0	0	0	0	0	0	0	0	0	0	0	0	0	0	0	0	0	0	0	0	0	0	0	0	0	0	0	0	0	0	0	0	0.00144772	-0.00133466	-0.0043244	-0.00367142	0.00167053	-0.00325104	-0.00041968	0.00041888	0.00047187	0.00089845	0	0.00168652	0	0	0	0	0	0	0	0	0	0	-0.00269686	-0.00041652	0	0	-0.00218298	0	0	0	0.00200442	0.00101854	-0.00338356	0.00229319	-0.00494954	-0.00517564
0.16799985	0	0	0	0	0	0	0	0	0	0	0	0	0	0	0	0	0	0	0	0	0	0	0	0	0	0	0	0	0	0	0	0	0	0	0	0	0.00148007	-0.00128626	-0.00434905	-0.00372245	0.00169625	-0.00326385	-0.00040944	0.00044221	0.00037694	0.00098625	0	0.00175519	0	0	0	0	0	0	0	0	0	0	-0.00272701	-0.00035578	0	0	-0.00214546	0	0	0	0.00198465	0.0009986	-0.00342569	0.00225002	-0.00504738	-0.00518536
0.16986651	0	0	0	0	0	0	0	0	0	0	0	0	0	0	0	0	0	0	0	0	0	0	0	0	0	0	0	0	0	0	0	0	0	0	0	0	0.00151791	-0.00123431	-0.00436943	-0.00376862	0.00172681	-0.00327399	-0.00039443	0.00046967	0.00029861	0.00107294	0	0.00182286	0	0	0	0	0	0	0	0	0	0	-0.00275177	-0.00029785	0	0	-0.00211617	0	0	0	0.00196766	0.0009816	-0.00346253	0.00221244	-0.00512921	-0.00519246
0.17173318	0	0	0	0	0	0	0	0	0	0	0	0	0	0	0	0	0	0	0	0	0	0	0	0	0	0	0	0	0	0	0	0	0	0	0	0	0.00156202	-0.00117865	-0.00438347	-0.00380751	0.00176308	-0.00328008	-0.00037368	0.00050182	0.00023342	0.0011577	0	0.00188935	0	0	0	0	0	0	0	0	0	0	-0.00277139	-0.00024405	0	0	-0.00209413	0	0	0	0.00195349	0.00096755	-0.00349339	0.00217965	-0.00519477	-0.00519433
0.17359985	0	0	0	0	0	0	0	0	0	0	0	0	0	0	0	0	0	0	0	0	0	0	0	0	0	0	0	0	0	0	0	0	0	0	0	0	0.00161388	-0.00111824	-0.00438963	-0.00383742	0.00180668	-0.00328109	-0.00034566	0.00053993	0.00017827	0.00123883	0	0.00195356	0	0	0	0	0	0	0	0	0	0	-0.00278657	-0.00019562	0	0	-0.00207955	0	0	0	0.00194193	0.00095619	-0.00351823	0.00215089	-0.00524522	-0.00518697
0.17546651	0	0	0	0	0	0	0	0	0	0	0	0	0	0	0	0	0	0	0	0	0	0	0	0	0	0	0	0	0	0	0	0	0	0	0	0	0.00167586	-0.00103332	-0.00438688	-0.00385726	0.00185973	-0.00327638	-0.00030847	0.00058574	0.00013152	0.00131371	0	0.00201347	0	0	0	0	0	0	0	0	0	0	-0.0027981	-0.00015372	0	0	-0.00207438	0	0	0	0.00193273	0.0009472	-0.00353732	0.00212577	-0.00528232	-0.00516718
0.17733318	0	0	0	0	0	0	0	0	0	0	0	0	0	0	0	0	0	0	0	0	0	0	0	0	0	0	0	0	0	0	0	0	0	0	0	0	0.00174937	-0.0009606	-0.0043742	-0.00386584	0.00192376	-0.0032653	-0.00026078	0.00064039	0.00009078	0.00138028	0	0.00206778	0	0	0	0	0	0	0	0	0	0	-0.00280664	-0.00011952	0	0	-0.00207915	0	0	0	0.00192563	0.00094026	-0.00355075	0.00210369	-0.00530697	-0.00512882
0.17919984	0	0	0	0	0	0	0	0	0	0	0	0	0	0	0	0	0	0	0	0	0	0	0	0	0	0	0	0	0	0	0	0	0	0	0	0	0.00184823	-0.00088081	-0.00435091	-0.0038624	0.00199998	-0.00324747	-0.00020157	0.00070475	0.00005381	0.00143677	0	0.00211747	0	0	0	0	0	0	0	0	0	0	-0.00281273	-0.00009402	0	0	-0.00209389	0	0	0	0.00192037	0.00093508	-0.00355857	0.00208401	-0.00531962	-0.00506268
0.18106651	0	0	0	0	0	0	0	0	0	0	0	0	0	0	0	0	0	0	0	0	0	0	0	0	0	0	0	0	0	0	0	0	0	0	0	0	0.00194739	-0.00079319	-0.00431699	-0.00384685	0.00208968	-0.003223	-0.00012989	0.00077974	0.00001979	0.00148121	0	0.00215787	0	0	0	0	0	0	0	0	0	0	-0.00281663	-0.00007799	0	0	-0.00211955	0	0	0	0.00191676	0.00093146	-0.00356086	0.00206649	-0.00532061	-0.005068887
0.18293317	0	0	0	0	0	0	0	0	0	0	0	0	0	0	0	0	0	0	0	0	0	0	0	0	0	0	0	0	0	0	0	0	0	0	0	0	0.00206075	-0.00069729	-0.00427318	-0.00381987	0.0021936	-0.00319252	-0.00004534	0.00086589	-0.00001101	0.00151181	0	0.00218683	0	0	0	0	0	0	0	0	0	0	-0.00281826	-0.00007182	0	0	-0.00215725	0	0	0	0.0019147	0.00092929	-0.00355769	0.00205123	-0.00531002	-0.005075093
0.18479984	0	0	0	0	0	0	0	0	0	0	0	0	0	0	0	0	0	0	0	0	0	0	0	0	0	0	0	0	0	0	0	0	0	0	0	0	0.00218809	-0.00059297	-0.004221	-0.00378298	0.00231186	-0.0031572	0.0000519	0.00096324	-0.00003699	0.00152711	0	0.00220425	0	0	0	0	0	0	0	0	0	0	-0.0028171	-0.0000754	0	0	-0.00220828	0	0	0	0.00191421	0.00092865	-0.0035491	0.00203877	-0.00528671	-0.0050813
0.1866665	0	0	0	0	0	0	0	0	0	0	0	0	0	0	0	0	0	0	0	0	0	0	0	0	0	0	0	0	0	0	0	0	0	0	0	0	0.00231834	-0.00048084	-0.00416257	-0.00373833	0.00244351	-0.00311852	0.00016073	0.00107095	-0.000056	0.00152633	0	0.00221133	0	0	0	0	0	0	0	0	0	0	-0.0028123	-0.00008821	0	0	-0.00227289	0	0	0	0.00191542	0.00092974	-0.00353513	0.00202983	-0.00524937	-0.005087506
0.18853317	0	0	0	0	0	0	0	0	0	0	0	0	0	0	0	0	0	0	0	0	0	0	0	0	0	0	0	0	0	0	0	0	0	0	0	0	0.00246887	-0.0003626	-0.00410043	-0.00368847	0.00258617	-0.0030782	0.0002789	0.0011871	-0.00006539	0.00150916	0	0.00220539	0	0	0	0	0	0	0	0	0	0	-0.00280272	-0.00010951	0	0	-0.00234992	0	0	0	0.00191855	0.00093287	-0.00351581	0.00202539	-0.00519594	-0.005093713
0.19039983	0	0	0	0	0	0	0	0	0	0	0	0	0	0	0	0	0	0	0	0	0	0	0	0	0	0	0	0	0	0	0	0	0	0	0	0	0.00262583	-0.00024098	-0.00403737	-0.00363621	0.00273606	-0.00303802	0.00040316	0.00130871	-0.00006231	0.00147575	0	0.00218564	0	0	0	0	0	0	0	0	0	0	-0.00278711	-0.00013828	0	0	-0.00243686	0	0	0	0.00192389	0.00093842	-0.0034913	0.00202656	-0.00512375	-0.005099919
0.1922665	0	0	0	0	0	0	0	0	0	0	0	0	0	0	0	0	0	0	0	0	0	0	0	0	0	0	0	0	0	0	0	0	0	0	0	0	0.00278135	-0.00011965	-0.00397612	-0.00358433	0.00288809	-0.00299961	0.00052937	0.00143182	-0.00004462	0.00142704	0	0.00215187	0	0	0	0	0	0	0	0	0	0	-0.00276445	-0.00017323	0	0	-0.0025295	0	0	0	0.00193165	0.0009467	-0.00346203	0.00203433	-0.0050296	-0.005106126
0.19413316	0	0	0	0	0	0	0	0	0	0	0	0	0	0	0	0	0	0	0	0	0	0	0	0	0	0	0	0	0	0	0	0	0	0	0	0	0.00293045	-0.00000316	-0.00391912	-0.0035353	0.00303609	-0.00296438	0.00065262	0.00155167	-0.00001097	0.00136452	0	0.00210442	0	0	0	0	0	0	0	0	0	0	-0.00273417	-0.00021295	0	0	-0.00262253	0	0	0	0.00194195	0.00095788	-0.00342872	0.00204939	-0.00490957	-0.005112332
0.19599983	0	0	0	0	0	0	0	0	0	0	0	0	0	0	0	0	0	0	0	0	0	0	0	0	0	0	0	0	0	0	0	0	0	0	0	0	0.00306646	0.00010339	-0.00386841	-0.00349109	0.00317319	-0.00293345	0.00076761	0.00166302	0.00003926	0.00128982	0	0.00204394	0	0	0	0	0	0	0	0	0	0	-0.00269636	-0.00025605	0	0	-0.0027105	0	0	0	0.00195475	0.00097195	-0.00339235	0.0020722	-0.00475875	-0.005118539
0.19786649	0	0	0	0	0	0	0	0	0	0	0	0	0	0	0	0	0	0	0	0	0	0	0	0	0	0	0	0	0	0	0	0	0	0	0	0	0.0031829	0.00018343	-0.00382557	-0.00345309	0.00329247	-0.00290768	0.00086895	0.00176053	0.00010585	0.00120535	0	0.00197145	0	0	0	0	0	0	0	0	0	0	-0.00265187	-0.0003012	0	0	-0.00278857	0	0	0	0.00196983	0.00098866	-0.00335422	0.00210281	-0.00457078	-0.005124745
0.19973316	0	0	0	0	0	0	0	0	0	0	0	0	0	0	0	0	0	0	0	0	0	0	0	0	0	0	0	0	0	0	0	0	0	0	0	0	0.0032745	0.00025528	-0.00379171	-0.00342207	0.00338749	-0.00288763	0.00095158	0.00183914	0.00018765	0.00111545	0	0.00188833	0	0	0	0	0	0	0	0	0	0	-0.00260237	-0.00034731	0	0	-0.00285315	0	0	0	0.00198673	0.00100747	-0.00331579	0.00214076	-0.00433666	-0.005130952
0.20159982	0	0	0	0	0	0	0	0	0	0	0	0	0	0	0	0	0	0	0	0	0	0	0	0	0	0	0	0	0	0	0	0	0	0	0	0	0.00333881	0.00030417	-0.00376748	-0.00339824	0.00345289	-0.00287364	0.00101108	0.00189452	0.00028238	0.00101666	0	0.00179656	0	0	0	0	0	0	0	0	0	0	-0.00255037	-0.00039344	0	0	-0.00290219	0	0	0	0.00200473	0.00102754	-0.00327866	0.00218498	-0.00404407	-0.005137158
0.20346649	0	0	0	0	0	0	0	0	0	0	0	0	0	0	0	0	0	0	0	0	0	0	0	0	0	0	0	0	0	0	0	0	0	0	0	0	0.00336938	0.00032348	-0.00375323	-0.00338144	0.0034848	-0.00286593	0.00104406	0.00192334	0.00038694	0.00091152	0	0.00169851	0	0	0	0	0	0	0	0	0	0	-0.00249895	-0.00043889	0	0	-0.00293539	0	0	0	0.00202297	0.00104784	-0.00324445	0.00223385	-0.00367705	-0.005143365
0.20533315	0	0	0	0	0	0	0	0	0	0	0	0	0	0	0	0	0	0	0	0	0	0	0	0	0	0	0	0	0	0	0	0	0	0	0	0	0.00336631	0.00031303	-0.00374907	-0.00337123	0.00348096	-0.00286458	0.00104838	0.00192348	0.00049774	0.00080285	0	0.00159683	0	0	0	0	0	0	0	0	0	0	-0.00245141	-0.00048322	0	0	-0.00295385	0	0	0	0.00204046	0.00106721	-0.00321465	0.00228541	-0.00321603	-0.005149571
0.20719982	0	0	0	0	0	0	0	0	0	0	0	0	0	0	0	0	0	0	0	0	0	0	0	0	0	0	0	0	0	0	0	0	0	0	0	0	0.00332872	0.00027189	-0.00375492	-0.00336699	0.00344072	-0.00286964	0.00102319	0.00189401	0.00061099	0.00069377	0	0.00149448	0	0	0	0	0	0	0	0	0	0	-0.00241083	-0.00052619	0	0	-0.00295939	0	0	0	0.00205633	0.00108461	-0.00319036	0.00233752	-0.00263619	-0.005155778
0.20906648	0	0	0	0	0	0	0	0	0	0	0	0	0	0	0	0	0	0	0	0	0	0	0	0	0	0	0	0	0	0	0	0	0	0	0	0	0.00325642	0.00020004	-0.00377054	-0.00336798	0.00336482	-0.0028811	0.00096892	0.00183519	0.00072342	0.00058744	0	0.00139457	0	0	0	0	0	0	0	0	0	0	-0.00237944	-0.00056776	0	0	-0.00295407	0	0	0	0.00206996	0.00109928	-0.00317205	0.00238826	-0.00185401	-0.005161984
0.21093315	0	0	0	0	0	0	0	0	0	0	0	0	0	0	0	0	0	0	0	0	0	0	0	0	0	0	0	0	0	0	0	0	0	0	0	0	0.00315015	0.00009879	-0.00379543	-0.00337344	0.00325556	-0.00289882	0.00088725	0.00174843	0.00082999	0.00048957	0	0.00130279	0	0	0	0	0	0	0	0	0	0	-0.00235918	-0.00060697	0	0	-0.00293935	0	0	0	0.00208084	0.00111061	-0.00315985	0.00243504	-0.0019	-0.005168191
0.21279981	0	0	0	0	0	0	0	0	0	0	0	0	0	0	0	0	0	0	0	0	0	0	0	0	0	0	0	0	0	0	0	0	0	0	0	0	0.00301217	-0.00002942	-0.00382889	-0.00338247	0.00311674	-0.00292249	0.00078127	0.00163656	0.00093011	0.00040226	0	0.00122148	0	0	0	0	0	0	0	0	0	0	-0.00234979	-0.00064396	0	0	-0.00291706	0	0	0	0.00208922	0.00111882	-0.00315292	0.00247728	-0.00214635	-0.005174397
0.21466647	0	0	0	0	0	0	0	0	0	0	0	0	0	0	0	0	0	0	0	0	0	0	0	0	0	0	0	0	0	0	0	0	0	0	0	0	0.00284732	-0.00017975	-0.00387019	-0.00339448	0.00295421	-0.00295166	0.00065588	0.00150432	0.00102896	0.00032135	0	0.0011469	0	0	0	0	0	0	0	0	0	0	-0.0023492	-0.00068099	0	0	-0.0028904	0	0	0	0.00209588	0.00112474	-0.00314994	0.00251701	-0.00281117	-0.005180604
0.21653314	0	0	0	0	0	0	0	0	0	0	0	0	0	0	0	0	0	0	0	0	0	0	0	0	0	0	0	0	0	0	0	0	0	0	0	0	0.00266141	-0.00034688	-0.00391889	-0.00340982	0.00277546	-0.00298594	0.00051707	0.00135789	0.0011306	0.00024164	0	0.00107395	0	0	0	0	0	0	0	0	0	0	-0.00235631	-0.00072029	0	0	-0.00286329	0	0	0	0.00210104	0.00112859	-0.00315094	0.00255594	-0.00332196	-0.00518681
0.21839981	0	0	0	0	0	0	0	0	0	0	0	0	0	0	0	0	0	0	0	0	0	0	0	0	0	0	0	0	0	0	0	0	0	0	0	0	0.00246506	-0.00052382	-0.00397482	-0.00342937	0.0025882	-0.00302514	0.0003709	0.00120372	0.00123948	0.00015593	0	0.00099551	0	0	0	0	0	0	0	0	0	0	-0.0023703	-0.00076502	0	0	-0.00284014	0	0	0	0.00210469	0.00113035	-0.00315628	0.00259596	-0.00372491	-0.00530433
0.22026647	0	0	0	0	0	0	0	0	0	0	0	0	0	0	0	0	0	0	0	0	0	0	0	0	0	0	0	0	0	0	0	0	0	0	0	0	0.00226432	-0.00070474	-0.00403703	-0.00345331	0.00239936	-0.00306871	0.00022278	0.00104747	0.00135775	0.00006016	0	0.00090799	0	0	0	0	0	0	0	0	0	0	-0.00239003	-0.00081776	0	0	-0.00282393	0	0	0	0.00210695	0.00113013	-0.00316546	0.00263798	-0.00403666	-0.00538879
0.22213314	0	0	0	0	0	0	0	0	0	0	0	0	0	0	0	0	0	0	0	0	0	0	0	0	0	0	0	0	0	0	0	0	0	0	0	0	0.00206726	-0.00088323	-0.00410397	-0.00348173	0.00221598	-0.00311563	0.000078	0.00089488	0.00148179	-0.00004449	0	0.00081259	0	0	0	0	0	0	0	0	0	0	-0.00241525	-0.00087853	0	0	-0.00281582	0	0	0	0.00210746	0.00112761	-0.00317837	0.00268061	-0.00427814	-0.00545402
0.2239998	0	0	0	0	0	0	0	0	0	0	0	0	0	0	0	0	0	0	0	0	0	0	0	0	0	0	0	0	0	0	0	0	0	0	0	0	0.0018807	-0.00105311	-0.00417343	-0.00351418	0.00204414	-0.00316446	-0.00005879	0.00075098	0.0016064	-0.00015499	0	0.00071222	0	0	0	0	0	0	0	0	0	0	-0.00244519	-0.00094608	0	0	-0.0028155	0	0	0	0.002106	0.00112265	-0.00319453	0.00272202	-0.0044654	-0.0055031
0.22586647	0	0	0	0	0	0	0	0	0	0	0	0	0	0	0	0	0	0	0	0	0	0	0	0	0	0	0	0	0	0	0	0	0	0	0	0	0.00170913	-0.00121121	-0.00424286	-0.00354936	0.00188755	-0.00321348	-0.00018482	0.00061895	0.00172858	-0.00026879	0	0.00060953	0	0	0	0	0	0	0	0	0	0	-0.00247799	-0.0010192	0	0	-0.0028218	0	0	0	0.00210293	0.00111573	-0.00321248	0.00276134	-0.00461039	-0.00551378
0.22773313	0	0	0	0	0	0	0	0	0	0	0	0	0	0	0	0	0	0	0	0	0	0	0	0	0	0	0	0	0	0	0	0	0	0	0	0	0.00155629	-0.00135345	-0.00430986	-0.00358604	0.00174892	-0.003261	-0.00029718	0.00048671	0.00184614	-0.00038459	0	0.00050576	0	0	0	0	0	0	0	0	0	0	-0.00251182	-0.00109671	0	0	-0.00283356	0	0	0	0.00209852	0.00110733	-0.00323108	0.00279816	-0.00472345	-0.00552055
0.2295998	0	0	0	0	0	0	0	0	0	0	0	0	0	0	0	0	0	0	0	0	0	0	0	0	0	0	0	0	0	0	0	0	0	0	0	0	0.00142351	-0.00147935	-0.0043721	-0.00362266	0.00162989	-0.00330532	-0.00039445	0.0003841	0.00195824	-0.00050172	0	0.00040158	0	0	0	0	0	0	0	0	0	0	-0.00254465	-0.00117758	0	0	-0.00284962	0	0	0	0.00209327	0.00109809	-0.00324907	0.00283258	-0.00481167	-0.00552725
0.23146646	0	0	0	0	0	0	0	0	0	0	0	0	0	0	0	0	0	0	0	0	0	0	0	0	0	0	0	0	0	0	0	0	0	0	0	0	0.00131286	-0.00158479	-0.00442773	-0.00365785	0.00153103	-0.00334507	-0.0004758	0.00029844	0.00206468	-0.00062006	0	0.00029708	0	0	0	0	0	0	0	0	0	0	-0.00257481	-0.00126091	0	0	-0.00286887	0	0	0	0.0020876	0.00108859	-0.00326545	0.00286491	-0.00488068	-0.00553353
0.23333313	0	0	0	0	0	0	0	0	0	0	0	0	0	0	0	0	0	0	0	0	0	0	0	0	0	0	0	0	0	0	0	0	0	0	0	0	0.00122528	-0.00167034	-0.00447536	-0.00369038	0.00145229	-0.00337913	-0.0005409	0.00022995	0.00216506	-0.0007391	0	0.00019262	0	0	0	0	0	0	0	0	0	0	-0.00260098	-0.00134548	0	0	-0.00289016	0	0	0	0.00208184	0.00107932	-0.00327958	0.00289537	-0.00493454	-0.00553929
0.23519979	0	0	0	0	0	0	0	0	0	0	0	0	0	0	0	0	0	0	0	0	0	0	0	0	0	0	0	0	0	0	0	0	0	0	0	0	0.00115936	-0.00173555	-0.00451436	-0.00371947	0.00139267	-0.00340699	-0.00059025	0.00017802	0.00225954	-0.0008589	0	0.00008804	0	0	0	0	0	0	0	0	0	0	-0.00262235	-0.00143048	0	0	-0.00291256	0	0	0	0.00207625	0.00107062	-0.00329111	0.0029243	-0.00497654	-0.00554456
0.23706646	0	0	0	0	0	0	0	0	0	0	0	0	0	0	0	0	0	0	0	0	0	0	0	0	0	0	0	0	0	0	0	0	0	0	0	0	0.00111381	-0.00178302	-0.00454457	-0.00374461	0.00135084	-0.00342842	-0.00062473	0.00014169	0.00234797	-0.00097873	0	-0.00001614	0	0	0	0	0	0	0	0	0	0	-0.0026385	-0.00151473	0	0	-0.00293516	0	0	0	0.00207101	0.00106275	-0.00329997	0.00295182	-0.00500909	-0.00554945
0.23893312	0	0	0	0	0	0	0	0	0	0	0	0	0	0	0	0	0	0	0	0	0	0	0	0	0	0	0	0	0	0	0	0	0	0	0	0	0.00108639	-0.00181234	-0.0045665	-0.00376571	0.00131511	-0.00344377	-0.00064591	0.00011975	0.00243107	-0.00109863	0	-0.00012002	0	0	0	0	0	0	0	0	0	0	-0.00264945	-0.00159779	0	0	-0.00295733	0	0	0	0.00206624	0.00105583	-0.00330626	0.00297822	-0.00503424	-0.00555407
0.24079979	0	0	0	0	0	0	0	0	0	0	0	0	0	0	0	0	0	0	0	0	0	0	0	0	0	0	0	0	0	0	0	0	0	0	0	0	0.00107405	-0.00182911	-0.00458139	-0.00378333	0.00130229	-0.00345389	-0.00065599	0.00010897	0.00250951	-0.00121908	0	-0.00022408	0	0	0	0	0	0	0	0	0	0	-0.0026558	-0.00167978	0	0	-0.0029787	0	0	0	0.00206185	0.00104977	-0.00331044	0.00300373	-0.00505397	-0.00555861
0.24266645	0	0	0	0	0	0	0	0	0	0	0	0	0	0	0	0	0	0	0	0	0	0	0	0	0	0	0	0	0	0	0	0	0	0	0	0	0.00107378	-0.00183435	-0.00459063	-0.00379814	0.0012999	-0.00345978	-0.0006572	0.00010748	0.00258291	-0.0013393	0	-0.00032774	0	0	0	0	0	0	0	0	0	0	-0.00265848	-0.00176014	0	0	-0.00299876	0	0	0	0.00205772	0.00104435	-0.00331312	0.00302813	-0.00506987	-0.00556324
0.24453312	0	0	0	0	0	0	0	0	0	0	0	0	0	0	0	0	0	0	0	0	0	0	0	0	0	0	0	0	0	0	0	0	0	0	0	0	0.00108235	-0.00183149	-0.00459583	-0.00381102	0.00130508	-0.00346261	-0.00065157	0.0001121	0.0026512	-0.00145888	0	-0.00043072	0	0	0	0	0	0	0	0	0	0	-0.00265858	-0.00183879	0	0	-0.00301725	0	0	0	0.00205366	0.00103932	-0.00331495	0.00305126	-0.00508332	-0.00556808
0.24639978	0	0	0	0	0	0	0	0	0	0	0	0	0	0	0	0	0	0	0	0	0	0	0	0	0	0	0	0	0	0	0	0	0	0	0	0	0.0010963	-0.00182284	-0.00459861	-0.00382293	0.00131448	-0.00346357	-0.00064236	0.00012163	0.00271409	-0.00157732	0	-0.00053264	0	0	0	0	0	0	0	0	0	0	-0.00265734	-0.00191573	0	0	-0.00303403	0	0	0	0.00204942	0.00103434	-0.00331661	0.00307288	-0.00509555	-0.00557318
0.24826645	0	0	0	0	0	0	0	0	0	0	0	0	0	0	0	0	0	0	0	0	0	0	0	0	0	0	0	0	0	0	0	0	0	0	0	0	0.0011127	-0.00181134	-0.00460052	-0.00383475	0.00132648	-0.00346381	-0.00063149	0.000133	0.00277095	-0.00169377	0	-0.00063288	0	0	0	0	0	0	0	0	0	0	-0.00265603	-0.0019908	0	0	-0.00304898	0	0	0	0.00204478	0.00102907	-0.00331877	0.0030926	-0.00510753	-0.00557859
0.25013311	0	0	0	0	0	0	0	0	0	0	0	0	0	0	0	0	0	0	0	0	0	0	0	0	0	0	0	0	0	0	0	0	0	0	0	0	0.00112896	-0.00179935	-0.00460281	-0.00384719	0.0013384	-0.00346427	-0.00062091	0.00014443	0.00282097	-0.00180703	0	-0.00073052	0	0	0	0	0	0	0	0	0	0	-0.00265574	-0.00206362	0	0	-0.00306206	0	0	0	0.00203953	0.00102323	-0.00332194	0.00311002	-0.00511997	-0.00558427
0.25199978	0	0	0	0	0	0	0	0	0	0	0	0	0	0	0	0	0	0	0	0	0	0	0	0	0	0	0	0	0	0	0	0	0	0	0	0	0.00114192	-0.0017891	-0.00460649	-0.00386072	0.00134824	-0.00346571	-0.00061234	0.00015401	0.00286396	-0.00191591	0	-0.00082454	0	0	0	0	0	0	0	0	0	0	-0.00265732	-0.00213396	0	0	-0.00307337	0	0	0	0.0020336	0.00101664	-0.0033264	0.00312493	-0.00513321	-0.00559005
0.25386644	0	0	0	0	0	0	0	0	0	0	0	0	0	0	0	0	0	0	0	0	0	0	0	0	0	0	0	0	0	0	0	0	0	0	0	0	0.00115126	-0.00178242	-0.00461228	-0.00387562	0.00135436	-0.00346872	-0.00060719	0.00016026	0.00290016	-0.00201934	0	-0.00091393	0	0	0	0	0	0	0	0	0	0	-0.0026613	-0.00220165	0	0	-0.00308308	0	0	0	0.00202699	0.00100928	-0.00333223	0.0031373	-0.00514736	-0.00559572
0.25573311	0	0	0	0	0	0	0	0	0	0	0	0	0	0	0	0	0	0	0	0	0	0	0	0	0	0	0	0	0	0	0	0	0	0	0	0	0.00115549	-0.00178062	-0.00462062	-0.00389198	0.00135566	-0.00347363	-0.00060579	0.00016214	0.00292999	-0.00211624	0	-0.00099768	0	0	0	0	0	0	0	0	0	0	-0.00266795	-0.00226644	0	0	-0.00309139	0	0	0	0.0020198	0.00100117	-0.00333934	0.00314717	-0.0051623	-0.00560105
0.25759977	0	0	0	0	0	0	0	0	0	0	0	0	0	0	0	0	0	0	0	0	0	0	0	0	0	0	0	0	0	0	0	0	0	0	0	0	0.0011527	-0.00178437	-0.00463161	-0.00390967	0.00135161	-0.00348057	-0.00060998	0.00015916	0.00295402	-0.00220546	0	-0.00107469	0	0	0	0	0	0	0	0	0	0	-0.00267723	-0.00232789	0	0	-0.00309849	0	0	0	0.00201218	0.00099247	-0.0033475	0.00315466	-0.00517767	-0.00560582
0.25946643	0	0	0	0	0	0	0	0	0	0	0	0	0	0	0	0	0	0	0	0	0	0	0	0	0	0	0	0	0	0	0	0	0	0	0	0	0.00114318	-0.0017942	-0.0046447	-0.00392777	0.00134197	-0.00348919	-0.00061893	0.00015103	0.00297439	-0.00228453	0	-0.00114228	0	0	0	0	0	0	0	0	0	0	-0.00268819	-0.00238488	0	0	-0.00310462	0	0	0	0.00200477	0.00098384	-0.00335577	0.00316039	-0.00519248	-0.00560947
0.2613331	0	0	0	0	0	0	0	0	0	0	0	0	0	0	0	0	0	0	0	0	0	0	0	0	0	0	0	0	0	0	0	0	0	0	0	0	0.00112738	-0.00180976	-0.00465937	-0.00394562	0.00132718	-0.00349915	-0.00063237	0.00013812	0.00299187	-0.0023515	0	-0.00119866	0	0	0	0	0	0	0	0	0	0	-0.00270019	-0.00243609	0	0	-0.00310988	0	0	0	0.00199796	0.00097572	-0.00336363	0.00316465	-0.00520606	-0.00561183
0.26319977	0	0	0	0	0	0	0	0	0	0	0	0	0	0	0	0	0	0	0	0	0	0	0	0	0	0	0	0	0	0	0	0	0	0	0	0	0.00110722	-0.00182931	-0.00467471	-0.00396258	0.00130892	-0.0035098	-0.00064884	0.00011931	0.00300672	-0.0024062	0	-0.00124381	0	0	0	0	0	0	0	0	0	0	-0.00271245	-0.00248078	0	0	-0.00311438	0	0	0	0.00199196	0.00096836	-0.00337076	0.00316769	-0.00521804	-0.00561304
0.26506643	0	0	0	0	0	0	0	0	0	0	0	0	0	0	0	0	0	0	0	0	0	0	0	0	0	0	0	0	0	0	0	0	0	0	0	0	0.00108492	-0.00185093	-0.00468923	-0.0039773	0.00128908	-0.00352005	-0.00066656	0.00010154	0.00302096	-0.00244806	0	-0.00127697	0	0	0	0	0	0	0	0	0	0	-0.00272342	-0.00251811	0	0	-0.00311827	0	0	0	0.00198735	0.00096249	-0.00337622	0.00317036	-0.00522749	-0.00561296
0.2669331	0	0	0	0	0	0	0	0	0	0	0	0	0	0	0	0	0	0	0	0	0	0	0	0	0	0	0	0	0	0	0	0	0	0	0	0	0.00106261	-0.00187277	-0.00470152	-0.00398848	0.00126954	-0.00352885	-0.00068381	0.00008382	0.00303625	-0.00247642	0	-0.00129741	0	0	0	0	0	0	0	0	0	0	-0.00273169	-0.00254709	0	0	-0.00312163	0	0	0	0.00198468	0.00095873	-0.0033792	0.00317336	-0.00523368	-0.00561149
0.26879976	0	0	0	0	0	0	0	0	0	0	0	0	0	0	0	0	0	0	0	0	0	0	0	0	0	0	0	0	0	0	0	0	0	0	0	0	0.00104256	-0.00189286	-0.00470996	-0.0039946	0.00125222	-0.00353502	-0.00069873	0.00006791	0.00305472	-0.00249075	0	-0.00130437	0	0	0	0	0	0	0	0	0	0	-0.00273566	-0.0025668	0	0	-0.00312454	0	0	0	0.00198456	0.00095783	-0.00337874	0.00317752	-0.00523575	-0.00560847
0.27066642	0	0	0	0	0	0	0	0	0	0	0	0	0	0	0	0	0	0	0	0	0	0	0	0	0	0	0	0	0	0	0	0	0	0	0	0	0.00102696	-0.00190929	-0.00471299	-0.00399423	0.00123844	-0.00353742	-0.00070954	0.00005557	0.00307824	-0.0024906	0	-0.00129726	0	0	0	0	0	0	0	0	0	0	-0.00273383	-0.0025764	0	0	-0.00312706	0	0	0	0.00198753	0.00096044	-0.00337399	0.00318361	-0.0052329	-0.00560378
0.27253309	0	0	0	0	0	0	0	0	0	0	0	0	0	0	0	0	0	0	0	0	0	0	0	0	0	0	0	0	0	0	0	0	0	0	0	0	0.00101815	-0.00191995	-0.00470923	-0.00398622	0.00123136	-0.00353501	-0.00071439	0.00004859	0.00310794	-0.00247618	0	-0.00127622	0	0	0	0	0	0	0	0	0	0	-0.00272495	-0.00257532	0	0	-0.00312919	0	0	0	0.00199394	0.00096703	-0.00336428	0.00319215	-0.00522446	-0.0055974
0.27439976	0	0	0	0	0	0	0	0	0	0	0	0	0	0	0	0	0	0	0	0	0	0	0	0	0	0	0	0	0	0	0	0	0	0	0	0	0.00101849	-0.00192264	-0.00469752	-0.00396984	0.00123238	-0.00352695	-0.00071148	0.00004884	0.00314412	-0.00244856	0	-0.00124229	0	0	0	0	0	0	0	0	0	0	-0.00270805	-0.00256349	0	0	-0.00313092	0	0	0	0.00200391	0.00097781	-0.00334923	0.00320341	-0.00520992	-0.00558941
0.27626642	0	0	0	0	0	0	0	0	0	0	0	0	0	0	0	0	0	0	0	0	0	0	0	0	0	0	0	0	0	0	0	0	0	0	0	0	0.00103016	-0.00191529	-0.00467687	-0.00394454	0.00124337	-0.00351254	-0.00069919	0.00005801	0.00318681	-0.00240865	0	-0.00119639	0	0	0	0	0	0	0	0	0	0	-0.00268223	-0.00254084	0	0	-0.0031322	0	0	0	0.00201752	0.00099295	-0.00332847	0.00321756	-0.00518856	-0.00557985
0.27813309	0	0	0	0	0	0	0	0	0	0	0	0	0	0	0	0	0	0	0	0	0	0	0	0	0	0	0	0	0	0	0	0	0	0	0	0	0.00105463	-0.00189649	-0.00464673	-0.00391021	0.00126565	-0.00349142	-0.00067642	0.00007724	0.00323588	-0.00235711	0	-0.00113911	0	0	0	0	0	0	0	0	0	0	-0.00264681	-0.00250746	0	0	-0.00313301	0	0	0	0.0020348	0.00101255	-0.00330164	0.00323462	-0.00515945	-0.00556864
0.27999975	0	0	0	0	0	0	0	0	0	0	0	0	0	0	0	0	0	0	0	0	0	0	0	0	0	0	0	0	0	0	0	0	0	0	0	0	0.00109271	-0.00186541	-0.0046072	-0.0038674	0.00129996	-0.00346374	-0.00064271	0.00010716	0.00329037	-0.00229488	0	-0.0010714	0	0	0	0	0	0	0	0	0	0	-0.00260165	-0.0024638	0	0	-0.00313329	0	0	0	0.00205554	0.0010364	-0.00326874	0.00325428	-0.00512173	-0.00555576
0.28186641	0	0	0	0	0	0	0	0	0	0	0	0	0	0	0	0	0	0	0	0	0	0	0	0	0	0	0	0	0	0	0	0	0	0	0	0	0.00114486	-0.00182147	-0.00455882	-0.00381722	0.00134679	-0.00343	-0.00059787	0.00014812	0.00334828	-0.00222283	0	-0.00099429	0	0	0	0	0	0	0	0	0	0	-0.00254702	-0.00241036	0	0	-0.00313293	0	0	0	0.00207932	0.0010641	-0.00323005	0.0032759	-0.00507443	-0.00554126
0.28373308	0	0	0	0	0	0	0	0	0	0	0	0	0	0	0	0	0	0	0	0	0	0	0	0	0	0	0	0	0	0	0	0	0	0	0	0	0.00121096	-0.00176461	-0.00450272	-0.00376132	0.00140618	-0.00339109	-0.00054223	0.00020005	0.00340705	-0.00214219	0	-0.00090919	0	0	0	0	0	0	0	0	0	0	-0.00248368	-0.00234806	0	0	-0.00313185	0	0	0	0.00210557	0.00109501	-0.00318614	0.00329863	-0.00501643	-0.00552525
0.28559975	0	0	0	0	0	0	0	0	0	0	0	0	0	0	0	0	0	0	0	0	0	0	0	0	0	0	0	0	0	0	0	0	0	0	0	0	0.0012896	-0.00169561	-0.0044405	-0.00370168	0.00147746	-0.00334824	-0.0004767	0.00026224	0.00346407	-0.00205413	0	-0.00081741	0	0	0	0	0	0	0	0	0	0	-0.00241282	-0.00227811	0	0	-0.00312995	0	0	0	0.00213362	0.00112836	-0.00313782	0.00332149	-0.0049465	-0.00550786
0.28746641	0	0	0	0	0	0	0	0	0	0	0	0	0	0	0	0	0	0	0	0	0	0	0	0	0	0	0	0	0	0	0	0	0	0	0	0	0.00138017	-0.00161587	-0.00437408	-0.00364042	0.00155991	-0.00330288	-0.00040267	0.00033346	0.00351668	-0.00195987	0	-0.0007203	0	0	0	0	0	0	0	0	0	0	-0.00233601	-0.00220193	0	0	-0.0031272	0	0	0	0.00216273	0.00116329	-0.00308611	0.0033435	-0.00486315	-0.00548924
0.28933307	0	0	0	0	0	0	0	0	0	0	0	0	0	0	0	0	0	0	0	0	0	0	0	0	0	0	0	0	0	0	0	0	0	0	0	0	0.0014799	-0.00152744	-0.00430561	-0.00357969	0.00165069	-0.00325655	-0.00032198	0.00041424	0.00356241	-0.00186069	0	-0.00061928	0	0	0	0	0	0	0	0	0	0	-0.00225526	-0.00212117	0	0	-0.00312359	0	0	0	0.00219211	0.00119886	-0.00303225	0.00336365	-0.00476464	-0.00546962
0.29119974	0	0	0	0	0	0	0	0	0	0	0	0	0	0	0	0	0	0	0	0	0	0	0	0	0	0	0	0	0	0	0	0	0	0	0	0	0.00158682	-0.00143286	-0.00423725	-0.00352138	0.00174797	-0.00321075	-0.00023681	0.00049792	0.00359909	-0.00175788	0	-0.0005158	0	0	0	0	0	0	0	0	0	0	-0.00217282	-0.00203759	0	0	-0.00311916	0	0	0	0.00222098	0.00123408	-0.00297762	0.00338101	-0.00464897	-0.00544927
0.29306641	0	0	0	0	0	0	0	0	0	0	0	0	0	0	0	0	0	0	0	0	0	0	0	0	0	0	0	0	0	0	0	0	0	0	0	0	0.00169626	-0.00133631	-0.00417103	-0.0034671	0.00184911	-0.00316685	-0.00014951	0.00058447	0.00362488	-0.00165297	0	-0.00041151	0	0	0	0	0	0	0	0	0	0	-0.00209116	-0.00195305	0	0	-0.00311395	0	0	0	0.00224857	0.00126799	-0.00292375	0.00339478	-0.00451381	-0.00542856
0.29493307	0	0	0	0	0	0	0	0	0	0	0	0	0	0	0	0	0	0	0	0	0	0	0	0	0	0	0	0	0	0	0	0	0	0	0	0	0.0018054	-0.00123837	-0.00410869	-0.00341802	0.00195126	-0.00312597	-0.00006248	0.00067143	0.00363845	-0.00154765	0	-0.00030825	0	0	0	0	0	0	0	0	0	0	-0.00201278	-0.00186942	0	0	-0.00310807	0	0	0	0.00227414	0.00129966	-0.00287219	0.00340431	-0.00435654	-0.00540795
0.29679974	0	0	0	0	0	0	0	0	0	0	0	0	0	0	0	0	0	0	0	0	0	0	0	0	0	0	0	0	0	0	0	0	0	0	0	0	0.0019131	-0.00114281	-0.00405165	-0.0033749	0.00205141	-0.00308896	0.00002184	0.00075626	0.00363923	-0.00144375	0	-0.00020791	0	0	0	0	0	0	0	0	0	0	-0.00194008	-0.00178853	0	0	-0.00310165	0	0	0	0.00229708	0.00132831	-0.0028244	0.00340922	-0.00417426	-0.0053879
0.2986664	0	0	0	0	0	0	0	0	0	0	0	0	0	0	0	0	0	0	0	0	0	0	0	0	0	0	0	0	0	0	0	0	0	0	0	0	0.00201324	-0.00105246	-0.00400097	-0.00333806	0.00214653	-0.00305641	0.00010042	0.00083644	0.0036272	-0.00134302	0	-0.00011227	0	0	0	0	0	0	0	0	0	0	-0.00187523	-0.001712	0	0	-0.00309482	0	0	0	0.00231688	0.00135327	-0.0027817	0.00340933	-0.00396403	-0.00536889
0.30053306	0	0	0	0	0	0	0	0	0	0	0	0	0	0	0	0	0	0	0	0	0	0	0	0	0	0	0	0	0	0	0	0	0	0	0	0	0.00210418	-0.00096965	-0.00395733	-0.00330749	0.00223373	-0.00302867	0.00017237	0.00090962	0.00360276	-0.00124703	0	-0.00002294	0	0	0	0	0	0	0	0	0	0	-0.00182007	-0.00164112	0	0	-0.00308769	0	0	0	0.00233318	0.00137403	-0.0027452	0.00340464	-0.00372356	-0.00535137
0.30239973	0	0	0	0	0	0	0	0	0	0	0	0	0	0	0	0	0	0	0	0	0	0	0	0	0	0	0	0	0	0	0	0	0	0	0	0	0.00218349	-0.00089714	-0.00392111	-0.00328297	0.00231049	-0.00300586	0.00023504	0.00097375	0.00356671	-0.00115728	0	0.0000586	0	0	0	0	0	0	0	0	0	0	-0.00177604	-0.00157691	0	0	-0.00308036	0	0	0	0.00234572	0.00139023	-0.00271579	0.00339532	-0.00345217	-0.00533579
0.3042664	0	0	0	0	0	0	0	0	0	0	0	0	0	0	0	0	0	0	0	0	0	0	0	0	0	0	0	0	0	0	0	0	0	0	0	0	0.0022493	-0.00083787	-0.00389244	-0.00326413	0.00237477	-0.00298796	0.0002869	0.0010272	0.0035202	-0.00107508	0	0.0001311	0	0	0	0	0	0	0	0	0	0	-0.00174411	-0.00152006	0	0	-0.0030729	0	0	0	0.00235438	0.0014017	-0.00269406	0.00338173	-0.00315301	-0.00532256
0.30613306	0	0	0	0	0	0	0	0	0	0	0	0	0	0	0	0	0	0	0	0	0	0	0	0	0	0	0	0	0	0	0	0	0	0	0	0	0.00230024	-0.00079003	-0.00387119	-0.00325048	0.00242502	-0.00297479	0.00032682	0.00106876	0.00346501	-0.00100127	0	0.00019387	0	0	0	0	0	0	0	0	0	0	-0.00172458	-0.00147087	0	0	-0.00306536	0	0	0	0.00235923	0.00140849	-0.00268022	0.0033644	-0.00283629	-0.00531195
0.30799973	0	0	0	0	0	0	0	0	0	0	0	0	0	0	0	0	0	0	0	0	0	0	0	0	0	0	0	0	0	0	0	0	0	0	0	0	0.00233537	-0.00075619	-0.00385715	-0.00324151	0.00246011	-0.00296617	0.00035399	0.00109754	0.00340317	-0.00093633	0	0.00024666	0	0	0	0	0	0	0	0	0	0	-0.00171729	-0.00142934	0	0	-0.00305776	0	0	0	0.00236045	0.00141078	-0.00267414	0.00334402	-0.00252534	-0.00530409
0.30986639	0	0	0	0	0	0	0	0	0	0	0	0	0	0	0	0	0	0	0	0	0	0	0	0	0	0	0	0	0	0	0	0	0	0	0	0	0.0023542	-0.00073676	-0.00384994	-0.00323665	0.00247944	-0.00296182	0.00036803	0.00111308	0.00333699	-0.00088003	0	0.00028994	0	0	0	0	0	0	0	0	0	0	-0.0017215	-0.00139503	0	0	-0.00305007	0	0	0	0.00235841	0.001409	-0.0026753	0.00332132	-0.00226235	-0.00529892
0.31173306	0	0	0	0	0	0	0	0	0	0	0	0	0	0	0	0	0	0	0	0	0	0	0	0	0	0	0	0	0	0	0	0	0	0	0	0	0.00235693	-0.00073165	-0.00384904	-0.00323534	0.00248314	-0.00296142	0.00036918	0.00111551	0.00326923	-0.0008319	0	0.00032458	0	0	0	0	0	0	0	0	0	0	-0.00173585	-0.00136736	0	0	-0.00304229	0	0	0	0.00235362	0.00140375	-0.0026828	0.00329725	-0.00210449	-0.00529618
0.31359972	0	0	0	0	0	0	0	0	0	0	0	0	0	0	0	0	0	0	0	0	0	0	0	0	0	0	0	0	0	0	0	0	0	0	0	0	0.00234327	-0.00074127	-0.00385365	-0.00323653	0.00247106	-0.00296454	0.0003575	0.00110475	0.00320427	-0.00079	0	0.00035321	0	0	0	0	0	0	0	0	0	0	-0.00175804	-0.00134528	0	0	-0.00303439	0	0	0	0.00234701	0.0013961	-0.00269478	0.00327308	-0.00209317	-0.00529485
0.31546639	0	0	0	0	0	0	0	0	0	0	0	0	0	0	0	0	0	0	0	0	0	0	0	0	0	0	0	0	0	0	0	0	0	0	0	0	0.00231443	-0.00076466	-0.00386322	-0.00323984	0.00244439	-0.00297087	0.00033403	0.00108163	0.00314448	-0.00075397	0	0.00037658	0	0	0	0	0	0	0	0	0	0	-0.00178637	-0.00132827	0	0	-0.00302635	0	0	0	0.00233912	0.0013867	-0.00271018	0.00324967	-0.00222362	-0.0052946
0.31733305	0	0	0	0	0	0	0	0	0	0	0	0	0	0	0	0	0	0	0	0	0	0	0	0	0	0	0	0	0	0	0	0	0	0	0	0	0.00227349	-0.00079966	-0.00387747	-0.00324574	0.00240608	-0.00298017	0.00030113	0.00104879	0.00308892	-0.00072511	0	0.00039327	0	0	0	0	0	0	0	0	0	0	-0.00182015	-0.00131625	0	0	-0.00301826	0	0	0	0.00232991	0.00137556	-0.00272916	0.00322713	-0.00244832	-0.00529617
0.31919972	0	0	0	0	0	0	0	0	0	0	0	0	0	0	0	0	0	0	0	0	0	0	0	0	0	0	0	0	0	0	0	0	0	0	0	0	0.00222349	-0.00084249	-0.00389597	-0.00325455	0.00235886	-0.00299212	0.00026131	0.00100868	0.00305101	-0.00071238	0	0.00039646	0	0	0	0	0	0	0	0	0	0	-0.00185564	-0.0013137	0	0	-0.00301187	0	0	0	0.00232042	0.00136387	-0.00275	0.00320988	-0.00272552	-0.00530034
0.32106638	0	0	0	0	0	0	0	0	0	0	0	0	0	0	0	0	0	0	0	0	0	0	0	0	0	0	0	0	0	0	0	0	0	0	0	0	0.0021666	-0.00089213	-0.00391764	-0.00326549	0.00230498	-0.00300612	0.0002165	0.00096312	0.00303456	-0.00071578	0	0.00038683	0	0	0	0	0	0	0	0	0	0	-0.00189034	-0.00132074	0	0	-0.00300779	0	0	0	0.00231145	0.00135259	-0.00277086	0.00319925	-0.00300279	-0.00530631
0.32293305	0	0	0	0	0	0	0	0	0	0	0	0	0	0	0	0	0	0	0	0	0	0	0	0	0	0	0	0	0	0	0	0	0	0	0	0	0.00210401	-0.00094639	-0.00394133	-0.00327765	0.00224688	-0.0030215	0.00016857	0.00091405	0.00303272	-0.0007289	0	0.00036989	0	0	0	0	0	0	0	0	0	0	-0.00192385	-0.00133397	0	0	-0.00300537	0	0	0	0.00230311	0.00134189	-0.00279108	0.00319322	-0.00324932	-0.0053129
0.32479971	0	0	0	0	0	0	0	0	0	0	0	0	0	0	0	0	0	0	0	0	0	0	0	0	0	0	0	0	0	0	0	0	0	0	0	0	0.00204102	-0.00100184	-0.00396625	-0.00329093	0.00218744	-0.00303774	0.00011985	0.0008639	0.00304697	-0.00075369	0	0.00034411	0	0	0	0	0	0	0	0	0	0	-0.0019549	-0.00135434	0	0	-0.00300521	0	0	0	0.00229564	0.00133206	-0.00281004	0.00319251	-0.0034639	-0.0053202
0.32666638	0	0	0	0	0	0	0	0	0	0	0	0	0	0	0	0	0	0	0	0	0	0	0	0	0	0	0	0	0	0	0	0	0	0	0	0	0.00197936	-0.00105766	-0.00399136	-0.00330476	0.00212922	-0.00305414	0.00007238	0.00081479	0.0030746	-0.00078809	0	0.00031132	0	0	0	0	0	0	0	0	0	0	-0.00198276	-0.00138071	0	0	-0.00300723	0	0	0	0.00228914	0.0013233	-0.00282718	0.00319644	-0.00364497	-0.00532776
0.32853304	0	0	0	0	0	0	0	0	0	0	0	0	0	0	0	0	0	0	0	0	0	0	0	0	0	0	0	0	0	0	0	0	0	0	0	0	0.00192133	-0.00111076	-0.00401565	-0.00331866	0.00207456	-0.00307005	0.00002804	0.00076869	0.00311379	-0.00083087	0	0.00027265	0	0	0	0	0	0	0	0	0	0	-0.00200674	-0.0014123	0	0	-0.00301138	0	0	0	0.00228372	0.00131577	-0.00284205	0.00320454	-0.00379519	-0.00533526
0.33039971	0	0	0	0	0	0	0	0	0	0	0	0	0	0	0	0	0	0	0	0	0	0	0	0	0	0	0	0	0	0	0	0	0	0	0	0	0.00186945	-0.00115904	-0.00403821	-0.00333227	0.00202559	-0.00308482	-0.00001144	0.00072743	0.003165	-0.00088284	0	0.00022758	0	0	0	0	0	0	0	0	0	0	-0.00202592	-0.00144948	0	0	-0.00301784	0	0	0	0.00227952	0.00130966	-0.00285417	0.00321708	-0.00391914	-0.00534267
0.33226637	0	0	0	0	0	0	0	0	0	0	0	0	0	0	0	0	0	0	0	0	0	0	0	0	0	0	0	0	0	0	0	0	0	0	0	0	0.00182509	-0.00120137	-0.00405789	-0.00334467	0.00198356	-0.0030977	-0.00004491	0.00069207	0.00323044	-0.00094347	0	0.00017719	0	0	0	0	0	0	0	0	0	0	-0.00203885	-0.00149217	0	0	-0.00302669	0	0	0	0.00227703	0.00130558	-0.00286238	0.00323461	-0.00401908	-0.00534933
0.33413304	0	0	0	0	0	0	0	0	0	0	0	0	0	0	0	0	0	0	0	0	0	0	0	0	0	0	0	0	0	0	0	0	0	0	0	0	0.0017883	-0.00123793	-0.00407324	-0.00335418	0.00194867	-0.00310775	-0.00007198	0.00066271	0.00331606	-0.00101112	0	0.00012425	0	0	0	0	0	0	0	0	0	0	-0.0020431	-0.00154018	0	0	-0.00303805	0	0	0	0.00227728	0.00130468	-0.00286453	0.00325854	-0.00409538	-0.00535389
0.3359997	0	0	0	0	0	0	0	0	0	0	0	0	0	0	0	0	0	0	0	0	0	0	0	0	0	0	0	0	0	0	0	0	0	0	0	0	0.0017598	-0.00126702	-0.00408349	-0.00336013	0.00192133	-0.00311447	-0.00009223	0.00063961	0.00342449	-0.00108491	0	0.00007027	0	0	0	0	0	0	0	0	0	0	-0.00203765	-0.00159326	0	0	-0.00305185	0	0	0	0.00228067	0.00130744	-0.00285982	0.00328934	-0.0041509	-0.00535601
0.33786637	0	0	0	0	0	0	0	0	0	0	0	0	0	0	0	0	0	0	0	0	0	0	0	0	0	0	0	0	0	0	0	0	0	0	0	0	0.0017401	-0.00129077	-0.0040884	-0.00336248	0.00190204	-0.00311763	-0.00010527	0.00062338	0.0035553	-0.00116366	0	0.00001649	0	0	0	0	0	0	0	0	0	0	-0.00202246	-0.00165057	0	0	-0.00306773	0	0	0	0.00228712	0.00131382	-0.00284838	0.00332662	-0.0041889	-0.00535596
0.33973303	0	0	0	0	0	0	0	0	0	0	0	0	0	0	0	0	0	0	0	0	0	0	0	0	0	0	0	0	0	0	0	0	0	0	0	0	0.00172919	-0.00130799	-0.00408785	-0.0033612	0.00189085	-0.00311714	-0.00011108	0.00061404	0.00370848	-0.0012456	0	-0.00003519	0	0	0	0	0	0	0	0	0	0	-0.00199745	-0.001711	0	0	-0.00308528	0	0	0	0.00229665	0.00132386	-0.00283029	0.00337	-0.00421185	-0.00535394
0.3415997	0	0	0	0	0	0	0	0	0	0	0	0	0	0	0	0	0	0	0	0	0	0	0	0	0	0	0	0	0	0	0	0	0	0	0	0	0.00172703	-0.00131749	-0.00408208	-0.00335662	0.00188766	-0.00311315	-0.00010898	0.00061151	0.00388287	-0.00132907	0	-0.00008326	0	0	0	0	0	0	0	0	0	0	-0.001963	-0.00177331	0	0	-0.00310401	0	0	0	0.00230903	0.00133737	-0.00280603	0.00341879	-0.00422226	-0.00535039
0.34346636	0	0	0	0	0	0	0	0	0	0	0	0	0	0	0	0	0	0	0	0	0	0	0	0	0	0	0	0	0	0	0	0	0	0	0	0	0.00173254	-0.00132021	-0.00407139	-0.00334899	0.00189154	-0.00310587	-0.0001011	0.0006153	0.00407842	-0.00141219	0	-0.00012578	0	0	0	0	0	0	0	0	0	0	-0.00191937	-0.00183629	0	0	-0.00312355	0	0	0	0.00232419	0.00135428	-0.00277586	0.00347256	-0.00422204	-0.00534559
0.34533303	0	0	0	0	0	0	0	0	0	0	0	0	0	0	0	0	0	0	0	0	0	0	0	0	0	0	0	0	0	0	0	0	0	0	0	0	0.00174683	-0.0013159	-0.00405632	-0.0033387	0.00190249	-0.00309568	-0.00008741	0.00062256	0.00429446	-0.00149305	0	-0.00016092	0	0	0	0	0	0	0	0	0	0	-0.00186713	-0.00189873	0	0	-0.00314354	0	0	0	0.00234193	0.0013744	-0.00274026	0.00353071	-0.00421311	-0.00533989
0.34719969	0	0	0	0	0	0	0	0	0	0	0	0	0	0	0	0	0	0	0	0	0	0	0	0	0	0	0	0	0	0	0	0	0	0	0	0	0.00176607	-0.00130744	-0.00403764	-0.00332644	0.00191922	-0.00308312	-0.00006868	0.00063683	0.00452775	-0.0015699	0	-0.00018749	0	0	0	0	0	0	0	0	0	0	-0.00180751	-0.00195932	0	0	-0.00316357	0	0	0	0.00236179	0.00139721	-0.00270024	0.00359215	-0.00419758	-0.00533381
0.34906635	0	0	0	0	0	0	0	0	0	0	0	0	0	0	0	0	0	0	0	0	0	0	0	0	0	0	0	0	0	0	0	0	0	0	0	0	0.00179064	-0.00129403	-0.00401623	-0.00331296	0.00194092	-0.00306879	-0.00004568	0.00065531	0.00477277	-0.00164095	0	-0.00020462	0	0	0	0	0	0	0	0	0	0	-0.00174212	-0.00201661	0	0	-0.00318314	0	0	0	0.00238317	0.00142206	-0.00265704	0.00365543	-0.00417728	-0.00532787
0.35093302	0	0	0	0	0	0	0	0	0	0	0	0	0	0	0	0	0	0	0	0	0	0	0	0	0	0	0	0	0	0	0	0	0	0	0	0	0.00181943	-0.00127649	-0.00399289	-0.00329882	0.00196794	-0.00305324	-0.00001933	0.00067813	0.00502349	-0.00170437	0	-0.00021155	0	0	0	0	0	0	0	0	0	0	-0.00167257	-0.00206923	0	0	-0.0032019	0	0	0	0.00240556	0.00144834	-0.00261174	0.00371926	-0.00415359	-0.00532238
0.35279969	0	0	0	0	0	0	0	0	0	0	0	0	0	0	0	0	0	0	0	0	0	0	0	0	0	0	0	0	0	0	0	0	0	0	0	0	0.00185139	-0.00125559	-0.00396841	-0.00328455	0.00199226	-0.00303703	0.00000951	0.00070272	0.00527187	-0.00175864	0	-0.00020814	0	0	0	0	0	0	0	0	0	0	-0.00160061	-0.00211591	0	0	-0.00321951	0	0	0	0.00242838	0.00147539	-0.00256553	0.0037822	-0.00412761	-0.00531757
0.35466635	0	0	0	0	0	0	0	0	0	0	0	0	0	0	0	0	0	0	0	0	0	0	0	0	0	0	0	0	0	0	0	0	0	0	0	0	0.00188246	-0.00123191	-0.00394356	-0.00327067	0.00202459	-0.00302065	0.00004012	0.00072936	0.00550867	-0.00180318	0	-0.00019531	0	0	0	0	0	0	0	0	0	0	-0.00152809	-0.00215586	0	0	-0.00323566	0	0	0	0.00245103	0.00150248	-0.00251963	0.0038429	-0.00410035	-0.00531365
0.35653302	0	0	0	0	0	0	0	0	0	0	0	0	0	0	0	0	0	0	0	0	0	0	0	0	0	0	0	0	0	0	0	0	0	0	0	0	0.00192135	-0.00120465	-0.00391894	-0.00325752	0.00205693	-0.00300454	0.00007182	0.00075744	0.00572482	-0.00183765	0	-0.0001742	0	0	0	0	0	0	0	0	0	0	-0.00145658	-0.00218852	0	0	-0.00325018	0	0	0	0.00247302	0.00152901	-0.00247502	0.00390026	-0.00407239	-0.00531065
0.35839968	0	0	0	0	0	0	0	0	0	0	0	0	0	0	0	0	0	0	0	0	0	0	0	0	0	0	0	0	0	0	0	0	0	0	0	0	0.00195761	-0.00118007	-0.00389497	-0.00324515	0.00209012	-0.00298896	0.00010391	0.00078622	0.00591248	-0.00186167	0	-0.00014575	0	0	0	0	0	0	0	0	0	0	-0.00138728	-0.00221336	0	0	-0.00326297	0	0	0	0.00249405	0.00155461	-0.0024323	0.00395354	-0.00404379	-0.00530842
0.36026634	0	0	0	0	0	0	0	0	0	0	0	0	0	0	0	0	0	0	0	0	0	0	0	0	0	0	0	0	0	0	0	0	0	0	0	0	0.00199408	-0.00115202	-0.00387204	-0.00323379	0.0021237	-0.00297417	0.00013596	0.00081533	0.00606532	-0.00187637	0	-0.00011203	0	0	0	0	0	0	0	0	0	0	-0.0013212	-0.0022308	0	0	-0.00327402	0	0	0	0.00251383	0.00157886	-0.0023921	0.00400225	-0.00401494	-0.0053069
0.36213301	0	0	0	0	0	0	0	0	0	0	0	0	0	0	0	0	0	0	0	0	0	0	0	0	0	0	0	0	0	0	0	0	0	0	0	0	0.00203069	-0.0011231	-0.0038505	-0.00322376	0.00215755	-0.00296034	0.00016786	0.00084472	0.00617905	-0.00188429	0	-0.00007602	0	0	0	0	0	0	0	0	0	0	-0.00125918	-0.00224212	0	0	-0.00328333	0	0	0	0.00253206	0.0016014	-0.00235502	0.00404621	-0.00398653	-0.0053062
0.36399968	0	0	0	0	0	0	0	0	0	0	0	0	0	0	0	0	0	0	0	0	0	0	0	0	0	0	0	0	0	0	0	0	0	0	0	0	0.00206754	-0.00109324	-0.00383057	-0.00321535	0.00219172	-0.0029476	0.00019959	0.00087442	0.00625194	-0.00188821	0	-0.00004048	0	0	0	0	0	0	0	0	0	0	-0.00120168	-0.00224887	0	0	-0.00329095	0	0	0	0.00254854	0.00162198	-0.00232146	0.00408548	-0.00395919	-0.0053064
0.36586634	0	0	0	0	0	0	0	0	0	0	0	0	0	0	0	0	0	0	0	0	0	0	0	0	0	0	0	0	0	0	0	0	0	0	0	0	0.00210487	-0.00106228	-0.00381239	-0.00320883	0.00222637	-0.00293597	0.00023131	0.0009046	0.00628415	-0.00189119	0	-0.00000801	0	0	0	0	0	0	0	0	0	0	-0.0011489	-0.00225294	0	0	-0.00329695	0	0	0	0.00256317	0.00164046	-0.00229166	0.00412038	-0.00393367	-0.00530763
0.36773301	0	0	0	0	0	0	0	0	0	0	0	0	0	0	0	0	0	0	0	0	0	0	0	0	0	0	0	0	0	0	0	0	0	0	0	0	0.00214312	-0.00102986	-0.00379604	-0.00320451	0.00226183	-0.00292545	0.00026328	0.00093559	0.00627624	-0.0018965	0	0.0000189	0	0	0	0	0	0	0	0	0	0	-0.00110082	-0.00225641	0	0	-0.00330141	0	0	0	0.00257588	0.00165675	-0.00226583	0.00415137	-0.00391087	-0.00531009
0.36959967	0	0	0	0	0	0	0	0	0	0	0	0	0	0	0	0	0	0	0	0	0	0	0	0	0	0	0	0	0	0	0	0	0	0	0	0	0.00218287	-0.00099551	-0.00378157	-0.00320277	0.00229858	-0.00291601	0.00029639	0.00096783	0.0062271	-0.00190765	0	0.00003785	0	0	0	0	0	0	0	0	0	0	-0.00105731	-0.00226166	0	0	-0.00330441	0	0	0	0.00258663	0.00167078	-0.00224411	0.004179	-0.00389193	-0.00531406
0.37146633	0	0	0	0	0	0	0	0	0	0	0	0	0	0	0	0	0	0	0	0	0	0	0	0	0	0	0	0	0	0	0	0	0	0	0	0	0.00222467	-0.00095881	-0.00376899	-0.00320392	0.00233706	-0.0029076	0.00033007	0.00100174	0.00613123	-0.00192783	0	0.00004697	0	0	0	0	0	0	0	0	0	0	-0.00101808	-0.00227101	0	0	-0.00330603	0	0	0	0.0025954	0.00168257	-0.00222657	0.00420394	-0.0038782	-0.00531986
0.373333	0	0	0	0	0	0	0	0	0	0	0	0	0	0	0	0	0	0	0	0	0	0	0	0	0	0	0	0	0	0	0	0	0	0	0	0	0.00226832	-0.00092003	-0.00375789	-0.00320744	0.00237714	-0.00289996	0.0003648	0.00103616	0.00598221	-0.00195582	0	0.00004808	0	0	0	0	0	0	0	0	0	0	-0.00098213	-0.00228416	0	0	-0.00330648	0	0	0	0.00260262	0.00169261	-0.00221237	0.00422689	-0.00386893	-0.00532718
