# Supplementary material for: Computational modelling of muscle fibre operating ranges in the hindlimb of a small ground bird (Eudromia elegans), with implications for modelling locomotion in extinct species
Source: PLoS Comput Biol. 2021 Apr 1;17(4):e1008843. doi: 10.1371/journal.pcbi.1008843 (PMC8016346; doi:10.1371/journal.pcbi.1008843)
Supplement: S1 Code. MATLAB code used for (a) processing raw forceplate data, (b) performing the tracking simulations, (c) performing the inverse simulation, and (d) performing the static simulations — (ZIP) [file pcbi.1008843.s007.zip › Inverse Simulation/Running/MuscleAnalysis/Tinamou_GroundedRun_Kinematics_MuscleAnalysis_MomentArm_R_knee_extension.sto]

MomentArm_R_knee_extension
version=1
nRows=201
nColumns=73
inDegrees=no

"This analysis gathers basic information about muscles during a simulation (e.g., forces, tendon lenghts, moment arms, etc)."
"Units are S.I. units (second, meters, Newtons, ...)"
Angles are in degrees.

endheader
time	L_IC	L_ILPR	L_ILPOa	L_ILPOp	L_AMB	L_FMTL	L_FMTI	L_FMTM	L_ILFB	L_FCLP	L_FCLA	L_FCM	L_IFE	L_ITCr	L_ITM	L_ITCaa	L_ITCap	L_ISF	L_OM	L_OL	L_CFP	L_PIFML	L_GL	L_GI	L_GM	L_FL	L_TCf	L_TCt	L_EDL	L_FDL	L_FHL	L_FP2	L_FPP2	L_FP3	L_FPP3	L_FP4	R_IC	R_ILPR	R_ILPOa	R_ILPOp	R_AMB	R_FMTL	R_FMTI	R_FMTM	R_ILFB	R_FCLP	R_FCLA	R_FCM	R_IFE	R_ITCr	R_ITM	R_ITCaa	R_ITCap	R_ISF	R_OM	R_OL	R_CFP	R_PIFML	R_GL	R_GI	R_GM	R_FL	R_TCf	R_TCt	R_EDL	R_FDL	R_FHL	R_FP2	R_FPP2	R_FP3	R_FPP3	R_FP4
0	0	0	0	0	0	0	0	0	0	0	0	0	0	0	0	0	0	0	0	0	0	0	0	0	0	0	0	0	0	0	0	0	0	0	0	0	0.00636005	0.00618299	-0.00036984	-0.00186703	0.00481875	0.00003322	0.00454595	0.00469514	-0.01759207	-0.01076313	0	-0.01032197	0	0	0	0	0	0	0	0	0	0	-0.00107915	-0.00887857	0	0	0.00420289	0	0	0	-0.00180577	-0.00182242	-0.00072339	-0.00374493	0.00034969	0.00302532
0.00186667	0	0	0	0	0	0	0	0	0	0	0	0	0	0	0	0	0	0	0	0	0	0	0	0	0	0	0	0	0	0	0	0	0	0	0	0	0.00636263	0.00619584	-0.00036972	-0.00186864	0.00481848	0.0000335	0.00455106	0.00469822	-0.01759665	-0.0107323	0	-0.01025318	0	0	0	0	0	0	0	0	0	0	-0.00097239	-0.00887209	0	0	0.00419091	0	0	0	-0.00175299	-0.00176456	-0.00064398	-0.00369238	0.00039543	0.00306197
0.00373333	0	0	0	0	0	0	0	0	0	0	0	0	0	0	0	0	0	0	0	0	0	0	0	0	0	0	0	0	0	0	0	0	0	0	0	0	0.00636525	0.00620942	-0.00036948	-0.00186982	0.00481806	0.00003378	0.00455619	0.00470139	-0.01759576	-0.01069787	0	-0.01017857	0	0	0	0	0	0	0	0	0	0	-0.00086041	-0.00886337	0	0	0.00417717	0	0	0	-0.00169739	-0.00170358	-0.00056045	-0.00363545	0.00044315	0.00309884
0.00559999	0	0	0	0	0	0	0	0	0	0	0	0	0	0	0	0	0	0	0	0	0	0	0	0	0	0	0	0	0	0	0	0	0	0	0	0	0.00636793	0.00622328	-0.00036911	-0.00187042	0.00481759	0.00003406	0.00456174	0.00470466	-0.01758882	-0.01066008	0	-0.01009958	0	0	0	0	0	0	0	0	0	0	-0.00074689	-0.00885217	0	0	0.00416214	0	0	0	-0.00164064	-0.00164132	-0.00047563	-0.00357584	0.00049126	0.00313457
0.00746666	0	0	0	0	0	0	0	0	0	0	0	0	0	0	0	0	0	0	0	0	0	0	0	0	0	0	0	0	0	0	0	0	0	0	0	0	0.00637065	0.00623745	-0.00036861	-0.00187042	0.00481708	0.00003432	0.00456712	0.00470793	-0.01757589	-0.01061944	0	-0.01001799	0	0	0	0	0	0	0	0	0	0	-0.00063478	-0.00883835	0	0	0.00414622	0	0	0	-0.00158425	-0.00157943	-0.00039169	-0.00351521	0.00053852	0.00316828
0.00933333	0	0	0	0	0	0	0	0	0	0	0	0	0	0	0	0	0	0	0	0	0	0	0	0	0	0	0	0	0	0	0	0	0	0	0	0	0.00637328	0.00625149	-0.00036801	-0.00186981	0.00481657	0.00003457	0.00457246	0.00471116	-0.01755752	-0.01057629	0	-0.00993512	0	0	0	0	0	0	0	0	0	0	-0.0005263	-0.0088218	0	0	0.00412987	0	0	0	-0.00152931	-0.0015191	-0.00031028	-0.00345495	0.00058417	0.00319942
0.01119999	0	0	0	0	0	0	0	0	0	0	0	0	0	0	0	0	0	0	0	0	0	0	0	0	0	0	0	0	0	0	0	0	0	0	0	0	0.00637584	0.00626521	-0.0003673	-0.00186862	0.00481609	0.00003479	0.00457768	0.00471422	-0.01753445	-0.01053125	0	-0.00985243	0	0	0	0	0	0	0	0	0	0	-0.00042323	-0.00880273	0	0	0.00411349	0	0	0	-0.00147675	-0.00146137	-0.00023278	-0.00339629	0.00062731	0.00322768
0.01306665	0	0	0	0	0	0	0	0	0	0	0	0	0	0	0	0	0	0	0	0	0	0	0	0	0	0	0	0	0	0	0	0	0	0	0	0	0.00637826	0.00627835	-0.00036652	-0.00186694	0.00481567	0.00003499	0.00458267	0.00471723	-0.01750773	-0.0104853	0	-0.00977166	0	0	0	0	0	0	0	0	0	0	-0.00032718	-0.00878153	0	0	0.0040975	0	0	0	-0.00142746	-0.00140719	-0.00016039	-0.00334046	0.00066744	0.00325287
0.01493332	0	0	0	0	0	0	0	0	0	0	0	0	0	0	0	0	0	0	0	0	0	0	0	0	0	0	0	0	0	0	0	0	0	0	0	0	0.0063805	0.0062907	-0.0003657	-0.00186487	0.00481521	0.00003517	0.00458733	0.00472002	-0.01747862	-0.01043961	0	-0.00969463	0	0	0	0	0	0	0	0	0	0	-0.00023947	-0.00875886	0	0	0.00408228	0	0	0	-0.0013822	-0.00135739	-0.0000941	-0.00328855	0.00070405	0.00327493
0.01679999	0	0	0	0	0	0	0	0	0	0	0	0	0	0	0	0	0	0	0	0	0	0	0	0	0	0	0	0	0	0	0	0	0	0	0	0	0.0063825	0.00630204	-0.00036486	-0.00186254	0.00481476	0.00003533	0.00459157	0.00472254	-0.01744859	-0.01039542	0	-0.00962304	0	0	0	0	0	0	0	0	0	0	-0.00016115	-0.00873547	0	0	0.00406818	0	0	0	-0.00134159	-0.00131268	-0.00003473	-0.00324153	0.00073676	0.00329386
0.01866665	0	0	0	0	0	0	0	0	0	0	0	0	0	0	0	0	0	0	0	0	0	0	0	0	0	0	0	0	0	0	0	0	0	0	0	0	0.00638427	0.0063122	-0.00036405	-0.00186008	0.00481435	0.00003546	0.00459534	0.00472478	-0.01741944	-0.01035367	0	-0.00955813	0	0	0	0	0	0	0	0	0	0	-0.00009304	-0.00871207	0	0	0.00405556	0	0	0	-0.00130609	-0.00127356	0.00001702	-0.0032002	0.00076524	0.00330971
0.02053331	0	0	0	0	0	0	0	0	0	0	0	0	0	0	0	0	0	0	0	0	0	0	0	0	0	0	0	0	0	0	0	0	0	0	0	0	0.00638581	0.00632104	-0.00036328	-0.0018576	0.00481405	0.00003557	0.0045986	0.00472675	-0.01739292	-0.01031532	0	-0.00950101	0	0	0	0	0	0	0	0	0	0	-0.00003578	-0.00868951	0	0	0.00404474	0	0	0	-0.00127608	-0.00124045	0.00006061	-0.00316518	0.00078922	0.00332257
0.02239998	0	0	0	0	0	0	0	0	0	0	0	0	0	0	0	0	0	0	0	0	0	0	0	0	0	0	0	0	0	0	0	0	0	0	0	0	0.00638721	0.00632842	-0.00036258	-0.00185517	0.00481401	0.00003565	0.00460138	0.00472852	-0.01737162	-0.01028031	0	-0.00945188	0	0	0	0	0	0	0	0	0	0	0.00000982	-0.008668	0	0	0.00403616	0	0	0	-0.00125187	-0.00121375	0.00009522	-0.00313724	0.00080836	0.00333239
0.02426665	0	0	0	0	0	0	0	0	0	0	0	0	0	0	0	0	0	0	0	0	0	0	0	0	0	0	0	0	0	0	0	0	0	0	0	0	0.00638854	0.00633423	-0.00036199	-0.00185292	0.00481433	0.00003571	0.00460368	0.00473014	-0.01735667	-0.01024949	0	-0.00941128	0	0	0	0	0	0	0	0	0	0	0.00004357	-0.00864864	0	0	0.00403003	0	0	0	-0.00123352	-0.00119357	0.00012055	-0.0031165	0.00082251	0.0033393
0.02613331	0	0	0	0	0	0	0	0	0	0	0	0	0	0	0	0	0	0	0	0	0	0	0	0	0	0	0	0	0	0	0	0	0	0	0	0	0.00638975	0.00633834	-0.00036153	-0.00185105	0.00481499	0.00003574	0.00460548	0.00473159	-0.01734823	-0.01022455	0	-0.00938034	0	0	0	0	0	0	0	0	0	0	0.00006562	-0.00863297	0	0	0.00402638	0	0	0	-0.00122104	-0.00117992	0.00013671	-0.00310286	0.0008317	0.00334351
0.02799998	0	0	0	0	0	0	0	0	0	0	0	0	0	0	0	0	0	0	0	0	0	0	0	0	0	0	0	0	0	0	0	0	0	0	0	0	0.00639094	0.00634071	-0.00036123	-0.0018496	0.0048161	0.00003575	0.0046068	0.00473292	-0.01734746	-0.01020536	0	-0.00935884	0	0	0	0	0	0	0	0	0	0	0.00007581	-0.00862124	0	0	0.00402539	0	0	0	-0.00121444	-0.00117283	0.00014342	-0.00309649	0.00083584	0.00334505
0.02986664	0	0	0	0	0	0	0	0	0	0	0	0	0	0	0	0	0	0	0	0	0	0	0	0	0	0	0	0	0	0	0	0	0	0	0	0	0.00639213	0.00634134	-0.0003611	-0.00184869	0.00481767	0.00003573	0.00460769	0.00473417	-0.01735331	-0.01019314	0	-0.0093472	0	0	0	0	0	0	0	0	0	0	0.00007461	-0.0086148	0	0	0.00402696	0	0	0	-0.00121344	-0.00117206	0.00014099	-0.00309685	0.00083506	0.00334409
0.03173331	0	0	0	0	0	0	0	0	0	0	0	0	0	0	0	0	0	0	0	0	0	0	0	0	0	0	0	0	0	0	0	0	0	0	0	0	0.00639326	0.00634019	-0.00036117	-0.00184844	0.00481962	0.0000357	0.00460811	0.00473526	-0.01736421	-0.0101895	0	-0.00934638	0	0	0	0	0	0	0	0	0	0	0.00006246	-0.00861501	0	0	0.00403089	0	0	0	-0.00121791	-0.00117743	0.0001298	-0.00310347	0.00082951	0.00334079
0.03359997	0	0	0	0	0	0	0	0	0	0	0	0	0	0	0	0	0	0	0	0	0	0	0	0	0	0	0	0	0	0	0	0	0	0	0	0	0.00639437	0.00633735	-0.00036142	-0.00184885	0.00482196	0.00003563	0.0046081	0.00473623	-0.01737892	-0.01019475	0	-0.00935628	0	0	0	0	0	0	0	0	0	0	0.00003976	-0.00862221	0	0	0.00403705	0	0	0	-0.00122759	-0.00118869	0.00011012	-0.00311592	0.00081934	0.0033352
0.03546664	0	0	0	0	0	0	0	0	0	0	0	0	0	0	0	0	0	0	0	0	0	0	0	0	0	0	0	0	0	0	0	0	0	0	0	0	0.00639551	0.00633294	-0.00036185	-0.00184987	0.0048247	0.00003555	0.00460775	0.00473712	-0.01739534	-0.01020919	0	-0.00937665	0	0	0	0	0	0	0	0	0	0	0.00000715	-0.00863679	0	0	0.00404522	0	0	0	-0.00124211	-0.00120544	0.00008242	-0.00313348	0.00080475	0.00332739
0.0373333	0	0	0	0	0	0	0	0	0	0	0	0	0	0	0	0	0	0	0	0	0	0	0	0	0	0	0	0	0	0	0	0	0	0	0	0	0.0063966	0.00632712	-0.00036244	-0.00185141	0.00482782	0.00003544	0.00460711	0.00473796	-0.01741122	-0.01023298	0	-0.00940718	0	0	0	0	0	0	0	0	0	0	-0.00003466	-0.00865885	0	0	0.00405512	0	0	0	-0.00126105	-0.00122722	0.00004723	-0.00315537	0.00078598	0.00331738
0.03919997	0	0	0	0	0	0	0	0	0	0	0	0	0	0	0	0	0	0	0	0	0	0	0	0	0	0	0	0	0	0	0	0	0	0	0	0	0.00639786	0.00632007	-0.00036315	-0.00185334	0.00483131	0.00003531	0.00460626	0.00473877	-0.0174245	-0.01026585	0	-0.00944731	0	0	0	0	0	0	0	0	0	0	-0.00008504	-0.00868801	0	0	0.00406648	0	0	0	-0.00128403	-0.0012536	0.00000503	-0.00318089	0.00076327	0.00330513
0.04106663	0	0	0	0	0	0	0	0	0	0	0	0	0	0	0	0	0	0	0	0	0	0	0	0	0	0	0	0	0	0	0	0	0	0	0	0	0.00639921	0.00631199	-0.00036395	-0.00185547	0.00483517	0.00003515	0.00460527	0.00473961	-0.01743337	-0.01030725	0	-0.00949636	0	0	0	0	0	0	0	0	0	0	-0.00014332	-0.00872363	0	0	0.00407902	0	0	0	-0.00131066	-0.00128417	-0.0000437	-0.00320934	0.00073682	0.00329059
0.0429333	0	0	0	0	0	0	0	0	0	0	0	0	0	0	0	0	0	0	0	0	0	0	0	0	0	0	0	0	0	0	0	0	0	0	0	0	0.00640061	0.00630302	-0.0003648	-0.00185767	0.00483927	0.00003497	0.00460417	0.00474041	-0.01743551	-0.01035734	0	-0.00955424	0	0	0	0	0	0	0	0	0	0	-0.00020863	-0.00876539	0	0	0.00409233	0	0	0	-0.00134053	-0.00131843	-0.00009818	-0.00323987	0.00070694	0.00327373
0.04479996	0	0	0	0	0	0	0	0	0	0	0	0	0	0	0	0	0	0	0	0	0	0	0	0	0	0	0	0	0	0	0	0	0	0	0	0	0.00640199	0.00629333	-0.00036567	-0.00185983	0.00484345	0.00003477	0.00460297	0.00474113	-0.01742875	-0.01041609	0	-0.00962072	0	0	0	0	0	0	0	0	0	0	-0.00027978	-0.00881271	0	0	0.00410591	0	0	0	-0.00137313	-0.00135579	-0.00015742	-0.00327148	0.00067397	0.00325463
0.04666663	0	0	0	0	0	0	0	0	0	0	0	0	0	0	0	0	0	0	0	0	0	0	0	0	0	0	0	0	0	0	0	0	0	0	0	0	0.00640331	0.00628313	-0.00036652	-0.00186175	0.00484764	0.00003455	0.00460171	0.00474175	-0.01741208	-0.01048215	0	-0.00969449	0	0	0	0	0	0	0	0	0	0	-0.00035553	-0.00886415	0	0	0.00411936	0	0	0	-0.00140785	-0.00139554	-0.00022042	-0.00330332	0.00063855	0.00323332
0.04853329	0	0	0	0	0	0	0	0	0	0	0	0	0	0	0	0	0	0	0	0	0	0	0	0	0	0	0	0	0	0	0	0	0	0	0	0	0.00640452	0.00627253	-0.00036732	-0.00186333	0.00485165	0.00003432	0.00460038	0.00474219	-0.01738423	-0.01055484	0	-0.00977481	0	0	0	0	0	0	0	0	0	0	-0.00043443	-0.00891866	0	0	0.00413221	0	0	0	-0.0014441	-0.00143698	-0.00028596	-0.00333445	0.00060114	0.00320993
0.05039996	0	0	0	0	0	0	0	0	0	0	0	0	0	0	0	0	0	0	0	0	0	0	0	0	0	0	0	0	0	0	0	0	0	0	0	0	0.00640546	0.00626163	-0.00036804	-0.00186445	0.00485534	0.00003407	0.00459896	0.00474239	-0.01734503	-0.01063271	0	-0.00986043	0	0	0	0	0	0	0	0	0	0	-0.00051517	-0.00897468	0	0	0.00414405	0	0	0	-0.00148133	-0.00147944	-0.00035291	-0.00336419	0.00056231	0.00318461
0.05226662	0	0	0	0	0	0	0	0	0	0	0	0	0	0	0	0	0	0	0	0	0	0	0	0	0	0	0	0	0	0	0	0	0	0	0	0	0.00640612	0.0062508	-0.00036864	-0.00186499	0.00485864	0.00003381	0.00459746	0.0047425	-0.01729564	-0.01071336	0	-0.00994942	0	0	0	0	0	0	0	0	0	0	-0.00059672	-0.00903018	0	0	0.00415465	0	0	0	-0.00151908	-0.0015224	-0.00042042	-0.00339228	0.00052253	0.00315745
0.05413329	0	0	0	0	0	0	0	0	0	0	0	0	0	0	0	0	0	0	0	0	0	0	0	0	0	0	0	0	0	0	0	0	0	0	0	0	0.00640649	0.00623974	-0.0003691	-0.00186484	0.00486149	0.00003353	0.00459586	0.00474217	-0.01723773	-0.01079455	0	-0.01003997	0	0	0	0	0	0	0	0	0	0	-0.0006783	-0.00908339	0	0	0.00416387	0	0	0	-0.00155701	-0.00156543	-0.0004878	-0.00341864	0.00048226	0.00312856
0.05599995	0	0	0	0	0	0	0	0	0	0	0	0	0	0	0	0	0	0	0	0	0	0	0	0	0	0	0	0	0	0	0	0	0	0	0	0	0.00640656	0.00622873	-0.00036942	-0.00186397	0.00486394	0.00003326	0.00459417	0.00474158	-0.01717361	-0.01087396	0	-0.01013014	0	0	0	0	0	0	0	0	0	0	-0.00075917	-0.00913266	0	0	0.00417165	0	0	0	-0.00159477	-0.00160813	-0.00055438	-0.00344337	0.00044202	0.00309816
0.05786662	0	0	0	0	0	0	0	0	0	0	0	0	0	0	0	0	0	0	0	0	0	0	0	0	0	0	0	0	0	0	0	0	0	0	0	0	0.00640632	0.00621789	-0.00036957	-0.00186238	0.00486593	0.00003297	0.00459237	0.00474072	-0.01710576	-0.01094965	0	-0.01021823	0	0	0	0	0	0	0	0	0	0	-0.00083854	-0.00917681	0	0	0.00417794	0	0	0	-0.00163201	-0.00165009	-0.00061944	-0.00346658	0.00040244	0.00306658
0.05973328	0	0	0	0	0	0	0	0	0	0	0	0	0	0	0	0	0	0	0	0	0	0	0	0	0	0	0	0	0	0	0	0	0	0	0	0	0.00640586	0.00620738	-0.00036957	-0.00186006	0.00486757	0.00003269	0.00459003	0.00473968	-0.0170382	-0.01101929	0	-0.01030232	0	0	0	0	0	0	0	0	0	0	-0.00091635	-0.00921452	0	0	0.00418302	0	0	0	-0.00166865	-0.00169122	-0.00068284	-0.00348899	0.00036404	0.00303408
0.06159995	0	0	0	0	0	0	0	0	0	0	0	0	0	0	0	0	0	0	0	0	0	0	0	0	0	0	0	0	0	0	0	0	0	0	0	0	0.0064053	0.00619743	-0.0003694	-0.00185704	0.00486905	0.00003241	0.00458817	0.0047386	-0.0169753	-0.01108085	0	-0.01038063	0	0	0	0	0	0	0	0	0	0	-0.00099273	-0.00924493	0	0	0.00418727	0	0	0	-0.00170462	-0.00173146	-0.00074462	-0.00351141	0.00032731	0.00300096
0.06346661	0	0	0	0	0	0	0	0	0	0	0	0	0	0	0	0	0	0	0	0	0	0	0	0	0	0	0	0	0	0	0	0	0	0	0	0	0.00640473	0.00618814	-0.00036907	-0.00185344	0.00487046	0.00003213	0.00458632	0.00473755	-0.01692013	-0.01113356	0	-0.01045231	0	0	0	0	0	0	0	0	0	0	-0.00106757	-0.00926799	0	0	0.00419101	0	0	0	-0.00173985	-0.00177073	-0.00080461	-0.00353437	0.00029294	0.00296767
0.06533328	0	0	0	0	0	0	0	0	0	0	0	0	0	0	0	0	0	0	0	0	0	0	0	0	0	0	0	0	0	0	0	0	0	0	0	0	0.00640406	0.00617957	-0.00036864	-0.00184947	0.0048717	0.00003186	0.00458443	0.00473645	-0.01687348	-0.01117808	0	-0.01051771	0	0	0	0	0	0	0	0	0	0	-0.00114039	-0.00928451	0	0	0.00419428	0	0	0	-0.00177421	-0.0018089	-0.00086227	-0.00355793	0.00026151	0.00293476
0.06719994	0	0	0	0	0	0	0	0	0	0	0	0	0	0	0	0	0	0	0	0	0	0	0	0	0	0	0	0	0	0	0	0	0	0	0	0	0.00640317	0.00617168	-0.00036815	-0.00184535	0.0048726	0.0000316	0.00458239	0.00473515	-0.01683523	-0.01121557	0	-0.01057779	0	0	0	0	0	0	0	0	0	0	-0.00121087	-0.00929539	0	0	0.00419705	0	0	0	-0.00180775	-0.00184598	-0.00091718	-0.00358213	0.00023338	0.00290273
0.06906661	0	0	0	0	0	0	0	0	0	0	0	0	0	0	0	0	0	0	0	0	0	0	0	0	0	0	0	0	0	0	0	0	0	0	0	0	0.006402	0.00616397	-0.00036761	-0.00184124	0.0048731	0.00003136	0.00458012	0.00473361	-0.01680627	-0.0112463	0	-0.01063276	0	0	0	0	0	0	0	0	0	0	-0.00127896	-0.00930108	0	0	0.00419947	0	0	0	-0.00184054	-0.00188202	-0.00096916	-0.00360726	0.00020872	0.00287198
0.07093327	0	0	0	0	0	0	0	0	0	0	0	0	0	0	0	0	0	0	0	0	0	0	0	0	0	0	0	0	0	0	0	0	0	0	0	0	0.00640054	0.00615659	-0.00036706	-0.00183721	0.00487321	0.00003113	0.0045776	0.0047318	-0.01678758	-0.01127047	0	-0.01068305	0	0	0	0	0	0	0	0	0	0	-0.0013455	-0.00930182	0	0	0.00420179	0	0	0	-0.00187298	-0.0019175	-0.00101878	-0.00363399	0.00018715	0.00284251
0.07279994	0	0	0	0	0	0	0	0	0	0	0	0	0	0	0	0	0	0	0	0	0	0	0	0	0	0	0	0	0	0	0	0	0	0	0	0	0.00639875	0.00614946	-0.00036651	-0.00183331	0.00487296	0.00003092	0.00457478	0.00472971	-0.01677996	-0.01128813	0	-0.01072897	0	0	0	0	0	0	0	0	0	0	-0.00141152	-0.00929771	0	0	0.00420426	0	0	0	-0.00190557	-0.00195294	-0.00106678	-0.00366298	0.00016787	0.00281416
0.0746666	0	0	0	0	0	0	0	0	0	0	0	0	0	0	0	0	0	0	0	0	0	0	0	0	0	0	0	0	0	0	0	0	0	0	0	0	0.00639686	0.00614297	-0.00036599	-0.00182981	0.00487245	0.00003072	0.00457188	0.00472754	-0.01678291	-0.01129876	0	-0.01076805	0	0	0	0	0	0	0	0	0	0	-0.00147348	-0.00928955	0	0	0.00420689	0	0	0	-0.00193648	-0.0019864	-0.00111076	-0.00369252	0.0001509	0.00278847
0.07653327	0	0	0	0	0	0	0	0	0	0	0	0	0	0	0	0	0	0	0	0	0	0	0	0	0	0	0	0	0	0	0	0	0	0	0	0	0.00639548	0.00613912	-0.00036568	-0.00182785	0.00487192	0.00003062	0.00456979	0.00472598	-0.01679536	-0.01129991	0	-0.01078911	0	0	0	0	0	0	0	0	0	0	-0.00151281	-0.00928048	0	0	0.00420919	0	0	0	-0.00195643	-0.00200784	-0.0011377	-0.00371385	0.00014016	0.00277342
0.07839993	0	0	0	0	0	0	0	0	0	0	0	0	0	0	0	0	0	0	0	0	0	0	0	0	0	0	0	0	0	0	0	0	0	0	0	0	0.00639505	0.00613926	-0.00036573	-0.00182827	0.00487153	0.00003064	0.00456915	0.00472553	-0.01681725	-0.01129062	0	-0.01078535	0	0	0	0	0	0	0	0	0	0	-0.00151672	-0.00927302	0	0	0.00421099	0	0	0	-0.00195905	-0.00201041	-0.00113869	-0.00372115	0.00013889	0.00277474
0.0802666	0	0	0	0	0	0	0	0	0	0	0	0	0	0	0	0	0	0	0	0	0	0	0	0	0	0	0	0	0	0	0	0	0	0	0	0	0.00639558	0.00614325	-0.00036609	-0.00183081	0.00487137	0.00003077	0.00456993	0.00472621	-0.01684859	-0.01127121	0	-0.01075811	0	0	0	0	0	0	0	0	0	0	-0.00148752	-0.0092668	0	0	0.00421233	0	0	0	-0.00194539	-0.00199527	-0.00111551	-0.00371533	0.00014752	0.00279124
0.08213326	0	0	0	0	0	0	0	0	0	0	0	0	0	0	0	0	0	0	0	0	0	0	0	0	0	0	0	0	0	0	0	0	0	0	0	0	0.00639728	0.00615137	-0.00036669	-0.00183515	0.00487168	0.00003102	0.00457232	0.00472823	-0.01688847	-0.01124009	0	-0.01070533	0	0	0	0	0	0	0	0	0	0	-0.00142471	-0.00926093	0	0	0.00421281	0	0	0	-0.00191489	-0.00196184	-0.00106803	-0.0036955	0.00016792	0.00282225
0.08399993	0	0	0	0	0	0	0	0	0	0	0	0	0	0	0	0	0	0	0	0	0	0	0	0	0	0	0	0	0	0	0	0	0	0	0	0	0.00640024	0.00616356	-0.0003674	-0.00184068	0.00487254	0.00003135	0.00457642	0.00473164	-0.01693356	-0.01119559	0	-0.01062561	0	0	0	0	0	0	0	0	0	0	-0.00132962	-0.00925385	0	0	0.00421158	0	0	0	-0.00186789	-0.00191051	-0.00099729	-0.00366097	0.00020129	0.00286575
0.08586659	0	0	0	0	0	0	0	0	0	0	0	0	0	0	0	0	0	0	0	0	0	0	0	0	0	0	0	0	0	0	0	0	0	0	0	0	0.00640425	0.00617936	-0.00036809	-0.00184664	0.00487386	0.00003176	0.00458215	0.00473635	-0.01697728	-0.01113708	0	-0.01051912	0	0	0	0	0	0	0	0	0	0	-0.00120522	-0.00924412	0	0	0.00420747	0	0	0	-0.00180559	-0.0018426	-0.00090551	-0.00361108	0.0002475	0.00291869
0.08773326	0	0	0	0	0	0	0	0	0	0	0	0	0	0	0	0	0	0	0	0	0	0	0	0	0	0	0	0	0	0	0	0	0	0	0	0	0.00640928	0.00619827	-0.00036864	-0.00185236	0.0048756	0.00003223	0.00458957	0.00474231	-0.01701184	-0.01106331	0	-0.01038446	0	0	0	0	0	0	0	0	0	0	-0.00105298	-0.00923044	0	0	0.00419926	0	0	0	-0.00172836	-0.00175852	-0.00079381	-0.0035442	0.00030609	0.00297861
0.08959992	0	0	0	0	0	0	0	0	0	0	0	0	0	0	0	0	0	0	0	0	0	0	0	0	0	0	0	0	0	0	0	0	0	0	0	0	0.00641537	0.0062206	-0.0003689	-0.00185708	0.00487789	0.00003272	0.00459921	0.00474962	-0.01703148	-0.01097111	0	-0.01021899	0	0	0	0	0	0	0	0	0	0	-0.00087603	-0.00921036	0	0	0.00418631	0	0	0	-0.00163717	-0.00165939	-0.00066459	-0.00345977	0.00037567	0.00304269
0.09146659	0	0	0	0	0	0	0	0	0	0	0	0	0	0	0	0	0	0	0	0	0	0	0	0	0	0	0	0	0	0	0	0	0	0	0	0	0.00642256	0.00624568	-0.00036876	-0.00186013	0.00488084	0.00003321	0.00461017	0.00475825	-0.01702921	-0.0108578	0	-0.0100212	0	0	0	0	0	0	0	0	0	0	-0.00067893	-0.00918156	0	0	0.00416829	0	0	0	-0.00153376	-0.00154715	-0.00052125	-0.00335802	0.00045397	0.00310797
0.09333325	0	0	0	0	0	0	0	0	0	0	0	0	0	0	0	0	0	0	0	0	0	0	0	0	0	0	0	0	0	0	0	0	0	0	0	0	0.00643081	0.00627318	-0.00036814	-0.00186095	0.00488451	0.00003369	0.00462283	0.004768	-0.01699743	-0.01072036	0	-0.00978942	0	0	0	0	0	0	0	0	0	0	-0.00046625	-0.00914173	0	0	0.00414521	0	0	0	-0.00141992	-0.00142378	-0.00036721	-0.00323949	0.00053875	0.00317201
0.09519992	0	0	0	0	0	0	0	0	0	0	0	0	0	0	0	0	0	0	0	0	0	0	0	0	0	0	0	0	0	0	0	0	0	0	0	0	0.00644005	0.00630242	-0.00036697	-0.00185914	0.00488902	0.00003414	0.00463706	0.0047792	-0.01692841	-0.01055611	0	-0.00952333	0	0	0	0	0	0	0	0	0	0	-0.00024395	-0.00908857	0	0	0.00411761	0	0	0	-0.0012982	-0.00129211	-0.00020689	-0.00310612	0.00062733	0.00323254
0.09706658	0	0	0	0	0	0	0	0	0	0	0	0	0	0	0	0	0	0	0	0	0	0	0	0	0	0	0	0	0	0	0	0	0	0	0	0	0.00645001	0.0063329	-0.00036528	-0.00185456	0.00489416	0.00003455	0.00465247	0.00479144	-0.01681309	-0.01036543	0	-0.00922683	0	0	0	0	0	0	0	0	0	0	-0.00001934	-0.00902125	0	0	0.00408643	0	0	0	-0.00117223	-0.00115612	-0.00004557	-0.00296142	0.00071655	0.00328761
0.09893325	0	0	0	0	0	0	0	0	0	0	0	0	0	0	0	0	0	0	0	0	0	0	0	0	0	0	0	0	0	0	0	0	0	0	0	0	0.00646042	0.00636354	-0.00036313	-0.00184735	0.00490003	0.00003489	0.00466867	0.00480426	-0.01664102	-0.01014996	0	-0.00890499	0	0	0	0	0	0	0	0	0	0	0.00020144	-0.00893992	0	0	0.0040528	0	0	0	-0.00104528	-0.00101936	0.00011231	-0.00280913	0.00080383	0.00333619
0.10079991	0	0	0	0	0	0	0	0	0	0	0	0	0	0	0	0	0	0	0	0	0	0	0	0	0	0	0	0	0	0	0	0	0	0	0	0	0.00647101	0.00639352	-0.0003606	-0.00183782	0.0049066	0.00003517	0.00468521	0.00481742	-0.01640216	-0.00991293	0	-0.00856488	0	0	0	0	0	0	0	0	0	0	0.00041237	-0.00884552	0	0	0.00401815	0	0	0	-0.00092075	-0.00088551	0.00026244	-0.00265392	0.00088683	0.00337774
0.10266658	0	0	0	0	0	0	0	0	0	0	0	0	0	0	0	0	0	0	0	0	0	0	0	0	0	0	0	0	0	0	0	0	0	0	0	0	0.00648161	0.00642198	-0.00035782	-0.00182652	0.00491333	0.00003539	0.00470145	0.00483044	-0.0160922	-0.00966167	0	-0.00821883	0	0	0	0	0	0	0	0	0	0	0.00060605	-0.00874086	0	0	0.00398438	0	0	0	-0.00080313	-0.00075945	0.00039953	-0.00250268	0.00096281	0.0034119
0.10453324	0	0	0	0	0	0	0	0	0	0	0	0	0	0	0	0	0	0	0	0	0	0	0	0	0	0	0	0	0	0	0	0	0	0	0	0	0.00649112	0.00644741	-0.000355	-0.00181427	0.0049201	0.00003554	0.00471665	0.00484277	-0.01571584	-0.00940812	0	-0.00788319	0	0	0	0	0	0	0	0	0	0	0.0007759	-0.00863129	0	0	0.00395343	0	0	0	-0.00069691	-0.00064596	0.00051898	-0.00236268	0.00102934	0.00343883
0.10639991	0	0	0	0	0	0	0	0	0	0	0	0	0	0	0	0	0	0	0	0	0	0	0	0	0	0	0	0	0	0	0	0	0	0	0	0	0.00649972	0.00646898	-0.00035232	-0.00180212	0.00492653	0.00003563	0.00473005	0.0048538	-0.01529748	-0.00916825	0	-0.00757732	0	0	0	0	0	0	0	0	0	0	0.00091616	-0.00852454	0	0	0.00392714	0	0	0	-0.00060644	-0.00054963	0.0006168	-0.00224135	0.0010843	0.00345898
0.10826657	0	0	0	0	0	0	0	0	0	0	0	0	0	0	0	0	0	0	0	0	0	0	0	0	0	0	0	0	0	0	0	0	0	0	0	0	0.00650684	0.00648595	-0.00035	-0.00179109	0.00493232	0.00003568	0.00474102	0.00486302	-0.01488671	-0.00895835	0	-0.00731917	0	0	0	0	0	0	0	0	0	0	0.00102307	-0.00842891	0	0	0.00390699	0	0	0	-0.00053499	-0.00047391	0.00069048	-0.00214481	0.00112632	0.00347307
0.11013323	0	0	0	0	0	0	0	0	0	0	0	0	0	0	0	0	0	0	0	0	0	0	0	0	0	0	0	0	0	0	0	0	0	0	0	0	0.00651228	0.00649807	-0.00034816	-0.00178198	0.00493728	0.00003569	0.00474923	0.00487016	-0.01454848	-0.00879092	0	-0.00712082	0	0	0	0	0	0	0	0	0	0	0.00109585	-0.0083512	0	0	0.00389369	0	0	0	-0.00048396	-0.0004202	0.0007396	-0.00207636	0.00115516	0.003482
0.1119999	0	0	0	0	0	0	0	0	0	0	0	0	0	0	0	0	0	0	0	0	0	0	0	0	0	0	0	0	0	0	0	0	0	0	0	0	0.00651602	0.00650543	-0.00034688	-0.00177527	0.00494125	0.00003567	0.00475457	0.00487512	-0.01434344	-0.00867384	0	-0.00698852	0	0	0	0	0	0	0	0	0	0	0.00113577	-0.00829595	0	0	0.00388734	0	0	0	-0.00045336	-0.00038841	0.00076524	-0.00203683	0.00117132	0.0034866
0.11386657	0	0	0	0	0	0	0	0	0	0	0	0	0	0	0	0	0	0	0	0	0	0	0	0	0	0	0	0	0	0	0	0	0	0	0	0	0.00651807	0.00650826	-0.0003462	-0.00177127	0.00494415	0.00003563	0.00475706	0.00487788	-0.01430842	-0.00861137	0	-0.00692475	0	0	0	0	0	0	0	0	0	0	0.00114479	-0.0082658	0	0	0.00388759	0	0	0	-0.00044253	-0.00037775	0.00076896	-0.00202568	0.00117556	0.00348745
0.11573323	0	0	0	0	0	0	0	0	0	0	0	0	0	0	0	0	0	0	0	0	0	0	0	0	0	0	0	0	0	0	0	0	0	0	0	0	0.00651848	0.00650687	-0.00034612	-0.00177009	0.00494589	0.00003558	0.00475678	0.00487845	-0.01444434	-0.00860491	0	-0.00692939	0	0	0	0	0	0	0	0	0	0	0.00112497	-0.00826165	0	0	0.00389393	0	0	0	-0.00045062	-0.00038723	0.00075242	-0.0020416	0.00116868	0.00348487
0.1175999	0	0	0	0	0	0	0	0	0	0	0	0	0	0	0	0	0	0	0	0	0	0	0	0	0	0	0	0	0	0	0	0	0	0	0	0	0.00651731	0.00650152	-0.00034661	-0.00177171	0.0049464	0.00003552	0.00475385	0.00487688	-0.01471751	-0.00865326	0	-0.00700015	0	0	0	0	0	0	0	0	0	0	0.00107836	-0.00828284	0	0	0.00390568	0	0	0	-0.00047659	-0.00041568	0.00071727	-0.00208269	0.00115142	0.00347894
0.11946656	0	0	0	0	0	0	0	0	0	0	0	0	0	0	0	0	0	0	0	0	0	0	0	0	0	0	0	0	0	0	0	0	0	0	0	0	0.00651461	0.00649246	-0.00034765	-0.001776	0.00494562	0.00003546	0.00474842	0.00487323	-0.01507463	-0.00875297	0	-0.00713292	0	0	0	0	0	0	0	0	0	0	0.00100695	-0.0083274	0	0	0.00392205	0	0	0	-0.00051933	-0.00046183	0.00066511	-0.00214662	0.00112451	0.00346962
0.12133323	0	0	0	0	0	0	0	0	0	0	0	0	0	0	0	0	0	0	0	0	0	0	0	0	0	0	0	0	0	0	0	0	0	0	0	0	0.00651038	0.00647989	-0.00034919	-0.00178273	0.00494346	0.00003538	0.00474063	0.00486755	-0.01546207	-0.00889898	0	-0.0073225	0	0	0	0	0	0	0	0	0	0	0.00091236	-0.00839237	0	0	0.00394228	0	0	0	-0.00057778	-0.00052452	0.00059728	-0.00223092	0.00108854	0.00345668
0.12319989	0	0	0	0	0	0	0	0	0	0	0	0	0	0	0	0	0	0	0	0	0	0	0	0	0	0	0	0	0	0	0	0	0	0	0	0	0.00650462	0.00646388	-0.00035117	-0.00179156	0.00493985	0.00003529	0.00473058	0.00485984	-0.01583827	-0.00908502	0	-0.00756286	0	0	0	0	0	0	0	0	0	0	0.00079579	-0.00847404	0	0	0.00396563	0	0	0	-0.00065103	-0.00060277	0.00051479	-0.00233322	0.00104394	0.00343976
0.12506655	0	0	0	0	0	0	0	0	0	0	0	0	0	0	0	0	0	0	0	0	0	0	0	0	0	0	0	0	0	0	0	0	0	0	0	0	0.00649725	0.00644444	-0.0003535	-0.0018021	0.00493469	0.00003519	0.00471837	0.00485013	-0.01617686	-0.00930361	0	-0.00784703	0	0	0	0	0	0	0	0	0	0	0.00065808	-0.00856811	0	0	0.0039914	0	0	0	-0.00073824	-0.00069568	0.00041838	-0.00245112	0.000991	0.00341836
0.12693322	0	0	0	0	0	0	0	0	0	0	0	0	0	0	0	0	0	0	0	0	0	0	0	0	0	0	0	0	0	0	0	0	0	0	0	0	0.00648817	0.00642137	-0.00035611	-0.00181381	0.00492791	0.00003506	0.0047041	0.00483842	-0.0164639	-0.00954569	0	-0.00816619	0	0	0	0	0	0	0	0	0	0	0.00050022	-0.00866961	0	0	0.0040188	0	0	0	-0.00083831	-0.0008021	0.00030885	-0.00258185	0.00093009	0.00339192
0.12879989	0	0	0	0	0	0	0	0	0	0	0	0	0	0	0	0	0	0	0	0	0	0	0	0	0	0	0	0	0	0	0	0	0	0	0	0	0.00647745	0.00639509	-0.00035888	-0.00182603	0.00491946	0.0000349	0.00468792	0.00482478	-0.01669516	-0.00980107	0	-0.00851007	0	0	0	0	0	0	0	0	0	0	0.00032339	-0.00877312	0	0	0.00404696	0	0	0	-0.00094992	-0.00092068	0.00018711	-0.00272236	0.00086167	0.00335983
0.13066655	0	0	0	0	0	0	0	0	0	0	0	0	0	0	0	0	0	0	0	0	0	0	0	0	0	0	0	0	0	0	0	0	0	0	0	0	0.0064649	0.00636538	-0.00036167	-0.00183803	0.00490919	0.00003469	0.00466999	0.00480925	-0.01687294	-0.01005956	0	-0.00886808	0	0	0	0	0	0	0	0	0	0	0.00012847	-0.00887334	0	0	0.00407507	0	0	0	-0.00107177	-0.0010501	0.00005378	-0.00286984	0.00078612	0.00332135
0.13253322	0	0	0	0	0	0	0	0	0	0	0	0	0	0	0	0	0	0	0	0	0	0	0	0	0	0	0	0	0	0	0	0	0	0	0	0	0.0064505	0.00633227	-0.00036436	-0.00184899	0.00489753	0.00003444	0.00465049	0.00479195	-0.01700207	-0.01031109	0	-0.00922918	0	0	0	0	0	0	0	0	0	0	-0.00008347	-0.0089652	0	0	0.00410224	0	0	0	-0.00120237	-0.00118887	-0.00009043	-0.00302141	0.00070397	0.00327566
0.13439988	0	0	0	0	0	0	0	0	0	0	0	0	0	0	0	0	0	0	0	0	0	0	0	0	0	0	0	0	0	0	0	0	0	0	0	0	0.00643424	0.00629574	-0.00036678	-0.00185808	0.00488423	0.00003411	0.00462961	0.00477291	-0.01708889	-0.01054704	0	-0.00958367	0	0	0	0	0	0	0	0	0	0	-0.00031221	-0.00904428	0	0	0.00412774	0	0	0	-0.00134067	-0.00133596	-0.00024549	-0.00317494	0.00061542	0.00322164
0.13626655	0	0	0	0	0	0	0	0	0	0	0	0	0	0	0	0	0	0	0	0	0	0	0	0	0	0	0	0	0	0	0	0	0	0	0	0	0.00641617	0.00625612	-0.00036879	-0.00186443	0.0048695	0.00003369	0.00460758	0.00475249	-0.01713863	-0.01075964	0	-0.00992198	0	0	0	0	0	0	0	0	0	0	-0.00055702	-0.00910671	0	0	0.00415068	0	0	0	-0.00148529	-0.00148999	-0.00041105	-0.00332807	0.00052096	0.00315806
0.13813321	0	0	0	0	0	0	0	0	0	0	0	0	0	0	0	0	0	0	0	0	0	0	0	0	0	0	0	0	0	0	0	0	0	0	0	0	0.00639652	0.00621343	-0.0003702	-0.0018672	0.00485356	0.00003319	0.00458481	0.00473111	-0.01715537	-0.01094192	0	-0.01023426	0	0	0	0	0	0	0	0	0	0	-0.00081541	-0.00914924	0	0	0.00416994	0	0	0	-0.00163396	-0.00164864	-0.0005856	-0.00347772	0.00042169	0.00308402
0.13999988	0	0	0	0	0	0	0	0	0	0	0	0	0	0	0	0	0	0	0	0	0	0	0	0	0	0	0	0	0	0	0	0	0	0	0	0	0.00637554	0.00616831	-0.00037087	-0.00186569	0.00483679	0.00003257	0.00456128	0.00470883	-0.01714325	-0.01108886	0	-0.01051254	0	0	0	0	0	0	0	0	0	0	-0.00108453	-0.00916963	0	0	0.00418446	0	0	0	-0.00178438	-0.00180949	-0.00076745	-0.00362119	0.00031885	0.00299866
0.14186654	0	0	0	0	0	0	0	0	0	0	0	0	0	0	0	0	0	0	0	0	0	0	0	0	0	0	0	0	0	0	0	0	0	0	0	0	0.00635356	0.0061216	-0.00037067	-0.00185939	0.00481954	0.00003185	0.00453849	0.00468632	-0.01710588	-0.01119759	0	-0.01075101	0	0	0	0	0	0	0	0	0	0	-0.00136089	-0.00916678	0	0	0.0041932	0	0	0	-0.00193414	-0.00197003	-0.00095449	-0.00375608	0.00021375	0.00290136
0.14373321	0	0	0	0	0	0	0	0	0	0	0	0	0	0	0	0	0	0	0	0	0	0	0	0	0	0	0	0	0	0	0	0	0	0	0	0	0.00633112	0.00607442	-0.0003695	-0.00184803	0.00480222	0.00003101	0.00451641	0.00466408	-0.01704635	-0.01126745	0	-0.01094637	0	0	0	0	0	0	0	0	0	0	-0.00164065	-0.00914072	0	0	0.00419514	0	0	0	-0.00208095	-0.00212779	-0.00114436	-0.00388044	0.00010754	0.00279173
0.14559987	0	0	0	0	0	0	0	0	0	0	0	0	0	0	0	0	0	0	0	0	0	0	0	0	0	0	0	0	0	0	0	0	0	0	0	0	0.00630867	0.006027	-0.00036731	-0.0018316	0.00478519	0.00003006	0.00449548	0.00464257	-0.01696722	-0.01129949	0	-0.01109769	0	0	0	0	0	0	0	0	0	0	-0.00192006	-0.00909238	0	0	0.00418933	0	0	0	-0.00222284	-0.00228066	-0.00133477	-0.00399289	0.00000088	0.00266953
0.14746654	0	0	0	0	0	0	0	0	0	0	0	0	0	0	0	0	0	0	0	0	0	0	0	0	0	0	0	0	0	0	0	0	0	0	0	0	0.0062866	0.00598058	-0.0003641	-0.00181029	0.00476789	0.00002901	0.00447607	0.00462219	-0.01687039	-0.0112961	0	-0.01120591	0	0	0	0	0	0	0	0	0	0	-0.00219534	-0.00902338	0	0	0.0041748	0	0	0	-0.00235809	-0.00242675	-0.00152333	-0.00409244	-0.00010611	0.00253483
0.1493332	0	0	0	0	0	0	0	0	0	0	0	0	0	0	0	0	0	0	0	0	0	0	0	0	0	0	0	0	0	0	0	0	0	0	0	0	0.00626526	0.00593546	-0.0003599	-0.00178449	0.00475225	0.00002787	0.00445846	0.00460324	-0.01675732	-0.01126076	0	-0.01127337	0	0	0	0	0	0	0	0	0	0	-0.00246234	-0.00893606	0	0	0.00415052	0	0	0	-0.00248503	-0.00256421	-0.00170728	-0.00417825	-0.00021343	0.00238837
0.15119987	0	0	0	0	0	0	0	0	0	0	0	0	0	0	0	0	0	0	0	0	0	0	0	0	0	0	0	0	0	0	0	0	0	0	0	0	0.00624484	0.00589206	-0.00035478	-0.00175475	0.00473753	0.00002666	0.0044428	0.00458652	-0.0166292	-0.01119792	0	-0.01130375	0	0	0	0	0	0	0	0	0	0	-0.00271678	-0.0088334	0	0	0.00411547	0	0	0	-0.00260209	-0.0026913	-0.00188358	-0.00424967	-0.00032105	0.00223171
0.15306653	0	0	0	0	0	0	0	0	0	0	0	0	0	0	0	0	0	0	0	0	0	0	0	0	0	0	0	0	0	0	0	0	0	0	0	0	0.00622557	0.00585136	-0.00034886	-0.00172177	0.00472375	0.00002538	0.00442936	0.00457066	-0.0164881	-0.01111209	0	-0.01130136	0	0	0	0	0	0	0	0	0	0	-0.00295516	-0.00871844	0	0	0.00406899	0	0	0	-0.00270821	-0.00280682	-0.00204973	-0.00430679	-0.00042899	0.00205445
0.1549332	0	0	0	0	0	0	0	0	0	0	0	0	0	0	0	0	0	0	0	0	0	0	0	0	0	0	0	0	0	0	0	0	0	0	0	0	0.00620761	0.00581342	-0.0003422	-0.00168601	0.00471114	0.00002406	0.0044178	0.0045566	-0.01633682	-0.0110054	0	-0.01126943	0	0	0	0	0	0	0	0	0	0	-0.00317787	-0.00859217	0	0	0.0040108	0	0	0	-0.00280399	-0.00291137	-0.00220607	-0.00435135	-0.00053937	0.00186133
0.15679986	0	0	0	0	0	0	0	0	0	0	0	0	0	0	0	0	0	0	0	0	0	0	0	0	0	0	0	0	0	0	0	0	0	0	0	0	0.00619166	0.00577908	-0.00033491	-0.00164809	0.00470027	0.0000227	0.00440843	0.00454478	-0.01617973	-0.01087771	0	-0.01120918	0	0	0	0	0	0	0	0	0	0	-0.00338646	-0.00845416	0	0	0.00394131	0	0	0	-0.00289056	-0.00300613	-0.00235401	-0.00438585	-0.00065604	0.00165929
0.15866653	0	0	0	0	0	0	0	0	0	0	0	0	0	0	0	0	0	0	0	0	0	0	0	0	0	0	0	0	0	0	0	0	0	0	0	0	0.00617778	0.00574867	-0.00032713	-0.00160878	0.00469122	0.00002132	0.00440122	0.00453528	-0.01601823	-0.0107316	0	-0.01112353	0	0	0	0	0	0	0	0	0	0	-0.00357988	-0.00830615	0	0	0.00386023	0	0	0	-0.00296793	-0.00309104	-0.00249275	-0.00441108	-0.00077943	0.00145137
0.16053319	0	0	0	0	0	0	0	0	0	0	0	0	0	0	0	0	0	0	0	0	0	0	0	0	0	0	0	0	0	0	0	0	0	0	0	0	0.00616578	0.00572193	-0.000319	-0.00156866	0.00468363	0.00001994	0.00439593	0.00452779	-0.01585164	-0.01057208	0	-0.01101743	0	0	0	0	0	0	0	0	0	0	-0.00375586	-0.00815161	0	0	0.00376677	0	0	0	-0.00303556	-0.00316551	-0.00262034	-0.00442678	-0.00090599	0.00124166
0.16239985	0	0	0	0	0	0	0	0	0	0	0	0	0	0	0	0	0	0	0	0	0	0	0	0	0	0	0	0	0	0	0	0	0	0	0	0	0.00615555	0.00569875	-0.00031068	-0.00152839	0.00467741	0.00001857	0.00439246	0.0045222	-0.01568133	-0.01040357	0	-0.01089549	0	0	0	0	0	0	0	0	0	0	-0.0039132	-0.00799373	0	0	0.00366116	0	0	0	-0.00309335	-0.00322939	-0.00273568	-0.00443352	-0.00103198	0.00103549
0.16426652	0	0	0	0	0	0	0	0	0	0	0	0	0	0	0	0	0	0	0	0	0	0	0	0	0	0	0	0	0	0	0	0	0	0	0	0	0.00614724	0.00567925	-0.00030224	-0.0014883	0.0046725	0.00001723	0.00439065	0.00451837	-0.01550804	-0.01027527	0	-0.01076188	0	0	0	0	0	0	0	0	0	0	-0.00405217	-0.00783495	0	0	0.00354353	0	0	0	-0.00314176	-0.00328315	-0.00283876	-0.0044321	-0.00115424	0.00083129
0.16613319	0	0	0	0	0	0	0	0	0	0	0	0	0	0	0	0	0	0	0	0	0	0	0	0	0	0	0	0	0	0	0	0	0	0	0	0	0.00614068	0.00566306	-0.00029374	-0.00144853	0.00466887	0.00001593	0.0043904	0.00451621	-0.01533226	-0.01015618	0	-0.01062062	0	0	0	0	0	0	0	0	0	0	-0.0041736	-0.00767749	0	0	0.00341392	0	0	0	-0.0031814	-0.00332748	-0.00292991	-0.00442331	-0.00127023	0.00063432
0.16799985	0	0	0	0	0	0	0	0	0	0	0	0	0	0	0	0	0	0	0	0	0	0	0	0	0	0	0	0	0	0	0	0	0	0	0	0	0.00613601	0.0056502	-0.00028525	-0.00140936	0.00466665	0.00001466	0.00439167	0.00451573	-0.01515583	-0.0100364	0	-0.01047609	0	0	0	0	0	0	0	0	0	0	-0.00427816	-0.00752408	0	0	0.00327348	0	0	0	-0.00321289	-0.00336302	-0.00300943	-0.00440822	-0.00137787	0.00044999
0.16986651	0	0	0	0	0	0	0	0	0	0	0	0	0	0	0	0	0	0	0	0	0	0	0	0	0	0	0	0	0	0	0	0	0	0	0	0	0.00613355	0.00564096	-0.00027688	-0.0013712	0.00466614	0.00001346	0.00439447	0.00451705	-0.01498159	-0.00991891	0	-0.01033308	0	0	0	0	0	0	0	0	0	0	-0.00436663	-0.00737794	0	0	0.00312439	0	0	0	-0.00323698	-0.00339053	-0.00307766	-0.00438814	-0.00147557	0.0002805
0.17173318	0	0	0	0	0	0	0	0	0	0	0	0	0	0	0	0	0	0	0	0	0	0	0	0	0	0	0	0	0	0	0	0	0	0	0	0	0.00613353	0.00563541	-0.00026867	-0.00133416	0.0046676	0.00001231	0.00439879	0.00452026	-0.01481137	-0.0098067	0	-0.01019615	0	0	0	0	0	0	0	0	0	0	-0.00444038	-0.00724181	0	0	0.00296851	0	0	0	-0.00325458	-0.003411	-0.00313539	-0.00436422	-0.00156259	0.00012258
0.17359985	0	0	0	0	0	0	0	0	0	0	0	0	0	0	0	0	0	0	0	0	0	0	0	0	0	0	0	0	0	0	0	0	0	0	0	0	0.00613647	0.00563396	-0.00026067	-0.00129847	0.00467153	0.00001123	0.00440472	0.00452561	-0.01464789	-0.0097025	0	-0.01006961	0	0	0	0	0	0	0	0	0	0	-0.00450083	-0.00711844	0	0	0.00280855	0	0	0	-0.00326672	-0.00342549	-0.00318351	-0.00433788	-0.00163871	-0.00002367
0.17546651	0	0	0	0	0	0	0	0	0	0	0	0	0	0	0	0	0	0	0	0	0	0	0	0	0	0	0	0	0	0	0	0	0	0	0	0	0.00614304	0.00563237	-0.00025302	-0.00126474	0.00467859	0.00001024	0.00441235	0.00453346	-0.01449552	-0.00960925	0	-0.00995821	0	0	0	0	0	0	0	0	0	0	-0.00454914	-0.00701123	0	0	0.00264909	0	0	0	-0.00327445	-0.00343506	-0.00322277	-0.00431088	-0.00170372	-0.00015715
0.17733318	0	0	0	0	0	0	0	0	0	0	0	0	0	0	0	0	0	0	0	0	0	0	0	0	0	0	0	0	0	0	0	0	0	0	0	0	0.00615365	0.00564134	-0.00024584	-0.0012334	0.0046892	0.00000936	0.00442163	0.00454395	-0.01435747	-0.00952987	0	-0.00986615	0	0	0	0	0	0	0	0	0	0	-0.00458666	-0.00692297	0	0	0.00249436	0	0	0	-0.00327881	-0.0034408	-0.00325406	-0.00428467	-0.00175761	-0.00027694
0.17919984	0	0	0	0	0	0	0	0	0	0	0	0	0	0	0	0	0	0	0	0	0	0	0	0	0	0	0	0	0	0	0	0	0	0	0	0	0.00616559	0.00565591	-0.00023922	-0.00120482	0.00470362	0.00000858	0.00443242	0.00455706	-0.01423634	-0.00946688	0	-0.0098072	0	0	0	0	0	0	0	0	0	0	-0.00461469	-0.00685591	0	0	0.00234855	0	0	0	-0.00328079	-0.00344371	-0.00327826	-0.00426046	-0.00180044	-0.00038335
0.18106651	0	0	0	0	0	0	0	0	0	0	0	0	0	0	0	0	0	0	0	0	0	0	0	0	0	0	0	0	0	0	0	0	0	0	0	0	0.00618507	0.00567625	-0.0002333	-0.00117962	0.00472203	0.00000794	0.00444449	0.00457271	-0.0141354	-0.00942273	0	-0.00976758	0	0	0	0	0	0	0	0	0	0	-0.00463419	-0.00681232	0	0	0.00221693	0	0	0	-0.00328121	-0.00344466	-0.00329614	-0.00423947	-0.00183237	-0.00047449
0.18293317	0	0	0	0	0	0	0	0	0	0	0	0	0	0	0	0	0	0	0	0	0	0	0	0	0	0	0	0	0	0	0	0	0	0	0	0	0.00620869	0.00570223	-0.00022828	-0.00115856	0.00474438	0.00000745	0.00445745	0.00459061	-0.01405798	-0.00939936	0	-0.00974734	0	0	0	0	0	0	0	0	0	0	-0.00464589	-0.00679405	0	0	0.00210536	0	0	0	-0.00328072	-0.00344433	-0.00330836	-0.00422281	-0.00185412	-0.00054937
0.18479984	0	0	0	0	0	0	0	0	0	0	0	0	0	0	0	0	0	0	0	0	0	0	0	0	0	0	0	0	0	0	0	0	0	0	0	0	0.00623592	0.00573343	-0.00022436	-0.00114254	0.00477035	0.00000713	0.00447083	0.00461028	-0.01400743	-0.009398	0	-0.00975452	0	0	0	0	0	0	0	0	0	0	-0.00465026	-0.0068024	0	0	0.0020201	0	0	0	-0.00327977	-0.00344319	-0.00331553	-0.00421145	-0.001864	-0.0006066
0.1866665	0	0	0	0	0	0	0	0	0	0	0	0	0	0	0	0	0	0	0	0	0	0	0	0	0	0	0	0	0	0	0	0	0	0	0	0	0.00626699	0.00576895	-0.00022172	-0.00113233	0.00479925	0.00000699	0.00448405	0.00463101	-0.01398619	-0.00941891	0	-0.00979942	0	0	0	0	0	0	0	0	0	0	-0.00464761	-0.00683755	0	0	0.00196661	0	0	0	-0.00327847	-0.00344144	-0.00331817	-0.00420593	-0.00186135	-0.00064717
0.18853317	0	0	0	0	0	0	0	0	0	0	0	0	0	0	0	0	0	0	0	0	0	0	0	0	0	0	0	0	0	0	0	0	0	0	0	0	0.00629777	0.00580745	-0.00022055	-0.00112863	0.00483002	0.00000706	0.00449654	0.00465193	-0.01399613	-0.00946162	0	-0.0098723	0	0	0	0	0	0	0	0	0	0	-0.00463796	-0.00689889	0	0	0.00194964	0	0	0	-0.00327665	-0.00343894	-0.00331664	-0.00420645	-0.00184519	-0.00060104
0.19039983	0	0	0	0	0	0	0	0	0	0	0	0	0	0	0	0	0	0	0	0	0	0	0	0	0	0	0	0	0	0	0	0	0	0	0	0	0.00632843	0.0058473	-0.00022096	-0.00113194	0.0048614	0.00000732	0.00450781	0.00467216	-0.01403831	-0.00952466	0	-0.00996997	0	0	0	0	0	0	0	0	0	0	-0.00462111	-0.00698483	0	0	0.00197247	0	0	0	-0.0032738	-0.00343529	-0.00331111	-0.0042129	-0.00181423	-0.000592
0.1922665	0	0	0	0	0	0	0	0	0	0	0	0	0	0	0	0	0	0	0	0	0	0	0	0	0	0	0	0	0	0	0	0	0	0	0	0	0.00635767	0.00588677	-0.00022297	-0.00114231	0.00489197	0.00000779	0.00451759	0.00469092	-0.01411198	-0.00960528	0	-0.01008732	0	0	0	0	0	0	0	0	0	0	-0.00459682	-0.00709233	0	0	0.00203536	0	0	0	-0.00326915	-0.00342978	-0.00330156	-0.00422458	-0.00176718	-0.00055846
0.19413316	0	0	0	0	0	0	0	0	0	0	0	0	0	0	0	0	0	0	0	0	0	0	0	0	0	0	0	0	0	0	0	0	0	0	0	0	0.00638412	0.00592423	-0.0002265	-0.00115937	0.00492039	0.00000843	0.00452582	0.00470764	-0.01421483	-0.00969985	0	-0.01021794	0	0	0	0	0	0	0	0	0	0	-0.00456475	-0.00721725	0	0	0.00213558	0	0	0	-0.00326174	-0.00342154	-0.0032878	-0.00424042	-0.00170267	-0.00050035
0.19599983	0	0	0	0	0	0	0	0	0	0	0	0	0	0	0	0	0	0	0	0	0	0	0	0	0	0	0	0	0	0	0	0	0	0	0	0	0.00640688	0.00595834	-0.0002314	-0.00118248	0.00494549	0.00000924	0.00453264	0.00472199	-0.01434351	-0.00980402	0	-0.01035481	0	0	0	0	0	0	0	0	0	0	-0.00452446	-0.0073549	0	0	0.00226809	0	0	0	-0.00325062	-0.00340964	-0.00326932	-0.00425916	-0.00161925	-0.00041807
0.19786649	0	0	0	0	0	0	0	0	0	0	0	0	0	0	0	0	0	0	0	0	0	0	0	0	0	0	0	0	0	0	0	0	0	0	0	0	0.00642538	0.00598855	-0.00023749	-0.00121079	0.0049664	0.00001017	0.00453828	0.00473387	-0.0144938	-0.00992055	0	-0.01049095	0	0	0	0	0	0	0	0	0	0	-0.00447552	-0.00750022	0	0	0.0024259	0	0	0	-0.00323494	-0.00339323	-0.00324544	-0.00427942	-0.00151554	-0.00031259
0.19973316	0	0	0	0	0	0	0	0	0	0	0	0	0	0	0	0	0	0	0	0	0	0	0	0	0	0	0	0	0	0	0	0	0	0	0	0	0.00643947	0.00601325	-0.00024452	-0.00124324	0.00498257	0.0000112	0.00454297	0.0047433	-0.01466061	-0.01008159	0	-0.0106199	0	0	0	0	0	0	0	0	0	0	-0.00441755	-0.00764805	0	0	0.00260063	0	0	0	-0.00321414	-0.00337168	-0.00321533	-0.00429983	-0.00139013	-0.00018582
0.20159982	0	0	0	0	0	0	0	0	0	0	0	0	0	0	0	0	0	0	0	0	0	0	0	0	0	0	0	0	0	0	0	0	0	0	0	0	0.00644946	0.00603285	-0.00025222	-0.00127861	0.00499377	0.0000123	0.00454685	0.00475037	-0.01483789	-0.01023302	0	-0.01073619	0	0	0	0	0	0	0	0	0	0	-0.00435054	-0.00779311	0	0	0.00278308	0	0	0	-0.00318811	-0.00334479	-0.00317826	-0.00431909	-0.00124182	-0.00004091
0.20346649	0	0	0	0	0	0	0	0	0	0	0	0	0	0	0	0	0	0	0	0	0	0	0	0	0	0	0	0	0	0	0	0	0	0	0	0	0.00645513	0.00604721	-0.00026031	-0.00131571	0.00499998	0.00001342	0.00454988	0.00475512	-0.01501943	-0.01036973	0	-0.01083593	0	0	0	0	0	0	0	0	0	0	-0.00427493	-0.00793052	0	0	0.00296456	0	0	0	-0.0031573	-0.00331285	-0.00313379	-0.00433617	-0.00106968	0.00011793
0.20533315	0	0	0	0	0	0	0	0	0	0	0	0	0	0	0	0	0	0	0	0	0	0	0	0	0	0	0	0	0	0	0	0	0	0	0	0	0.00645698	0.00605629	-0.00026856	-0.00135345	0.00500132	0.00001455	0.00455188	0.00475751	-0.01519945	-0.0104883	0	-0.01091727	0	0	0	0	0	0	0	0	0	0	-0.00419172	-0.00805621	0	0	0.00313796	0	0	0	-0.00312269	-0.00327673	-0.00308185	-0.00435047	-0.00087315	0.00028596
0.20719982	0	0	0	0	0	0	0	0	0	0	0	0	0	0	0	0	0	0	0	0	0	0	0	0	0	0	0	0	0	0	0	0	0	0	0	0	0.0064552	0.00606007	-0.00027676	-0.00139095	0.00499798	0.00001565	0.00455255	0.00475739	-0.01537298	-0.01058719	0	-0.01098043	0	0	0	0	0	0	0	0	0	0	-0.00410238	-0.0081672	0	0	0.00329815	0	0	0	-0.00308567	-0.00323771	-0.00302283	-0.0043618	-0.00065139	0.00045831
0.20906648	0	0	0	0	0	0	0	0	0	0	0	0	0	0	0	0	0	0	0	0	0	0	0	0	0	0	0	0	0	0	0	0	0	0	0	0	0.00644983	0.00605852	-0.00028479	-0.00142763	0.00499008	0.00001671	0.00455152	0.00475454	-0.01553651	-0.010667	0	-0.01102759	0	0	0	0	0	0	0	0	0	0	-0.00400847	-0.00826208	0	0	0.00344243	0	0	0	-0.00304775	-0.00319718	-0.00295729	-0.00437032	-0.00038814	0.00063092
0.21093315	0	0	0	0	0	0	0	0	0	0	0	0	0	0	0	0	0	0	0	0	0	0	0	0	0	0	0	0	0	0	0	0	0	0	0	0	0.00644076	0.00605147	-0.00029243	-0.00146249	0.00497767	0.00001771	0.00454837	0.00474861	-0.01568444	-0.0107283	0	-0.01106139	0	0	0	0	0	0	0	0	0	0	-0.00391362	-0.00833871	0	0	0.00356737	0	0	0	-0.00301122	-0.00315749	-0.00288738	-0.00437631	-0.0004	0.00045222
0.21279981	0	0	0	0	0	0	0	0	0	0	0	0	0	0	0	0	0	0	0	0	0	0	0	0	0	0	0	0	0	0	0	0	0	0	0	0	0.00642788	0.00603911	-0.00029971	-0.00149567	0.00496085	0.00001864	0.00454283	0.00473936	-0.01581714	-0.01077516	0	-0.0110863	0	0	0	0	0	0	0	0	0	0	-0.00381885	-0.00839916	0	0	0.00367461	0	0	0	-0.00297698	-0.00311953	-0.00281374	-0.00438037	-0.00039674	0.00070529
0.21466647	0	0	0	0	0	0	0	0	0	0	0	0	0	0	0	0	0	0	0	0	0	0	0	0	0	0	0	0	0	0	0	0	0	0	0	0	0.0064114	0.00602258	-0.00030693	-0.00152851	0.00494004	0.00001957	0.00453493	0.00472693	-0.01594204	-0.01081431	0	-0.01110692	0	0	0	0	0	0	0	0	0	0	-0.00372032	-0.0084498	0	0	0.00376962	0	0	0	-0.00294336	-0.00308161	-0.00273399	-0.00438281	-0.00051695	0.0009222
0.21653314	0	0	0	0	0	0	0	0	0	0	0	0	0	0	0	0	0	0	0	0	0	0	0	0	0	0	0	0	0	0	0	0	0	0	0	0	0.00639184	0.00600349	-0.00031423	-0.00156192	0.00491599	0.00002052	0.00452493	0.00471171	-0.0160655	-0.01084992	0	-0.01112526	0	0	0	0	0	0	0	0	0	0	-0.00361457	-0.00849529	0	0	0.00385527	0	0	0	-0.00290859	-0.00304187	-0.00264606	-0.00438368	-0.00058746	0.00112773
0.21839981	0	0	0	0	0	0	0	0	0	0	0	0	0	0	0	0	0	0	0	0	0	0	0	0	0	0	0	0	0	0	0	0	0	0	0	0	0.00637036	0.00598397	-0.00032177	-0.00159677	0.00488975	0.00002153	0.00451332	0.00469445	-0.01619427	-0.01088535	0	-0.01114199	0	0	0	0	0	0	0	0	0	0	-0.00349652	-0.00854012	0	0	0.00393376	0	0	0	-0.00287003	-0.00299758	-0.00254683	-0.0043824	-0.00061819	0.00133323
0.22026647	0	0	0	0	0	0	0	0	0	0	0	0	0	0	0	0	0	0	0	0	0	0	0	0	0	0	0	0	0	0	0	0	0	0	0	0	0.006348	0.00596609	-0.00032953	-0.00163316	0.00486246	0.00002263	0.0045008	0.00467607	-0.01633045	-0.01092286	0	-0.0111572	0	0	0	0	0	0	0	0	0	0	-0.00336202	-0.00858702	0	0	0.00400478	0	0	0	-0.0028254	-0.00294634	-0.00243383	-0.00437749	-0.0006101	0.00154573
0.22213314	0	0	0	0	0	0	0	0	0	0	0	0	0	0	0	0	0	0	0	0	0	0	0	0	0	0	0	0	0	0	0	0	0	0	0	0	0.00632597	0.00595138	-0.00033717	-0.00166978	0.00483531	0.00002378	0.00448809	0.00465753	-0.01646967	-0.0109611	0	-0.01116943	0	0	0	0	0	0	0	0	0	0	-0.00321292	-0.00863455	0	0	0.00406534	0	0	0	-0.00277489	-0.0028884	-0.00230889	-0.0043679	-0.00057267	0.00174968
0.2239998	0	0	0	0	0	0	0	0	0	0	0	0	0	0	0	0	0	0	0	0	0	0	0	0	0	0	0	0	0	0	0	0	0	0	0	0	0.00630535	0.00594087	-0.00034435	-0.00170507	0.00480947	0.00002493	0.00447597	0.00463981	-0.01660613	-0.01099802	0	-0.01117723	0	0	0	0	0	0	0	0	0	0	-0.00305375	-0.00868044	0	0	0.00411344	0	0	0	-0.00271976	-0.00282526	-0.00217593	-0.00435315	-0.00051526	0.00193979
0.22586647	0	0	0	0	0	0	0	0	0	0	0	0	0	0	0	0	0	0	0	0	0	0	0	0	0	0	0	0	0	0	0	0	0	0	0	0	0.006287	0.00593524	-0.00035084	-0.00173797	0.0047858	0.00002605	0.00446495	0.00462372	-0.0167357	-0.01103268	0	-0.0111799	0	0	0	0	0	0	0	0	0	0	-0.00288785	-0.00872382	0	0	0.00414925	0	0	0	-0.00266081	-0.00275788	-0.00203807	-0.00433282	-0.00044513	0.00209585
0.22773313	0	0	0	0	0	0	0	0	0	0	0	0	0	0	0	0	0	0	0	0	0	0	0	0	0	0	0	0	0	0	0	0	0	0	0	0	0.00627161	0.0059347	-0.00035651	-0.00176775	0.00476508	0.00002712	0.00445599	0.00460901	-0.01685578	-0.01106403	0	-0.01117658	0	0	0	0	0	0	0	0	0	0	-0.0027185	-0.00876407	0	0	0.00417405	0	0	0	-0.00259884	-0.00268727	-0.00189842	-0.00430689	-0.00036804	0.00223637
0.2295998	0	0	0	0	0	0	0	0	0	0	0	0	0	0	0	0	0	0	0	0	0	0	0	0	0	0	0	0	0	0	0	0	0	0	0	0	0.00625983	0.00593962	-0.00036129	-0.00179402	0.00474787	0.00002811	0.00444941	0.00459846	-0.01696487	-0.01109136	0	-0.01116656	0	0	0	0	0	0	0	0	0	0	-0.00254806	-0.00880114	0	0	0.00418965	0	0	0	-0.00253433	-0.00261407	-0.00175938	-0.00427538	-0.00028799	0.00236351
0.23146646	0	0	0	0	0	0	0	0	0	0	0	0	0	0	0	0	0	0	0	0	0	0	0	0	0	0	0	0	0	0	0	0	0	0	0	0	0.00625185	0.00594912	-0.0003652	-0.00181665	0.00473452	0.00002903	0.00444552	0.00459118	-0.01706225	-0.01111396	0	-0.01114911	0	0	0	0	0	0	0	0	0	0	-0.00237841	-0.008835	0	0	0.004198	0	0	0	-0.00246771	-0.00253886	-0.0016229	-0.00423846	-0.00020766	0.00247746
0.23333313	0	0	0	0	0	0	0	0	0	0	0	0	0	0	0	0	0	0	0	0	0	0	0	0	0	0	0	0	0	0	0	0	0	0	0	0	0.00624759	0.0059628	-0.00036828	-0.00183558	0.00472513	0.00002985	0.00444441	0.00458726	-0.01714736	-0.01113094	0	-0.01112368	0	0	0	0	0	0	0	0	0	0	-0.00221194	-0.00886541	0	0	0.00420085	0	0	0	-0.00239978	-0.0024626	-0.00149116	-0.00419672	-0.00012929	0.00257842
0.23519979	0	0	0	0	0	0	0	0	0	0	0	0	0	0	0	0	0	0	0	0	0	0	0	0	0	0	0	0	0	0	0	0	0	0	0	0	0.00624691	0.00597965	-0.0003706	-0.00185103	0.00471958	0.00003058	0.00444596	0.00458657	-0.0172205	-0.01114169	0	-0.01108988	0	0	0	0	0	0	0	0	0	0	-0.00205004	-0.00889227	0	0	0.00419981	0	0	0	-0.00233106	-0.0023859	-0.00136538	-0.00415071	-0.00005408	0.00266739
0.23706646	0	0	0	0	0	0	0	0	0	0	0	0	0	0	0	0	0	0	0	0	0	0	0	0	0	0	0	0	0	0	0	0	0	0	0	0	0.00624939	0.00599909	-0.00037227	-0.00186323	0.00471754	0.00003121	0.00444991	0.0045888	-0.01728189	-0.0111457	0	-0.01104782	0	0	0	0	0	0	0	0	0	0	-0.00189473	-0.00891533	0	0	0.00419617	0	0	0	-0.00226251	-0.00230986	-0.00124711	-0.00410143	0.00001679	0.00274505
0.23893312	0	0	0	0	0	0	0	0	0	0	0	0	0	0	0	0	0	0	0	0	0	0	0	0	0	0	0	0	0	0	0	0	0	0	0	0	0.00625453	0.00601978	-0.0003734	-0.00187259	0.00472	0.00003176	0.00445589	0.00459354	-0.01733251	-0.01114285	0	-0.01099763	0	0	0	0	0	0	0	0	0	0	-0.00174637	-0.00893467	0	0	0.00419094	0	0	0	-0.0021945	-0.00223485	-0.00113648	-0.00404947	0.00008316	0.00281288
0.24079979	0	0	0	0	0	0	0	0	0	0	0	0	0	0	0	0	0	0	0	0	0	0	0	0	0	0	0	0	0	0	0	0	0	0	0	0	0.00626174	0.00604177	-0.00037409	-0.00187958	0.00472345	0.00003224	0.00446351	0.00460028	-0.0173737	-0.01113307	0	-0.01093944	0	0	0	0	0	0	0	0	0	0	-0.00160446	-0.00895031	0	0	0.00418473	0	0	0	-0.00212709	-0.0021609	-0.00103279	-0.00399528	0.00014538	0.00287256
0.24266645	0	0	0	0	0	0	0	0	0	0	0	0	0	0	0	0	0	0	0	0	0	0	0	0	0	0	0	0	0	0	0	0	0	0	0	0	0.00627038	0.00606394	-0.00037443	-0.00188455	0.0047287	0.00003265	0.00447227	0.00460845	-0.01740642	-0.01111652	0	-0.01087416	0	0	0	0	0	0	0	0	0	0	-0.00146986	-0.00896202	0	0	0.004178	0	0	0	-0.00206104	-0.00208882	-0.00093625	-0.00393986	0.00020326	0.00292496
0.24453312	0	0	0	0	0	0	0	0	0	0	0	0	0	0	0	0	0	0	0	0	0	0	0	0	0	0	0	0	0	0	0	0	0	0	0	0	0.00627983	0.00608588	-0.0003745	-0.00188789	0.00473512	0.00003301	0.00448189	0.00461749	-0.01743183	-0.01109362	0	-0.0108028	0	0	0	0	0	0	0	0	0	0	-0.00134247	-0.00896978	0	0	0.00417096	0	0	0	-0.00199676	-0.00201893	-0.00084633	-0.00388393	0.0002571	0.00297122
0.24639978	0	0	0	0	0	0	0	0	0	0	0	0	0	0	0	0	0	0	0	0	0	0	0	0	0	0	0	0	0	0	0	0	0	0	0	0	0.00628957	0.00610707	-0.00037436	-0.00188993	0.0047422	0.00003332	0.00449161	0.0046269	-0.01745109	-0.01106502	0	-0.01072661	0	0	0	0	0	0	0	0	0	0	-0.00122216	-0.00897356	0	0	0.00416368	0	0	0	-0.00193462	-0.00195159	-0.00076239	-0.00382819	0.00030722	0.00301231
0.24826645	0	0	0	0	0	0	0	0	0	0	0	0	0	0	0	0	0	0	0	0	0	0	0	0	0	0	0	0	0	0	0	0	0	0	0	0	0.00629911	0.00612722	-0.00037407	-0.00189095	0.00474926	0.0000336	0.00450121	0.00463621	-0.01746523	-0.01103159	0	-0.01064724	0	0	0	0	0	0	0	0	0	0	-0.00110904	-0.00897342	0	0	0.00415618	0	0	0	-0.00187514	-0.00188726	-0.00068402	-0.00377346	0.00035385	0.00304894
0.25013311	0	0	0	0	0	0	0	0	0	0	0	0	0	0	0	0	0	0	0	0	0	0	0	0	0	0	0	0	0	0	0	0	0	0	0	0	0.00630803	0.00614605	-0.00037366	-0.00189121	0.00475593	0.00003384	0.00451035	0.00464503	-0.01747521	-0.01099453	0	-0.01056675	0	0	0	0	0	0	0	0	0	0	-0.00100354	-0.00896952	0	0	0.00414848	0	0	0	-0.00181897	-0.00182656	-0.00061111	-0.00372065	0.00039704	0.00308161
0.25199978	0	0	0	0	0	0	0	0	0	0	0	0	0	0	0	0	0	0	0	0	0	0	0	0	0	0	0	0	0	0	0	0	0	0	0	0	0.00631618	0.00616343	-0.00037319	-0.00189093	0.00476185	0.00003406	0.00451878	0.00465306	-0.01748181	-0.01095521	0	-0.01048709	0	0	0	0	0	0	0	0	0	0	-0.00090552	-0.00896227	0	0	0.00414055	0	0	0	-0.00176644	-0.00176978	-0.00054314	-0.00367036	0.00043706	0.00311087
0.25386644	0	0	0	0	0	0	0	0	0	0	0	0	0	0	0	0	0	0	0	0	0	0	0	0	0	0	0	0	0	0	0	0	0	0	0	0	0.00632311	0.00617932	-0.00037267	-0.0018903	0.00476677	0.00003425	0.00452633	0.00466008	-0.01748559	-0.01091504	0	-0.01040997	0	0	0	0	0	0	0	0	0	0	-0.00081447	-0.0089522	0	0	0.00413226	0	0	0	-0.00171765	-0.00171696	-0.00047946	-0.00362286	0.0004743	0.00313729
0.25573311	0	0	0	0	0	0	0	0	0	0	0	0	0	0	0	0	0	0	0	0	0	0	0	0	0	0	0	0	0	0	0	0	0	0	0	0	0.00632875	0.00619375	-0.00037212	-0.00188947	0.00477052	0.00003444	0.00453316	0.00466598	-0.01748696	-0.01087536	0	-0.01033695	0	0	0	0	0	0	0	0	0	0	-0.00072999	-0.00893988	0	0	0.00412357	0	0	0	-0.00167266	-0.00166811	-0.00041957	-0.00357838	0.00050903	0.00316128
0.25759977	0	0	0	0	0	0	0	0	0	0	0	0	0	0	0	0	0	0	0	0	0	0	0	0	0	0	0	0	0	0	0	0	0	0	0	0	0.00633325	0.00620676	-0.00037157	-0.00188855	0.00477305	0.00003461	0.00453867	0.00467071	-0.01748617	-0.01083743	0	-0.01026939	0	0	0	0	0	0	0	0	0	0	-0.00065187	-0.00892599	0	0	0.00411448	0	0	0	-0.00163153	-0.00162328	-0.00036321	-0.0035371	0.00054148	0.00318313
0.25946643	0	0	0	0	0	0	0	0	0	0	0	0	0	0	0	0	0	0	0	0	0	0	0	0	0	0	0	0	0	0	0	0	0	0	0	0	0.00633653	0.00621837	-0.00037103	-0.00188767	0.00477434	0.00003477	0.00454322	0.00467425	-0.01748274	-0.01080292	0	-0.01020871	0	0	0	0	0	0	0	0	0	0	-0.00057977	-0.00891171	0	0	0.00410493	0	0	0	-0.00159421	-0.00158239	-0.00031013	-0.00349892	0.00057162	0.00320308
0.2613331	0	0	0	0	0	0	0	0	0	0	0	0	0	0	0	0	0	0	0	0	0	0	0	0	0	0	0	0	0	0	0	0	0	0	0	0	0.00633863	0.00622852	-0.00037053	-0.0018869	0.00477445	0.00003493	0.00454675	0.00467662	-0.01747687	-0.0107732	0	-0.01015645	0	0	0	0	0	0	0	0	0	0	-0.00051453	-0.00889795	0	0	0.00409515	0	0	0	-0.00156116	-0.00154597	-0.000261	-0.0034644	0.00059917	0.00322103
0.26319977	0	0	0	0	0	0	0	0	0	0	0	0	0	0	0	0	0	0	0	0	0	0	0	0	0	0	0	0	0	0	0	0	0	0	0	0	0.00633976	0.00623723	-0.00037007	-0.00188627	0.00477365	0.00003507	0.00454936	0.00467801	-0.01746921	-0.0107487	0	-0.01011298	0	0	0	0	0	0	0	0	0	0	-0.00045686	-0.00888538	0	0	0.00408552	0	0	0	-0.00153257	-0.00151428	-0.00021663	-0.00343395	0.00062377	0.00323683
0.26506643	0	0	0	0	0	0	0	0	0	0	0	0	0	0	0	0	0	0	0	0	0	0	0	0	0	0	0	0	0	0	0	0	0	0	0	0	0.00634019	0.0062446	-0.00036967	-0.0018858	0.00477226	0.00003519	0.00455125	0.00467868	-0.01745963	-0.01072969	0	-0.01007791	0	0	0	0	0	0	0	0	0	0	-0.00040673	-0.00887492	0	0	0.00407632	0	0	0	-0.0015082	-0.00148712	-0.00017736	-0.00340733	0.0006453	0.0032505
0.2669331	0	0	0	0	0	0	0	0	0	0	0	0	0	0	0	0	0	0	0	0	0	0	0	0	0	0	0	0	0	0	0	0	0	0	0	0	0.00634015	0.00625059	-0.00036934	-0.00188551	0.0047706	0.0000353	0.00455257	0.00467884	-0.01744826	-0.01071642	0	-0.01005106	0	0	0	0	0	0	0	0	0	0	-0.0003645	-0.00886743	0	0	0.00406789	0	0	0	-0.001488	-0.00146454	-0.0001438	-0.00338456	0.00066348	0.00326198
0.26879976	0	0	0	0	0	0	0	0	0	0	0	0	0	0	0	0	0	0	0	0	0	0	0	0	0	0	0	0	0	0	0	0	0	0	0	0	0.00633992	0.00625521	-0.00036911	-0.00188543	0.00476899	0.00003538	0.0045535	0.00467875	-0.01743496	-0.01070892	0	-0.01003183	0	0	0	0	0	0	0	0	0	0	-0.00033027	-0.00886372	0	0	0.00406053	0	0	0	-0.00147177	-0.00144638	-0.0001164	-0.00336543	0.00067813	0.00327125
0.27066642	0	0	0	0	0	0	0	0	0	0	0	0	0	0	0	0	0	0	0	0	0	0	0	0	0	0	0	0	0	0	0	0	0	0	0	0	0.00633973	0.00625841	-0.00036898	-0.0018856	0.00476785	0.00003544	0.00455421	0.00467863	-0.01741962	-0.01070709	0	-0.01001959	0	0	0	0	0	0	0	0	0	0	-0.00030426	-0.00886449	0	0	0.00405457	0	0	0	-0.00145936	-0.00143258	-0.0000957	-0.00334979	0.00068903	0.00327825
0.27253309	0	0	0	0	0	0	0	0	0	0	0	0	0	0	0	0	0	0	0	0	0	0	0	0	0	0	0	0	0	0	0	0	0	0	0	0	0.00633985	0.00626015	-0.00036897	-0.00188599	0.00476732	0.00003547	0.00455486	0.00467874	-0.01740227	-0.01071054	0	-0.01001354	0	0	0	0	0	0	0	0	0	0	-0.00028677	-0.00887014	0	0	0.00405036	0	0	0	-0.00145066	-0.00142309	-0.0000823	-0.00333753	0.0006959	0.00328284
0.27439976	0	0	0	0	0	0	0	0	0	0	0	0	0	0	0	0	0	0	0	0	0	0	0	0	0	0	0	0	0	0	0	0	0	0	0	0	0.00634053	0.00626045	-0.00036908	-0.00188655	0.00476782	0.00003547	0.00455565	0.00467934	-0.01738305	-0.01071848	0	-0.01001252	0	0	0	0	0	0	0	0	0	0	-0.00027798	-0.00888073	0	0	0.00404823	0	0	0	-0.00144549	-0.00141779	-0.00007671	-0.00332852	0.00069852	0.0032849
0.27626642	0	0	0	0	0	0	0	0	0	0	0	0	0	0	0	0	0	0	0	0	0	0	0	0	0	0	0	0	0	0	0	0	0	0	0	0	0.00634203	0.00625935	-0.0003693	-0.00188719	0.00476969	0.00003544	0.00455676	0.00468068	-0.01736191	-0.0107302	0	-0.01001552	0	0	0	0	0	0	0	0	0	0	-0.00027816	-0.00889622	0	0	0.00404849	0	0	0	-0.00144372	-0.00141659	-0.00007951	-0.00332263	0.00069662	0.00328422
0.27813309	0	0	0	0	0	0	0	0	0	0	0	0	0	0	0	0	0	0	0	0	0	0	0	0	0	0	0	0	0	0	0	0	0	0	0	0	0.00634453	0.006257	-0.00036962	-0.00188779	0.00477312	0.00003537	0.00455835	0.00468294	-0.01733844	-0.01074513	0	-0.01002168	0	0	0	0	0	0	0	0	0	0	-0.00028731	-0.0089165	0	0	0.00405128	0	0	0	-0.00144514	-0.00141933	-0.00009095	-0.00331958	0.00069009	0.00328064
0.27999975	0	0	0	0	0	0	0	0	0	0	0	0	0	0	0	0	0	0	0	0	0	0	0	0	0	0	0	0	0	0	0	0	0	0	0	0	0.00634814	0.00625361	-0.00037	-0.00188819	0.00477823	0.00003527	0.00456052	0.00468625	-0.0173123	-0.01076272	0	-0.0100303	0	0	0	0	0	0	0	0	0	0	-0.00030531	-0.00894118	0	0	0.00405661	0	0	0	-0.00144956	-0.0014258	-0.00011109	-0.00331915	0.00067887	0.00327401
0.28186641	0	0	0	0	0	0	0	0	0	0	0	0	0	0	0	0	0	0	0	0	0	0	0	0	0	0	0	0	0	0	0	0	0	0	0	0	0.0063529	0.00624942	-0.00037041	-0.0018882	0.00478505	0.00003512	0.00456334	0.00469064	-0.01728346	-0.01078258	0	-0.01004116	0	0	0	0	0	0	0	0	0	0	-0.00033251	-0.00896969	0	0	0.0040645	0	0	0	-0.00145705	-0.00143611	-0.00014026	-0.00332141	0.00066266	0.00326402
0.28373308	0	0	0	0	0	0	0	0	0	0	0	0	0	0	0	0	0	0	0	0	0	0	0	0	0	0	0	0	0	0	0	0	0	0	0	0	0.00635877	0.00624476	-0.00037078	-0.00188764	0.00479352	0.00003493	0.00456681	0.0046961	-0.01725197	-0.01080431	0	-0.01005412	0	0	0	0	0	0	0	0	0	0	-0.00036901	-0.00900127	0	0	0.00407481	0	0	0	-0.00146766	-0.00145024	-0.00017849	-0.00332642	0.00064155	0.00325041
0.28559975	0	0	0	0	0	0	0	0	0	0	0	0	0	0	0	0	0	0	0	0	0	0	0	0	0	0	0	0	0	0	0	0	0	0	0	0	0.00636572	0.00623996	-0.00037108	-0.0018863	0.00480348	0.00003471	0.0045709	0.00470253	-0.01721792	-0.01082764	0	-0.01006918	0	0	0	0	0	0	0	0	0	0	-0.00041464	-0.00903505	0	0	0.00408725	0	0	0	-0.00148133	-0.00146814	-0.00022549	-0.00333415	0.00061558	0.00323299
0.28746641	0	0	0	0	0	0	0	0	0	0	0	0	0	0	0	0	0	0	0	0	0	0	0	0	0	0	0	0	0	0	0	0	0	0	0	0	0.00637342	0.00623535	-0.00037124	-0.00188406	0.00481461	0.00003444	0.0045755	0.00470977	-0.01718155	-0.01085239	0	-0.01008655	0	0	0	0	0	0	0	0	0	0	-0.00046905	-0.0090701	0	0	0.0041014	0	0	0	-0.00149803	-0.00148965	-0.00028069	-0.00334454	0.00058496	0.00321165
0.28933307	0	0	0	0	0	0	0	0	0	0	0	0	0	0	0	0	0	0	0	0	0	0	0	0	0	0	0	0	0	0	0	0	0	0	0	0	0.0063817	0.00623117	-0.00037123	-0.00188084	0.00482668	0.00003415	0.00458046	0.00471769	-0.01714331	-0.01087846	0	-0.0101066	0	0	0	0	0	0	0	0	0	0	-0.00053166	-0.00910542	0	0	0.00411675	0	0	0	-0.00151768	-0.00151464	-0.00034325	-0.00335756	0.00055009	0.00318637
0.29119974	0	0	0	0	0	0	0	0	0	0	0	0	0	0	0	0	0	0	0	0	0	0	0	0	0	0	0	0	0	0	0	0	0	0	0	0	0.00639017	0.00622754	-0.00037103	-0.00187664	0.00483922	0.00003383	0.00458557	0.00472579	-0.01710383	-0.01090585	0	-0.01012986	0	0	0	0	0	0	0	0	0	0	-0.00060171	-0.00914006	0	0	0.00413274	0	0	0	-0.00154023	-0.00154291	-0.00041211	-0.00337319	0.00051154	0.00315727
0.29306641	0	0	0	0	0	0	0	0	0	0	0	0	0	0	0	0	0	0	0	0	0	0	0	0	0	0	0	0	0	0	0	0	0	0	0	0	0.00639868	0.0062247	-0.00037063	-0.00187151	0.00485183	0.00003349	0.00459059	0.00473386	-0.01706401	-0.01093454	0	-0.01015694	0	0	0	0	0	0	0	0	0	0	-0.00067838	-0.00917308	0	0	0.00414883	0	0	0	-0.00156563	-0.00157432	-0.0004861	-0.00339146	0.00047	0.00312455
0.29493307	0	0	0	0	0	0	0	0	0	0	0	0	0	0	0	0	0	0	0	0	0	0	0	0	0	0	0	0	0	0	0	0	0	0	0	0	0.00640685	0.00622211	-0.00037003	-0.0018656	0.00486411	0.00003313	0.00459529	0.00474156	-0.01702482	-0.01096442	0	-0.01018837	0	0	0	0	0	0	0	0	0	0	-0.00076066	-0.00920361	0	0	0.00416449	0	0	0	-0.00159379	-0.00160864	-0.0005639	-0.00341239	0.00042637	0.00308856
0.29679974	0	0	0	0	0	0	0	0	0	0	0	0	0	0	0	0	0	0	0	0	0	0	0	0	0	0	0	0	0	0	0	0	0	0	0	0	0.00641431	0.00621975	-0.00036927	-0.00185908	0.00487568	0.00003277	0.00459945	0.00474864	-0.01698721	-0.01099529	0	-0.01022444	0	0	0	0	0	0	0	0	0	0	-0.00084728	-0.00923093	0	0	0.00417924	0	0	0	-0.00162452	-0.00164554	-0.00064399	-0.00343587	0.00038181	0.00304982
0.2986664	0	0	0	0	0	0	0	0	0	0	0	0	0	0	0	0	0	0	0	0	0	0	0	0	0	0	0	0	0	0	0	0	0	0	0	0	0.00642095	0.00621737	-0.00036838	-0.00185215	0.00488622	0.0000324	0.00460245	0.00475482	-0.01695209	-0.01102689	0	-0.01026537	0	0	0	0	0	0	0	0	0	0	-0.00093697	-0.00925443	0	0	0.00419268	0	0	0	-0.00165761	-0.0016847	-0.00072489	-0.00346181	0.00033753	0.00300896
0.30053306	0	0	0	0	0	0	0	0	0	0	0	0	0	0	0	0	0	0	0	0	0	0	0	0	0	0	0	0	0	0	0	0	0	0	0	0	0.00642649	0.00621466	-0.0003674	-0.00184507	0.00489544	0.00003204	0.00460501	0.00475988	-0.01692024	-0.01105889	0	-0.01031123	0	0	0	0	0	0	0	0	0	0	-0.00102847	-0.00927368	0	0	0.00420453	0	0	0	-0.00169287	-0.00172579	-0.0008052	-0.00349014	0.00029498	0.00296671
0.30239973	0	0	0	0	0	0	0	0	0	0	0	0	0	0	0	0	0	0	0	0	0	0	0	0	0	0	0	0	0	0	0	0	0	0	0	0	0.00643078	0.0062114	-0.00036638	-0.00183803	0.00490315	0.00003169	0.00460653	0.00476368	-0.01689237	-0.01109082	0	-0.01036176	0	0	0	0	0	0	0	0	0	0	-0.00112058	-0.00928837	0	0	0.0042146	0	0	0	-0.00173003	-0.00176848	-0.00088364	-0.00352072	0.00025555	0.00292381
0.3042664	0	0	0	0	0	0	0	0	0	0	0	0	0	0	0	0	0	0	0	0	0	0	0	0	0	0	0	0	0	0	0	0	0	0	0	0	0.00643374	0.00620751	-0.00036536	-0.00183125	0.00490919	0.00003135	0.00460693	0.0047661	-0.01686899	-0.01112206	0	-0.01041635	0	0	0	0	0	0	0	0	0	0	-0.00121214	-0.00929833	0	0	0.0042228	0	0	0	-0.00176879	-0.00181235	-0.00095907	-0.00355335	0.00022058	0.00288106
0.30613306	0	0	0	0	0	0	0	0	0	0	0	0	0	0	0	0	0	0	0	0	0	0	0	0	0	0	0	0	0	0	0	0	0	0	0	0	0.00643532	0.00620245	-0.00036439	-0.00182492	0.00491347	0.00003104	0.00460619	0.00476709	-0.0168503	-0.01115191	0	-0.01047397	0	0	0	0	0	0	0	0	0	0	-0.00130186	-0.00930357	0	0	0.00422914	0	0	0	-0.00180866	-0.00185687	-0.0010304	-0.00358765	0.00019119	0.00283933
0.30799973	0	0	0	0	0	0	0	0	0	0	0	0	0	0	0	0	0	0	0	0	0	0	0	0	0	0	0	0	0	0	0	0	0	0	0	0	0.00643548	0.0061963	-0.00036351	-0.00181919	0.00491594	0.00003074	0.0046043	0.00476665	-0.01683635	-0.01117968	0	-0.01053341	0	0	0	0	0	0	0	0	0	0	-0.00138847	-0.00930422	0	0	0.00423366	0	0	0	-0.00184911	-0.00190143	-0.00109663	-0.00362314	0.00016796	0.00279949
0.30986639	0	0	0	0	0	0	0	0	0	0	0	0	0	0	0	0	0	0	0	0	0	0	0	0	0	0	0	0	0	0	0	0	0	0	0	0	0.00643422	0.00618898	-0.00036274	-0.00181422	0.00491656	0.00003047	0.0046013	0.00476477	-0.01682687	-0.01120483	0	-0.0105934	0	0	0	0	0	0	0	0	0	0	-0.00147083	-0.00930059	0	0	0.00423648	0	0	0	-0.00188954	-0.00194542	-0.00115696	-0.00365928	0.00015039	0.00276233
0.31173306	0	0	0	0	0	0	0	0	0	0	0	0	0	0	0	0	0	0	0	0	0	0	0	0	0	0	0	0	0	0	0	0	0	0	0	0	0.00643157	0.00618053	-0.00036212	-0.00181011	0.00491536	0.00003024	0.00459727	0.00476154	-0.01682141	-0.01122688	0	-0.01065239	0	0	0	0	0	0	0	0	0	0	-0.00154755	-0.00929316	0	0	0.00423776	0	0	0	-0.00192917	-0.00198802	-0.00121057	-0.00369527	0.00013658	0.0027287
0.31359972	0	0	0	0	0	0	0	0	0	0	0	0	0	0	0	0	0	0	0	0	0	0	0	0	0	0	0	0	0	0	0	0	0	0	0	0	0.00642753	0.00617099	-0.00036168	-0.00180704	0.0049123	0.00003003	0.00459232	0.00475698	-0.01681864	-0.01124595	0	-0.01070902	0	0	0	0	0	0	0	0	0	0	-0.00161653	-0.00928286	0	0	0.00423757	0	0	0	-0.00196686	-0.00202804	-0.00125614	-0.00372984	0.00012371	0.00269969
0.31546639	0	0	0	0	0	0	0	0	0	0	0	0	0	0	0	0	0	0	0	0	0	0	0	0	0	0	0	0	0	0	0	0	0	0	0	0	0.00642218	0.00616055	-0.00036144	-0.00180508	0.00490747	0.00002987	0.00458656	0.00475122	-0.01681834	-0.01126191	0	-0.01076198	0	0	0	0	0	0	0	0	0	0	-0.00167658	-0.0092704	0	0	0.00423616	0	0	0	-0.00200179	-0.00206465	-0.00129311	-0.00376221	0.00010945	0.00267601
0.31733305	0	0	0	0	0	0	0	0	0	0	0	0	0	0	0	0	0	0	0	0	0	0	0	0	0	0	0	0	0	0	0	0	0	0	0	0	0.00641573	0.00614957	-0.00036138	-0.00180411	0.00490119	0.00002975	0.00458018	0.00474449	-0.01682151	-0.01127424	0	-0.01081027	0	0	0	0	0	0	0	0	0	0	-0.00172846	-0.00925601	0	0	0.00423396	0	0	0	-0.00203391	-0.00209792	-0.00132246	-0.00379263	0.00009309	0.00265741
0.31919972	0	0	0	0	0	0	0	0	0	0	0	0	0	0	0	0	0	0	0	0	0	0	0	0	0	0	0	0	0	0	0	0	0	0	0	0	0.00640895	0.00613978	-0.00036162	-0.0018049	0.00489404	0.00002971	0.00457406	0.00473765	-0.01683052	-0.01128056	0	-0.01084479	0	0	0	0	0	0	0	0	0	0	-0.0017594	-0.00924228	0	0	0.00423147	0	0	0	-0.00205634	-0.00212053	-0.00133578	-0.00381533	0.00007857	0.00264988
0.32106638	0	0	0	0	0	0	0	0	0	0	0	0	0	0	0	0	0	0	0	0	0	0	0	0	0	0	0	0	0	0	0	0	0	0	0	0	0.00640221	0.00613191	-0.00036217	-0.00180758	0.00488639	0.00002976	0.00456854	0.00473104	-0.01684512	-0.01128196	0	-0.01086485	0	0	0	0	0	0	0	0	0	0	-0.00176653	-0.00923084	0	0	0.00422892	0	0	0	-0.00206743	-0.00213078	-0.00133149	-0.00382882	0.00006965	0.00265458
0.32293305	0	0	0	0	0	0	0	0	0	0	0	0	0	0	0	0	0	0	0	0	0	0	0	0	0	0	0	0	0	0	0	0	0	0	0	0	0.00639547	0.0061254	-0.00036292	-0.00181155	0.00487836	0.00002987	0.00456343	0.00472458	-0.01686306	-0.01128088	0	-0.01087578	0	0	0	0	0	0	0	0	0	0	-0.00175726	-0.0092214	0	0	0.00422619	0	0	0	-0.00207071	-0.00213251	-0.0013151	-0.00383583	0.00006682	0.00266751
0.32479971	0	0	0	0	0	0	0	0	0	0	0	0	0	0	0	0	0	0	0	0	0	0	0	0	0	0	0	0	0	0	0	0	0	0	0	0	0.00638923	0.00612092	-0.00036387	-0.00181675	0.00487045	0.00003004	0.0045591	0.00471872	-0.01688443	-0.01127705	0	-0.01087591	0	0	0	0	0	0	0	0	0	0	-0.0017296	-0.00921462	0	0	0.00422333	0	0	0	-0.00206485	-0.00212437	-0.00128565	-0.00383513	0.00007167	0.00268902
0.32666638	0	0	0	0	0	0	0	0	0	0	0	0	0	0	0	0	0	0	0	0	0	0	0	0	0	0	0	0	0	0	0	0	0	0	0	0	0.00638372	0.00611874	-0.00036492	-0.00182276	0.00486299	0.00003027	0.00455568	0.00471366	-0.01690774	-0.01127098	0	-0.01086648	0	0	0	0	0	0	0	0	0	0	-0.00168633	-0.00921035	0	0	0.00422019	0	0	0	-0.00205095	-0.00210759	-0.00124544	-0.00382735	0.00008384	0.00271706
0.32853304	0	0	0	0	0	0	0	0	0	0	0	0	0	0	0	0	0	0	0	0	0	0	0	0	0	0	0	0	0	0	0	0	0	0	0	0	0.00637925	0.00611892	-0.00036601	-0.00182923	0.00485636	0.00003053	0.00455334	0.00470966	-0.01693159	-0.01126269	0	-0.01084783	0	0	0	0	0	0	0	0	0	0	-0.00162946	-0.00920838	0	0	0.00421663	0	0	0	-0.0020297	-0.00208296	-0.00119624	-0.00381275	0.00010266	0.00274996
0.33039971	0	0	0	0	0	0	0	0	0	0	0	0	0	0	0	0	0	0	0	0	0	0	0	0	0	0	0	0	0	0	0	0	0	0	0	0	0.00637617	0.00612187	-0.00036708	-0.00183593	0.00485093	0.00003083	0.00455238	0.00470706	-0.016955	-0.01125138	0	-0.01081844	0	0	0	0	0	0	0	0	0	0	-0.00155854	-0.00920864	0	0	0.00421254	0	0	0	-0.00200051	-0.00204994	-0.0011381	-0.00379052	0.000128	0.00278721
0.33226637	0	0	0	0	0	0	0	0	0	0	0	0	0	0	0	0	0	0	0	0	0	0	0	0	0	0	0	0	0	0	0	0	0	0	0	0	0.00637479	0.00612788	-0.0003681	-0.00184265	0.004847	0.00003115	0.00455307	0.00470614	-0.01697584	-0.01123635	0	-0.0107766	0	0	0	0	0	0	0	0	0	0	-0.00147256	-0.00921119	0	0	0.0042076	0	0	0	-0.00196261	-0.00200771	-0.00107055	-0.00375937	0.00015986	0.00282847
0.33413304	0	0	0	0	0	0	0	0	0	0	0	0	0	0	0	0	0	0	0	0	0	0	0	0	0	0	0	0	0	0	0	0	0	0	0	0	0.00637532	0.00613727	-0.00036904	-0.00184931	0.00484471	0.00003151	0.00455569	0.00470714	-0.01699048	-0.01121678	0	-0.01071949	0	0	0	0	0	0	0	0	0	0	-0.00136849	-0.00921636	0	0	0.00420119	0	0	0	-0.00191423	-0.0019544	-0.00099163	-0.00371676	0.00019889	0.00287416
0.3359997	0	0	0	0	0	0	0	0	0	0	0	0	0	0	0	0	0	0	0	0	0	0	0	0	0	0	0	0	0	0	0	0	0	0	0	0	0.00637788	0.00614993	-0.00036985	-0.00185565	0.00484419	0.0000319	0.00456041	0.00471019	-0.01699571	-0.01119078	0	-0.0106442	0	0	0	0	0	0	0	0	0	0	-0.00124561	-0.00922347	0	0	0.00419286	0	0	0	-0.00185471	-0.00188933	-0.00090097	-0.00366129	0.0002449	0.00292368
0.33786637	0	0	0	0	0	0	0	0	0	0	0	0	0	0	0	0	0	0	0	0	0	0	0	0	0	0	0	0	0	0	0	0	0	0	0	0	0.00638246	0.00616613	-0.00037048	-0.00186135	0.00484547	0.00003229	0.00456725	0.00471533	-0.01698845	-0.011156	0	-0.01054848	0	0	0	0	0	0	0	0	0	0	-0.00110582	-0.009231	0	0	0.00418236	0	0	0	-0.00178466	-0.00181319	-0.00080001	-0.00359283	0.00029663	0.00297553
0.33973303	0	0	0	0	0	0	0	0	0	0	0	0	0	0	0	0	0	0	0	0	0	0	0	0	0	0	0	0	0	0	0	0	0	0	0	0	0.00638896	0.00618541	-0.00037087	-0.00186611	0.00484852	0.00003269	0.00457614	0.0047225	-0.01696501	-0.01110991	0	-0.01042997	0	0	0	0	0	0	0	0	0	0	-0.00095111	-0.00923737	0	0	0.0041695	0	0	0	-0.00170478	-0.00172676	-0.00069022	-0.00351131	0.00035294	0.00302831
0.3415997	0	0	0	0	0	0	0	0	0	0	0	0	0	0	0	0	0	0	0	0	0	0	0	0	0	0	0	0	0	0	0	0	0	0	0	0	0.0063972	0.00620714	-0.000371	-0.00186968	0.0048532	0.00003309	0.00458747	0.00473153	-0.01692171	-0.01104982	0	-0.01028653	0	0	0	0	0	0	0	0	0	0	-0.00078419	-0.00924079	0	0	0.00415428	0	0	0	-0.00161618	-0.00163127	-0.00057351	-0.00341722	0.00041246	0.00308062
0.34346636	0	0	0	0	0	0	0	0	0	0	0	0	0	0	0	0	0	0	0	0	0	0	0	0	0	0	0	0	0	0	0	0	0	0	0	0	0.00640696	0.00623104	-0.00037084	-0.0018719	0.00485935	0.00003347	0.00460009	0.00474226	-0.01685388	-0.01097286	0	-0.01011565	0	0	0	0	0	0	0	0	0	0	-0.00060696	-0.00923959	0	0	0.00413665	0	0	0	-0.00151964	-0.00152756	-0.00045114	-0.00331075	0.0004742	0.00313153
0.34533303	0	0	0	0	0	0	0	0	0	0	0	0	0	0	0	0	0	0	0	0	0	0	0	0	0	0	0	0	0	0	0	0	0	0	0	0	0.00641785	0.00625649	-0.00037039	-0.00187267	0.00486669	0.00003382	0.00461427	0.00475428	-0.01675618	-0.01087615	0	-0.00991509	0	0	0	0	0	0	0	0	0	0	-0.00042149	-0.00923203	0	0	0.00411663	0	0	0	-0.00141609	-0.00141664	-0.00032443	-0.00319236	0.00053725	0.00318027
0.34719969	0	0	0	0	0	0	0	0	0	0	0	0	0	0	0	0	0	0	0	0	0	0	0	0	0	0	0	0	0	0	0	0	0	0	0	0	0.00642973	0.00628337	-0.00036963	-0.00187191	0.00487499	0.00003415	0.00462973	0.00476764	-0.01662327	-0.01075733	0	-0.00968413	0	0	0	0	0	0	0	0	0	0	-0.00023103	-0.00921638	0	0	0.00409445	0	0	0	-0.00130719	-0.00130027	-0.00019546	-0.00306358	0.00060044	0.00322593
0.34906635	0	0	0	0	0	0	0	0	0	0	0	0	0	0	0	0	0	0	0	0	0	0	0	0	0	0	0	0	0	0	0	0	0	0	0	0	0.00644217	0.00631081	-0.0003686	-0.00186961	0.00488397	0.00003445	0.0046461	0.00478182	-0.01645003	-0.01061526	0	-0.00942414	0	0	0	0	0	0	0	0	0	0	-0.00003967	-0.00919139	0	0	0.0040706	0	0	0	-0.00119514	-0.00118082	-0.00006689	-0.00292687	0.00066242	0.00326765
0.35093302	0	0	0	0	0	0	0	0	0	0	0	0	0	0	0	0	0	0	0	0	0	0	0	0	0	0	0	0	0	0	0	0	0	0	0	0	0.00645481	0.00633822	-0.00036732	-0.00186588	0.00489323	0.00003472	0.004663	0.00479652	-0.01623058	-0.01044981	0	-0.00913773	0	0	0	0	0	0	0	0	0	0	0.00014907	-0.00915632	0	0	0.00404555	0	0	0	-0.00108203	-0.0010605	0.00005907	-0.00278479	0.00072216	0.00330498
0.35279969	0	0	0	0	0	0	0	0	0	0	0	0	0	0	0	0	0	0	0	0	0	0	0	0	0	0	0	0	0	0	0	0	0	0	0	0	0.00646733	0.006365	-0.00036583	-0.00186087	0.00490306	0.00003494	0.00468003	0.00481125	-0.01595972	-0.0102626	0	-0.00882982	0	0	0	0	0	0	0	0	0	0	0.00033138	-0.00911118	0	0	0.00401991	0	0	0	-0.00097021	-0.00094179	0.00018001	-0.00264056	0.00077859	0.0033376
0.35466635	0	0	0	0	0	0	0	0	0	0	0	0	0	0	0	0	0	0	0	0	0	0	0	0	0	0	0	0	0	0	0	0	0	0	0	0	0.00647967	0.00639066	-0.00036419	-0.00185481	0.00491234	0.00003513	0.00469681	0.00482575	-0.01563325	-0.01005666	0	-0.00850682	0	0	0	0	0	0	0	0	0	0	0.00050392	-0.00905667	0	0	0.00399439	0	0	0	-0.00086191	-0.00082706	0.00029381	-0.00249752	0.00083084	0.00336544
0.35653302	0	0	0	0	0	0	0	0	0	0	0	0	0	0	0	0	0	0	0	0	0	0	0	0	0	0	0	0	0	0	0	0	0	0	0	0	0.00649094	0.00641447	-0.00036246	-0.00184798	0.00492144	0.00003528	0.00471299	0.00483973	-0.01524821	-0.00983648	0	-0.00817626	0	0	0	0	0	0	0	0	0	0	0.00066403	-0.0089942	0	0	0.00396963	0	0	0	-0.00075906	-0.00071834	0.00039881	-0.00235882	0.00087825	0.00338869
0.35839968	0	0	0	0	0	0	0	0	0	0	0	0	0	0	0	0	0	0	0	0	0	0	0	0	0	0	0	0	0	0	0	0	0	0	0	0	0.00650162	0.00643714	-0.00036071	-0.0018407	0.00493006	0.0000354	0.00472828	0.00485293	-0.01480381	-0.00960783	0	-0.00784638	0	0	0	0	0	0	0	0	0	0	0.00080979	-0.00892593	0	0	0.00394618	0	0	0	-0.00066327	-0.0006173	0.00049384	-0.00222724	0.00092034	0.00340769
0.36026634	0	0	0	0	0	0	0	0	0	0	0	0	0	0	0	0	0	0	0	0	0	0	0	0	0	0	0	0	0	0	0	0	0	0	0	0	0.00651138	0.00645727	-0.00035898	-0.00183321	0.00493811	0.00003549	0.0047425	0.0048652	-0.01430213	-0.00937618	0	-0.00752413	0	0	0	0	0	0	0	0	0	0	0.00094039	-0.00885399	0	0	0.00392448	0	0	0	-0.00057547	-0.00052489	0.00057843	-0.00210474	0.00095702	0.00342293
0.36213301	0	0	0	0	0	0	0	0	0	0	0	0	0	0	0	0	0	0	0	0	0	0	0	0	0	0	0	0	0	0	0	0	0	0	0	0	0.00652023	0.00647536	-0.0003573	-0.00182571	0.00494559	0.00003555	0.00475558	0.00487651	-0.0137479	-0.00914581	0	-0.00721434	0	0	0	0	0	0	0	0	0	0	0.00105599	-0.00878018	0	0	0.00390481	0	0	0	-0.0004959	-0.00044135	0.00065274	-0.00199238	0.00098855	0.003435
0.36399968	0	0	0	0	0	0	0	0	0	0	0	0	0	0	0	0	0	0	0	0	0	0	0	0	0	0	0	0	0	0	0	0	0	0	0	0	0.0065282	0.00649153	-0.00035569	-0.0018183	0.00495252	0.00003559	0.00476753	0.00488687	-0.01314741	-0.00891976	0	-0.00691979	0	0	0	0	0	0	0	0	0	0	0.00115751	-0.00870586	0	0	0.00388727	0	0	0	-0.00042429	-0.00036637	0.00071744	-0.00189035	0.00101542	0.00344451
0.36586634	0	0	0	0	0	0	0	0	0	0	0	0	0	0	0	0	0	0	0	0	0	0	0	0	0	0	0	0	0	0	0	0	0	0	0	0	0.0065354	0.006506	-0.00035415	-0.001811	0.00495897	0.00003561	0.00477846	0.0048964	-0.01250578	-0.00869909	0	-0.00664063	0	0	0	0	0	0	0	0	0	0	0.00124659	-0.00863167	0	0	0.00387176	0	0	0	-0.00035981	-0.00029906	0.00077367	-0.00179797	0.00103837	0.00345205
0.36773301	0	0	0	0	0	0	0	0	0	0	0	0	0	0	0	0	0	0	0	0	0	0	0	0	0	0	0	0	0	0	0	0	0	0	0	0	0.00654195	0.00651909	-0.00035266	-0.00180375	0.00496504	0.00003562	0.00478853	0.00490522	-0.01182441	-0.00848282	0	-0.00637467	0	0	0	0	0	0	0	0	0	0	0.00132529	-0.0085574	0	0	0.00385806	0	0	0	-0.00030127	-0.00023815	0.00082287	-0.00171392	0.00105829	0.00345815
0.36959967	0	0	0	0	0	0	0	0	0	0	0	0	0	0	0	0	0	0	0	0	0	0	0	0	0	0	0	0	0	0	0	0	0	0	0	0	0.006548	0.00653118	-0.00035117	-0.00179637	0.00497084	0.00003562	0.00479823	0.00491355	-0.0110955	-0.00826746	0	-0.00611708	0	0	0	0	0	0	0	0	0	0	0.00139616	-0.00848179	0	0	0.00384578	0	0	0	-0.00024706	-0.00018193	0.00086679	-0.00163619	0.0010763	0.00346331
0.37146633	0	0	0	0	0	0	0	0	0	0	0	0	0	0	0	0	0	0	0	0	0	0	0	0	0	0	0	0	0	0	0	0	0	0	0	0	0.00655371	0.0065427	-0.00034964	-0.00178864	0.00497652	0.0000356	0.00480732	0.00492159	-0.01029576	-0.00804722	0	-0.00586074	0	0	0	0	0	0	0	0	0	0	0.00146216	-0.00840251	0	0	0.00383437	0	0	0	-0.00019524	-0.00012835	0.00090748	-0.00156217	0.00109366	0.00346797
0.373333	0	0	0	0	0	0	0	0	0	0	0	0	0	0	0	0	0	0	0	0	0	0	0	0	0	0	0	0	0	0	0	0	0	0	0	0	0.00655916	0.00655386	-0.00034806	-0.0017805	0.00498209	0.00003558	0.00481618	0.00492938	-0.00940127	-0.00781926	0	-0.00560206	0	0	0	0	0	0	0	0	0	0	0.00152496	-0.00831855	0	0	0.00382343	0	0	0	-0.00014477	-0.00007628	0.00094614	-0.00149028	0.00111084	0.00347231
