# Supplementary material for: Computational modelling of muscle fibre operating ranges in the hindlimb of a small ground bird (Eudromia elegans), with implications for modelling locomotion in extinct species
Source: PLoS Comput Biol. 2021 Apr 1;17(4):e1008843. doi: 10.1371/journal.pcbi.1008843 (PMC8016346; doi:10.1371/journal.pcbi.1008843)
Supplement: S1 Code. MATLAB code used for (a) processing raw forceplate data, (b) performing the tracking simulations, (c) performing the inverse simulation, and (d) performing the static simulations — (ZIP) [file pcbi.1008843.s007.zip › Inverse Simulation/Running/MuscleAnalysis/Tinamou_GroundedRun_Kinematics_MuscleAnalysis_MomentArm_R_knee_rotation.sto]

MomentArm_R_knee_rotation
version=1
nRows=201
nColumns=73
inDegrees=no

"This analysis gathers basic information about muscles during a simulation (e.g., forces, tendon lenghts, moment arms, etc)."
"Units are S.I. units (second, meters, Newtons, ...)"
Angles are in degrees.

endheader
time	L_IC	L_ILPR	L_ILPOa	L_ILPOp	L_AMB	L_FMTL	L_FMTI	L_FMTM	L_ILFB	L_FCLP	L_FCLA	L_FCM	L_IFE	L_ITCr	L_ITM	L_ITCaa	L_ITCap	L_ISF	L_OM	L_OL	L_CFP	L_PIFML	L_GL	L_GI	L_GM	L_FL	L_TCf	L_TCt	L_EDL	L_FDL	L_FHL	L_FP2	L_FPP2	L_FP3	L_FPP3	L_FP4	R_IC	R_ILPR	R_ILPOa	R_ILPOp	R_AMB	R_FMTL	R_FMTI	R_FMTM	R_ILFB	R_FCLP	R_FCLA	R_FCM	R_IFE	R_ITCr	R_ITM	R_ITCaa	R_ITCap	R_ISF	R_OM	R_OL	R_CFP	R_PIFML	R_GL	R_GI	R_GM	R_FL	R_TCf	R_TCt	R_EDL	R_FDL	R_FHL	R_FP2	R_FPP2	R_FP3	R_FPP3	R_FP4
0	0	0	0	0	0	0	0	0	0	0	0	0	0	0	0	0	0	0	0	0	0	0	0	0	0	0	0	0	0	0	0	0	0	0	0	0	-0.00112148	-0.00051434	0.00575423	0.00654233	-0.00230253	0.00540016	0.00029851	-0.00083845	0.00255843	-0.00419935	0	-0.00414124	0	0	0	0	0	0	0	0	0	0	-0.00112692	-0.00258683	0	0	-0.00059215	0	0	0	0.00000152	0.00003634	-0.00050965	0.00064606	-0.00149084	-0.00169597
0.00186667	0	0	0	0	0	0	0	0	0	0	0	0	0	0	0	0	0	0	0	0	0	0	0	0	0	0	0	0	0	0	0	0	0	0	0	0	-0.00111912	-0.00051698	0.00574986	0.00654839	-0.00229177	0.00539981	0.00030444	-0.00082996	0.00255849	-0.00416673	0	-0.00409562	0	0	0	0	0	0	0	0	0	0	-0.00115054	-0.00259414	0	0	-0.00059575	0	0	0	0.00000589	0.0000381	-0.00054255	0.00064736	-0.00150847	-0.00171457
0.00373333	0	0	0	0	0	0	0	0	0	0	0	0	0	0	0	0	0	0	0	0	0	0	0	0	0	0	0	0	0	0	0	0	0	0	0	0	-0.00111664	-0.00052003	0.00574527	0.00655475	-0.0022797	0.00539974	0.00031527	-0.00082037	0.00255774	-0.00413084	0	-0.00404627	0	0	0	0	0	0	0	0	0	0	-0.00117509	-0.0026011	0	0	-0.00059975	0	0	0	0.00001048	0.00004	-0.00057719	0.00064859	-0.00152694	-0.00173385
0.00559999	0	0	0	0	0	0	0	0	0	0	0	0	0	0	0	0	0	0	0	0	0	0	0	0	0	0	0	0	0	0	0	0	0	0	0	0	-0.00111397	-0.00052531	0.00574042	0.00656099	-0.00226712	0.00539974	0.00032359	-0.00081038	0.00255611	-0.00409258	0	-0.00399451	0	0	0	0	0	0	0	0	0	0	-0.00119973	-0.00260742	0	0	-0.0006037	0	0	0	0.00001519	0.00004199	-0.00061233	0.00064975	-0.00154555	-0.00175295
0.00746666	0	0	0	0	0	0	0	0	0	0	0	0	0	0	0	0	0	0	0	0	0	0	0	0	0	0	0	0	0	0	0	0	0	0	0	0	-0.00111047	-0.00052957	0.00573512	0.00656678	-0.00225484	0.00539962	0.00033479	-0.00080068	0.00255345	-0.00405263	0	-0.00394142	0	0	0	0	0	0	0	0	0	0	-0.00122407	-0.0026129	0	0	-0.00060765	0	0	0	0.00001982	0.00004395	-0.00064721	0.0006507	-0.00156398	-0.00177146
0.00933333	0	0	0	0	0	0	0	0	0	0	0	0	0	0	0	0	0	0	0	0	0	0	0	0	0	0	0	0	0	0	0	0	0	0	0	0	-0.00110961	-0.0005357	0.00572913	0.00657182	-0.00224366	0.00539913	0.00034507	-0.00079199	0.00254971	-0.00401153	0	-0.00388784	0	0	0	0	0	0	0	0	0	0	-0.00124792	-0.00261749	0	0	-0.00061155	0	0	0	0.00002425	0.00004577	-0.00068123	0.00065134	-0.00158216	-0.00178901
0.01119999	0	0	0	0	0	0	0	0	0	0	0	0	0	0	0	0	0	0	0	0	0	0	0	0	0	0	0	0	0	0	0	0	0	0	0	0	-0.0011104	-0.00054393	0.00572239	0.0065759	-0.00223413	0.00539812	0.00035394	-0.00077754	0.00254492	-0.00396994	0	-0.00383462	0	0	0	0	0	0	0	0	0	0	-0.00127103	-0.00262116	0	0	-0.00061537	0	0	0	0.00002838	0.00004739	-0.0007139	0.00065163	-0.00159945	-0.00180535
0.01306665	0	0	0	0	0	0	0	0	0	0	0	0	0	0	0	0	0	0	0	0	0	0	0	0	0	0	0	0	0	0	0	0	0	0	0	0	-0.00111309	-0.00055432	0.00571484	0.0065789	-0.0022252	0.0053965	0.00036105	-0.0007719	0.00253916	-0.00392856	0	-0.00378271	0	0	0	0	0	0	0	0	0	0	-0.00129321	-0.00262396	0	0	-0.00061917	0	0	0	0.00003211	0.00004874	-0.00074475	0.00065149	-0.00161586	-0.00182031
0.01493332	0	0	0	0	0	0	0	0	0	0	0	0	0	0	0	0	0	0	0	0	0	0	0	0	0	0	0	0	0	0	0	0	0	0	0	0	-0.00111771	-0.00056668	0.0057066	0.0065808	-0.00221998	0.00539429	0.0003663	-0.00076816	0.00253258	-0.00388822	0	-0.00373307	0	0	0	0	0	0	0	0	0	0	-0.00131424	-0.00262596	0	0	-0.000623	0	0	0	0.00003538	0.00004977	-0.00077341	0.00065091	-0.00163121	-0.0018338
0.01679999	0	0	0	0	0	0	0	0	0	0	0	0	0	0	0	0	0	0	0	0	0	0	0	0	0	0	0	0	0	0	0	0	0	0	0	0	-0.0011241	-0.00058064	0.00569781	0.00658162	-0.00221689	0.00539152	0.00036964	-0.00076633	0.00252544	-0.00384975	0	-0.00368664	0	0	0	0	0	0	0	0	0	0	-0.00133391	-0.00262727	0	0	-0.00062687	0	0	0	0.00003812	0.00005046	-0.00079952	0.00064989	-0.00164531	-0.00184574
0.01866665	0	0	0	0	0	0	0	0	0	0	0	0	0	0	0	0	0	0	0	0	0	0	0	0	0	0	0	0	0	0	0	0	0	0	0	0	-0.00113215	-0.00059579	0.00568868	0.00658139	-0.00221602	0.0053882	0.00037096	-0.00076646	0.00251807	-0.00381396	0	-0.00364423	0	0	0	0	0	0	0	0	0	0	-0.00135197	-0.00262801	0	0	-0.00063062	0	0	0	0.00004034	0.00005083	-0.00082273	0.00064851	-0.00165795	-0.001856
0.02053331	0	0	0	0	0	0	0	0	0	0	0	0	0	0	0	0	0	0	0	0	0	0	0	0	0	0	0	0	0	0	0	0	0	0	0	0	-0.00114145	-0.00061142	0.00567956	0.00658023	-0.00221724	0.00538446	0.00037032	-0.00076842	0.00251091	-0.00378174	0	-0.00360668	0	0	0	0	0	0	0	0	0	0	-0.00136809	-0.00262833	0	0	-0.00063402	0	0	0	0.00004205	0.00005089	-0.00084268	0.0006469	-0.00166892	-0.00186445
0.02239998	0	0	0	0	0	0	0	0	0	0	0	0	0	0	0	0	0	0	0	0	0	0	0	0	0	0	0	0	0	0	0	0	0	0	0	0	-0.00115239	-0.00062735	0.00567054	0.00657801	-0.00222123	0.00538012	0.00036699	-0.00077279	0.0025044	-0.00375373	0	-0.0035745	0	0	0	0	0	0	0	0	0	0	-0.0013821	-0.00262836	0	0	-0.00063657	0	0	0	0.00004326	0.00005065	-0.0008589	0.00064517	-0.00167793	-0.00187073
0.02426665	0	0	0	0	0	0	0	0	0	0	0	0	0	0	0	0	0	0	0	0	0	0	0	0	0	0	0	0	0	0	0	0	0	0	0	0	-0.00116391	-0.0006422	0.00566236	0.00657507	-0.0022274	0.0053755	0.00036143	-0.00077901	0.00249914	-0.00373095	0	-0.00354852	0	0	0	0	0	0	0	0	0	0	-0.00139343	-0.00262825	0	0	-0.00063778	0	0	0	0.00004409	0.00005022	-0.00087097	0.00064363	-0.00168466	-0.00187467
0.02613331	0	0	0	0	0	0	0	0	0	0	0	0	0	0	0	0	0	0	0	0	0	0	0	0	0	0	0	0	0	0	0	0	0	0	0	0	-0.00117441	-0.00065426	0.00565588	0.00657201	-0.00223444	0.00537121	0.00035478	-0.00078585	0.00249561	-0.00371449	0	-0.00352967	0	0	0	0	0	0	0	0	0	0	-0.00140149	-0.00262811	0	0	-0.00063752	0	0	0	0.00004463	0.00004978	-0.00087867	0.00064255	-0.0016889	-0.00187638
0.02799998	0	0	0	0	0	0	0	0	0	0	0	0	0	0	0	0	0	0	0	0	0	0	0	0	0	0	0	0	0	0	0	0	0	0	0	0	-0.00118378	-0.00066317	0.00565133	0.00656887	-0.00224251	0.00536726	0.00034685	-0.00079345	0.00249412	-0.00370475	0	-0.00351822	0	0	0	0	0	0	0	0	0	0	-0.00140607	-0.00262802	0	0	-0.00063539	0	0	0	0.00004495	0.00004937	-0.00088173	0.00064208	-0.00169051	-0.00187565
0.02986664	0	0	0	0	0	0	0	0	0	0	0	0	0	0	0	0	0	0	0	0	0	0	0	0	0	0	0	0	0	0	0	0	0	0	0	0	-0.00119026	-0.00066722	0.00564962	0.00656623	-0.00225022	0.00536425	0.00033882	-0.0008005	0.00249505	-0.00370263	0	-0.00351484	0	0	0	0	0	0	0	0	0	0	-0.0014065	-0.00262803	0	0	-0.00063105	0	0	0	0.0000452	0.00004918	-0.00087994	0.00064259	-0.00168925	-0.00187252
0.03173331	0	0	0	0	0	0	0	0	0	0	0	0	0	0	0	0	0	0	0	0	0	0	0	0	0	0	0	0	0	0	0	0	0	0	0	0	-0.00119209	-0.00066498	0.00565146	0.00656463	-0.00225601	0.0053628	0.00033209	-0.00080561	0.00249855	-0.00370881	0	-0.00352017	0	0	0	0	0	0	0	0	0	0	-0.00140223	-0.00262814	0	0	-0.0006245	0	0	0	0.0000455	0.0000494	-0.00087323	0.0006443	-0.00168503	-0.00186718
0.03359997	0	0	0	0	0	0	0	0	0	0	0	0	0	0	0	0	0	0	0	0	0	0	0	0	0	0	0	0	0	0	0	0	0	0	0	0	-0.00118854	-0.00065598	0.00565708	0.00656419	-0.00225927	0.00536307	0.00032712	-0.00080825	0.00250457	-0.00372341	0	-0.00353422	0	0	0	0	0	0	0	0	0	0	-0.00139299	-0.00262826	0	0	-0.00061558	0	0	0	0.00004594	0.00005011	-0.00086156	0.00064734	-0.00167779	-0.00185964
0.03546664	0	0	0	0	0	0	0	0	0	0	0	0	0	0	0	0	0	0	0	0	0	0	0	0	0	0	0	0	0	0	0	0	0	0	0	0	-0.00117854	-0.00063957	0.00566674	0.00656503	-0.00225908	0.00536528	0.00032463	-0.00080762	0.00251299	-0.00374644	0	-0.00355688	0	0	0	0	0	0	0	0	0	0	-0.00137842	-0.00262828	0	0	-0.00060407	0	0	0	0.00004662	0.00005145	-0.00084491	0.00065188	-0.00166741	-0.00184991
0.0373333	0	0	0	0	0	0	0	0	0	0	0	0	0	0	0	0	0	0	0	0	0	0	0	0	0	0	0	0	0	0	0	0	0	0	0	0	-0.0011633	-0.00061538	0.00568052	0.00656713	-0.00225459	0.00536952	0.00032522	-0.00080305	0.00252355	-0.0037776	0	-0.00358781	0	0	0	0	0	0	0	0	0	0	-0.00135827	-0.00262803	0	0	-0.00058989	0	0	0	0.00004764	0.00005353	-0.00082334	0.000658	-0.00165382	-0.00183805
0.03919997	0	0	0	0	0	0	0	0	0	0	0	0	0	0	0	0	0	0	0	0	0	0	0	0	0	0	0	0	0	0	0	0	0	0	0	0	-0.00113827	-0.00058352	0.00569817	0.00657022	-0.00224531	0.0053757	0.00032917	-0.00079421	0.00253585	-0.00381631	0	-0.00362638	0	0	0	0	0	0	0	0	0	0	-0.00133246	-0.00262727	0	0	-0.00057299	0	0	0	0.00004907	0.0000564	-0.00079695	0.00066568	-0.00163697	-0.00182406
0.04106663	0	0	0	0	0	0	0	0	0	0	0	0	0	0	0	0	0	0	0	0	0	0	0	0	0	0	0	0	0	0	0	0	0	0	0	0	-0.00110533	-0.00054437	0.00571927	0.00657391	-0.00223092	0.00538354	0.00033658	-0.00078091	0.00254946	-0.00386175	0	-0.00367178	0	0	0	0	0	0	0	0	0	0	-0.001301	-0.00262577	0	0	-0.00055336	0	0	0	0.00005094	0.00006008	-0.00076591	0.00067485	-0.0016168	-0.00180794
0.0429333	0	0	0	0	0	0	0	0	0	0	0	0	0	0	0	0	0	0	0	0	0	0	0	0	0	0	0	0	0	0	0	0	0	0	0	0	-0.00106378	-0.00049787	0.00574355	0.00657797	-0.0022105	0.00539302	0.00034817	-0.00076246	0.00256389	-0.00391313	0	-0.00372329	0	0	0	0	0	0	0	0	0	0	-0.00126386	-0.00262326	0	0	-0.0005313	0	0	0	0.00005328	0.00006461	-0.0007305	0.00068538	-0.00159327	-0.00178991
0.04479996	0	0	0	0	0	0	0	0	0	0	0	0	0	0	0	0	0	0	0	0	0	0	0	0	0	0	0	0	0	0	0	0	0	0	0	0	-0.00101307	-0.00044409	0.0057706	0.00658216	-0.00218313	0.00540405	0.00036467	-0.00073815	0.00257862	-0.00396942	0	-0.00377994	0	0	0	0	0	0	0	0	0	0	-0.00122121	-0.0026195	0	0	-0.0005073	0	0	0	0.00005611	0.00007001	-0.0006912	0.00069706	-0.00156619	-0.00177033
0.04666663	0	0	0	0	0	0	0	0	0	0	0	0	0	0	0	0	0	0	0	0	0	0	0	0	0	0	0	0	0	0	0	0	0	0	0	0	-0.00095374	-0.00038397	0.00579963	0.00658594	-0.0021489	0.00541619	0.00038596	-0.00070818	0.00259312	-0.00402907	0	-0.00384027	0	0	0	0	0	0	0	0	0	0	-0.0011736	-0.00261431	0	0	-0.00048175	0	0	0	0.00005938	0.0000762	-0.00064857	0.00070959	-0.00153601	-0.00174942
0.04853329	0	0	0	0	0	0	0	0	0	0	0	0	0	0	0	0	0	0	0	0	0	0	0	0	0	0	0	0	0	0	0	0	0	0	0	0	-0.00088473	-0.00031789	0.00583009	0.00658907	-0.00210738	0.00542926	0.00041248	-0.00067225	0.00260695	-0.00409078	0	-0.00390305	0	0	0	0	0	0	0	0	0	0	-0.00112157	-0.00260757	0	0	-0.00045536	0	0	0	0.00006304	0.00008309	-0.0006033	0.00072266	-0.00150258	-0.00172761
0.05039996	0	0	0	0	0	0	0	0	0	0	0	0	0	0	0	0	0	0	0	0	0	0	0	0	0	0	0	0	0	0	0	0	0	0	0	0	-0.00080938	-0.00024691	0.00586121	0.00659119	-0.00205894	0.00544288	0.00044404	-0.00063072	0.00261968	-0.004153	0	-0.00396687	0	0	0	0	0	0	0	0	0	0	-0.00106597	-0.00259927	0	0	-0.0004289	0	0	0	0.00006699	0.00009055	-0.00055616	0.00073586	-0.00146597	-0.00170534
0.05226662	0	0	0	0	0	0	0	0	0	0	0	0	0	0	0	0	0	0	0	0	0	0	0	0	0	0	0	0	0	0	0	0	0	0	0	0	-0.00072857	-0.00017022	0.00589199	0.00659186	-0.002005	0.00545647	0.00047958	-0.00059105	0.00263101	-0.00421414	0	-0.00403024	0	0	0	0	0	0	0	0	0	0	-0.00100795	-0.00258951	0	0	-0.00040298	0	0	0	0.00007107	0.00009832	-0.00050791	0.00074877	-0.00142624	-0.00168284
0.05413329	0	0	0	0	0	0	0	0	0	0	0	0	0	0	0	0	0	0	0	0	0	0	0	0	0	0	0	0	0	0	0	0	0	0	0	0	-0.00064444	-0.00009421	0.00592158	0.00659079	-0.00194835	0.0054695	0.00051795	-0.00054203	0.00264074	-0.00427287	0	-0.00409195	0	0	0	0	0	0	0	0	0	0	-0.00094867	-0.00257847	0	0	-0.00037816	0	0	0	0.00007511	0.00010619	-0.00045925	0.00076102	-0.00138341	-0.00166033
0.05599995	0	0	0	0	0	0	0	0	0	0	0	0	0	0	0	0	0	0	0	0	0	0	0	0	0	0	0	0	0	0	0	0	0	0	0	0	-0.00055948	-0.000019	0.00594921	0.00658783	-0.00188863	0.00548149	0.00055771	-0.00049175	0.00264877	-0.00432804	0	-0.00415089	0	0	0	0	0	0	0	0	0	0	-0.0008894	-0.00256643	0	0	-0.00035493	0	0	0	0.00007894	0.00011388	-0.00041091	0.00077226	-0.00133756	-0.00163798
0.05786662	0	0	0	0	0	0	0	0	0	0	0	0	0	0	0	0	0	0	0	0	0	0	0	0	0	0	0	0	0	0	0	0	0	0	0	0	-0.00047606	0.00005358	0.00597432	0.00658309	-0.00182886	0.00549218	0.00059757	-0.00044174	0.00265511	-0.00437874	0	-0.0042062	0	0	0	0	0	0	0	0	0	0	-0.00083142	-0.00255375	0	0	-0.00033379	0	0	0	0.00008243	0.00012119	-0.00036369	0.00078226	-0.00128889	-0.00161607
0.05973328	0	0	0	0	0	0	0	0	0	0	0	0	0	0	0	0	0	0	0	0	0	0	0	0	0	0	0	0	0	0	0	0	0	0	0	0	-0.00039749	0.0001208	0.00599618	0.0065766	-0.00177201	0.00550106	0.00064018	-0.00039453	0.00265982	-0.00442425	0	-0.00425715	0	0	0	0	0	0	0	0	0	0	-0.00077618	-0.00254083	0	0	-0.00031481	0	0	0	0.00008539	0.00012781	-0.00031822	0.00079079	-0.00123788	-0.00159454
0.06159995	0	0	0	0	0	0	0	0	0	0	0	0	0	0	0	0	0	0	0	0	0	0	0	0	0	0	0	0	0	0	0	0	0	0	0	0	-0.000327	0.00017994	0.00601418	0.00656851	-0.00172114	0.00550766	0.00067285	-0.0003527	0.00266304	-0.0044641	0	-0.00430322	0	0	0	0	0	0	0	0	0	0	-0.00072498	-0.00252806	0	0	-0.00029777	0	0	0	0.0000877	0.00013353	-0.00027503	0.00079775	-0.00118536	-0.00157323
0.06346661	0	0	0	0	0	0	0	0	0	0	0	0	0	0	0	0	0	0	0	0	0	0	0	0	0	0	0	0	0	0	0	0	0	0	0	0	-0.00026665	0.00022853	0.00602821	0.00655928	-0.00167819	0.00551198	0.00069949	-0.00031781	0.00266496	-0.00449829	0	-0.00434429	0	0	0	0	0	0	0	0	0	0	-0.00067879	-0.00251578	0	0	-0.00028258	0	0	0	0.00008929	0.0001382	-0.00023464	0.00080313	-0.00113271	-0.0015522
0.06533328	0	0	0	0	0	0	0	0	0	0	0	0	0	0	0	0	0	0	0	0	0	0	0	0	0	0	0	0	0	0	0	0	0	0	0	0	-0.00021689	0.00026823	0.00603875	0.00654965	-0.00164347	0.00551449	0.0007202	-0.00028996	0.00266573	-0.0045272	0	-0.00438074	0	0	0	0	0	0	0	0	0	0	-0.00063813	-0.0025043	0	0	-0.00026965	0	0	0	0.00009012	0.00014179	-0.00019757	0.00080696	-0.00108115	-0.00153192
0.06719994	0	0	0	0	0	0	0	0	0	0	0	0	0	0	0	0	0	0	0	0	0	0	0	0	0	0	0	0	0	0	0	0	0	0	0	0	-0.00017766	0.00030193	0.00604643	0.00654041	-0.00161673	0.00551588	0.00073563	-0.00026877	0.00266549	-0.00455136	0	-0.00441316	0	0	0	0	0	0	0	0	0	0	-0.00060332	-0.0024939	0	0	-0.00025965	0	0	0	0.00009013	0.00014427	-0.00016424	0.0008092	-0.00103212	-0.001513
0.06906661	0	0	0	0	0	0	0	0	0	0	0	0	0	0	0	0	0	0	0	0	0	0	0	0	0	0	0	0	0	0	0	0	0	0	0	0	-0.00014974	0.00032265	0.00605155	0.00653205	-0.00159863	0.00551643	0.00074553	-0.00025463	0.00266431	-0.00457108	0	-0.00444186	0	0	0	0	0	0	0	0	0	0	-0.00057482	-0.0024848	0	0	-0.00025291	0	0	0	0.00008926	0.0001456	-0.00013502	0.00080985	-0.00098805	-0.00149578
0.07093327	0	0	0	0	0	0	0	0	0	0	0	0	0	0	0	0	0	0	0	0	0	0	0	0	0	0	0	0	0	0	0	0	0	0	0	0	-0.00013396	0.00033345	0.00605421	0.00652482	-0.00159001	0.00551627	0.00074935	-0.0002482	0.00266226	-0.00458676	0	-0.00446732	0	0	0	0	0	0	0	0	0	0	-0.00055286	-0.00247711	0	0	-0.00024947	0	0	0	0.00008743	0.00014568	-0.0001099	0.00080887	-0.00095188	-0.00148025
0.07279994	0	0	0	0	0	0	0	0	0	0	0	0	0	0	0	0	0	0	0	0	0	0	0	0	0	0	0	0	0	0	0	0	0	0	0	0	-0.00013472	0.0003335	0.00605443	0.0065188	-0.00159166	0.0055154	0.00074647	-0.00025012	0.00265937	-0.00459873	0	-0.00448994	0	0	0	0	0	0	0	0	0	0	-0.00053751	-0.00247081	0	0	-0.00024919	0	0	0	0.0000846	0.00014449	-0.00008875	0.00080628	-0.0009268	-0.00146629
0.0746666	0	0	0	0	0	0	0	0	0	0	0	0	0	0	0	0	0	0	0	0	0	0	0	0	0	0	0	0	0	0	0	0	0	0	0	0	-0.00014406	0.0003236	0.00605241	0.00651422	-0.00160289	0.0055139	0.00073737	-0.00026	0.00265592	-0.00460683	0	-0.0045088	0	0	0	0	0	0	0	0	0	0	-0.00052905	-0.00246612	0	0	-0.00025161	0	0	0	0.00008101	0.00014219	-0.00007239	0.00080241	-0.00091563	-0.00145453
0.07653327	0	0	0	0	0	0	0	0	0	0	0	0	0	0	0	0	0	0	0	0	0	0	0	0	0	0	0	0	0	0	0	0	0	0	0	0	-0.00016201	0.00030736	0.00604882	0.00651225	-0.00161984	0.00551212	0.00072495	-0.00027415	0.00265325	-0.00460919	0	-0.00451866	0	0	0	0	0	0	0	0	0	0	-0.00052951	-0.0024644	0	0	-0.00025551	0	0	0	0.00007785	0.00013959	-0.00006541	0.00079864	-0.00092179	-0.0014484
0.07839993	0	0	0	0	0	0	0	0	0	0	0	0	0	0	0	0	0	0	0	0	0	0	0	0	0	0	0	0	0	0	0	0	0	0	0	0	-0.00018574	0.00028755	0.00604409	0.0065136	-0.00163955	0.00551025	0.00071136	-0.00029033	0.00265234	-0.00460475	0	-0.00451618	0	0	0	0	0	0	0	0	0	0	-0.00054013	-0.00246663	0	0	-0.00026011	0	0	0	0.00007593	0.00013725	-0.00007084	0.00079591	-0.0009451	-0.0014503
0.0802666	0	0	0	0	0	0	0	0	0	0	0	0	0	0	0	0	0	0	0	0	0	0	0	0	0	0	0	0	0	0	0	0	0	0	0	0	-0.00021483	0.00026422	0.00603803	0.00651776	-0.0016619	0.00550799	0.00069638	-0.00030859	0.00265309	-0.00459379	0	-0.00450195	0	0	0	0	0	0	0	0	0	0	-0.00056013	-0.00247252	0	0	-0.00026499	0	0	0	0.00007521	0.00013518	-0.00008765	0.00079419	-0.00098118	-0.00145941
0.08213326	0	0	0	0	0	0	0	0	0	0	0	0	0	0	0	0	0	0	0	0	0	0	0	0	0	0	0	0	0	0	0	0	0	0	0	0	-0.00024858	0.00023752	0.00603039	0.00652421	-0.00168656	0.00550493	0.00067983	-0.00032882	0.00265545	-0.00457562	0	-0.00447502	0	0	0	0	0	0	0	0	0	0	-0.00058903	-0.00248179	0	0	-0.00026921	0	0	0	0.00007587	0.00013348	-0.00011547	0.00079365	-0.00102615	-0.00147495
0.08399993	0	0	0	0	0	0	0	0	0	0	0	0	0	0	0	0	0	0	0	0	0	0	0	0	0	0	0	0	0	0	0	0	0	0	0	0	-0.00028197	0.00020821	0.00602124	0.00653245	-0.0017125	0.00550094	0.00066222	-0.00034997	0.00265909	-0.00454946	0	-0.00443468	0	0	0	0	0	0	0	0	0	0	-0.00062585	-0.00249385	0	0	-0.00027224	0	0	0	0.00007796	0.00013226	-0.00015329	0.0007943	-0.00107611	-0.00149578
0.08586659	0	0	0	0	0	0	0	0	0	0	0	0	0	0	0	0	0	0	0	0	0	0	0	0	0	0	0	0	0	0	0	0	0	0	0	0	-0.00031935	0.00017883	0.00601126	0.0065421	-0.00173716	0.00549641	0.00064553	-0.00037043	0.00266346	-0.00451485	0	-0.0043809	0	0	0	0	0	0	0	0	0	0	-0.00066872	-0.00250779	0	0	-0.00027403	0	0	0	0.00008152	0.00013168	-0.00019949	0.00079606	-0.00112743	-0.00152064
0.08773326	0	0	0	0	0	0	0	0	0	0	0	0	0	0	0	0	0	0	0	0	0	0	0	0	0	0	0	0	0	0	0	0	0	0	0	0	-0.00035356	0.00014878	0.00600136	0.00655303	-0.00175761	0.00549193	0.00063204	-0.00038746	0.00266801	-0.00447101	0	-0.00431304	0	0	0	0	0	0	0	0	0	0	-0.00071583	-0.0025227	0	0	-0.00027428	0	0	0	0.0000867	0.000132	-0.00025281	0.00079904	-0.00117809	-0.00154854
0.08959992	0	0	0	0	0	0	0	0	0	0	0	0	0	0	0	0	0	0	0	0	0	0	0	0	0	0	0	0	0	0	0	0	0	0	0	0	-0.00038695	0.00012538	0.0059917	0.00656474	-0.00177346	0.00548745	0.00061707	-0.00040085	0.00267202	-0.00441683	0	-0.00423021	0	0	0	0	0	0	0	0	0	0	-0.00076591	-0.00253762	0	0	-0.00027213	0	0	0	0.00009352	0.00013329	-0.00031186	0.00080326	-0.00122763	-0.00157798
0.09146659	0	0	0	0	0	0	0	0	0	0	0	0	0	0	0	0	0	0	0	0	0	0	0	0	0	0	0	0	0	0	0	0	0	0	0	0	-0.00041206	0.00010417	0.00598257	0.00657679	-0.00178363	0.00548304	0.00060955	-0.00041038	0.00267452	-0.00435153	0	-0.00413215	0	0	0	0	0	0	0	0	0	0	-0.00081747	-0.00255149	0	0	-0.000267	0	0	0	0.00010193	0.00013561	-0.00037492	0.00080867	-0.00127526	-0.00160752
0.09333325	0	0	0	0	0	0	0	0	0	0	0	0	0	0	0	0	0	0	0	0	0	0	0	0	0	0	0	0	0	0	0	0	0	0	0	0	-0.00043205	0.00008585	0.00597412	0.00658876	-0.00179032	0.00547869	0.00060486	-0.00041055	0.00267438	-0.00427438	0	-0.00401869	0	0	0	0	0	0	0	0	0	0	-0.00086924	-0.00256336	0	0	-0.00025836	0	0	0	0.00011184	0.00013895	-0.00044042	0.00081522	-0.00132065	-0.0016359
0.09519992	0	0	0	0	0	0	0	0	0	0	0	0	0	0	0	0	0	0	0	0	0	0	0	0	0	0	0	0	0	0	0	0	0	0	0	0	-0.00044773	0.00006768	0.00596624	0.0066001	-0.00179359	0.00547418	0.00060183	-0.00041327	0.00267015	-0.00418502	0	-0.00389032	0	0	0	0	0	0	0	0	0	0	-0.00092019	-0.00257238	0	0	-0.00024585	0	0	0	0.00012301	0.00014316	-0.0005066	0.00082271	-0.00136341	-0.00166189
0.09706658	0	0	0	0	0	0	0	0	0	0	0	0	0	0	0	0	0	0	0	0	0	0	0	0	0	0	0	0	0	0	0	0	0	0	0	0	-0.00045948	0.00005435	0.00595906	0.00661043	-0.00179843	0.00546954	0.00059988	-0.0004169	0.0026601	-0.00408444	0	-0.00374939	0	0	0	0	0	0	0	0	0	0	-0.000969	-0.00257788	0	0	-0.00022979	0	0	0	0.00013508	0.00014806	-0.00057145	0.00083086	-0.00140289	-0.00168459
0.09893325	0	0	0	0	0	0	0	0	0	0	0	0	0	0	0	0	0	0	0	0	0	0	0	0	0	0	0	0	0	0	0	0	0	0	0	0	-0.00046774	0.00004268	0.00595267	0.00661953	-0.00179641	0.00546481	0.00059846	-0.00041658	0.00264223	-0.00397412	0	-0.00359865	0	0	0	0	0	0	0	0	0	0	-0.00101473	-0.00257949	0	0	-0.00021062	0	0	0	0.00014769	0.00015344	-0.00063338	0.00083938	-0.00143868	-0.00170354
0.10079991	0	0	0	0	0	0	0	0	0	0	0	0	0	0	0	0	0	0	0	0	0	0	0	0	0	0	0	0	0	0	0	0	0	0	0	0	-0.00047366	0.00003199	0.00594686	0.00662708	-0.0017863	0.00545979	0.0005965	-0.00041607	0.00261426	-0.00385624	0	-0.00344159	0	0	0	0	0	0	0	0	0	0	-0.00105681	-0.0025772	0	0	-0.00018888	0	0	0	0.00016043	0.00015903	-0.00069096	0.00084793	-0.00147051	-0.00171839
0.10266658	0	0	0	0	0	0	0	0	0	0	0	0	0	0	0	0	0	0	0	0	0	0	0	0	0	0	0	0	0	0	0	0	0	0	0	0	-0.00047038	0.00002346	0.0059412	0.00663263	-0.00178464	0.00545408	0.00059232	-0.00041714	0.00257438	-0.00373477	0	-0.00328382	0	0	0	0	0	0	0	0	0	0	-0.00109477	-0.00257151	0	0	-0.00016548	0	0	0	0.0001727	0.0001644	-0.00074249	0.00085603	-0.00149802	-0.00172876
0.10453324	0	0	0	0	0	0	0	0	0	0	0	0	0	0	0	0	0	0	0	0	0	0	0	0	0	0	0	0	0	0	0	0	0	0	0	0	-0.00048465	0.00001187	0.00593546	0.00663599	-0.00178569	0.00544758	0.00058512	-0.00042089	0.00252232	-0.00361538	0	-0.00313246	0	0	0	0	0	0	0	0	0	0	-0.00112808	-0.00256336	0	0	-0.00014168	0	0	0	0.00018394	0.00016918	-0.00078656	0.00086321	-0.00152084	-0.00173474
0.10639991	0	0	0	0	0	0	0	0	0	0	0	0	0	0	0	0	0	0	0	0	0	0	0	0	0	0	0	0	0	0	0	0	0	0	0	0	-0.00049154	-0.00000038	0.00592956	0.00663711	-0.00179013	0.00544035	0.00057469	-0.00042756	0.00246115	-0.00350528	0	-0.00299582	0	0	0	0	0	0	0	0	0	0	-0.00115615	-0.00255411	0	0	-0.00011889	0	0	0	0.00019359	0.00017305	-0.00082192	0.00086914	-0.00153865	-0.00173669
0.10826657	0	0	0	0	0	0	0	0	0	0	0	0	0	0	0	0	0	0	0	0	0	0	0	0	0	0	0	0	0	0	0	0	0	0	0	0	-0.0005002	-0.00001322	0.00592346	0.00663608	-0.00179826	0.00543251	0.00056111	-0.00043735	0.00239834	-0.00341153	0	-0.00288149	0	0	0	0	0	0	0	0	0	0	-0.00117859	-0.00254532	0	0	-0.00009835	0	0	0	0.00020124	0.00017581	-0.00084788	0.00087361	-0.00155136	-0.00173517
0.11013323	0	0	0	0	0	0	0	0	0	0	0	0	0	0	0	0	0	0	0	0	0	0	0	0	0	0	0	0	0	0	0	0	0	0	0	0	-0.00051064	-0.0000265	0.00591718	0.00663313	-0.00180984	0.00542426	0.00054485	-0.00045	0.00234437	-0.00333929	0	-0.00279449	0	0	0	0	0	0	0	0	0	0	-0.00119532	-0.00253831	0	0	-0.00008093	0	0	0	0.00020669	0.00017736	-0.00086447	0.00087659	-0.00155917	-0.00173087
0.1119999	0	0	0	0	0	0	0	0	0	0	0	0	0	0	0	0	0	0	0	0	0	0	0	0	0	0	0	0	0	0	0	0	0	0	0	0	-0.00052253	-0.00003987	0.00591083	0.00662861	-0.00182425	0.0054159	0.00052674	-0.00046482	0.00230945	-0.00329154	0	-0.0027373	0	0	0	0	0	0	0	0	0	0	-0.00120649	-0.00253393	0	0	-0.00006715	0	0	0	0.00020993	0.00017776	-0.00087226	0.00087817	-0.00156255	-0.00172456
0.11386657	0	0	0	0	0	0	0	0	0	0	0	0	0	0	0	0	0	0	0	0	0	0	0	0	0	0	0	0	0	0	0	0	0	0	0	0	-0.0005353	-0.00005289	0.00590464	0.00662296	-0.00184052	0.00540785	0.00050788	-0.0004809	0.00230012	-0.00326958	0	-0.00271083	0	0	0	0	0	0	0	0	0	0	-0.00121221	-0.00253258	0	0	-0.00005743	0	0	0	0.00021102	0.00017711	-0.00087199	0.0008785	-0.00156199	-0.00171699
0.11573323	0	0	0	0	0	0	0	0	0	0	0	0	0	0	0	0	0	0	0	0	0	0	0	0	0	0	0	0	0	0	0	0	0	0	0	0	-0.00054828	-0.00006501	0.00589891	0.00661665	-0.00185759	0.00540058	0.00048949	-0.00049718	0.00231705	-0.00327345	0	-0.00271489	0	0	0	0	0	0	0	0	0	0	-0.00121259	-0.00253424	0	0	-0.00005206	0	0	0	0.00021005	0.00017555	-0.00086444	0.00087769	-0.00155801	-0.00170885
0.1175999	0	0	0	0	0	0	0	0	0	0	0	0	0	0	0	0	0	0	0	0	0	0	0	0	0	0	0	0	0	0	0	0	0	0	0	0	-0.00056068	-0.00007557	0.00589401	0.00661015	-0.00187427	0.00539463	0.00047291	-0.00051251	0.00235526	-0.00330203	0	-0.00274835	0	0	0	0	0	0	0	0	0	0	-0.00120769	-0.00253855	0	0	-0.00005129	0	0	0	0.00020716	0.00017323	-0.00085038	0.00087586	-0.00155108	-0.00170078
0.11946656	0	0	0	0	0	0	0	0	0	0	0	0	0	0	0	0	0	0	0	0	0	0	0	0	0	0	0	0	0	0	0	0	0	0	0	0	-0.00057171	-0.00008385	0.00589035	0.00660395	-0.00188936	0.00539055	0.00045944	-0.00052575	0.00240645	-0.00335323	0	-0.00280929	0	0	0	0	0	0	0	0	0	0	-0.00119762	-0.0025449	0	0	-0.00005536	0	0	0	0.00020247	0.00017028	-0.00083055	0.00087306	-0.00154164	-0.0016933
0.12133323	0	0	0	0	0	0	0	0	0	0	0	0	0	0	0	0	0	0	0	0	0	0	0	0	0	0	0	0	0	0	0	0	0	0	0	0	-0.00058065	-0.00008919	0.00588832	0.00659848	-0.00190181	0.00538884	0.00045025	-0.00053589	0.00246214	-0.00342435	0	-0.00289526	0	0	0	0	0	0	0	0	0	0	-0.00118249	-0.00255256	0	0	-0.00006446	0	0	0	0.00019608	0.00016684	-0.00080559	0.00086929	-0.00153002	-0.00168683
0.12319989	0	0	0	0	0	0	0	0	0	0	0	0	0	0	0	0	0	0	0	0	0	0	0	0	0	0	0	0	0	0	0	0	0	0	0	0	-0.00058699	-0.0000911	0.00588826	0.00659408	-0.00191083	0.0053899	0.0004462	-0.00054218	0.00251569	-0.0035122	0	-0.00300346	0	0	0	0	0	0	0	0	0	0	-0.00116248	-0.00256073	0	0	-0.00007885	0	0	0	0.00018809	0.00016295	-0.00077598	0.00086446	-0.00151645	-0.0016816
0.12506655	0	0	0	0	0	0	0	0	0	0	0	0	0	0	0	0	0	0	0	0	0	0	0	0	0	0	0	0	0	0	0	0	0	0	0	0	-0.00059043	-0.00008927	0.00589037	0.00659097	-0.00191596	0.00539399	0.00044786	-0.00054416	0.00256282	-0.00361326	0	-0.00313068	0	0	0	0	0	0	0	0	0	0	-0.00113784	-0.00256866	0	0	-0.00009874	0	0	0	0.00017853	0.00015863	-0.00074209	0.00085838	-0.00150105	-0.00167767
0.12693322	0	0	0	0	0	0	0	0	0	0	0	0	0	0	0	0	0	0	0	0	0	0	0	0	0	0	0	0	0	0	0	0	0	0	0	0	-0.00059354	-0.00008641	0.00589482	0.00658928	-0.00191693	0.00540128	0.00045549	-0.00054155	0.00260121	-0.00372342	0	-0.00327296	0	0	0	0	0	0	0	0	0	0	-0.00110896	-0.0025756	0	0	-0.0001243	0	0	0	0.00016747	0.00015386	-0.00070425	0.00085087	-0.00148383	-0.0016749
0.12879989	0	0	0	0	0	0	0	0	0	0	0	0	0	0	0	0	0	0	0	0	0	0	0	0	0	0	0	0	0	0	0	0	0	0	0	0	-0.00058771	-0.00007711	0.00590156	0.00658898	-0.00191384	0.00541171	0.00046892	-0.00053468	0.00263007	-0.00383825	0	-0.00342572	0	0	0	0	0	0	0	0	0	0	-0.00107643	-0.00258089	0	0	-0.0001556	0	0	0	0.00015494	0.00014859	-0.00066279	0.00084166	-0.00146477	-0.00167298
0.13066655	0	0	0	0	0	0	0	0	0	0	0	0	0	0	0	0	0	0	0	0	0	0	0	0	0	0	0	0	0	0	0	0	0	0	0	0	-0.00058195	-0.00006489	0.00591039	0.00658989	-0.00191458	0.00542501	0.00048744	-0.00052413	0.00264955	-0.00395349	0	-0.00358435	0	0	0	0	0	0	0	0	0	0	-0.00104097	-0.00258397	0	0	-0.00019264	0	0	0	0.00014099	0.0001427	-0.00061794	0.00083048	-0.00144374	-0.00167135
0.13253322	0	0	0	0	0	0	0	0	0	0	0	0	0	0	0	0	0	0	0	0	0	0	0	0	0	0	0	0	0	0	0	0	0	0	0	0	-0.00057455	-0.00005074	0.00592094	0.00659171	-0.00190036	0.00544077	0.00051002	-0.0005109	0.00266022	-0.00406505	0	-0.00374406	0	0	0	0	0	0	0	0	0	0	-0.00100345	-0.00258441	0	0	-0.00023528	0	0	0	0.00012564	0.00013605	-0.00056993	0.00081708	-0.00142062	-0.00166929
0.13439988	0	0	0	0	0	0	0	0	0	0	0	0	0	0	0	0	0	0	0	0	0	0	0	0	0	0	0	0	0	0	0	0	0	0	0	0	-0.00056682	-0.00003612	0.0059327	0.00659401	-0.00188919	0.00545842	0.00053509	-0.00049372	0.00266279	-0.00416964	0	-0.00390079	0	0	0	0	0	0	0	0	0	0	-0.0009647	-0.00258182	0	0	-0.00028327	0	0	0	0.00010891	0.00012847	-0.00051877	0.00080122	-0.00139522	-0.00166581
0.13626655	0	0	0	0	0	0	0	0	0	0	0	0	0	0	0	0	0	0	0	0	0	0	0	0	0	0	0	0	0	0	0	0	0	0	0	0	-0.00056012	-0.00001961	0.00594514	0.00659631	-0.00187846	0.00547732	0.00056105	-0.00047948	0.00265787	-0.00426432	0	-0.00405055	0	0	0	0	0	0	0	0	0	0	-0.00092559	-0.00257586	0	0	-0.00033613	0	0	0	0.00009084	0.00011982	-0.00046459	0.00078278	-0.00136745	-0.00165985
0.13813321	0	0	0	0	0	0	0	0	0	0	0	0	0	0	0	0	0	0	0	0	0	0	0	0	0	0	0	0	0	0	0	0	0	0	0	0	-0.00055329	-0.00000764	0.00595771	0.00659824	-0.00187118	0.00549682	0.0005863	-0.00047254	0.00264607	-0.0043464	0	-0.00418921	0	0	0	0	0	0	0	0	0	0	-0.00088721	-0.00256628	0	0	-0.00039301	0	0	0	0.00007163	0.00011006	-0.00040797	0.00076184	-0.00133754	-0.00165042
0.13999988	0	0	0	0	0	0	0	0	0	0	0	0	0	0	0	0	0	0	0	0	0	0	0	0	0	0	0	0	0	0	0	0	0	0	0	0	-0.00055151	-0.0000008	0.00596975	0.00659938	-0.00186684	0.0055162	0.00061461	-0.00046294	0.00262802	-0.00441402	0	-0.00431347	0	0	0	0	0	0	0	0	0	0	-0.00085069	-0.00255292	0	0	-0.00045276	0	0	0	0.0000515	0.00009918	-0.00034961	0.00073858	-0.00130605	-0.00163658
0.14186654	0	0	0	0	0	0	0	0	0	0	0	0	0	0	0	0	0	0	0	0	0	0	0	0	0	0	0	0	0	0	0	0	0	0	0	0	-0.00055752	0.00000052	0.00598066	0.00659939	-0.00186791	0.00553474	0.00063274	-0.00045848	0.00260439	-0.00446618	0	-0.00442097	0	0	0	0	0	0	0	0	0	0	-0.00081702	-0.00253573	0	0	-0.00051393	0	0	0	0.00003076	0.00008725	-0.00029037	0.0007134	-0.0012738	-0.0016175
0.14373321	0	0	0	0	0	0	0	0	0	0	0	0	0	0	0	0	0	0	0	0	0	0	0	0	0	0	0	0	0	0	0	0	0	0	0	0	-0.00056906	-0.00000148	0.00598994	0.00659801	-0.0018757	0.00555189	0.00064524	-0.00045985	0.00257589	-0.00450279	0	-0.00451046	0	0	0	0	0	0	0	0	0	0	-0.00078697	-0.00251475	0	0	-0.00057487	0	0	0	0.00000973	0.00007443	-0.0002312	0.00068676	-0.00124189	-0.00159261
0.14559987	0	0	0	0	0	0	0	0	0	0	0	0	0	0	0	0	0	0	0	0	0	0	0	0	0	0	0	0	0	0	0	0	0	0	0	0	-0.00058771	-0.00001471	0.0059972	0.00659505	-0.00189187	0.00556721	0.00065115	-0.00046826	0.00254325	-0.00452446	0	-0.00458175	0	0	0	0	0	0	0	0	0	0	-0.00076097	-0.00249006	0	0	-0.00063384	0	0	0	-0.00001125	0.00006092	-0.00017299	0.00065923	-0.00121149	-0.00156155
0.14746654	0	0	0	0	0	0	0	0	0	0	0	0	0	0	0	0	0	0	0	0	0	0	0	0	0	0	0	0	0	0	0	0	0	0	0	0	-0.00061487	-0.00003447	0.00600228	0.00659039	-0.00194231	0.00558048	0.00065007	-0.000484	0.00250722	-0.00453231	0	-0.00463542	0	0	0	0	0	0	0	0	0	0	-0.00073912	-0.00246181	0	0	-0.00068913	0	0	0	-0.00003184	0.00004701	-0.00011657	0.00063139	-0.00118363	-0.00152423
0.1493332	0	0	0	0	0	0	0	0	0	0	0	0	0	0	0	0	0	0	0	0	0	0	0	0	0	0	0	0	0	0	0	0	0	0	0	0	-0.00064959	-0.0000643	0.00600527	0.00658411	-0.00197394	0.00559171	0.00064241	-0.0005066	0.00246858	-0.00452778	0	-0.00467262	0	0	0	0	0	0	0	0	0	0	-0.00072126	-0.00243028	0	0	-0.0007392	0	0	0	-0.00005168	0.00003301	-0.00006275	0.00060383	-0.00115926	-0.00148097
0.15119987	0	0	0	0	0	0	0	0	0	0	0	0	0	0	0	0	0	0	0	0	0	0	0	0	0	0	0	0	0	0	0	0	0	0	0	0	-0.00069083	-0.00010373	0.0060066	0.0065765	-0.00201056	0.00560124	0.00062949	-0.00058221	0.00242814	-0.00451255	0	-0.00469488	0	0	0	0	0	0	0	0	0	0	-0.00070703	-0.00239595	0	0	-0.00078305	0	0	0	-0.00007046	0.00001926	-0.00001235	0.00057707	-0.00113863	-0.0014326
0.15306653	0	0	0	0	0	0	0	0	0	0	0	0	0	0	0	0	0	0	0	0	0	0	0	0	0	0	0	0	0	0	0	0	0	0	0	0	-0.00073552	-0.00014566	0.00600657	0.0065678	-0.00205093	0.00560928	0.00060952	-0.00061363	0.00238664	-0.00448831	0	-0.00470394	0	0	0	0	0	0	0	0	0	0	-0.00069613	-0.00235938	0	0	-0.00081987	0	0	0	-0.00008793	0.00000604	0.000034	0.00055151	-0.00112178	-0.00136702
0.1549332	0	0	0	0	0	0	0	0	0	0	0	0	0	0	0	0	0	0	0	0	0	0	0	0	0	0	0	0	0	0	0	0	0	0	0	0	-0.00078746	-0.0001948	0.00600447	0.00655753	-0.00209681	0.00561535	0.00058621	-0.00065003	0.00234442	-0.00445629	0	-0.00470148	0	0	0	0	0	0	0	0	0	0	-0.00068839	-0.00232071	0	0	-0.00084804	0	0	0	-0.0001041	-0.00000662	0.00007626	0.00052732	-0.00110904	-0.0012883
0.15679986	0	0	0	0	0	0	0	0	0	0	0	0	0	0	0	0	0	0	0	0	0	0	0	0	0	0	0	0	0	0	0	0	0	0	0	0	-0.00084982	-0.00025583	0.00599828	0.00654434	-0.00215333	0.00561794	0.00055318	-0.00069573	0.0023018	-0.00441735	0	-0.00468878	0	0	0	0	0	0	0	0	0	0	-0.00068403	-0.00227977	0	0	-0.00086421	0	0	0	-0.00011905	-0.00001883	0.00011433	0.00050471	-0.00110134	-0.00120343
0.15866653	0	0	0	0	0	0	0	0	0	0	0	0	0	0	0	0	0	0	0	0	0	0	0	0	0	0	0	0	0	0	0	0	0	0	0	0	-0.00092583	-0.00032929	0.00598757	0.00652778	-0.00222089	0.00561686	0.00051014	-0.00075098	0.0022593	-0.00437285	0	-0.00466746	0	0	0	0	0	0	0	0	0	0	-0.00068242	-0.00223682	0	0	-0.0008666	0	0	0	-0.0001327	-0.00003041	0.00014803	0.00048399	-0.00109742	-0.00111454
0.16053319	0	0	0	0	0	0	0	0	0	0	0	0	0	0	0	0	0	0	0	0	0	0	0	0	0	0	0	0	0	0	0	0	0	0	0	0	-0.00100966	-0.00041079	0.0059736	0.00650846	-0.00229549	0.00561306	0.00046059	-0.00081228	0.00221752	-0.00432444	0	-0.00463938	0	0	0	0	0	0	0	0	0	0	-0.00068243	-0.00219247	0	0	-0.00085569	0	0	0	-0.00014486	-0.00004104	0.00017746	0.00046536	-0.00109465	-0.00102401
0.16239985	0	0	0	0	0	0	0	0	0	0	0	0	0	0	0	0	0	0	0	0	0	0	0	0	0	0	0	0	0	0	0	0	0	0	0	0	-0.00109968	-0.00049833	0.00595706	0.00648667	-0.00237469	0.005607	0.00040649	-0.00087749	0.00217712	-0.00427372	0	-0.00460634	0	0	0	0	0	0	0	0	0	0	-0.00068308	-0.00214737	0	0	-0.00083146	0	0	0	-0.00015541	-0.0000505	0.00020292	0.00044904	-0.00109137	-0.00093605
0.16426652	0	0	0	0	0	0	0	0	0	0	0	0	0	0	0	0	0	0	0	0	0	0	0	0	0	0	0	0	0	0	0	0	0	0	0	0	-0.00119013	-0.00058693	0.00593873	0.00646267	-0.00245622	0.00559912	0.00034964	-0.00094463	0.00213856	-0.00425082	0	-0.00456994	0	0	0	0	0	0	0	0	0	0	-0.00068336	-0.00210198	0	0	-0.00079413	0	0	0	-0.0001643	-0.00005864	0.00022512	0.00043513	-0.00108639	-0.00084509
0.16613319	0	0	0	0	0	0	0	0	0	0	0	0	0	0	0	0	0	0	0	0	0	0	0	0	0	0	0	0	0	0	0	0	0	0	0	0	-0.00127996	-0.00067529	0.00591964	0.00643695	-0.00253756	0.00558999	0.00029203	-0.00101152	0.00210215	-0.00423881	0	-0.00453159	0	0	0	0	0	0	0	0	0	0	-0.00068227	-0.0020567	0	0	-0.00074424	0	0	0	-0.00017149	-0.00006533	0.00024499	0.00042367	-0.00107899	-0.00075778
0.16799985	0	0	0	0	0	0	0	0	0	0	0	0	0	0	0	0	0	0	0	0	0	0	0	0	0	0	0	0	0	0	0	0	0	0	0	0	-0.00136633	-0.00076088	0.00590075	0.00641003	-0.00261645	0.00558001	0.00023533	-0.00107618	0.00206839	-0.00422718	0	-0.00449274	0	0	0	0	0	0	0	0	0	0	-0.00067889	-0.00201209	0	0	-0.00068241	0	0	0	-0.00017691	-0.00007044	0.00026341	0.00041475	-0.00106888	-0.00067972
0.16986651	0	0	0	0	0	0	0	0	0	0	0	0	0	0	0	0	0	0	0	0	0	0	0	0	0	0	0	0	0	0	0	0	0	0	0	0	-0.00144584	-0.0008406	0.00588302	0.0063825	-0.00269058	0.00556954	0.00018111	-0.00113661	0.00203791	-0.00421612	0	-0.00445496	0	0	0	0	0	0	0	0	0	0	-0.00067231	-0.00196883	0	0	-0.00060951	0	0	0	-0.00018048	-0.00007384	0.00028137	0.00040854	-0.00105588	-0.00061101
0.17173318	0	0	0	0	0	0	0	0	0	0	0	0	0	0	0	0	0	0	0	0	0	0	0	0	0	0	0	0	0	0	0	0	0	0	0	0	-0.00151495	-0.00091166	0.00586772	0.00635516	-0.00275727	0.00555912	0.00013134	-0.00119044	0.0020111	-0.00420573	0	-0.00441954	0	0	0	0	0	0	0	0	0	0	-0.00066156	-0.00192746	0	0	-0.00052684	0	0	0	-0.00018216	-0.00007541	0.00030003	0.00040507	-0.00103969	-0.00054423
0.17359985	0	0	0	0	0	0	0	0	0	0	0	0	0	0	0	0	0	0	0	0	0	0	0	0	0	0	0	0	0	0	0	0	0	0	0	0	-0.00157031	-0.00097209	0.00585566	0.00632849	-0.00281459	0.00554889	0.0000872	-0.00123598	0.0019885	-0.00419624	0	-0.00438779	0	0	0	0	0	0	0	0	0	0	-0.00064567	-0.00188848	0	0	-0.00043523	0	0	0	-0.00018185	-0.00007504	0.00032059	0.00040451	-0.00102002	-0.00047698
0.17546651	0	0	0	0	0	0	0	0	0	0	0	0	0	0	0	0	0	0	0	0	0	0	0	0	0	0	0	0	0	0	0	0	0	0	0	0	-0.0016096	-0.00105709	0.00584711	0.00630262	-0.00286116	0.00553855	0.00004917	-0.00127204	0.00197092	-0.00418802	0	-0.00436132	0	0	0	0	0	0	0	0	0	0	-0.00062356	-0.00185257	0	0	-0.00033538	0	0	0	-0.00017946	-0.00007257	0.00034418	0.00040712	-0.00099647	-0.00040728
0.17733318	0	0	0	0	0	0	0	0	0	0	0	0	0	0	0	0	0	0	0	0	0	0	0	0	0	0	0	0	0	0	0	0	0	0	0	0	-0.00162983	-0.00108875	0.00584238	0.00627777	-0.00289504	0.00552796	0.00001829	-0.001297	0.00195883	-0.00418126	0	-0.00434125	0	0	0	0	0	0	0	0	0	0	-0.00059441	-0.00182023	0	0	-0.00022887	0	0	0	-0.00017495	-0.00006794	0.00037177	0.00041302	-0.00096867	-0.00033332
0.17919984	0	0	0	0	0	0	0	0	0	0	0	0	0	0	0	0	0	0	0	0	0	0	0	0	0	0	0	0	0	0	0	0	0	0	0	0	-0.00166489	-0.00110323	0.0058415	0.006254	-0.00291421	0.00551689	-0.00000444	-0.00130932	0.00195253	-0.00417621	0	-0.00433525	0	0	0	0	0	0	0	0	0	0	-0.00055753	-0.00179182	0	0	-0.00011751	0	0	0	-0.00016829	-0.00006111	0.00040417	0.00042221	-0.00093642	-0.0002513
0.18106651	0	0	0	0	0	0	0	0	0	0	0	0	0	0	0	0	0	0	0	0	0	0	0	0	0	0	0	0	0	0	0	0	0	0	0	0	-0.00163654	-0.00109931	0.00584386	0.00623095	-0.00291699	0.00550473	-0.00001856	-0.00130789	0.00195238	-0.00417303	0	-0.00433266	0	0	0	0	0	0	0	0	0	0	-0.00051231	-0.00176771	0	0	-0.00000308	0	0	0	-0.00015949	-0.00005204	0.00044195	0.00043475	-0.00089853	-0.00015961
0.18293317	0	0	0	0	0	0	0	0	0	0	0	0	0	0	0	0	0	0	0	0	0	0	0	0	0	0	0	0	0	0	0	0	0	0	0	0	-0.00158195	-0.0010765	0.00584836	0.00620792	-0.00290205	0.00549065	-0.00002404	-0.00129216	0.00195866	-0.0041719	0	-0.00433229	0	0	0	0	0	0	0	0	0	0	-0.00045841	-0.00174818	0	0	0.00011248	0	0	0	-0.00014856	-0.00004075	0.0004853	0.00045068	-0.00085101	-0.00005349
0.18479984	0	0	0	0	0	0	0	0	0	0	0	0	0	0	0	0	0	0	0	0	0	0	0	0	0	0	0	0	0	0	0	0	0	0	0	0	-0.00150048	-0.00103523	0.00585337	0.00618396	-0.00286877	0.00547368	-0.00002147	-0.00126232	0.0019715	-0.00417303	0	-0.00433882	0	0	0	0	0	0	0	0	0	0	-0.00039583	-0.00173339	0	0	0.00022726	0	0	0	-0.00013559	-0.00002732	0.00053398	0.00046995	-0.00079869	0.00007782
0.1866665	0	0	0	0	0	0	0	0	0	0	0	0	0	0	0	0	0	0	0	0	0	0	0	0	0	0	0	0	0	0	0	0	0	0	0	0	-0.00136596	-0.0009768	0.00585719	0.00615813	-0.00281703	0.00545302	-0.00001176	-0.00121917	0.00199072	-0.00417657	0	-0.00435905	0	0	0	0	0	0	0	0	0	0	-0.00032511	-0.00172329	0	0	0.00033925	0	0	0	-0.00012073	-0.00001193	0.00058721	0.00049242	-0.00074258	0.00007782
0.18853317	0	0	0	0	0	0	0	0	0	0	0	0	0	0	0	0	0	0	0	0	0	0	0	0	0	0	0	0	0	0	0	0	0	0	0	0	-0.00123662	-0.00090333	0.00585834	0.00612989	-0.00274741	0.00542828	0.00000403	-0.00116416	0.00201588	-0.00418271	0	-0.00438677	0	0	0	0	0	0	0	0	0	0	-0.00024755	-0.00171778	0	0	0.00044601	0	0	0	-0.00010427	0.00000515	0.00064358	0.00051774	-0.00068448	0.0001383
0.19039983	0	0	0	0	0	0	0	0	0	0	0	0	0	0	0	0	0	0	0	0	0	0	0	0	0	0	0	0	0	0	0	0	0	0	0	0	-0.00108894	-0.00081782	0.0058558	0.00609922	-0.00266155	0.00539959	0.00002457	-0.00109947	0.0020463	-0.00419172	0	-0.00442088	0	0	0	0	0	0	0	0	0	0	-0.00016521	-0.00171672	0	0	0.00054496	0	0	0	-0.00008656	0.00002347	0.00070114	0.00054543	-0.00062695	0.00019646
0.1922665	0	0	0	0	0	0	0	0	0	0	0	0	0	0	0	0	0	0	0	0	0	0	0	0	0	0	0	0	0	0	0	0	0	0	0	0	-0.00092187	-0.00072409	0.00584927	0.00606676	-0.00256236	0.00536772	0.00004847	-0.00102798	0.00208094	-0.00420386	0	-0.00445982	0	0	0	0	0	0	0	0	0	0	-0.0000809	-0.00171983	0	0	0.00063358	0	0	0	-0.00006809	0.00004249	0.00075749	0.00057481	-0.00057307	0.0002456
0.19413316	0	0	0	0	0	0	0	0	0	0	0	0	0	0	0	0	0	0	0	0	0	0	0	0	0	0	0	0	0	0	0	0	0	0	0	0	-0.00074621	-0.00062644	0.00583927	0.00603394	-0.00245404	0.00533411	0.00007434	-0.00095307	0.00211857	-0.0042192	0	-0.00450183	0	0	0	0	0	0	0	0	0	0	0.00000187	-0.0017269	0	0	0.00070932	0	0	0	-0.00004946	0.00006154	0.00081001	0.00060502	-0.00052613	0.00028309
0.19599983	0	0	0	0	0	0	0	0	0	0	0	0	0	0	0	0	0	0	0	0	0	0	0	0	0	0	0	0	0	0	0	0	0	0	0	0	-0.00057074	-0.00052941	0.00582701	0.00600279	-0.00234218	0.00530069	0.00010079	-0.00087854	0.00215793	-0.00423784	0	-0.00454518	0	0	0	0	0	0	0	0	0	0	0.00007915	-0.00173788	0	0	0.00076956	0	0	0	-0.00003132	0.00007988	0.00085598	0.00063506	-0.00048914	0.00030647
0.19786649	0	0	0	0	0	0	0	0	0	0	0	0	0	0	0	0	0	0	0	0	0	0	0	0	0	0	0	0	0	0	0	0	0	0	0	0	-0.00040517	-0.000413	0.00581423	0.00597579	-0.00223339	0.0052697	0.00012642	-0.00080842	0.00219786	-0.00426521	0	-0.00458838	0	0	0	0	0	0	0	0	0	0	0.00014687	-0.00175294	0	0	0.00081183	0	0	0	-0.00001437	0.00009675	0.00089285	0.0006639	-0.00046393	0.00031369
0.19973316	0	0	0	0	0	0	0	0	0	0	0	0	0	0	0	0	0	0	0	0	0	0	0	0	0	0	0	0	0	0	0	0	0	0	0	0	-0.00026044	-0.00033158	0.0058029	0.00595549	-0.00213475	0.00524342	0.00014993	-0.00074658	0.00223727	-0.00432486	0	-0.00463017	0	0	0	0	0	0	0	0	0	0	0.00020114	-0.00177239	0	0	0.00083398	0	0	0	0.0000007	0.0001114	0.00091842	0.00069045	-0.00045107	0.00030335
0.20159982	0	0	0	0	0	0	0	0	0	0	0	0	0	0	0	0	0	0	0	0	0	0	0	0	0	0	0	0	0	0	0	0	0	0	0	0	-0.00015022	-0.00026571	0.00579492	0.00594418	-0.00205294	0.00522394	0.00017025	-0.0006964	0.00227515	-0.0043825	0	-0.00466942	0	0	0	0	0	0	0	0	0	0	0.00023867	-0.0017965	0	0	0.0008345	0	0	0	0.00001324	0.00012317	0.00093101	0.00071367	-0.00044923	0.00027494
0.20346649	0	0	0	0	0	0	0	0	0	0	0	0	0	0	0	0	0	0	0	0	0	0	0	0	0	0	0	0	0	0	0	0	0	0	0	0	-0.00007437	-0.00021056	0.00579177	0.00594359	-0.00199328	0.00521286	0.00018667	-0.00066037	0.00231061	-0.00443646	0	-0.00470524	0	0	0	0	0	0	0	0	0	0	0.00025702	-0.00182546	0	0	0.00081258	0	0	0	0.0000227	0.00013155	0.00092958	0.00073259	-0.00045543	0.00022883
0.20533315	0	0	0	0	0	0	0	0	0	0	0	0	0	0	0	0	0	0	0	0	0	0	0	0	0	0	0	0	0	0	0	0	0	0	0	0	-0.00004118	-0.00017137	0.00579437	0.00595465	-0.00195888	0.00521114	0.00019898	-0.00063972	0.00234284	-0.00448525	0	-0.00473696	0	0	0	0	0	0	0	0	0	0	0.00025481	-0.00185926	0	0	0.00076807	0	0	0	0.00002869	0.00013617	0.00091371	0.00074641	-0.00046486	0.00016611
0.20719982	0	0	0	0	0	0	0	0	0	0	0	0	0	0	0	0	0	0	0	0	0	0	0	0	0	0	0	0	0	0	0	0	0	0	0	0	-0.00005073	-0.00014811	0.00580298	0.00597754	-0.00194999	0.00521911	0.00020785	-0.00063412	0.00237115	-0.00452744	0	-0.004764	0	0	0	0	0	0	0	0	0	0	0.00023178	-0.0018976	0	0	0.00070136	0	0	0	0.00003093	0.00013687	0.0008836	0.0007545	-0.00047138	0.0000884
0.20906648	0	0	0	0	0	0	0	0	0	0	0	0	0	0	0	0	0	0	0	0	0	0	0	0	0	0	0	0	0	0	0	0	0	0	0	0	-0.00009877	-0.00013906	0.00581725	0.00601165	-0.00196383	0.00523645	0.00021479	-0.00064155	0.00239497	-0.0045619	0	-0.00478594	0	0	0	0	0	0	0	0	0	0	0.00018869	-0.00193998	0	0	0.00061321	0	0	0	0.00002936	0.00013367	0.0008399	0.00075646	-0.00046461	-0.00000241
0.21093315	0	0	0	0	0	0	0	0	0	0	0	0	0	0	0	0	0	0	0	0	0	0	0	0	0	0	0	0	0	0	0	0	0	0	0	0	-0.00017764	-0.0001421	0.00583626	0.00605549	-0.00199537	0.00526232	0.00022205	-0.00065875	0.00241328	-0.00458697	0	-0.00480197	0	0	0	0	0	0	0	0	0	0	0.00012759	-0.0019849	0	0	0.00050548	0	0	0	0.000024	0.00012672	0.00078423	0.0007519	-0.00054397	-0.00000347
0.21279981	0	0	0	0	0	0	0	0	0	0	0	0	0	0	0	0	0	0	0	0	0	0	0	0	0	0	0	0	0	0	0	0	0	0	0	0	-0.00027714	-0.00015375	0.00585858	0.00610723	-0.00203772	0.00529521	0.00023201	-0.00068153	0.00242598	-0.00460246	0	-0.00481197	0	0	0	0	0	0	0	0	0	0	0.00005108	-0.00203145	0	0	0.00037994	0	0	0	0.0000152	0.00011646	0.00071801	0.00074112	-0.00054143	-0.00020984
0.21466647	0	0	0	0	0	0	0	0	0	0	0	0	0	0	0	0	0	0	0	0	0	0	0	0	0	0	0	0	0	0	0	0	0	0	0	0	-0.00038629	-0.00017152	0.00588204	0.00616472	-0.00208361	0.00533274	0.0002462	-0.00070579	0.00243423	-0.00460966	0	-0.00481611	0	0	0	0	0	0	0	0	0	0	-0.00003815	-0.00207955	0	0	0.00023928	0	0	0	0.00000384	0.00010367	0.00064193	0.0007253	-0.00063346	-0.00038529
0.21653314	0	0	0	0	0	0	0	0	0	0	0	0	0	0	0	0	0	0	0	0	0	0	0	0	0	0	0	0	0	0	0	0	0	0	0	0	-0.00049329	-0.00019157	0.00590387	0.00622521	-0.00212817	0.00537195	0.00026434	-0.00072918	0.00243899	-0.00460947	0	-0.0048141	0	0	0	0	0	0	0	0	0	0	-0.00013725	-0.00212867	0	0	0.00008864	0	0	0	-0.00000915	0.00008915	0.00055695	0.00070577	-0.00071497	-0.00055262
0.21839981	0	0	0	0	0	0	0	0	0	0	0	0	0	0	0	0	0	0	0	0	0	0	0	0	0	0	0	0	0	0	0	0	0	0	0	0	-0.00059844	-0.0002138	0.0059213	0.00628604	-0.00216825	0.00540981	0.00028538	-0.00075033	0.00244154	-0.00460285	0	-0.00480548	0	0	0	0	0	0	0	0	0	0	-0.00024361	-0.00217853	0	0	-0.0000659	0	0	0	-0.00002275	0.00007377	0.00046379	0.00068404	-0.0007945	-0.00072014
0.22026647	0	0	0	0	0	0	0	0	0	0	0	0	0	0	0	0	0	0	0	0	0	0	0	0	0	0	0	0	0	0	0	0	0	0	0	0	-0.00069334	-0.00023668	0.00593253	0.00634491	-0.00220061	0.00544403	0.00030926	-0.00076731	0.00244286	-0.00459028	0	-0.00478963	0	0	0	0	0	0	0	0	0	0	-0.00035418	-0.00222857	0	0	-0.00021798	0	0	0	-0.00003595	0.00005841	0.00036381	0.00066147	-0.00088132	-0.0008966
0.22213314	0	0	0	0	0	0	0	0	0	0	0	0	0	0	0	0	0	0	0	0	0	0	0	0	0	0	0	0	0	0	0	0	0	0	0	0	-0.00077618	-0.00026009	0.00593642	0.00639935	-0.00222422	0.00547288	0.00033515	-0.00077945	0.00244301	-0.00457168	0	-0.00476625	0	0	0	0	0	0	0	0	0	0	-0.000465	-0.00227708	0	0	-0.00036086	0	0	0	-0.00004805	0.00004378	0.00026014	0.00063903	-0.00097072	-0.00105942
0.2239998	0	0	0	0	0	0	0	0	0	0	0	0	0	0	0	0	0	0	0	0	0	0	0	0	0	0	0	0	0	0	0	0	0	0	0	0	-0.00084564	-0.00028467	0.00593286	0.00644743	-0.00223931	0.0054954	0.00036191	-0.00078684	0.00244206	-0.00454746	0	-0.00473592	0	0	0	0	0	0	0	0	0	0	-0.00057202	-0.00232234	0	0	-0.00048924	0	0	0	-0.00005857	0.00003045	0.00015656	0.00061757	-0.00105799	-0.00120653
0.22586647	0	0	0	0	0	0	0	0	0	0	0	0	0	0	0	0	0	0	0	0	0	0	0	0	0	0	0	0	0	0	0	0	0	0	0	0	-0.0009015	-0.00030836	0.00592288	0.00648845	-0.00224622	0.00551165	0.00039085	-0.00078944	0.00244041	-0.00451879	0	-0.00469981	0	0	0	0	0	0	0	0	0	0	-0.00067222	-0.00236353	0	0	-0.00060053	0	0	0	-0.00006714	0.00001888	0.00005603	0.00059788	-0.00113964	-0.00131728
0.22773313	0	0	0	0	0	0	0	0	0	0	0	0	0	0	0	0	0	0	0	0	0	0	0	0	0	0	0	0	0	0	0	0	0	0	0	0	-0.00094533	-0.00033257	0.00590789	0.00652223	-0.00224637	0.00552206	0.00041723	-0.00074322	0.00243866	-0.00448714	0	-0.00465943	0	0	0	0	0	0	0	0	0	0	-0.00076344	-0.00240026	0	0	-0.00069337	0	0	0	-0.00007352	0.00000936	-0.00003904	0.00058069	-0.00121358	-0.00141286
0.2295998	0	0	0	0	0	0	0	0	0	0	0	0	0	0	0	0	0	0	0	0	0	0	0	0	0	0	0	0	0	0	0	0	0	0	0	0	-0.00097543	-0.00035267	0.00588977	0.00654919	-0.00224114	0.00552749	0.00044186	-0.00073533	0.00243754	-0.00445415	0	-0.00461634	0	0	0	0	0	0	0	0	0	0	-0.00084429	-0.00243258	0	0	-0.00076753	0	0	0	-0.00007755	0.00000211	-0.00012692	0.00056665	-0.00127863	-0.00149589
0.23146646	0	0	0	0	0	0	0	0	0	0	0	0	0	0	0	0	0	0	0	0	0	0	0	0	0	0	0	0	0	0	0	0	0	0	0	0	-0.00099602	-0.00037372	0.0058704	0.00657014	-0.00223204	0.00552897	0.00046403	-0.00072579	0.00243768	-0.00442122	0	-0.00457186	0	0	0	0	0	0	0	0	0	0	-0.00091423	-0.00246081	0	0	-0.00082367	0	0	0	-0.00007921	-0.00000282	-0.00020657	0.00055617	-0.00133462	-0.00156659
0.23333313	0	0	0	0	0	0	0	0	0	0	0	0	0	0	0	0	0	0	0	0	0	0	0	0	0	0	0	0	0	0	0	0	0	0	0	0	-0.00101043	-0.00039221	0.00585151	0.00658596	-0.00222061	0.00552756	0.00048311	-0.00071552	0.00243949	-0.00438951	0	-0.00452722	0	0	0	0	0	0	0	0	0	0	-0.00097319	-0.00248523	0	0	-0.00086299	0	0	0	-0.00007859	-0.0000055	-0.00027729	0.00054946	-0.00138174	-0.00162545
0.23519979	0	0	0	0	0	0	0	0	0	0	0	0	0	0	0	0	0	0	0	0	0	0	0	0	0	0	0	0	0	0	0	0	0	0	0	0	-0.00101862	-0.0004093	0.00583441	0.00659766	-0.00220813	0.00552419	0.00049875	-0.00070532	0.00244318	-0.00435971	0	-0.00448314	0	0	0	0	0	0	0	0	0	0	-0.00102182	-0.00250631	0	0	-0.00088726	0	0	0	-0.00007589	-0.00000611	-0.00033913	0.00054646	-0.00142073	-0.0016735
0.23706646	0	0	0	0	0	0	0	0	0	0	0	0	0	0	0	0	0	0	0	0	0	0	0	0	0	0	0	0	0	0	0	0	0	0	0	0	-0.00102205	-0.00042101	0.00581999	0.00660607	-0.00219567	0.00551965	0.00051074	-0.0006959	0.00244874	-0.0043323	0	-0.00444026	0	0	0	0	0	0	0	0	0	0	-0.0010609	-0.00252437	0	0	-0.00089841	0	0	0	-0.0000714	-0.00000492	-0.00039222	0.00054692	-0.00145231	-0.00171175
0.23893312	0	0	0	0	0	0	0	0	0	0	0	0	0	0	0	0	0	0	0	0	0	0	0	0	0	0	0	0	0	0	0	0	0	0	0	0	-0.00102188	-0.00043179	0.00580863	0.00661203	-0.00215327	0.00551449	0.00051926	-0.00068912	0.00245602	-0.00430724	0	-0.00439864	0	0	0	0	0	0	0	0	0	0	-0.00109175	-0.00253988	0	0	-0.00089861	0	0	0	-0.00006542	-0.00000223	-0.00043743	0.00055044	-0.00147757	-0.00174159
0.24079979	0	0	0	0	0	0	0	0	0	0	0	0	0	0	0	0	0	0	0	0	0	0	0	0	0	0	0	0	0	0	0	0	0	0	0	0	-0.00101928	-0.00043623	0.00580011	0.00661618	-0.00214334	0.00550902	0.00052462	-0.0006822	0.00246466	-0.00428399	0	-0.00435782	0	0	0	0	0	0	0	0	0	0	-0.00111603	-0.00255328	0	0	-0.00089016	0	0	0	-0.00005827	0.00000162	-0.00047609	0.00055646	-0.00149778	-0.00176461
0.24266645	0	0	0	0	0	0	0	0	0	0	0	0	0	0	0	0	0	0	0	0	0	0	0	0	0	0	0	0	0	0	0	0	0	0	0	0	-0.00101537	-0.00043832	0.00579396	0.00661893	-0.00213508	0.0055034	0.00052711	-0.00067676	0.0024741	-0.00426202	0	-0.00431763	0	0	0	0	0	0	0	0	0	0	-0.00113517	-0.00256481	0	0	-0.00087533	0	0	0	-0.00005035	0.00000625	-0.00050919	0.00056428	-0.00151394	-0.00178204
0.24453312	0	0	0	0	0	0	0	0	0	0	0	0	0	0	0	0	0	0	0	0	0	0	0	0	0	0	0	0	0	0	0	0	0	0	0	0	-0.00101135	-0.00043817	0.00578949	0.00662062	-0.00212857	0.0054977	0.00052368	-0.00067075	0.00248379	-0.00424062	0	-0.00427766	0	0	0	0	0	0	0	0	0	0	-0.00115069	-0.00257474	0	0	-0.00085632	0	0	0	-0.00004202	0.00001131	-0.00053798	0.0005732	-0.00152714	-0.00179518
0.24639978	0	0	0	0	0	0	0	0	0	0	0	0	0	0	0	0	0	0	0	0	0	0	0	0	0	0	0	0	0	0	0	0	0	0	0	0	-0.00100746	-0.00043803	0.00578598	0.0066215	-0.00212211	0.00549191	0.00052131	-0.00066822	0.00249315	-0.00421908	0	-0.00423754	0	0	0	0	0	0	0	0	0	0	-0.00116397	-0.00258329	0	0	-0.00083514	0	0	0	-0.00003362	0.00001646	-0.00056362	0.00058254	-0.00153833	-0.00180524
0.24826645	0	0	0	0	0	0	0	0	0	0	0	0	0	0	0	0	0	0	0	0	0	0	0	0	0	0	0	0	0	0	0	0	0	0	0	0	-0.00100483	-0.00043867	0.00578269	0.00662175	-0.00211886	0.00548605	0.00051746	-0.00066688	0.00250165	-0.00419682	0	-0.00419714	0	0	0	0	0	0	0	0	0	0	-0.00117618	-0.00259065	0	0	-0.00081363	0	0	0	-0.00002549	0.0000214	-0.00058711	0.00059165	-0.00154837	-0.00181324
0.25013311	0	0	0	0	0	0	0	0	0	0	0	0	0	0	0	0	0	0	0	0	0	0	0	0	0	0	0	0	0	0	0	0	0	0	0	0	-0.00100407	-0.00044094	0.00577905	0.00662151	-0.00211735	0.00548012	0.00051252	-0.00066728	0.00250884	-0.00417353	0	-0.00415661	0	0	0	0	0	0	0	0	0	0	-0.0011882	-0.00259696	0	0	-0.00079334	0	0	0	-0.00001792	0.0000259	-0.00060918	0.00059998	-0.00155786	-0.00182
0.25199978	0	0	0	0	0	0	0	0	0	0	0	0	0	0	0	0	0	0	0	0	0	0	0	0	0	0	0	0	0	0	0	0	0	0	0	0	-0.00100305	-0.00044536	0.00577466	0.00662093	-0.00211731	0.0054742	0.00050705	-0.0006689	0.00251441	-0.00414903	0	-0.00411613	0	0	0	0	0	0	0	0	0	0	-0.00120072	-0.00260237	0	0	-0.00077551	0	0	0	-0.00001111	0.00002977	-0.00063051	0.00060711	-0.00156736	-0.0018263
0.25386644	0	0	0	0	0	0	0	0	0	0	0	0	0	0	0	0	0	0	0	0	0	0	0	0	0	0	0	0	0	0	0	0	0	0	0	0	-0.00100653	-0.0004522	0.00576925	0.0066202	-0.00211833	0.00546842	0.00050162	-0.00067134	0.00251815	-0.00412323	0	-0.00407589	0	0	0	0	0	0	0	0	0	0	-0.0012142	-0.00260705	0	0	-0.00076108	0	0	0	-0.00000519	0.00003292	-0.00065169	0.00061277	-0.00157726	-0.00183278
0.25573311	0	0	0	0	0	0	0	0	0	0	0	0	0	0	0	0	0	0	0	0	0	0	0	0	0	0	0	0	0	0	0	0	0	0	0	0	-0.00101384	-0.00046155	0.0057627	0.00661943	-0.00211999	0.00546286	0.0004921	-0.00067425	0.00252	-0.00409622	0	-0.00403618	0	0	0	0	0	0	0	0	0	0	-0.00122886	-0.00261108	0	0	-0.00075059	0	0	0	-0.00000023	0.00003531	-0.00067307	0.0006168	-0.00158781	-0.00183989
0.25759977	0	0	0	0	0	0	0	0	0	0	0	0	0	0	0	0	0	0	0	0	0	0	0	0	0	0	0	0	0	0	0	0	0	0	0	0	-0.00102092	-0.00047321	0.00575503	0.00661871	-0.00212186	0.00545763	0.0004894	-0.00067723	0.00251998	-0.00406832	0	-0.00399743	0	0	0	0	0	0	0	0	0	0	-0.00124466	-0.00261456	0	0	-0.00074424	0	0	0	0.00000378	0.00003698	-0.00069476	0.00061919	-0.00159925	-0.00184787
0.25946643	0	0	0	0	0	0	0	0	0	0	0	0	0	0	0	0	0	0	0	0	0	0	0	0	0	0	0	0	0	0	0	0	0	0	0	0	-0.00102841	-0.00048616	0.00574671	0.0066183	-0.00212285	0.00545308	0.00048743	-0.00067932	0.00251828	-0.00404025	0	-0.00396037	0	0	0	0	0	0	0	0	0	0	-0.0012611	-0.00261751	0	0	-0.00074194	0	0	0	0.00000691	0.00003804	-0.00071661	0.00062012	-0.001611	-0.00185683
0.2613331	0	0	0	0	0	0	0	0	0	0	0	0	0	0	0	0	0	0	0	0	0	0	0	0	0	0	0	0	0	0	0	0	0	0	0	0	-0.00103562	-0.00049972	0.00573805	0.00661824	-0.00212256	0.00544934	0.00048757	-0.00068015	0.00251515	-0.00401293	0	-0.00392599	0	0	0	0	0	0	0	0	0	0	-0.00127759	-0.00261995	0	0	-0.00074338	0	0	0	0.0000092	0.00003857	-0.00073815	0.00061974	-0.00162292	-0.0018666
0.26319977	0	0	0	0	0	0	0	0	0	0	0	0	0	0	0	0	0	0	0	0	0	0	0	0	0	0	0	0	0	0	0	0	0	0	0	0	-0.00104211	-0.00051325	0.00572943	0.00661843	-0.00212107	0.00544637	0.00048949	-0.00067165	0.00251103	-0.00398731	0	-0.00389506	0	0	0	0	0	0	0	0	0	0	-0.00129341	-0.00262189	0	0	-0.00074761	0	0	0	0.00001078	0.00003872	-0.00075865	0.00061839	-0.00163453	-0.00187665
0.26506643	0	0	0	0	0	0	0	0	0	0	0	0	0	0	0	0	0	0	0	0	0	0	0	0	0	0	0	0	0	0	0	0	0	0	0	0	-0.00104669	-0.00052521	0.00572167	0.00661901	-0.00211791	0.00544436	0.00049326	-0.00066978	0.00250653	-0.0039645	0	-0.0038683	0	0	0	0	0	0	0	0	0	0	-0.00130757	-0.00262336	0	0	-0.00075336	0	0	0	0.0000119	0.00003872	-0.00077731	0.00061664	-0.00164518	-0.00188642
0.2669331	0	0	0	0	0	0	0	0	0	0	0	0	0	0	0	0	0	0	0	0	0	0	0	0	0	0	0	0	0	0	0	0	0	0	0	0	-0.00104839	-0.0005342	0.00571559	0.00662013	-0.0021128	0.00544352	0.00049889	-0.00066597	0.00250226	-0.00394561	0	-0.00384651	0	0	0	0	0	0	0	0	0	0	-0.00131916	-0.00262444	0	0	-0.00075949	0	0	0	0.00001276	0.00003877	-0.00079334	0.00061498	-0.00165427	-0.00189538
0.26879976	0	0	0	0	0	0	0	0	0	0	0	0	0	0	0	0	0	0	0	0	0	0	0	0	0	0	0	0	0	0	0	0	0	0	0	0	-0.00104608	-0.0005385	0.00571216	0.00662204	-0.00210537	0.00544412	0.00050643	-0.00065979	0.00249889	-0.00393174	0	-0.00383039	0	0	0	0	0	0	0	0	0	0	-0.00132723	-0.00262518	0	0	-0.00076479	0	0	0	0.00001361	0.00003912	-0.00080593	0.00061395	-0.00166119	-0.00190296
0.27066642	0	0	0	0	0	0	0	0	0	0	0	0	0	0	0	0	0	0	0	0	0	0	0	0	0	0	0	0	0	0	0	0	0	0	0	0	-0.0010388	-0.0005365	0.00571231	0.00662497	-0.00209342	0.00544643	0.00051588	-0.0006511	0.00249707	-0.00392395	0	-0.00382061	0	0	0	0	0	0	0	0	0	0	-0.0013309	-0.00262568	0	0	-0.00076809	0	0	0	0.00001466	0.00003997	-0.0008143	0.00061409	-0.00166534	-0.00190862
0.27253309	0	0	0	0	0	0	0	0	0	0	0	0	0	0	0	0	0	0	0	0	0	0	0	0	0	0	0	0	0	0	0	0	0	0	0	0	-0.00102589	-0.00052683	0.00571681	0.00662902	-0.00208086	0.00545057	0.00052701	-0.00063986	0.00249735	-0.00392308	0	-0.00381767	0	0	0	0	0	0	0	0	0	0	-0.00132939	-0.00262597	0	0	-0.00076828	0	0	0	0.00001611	0.0000415	-0.00081768	0.00061584	-0.00166612	-0.00191181
0.27439976	0	0	0	0	0	0	0	0	0	0	0	0	0	0	0	0	0	0	0	0	0	0	0	0	0	0	0	0	0	0	0	0	0	0	0	0	-0.00100703	-0.00050855	0.0057262	0.00663409	-0.00206597	0.00545651	0.0005393	-0.0006263	0.00250022	-0.00392967	0	-0.00382176	0	0	0	0	0	0	0	0	0	0	-0.00132206	-0.00262608	0	0	-0.0007642	0	0	0	0.00001813	0.00004386	-0.00081539	0.00061962	-0.001663	-0.00191191
0.27626642	0	0	0	0	0	0	0	0	0	0	0	0	0	0	0	0	0	0	0	0	0	0	0	0	0	0	0	0	0	0	0	0	0	0	0	0	-0.00098191	-0.00048092	0.00574078	0.00663996	-0.00204892	0.0054641	0.00055227	-0.00061061	0.00250602	-0.00394413	0	-0.00383297	0	0	0	0	0	0	0	0	0	0	-0.00130828	-0.00262594	0	0	-0.0007548	0	0	0	0.0000209	0.00004719	-0.00080678	0.00062576	-0.00165541	-0.00190834
0.27813309	0	0	0	0	0	0	0	0	0	0	0	0	0	0	0	0	0	0	0	0	0	0	0	0	0	0	0	0	0	0	0	0	0	0	0	0	-0.00095013	-0.00044362	0.00576055	0.00664621	-0.00202968	0.00547306	0.00056562	-0.00059285	0.00251488	-0.00396652	0	-0.0038511	0	0	0	0	0	0	0	0	0	0	-0.00128757	-0.00262541	0	0	-0.00073927	0	0	0	0.00002455	0.00005159	-0.0007914	0.00063449	-0.0016429	-0.00190068
0.27999975	0	0	0	0	0	0	0	0	0	0	0	0	0	0	0	0	0	0	0	0	0	0	0	0	0	0	0	0	0	0	0	0	0	0	0	0	-0.00091162	-0.00039714	0.00578495	0.00665218	-0.00200823	0.00548289	0.00057899	-0.00057318	0.00252665	-0.00399643	0	-0.00387563	0	0	0	0	0	0	0	0	0	0	-0.00125972	-0.00262426	0	0	-0.00071712	0	0	0	0.00002914	0.0000571	-0.00076905	0.00064583	-0.00162512	-0.00188862
0.28186641	0	0	0	0	0	0	0	0	0	0	0	0	0	0	0	0	0	0	0	0	0	0	0	0	0	0	0	0	0	0	0	0	0	0	0	0	-0.00086649	-0.00034255	0.00581304	0.006657	-0.00198466	0.0054929	0.00059191	-0.00055189	0.00254098	-0.00403328	0	-0.00390595	0	0	0	0	0	0	0	0	0	0	-0.00122462	-0.00262217	0	0	-0.00068808	0	0	0	0.00003469	0.00006371	-0.00073959	0.00065966	-0.00160157	-0.00187184
0.28373308	0	0	0	0	0	0	0	0	0	0	0	0	0	0	0	0	0	0	0	0	0	0	0	0	0	0	0	0	0	0	0	0	0	0	0	0	-0.00081509	-0.00028149	0.00584348	0.00665964	-0.00195906	0.00550223	0.00060392	-0.00052931	0.00255732	-0.00407607	0	-0.00394117	0	0	0	0	0	0	0	0	0	0	-0.0011824	-0.00261873	0	0	-0.00065213	0	0	0	0.00004113	0.00007134	-0.0007031	0.00067571	-0.00157238	-0.00185015
0.28559975	0	0	0	0	0	0	0	0	0	0	0	0	0	0	0	0	0	0	0	0	0	0	0	0	0	0	0	0	0	0	0	0	0	0	0	0	-0.00075647	-0.00021594	0.00587471	0.00665916	-0.00193139	0.00551004	0.00061475	-0.00050572	0.00257496	-0.0041235	0	-0.00398016	0	0	0	0	0	0	0	0	0	0	-0.00113346	-0.00261357	0	0	-0.00060958	0	0	0	0.00004836	0.00007986	-0.00065996	0.00069359	-0.00153732	-0.00182356
0.28746641	0	0	0	0	0	0	0	0	0	0	0	0	0	0	0	0	0	0	0	0	0	0	0	0	0	0	0	0	0	0	0	0	0	0	0	0	-0.00069389	-0.00014797	0.00590516	0.0066548	-0.00190317	0.00551556	0.00062428	-0.00048131	0.00259312	-0.00417411	0	-0.00402173	0	0	0	0	0	0	0	0	0	0	-0.00107847	-0.00260633	0	0	-0.00056109	0	0	0	0.00005624	0.00008911	-0.00061081	0.00071279	-0.0014964	-0.00179225
0.28933307	0	0	0	0	0	0	0	0	0	0	0	0	0	0	0	0	0	0	0	0	0	0	0	0	0	0	0	0	0	0	0	0	0	0	0	0	-0.00062671	-0.00007962	0.00593337	0.00664608	-0.00187118	0.00551823	0.00063251	-0.00046312	0.00261099	-0.0042263	0	-0.00406469	0	0	0	0	0	0	0	0	0	0	-0.00101835	-0.00259675	0	0	-0.00050768	0	0	0	0.00006456	0.00009887	-0.00055657	0.00073272	-0.0014498	-0.00175663
0.29119974	0	0	0	0	0	0	0	0	0	0	0	0	0	0	0	0	0	0	0	0	0	0	0	0	0	0	0	0	0	0	0	0	0	0	0	0	-0.00055809	-0.00001278	0.00595815	0.00663291	-0.00183721	0.00551775	0.00063959	-0.00043737	0.00262785	-0.00427856	0	-0.00410796	0	0	0	0	0	0	0	0	0	0	-0.0009543	-0.00258475	0	0	-0.00045068	0	0	0	0.00007306	0.00010888	-0.00049836	0.00075275	-0.00139784	-0.00171732
0.29306641	0	0	0	0	0	0	0	0	0	0	0	0	0	0	0	0	0	0	0	0	0	0	0	0	0	0	0	0	0	0	0	0	0	0	0	0	-0.00048483	0.0000539	0.00597873	0.00661556	-0.00180167	0.0055141	0.00064563	-0.00041155	0.0026431	-0.00432952	0	-0.0041507	0	0	0	0	0	0	0	0	0	0	-0.00088773	-0.00257044	0	0	-0.00039166	0	0	0	0.00008147	0.00011888	-0.00043745	0.00077225	-0.00134094	-0.00167511
0.29493307	0	0	0	0	0	0	0	0	0	0	0	0	0	0	0	0	0	0	0	0	0	0	0	0	0	0	0	0	0	0	0	0	0	0	0	0	-0.00040971	0.00011416	0.00599475	0.00659471	-0.00176526	0.00550756	0.00065075	-0.00038615	0.00265631	-0.00437804	0	-0.00419227	0	0	0	0	0	0	0	0	0	0	-0.0008202	-0.00255413	0	0	-0.00033234	0	0	0	0.0000895	0.00012855	-0.00037522	0.00079063	-0.00127964	-0.00163095
0.29679974	0	0	0	0	0	0	0	0	0	0	0	0	0	0	0	0	0	0	0	0	0	0	0	0	0	0	0	0	0	0	0	0	0	0	0	0	-0.00034026	0.00016871	0.00600627	0.0065713	-0.00172896	0.00549869	0.00065504	-0.00036173	0.00266723	-0.00442321	0	-0.00423225	0	0	0	0	0	0	0	0	0	0	-0.0007534	-0.00253633	0	0	-0.00027453	0	0	0	0.00009685	0.00013763	-0.00031316	0.00080737	-0.00121458	-0.00158596
0.2986664	0	0	0	0	0	0	0	0	0	0	0	0	0	0	0	0	0	0	0	0	0	0	0	0	0	0	0	0	0	0	0	0	0	0	0	0	-0.00027073	0.00021661	0.00601372	0.00654653	-0.00169397	0.00548826	0.00066262	-0.00033897	0.00267577	-0.00446443	0	-0.00427048	0	0	0	0	0	0	0	0	0	0	-0.00068902	-0.00251773	0	0	-0.0002201	0	0	0	0.00010325	0.00014582	-0.0002527	0.00082203	-0.00114638	-0.00154135
0.30053306	0	0	0	0	0	0	0	0	0	0	0	0	0	0	0	0	0	0	0	0	0	0	0	0	0	0	0	0	0	0	0	0	0	0	0	0	-0.0002069	0.00025657	0.00601777	0.00652168	-0.00166174	0.00547715	0.00066457	-0.00031865	0.00268194	-0.00450139	0	-0.00430701	0	0	0	0	0	0	0	0	0	0	-0.00062873	-0.00249908	0	0	-0.00017084	0	0	0	0.00010845	0.00015288	-0.00019522	0.00083424	-0.00107595	-0.00149835
0.30239973	0	0	0	0	0	0	0	0	0	0	0	0	0	0	0	0	0	0	0	0	0	0	0	0	0	0	0	0	0	0	0	0	0	0	0	0	-0.00015113	0.00028931	0.00601923	0.00649801	-0.00163381	0.00546629	0.00066552	-0.00030162	0.00268589	-0.00453398	0	-0.00434199	0	0	0	0	0	0	0	0	0	0	-0.00057401	-0.00248117	0	0	-0.00012835	0	0	0	0.00011223	0.00015859	-0.00014193	0.00084373	-0.00100412	-0.00145813
0.3042664	0	0	0	0	0	0	0	0	0	0	0	0	0	0	0	0	0	0	0	0	0	0	0	0	0	0	0	0	0	0	0	0	0	0	0	0	-0.0001056	0.00031703	0.00601895	0.00647667	-0.00161166	0.0054565	0.00066523	-0.00028869	0.00268778	-0.00456225	0	-0.00437559	0	0	0	0	0	0	0	0	0	0	-0.00052616	-0.00246475	0	0	-0.00009394	0	0	0	0.00011442	0.00016277	-0.00009385	0.00085032	-0.00093213	-0.00142174
0.30613306	0	0	0	0	0	0	0	0	0	0	0	0	0	0	0	0	0	0	0	0	0	0	0	0	0	0	0	0	0	0	0	0	0	0	0	0	-0.00007199	0.00033291	0.0060177	0.0064586	-0.00159644	0.00544851	0.00066356	-0.00028044	0.00268785	-0.00458631	0	-0.00440784	0	0	0	0	0	0	0	0	0	0	-0.00048621	-0.00245043	0	0	-0.00006859	0	0	0	0.00011493	0.00016531	-0.00005182	0.00085397	-0.000862	-0.0013901
0.30799973	0	0	0	0	0	0	0	0	0	0	0	0	0	0	0	0	0	0	0	0	0	0	0	0	0	0	0	0	0	0	0	0	0	0	0	0	-0.0000515	0.00034065	0.00601615	0.00644455	-0.00158896	0.0054429	0.00066044	-0.00027725	0.00268627	-0.00460628	0	-0.00443867	0	0	0	0	0	0	0	0	0	0	-0.00045493	-0.00243869	0	0	-0.00005301	0	0	0	0.00011372	0.00016617	-0.00001655	0.00085466	-0.00079758	-0.00136399
0.30986639	0	0	0	0	0	0	0	0	0	0	0	0	0	0	0	0	0	0	0	0	0	0	0	0	0	0	0	0	0	0	0	0	0	0	0	0	-0.00004456	0.00034042	0.00601483	0.00643499	-0.00158945	0.00544005	0.00065603	-0.0002791	0.00268323	-0.00462229	0	-0.0044679	0	0	0	0	0	0	0	0	0	0	-0.00043274	-0.0024298	0	0	-0.00004757	0	0	0	0.00011083	0.00016534	0.00001154	0.00085248	-0.00074544	-0.00134398
0.31173306	0	0	0	0	0	0	0	0	0	0	0	0	0	0	0	0	0	0	0	0	0	0	0	0	0	0	0	0	0	0	0	0	0	0	0	0	-0.00005064	0.00033303	0.00601406	0.00643009	-0.00159746	0.00544012	0.00065069	-0.00028559	0.0026789	-0.00463443	0	-0.00449513	0	0	0	0	0	0	0	0	0	0	-0.00041969	-0.00242385	0	0	-0.00005216	0	0	0	0.00010637	0.00016291	0.00003223	0.00084762	-0.0007144	-0.00133041
0.31359972	0	0	0	0	0	0	0	0	0	0	0	0	0	0	0	0	0	0	0	0	0	0	0	0	0	0	0	0	0	0	0	0	0	0	0	0	-0.00006793	0.00032023	0.00601426	0.00642997	-0.00161133	0.00544331	0.00064564	-0.00029551	0.00267347	-0.00464278	0	-0.00451981	0	0	0	0	0	0	0	0	0	0	-0.00041555	-0.00242084	0	0	-0.00006667	0	0	0	0.00010055	0.00015907	0.00004525	0.00084033	-0.00071069	-0.00132374
0.31546639	0	0	0	0	0	0	0	0	0	0	0	0	0	0	0	0	0	0	0	0	0	0	0	0	0	0	0	0	0	0	0	0	0	0	0	0	-0.00009487	0.00030309	0.00601536	0.0064343	-0.00162984	0.00544937	0.00064137	-0.00030764	0.00266709	-0.00464741	0	-0.0045414	0	0	0	0	0	0	0	0	0	0	-0.00041984	-0.00242059	0	0	-0.00009035	0	0	0	0.00009361	0.00015399	0.00005076	0.00083093	-0.00073289	-0.00132386
0.31733305	0	0	0	0	0	0	0	0	0	0	0	0	0	0	0	0	0	0	0	0	0	0	0	0	0	0	0	0	0	0	0	0	0	0	0	0	-0.0001302	0.00028332	0.00601676	0.00644218	-0.00165271	0.00545744	0.0006371	-0.00032233	0.00265987	-0.00464853	0	-0.00455968	0	0	0	0	0	0	0	0	0	0	-0.00043165	-0.00242262	0	0	-0.00012146	0	0	0	0.00008574	0.00014784	0.00004963	0.00081976	-0.00077267	-0.0013297
0.31919972	0	0	0	0	0	0	0	0	0	0	0	0	0	0	0	0	0	0	0	0	0	0	0	0	0	0	0	0	0	0	0	0	0	0	0	0	-0.00017074	0.00025952	0.00601798	0.0064534	-0.00167748	0.0054666	0.00063339	-0.00033805	0.00265307	-0.00464497	0	-0.00457049	0	0	0	0	0	0	0	0	0	0	-0.00045174	-0.0024276	0	0	-0.00015709	0	0	0	0.00007804	0.00014133	0.00003946	0.00080822	-0.00082388	-0.00134256
0.32106638	0	0	0	0	0	0	0	0	0	0	0	0	0	0	0	0	0	0	0	0	0	0	0	0	0	0	0	0	0	0	0	0	0	0	0	0	-0.00021309	0.00023535	0.00601891	0.00646731	-0.00170168	0.00547633	0.00063123	-0.00035306	0.00264718	-0.00463711	0	-0.00457339	0	0	0	0	0	0	0	0	0	0	-0.00047885	-0.00243532	0	0	-0.0001953	0	0	0	0.00007101	0.0001349	0.00002061	0.00079701	-0.00087836	-0.00136204
0.32293305	0	0	0	0	0	0	0	0	0	0	0	0	0	0	0	0	0	0	0	0	0	0	0	0	0	0	0	0	0	0	0	0	0	0	0	0	-0.00025225	0.00021163	0.00601943	0.00648273	-0.00172418	0.00548626	0.00063081	-0.00036666	0.00264188	-0.00462634	0	-0.00457089	0	0	0	0	0	0	0	0	0	0	-0.0005102	-0.00244471	0	0	-0.00023492	0	0	0	0.00006452	0.00012863	-0.00000393	0.0007861	-0.00093064	-0.00138583
0.32479971	0	0	0	0	0	0	0	0	0	0	0	0	0	0	0	0	0	0	0	0	0	0	0	0	0	0	0	0	0	0	0	0	0	0	0	0	-0.00029185	0.00018752	0.00601925	0.00649894	-0.00174395	0.00549573	0.00063201	-0.00037829	0.00263759	-0.00461279	0	-0.00456239	0	0	0	0	0	0	0	0	0	0	-0.00054469	-0.00245553	0	0	-0.00027366	0	0	0	0.00005904	0.00012289	-0.00003363	0.00077615	-0.00098043	-0.00141307
0.32666638	0	0	0	0	0	0	0	0	0	0	0	0	0	0	0	0	0	0	0	0	0	0	0	0	0	0	0	0	0	0	0	0	0	0	0	0	-0.00032797	0.00016717	0.00601836	0.00651512	-0.0017603	0.00550432	0.00063469	-0.00038757	0.00263436	-0.00459711	0	-0.00454875	0	0	0	0	0	0	0	0	0	0	-0.00058048	-0.00246714	0	0	-0.00030985	0	0	0	0.00005469	0.00011791	-0.00006675	0.00076747	-0.00102668	-0.00144212
0.32853304	0	0	0	0	0	0	0	0	0	0	0	0	0	0	0	0	0	0	0	0	0	0	0	0	0	0	0	0	0	0	0	0	0	0	0	0	-0.0003589	0.00014941	0.00601682	0.00653061	-0.00177283	0.00551172	0.00063861	-0.00039429	0.00263227	-0.00457984	0	-0.00453055	0	0	0	0	0	0	0	0	0	0	-0.00061607	-0.00247904	0	0	-0.00034191	0	0	0	0.00005166	0.00011386	-0.00010185	0.00076039	-0.00106902	-0.00147162
0.33039971	0	0	0	0	0	0	0	0	0	0	0	0	0	0	0	0	0	0	0	0	0	0	0	0	0	0	0	0	0	0	0	0	0	0	0	0	-0.00038401	0.00013482	0.00601477	0.006545	-0.00178125	0.00551767	0.00064349	-0.00039831	0.0026316	-0.0045611	0	-0.00450753	0	0	0	0	0	0	0	0	0	0	-0.00065049	-0.002491	0	0	-0.00036825	0	0	0	0.00005022	0.00011102	-0.00013822	0.00075539	-0.00110757	-0.00150067
0.33226637	0	0	0	0	0	0	0	0	0	0	0	0	0	0	0	0	0	0	0	0	0	0	0	0	0	0	0	0	0	0	0	0	0	0	0	0	-0.00040192	0.00012462	0.00601266	0.00655816	-0.00178465	0.00552222	0.00064977	-0.00039889	0.00263259	-0.00454096	0	-0.00447932	0	0	0	0	0	0	0	0	0	0	-0.00068289	-0.00250282	0	0	-0.00038773	0	0	0	0.00005064	0.00010963	-0.00017539	0.00075291	-0.00114221	-0.00152876
0.33413304	0	0	0	0	0	0	0	0	0	0	0	0	0	0	0	0	0	0	0	0	0	0	0	0	0	0	0	0	0	0	0	0	0	0	0	0	-0.00041006	0.000121	0.00601138	0.00657037	-0.0017811	0.00552582	0.00065893	-0.00039433	0.00263553	-0.00451919	0	-0.00444499	0	0	0	0	0	0	0	0	0	0	-0.00071261	-0.00251444	0	0	-0.00039962	0	0	0	0.00005331	0.00011005	-0.00021348	0.00075344	-0.00117286	-0.00155596
0.3359997	0	0	0	0	0	0	0	0	0	0	0	0	0	0	0	0	0	0	0	0	0	0	0	0	0	0	0	0	0	0	0	0	0	0	0	0	-0.00040839	0.00012187	0.00601136	0.00658169	-0.00177015	0.00552867	0.0006713	-0.00038393	0.00264038	-0.0044953	0	-0.00440368	0	0	0	0	0	0	0	0	0	0	-0.00073927	-0.00252561	0	0	-0.00040337	0	0	0	0.00005838	0.00011243	-0.00025236	0.00075723	-0.0011998	-0.00158195
0.33786637	0	0	0	0	0	0	0	0	0	0	0	0	0	0	0	0	0	0	0	0	0	0	0	0	0	0	0	0	0	0	0	0	0	0	0	0	-0.00039717	0.00013305	0.00601276	0.00659203	-0.00175239	0.00553083	0.00068648	-0.00036864	0.00264674	-0.00446878	0	-0.00435489	0	0	0	0	0	0	0	0	0	0	-0.00076261	-0.00253589	0	0	-0.00039882	0	0	0	0.0000658	0.00011671	-0.0002915	0.00076422	-0.00122307	-0.00160612
0.33973303	0	0	0	0	0	0	0	0	0	0	0	0	0	0	0	0	0	0	0	0	0	0	0	0	0	0	0	0	0	0	0	0	0	0	0	0	-0.00037662	0.00015217	0.00601567	0.00660134	-0.00172829	0.00553239	0.00070422	-0.00034858	0.00265408	-0.00443896	0	-0.00429799	0	0	0	0	0	0	0	0	0	0	-0.00078252	-0.00254484	0	0	-0.00038609	0	0	0	0.00007544	0.00012281	-0.00033051	0.00077427	-0.0012429	-0.00162802
0.3415997	0	0	0	0	0	0	0	0	0	0	0	0	0	0	0	0	0	0	0	0	0	0	0	0	0	0	0	0	0	0	0	0	0	0	0	0	-0.00034785	0.00017636	0.00602	0.00660951	-0.0016987	0.00553335	0.00071824	-0.0003244	0.00266164	-0.00440505	0	-0.00423238	0	0	0	0	0	0	0	0	0	0	-0.00079909	-0.00255198	0	0	-0.00036563	0	0	0	0.0000871	0.00013055	-0.000369	0.00078708	-0.00125949	-0.0016473
0.34346636	0	0	0	0	0	0	0	0	0	0	0	0	0	0	0	0	0	0	0	0	0	0	0	0	0	0	0	0	0	0	0	0	0	0	0	0	-0.00031042	0.00020625	0.00602566	0.00661658	-0.00166309	0.00553377	0.00073964	-0.00029647	0.00266852	-0.004366	0	-0.00415714	0	0	0	0	0	0	0	0	0	0	-0.0008126	-0.00255689	0	0	-0.00033806	0	0	0	0.00010057	0.00013975	-0.00040693	0.00080233	-0.00127317	-0.00166388
0.34533303	0	0	0	0	0	0	0	0	0	0	0	0	0	0	0	0	0	0	0	0	0	0	0	0	0	0	0	0	0	0	0	0	0	0	0	0	-0.00027076	0.00023909	0.00603244	0.00662256	-0.00162448	0.0055337	0.0007628	-0.00025887	0.0026736	-0.00432065	0	-0.00407136	0	0	0	0	0	0	0	0	0	0	-0.00082349	-0.00255917	0	0	-0.00030423	0	0	0	0.00011562	0.00015018	-0.00044431	0.0008196	-0.0012843	-0.00167781
0.34719969	0	0	0	0	0	0	0	0	0	0	0	0	0	0	0	0	0	0	0	0	0	0	0	0	0	0	0	0	0	0	0	0	0	0	0	0	-0.00022235	0.00027881	0.00603999	0.00662742	-0.00158244	0.00553309	0.00078719	-0.0002249	0.00267551	-0.00426807	0	-0.00397471	0	0	0	0	0	0	0	0	0	0	-0.00083222	-0.00255844	0	0	-0.00026519	0	0	0	0.00013187	0.00016155	-0.00048097	0.00083832	-0.00129328	-0.00168909
0.34906635	0	0	0	0	0	0	0	0	0	0	0	0	0	0	0	0	0	0	0	0	0	0	0	0	0	0	0	0	0	0	0	0	0	0	0	0	-0.00017016	0.00032121	0.0060479	0.00663108	-0.00153814	0.00553185	0.00081218	-0.00018917	0.0026727	-0.00420777	0	-0.00386764	0	0	0	0	0	0	0	0	0	0	-0.00083919	-0.0025544	0	0	-0.00022212	0	0	0	0.0001489	0.00017348	-0.00051651	0.00085787	-0.00130035	-0.00169767
0.35093302	0	0	0	0	0	0	0	0	0	0	0	0	0	0	0	0	0	0	0	0	0	0	0	0	0	0	0	0	0	0	0	0	0	0	0	0	-0.00011546	0.00036528	0.00605584	0.00663356	-0.00149626	0.00552999	0.00083735	-0.00015524	0.00266354	-0.00413957	0	-0.00375104	0	0	0	0	0	0	0	0	0	0	-0.00084475	-0.00254689	0	0	-0.00017626	0	0	0	0.0001663	0.00018565	-0.00055064	0.00087765	-0.00130577	-0.0017037
0.35279969	0	0	0	0	0	0	0	0	0	0	0	0	0	0	0	0	0	0	0	0	0	0	0	0	0	0	0	0	0	0	0	0	0	0	0	0	-0.00005957	0.00040996	0.00606351	0.00663487	-0.00143775	0.0055275	0.0008622	-0.00011866	0.00264637	-0.00406401	0	-0.00362671	0	0	0	0	0	0	0	0	0	0	-0.00084916	-0.00253595	0	0	-0.00012888	0	0	0	0.00018363	0.00019773	-0.00058293	0.00089708	-0.0013097	-0.00170731
0.35466635	0	0	0	0	0	0	0	0	0	0	0	0	0	0	0	0	0	0	0	0	0	0	0	0	0	0	0	0	0	0	0	0	0	0	0	0	0.00000464	0.00045418	0.0060706	0.00663502	-0.00139586	0.00552435	0.00088615	-0.00008289	0.00261965	-0.00398214	0	-0.00349703	0	0	0	0	0	0	0	0	0	0	-0.00085263	-0.00252178	0	0	-0.00008111	0	0	0	0.00020053	0.00020944	-0.00061295	0.00091569	-0.00131226	-0.00170866
0.35653302	0	0	0	0	0	0	0	0	0	0	0	0	0	0	0	0	0	0	0	0	0	0	0	0	0	0	0	0	0	0	0	0	0	0	0	0	0.00005148	0.000494	0.00607694	0.00663408	-0.00135101	0.00552058	0.00090881	-0.00004861	0.00258214	-0.00389559	0	-0.00336484	0	0	0	0	0	0	0	0	0	0	-0.00085527	-0.0025048	0	0	-0.00003398	0	0	0	0.00021666	0.00022054	-0.00064032	0.00093311	-0.00131352	-0.00170798
0.35839968	0	0	0	0	0	0	0	0	0	0	0	0	0	0	0	0	0	0	0	0	0	0	0	0	0	0	0	0	0	0	0	0	0	0	0	0	0.00010499	0.00054086	0.00608246	0.00663216	-0.00130819	0.0055163	0.00093002	-0.00001602	0.00253307	-0.0038065	0	-0.00323328	0	0	0	0	0	0	0	0	0	0	-0.00085707	-0.00248556	0	0	0.00001162	0	0	0	0.00023178	0.00023087	-0.00066475	0.00094909	-0.00131347	-0.00170559
0.36026634	0	0	0	0	0	0	0	0	0	0	0	0	0	0	0	0	0	0	0	0	0	0	0	0	0	0	0	0	0	0	0	0	0	0	0	0	0.00015596	0.00057995	0.00608707	0.00662935	-0.00126792	0.00551156	0.00094948	0.00001442	0.00247228	-0.00371685	0	-0.00310499	0	0	0	0	0	0	0	0	0	0	-0.00085812	-0.00246469	0	0	0.00005511	0	0	0	0.00024573	0.00024034	-0.00068612	0.00096353	-0.0013122	-0.00170174
0.36213301	0	0	0	0	0	0	0	0	0	0	0	0	0	0	0	0	0	0	0	0	0	0	0	0	0	0	0	0	0	0	0	0	0	0	0	0	0.00020383	0.00061629	0.00609069	0.00662574	-0.00123064	0.00550632	0.00096683	0.00004229	0.00240016	-0.0036282	0	-0.00298173	0	0	0	0	0	0	0	0	0	0	-0.00085859	-0.00244281	0	0	0.00009623	0	0	0	0.00025848	0.00024889	-0.00070451	0.00097642	-0.00130989	-0.00169662
0.36399968	0	0	0	0	0	0	0	0	0	0	0	0	0	0	0	0	0	0	0	0	0	0	0	0	0	0	0	0	0	0	0	0	0	0	0	0	0.00024824	0.00064955	0.00609329	0.00662143	-0.00119666	0.00550057	0.00098179	0.00006731	0.00231755	-0.00354159	0	-0.00286445	0	0	0	0	0	0	0	0	0	0	-0.00085871	-0.00242048	0	0	0.00013495	0	0	0	0.00027005	0.00025655	-0.00072011	0.00098785	-0.00130678	-0.00169041
0.36586634	0	0	0	0	0	0	0	0	0	0	0	0	0	0	0	0	0	0	0	0	0	0	0	0	0	0	0	0	0	0	0	0	0	0	0	0	0.00028906	0.00067952	0.00609483	0.00661651	-0.00116614	0.00549427	0.00099418	0.00008933	0.00222526	-0.00345727	0	-0.00275309	0	0	0	0	0	0	0	0	0	0	-0.00085875	-0.00239806	0	0	0.00017144	0	0	0	0.00028052	0.00026335	-0.00073329	0.00099795	-0.00130313	-0.00168321
0.36773301	0	0	0	0	0	0	0	0	0	0	0	0	0	0	0	0	0	0	0	0	0	0	0	0	0	0	0	0	0	0	0	0	0	0	0	0	0.00032623	0.00070606	0.00609531	0.00661109	-0.00113914	0.00548736	0.00100379	0.00010824	0.00212358	-0.00337473	0	-0.00264662	0	0	0	0	0	0	0	0	0	0	-0.00085907	-0.00237576	0	0	0.00020605	0	0	0	0.00029006	0.00026938	-0.00074449	0.00100687	-0.00129931	-0.00167509
0.36959967	0	0	0	0	0	0	0	0	0	0	0	0	0	0	0	0	0	0	0	0	0	0	0	0	0	0	0	0	0	0	0	0	0	0	0	0	0.00035981	0.00072905	0.0060947	0.00660525	-0.00111569	0.00547971	0.00100763	0.00012397	0.00201136	-0.00329243	0	-0.00254295	0	0	0	0	0	0	0	0	0	0	-0.0008601	-0.00235355	0	0	0.00023925	0	0	0	0.00029885	0.0002747	-0.00075433	0.00101478	-0.00129574	-0.00166605
0.37146633	0	0	0	0	0	0	0	0	0	0	0	0	0	0	0	0	0	0	0	0	0	0	0	0	0	0	0	0	0	0	0	0	0	0	0	0	0.00038996	0.00074849	0.00609297	0.0065991	-0.00109566	0.00547126	0.00101133	0.00013655	0.00188485	-0.00320792	0	-0.00243908	0	0	0	0	0	0	0	0	0	0	-0.00086241	-0.00233119	0	0	0.00027162	0	0	0	0.00030711	0.00027942	-0.00076351	0.00102185	-0.00129294	-0.00165611
0.373333	0	0	0	0	0	0	0	0	0	0	0	0	0	0	0	0	0	0	0	0	0	0	0	0	0	0	0	0	0	0	0	0	0	0	0	0	0.0004176	0.00076515	0.00609033	0.00659272	-0.00107821	0.0054621	0.00101265	0.00014946	0.00174026	-0.00312008	0	-0.00233362	0	0	0	0	0	0	0	0	0	0	-0.00086593	-0.00230837	0	0	0.00030345	0	0	0	0.00031499	0.00028367	-0.00077235	0.00102822	-0.00129086	-0.00164537
