# Supplementary material for: Computational modelling of muscle fibre operating ranges in the hindlimb of a small ground bird (Eudromia elegans), with implications for modelling locomotion in extinct species
Source: PLoS Comput Biol. 2021 Apr 1;17(4):e1008843. doi: 10.1371/journal.pcbi.1008843 (PMC8016346; doi:10.1371/journal.pcbi.1008843)
Supplement: S1 Code. MATLAB code used for (a) processing raw forceplate data, (b) performing the tracking simulations, (c) performing the inverse simulation, and (d) performing the static simulations — (ZIP) [file pcbi.1008843.s007.zip › Inverse Simulation/Running/MuscleAnalysis/Tinamou_GroundedRun_Kinematics_MuscleAnalysis_NormalizedFiberLength.sto]

NormalizedFiberLength
version=1
nRows=201
nColumns=73
inDegrees=no

This analysis gathers basic information about muscles during a simulation (e.g., forces, tendon lenghts, moment arms, etc).
Units are S.I. units (second, meters, Newtons, ...)
Angles are in degrees.

endheader
time	L_IC	L_ILPR	L_ILPOa	L_ILPOp	L_AMB	L_FMTL	L_FMTI	L_FMTM	L_ILFB	L_FCLP	L_FCLA	L_FCM	L_IFE	L_ITCr	L_ITM	L_ITCaa	L_ITCap	L_ISF	L_OM	L_OL	L_CFP	L_PIFML	L_GL	L_GI	L_GM	L_FL	L_TCf	L_TCt	L_EDL	L_FDL	L_FHL	L_FP2	L_FPP2	L_FP3	L_FPP3	L_FP4	R_IC	R_ILPR	R_ILPOa	R_ILPOp	R_AMB	R_FMTL	R_FMTI	R_FMTM	R_ILFB	R_FCLP	R_FCLA	R_FCM	R_IFE	R_ITCr	R_ITM	R_ITCaa	R_ITCap	R_ISF	R_OM	R_OL	R_CFP	R_PIFML	R_GL	R_GI	R_GM	R_FL	R_TCf	R_TCt	R_EDL	R_FDL	R_FHL	R_FP2	R_FPP2	R_FP3	R_FPP3	R_FP4
      0.00000000	     16.06941989	     34.71017008	     15.29285824	     15.29285824	     46.57661854	     35.71428571	     73.42143906	     31.86743149	     14.28571429	     15.71338781	     30.45994517	     27.27768688	    101.62601658	     69.30006930	     99.70089731	     64.51612903	     64.51612903	     70.12622717	     83.68200829	     68.02721076	     37.43916136	     27.77777778	     41.32231405	     27.63957988	     39.71405878	     36.94126339	     64.14368185	     32.64773098	     56.21135472	     37.42514970	     59.55926147	     49.06771344	     51.49330587	     61.76652254	     58.92751915	     52.11047420	     16.06941989	     34.71017008	     15.29285824	     15.29285824	     46.57661854	     35.71428571	     73.42143906	     31.86743149	   1428.57142857	     15.71338781	     30.45994517	     27.27768688	    101.62601658	     69.30006930	     99.70089731	     64.51612903	     64.51612903	     70.12622717	     83.68200829	     68.02721077	     37.43916136	     27.77777778	     41.32231405	     27.63957988	     39.71405878	     36.94126339	     64.14368185	     32.64773098	     56.21135472	     37.42514970	     59.55926147	     49.06771344	     51.49330587	     61.76652254	     58.92751915	     52.11047420
      0.00186667	     16.06941989	     34.71017008	     15.29285824	     15.29285824	     46.57661854	     35.71428571	     73.42143906	     31.86743149	     14.28571429	     15.71338781	     30.45994517	     27.27768688	    101.62601658	     69.30006930	     99.70089731	     64.51612903	     64.51612903	     70.12622717	     83.68200829	     68.02721076	     37.43916136	     27.77777778	     41.32231405	     27.63957988	     39.71405878	     36.94126339	     64.14368185	     32.64773098	     56.21135472	     37.42514970	     59.55926147	     49.06771344	     51.49330587	     61.76652254	     58.92751915	     52.11047420	     16.06941989	     34.71017008	     15.29285824	     15.29285824	     46.57661854	     35.71428571	     73.42143906	     31.86743149	   1428.57142857	     15.71338781	     30.45994517	     27.27768688	    101.62601658	     69.30006930	     99.70089731	     64.51612903	     64.51612903	     70.12622717	     83.68200829	     68.02721077	     37.43916136	     27.77777778	     41.32231405	     27.63957988	     39.71405878	     36.94126339	     64.14368185	     32.64773098	     56.21135472	     37.42514970	     59.55926147	     49.06771344	     51.49330587	     61.76652254	     58.92751915	     52.11047420
      0.00373333	     16.06941989	     34.71017008	     15.29285824	     15.29285824	     46.57661854	     35.71428571	     73.42143906	     31.86743149	     14.28571429	     15.71338781	     30.45994517	     27.27768688	    101.62601658	     69.30006930	     99.70089731	     64.51612903	     64.51612903	     70.12622717	     83.68200829	     68.02721076	     37.43916136	     27.77777778	     41.32231405	     27.63957988	     39.71405878	     36.94126339	     64.14368185	     32.64773098	     56.21135472	     37.42514970	     59.55926147	     49.06771344	     51.49330587	     61.76652254	     58.92751915	     52.11047420	     16.06941989	     34.71017008	     15.29285824	     15.29285824	     46.57661854	     35.71428571	     73.42143906	     31.86743149	   1428.57142857	     15.71338781	     30.45994517	     27.27768688	    101.62601658	     69.30006930	     99.70089731	     64.51612903	     64.51612903	     70.12622717	     83.68200829	     68.02721077	     37.43916136	     27.77777778	     41.32231405	     27.63957988	     39.71405878	     36.94126339	     64.14368185	     32.64773098	     56.21135472	     37.42514970	     59.55926147	     49.06771344	     51.49330587	     61.76652254	     58.92751915	     52.11047420
      0.00559999	     16.06941989	     34.71017008	     15.29285824	     15.29285824	     46.57661854	     35.71428571	     73.42143906	     31.86743149	     14.28571429	     15.71338781	     30.45994517	     27.27768688	    101.62601658	     69.30006930	     99.70089731	     64.51612903	     64.51612903	     70.12622717	     83.68200829	     68.02721076	     37.43916136	     27.77777778	     41.32231405	     27.63957988	     39.71405878	     36.94126339	     64.14368185	     32.64773098	     56.21135472	     37.42514970	     59.55926147	     49.06771344	     51.49330587	     61.76652254	     58.92751915	     52.11047420	     16.06941989	     34.71017008	     15.29285824	     15.29285824	     46.57661854	     35.71428571	     73.42143906	     31.86743149	   1428.57142857	     15.71338781	     30.45994517	     27.27768688	    101.62601658	     69.30006930	     99.70089731	     64.51612903	     64.51612903	     70.12622717	     83.68200829	     68.02721077	     37.43916136	     27.77777778	     41.32231405	     27.63957988	     39.71405878	     36.94126339	     64.14368185	     32.64773098	     56.21135472	     37.42514970	     59.55926147	     49.06771344	     51.49330587	     61.76652254	     58.92751915	     52.11047420
      0.00746666	     16.06941989	     34.71017008	     15.29285824	     15.29285824	     46.57661854	     35.71428571	     73.42143906	     31.86743149	     14.28571429	     15.71338781	     30.45994517	     27.27768688	    101.62601658	     69.30006930	     99.70089731	     64.51612903	     64.51612903	     70.12622717	     83.68200829	     68.02721076	     37.43916136	     27.77777778	     41.32231405	     27.63957988	     39.71405878	     36.94126339	     64.14368185	     32.64773098	     56.21135472	     37.42514970	     59.55926147	     49.06771344	     51.49330587	     61.76652254	     58.92751915	     52.11047420	     16.06941989	     34.71017008	     15.29285824	     15.29285824	     46.57661854	     35.71428571	     73.42143906	     31.86743149	   1428.57142857	     15.71338781	     30.45994517	     27.27768688	    101.62601658	     69.30006930	     99.70089731	     64.51612903	     64.51612903	     70.12622717	     83.68200829	     68.02721077	     37.43916136	     27.77777778	     41.32231405	     27.63957988	     39.71405878	     36.94126339	     64.14368185	     32.64773098	     56.21135472	     37.42514970	     59.55926147	     49.06771344	     51.49330587	     61.76652254	     58.92751915	     52.11047420
      0.00933333	     16.06941989	     34.71017008	     15.29285824	     15.29285824	     46.57661854	     35.71428571	     73.42143906	     31.86743149	     14.28571429	     15.71338781	     30.45994517	     27.27768688	    101.62601658	     69.30006930	     99.70089731	     64.51612903	     64.51612903	     70.12622717	     83.68200829	     68.02721076	     37.43916136	     27.77777778	     41.32231405	     27.63957988	     39.71405878	     36.94126339	     64.14368185	     32.64773098	     56.21135472	     37.42514970	     59.55926147	     49.06771344	     51.49330587	     61.76652254	     58.92751915	     52.11047420	     16.06941989	     34.71017008	     15.29285824	     15.29285824	     46.57661854	     35.71428571	     73.42143906	     31.86743149	   1428.57142857	     15.71338781	     30.45994517	     27.27768688	    101.62601658	     69.30006930	     99.70089731	     64.51612903	     64.51612903	     70.12622717	     83.68200829	     68.02721077	     37.43916136	     27.77777778	     41.32231405	     27.63957988	     39.71405878	     36.94126339	     64.14368185	     32.64773098	     56.21135472	     37.42514970	     59.55926147	     49.06771344	     51.49330587	     61.76652254	     58.92751915	     52.11047420
      0.01119999	     16.06941989	     34.71017008	     15.29285824	     15.29285824	     46.57661854	     35.71428571	     73.42143906	     31.86743149	     14.28571429	     15.71338781	     30.45994517	     27.27768688	    101.62601658	     69.30006930	     99.70089731	     64.51612903	     64.51612903	     70.12622717	     83.68200829	     68.02721076	     37.43916136	     27.77777778	     41.32231405	     27.63957988	     39.71405878	     36.94126339	     64.14368185	     32.64773098	     56.21135472	     37.42514970	     59.55926147	     49.06771344	     51.49330587	     61.76652254	     58.92751915	     52.11047420	     16.06941989	     34.71017008	     15.29285824	     15.29285824	     46.57661854	     35.71428571	     73.42143906	     31.86743149	   1428.57142857	     15.71338781	     30.45994517	     27.27768688	    101.62601658	     69.30006930	     99.70089731	     64.51612903	     64.51612903	     70.12622717	     83.68200829	     68.02721077	     37.43916136	     27.77777778	     41.32231405	     27.63957988	     39.71405878	     36.94126339	     64.14368185	     32.64773098	     56.21135472	     37.42514970	     59.55926147	     49.06771344	     51.49330587	     61.76652254	     58.92751915	     52.11047420
      0.01306665	     16.06941989	     34.71017008	     15.29285824	     15.29285824	     46.57661854	     35.71428571	     73.42143906	     31.86743149	     14.28571429	     15.71338781	     30.45994517	     27.27768688	    101.62601658	     69.30006930	     99.70089731	     64.51612903	     64.51612903	     70.12622717	     83.68200829	     68.02721076	     37.43916136	     27.77777778	     41.32231405	     27.63957988	     39.71405878	     36.94126339	     64.14368185	     32.64773098	     56.21135472	     37.42514970	     59.55926147	     49.06771344	     51.49330587	     61.76652254	     58.92751915	     52.11047420	     16.06941989	     34.71017008	     15.29285824	     15.29285824	     46.57661854	     35.71428571	     73.42143906	     31.86743149	   1428.57142857	     15.71338781	     30.45994517	     27.27768688	    101.62601658	     69.30006930	     99.70089731	     64.51612903	     64.51612903	     70.12622717	     83.68200829	     68.02721077	     37.43916136	     27.77777778	     41.32231405	     27.63957988	     39.71405878	     36.94126339	     64.14368185	     32.64773098	     56.21135472	     37.42514970	     59.55926147	     49.06771344	     51.49330587	     61.76652254	     58.92751915	     52.11047420
      0.01493332	     16.06941989	     34.71017008	     15.29285824	     15.29285824	     46.57661854	     35.71428571	     73.42143906	     31.86743149	     14.28571429	     15.71338781	     30.45994517	     27.27768688	    101.62601658	     69.30006930	     99.70089731	     64.51612903	     64.51612903	     70.12622717	     83.68200829	     68.02721076	     37.43916136	     27.77777778	     41.32231405	     27.63957988	     39.71405878	     36.94126339	     64.14368185	     32.64773098	     56.21135472	     37.42514970	     59.55926147	     49.06771344	     51.49330587	     61.76652254	     58.92751915	     52.11047420	     16.06941989	     34.71017008	     15.29285824	     15.29285824	     46.57661854	     35.71428571	     73.42143906	     31.86743149	   1428.57142857	     15.71338781	     30.45994517	     27.27768688	    101.62601658	     69.30006930	     99.70089731	     64.51612903	     64.51612903	     70.12622717	     83.68200829	     68.02721077	     37.43916136	     27.77777778	     41.32231405	     27.63957988	     39.71405878	     36.94126339	     64.14368185	     32.64773098	     56.21135472	     37.42514970	     59.55926147	     49.06771344	     51.49330587	     61.76652254	     58.92751915	     52.11047420
      0.01679999	     16.06941989	     34.71017008	     15.29285824	     15.29285824	     46.57661854	     35.71428571	     73.42143906	     31.86743149	     14.28571429	     15.71338781	     30.45994517	     27.27768688	    101.62601658	     69.30006930	     99.70089731	     64.51612903	     64.51612903	     70.12622717	     83.68200829	     68.02721076	     37.43916136	     27.77777778	     41.32231405	     27.63957988	     39.71405878	     36.94126339	     64.14368185	     32.64773098	     56.21135472	     37.42514970	     59.55926147	     49.06771344	     51.49330587	     61.76652254	     58.92751915	     52.11047420	     16.06941989	     34.71017008	     15.29285824	     15.29285824	     46.57661854	     35.71428571	     73.42143906	     31.86743149	   1428.57142857	     15.71338781	     30.45994517	     27.27768688	    101.62601658	     69.30006930	     99.70089731	     64.51612903	     64.51612903	     70.12622717	     83.68200829	     68.02721077	     37.43916136	     27.77777778	     41.32231405	     27.63957988	     39.71405878	     36.94126339	     64.14368185	     32.64773098	     56.21135472	     37.42514970	     59.55926147	     49.06771344	     51.49330587	     61.76652254	     58.92751915	     52.11047420
      0.01866665	     16.06941989	     34.71017008	     15.29285824	     15.29285824	     46.57661854	     35.71428571	     73.42143906	     31.86743149	     14.28571429	     15.71338781	     30.45994517	     27.27768688	    101.62601658	     69.30006930	     99.70089731	     64.51612903	     64.51612903	     70.12622717	     83.68200829	     68.02721076	     37.43916136	     27.77777778	     41.32231405	     27.63957988	     39.71405878	     36.94126339	     64.14368185	     32.64773098	     56.21135472	     37.42514970	     59.55926147	     49.06771344	     51.49330587	     61.76652254	     58.92751915	     52.11047420	     16.06941989	     34.71017008	     15.29285824	     15.29285824	     46.57661854	     35.71428571	     73.42143906	     31.86743149	   1428.57142857	     15.71338781	     30.45994517	     27.27768688	    101.62601658	     69.30006930	     99.70089731	     64.51612903	     64.51612903	     70.12622717	     83.68200829	     68.02721077	     37.43916136	     27.77777778	     41.32231405	     27.63957988	     39.71405878	     36.94126339	     64.14368185	     32.64773098	     56.21135472	     37.42514970	     59.55926147	     49.06771344	     51.49330587	     61.76652254	     58.92751915	     52.11047420
      0.02053331	     16.06941989	     34.71017008	     15.29285824	     15.29285824	     46.57661854	     35.71428571	     73.42143906	     31.86743149	     14.28571429	     15.71338781	     30.45994517	     27.27768688	    101.62601658	     69.30006930	     99.70089731	     64.51612903	     64.51612903	     70.12622717	     83.68200829	     68.02721076	     37.43916136	     27.77777778	     41.32231405	     27.63957988	     39.71405878	     36.94126339	     64.14368185	     32.64773098	     56.21135472	     37.42514970	     59.55926147	     49.06771344	     51.49330587	     61.76652254	     58.92751915	     52.11047420	     16.06941989	     34.71017008	     15.29285824	     15.29285824	     46.57661854	     35.71428571	     73.42143906	     31.86743149	   1428.57142857	     15.71338781	     30.45994517	     27.27768688	    101.62601658	     69.30006930	     99.70089731	     64.51612903	     64.51612903	     70.12622717	     83.68200829	     68.02721077	     37.43916136	     27.77777778	     41.32231405	     27.63957988	     39.71405878	     36.94126339	     64.14368185	     32.64773098	     56.21135472	     37.42514970	     59.55926147	     49.06771344	     51.49330587	     61.76652254	     58.92751915	     52.11047420
      0.02239998	     16.06941989	     34.71017008	     15.29285824	     15.29285824	     46.57661854	     35.71428571	     73.42143906	     31.86743149	     14.28571429	     15.71338781	     30.45994517	     27.27768688	    101.62601658	     69.30006930	     99.70089731	     64.51612903	     64.51612903	     70.12622717	     83.68200829	     68.02721076	     37.43916136	     27.77777778	     41.32231405	     27.63957988	     39.71405878	     36.94126339	     64.14368185	     32.64773098	     56.21135472	     37.42514970	     59.55926147	     49.06771344	     51.49330587	     61.76652254	     58.92751915	     52.11047420	     16.06941989	     34.71017008	     15.29285824	     15.29285824	     46.57661854	     35.71428571	     73.42143906	     31.86743149	   1428.57142857	     15.71338781	     30.45994517	     27.27768688	    101.62601658	     69.30006930	     99.70089731	     64.51612903	     64.51612903	     70.12622717	     83.68200829	     68.02721077	     37.43916136	     27.77777778	     41.32231405	     27.63957988	     39.71405878	     36.94126339	     64.14368185	     32.64773098	     56.21135472	     37.42514970	     59.55926147	     49.06771344	     51.49330587	     61.76652254	     58.92751915	     52.11047420
      0.02426665	     16.06941989	     34.71017008	     15.29285824	     15.29285824	     46.57661854	     35.71428571	     73.42143906	     31.86743149	     14.28571429	     15.71338781	     30.45994517	     27.27768688	    101.62601658	     69.30006930	     99.70089731	     64.51612903	     64.51612903	     70.12622717	     83.68200829	     68.02721076	     37.43916136	     27.77777778	     41.32231405	     27.63957988	     39.71405878	     36.94126339	     64.14368185	     32.64773098	     56.21135472	     37.42514970	     59.55926147	     49.06771344	     51.49330587	     61.76652254	     58.92751915	     52.11047420	     16.06941989	     34.71017008	     15.29285824	     15.29285824	     46.57661854	     35.71428571	     73.42143906	     31.86743149	   1428.57142857	     15.71338781	     30.45994517	     27.27768688	    101.62601658	     69.30006930	     99.70089731	     64.51612903	     64.51612903	     70.12622717	     83.68200829	     68.02721077	     37.43916136	     27.77777778	     41.32231405	     27.63957988	     39.71405878	     36.94126339	     64.14368185	     32.64773098	     56.21135472	     37.42514970	     59.55926147	     49.06771344	     51.49330587	     61.76652254	     58.92751915	     52.11047420
      0.02613331	     16.06941989	     34.71017008	     15.29285824	     15.29285824	     46.57661854	     35.71428571	     73.42143906	     31.86743149	     14.28571429	     15.71338781	     30.45994517	     27.27768688	    101.62601658	     69.30006930	     99.70089731	     64.51612903	     64.51612903	     70.12622717	     83.68200829	     68.02721076	     37.43916136	     27.77777778	     41.32231405	     27.63957988	     39.71405878	     36.94126339	     64.14368185	     32.64773098	     56.21135472	     37.42514970	     59.55926147	     49.06771344	     51.49330587	     61.76652254	     58.92751915	     52.11047420	     16.06941989	     34.71017008	     15.29285824	     15.29285824	     46.57661854	     35.71428571	     73.42143906	     31.86743149	   1428.57142857	     15.71338781	     30.45994517	     27.27768688	    101.62601658	     69.30006930	     99.70089731	     64.51612903	     64.51612903	     70.12622717	     83.68200829	     68.02721077	     37.43916136	     27.77777778	     41.32231405	     27.63957988	     39.71405878	     36.94126339	     64.14368185	     32.64773098	     56.21135472	     37.42514970	     59.55926147	     49.06771344	     51.49330587	     61.76652254	     58.92751915	     52.11047420
      0.02799998	     16.06941989	     34.71017008	     15.29285824	     15.29285824	     46.57661854	     35.71428571	     73.42143906	     31.86743149	     14.28571429	     15.71338781	     30.45994517	     27.27768688	    101.62601658	     69.30006930	     99.70089731	     64.51612903	     64.51612903	     70.12622717	     83.68200829	     68.02721076	     37.43916136	     27.77777778	     41.32231405	     27.63957988	     39.71405878	     36.94126339	     64.14368185	     32.64773098	     56.21135472	     37.42514970	     59.55926147	     49.06771344	     51.49330587	     61.76652254	     58.92751915	     52.11047420	     16.06941989	     34.71017008	     15.29285824	     15.29285824	     46.57661854	     35.71428571	     73.42143906	     31.86743149	   1428.57142857	     15.71338781	     30.45994517	     27.27768688	    101.62601658	     69.30006930	     99.70089731	     64.51612903	     64.51612903	     70.12622717	     83.68200829	     68.02721077	     37.43916136	     27.77777778	     41.32231405	     27.63957988	     39.71405878	     36.94126339	     64.14368185	     32.64773098	     56.21135472	     37.42514970	     59.55926147	     49.06771344	     51.49330587	     61.76652254	     58.92751915	     52.11047420
      0.02986664	     16.06941989	     34.71017008	     15.29285824	     15.29285824	     46.57661854	     35.71428571	     73.42143906	     31.86743149	     14.28571429	     15.71338781	     30.45994517	     27.27768688	    101.62601658	     69.30006930	     99.70089731	     64.51612903	     64.51612903	     70.12622717	     83.68200829	     68.02721076	     37.43916136	     27.77777778	     41.32231405	     27.63957988	     39.71405878	     36.94126339	     64.14368185	     32.64773098	     56.21135472	     37.42514970	     59.55926147	     49.06771344	     51.49330587	     61.76652254	     58.92751915	     52.11047420	     16.06941989	     34.71017008	     15.29285824	     15.29285824	     46.57661854	     35.71428571	     73.42143906	     31.86743149	   1428.57142857	     15.71338781	     30.45994517	     27.27768688	    101.62601658	     69.30006930	     99.70089731	     64.51612903	     64.51612903	     70.12622717	     83.68200829	     68.02721077	     37.43916136	     27.77777778	     41.32231405	     27.63957988	     39.71405878	     36.94126339	     64.14368185	     32.64773098	     56.21135472	     37.42514970	     59.55926147	     49.06771344	     51.49330587	     61.76652254	     58.92751915	     52.11047420
      0.03173331	     16.06941989	     34.71017008	     15.29285824	     15.29285824	     46.57661854	     35.71428571	     73.42143906	     31.86743149	     14.28571429	     15.71338781	     30.45994517	     27.27768688	    101.62601658	     69.30006930	     99.70089731	     64.51612903	     64.51612903	     70.12622717	     83.68200829	     68.02721076	     37.43916136	     27.77777778	     41.32231405	     27.63957988	     39.71405878	     36.94126339	     64.14368185	     32.64773098	     56.21135472	     37.42514970	     59.55926147	     49.06771344	     51.49330587	     61.76652254	     58.92751915	     52.11047420	     16.06941989	     34.71017008	     15.29285824	     15.29285824	     46.57661854	     35.71428571	     73.42143906	     31.86743149	   1428.57142857	     15.71338781	     30.45994517	     27.27768688	    101.62601658	     69.30006930	     99.70089731	     64.51612903	     64.51612903	     70.12622717	     83.68200829	     68.02721077	     37.43916136	     27.77777778	     41.32231405	     27.63957988	     39.71405878	     36.94126339	     64.14368185	     32.64773098	     56.21135472	     37.42514970	     59.55926147	     49.06771344	     51.49330587	     61.76652254	     58.92751915	     52.11047420
      0.03359997	     16.06941989	     34.71017008	     15.29285824	     15.29285824	     46.57661854	     35.71428571	     73.42143906	     31.86743149	     14.28571429	     15.71338781	     30.45994517	     27.27768688	    101.62601658	     69.30006930	     99.70089731	     64.51612903	     64.51612903	     70.12622717	     83.68200829	     68.02721076	     37.43916136	     27.77777778	     41.32231405	     27.63957988	     39.71405878	     36.94126339	     64.14368185	     32.64773098	     56.21135472	     37.42514970	     59.55926147	     49.06771344	     51.49330587	     61.76652254	     58.92751915	     52.11047420	     16.06941989	     34.71017008	     15.29285824	     15.29285824	     46.57661854	     35.71428571	     73.42143906	     31.86743149	   1428.57142857	     15.71338781	     30.45994517	     27.27768688	    101.62601658	     69.30006930	     99.70089731	     64.51612903	     64.51612903	     70.12622717	     83.68200829	     68.02721077	     37.43916136	     27.77777778	     41.32231405	     27.63957988	     39.71405878	     36.94126339	     64.14368185	     32.64773098	     56.21135472	     37.42514970	     59.55926147	     49.06771344	     51.49330587	     61.76652254	     58.92751915	     52.11047420
      0.03546664	     16.06941989	     34.71017008	     15.29285824	     15.29285824	     46.57661854	     35.71428571	     73.42143906	     31.86743149	     14.28571429	     15.71338781	     30.45994517	     27.27768688	    101.62601658	     69.30006930	     99.70089731	     64.51612903	     64.51612903	     70.12622717	     83.68200829	     68.02721076	     37.43916136	     27.77777778	     41.32231405	     27.63957988	     39.71405878	     36.94126339	     64.14368185	     32.64773098	     56.21135472	     37.42514970	     59.55926147	     49.06771344	     51.49330587	     61.76652254	     58.92751915	     52.11047420	     16.06941989	     34.71017008	     15.29285824	     15.29285824	     46.57661854	     35.71428571	     73.42143906	     31.86743149	   1428.57142857	     15.71338781	     30.45994517	     27.27768688	    101.62601658	     69.30006930	     99.70089731	     64.51612903	     64.51612903	     70.12622717	     83.68200829	     68.02721077	     37.43916136	     27.77777778	     41.32231405	     27.63957988	     39.71405878	     36.94126339	     64.14368185	     32.64773098	     56.21135472	     37.42514970	     59.55926147	     49.06771344	     51.49330587	     61.76652254	     58.92751915	     52.11047420
      0.03733330	     16.06941989	     34.71017008	     15.29285824	     15.29285824	     46.57661854	     35.71428571	     73.42143906	     31.86743149	     14.28571429	     15.71338781	     30.45994517	     27.27768688	    101.62601658	     69.30006930	     99.70089731	     64.51612903	     64.51612903	     70.12622717	     83.68200829	     68.02721076	     37.43916136	     27.77777778	     41.32231405	     27.63957988	     39.71405878	     36.94126339	     64.14368185	     32.64773098	     56.21135472	     37.42514970	     59.55926147	     49.06771344	     51.49330587	     61.76652254	     58.92751915	     52.11047420	     16.06941989	     34.71017008	     15.29285824	     15.29285824	     46.57661854	     35.71428571	     73.42143906	     31.86743149	   1428.57142857	     15.71338781	     30.45994517	     27.27768688	    101.62601658	     69.30006930	     99.70089731	     64.51612903	     64.51612903	     70.12622717	     83.68200829	     68.02721077	     37.43916136	     27.77777778	     41.32231405	     27.63957988	     39.71405878	     36.94126339	     64.14368185	     32.64773098	     56.21135472	     37.42514970	     59.55926147	     49.06771344	     51.49330587	     61.76652254	     58.92751915	     52.11047420
      0.03919997	     16.06941989	     34.71017008	     15.29285824	     15.29285824	     46.57661854	     35.71428571	     73.42143906	     31.86743149	     14.28571429	     15.71338781	     30.45994517	     27.27768688	    101.62601658	     69.30006930	     99.70089731	     64.51612903	     64.51612903	     70.12622717	     83.68200829	     68.02721076	     37.43916136	     27.77777778	     41.32231405	     27.63957988	     39.71405878	     36.94126339	     64.14368185	     32.64773098	     56.21135472	     37.42514970	     59.55926147	     49.06771344	     51.49330587	     61.76652254	     58.92751915	     52.11047420	     16.06941989	     34.71017008	     15.29285824	     15.29285824	     46.57661854	     35.71428571	     73.42143906	     31.86743149	   1428.57142857	     15.71338781	     30.45994517	     27.27768688	    101.62601658	     69.30006930	     99.70089731	     64.51612903	     64.51612903	     70.12622717	     83.68200829	     68.02721077	     37.43916136	     27.77777778	     41.32231405	     27.63957988	     39.71405878	     36.94126339	     64.14368185	     32.64773098	     56.21135472	     37.42514970	     59.55926147	     49.06771344	     51.49330587	     61.76652254	     58.92751915	     52.11047420
      0.04106663	     16.06941989	     34.71017008	     15.29285824	     15.29285824	     46.57661854	     35.71428571	     73.42143906	     31.86743149	     14.28571429	     15.71338781	     30.45994517	     27.27768688	    101.62601658	     69.30006930	     99.70089731	     64.51612903	     64.51612903	     70.12622717	     83.68200829	     68.02721076	     37.43916136	     27.77777778	     41.32231405	     27.63957988	     39.71405878	     36.94126339	     64.14368185	     32.64773098	     56.21135472	     37.42514970	     59.55926147	     49.06771344	     51.49330587	     61.76652254	     58.92751915	     52.11047420	     16.06941989	     34.71017008	     15.29285824	     15.29285824	     46.57661854	     35.71428571	     73.42143906	     31.86743149	   1428.57142857	     15.71338781	     30.45994517	     27.27768688	    101.62601658	     69.30006930	     99.70089731	     64.51612903	     64.51612903	     70.12622717	     83.68200829	     68.02721077	     37.43916136	     27.77777778	     41.32231405	     27.63957988	     39.71405878	     36.94126339	     64.14368185	     32.64773098	     56.21135472	     37.42514970	     59.55926147	     49.06771344	     51.49330587	     61.76652254	     58.92751915	     52.11047420
      0.04293330	     16.06941989	     34.71017008	     15.29285824	     15.29285824	     46.57661854	     35.71428571	     73.42143906	     31.86743149	     14.28571429	     15.71338781	     30.45994517	     27.27768688	    101.62601658	     69.30006930	     99.70089731	     64.51612903	     64.51612903	     70.12622717	     83.68200829	     68.02721076	     37.43916136	     27.77777778	     41.32231405	     27.63957988	     39.71405878	     36.94126339	     64.14368185	     32.64773098	     56.21135472	     37.42514970	     59.55926147	     49.06771344	     51.49330587	     61.76652254	     58.92751915	     52.11047420	     16.06941989	     34.71017008	     15.29285824	     15.29285824	     46.57661854	     35.71428571	     73.42143906	     31.86743149	   1428.57142857	     15.71338781	     30.45994517	     27.27768688	    101.62601658	     69.30006930	     99.70089731	     64.51612903	     64.51612903	     70.12622717	     83.68200829	     68.02721077	     37.43916136	     27.77777778	     41.32231405	     27.63957988	     39.71405878	     36.94126339	     64.14368185	     32.64773098	     56.21135472	     37.42514970	     59.55926147	     49.06771344	     51.49330587	     61.76652254	     58.92751915	     52.11047420
      0.04479996	     16.06941989	     34.71017008	     15.29285824	     15.29285824	     46.57661854	     35.71428571	     73.42143906	     31.86743149	     14.28571429	     15.71338781	     30.45994517	     27.27768688	    101.62601658	     69.30006930	     99.70089731	     64.51612903	     64.51612903	     70.12622717	     83.68200829	     68.02721076	     37.43916136	     27.77777778	     41.32231405	     27.63957988	     39.71405878	     36.94126339	     64.14368185	     32.64773098	     56.21135472	     37.42514970	     59.55926147	     49.06771344	     51.49330587	     61.76652254	     58.92751915	     52.11047420	     16.06941989	     34.71017008	     15.29285824	     15.29285824	     46.57661854	     35.71428571	     73.42143906	     31.86743149	   1428.57142857	     15.71338781	     30.45994517	     27.27768688	    101.62601658	     69.30006930	     99.70089731	     64.51612903	     64.51612903	     70.12622717	     83.68200829	     68.02721077	     37.43916136	     27.77777778	     41.32231405	     27.63957988	     39.71405878	     36.94126339	     64.14368185	     32.64773098	     56.21135472	     37.42514970	     59.55926147	     49.06771344	     51.49330587	     61.76652254	     58.92751915	     52.11047420
      0.04666663	     16.06941989	     34.71017008	     15.29285824	     15.29285824	     46.57661854	     35.71428571	     73.42143906	     31.86743149	     14.28571429	     15.71338781	     30.45994517	     27.27768688	    101.62601658	     69.30006930	     99.70089731	     64.51612903	     64.51612903	     70.12622717	     83.68200829	     68.02721076	     37.43916136	     27.77777778	     41.32231405	     27.63957988	     39.71405878	     36.94126339	     64.14368185	     32.64773098	     56.21135472	     37.42514970	     59.55926147	     49.06771344	     51.49330587	     61.76652254	     58.92751915	     52.11047420	     16.06941989	     34.71017008	     15.29285824	     15.29285824	     46.57661854	     35.71428571	     73.42143906	     31.86743149	   1428.57142857	     15.71338781	     30.45994517	     27.27768688	    101.62601658	     69.30006930	     99.70089731	     64.51612903	     64.51612903	     70.12622717	     83.68200829	     68.02721077	     37.43916136	     27.77777778	     41.32231405	     27.63957988	     39.71405878	     36.94126339	     64.14368185	     32.64773098	     56.21135472	     37.42514970	     59.55926147	     49.06771344	     51.49330587	     61.76652254	     58.92751915	     52.11047420
      0.04853329	     16.06941989	     34.71017008	     15.29285824	     15.29285824	     46.57661854	     35.71428571	     73.42143906	     31.86743149	     14.28571429	     15.71338781	     30.45994517	     27.27768688	    101.62601658	     69.30006930	     99.70089731	     64.51612903	     64.51612903	     70.12622717	     83.68200829	     68.02721076	     37.43916136	     27.77777778	     41.32231405	     27.63957988	     39.71405878	     36.94126339	     64.14368185	     32.64773098	     56.21135472	     37.42514970	     59.55926147	     49.06771344	     51.49330587	     61.76652254	     58.92751915	     52.11047420	     16.06941989	     34.71017008	     15.29285824	     15.29285824	     46.57661854	     35.71428571	     73.42143906	     31.86743149	   1428.57142857	     15.71338781	     30.45994517	     27.27768688	    101.62601658	     69.30006930	     99.70089731	     64.51612903	     64.51612903	     70.12622717	     83.68200829	     68.02721077	     37.43916136	     27.77777778	     41.32231405	     27.63957988	     39.71405878	     36.94126339	     64.14368185	     32.64773098	     56.21135472	     37.42514970	     59.55926147	     49.06771344	     51.49330587	     61.76652254	     58.92751915	     52.11047420
      0.05039996	     16.06941989	     34.71017008	     15.29285824	     15.29285824	     46.57661854	     35.71428571	     73.42143906	     31.86743149	     14.28571429	     15.71338781	     30.45994517	     27.27768688	    101.62601658	     69.30006930	     99.70089731	     64.51612903	     64.51612903	     70.12622717	     83.68200829	     68.02721076	     37.43916136	     27.77777778	     41.32231405	     27.63957988	     39.71405878	     36.94126339	     64.14368185	     32.64773098	     56.21135472	     37.42514970	     59.55926147	     49.06771344	     51.49330587	     61.76652254	     58.92751915	     52.11047420	     16.06941989	     34.71017008	     15.29285824	     15.29285824	     46.57661854	     35.71428571	     73.42143906	     31.86743149	   1428.57142857	     15.71338781	     30.45994517	     27.27768688	    101.62601658	     69.30006930	     99.70089731	     64.51612903	     64.51612903	     70.12622717	     83.68200829	     68.02721077	     37.43916136	     27.77777778	     41.32231405	     27.63957988	     39.71405878	     36.94126339	     64.14368185	     32.64773098	     56.21135472	     37.42514970	     59.55926147	     49.06771344	     51.49330587	     61.76652254	     58.92751915	     52.11047420
      0.05226662	     16.06941989	     34.71017008	     15.29285824	     15.29285824	     46.57661854	     35.71428571	     73.42143906	     31.86743149	     14.28571429	     15.71338781	     30.45994517	     27.27768688	    101.62601658	     69.30006930	     99.70089731	     64.51612903	     64.51612903	     70.12622717	     83.68200829	     68.02721076	     37.43916136	     27.77777778	     41.32231405	     27.63957988	     39.71405878	     36.94126339	     64.14368185	     32.64773098	     56.21135472	     37.42514970	     59.55926147	     49.06771344	     51.49330587	     61.76652254	     58.92751915	     52.11047420	     16.06941989	     34.71017008	     15.29285824	     15.29285824	     46.57661854	     35.71428571	     73.42143906	     31.86743149	   1428.57142857	     15.71338781	     30.45994517	     27.27768688	    101.62601658	     69.30006930	     99.70089731	     64.51612903	     64.51612903	     70.12622717	     83.68200829	     68.02721077	     37.43916136	     27.77777778	     41.32231405	     27.63957988	     39.71405878	     36.94126339	     64.14368185	     32.64773098	     56.21135472	     37.42514970	     59.55926147	     49.06771344	     51.49330587	     61.76652254	     58.92751915	     52.11047420
      0.05413329	     16.06941989	     34.71017008	     15.29285824	     15.29285824	     46.57661854	     35.71428571	     73.42143906	     31.86743149	     14.28571429	     15.71338781	     30.45994517	     27.27768688	    101.62601658	     69.30006930	     99.70089731	     64.51612903	     64.51612903	     70.12622717	     83.68200829	     68.02721076	     37.43916136	     27.77777778	     41.32231405	     27.63957988	     39.71405878	     36.94126339	     64.14368185	     32.64773098	     56.21135472	     37.42514970	     59.55926147	     49.06771344	     51.49330587	     61.76652254	     58.92751915	     52.11047420	     16.06941989	     34.71017008	     15.29285824	     15.29285824	     46.57661854	     35.71428571	     73.42143906	     31.86743149	   1428.57142857	     15.71338781	     30.45994517	     27.27768688	    101.62601658	     69.30006930	     99.70089731	     64.51612903	     64.51612903	     70.12622717	     83.68200829	     68.02721077	     37.43916136	     27.77777778	     41.32231405	     27.63957988	     39.71405878	     36.94126339	     64.14368185	     32.64773098	     56.21135472	     37.42514970	     59.55926147	     49.06771344	     51.49330587	     61.76652254	     58.92751915	     52.11047420
      0.05599995	     16.06941989	     34.71017008	     15.29285824	     15.29285824	     46.57661854	     35.71428571	     73.42143906	     31.86743149	     14.28571429	     15.71338781	     30.45994517	     27.27768688	    101.62601658	     69.30006930	     99.70089731	     64.51612903	     64.51612903	     70.12622717	     83.68200829	     68.02721076	     37.43916136	     27.77777778	     41.32231405	     27.63957988	     39.71405878	     36.94126339	     64.14368185	     32.64773098	     56.21135472	     37.42514970	     59.55926147	     49.06771344	     51.49330587	     61.76652254	     58.92751915	     52.11047420	     16.06941989	     34.71017008	     15.29285824	     15.29285824	     46.57661854	     35.71428571	     73.42143906	     31.86743149	   1428.57142857	     15.71338781	     30.45994517	     27.27768688	    101.62601658	     69.30006930	     99.70089731	     64.51612903	     64.51612903	     70.12622717	     83.68200829	     68.02721077	     37.43916136	     27.77777778	     41.32231405	     27.63957988	     39.71405878	     36.94126339	     64.14368185	     32.64773098	     56.21135472	     37.42514970	     59.55926147	     49.06771344	     51.49330587	     61.76652254	     58.92751915	     52.11047420
      0.05786662	     16.06941989	     34.71017008	     15.29285824	     15.29285824	     46.57661854	     35.71428571	     73.42143906	     31.86743149	     14.28571429	     15.71338781	     30.45994517	     27.27768688	    101.62601658	     69.30006930	     99.70089731	     64.51612903	     64.51612903	     70.12622717	     83.68200829	     68.02721076	     37.43916136	     27.77777778	     41.32231405	     27.63957988	     39.71405878	     36.94126339	     64.14368185	     32.64773098	     56.21135472	     37.42514970	     59.55926147	     49.06771344	     51.49330587	     61.76652254	     58.92751915	     52.11047420	     16.06941989	     34.71017008	     15.29285824	     15.29285824	     46.57661854	     35.71428571	     73.42143906	     31.86743149	   1428.57142857	     15.71338781	     30.45994517	     27.27768688	    101.62601658	     69.30006930	     99.70089731	     64.51612903	     64.51612903	     70.12622717	     83.68200829	     68.02721077	     37.43916136	     27.77777778	     41.32231405	     27.63957988	     39.71405878	     36.94126339	     64.14368185	     32.64773098	     56.21135472	     37.42514970	     59.55926147	     49.06771344	     51.49330587	     61.76652254	     58.92751915	     52.11047420
      0.05973328	     16.06941989	     34.71017008	     15.29285824	     15.29285824	     46.57661854	     35.71428571	     73.42143906	     31.86743149	     14.28571429	     15.71338781	     30.45994517	     27.27768688	    101.62601658	     69.30006930	     99.70089731	     64.51612903	     64.51612903	     70.12622717	     83.68200829	     68.02721076	     37.43916136	     27.77777778	     41.32231405	     27.63957988	     39.71405878	     36.94126339	     64.14368185	     32.64773098	     56.21135472	     37.42514970	     59.55926147	     49.06771344	     51.49330587	     61.76652254	     58.92751915	     52.11047420	     16.06941989	     34.71017008	     15.29285824	     15.29285824	     46.57661854	     35.71428571	     73.42143906	     31.86743149	   1428.57142857	     15.71338781	     30.45994517	     27.27768688	    101.62601658	     69.30006930	     99.70089731	     64.51612903	     64.51612903	     70.12622717	     83.68200829	     68.02721077	     37.43916136	     27.77777778	     41.32231405	     27.63957988	     39.71405878	     36.94126339	     64.14368185	     32.64773098	     56.21135472	     37.42514970	     59.55926147	     49.06771344	     51.49330587	     61.76652254	     58.92751915	     52.11047420
      0.06159995	     16.06941989	     34.71017008	     15.29285824	     15.29285824	     46.57661854	     35.71428571	     73.42143906	     31.86743149	     14.28571429	     15.71338781	     30.45994517	     27.27768688	    101.62601658	     69.30006930	     99.70089731	     64.51612903	     64.51612903	     70.12622717	     83.68200829	     68.02721076	     37.43916136	     27.77777778	     41.32231405	     27.63957988	     39.71405878	     36.94126339	     64.14368185	     32.64773098	     56.21135472	     37.42514970	     59.55926147	     49.06771344	     51.49330587	     61.76652254	     58.92751915	     52.11047420	     16.06941989	     34.71017008	     15.29285824	     15.29285824	     46.57661854	     35.71428571	     73.42143906	     31.86743149	   1428.57142857	     15.71338781	     30.45994517	     27.27768688	    101.62601658	     69.30006930	     99.70089731	     64.51612903	     64.51612903	     70.12622717	     83.68200829	     68.02721077	     37.43916136	     27.77777778	     41.32231405	     27.63957988	     39.71405878	     36.94126339	     64.14368185	     32.64773098	     56.21135472	     37.42514970	     59.55926147	     49.06771344	     51.49330587	     61.76652254	     58.92751915	     52.11047420
      0.06346661	     16.06941989	     34.71017008	     15.29285824	     15.29285824	     46.57661854	     35.71428571	     73.42143906	     31.86743149	     14.28571429	     15.71338781	     30.45994517	     27.27768688	    101.62601658	     69.30006930	     99.70089731	     64.51612903	     64.51612903	     70.12622717	     83.68200829	     68.02721076	     37.43916136	     27.77777778	     41.32231405	     27.63957988	     39.71405878	     36.94126339	     64.14368185	     32.64773098	     56.21135472	     37.42514970	     59.55926147	     49.06771344	     51.49330587	     61.76652254	     58.92751915	     52.11047420	     16.06941989	     34.71017008	     15.29285824	     15.29285824	     46.57661854	     35.71428571	     73.42143906	     31.86743149	   1428.57142857	     15.71338781	     30.45994517	     27.27768688	    101.62601658	     69.30006930	     99.70089731	     64.51612903	     64.51612903	     70.12622717	     83.68200829	     68.02721077	     37.43916136	     27.77777778	     41.32231405	     27.63957988	     39.71405878	     36.94126339	     64.14368185	     32.64773098	     56.21135472	     37.42514970	     59.55926147	     49.06771344	     51.49330587	     61.76652254	     58.92751915	     52.11047420
      0.06533328	     16.06941989	     34.71017008	     15.29285824	     15.29285824	     46.57661854	     35.71428571	     73.42143906	     31.86743149	     14.28571429	     15.71338781	     30.45994517	     27.27768688	    101.62601658	     69.30006930	     99.70089731	     64.51612903	     64.51612903	     70.12622717	     83.68200829	     68.02721076	     37.43916136	     27.77777778	     41.32231405	     27.63957988	     39.71405878	     36.94126339	     64.14368185	     32.64773098	     56.21135472	     37.42514970	     59.55926147	     49.06771344	     51.49330587	     61.76652254	     58.92751915	     52.11047420	     16.06941989	     34.71017008	     15.29285824	     15.29285824	     46.57661854	     35.71428571	     73.42143906	     31.86743149	   1428.57142857	     15.71338781	     30.45994517	     27.27768688	    101.62601658	     69.30006930	     99.70089731	     64.51612903	     64.51612903	     70.12622717	     83.68200829	     68.02721077	     37.43916136	     27.77777778	     41.32231405	     27.63957988	     39.71405878	     36.94126339	     64.14368185	     32.64773098	     56.21135472	     37.42514970	     59.55926147	     49.06771344	     51.49330587	     61.76652254	     58.92751915	     52.11047420
      0.06719994	     16.06941989	     34.71017008	     15.29285824	     15.29285824	     46.57661854	     35.71428571	     73.42143906	     31.86743149	     14.28571429	     15.71338781	     30.45994517	     27.27768688	    101.62601658	     69.30006930	     99.70089731	     64.51612903	     64.51612903	     70.12622717	     83.68200829	     68.02721076	     37.43916136	     27.77777778	     41.32231405	     27.63957988	     39.71405878	     36.94126339	     64.14368185	     32.64773098	     56.21135472	     37.42514970	     59.55926147	     49.06771344	     51.49330587	     61.76652254	     58.92751915	     52.11047420	     16.06941989	     34.71017008	     15.29285824	     15.29285824	     46.57661854	     35.71428571	     73.42143906	     31.86743149	   1428.57142857	     15.71338781	     30.45994517	     27.27768688	    101.62601658	     69.30006930	     99.70089731	     64.51612903	     64.51612903	     70.12622717	     83.68200829	     68.02721077	     37.43916136	     27.77777778	     41.32231405	     27.63957988	     39.71405878	     36.94126339	     64.14368185	     32.64773098	     56.21135472	     37.42514970	     59.55926147	     49.06771344	     51.49330587	     61.76652254	     58.92751915	     52.11047420
      0.06906661	     16.06941989	     34.71017008	     15.29285824	     15.29285824	     46.57661854	     35.71428571	     73.42143906	     31.86743149	     14.28571429	     15.71338781	     30.45994517	     27.27768688	    101.62601658	     69.30006930	     99.70089731	     64.51612903	     64.51612903	     70.12622717	     83.68200829	     68.02721076	     37.43916136	     27.77777778	     41.32231405	     27.63957988	     39.71405878	     36.94126339	     64.14368185	     32.64773098	     56.21135472	     37.42514970	     59.55926147	     49.06771344	     51.49330587	     61.76652254	     58.92751915	     52.11047420	     16.06941989	     34.71017008	     15.29285824	     15.29285824	     46.57661854	     35.71428571	     73.42143906	     31.86743149	   1428.57142857	     15.71338781	     30.45994517	     27.27768688	    101.62601658	     69.30006930	     99.70089731	     64.51612903	     64.51612903	     70.12622717	     83.68200829	     68.02721077	     37.43916136	     27.77777778	     41.32231405	     27.63957988	     39.71405878	     36.94126339	     64.14368185	     32.64773098	     56.21135472	     37.42514970	     59.55926147	     49.06771344	     51.49330587	     61.76652254	     58.92751915	     52.11047420
      0.07093327	     16.06941989	     34.71017008	     15.29285824	     15.29285824	     46.57661854	     35.71428571	     73.42143906	     31.86743149	     14.28571429	     15.71338781	     30.45994517	     27.27768688	    101.62601658	     69.30006930	     99.70089731	     64.51612903	     64.51612903	     70.12622717	     83.68200829	     68.02721076	     37.43916136	     27.77777778	     41.32231405	     27.63957988	     39.71405878	     36.94126339	     64.14368185	     32.64773098	     56.21135472	     37.42514970	     59.55926147	     49.06771344	     51.49330587	     61.76652254	     58.92751915	     52.11047420	     16.06941989	     34.71017008	     15.29285824	     15.29285824	     46.57661854	     35.71428571	     73.42143906	     31.86743149	   1428.57142857	     15.71338781	     30.45994517	     27.27768688	    101.62601658	     69.30006930	     99.70089731	     64.51612903	     64.51612903	     70.12622717	     83.68200829	     68.02721077	     37.43916136	     27.77777778	     41.32231405	     27.63957988	     39.71405878	     36.94126339	     64.14368185	     32.64773098	     56.21135472	     37.42514970	     59.55926147	     49.06771344	     51.49330587	     61.76652254	     58.92751915	     52.11047420
      0.07279994	     16.06941989	     34.71017008	     15.29285824	     15.29285824	     46.57661854	     35.71428571	     73.42143906	     31.86743149	     14.28571429	     15.71338781	     30.45994517	     27.27768688	    101.62601658	     69.30006930	     99.70089731	     64.51612903	     64.51612903	     70.12622717	     83.68200829	     68.02721076	     37.43916136	     27.77777778	     41.32231405	     27.63957988	     39.71405878	     36.94126339	     64.14368185	     32.64773098	     56.21135472	     37.42514970	     59.55926147	     49.06771344	     51.49330587	     61.76652254	     58.92751915	     52.11047420	     16.06941989	     34.71017008	     15.29285824	     15.29285824	     46.57661854	     35.71428571	     73.42143906	     31.86743149	   1428.57142857	     15.71338781	     30.45994517	     27.27768688	    101.62601658	     69.30006930	     99.70089731	     64.51612903	     64.51612903	     70.12622717	     83.68200829	     68.02721077	     37.43916136	     27.77777778	     41.32231405	     27.63957988	     39.71405878	     36.94126339	     64.14368185	     32.64773098	     56.21135472	     37.42514970	     59.55926147	     49.06771344	     51.49330587	     61.76652254	     58.92751915	     52.11047420
      0.07466660	     16.06941989	     34.71017008	     15.29285824	     15.29285824	     46.57661854	     35.71428571	     73.42143906	     31.86743149	     14.28571429	     15.71338781	     30.45994517	     27.27768688	    101.62601658	     69.30006930	     99.70089731	     64.51612903	     64.51612903	     70.12622717	     83.68200829	     68.02721076	     37.43916136	     27.77777778	     41.32231405	     27.63957988	     39.71405878	     36.94126339	     64.14368185	     32.64773098	     56.21135472	     37.42514970	     59.55926147	     49.06771344	     51.49330587	     61.76652254	     58.92751915	     52.11047420	     16.06941989	     34.71017008	     15.29285824	     15.29285824	     46.57661854	     35.71428571	     73.42143906	     31.86743149	   1428.57142857	     15.71338781	     30.45994517	     27.27768688	    101.62601658	     69.30006930	     99.70089731	     64.51612903	     64.51612903	     70.12622717	     83.68200829	     68.02721077	     37.43916136	     27.77777778	     41.32231405	     27.63957988	     39.71405878	     36.94126339	     64.14368185	     32.64773098	     56.21135472	     37.42514970	     59.55926147	     49.06771344	     51.49330587	     61.76652254	     58.92751915	     52.11047420
      0.07653327	     16.06941989	     34.71017008	     15.29285824	     15.29285824	     46.57661854	     35.71428571	     73.42143906	     31.86743149	     14.28571429	     15.71338781	     30.45994517	     27.27768688	    101.62601658	     69.30006930	     99.70089731	     64.51612903	     64.51612903	     70.12622717	     83.68200829	     68.02721076	     37.43916136	     27.77777778	     41.32231405	     27.63957988	     39.71405878	     36.94126339	     64.14368185	     32.64773098	     56.21135472	     37.42514970	     59.55926147	     49.06771344	     51.49330587	     61.76652254	     58.92751915	     52.11047420	     16.06941989	     34.71017008	     15.29285824	     15.29285824	     46.57661854	     35.71428571	     73.42143906	     31.86743149	   1428.57142857	     15.71338781	     30.45994517	     27.27768688	    101.62601658	     69.30006930	     99.70089731	     64.51612903	     64.51612903	     70.12622717	     83.68200829	     68.02721077	     37.43916136	     27.77777778	     41.32231405	     27.63957988	     39.71405878	     36.94126339	     64.14368185	     32.64773098	     56.21135472	     37.42514970	     59.55926147	     49.06771344	     51.49330587	     61.76652254	     58.92751915	     52.11047420
      0.07839993	     16.06941989	     34.71017008	     15.29285824	     15.29285824	     46.57661854	     35.71428571	     73.42143906	     31.86743149	     14.28571429	     15.71338781	     30.45994517	     27.27768688	    101.62601658	     69.30006930	     99.70089731	     64.51612903	     64.51612903	     70.12622717	     83.68200829	     68.02721076	     37.43916136	     27.77777778	     41.32231405	     27.63957988	     39.71405878	     36.94126339	     64.14368185	     32.64773098	     56.21135472	     37.42514970	     59.55926147	     49.06771344	     51.49330587	     61.76652254	     58.92751915	     52.11047420	     16.06941989	     34.71017008	     15.29285824	     15.29285824	     46.57661854	     35.71428571	     73.42143906	     31.86743149	   1428.57142857	     15.71338781	     30.45994517	     27.27768688	    101.62601658	     69.30006930	     99.70089731	     64.51612903	     64.51612903	     70.12622717	     83.68200829	     68.02721077	     37.43916136	     27.77777778	     41.32231405	     27.63957988	     39.71405878	     36.94126339	     64.14368185	     32.64773098	     56.21135472	     37.42514970	     59.55926147	     49.06771344	     51.49330587	     61.76652254	     58.92751915	     52.11047420
      0.08026660	     16.06941989	     34.71017008	     15.29285824	     15.29285824	     46.57661854	     35.71428571	     73.42143906	     31.86743149	     14.28571429	     15.71338781	     30.45994517	     27.27768688	    101.62601658	     69.30006930	     99.70089731	     64.51612903	     64.51612903	     70.12622717	     83.68200829	     68.02721076	     37.43916136	     27.77777778	     41.32231405	     27.63957988	     39.71405878	     36.94126339	     64.14368185	     32.64773098	     56.21135472	     37.42514970	     59.55926147	     49.06771344	     51.49330587	     61.76652254	     58.92751915	     52.11047420	     16.06941989	     34.71017008	     15.29285824	     15.29285824	     46.57661854	     35.71428571	     73.42143906	     31.86743149	   1428.57142857	     15.71338781	     30.45994517	     27.27768688	    101.62601658	     69.30006930	     99.70089731	     64.51612903	     64.51612903	     70.12622717	     83.68200829	     68.02721077	     37.43916136	     27.77777778	     41.32231405	     27.63957988	     39.71405878	     36.94126339	     64.14368185	     32.64773098	     56.21135472	     37.42514970	     59.55926147	     49.06771344	     51.49330587	     61.76652254	     58.92751915	     52.11047420
      0.08213326	     16.06941989	     34.71017008	     15.29285824	     15.29285824	     46.57661854	     35.71428571	     73.42143906	     31.86743149	     14.28571429	     15.71338781	     30.45994517	     27.27768688	    101.62601658	     69.30006930	     99.70089731	     64.51612903	     64.51612903	     70.12622717	     83.68200829	     68.02721076	     37.43916136	     27.77777778	     41.32231405	     27.63957988	     39.71405878	     36.94126339	     64.14368185	     32.64773098	     56.21135472	     37.42514970	     59.55926147	     49.06771344	     51.49330587	     61.76652254	     58.92751915	     52.11047420	     16.06941989	     34.71017008	     15.29285824	     15.29285824	     46.57661854	     35.71428571	     73.42143906	     31.86743149	   1428.57142857	     15.71338781	     30.45994517	     27.27768688	    101.62601658	     69.30006930	     99.70089731	     64.51612903	     64.51612903	     70.12622717	     83.68200829	     68.02721077	     37.43916136	     27.77777778	     41.32231405	     27.63957988	     39.71405878	     36.94126339	     64.14368185	     32.64773098	     56.21135472	     37.42514970	     59.55926147	     49.06771344	     51.49330587	     61.76652254	     58.92751915	     52.11047420
      0.08399993	     16.06941989	     34.71017008	     15.29285824	     15.29285824	     46.57661854	     35.71428571	     73.42143906	     31.86743149	     14.28571429	     15.71338781	     30.45994517	     27.27768688	    101.62601658	     69.30006930	     99.70089731	     64.51612903	     64.51612903	     70.12622717	     83.68200829	     68.02721076	     37.43916136	     27.77777778	     41.32231405	     27.63957988	     39.71405878	     36.94126339	     64.14368185	     32.64773098	     56.21135472	     37.42514970	     59.55926147	     49.06771344	     51.49330587	     61.76652254	     58.92751915	     52.11047420	     16.06941989	     34.71017008	     15.29285824	     15.29285824	     46.57661854	     35.71428571	     73.42143906	     31.86743149	   1428.57142857	     15.71338781	     30.45994517	     27.27768688	    101.62601658	     69.30006930	     99.70089731	     64.51612903	     64.51612903	     70.12622717	     83.68200829	     68.02721077	     37.43916136	     27.77777778	     41.32231405	     27.63957988	     39.71405878	     36.94126339	     64.14368185	     32.64773098	     56.21135472	     37.42514970	     59.55926147	     49.06771344	     51.49330587	     61.76652254	     58.92751915	     52.11047420
      0.08586659	     16.06941989	     34.71017008	     15.29285824	     15.29285824	     46.57661854	     35.71428571	     73.42143906	     31.86743149	     14.28571429	     15.71338781	     30.45994517	     27.27768688	    101.62601658	     69.30006930	     99.70089731	     64.51612903	     64.51612903	     70.12622717	     83.68200829	     68.02721076	     37.43916136	     27.77777778	     41.32231405	     27.63957988	     39.71405878	     36.94126339	     64.14368185	     32.64773098	     56.21135472	     37.42514970	     59.55926147	     49.06771344	     51.49330587	     61.76652254	     58.92751915	     52.11047420	     16.06941989	     34.71017008	     15.29285824	     15.29285824	     46.57661854	     35.71428571	     73.42143906	     31.86743149	   1428.57142857	     15.71338781	     30.45994517	     27.27768688	    101.62601658	     69.30006930	     99.70089731	     64.51612903	     64.51612903	     70.12622717	     83.68200829	     68.02721077	     37.43916136	     27.77777778	     41.32231405	     27.63957988	     39.71405878	     36.94126339	     64.14368185	     32.64773098	     56.21135472	     37.42514970	     59.55926147	     49.06771344	     51.49330587	     61.76652254	     58.92751915	     52.11047420
      0.08773326	     16.06941989	     34.71017008	     15.29285824	     15.29285824	     46.57661854	     35.71428571	     73.42143906	     31.86743149	     14.28571429	     15.71338781	     30.45994517	     27.27768688	    101.62601658	     69.30006930	     99.70089731	     64.51612903	     64.51612903	     70.12622717	     83.68200829	     68.02721076	     37.43916136	     27.77777778	     41.32231405	     27.63957988	     39.71405878	     36.94126339	     64.14368185	     32.64773098	     56.21135472	     37.42514970	     59.55926147	     49.06771344	     51.49330587	     61.76652254	     58.92751915	     52.11047420	     16.06941989	     34.71017008	     15.29285824	     15.29285824	     46.57661854	     35.71428571	     73.42143906	     31.86743149	   1428.57142857	     15.71338781	     30.45994517	     27.27768688	    101.62601658	     69.30006930	     99.70089731	     64.51612903	     64.51612903	     70.12622717	     83.68200829	     68.02721077	     37.43916136	     27.77777778	     41.32231405	     27.63957988	     39.71405878	     36.94126339	     64.14368185	     32.64773098	     56.21135472	     37.42514970	     59.55926147	     49.06771344	     51.49330587	     61.76652254	     58.92751915	     52.11047420
      0.08959992	     16.06941989	     34.71017008	     15.29285824	     15.29285824	     46.57661854	     35.71428571	     73.42143906	     31.86743149	     14.28571429	     15.71338781	     30.45994517	     27.27768688	    101.62601658	     69.30006930	     99.70089731	     64.51612903	     64.51612903	     70.12622717	     83.68200829	     68.02721076	     37.43916136	     27.77777778	     41.32231405	     27.63957988	     39.71405878	     36.94126339	     64.14368185	     32.64773098	     56.21135472	     37.42514970	     59.55926147	     49.06771344	     51.49330587	     61.76652254	     58.92751915	     52.11047420	     16.06941989	     34.71017008	     15.29285824	     15.29285824	     46.57661854	     35.71428571	     73.42143906	     31.86743149	   1428.57142857	     15.71338781	     30.45994517	     27.27768688	    101.62601658	     69.30006930	     99.70089731	     64.51612903	     64.51612903	     70.12622717	     83.68200829	     68.02721077	     37.43916136	     27.77777778	     41.32231405	     27.63957988	     39.71405878	     36.94126339	     64.14368185	     32.64773098	     56.21135472	     37.42514970	     59.55926147	     49.06771344	     51.49330587	     61.76652254	     58.92751915	     52.11047420
      0.09146659	     16.06941989	     34.71017008	     15.29285824	     15.29285824	     46.57661854	     35.71428571	     73.42143906	     31.86743149	     14.28571429	     15.71338781	     30.45994517	     27.27768688	    101.62601658	     69.30006930	     99.70089731	     64.51612903	     64.51612903	     70.12622717	     83.68200829	     68.02721076	     37.43916136	     27.77777778	     41.32231405	     27.63957988	     39.71405878	     36.94126339	     64.14368185	     32.64773098	     56.21135472	     37.42514970	     59.55926147	     49.06771344	     51.49330587	     61.76652254	     58.92751915	     52.11047420	     16.06941989	     34.71017008	     15.29285824	     15.29285824	     46.57661854	     35.71428571	     73.42143906	     31.86743149	   1428.57142857	     15.71338781	     30.45994517	     27.27768688	    101.62601658	     69.30006930	     99.70089731	     64.51612903	     64.51612903	     70.12622717	     83.68200829	     68.02721077	     37.43916136	     27.77777778	     41.32231405	     27.63957988	     39.71405878	     36.94126339	     64.14368185	     32.64773098	     56.21135472	     37.42514970	     59.55926147	     49.06771344	     51.49330587	     61.76652254	     58.92751915	     52.11047420
      0.09333325	     16.06941989	     34.71017008	     15.29285824	     15.29285824	     46.57661854	     35.71428571	     73.42143906	     31.86743149	     14.28571429	     15.71338781	     30.45994517	     27.27768688	    101.62601658	     69.30006930	     99.70089731	     64.51612903	     64.51612903	     70.12622717	     83.68200829	     68.02721076	     37.43916136	     27.77777778	     41.32231405	     27.63957988	     39.71405878	     36.94126339	     64.14368185	     32.64773098	     56.21135472	     37.42514970	     59.55926147	     49.06771344	     51.49330587	     61.76652254	     58.92751915	     52.11047420	     16.06941989	     34.71017008	     15.29285824	     15.29285824	     46.57661854	     35.71428571	     73.42143906	     31.86743149	   1428.57142857	     15.71338781	     30.45994517	     27.27768688	    101.62601658	     69.30006930	     99.70089731	     64.51612903	     64.51612903	     70.12622717	     83.68200829	     68.02721077	     37.43916136	     27.77777778	     41.32231405	     27.63957988	     39.71405878	     36.94126339	     64.14368185	     32.64773098	     56.21135472	     37.42514970	     59.55926147	     49.06771344	     51.49330587	     61.76652254	     58.92751915	     52.11047420
      0.09519992	     16.06941989	     34.71017008	     15.29285824	     15.29285824	     46.57661854	     35.71428571	     73.42143906	     31.86743149	     14.28571429	     15.71338781	     30.45994517	     27.27768688	    101.62601658	     69.30006930	     99.70089731	     64.51612903	     64.51612903	     70.12622717	     83.68200829	     68.02721076	     37.43916136	     27.77777778	     41.32231405	     27.63957988	     39.71405878	     36.94126339	     64.14368185	     32.64773098	     56.21135472	     37.42514970	     59.55926147	     49.06771344	     51.49330587	     61.76652254	     58.92751915	     52.11047420	     16.06941989	     34.71017008	     15.29285824	     15.29285824	     46.57661854	     35.71428571	     73.42143906	     31.86743149	   1428.57142857	     15.71338781	     30.45994517	     27.27768688	    101.62601658	     69.30006930	     99.70089731	     64.51612903	     64.51612903	     70.12622717	     83.68200829	     68.02721077	     37.43916136	     27.77777778	     41.32231405	     27.63957988	     39.71405878	     36.94126339	     64.14368185	     32.64773098	     56.21135472	     37.42514970	     59.55926147	     49.06771344	     51.49330587	     61.76652254	     58.92751915	     52.11047420
      0.09706658	     16.06941989	     34.71017008	     15.29285824	     15.29285824	     46.57661854	     35.71428571	     73.42143906	     31.86743149	     14.28571429	     15.71338781	     30.45994517	     27.27768688	    101.62601658	     69.30006930	     99.70089731	     64.51612903	     64.51612903	     70.12622717	     83.68200829	     68.02721076	     37.43916136	     27.77777778	     41.32231405	     27.63957988	     39.71405878	     36.94126339	     64.14368185	     32.64773098	     56.21135472	     37.42514970	     59.55926147	     49.06771344	     51.49330587	     61.76652254	     58.92751915	     52.11047420	     16.06941989	     34.71017008	     15.29285824	     15.29285824	     46.57661854	     35.71428571	     73.42143906	     31.86743149	   1428.57142857	     15.71338781	     30.45994517	     27.27768688	    101.62601658	     69.30006930	     99.70089731	     64.51612903	     64.51612903	     70.12622717	     83.68200829	     68.02721077	     37.43916136	     27.77777778	     41.32231405	     27.63957988	     39.71405878	     36.94126339	     64.14368185	     32.64773098	     56.21135472	     37.42514970	     59.55926147	     49.06771344	     51.49330587	     61.76652254	     58.92751915	     52.11047420
      0.09893325	     16.06941989	     34.71017008	     15.29285824	     15.29285824	     46.57661854	     35.71428571	     73.42143906	     31.86743149	     14.28571429	     15.71338781	     30.45994517	     27.27768688	    101.62601658	     69.30006930	     99.70089731	     64.51612903	     64.51612903	     70.12622717	     83.68200829	     68.02721076	     37.43916136	     27.77777778	     41.32231405	     27.63957988	     39.71405878	     36.94126339	     64.14368185	     32.64773098	     56.21135472	     37.42514970	     59.55926147	     49.06771344	     51.49330587	     61.76652254	     58.92751915	     52.11047420	     16.06941989	     34.71017008	     15.29285824	     15.29285824	     46.57661854	     35.71428571	     73.42143906	     31.86743149	   1428.57142857	     15.71338781	     30.45994517	     27.27768688	    101.62601658	     69.30006930	     99.70089731	     64.51612903	     64.51612903	     70.12622717	     83.68200829	     68.02721077	     37.43916136	     27.77777778	     41.32231405	     27.63957988	     39.71405878	     36.94126339	     64.14368185	     32.64773098	     56.21135472	     37.42514970	     59.55926147	     49.06771344	     51.49330587	     61.76652254	     58.92751915	     52.11047420
      0.10079991	     16.06941989	     34.71017008	     15.29285824	     15.29285824	     46.57661854	     35.71428571	     73.42143906	     31.86743149	     14.28571429	     15.71338781	     30.45994517	     27.27768688	    101.62601658	     69.30006930	     99.70089731	     64.51612903	     64.51612903	     70.12622717	     83.68200829	     68.02721076	     37.43916136	     27.77777778	     41.32231405	     27.63957988	     39.71405878	     36.94126339	     64.14368185	     32.64773098	     56.21135472	     37.42514970	     59.55926147	     49.06771344	     51.49330587	     61.76652254	     58.92751915	     52.11047420	     16.06941989	     34.71017008	     15.29285824	     15.29285824	     46.57661854	     35.71428571	     73.42143906	     31.86743149	   1428.57142857	     15.71338781	     30.45994517	     27.27768688	    101.62601658	     69.30006930	     99.70089731	     64.51612903	     64.51612903	     70.12622717	     83.68200829	     68.02721077	     37.43916136	     27.77777778	     41.32231405	     27.63957988	     39.71405878	     36.94126339	     64.14368185	     32.64773098	     56.21135472	     37.42514970	     59.55926147	     49.06771344	     51.49330587	     61.76652254	     58.92751915	     52.11047420
      0.10266658	     16.06941989	     34.71017008	     15.29285824	     15.29285824	     46.57661854	     35.71428571	     73.42143906	     31.86743149	     14.28571429	     15.71338781	     30.45994517	     27.27768688	    101.62601658	     69.30006930	     99.70089731	     64.51612903	     64.51612903	     70.12622717	     83.68200829	     68.02721076	     37.43916136	     27.77777778	     41.32231405	     27.63957988	     39.71405878	     36.94126339	     64.14368185	     32.64773098	     56.21135472	     37.42514970	     59.55926147	     49.06771344	     51.49330587	     61.76652254	     58.92751915	     52.11047420	     16.06941989	     34.71017008	     15.29285824	     15.29285824	     46.57661854	     35.71428571	     73.42143906	     31.86743149	   1428.57142857	     15.71338781	     30.45994517	     27.27768688	    101.62601658	     69.30006930	     99.70089731	     64.51612903	     64.51612903	     70.12622717	     83.68200829	     68.02721077	     37.43916136	     27.77777778	     41.32231405	     27.63957988	     39.71405878	     36.94126339	     64.14368185	     32.64773098	     56.21135472	     37.42514970	     59.55926147	     49.06771344	     51.49330587	     61.76652254	     58.92751915	     52.11047420
      0.10453324	     16.06941989	     34.71017008	     15.29285824	     15.29285824	     46.57661854	     35.71428571	     73.42143906	     31.86743149	     14.28571429	     15.71338781	     30.45994517	     27.27768688	    101.62601658	     69.30006930	     99.70089731	     64.51612903	     64.51612903	     70.12622717	     83.68200829	     68.02721076	     37.43916136	     27.77777778	     41.32231405	     27.63957988	     39.71405878	     36.94126339	     64.14368185	     32.64773098	     56.21135472	     37.42514970	     59.55926147	     49.06771344	     51.49330587	     61.76652254	     58.92751915	     52.11047420	     16.06941989	     34.71017008	     15.29285824	     15.29285824	     46.57661854	     35.71428571	     73.42143906	     31.86743149	   1428.57142857	     15.71338781	     30.45994517	     27.27768688	    101.62601658	     69.30006930	     99.70089731	     64.51612903	     64.51612903	     70.12622717	     83.68200829	     68.02721077	     37.43916136	     27.77777778	     41.32231405	     27.63957988	     39.71405878	     36.94126339	     64.14368185	     32.64773098	     56.21135472	     37.42514970	     59.55926147	     49.06771344	     51.49330587	     61.76652254	     58.92751915	     52.11047420
      0.10639991	     16.06941989	     34.71017008	     15.29285824	     15.29285824	     46.57661854	     35.71428571	     73.42143906	     31.86743149	     14.28571429	     15.71338781	     30.45994517	     27.27768688	    101.62601658	     69.30006930	     99.70089731	     64.51612903	     64.51612903	     70.12622717	     83.68200829	     68.02721076	     37.43916136	     27.77777778	     41.32231405	     27.63957988	     39.71405878	     36.94126339	     64.14368185	     32.64773098	     56.21135472	     37.42514970	     59.55926147	     49.06771344	     51.49330587	     61.76652254	     58.92751915	     52.11047420	     16.06941989	     34.71017008	     15.29285824	     15.29285824	     46.57661854	     35.71428571	     73.42143906	     31.86743149	   1428.57142857	     15.71338781	     30.45994517	     27.27768688	    101.62601658	     69.30006930	     99.70089731	     64.51612903	     64.51612903	     70.12622717	     83.68200829	     68.02721077	     37.43916136	     27.77777778	     41.32231405	     27.63957988	     39.71405878	     36.94126339	     64.14368185	     32.64773098	     56.21135472	     37.42514970	     59.55926147	     49.06771344	     51.49330587	     61.76652254	     58.92751915	     52.11047420
      0.10826657	     16.06941989	     34.71017008	     15.29285824	     15.29285824	     46.57661854	     35.71428571	     73.42143906	     31.86743149	     14.28571429	     15.71338781	     30.45994517	     27.27768688	    101.62601658	     69.30006930	     99.70089731	     64.51612903	     64.51612903	     70.12622717	     83.68200829	     68.02721076	     37.43916136	     27.77777778	     41.32231405	     27.63957988	     39.71405878	     36.94126339	     64.14368185	     32.64773098	     56.21135472	     37.42514970	     59.55926147	     49.06771344	     51.49330587	     61.76652254	     58.92751915	     52.11047420	     16.06941989	     34.71017008	     15.29285824	     15.29285824	     46.57661854	     35.71428571	     73.42143906	     31.86743149	   1428.57142857	     15.71338781	     30.45994517	     27.27768688	    101.62601658	     69.30006930	     99.70089731	     64.51612903	     64.51612903	     70.12622717	     83.68200829	     68.02721077	     37.43916136	     27.77777778	     41.32231405	     27.63957988	     39.71405878	     36.94126339	     64.14368185	     32.64773098	     56.21135472	     37.42514970	     59.55926147	     49.06771344	     51.49330587	     61.76652254	     58.92751915	     52.11047420
      0.11013323	     16.06941989	     34.71017008	     15.29285824	     15.29285824	     46.57661854	     35.71428571	     73.42143906	     31.86743149	     14.28571429	     15.71338781	     30.45994517	     27.27768688	    101.62601658	     69.30006930	     99.70089731	     64.51612903	     64.51612903	     70.12622717	     83.68200829	     68.02721076	     37.43916136	     27.77777778	     41.32231405	     27.63957988	     39.71405878	     36.94126339	     64.14368185	     32.64773098	     56.21135472	     37.42514970	     59.55926147	     49.06771344	     51.49330587	     61.76652254	     58.92751915	     52.11047420	     16.06941989	     34.71017008	     15.29285824	     15.29285824	     46.57661854	     35.71428571	     73.42143906	     31.86743149	   1428.57142857	     15.71338781	     30.45994517	     27.27768688	    101.62601658	     69.30006930	     99.70089731	     64.51612903	     64.51612903	     70.12622717	     83.68200829	     68.02721077	     37.43916136	     27.77777778	     41.32231405	     27.63957988	     39.71405878	     36.94126339	     64.14368185	     32.64773098	     56.21135472	     37.42514970	     59.55926147	     49.06771344	     51.49330587	     61.76652254	     58.92751915	     52.11047420
      0.11199990	     16.06941989	     34.71017008	     15.29285824	     15.29285824	     46.57661854	     35.71428571	     73.42143906	     31.86743149	     14.28571429	     15.71338781	     30.45994517	     27.27768688	    101.62601658	     69.30006930	     99.70089731	     64.51612903	     64.51612903	     70.12622717	     83.68200829	     68.02721076	     37.43916136	     27.77777778	     41.32231405	     27.63957988	     39.71405878	     36.94126339	     64.14368185	     32.64773098	     56.21135472	     37.42514970	     59.55926147	     49.06771344	     51.49330587	     61.76652254	     58.92751915	     52.11047420	     16.06941989	     34.71017008	     15.29285824	     15.29285824	     46.57661854	     35.71428571	     73.42143906	     31.86743149	   1428.57142857	     15.71338781	     30.45994517	     27.27768688	    101.62601658	     69.30006930	     99.70089731	     64.51612903	     64.51612903	     70.12622717	     83.68200829	     68.02721077	     37.43916136	     27.77777778	     41.32231405	     27.63957988	     39.71405878	     36.94126339	     64.14368185	     32.64773098	     56.21135472	     37.42514970	     59.55926147	     49.06771344	     51.49330587	     61.76652254	     58.92751915	     52.11047420
      0.11386657	     16.06941989	     34.71017008	     15.29285824	     15.29285824	     46.57661854	     35.71428571	     73.42143906	     31.86743149	     14.28571429	     15.71338781	     30.45994517	     27.27768688	    101.62601658	     69.30006930	     99.70089731	     64.51612903	     64.51612903	     70.12622717	     83.68200829	     68.02721076	     37.43916136	     27.77777778	     41.32231405	     27.63957988	     39.71405878	     36.94126339	     64.14368185	     32.64773098	     56.21135472	     37.42514970	     59.55926147	     49.06771344	     51.49330587	     61.76652254	     58.92751915	     52.11047420	     16.06941989	     34.71017008	     15.29285824	     15.29285824	     46.57661854	     35.71428571	     73.42143906	     31.86743149	   1428.57142857	     15.71338781	     30.45994517	     27.27768688	    101.62601658	     69.30006930	     99.70089731	     64.51612903	     64.51612903	     70.12622717	     83.68200829	     68.02721077	     37.43916136	     27.77777778	     41.32231405	     27.63957988	     39.71405878	     36.94126339	     64.14368185	     32.64773098	     56.21135472	     37.42514970	     59.55926147	     49.06771344	     51.49330587	     61.76652254	     58.92751915	     52.11047420
      0.11573323	     16.06941989	     34.71017008	     15.29285824	     15.29285824	     46.57661854	     35.71428571	     73.42143906	     31.86743149	     14.28571429	     15.71338781	     30.45994517	     27.27768688	    101.62601658	     69.30006930	     99.70089731	     64.51612903	     64.51612903	     70.12622717	     83.68200829	     68.02721076	     37.43916136	     27.77777778	     41.32231405	     27.63957988	     39.71405878	     36.94126339	     64.14368185	     32.64773098	     56.21135472	     37.42514970	     59.55926147	     49.06771344	     51.49330587	     61.76652254	     58.92751915	     52.11047420	     16.06941989	     34.71017008	     15.29285824	     15.29285824	     46.57661854	     35.71428571	     73.42143906	     31.86743149	   1428.57142857	     15.71338781	     30.45994517	     27.27768688	    101.62601658	     69.30006930	     99.70089731	     64.51612903	     64.51612903	     70.12622717	     83.68200829	     68.02721077	     37.43916136	     27.77777778	     41.32231405	     27.63957988	     39.71405878	     36.94126339	     64.14368185	     32.64773098	     56.21135472	     37.42514970	     59.55926147	     49.06771344	     51.49330587	     61.76652254	     58.92751915	     52.11047420
      0.11759990	     16.06941989	     34.71017008	     15.29285824	     15.29285824	     46.57661854	     35.71428571	     73.42143906	     31.86743149	     14.28571429	     15.71338781	     30.45994517	     27.27768688	    101.62601658	     69.30006930	     99.70089731	     64.51612903	     64.51612903	     70.12622717	     83.68200829	     68.02721076	     37.43916136	     27.77777778	     41.32231405	     27.63957988	     39.71405878	     36.94126339	     64.14368185	     32.64773098	     56.21135472	     37.42514970	     59.55926147	     49.06771344	     51.49330587	     61.76652254	     58.92751915	     52.11047420	     16.06941989	     34.71017008	     15.29285824	     15.29285824	     46.57661854	     35.71428571	     73.42143906	     31.86743149	   1428.57142857	     15.71338781	     30.45994517	     27.27768688	    101.62601658	     69.30006930	     99.70089731	     64.51612903	     64.51612903	     70.12622717	     83.68200829	     68.02721077	     37.43916136	     27.77777778	     41.32231405	     27.63957988	     39.71405878	     36.94126339	     64.14368185	     32.64773098	     56.21135472	     37.42514970	     59.55926147	     49.06771344	     51.49330587	     61.76652254	     58.92751915	     52.11047420
      0.11946656	     16.06941989	     34.71017008	     15.29285824	     15.29285824	     46.57661854	     35.71428571	     73.42143906	     31.86743149	     14.28571429	     15.71338781	     30.45994517	     27.27768688	    101.62601658	     69.30006930	     99.70089731	     64.51612903	     64.51612903	     70.12622717	     83.68200829	     68.02721076	     37.43916136	     27.77777778	     41.32231405	     27.63957988	     39.71405878	     36.94126339	     64.14368185	     32.64773098	     56.21135472	     37.42514970	     59.55926147	     49.06771344	     51.49330587	     61.76652254	     58.92751915	     52.11047420	     16.06941989	     34.71017008	     15.29285824	     15.29285824	     46.57661854	     35.71428571	     73.42143906	     31.86743149	   1428.57142857	     15.71338781	     30.45994517	     27.27768688	    101.62601658	     69.30006930	     99.70089731	     64.51612903	     64.51612903	     70.12622717	     83.68200829	     68.02721077	     37.43916136	     27.77777778	     41.32231405	     27.63957988	     39.71405878	     36.94126339	     64.14368185	     32.64773098	     56.21135472	     37.42514970	     59.55926147	     49.06771344	     51.49330587	     61.76652254	     58.92751915	     52.11047420
      0.12133323	     16.06941989	     34.71017008	     15.29285824	     15.29285824	     46.57661854	     35.71428571	     73.42143906	     31.86743149	     14.28571429	     15.71338781	     30.45994517	     27.27768688	    101.62601658	     69.30006930	     99.70089731	     64.51612903	     64.51612903	     70.12622717	     83.68200829	     68.02721076	     37.43916136	     27.77777778	     41.32231405	     27.63957988	     39.71405878	     36.94126339	     64.14368185	     32.64773098	     56.21135472	     37.42514970	     59.55926147	     49.06771344	     51.49330587	     61.76652254	     58.92751915	     52.11047420	     16.06941989	     34.71017008	     15.29285824	     15.29285824	     46.57661854	     35.71428571	     73.42143906	     31.86743149	   1428.57142857	     15.71338781	     30.45994517	     27.27768688	    101.62601658	     69.30006930	     99.70089731	     64.51612903	     64.51612903	     70.12622717	     83.68200829	     68.02721077	     37.43916136	     27.77777778	     41.32231405	     27.63957988	     39.71405878	     36.94126339	     64.14368185	     32.64773098	     56.21135472	     37.42514970	     59.55926147	     49.06771344	     51.49330587	     61.76652254	     58.92751915	     52.11047420
      0.12319989	     16.06941989	     34.71017008	     15.29285824	     15.29285824	     46.57661854	     35.71428571	     73.42143906	     31.86743149	     14.28571429	     15.71338781	     30.45994517	     27.27768688	    101.62601658	     69.30006930	     99.70089731	     64.51612903	     64.51612903	     70.12622717	     83.68200829	     68.02721076	     37.43916136	     27.77777778	     41.32231405	     27.63957988	     39.71405878	     36.94126339	     64.14368185	     32.64773098	     56.21135472	     37.42514970	     59.55926147	     49.06771344	     51.49330587	     61.76652254	     58.92751915	     52.11047420	     16.06941989	     34.71017008	     15.29285824	     15.29285824	     46.57661854	     35.71428571	     73.42143906	     31.86743149	   1428.57142857	     15.71338781	     30.45994517	     27.27768688	    101.62601658	     69.30006930	     99.70089731	     64.51612903	     64.51612903	     70.12622717	     83.68200829	     68.02721077	     37.43916136	     27.77777778	     41.32231405	     27.63957988	     39.71405878	     36.94126339	     64.14368185	     32.64773098	     56.21135472	     37.42514970	     59.55926147	     49.06771344	     51.49330587	     61.76652254	     58.92751915	     52.11047420
      0.12506655	     16.06941989	     34.71017008	     15.29285824	     15.29285824	     46.57661854	     35.71428571	     73.42143906	     31.86743149	     14.28571429	     15.71338781	     30.45994517	     27.27768688	    101.62601658	     69.30006930	     99.70089731	     64.51612903	     64.51612903	     70.12622717	     83.68200829	     68.02721076	     37.43916136	     27.77777778	     41.32231405	     27.63957988	     39.71405878	     36.94126339	     64.14368185	     32.64773098	     56.21135472	     37.42514970	     59.55926147	     49.06771344	     51.49330587	     61.76652254	     58.92751915	     52.11047420	     16.06941989	     34.71017008	     15.29285824	     15.29285824	     46.57661854	     35.71428571	     73.42143906	     31.86743149	   1428.57142857	     15.71338781	     30.45994517	     27.27768688	    101.62601658	     69.30006930	     99.70089731	     64.51612903	     64.51612903	     70.12622717	     83.68200829	     68.02721077	     37.43916136	     27.77777778	     41.32231405	     27.63957988	     39.71405878	     36.94126339	     64.14368185	     32.64773098	     56.21135472	     37.42514970	     59.55926147	     49.06771344	     51.49330587	     61.76652254	     58.92751915	     52.11047420
      0.12693322	     16.06941989	     34.71017008	     15.29285824	     15.29285824	     46.57661854	     35.71428571	     73.42143906	     31.86743149	     14.28571429	     15.71338781	     30.45994517	     27.27768688	    101.62601658	     69.30006930	     99.70089731	     64.51612903	     64.51612903	     70.12622717	     83.68200829	     68.02721076	     37.43916136	     27.77777778	     41.32231405	     27.63957988	     39.71405878	     36.94126339	     64.14368185	     32.64773098	     56.21135472	     37.42514970	     59.55926147	     49.06771344	     51.49330587	     61.76652254	     58.92751915	     52.11047420	     16.06941989	     34.71017008	     15.29285824	     15.29285824	     46.57661854	     35.71428571	     73.42143906	     31.86743149	   1428.57142857	     15.71338781	     30.45994517	     27.27768688	    101.62601658	     69.30006930	     99.70089731	     64.51612903	     64.51612903	     70.12622717	     83.68200829	     68.02721077	     37.43916136	     27.77777778	     41.32231405	     27.63957988	     39.71405878	     36.94126339	     64.14368185	     32.64773098	     56.21135472	     37.42514970	     59.55926147	     49.06771344	     51.49330587	     61.76652254	     58.92751915	     52.11047420
      0.12879989	     16.06941989	     34.71017008	     15.29285824	     15.29285824	     46.57661854	     35.71428571	     73.42143906	     31.86743149	     14.28571429	     15.71338781	     30.45994517	     27.27768688	    101.62601658	     69.30006930	     99.70089731	     64.51612903	     64.51612903	     70.12622717	     83.68200829	     68.02721076	     37.43916136	     27.77777778	     41.32231405	     27.63957988	     39.71405878	     36.94126339	     64.14368185	     32.64773098	     56.21135472	     37.42514970	     59.55926147	     49.06771344	     51.49330587	     61.76652254	     58.92751915	     52.11047420	     16.06941989	     34.71017008	     15.29285824	     15.29285824	     46.57661854	     35.71428571	     73.42143906	     31.86743149	   1428.57142857	     15.71338781	     30.45994517	     27.27768688	    101.62601658	     69.30006930	     99.70089731	     64.51612903	     64.51612903	     70.12622717	     83.68200829	     68.02721077	     37.43916136	     27.77777778	     41.32231405	     27.63957988	     39.71405878	     36.94126339	     64.14368185	     32.64773098	     56.21135472	     37.42514970	     59.55926147	     49.06771344	     51.49330587	     61.76652254	     58.92751915	     52.11047420
      0.13066655	     16.06941989	     34.71017008	     15.29285824	     15.29285824	     46.57661854	     35.71428571	     73.42143906	     31.86743149	     14.28571429	     15.71338781	     30.45994517	     27.27768688	    101.62601658	     69.30006930	     99.70089731	     64.51612903	     64.51612903	     70.12622717	     83.68200829	     68.02721076	     37.43916136	     27.77777778	     41.32231405	     27.63957988	     39.71405878	     36.94126339	     64.14368185	     32.64773098	     56.21135472	     37.42514970	     59.55926147	     49.06771344	     51.49330587	     61.76652254	     58.92751915	     52.11047420	     16.06941989	     34.71017008	     15.29285824	     15.29285824	     46.57661854	     35.71428571	     73.42143906	     31.86743149	   1428.57142857	     15.71338781	     30.45994517	     27.27768688	    101.62601658	     69.30006930	     99.70089731	     64.51612903	     64.51612903	     70.12622717	     83.68200829	     68.02721077	     37.43916136	     27.77777778	     41.32231405	     27.63957988	     39.71405878	     36.94126339	     64.14368185	     32.64773098	     56.21135472	     37.42514970	     59.55926147	     49.06771344	     51.49330587	     61.76652254	     58.92751915	     52.11047420
      0.13253322	     16.06941989	     34.71017008	     15.29285824	     15.29285824	     46.57661854	     35.71428571	     73.42143906	     31.86743149	     14.28571429	     15.71338781	     30.45994517	     27.27768688	    101.62601658	     69.30006930	     99.70089731	     64.51612903	     64.51612903	     70.12622717	     83.68200829	     68.02721076	     37.43916136	     27.77777778	     41.32231405	     27.63957988	     39.71405878	     36.94126339	     64.14368185	     32.64773098	     56.21135472	     37.42514970	     59.55926147	     49.06771344	     51.49330587	     61.76652254	     58.92751915	     52.11047420	     16.06941989	     34.71017008	     15.29285824	     15.29285824	     46.57661854	     35.71428571	     73.42143906	     31.86743149	   1428.57142857	     15.71338781	     30.45994517	     27.27768688	    101.62601658	     69.30006930	     99.70089731	     64.51612903	     64.51612903	     70.12622717	     83.68200829	     68.02721077	     37.43916136	     27.77777778	     41.32231405	     27.63957988	     39.71405878	     36.94126339	     64.14368185	     32.64773098	     56.21135472	     37.42514970	     59.55926147	     49.06771344	     51.49330587	     61.76652254	     58.92751915	     52.11047420
      0.13439988	     16.06941989	     34.71017008	     15.29285824	     15.29285824	     46.57661854	     35.71428571	     73.42143906	     31.86743149	     14.28571429	     15.71338781	     30.45994517	     27.27768688	    101.62601658	     69.30006930	     99.70089731	     64.51612903	     64.51612903	     70.12622717	     83.68200829	     68.02721076	     37.43916136	     27.77777778	     41.32231405	     27.63957988	     39.71405878	     36.94126339	     64.14368185	     32.64773098	     56.21135472	     37.42514970	     59.55926147	     49.06771344	     51.49330587	     61.76652254	     58.92751915	     52.11047420	     16.06941989	     34.71017008	     15.29285824	     15.29285824	     46.57661854	     35.71428571	     73.42143906	     31.86743149	   1428.57142857	     15.71338781	     30.45994517	     27.27768688	    101.62601658	     69.30006930	     99.70089731	     64.51612903	     64.51612903	     70.12622717	     83.68200829	     68.02721077	     37.43916136	     27.77777778	     41.32231405	     27.63957988	     39.71405878	     36.94126339	     64.14368185	     32.64773098	     56.21135472	     37.42514970	     59.55926147	     49.06771344	     51.49330587	     61.76652254	     58.92751915	     52.11047420
      0.13626655	     16.06941989	     34.71017008	     15.29285824	     15.29285824	     46.57661854	     35.71428571	     73.42143906	     31.86743149	     14.28571429	     15.71338781	     30.45994517	     27.27768688	    101.62601658	     69.30006930	     99.70089731	     64.51612903	     64.51612903	     70.12622717	     83.68200829	     68.02721076	     37.43916136	     27.77777778	     41.32231405	     27.63957988	     39.71405878	     36.94126339	     64.14368185	     32.64773098	     56.21135472	     37.42514970	     59.55926147	     49.06771344	     51.49330587	     61.76652254	     58.92751915	     52.11047420	     16.06941989	     34.71017008	     15.29285824	     15.29285824	     46.57661854	     35.71428571	     73.42143906	     31.86743149	   1428.57142857	     15.71338781	     30.45994517	     27.27768688	    101.62601658	     69.30006930	     99.70089731	     64.51612903	     64.51612903	     70.12622717	     83.68200829	     68.02721077	     37.43916136	     27.77777778	     41.32231405	     27.63957988	     39.71405878	     36.94126339	     64.14368185	     32.64773098	     56.21135472	     37.42514970	     59.55926147	     49.06771344	     51.49330587	     61.76652254	     58.92751915	     52.11047420
      0.13813321	     16.06941989	     34.71017008	     15.29285824	     15.29285824	     46.57661854	     35.71428571	     73.42143906	     31.86743149	     14.28571429	     15.71338781	     30.45994517	     27.27768688	    101.62601658	     69.30006930	     99.70089731	     64.51612903	     64.51612903	     70.12622717	     83.68200829	     68.02721076	     37.43916136	     27.77777778	     41.32231405	     27.63957988	     39.71405878	     36.94126339	     64.14368185	     32.64773098	     56.21135472	     37.42514970	     59.55926147	     49.06771344	     51.49330587	     61.76652254	     58.92751915	     52.11047420	     16.06941989	     34.71017008	     15.29285824	     15.29285824	     46.57661854	     35.71428571	     73.42143906	     31.86743149	   1428.57142857	     15.71338781	     30.45994517	     27.27768688	    101.62601658	     69.30006930	     99.70089731	     64.51612903	     64.51612903	     70.12622717	     83.68200829	     68.02721077	     37.43916136	     27.77777778	     41.32231405	     27.63957988	     39.71405878	     36.94126339	     64.14368185	     32.64773098	     56.21135472	     37.42514970	     59.55926147	     49.06771344	     51.49330587	     61.76652254	     58.92751915	     52.11047420
      0.13999988	     16.06941989	     34.71017008	     15.29285824	     15.29285824	     46.57661854	     35.71428571	     73.42143906	     31.86743149	     14.28571429	     15.71338781	     30.45994517	     27.27768688	    101.62601658	     69.30006930	     99.70089731	     64.51612903	     64.51612903	     70.12622717	     83.68200829	     68.02721076	     37.43916136	     27.77777778	     41.32231405	     27.63957988	     39.71405878	     36.94126339	     64.14368185	     32.64773098	     56.21135472	     37.42514970	     59.55926147	     49.06771344	     51.49330587	     61.76652254	     58.92751915	     52.11047420	     16.06941989	     34.71017008	     15.29285824	     15.29285824	     46.57661854	     35.71428571	     73.42143906	     31.86743149	   1428.57142857	     15.71338781	     30.45994517	     27.27768688	    101.62601658	     69.30006930	     99.70089731	     64.51612903	     64.51612903	     70.12622717	     83.68200829	     68.02721077	     37.43916136	     27.77777778	     41.32231405	     27.63957988	     39.71405878	     36.94126339	     64.14368185	     32.64773098	     56.21135472	     37.42514970	     59.55926147	     49.06771344	     51.49330587	     61.76652254	     58.92751915	     52.11047420
      0.14186654	     16.06941989	     34.71017008	     15.29285824	     15.29285824	     46.57661854	     35.71428571	     73.42143906	     31.86743149	     14.28571429	     15.71338781	     30.45994517	     27.27768688	    101.62601658	     69.30006930	     99.70089731	     64.51612903	     64.51612903	     70.12622717	     83.68200829	     68.02721076	     37.43916136	     27.77777778	     41.32231405	     27.63957988	     39.71405878	     36.94126339	     64.14368185	     32.64773098	     56.21135472	     37.42514970	     59.55926147	     49.06771344	     51.49330587	     61.76652254	     58.92751915	     52.11047420	     16.06941989	     34.71017008	     15.29285824	     15.29285824	     46.57661854	     35.71428571	     73.42143906	     31.86743149	   1428.57142857	     15.71338781	     30.45994517	     27.27768688	    101.62601658	     69.30006930	     99.70089731	     64.51612903	     64.51612903	     70.12622717	     83.68200829	     68.02721077	     37.43916136	     27.77777778	     41.32231405	     27.63957988	     39.71405878	     36.94126339	     64.14368185	     32.64773098	     56.21135472	     37.42514970	     59.55926147	     49.06771344	     51.49330587	     61.76652254	     58.92751915	     52.11047420
      0.14373321	     16.06941989	     34.71017008	     15.29285824	     15.29285824	     46.57661854	     35.71428571	     73.42143906	     31.86743149	     14.28571429	     15.71338781	     30.45994517	     27.27768688	    101.62601658	     69.30006930	     99.70089731	     64.51612903	     64.51612903	     70.12622717	     83.68200829	     68.02721076	     37.43916136	     27.77777778	     41.32231405	     27.63957988	     39.71405878	     36.94126339	     64.14368185	     32.64773098	     56.21135472	     37.42514970	     59.55926147	     49.06771344	     51.49330587	     61.76652254	     58.92751915	     52.11047420	     16.06941989	     34.71017008	     15.29285824	     15.29285824	     46.57661854	     35.71428571	     73.42143906	     31.86743149	   1428.57142857	     15.71338781	     30.45994517	     27.27768688	    101.62601658	     69.30006930	     99.70089731	     64.51612903	     64.51612903	     70.12622717	     83.68200829	     68.02721077	     37.43916136	     27.77777778	     41.32231405	     27.63957988	     39.71405878	     36.94126339	     64.14368185	     32.64773098	     56.21135472	     37.42514970	     59.55926147	     49.06771344	     51.49330587	     61.76652254	     58.92751915	     52.11047420
      0.14559987	     16.06941989	     34.71017008	     15.29285824	     15.29285824	     46.57661854	     35.71428571	     73.42143906	     31.86743149	     14.28571429	     15.71338781	     30.45994517	     27.27768688	    101.62601658	     69.30006930	     99.70089731	     64.51612903	     64.51612903	     70.12622717	     83.68200829	     68.02721076	     37.43916136	     27.77777778	     41.32231405	     27.63957988	     39.71405878	     36.94126339	     64.14368185	     32.64773098	     56.21135472	     37.42514970	     59.55926147	     49.06771344	     51.49330587	     61.76652254	     58.92751915	     52.11047420	     16.06941989	     34.71017008	     15.29285824	     15.29285824	     46.57661854	     35.71428571	     73.42143906	     31.86743149	   1428.57142857	     15.71338781	     30.45994517	     27.27768688	    101.62601658	     69.30006930	     99.70089731	     64.51612903	     64.51612903	     70.12622717	     83.68200829	     68.02721077	     37.43916136	     27.77777778	     41.32231405	     27.63957988	     39.71405878	     36.94126339	     64.14368185	     32.64773098	     56.21135472	     37.42514970	     59.55926147	     49.06771344	     51.49330587	     61.76652254	     58.92751915	     52.11047420
      0.14746654	     16.06941989	     34.71017008	     15.29285824	     15.29285824	     46.57661854	     35.71428571	     73.42143906	     31.86743149	     14.28571429	     15.71338781	     30.45994517	     27.27768688	    101.62601658	     69.30006930	     99.70089731	     64.51612903	     64.51612903	     70.12622717	     83.68200829	     68.02721076	     37.43916136	     27.77777778	     41.32231405	     27.63957988	     39.71405878	     36.94126339	     64.14368185	     32.64773098	     56.21135472	     37.42514970	     59.55926147	     49.06771344	     51.49330587	     61.76652254	     58.92751915	     52.11047420	     16.06941989	     34.71017008	     15.29285824	     15.29285824	     46.57661854	     35.71428571	     73.42143906	     31.86743149	   1428.57142857	     15.71338781	     30.45994517	     27.27768688	    101.62601658	     69.30006930	     99.70089731	     64.51612903	     64.51612903	     70.12622717	     83.68200829	     68.02721077	     37.43916136	     27.77777778	     41.32231405	     27.63957988	     39.71405878	     36.94126339	     64.14368185	     32.64773098	     56.21135472	     37.42514970	     59.55926147	     49.06771344	     51.49330587	     61.76652254	     58.92751915	     52.11047420
      0.14933320	     16.06941989	     34.71017008	     15.29285824	     15.29285824	     46.57661854	     35.71428571	     73.42143906	     31.86743149	     14.28571429	     15.71338781	     30.45994517	     27.27768688	    101.62601658	     69.30006930	     99.70089731	     64.51612903	     64.51612903	     70.12622717	     83.68200829	     68.02721076	     37.43916136	     27.77777778	     41.32231405	     27.63957988	     39.71405878	     36.94126339	     64.14368185	     32.64773098	     56.21135472	     37.42514970	     59.55926147	     49.06771344	     51.49330587	     61.76652254	     58.92751915	     52.11047420	     16.06941989	     34.71017008	     15.29285824	     15.29285824	     46.57661854	     35.71428571	     73.42143906	     31.86743149	   1428.57142857	     15.71338781	     30.45994517	     27.27768688	    101.62601658	     69.30006930	     99.70089731	     64.51612903	     64.51612903	     70.12622717	     83.68200829	     68.02721077	     37.43916136	     27.77777778	     41.32231405	     27.63957988	     39.71405878	     36.94126339	     64.14368185	     32.64773098	     56.21135472	     37.42514970	     59.55926147	     49.06771344	     51.49330587	     61.76652254	     58.92751915	     52.11047420
      0.15119987	     16.06941989	     34.71017008	     15.29285824	     15.29285824	     46.57661854	     35.71428571	     73.42143906	     31.86743149	     14.28571429	     15.71338781	     30.45994517	     27.27768688	    101.62601658	     69.30006930	     99.70089731	     64.51612903	     64.51612903	     70.12622717	     83.68200829	     68.02721076	     37.43916136	     27.77777778	     41.32231405	     27.63957988	     39.71405878	     36.94126339	     64.14368185	     32.64773098	     56.21135472	     37.42514970	     59.55926147	     49.06771344	     51.49330587	     61.76652254	     58.92751915	     52.11047420	     16.06941989	     34.71017008	     15.29285824	     15.29285824	     46.57661854	     35.71428571	     73.42143906	     31.86743149	   1428.57142857	     15.71338781	     30.45994517	     27.27768688	    101.62601658	     69.30006930	     99.70089731	     64.51612903	     64.51612903	     70.12622717	     83.68200829	     68.02721077	     37.43916136	     27.77777778	     41.32231405	     27.63957988	     39.71405878	     36.94126339	     64.14368185	     32.64773098	     56.21135472	     37.42514970	     59.55926147	     49.06771344	     51.49330587	     61.76652254	     58.92751915	     52.11047420
      0.15306653	     16.06941989	     34.71017008	     15.29285824	     15.29285824	     46.57661854	     35.71428571	     73.42143906	     31.86743149	     14.28571429	     15.71338781	     30.45994517	     27.27768688	    101.62601658	     69.30006930	     99.70089731	     64.51612903	     64.51612903	     70.12622717	     83.68200829	     68.02721076	     37.43916136	     27.77777778	     41.32231405	     27.63957988	     39.71405878	     36.94126339	     64.14368185	     32.64773098	     56.21135472	     37.42514970	     59.55926147	     49.06771344	     51.49330587	     61.76652254	     58.92751915	     52.11047420	     16.06941989	     34.71017008	     15.29285824	     15.29285824	     46.57661854	     35.71428571	     73.42143906	     31.86743149	   1428.57142857	     15.71338781	     30.45994517	     27.27768688	    101.62601658	     69.30006930	     99.70089731	     64.51612903	     64.51612903	     70.12622717	     83.68200829	     68.02721077	     37.43916136	     27.77777778	     41.32231405	     27.63957988	     39.71405878	     36.94126339	     64.14368185	     32.64773098	     56.21135472	     37.42514970	     59.55926147	     49.06771344	     51.49330587	     61.76652254	     58.92751915	     52.11047420
      0.15493320	     16.06941989	     34.71017008	     15.29285824	     15.29285824	     46.57661854	     35.71428571	     73.42143906	     31.86743149	     14.28571429	     15.71338781	     30.45994517	     27.27768688	    101.62601658	     69.30006930	     99.70089731	     64.51612903	     64.51612903	     70.12622717	     83.68200829	     68.02721076	     37.43916136	     27.77777778	     41.32231405	     27.63957988	     39.71405878	     36.94126339	     64.14368185	     32.64773098	     56.21135472	     37.42514970	     59.55926147	     49.06771344	     51.49330587	     61.76652254	     58.92751915	     52.11047420	     16.06941989	     34.71017008	     15.29285824	     15.29285824	     46.57661854	     35.71428571	     73.42143906	     31.86743149	   1428.57142857	     15.71338781	     30.45994517	     27.27768688	    101.62601658	     69.30006930	     99.70089731	     64.51612903	     64.51612903	     70.12622717	     83.68200829	     68.02721077	     37.43916136	     27.77777778	     41.32231405	     27.63957988	     39.71405878	     36.94126339	     64.14368185	     32.64773098	     56.21135472	     37.42514970	     59.55926147	     49.06771344	     51.49330587	     61.76652254	     58.92751915	     52.11047420
      0.15679986	     16.06941989	     34.71017008	     15.29285824	     15.29285824	     46.57661854	     35.71428571	     73.42143906	     31.86743149	     14.28571429	     15.71338781	     30.45994517	     27.27768688	    101.62601658	     69.30006930	     99.70089731	     64.51612903	     64.51612903	     70.12622717	     83.68200829	     68.02721076	     37.43916136	     27.77777778	     41.32231405	     27.63957988	     39.71405878	     36.94126339	     64.14368185	     32.64773098	     56.21135472	     37.42514970	     59.55926147	     49.06771344	     51.49330587	     61.76652254	     58.92751915	     52.11047420	     16.06941989	     34.71017008	     15.29285824	     15.29285824	     46.57661854	     35.71428571	     73.42143906	     31.86743149	   1428.57142857	     15.71338781	     30.45994517	     27.27768688	    101.62601658	     69.30006930	     99.70089731	     64.51612903	     64.51612903	     70.12622717	     83.68200829	     68.02721077	     37.43916136	     27.77777778	     41.32231405	     27.63957988	     39.71405878	     36.94126339	     64.14368185	     32.64773098	     56.21135472	     37.42514970	     59.55926147	     49.06771344	     51.49330587	     61.76652254	     58.92751915	     52.11047420
      0.15866653	     16.06941989	     34.71017008	     15.29285824	     15.29285824	     46.57661854	     35.71428571	     73.42143906	     31.86743149	     14.28571429	     15.71338781	     30.45994517	     27.27768688	    101.62601658	     69.30006930	     99.70089731	     64.51612903	     64.51612903	     70.12622717	     83.68200829	     68.02721076	     37.43916136	     27.77777778	     41.32231405	     27.63957988	     39.71405878	     36.94126339	     64.14368185	     32.64773098	     56.21135472	     37.42514970	     59.55926147	     49.06771344	     51.49330587	     61.76652254	     58.92751915	     52.11047420	     16.06941989	     34.71017008	     15.29285824	     15.29285824	     46.57661854	     35.71428571	     73.42143906	     31.86743149	   1428.57142857	     15.71338781	     30.45994517	     27.27768688	    101.62601658	     69.30006930	     99.70089731	     64.51612903	     64.51612903	     70.12622717	     83.68200829	     68.02721077	     37.43916136	     27.77777778	     41.32231405	     27.63957988	     39.71405878	     36.94126339	     64.14368185	     32.64773098	     56.21135472	     37.42514970	     59.55926147	     49.06771344	     51.49330587	     61.76652254	     58.92751915	     52.11047420
      0.16053319	     16.06941989	     34.71017008	     15.29285824	     15.29285824	     46.57661854	     35.71428571	     73.42143906	     31.86743149	     14.28571429	     15.71338781	     30.45994517	     27.27768688	    101.62601658	     69.30006930	     99.70089731	     64.51612903	     64.51612903	     70.12622717	     83.68200829	     68.02721076	     37.43916136	     27.77777778	     41.32231405	     27.63957988	     39.71405878	     36.94126339	     64.14368185	     32.64773098	     56.21135472	     37.42514970	     59.55926147	     49.06771344	     51.49330587	     61.76652254	     58.92751915	     52.11047420	     16.06941989	     34.71017008	     15.29285824	     15.29285824	     46.57661854	     35.71428571	     73.42143906	     31.86743149	   1428.57142857	     15.71338781	     30.45994517	     27.27768688	    101.62601658	     69.30006930	     99.70089731	     64.51612903	     64.51612903	     70.12622717	     83.68200829	     68.02721077	     37.43916136	     27.77777778	     41.32231405	     27.63957988	     39.71405878	     36.94126339	     64.14368185	     32.64773098	     56.21135472	     37.42514970	     59.55926147	     49.06771344	     51.49330587	     61.76652254	     58.92751915	     52.11047420
      0.16239985	     16.06941989	     34.71017008	     15.29285824	     15.29285824	     46.57661854	     35.71428571	     73.42143906	     31.86743149	     14.28571429	     15.71338781	     30.45994517	     27.27768688	    101.62601658	     69.30006930	     99.70089731	     64.51612903	     64.51612903	     70.12622717	     83.68200829	     68.02721076	     37.43916136	     27.77777778	     41.32231405	     27.63957988	     39.71405878	     36.94126339	     64.14368185	     32.64773098	     56.21135472	     37.42514970	     59.55926147	     49.06771344	     51.49330587	     61.76652254	     58.92751915	     52.11047420	     16.06941989	     34.71017008	     15.29285824	     15.29285824	     46.57661854	     35.71428571	     73.42143906	     31.86743149	   1428.57142857	     15.71338781	     30.45994517	     27.27768688	    101.62601658	     69.30006930	     99.70089731	     64.51612903	     64.51612903	     70.12622717	     83.68200829	     68.02721077	     37.43916136	     27.77777778	     41.32231405	     27.63957988	     39.71405878	     36.94126339	     64.14368185	     32.64773098	     56.21135472	     37.42514970	     59.55926147	     49.06771344	     51.49330587	     61.76652254	     58.92751915	     52.11047420
      0.16426652	     16.06941989	     34.71017008	     15.29285824	     15.29285824	     46.57661854	     35.71428571	     73.42143906	     31.86743149	     14.28571429	     15.71338781	     30.45994517	     27.27768688	    101.62601658	     69.30006930	     99.70089731	     64.51612903	     64.51612903	     70.12622717	     83.68200829	     68.02721076	     37.43916136	     27.77777778	     41.32231405	     27.63957988	     39.71405878	     36.94126339	     64.14368185	     32.64773098	     56.21135472	     37.42514970	     59.55926147	     49.06771344	     51.49330587	     61.76652254	     58.92751915	     52.11047420	     16.06941989	     34.71017008	     15.29285824	     15.29285824	     46.57661854	     35.71428571	     73.42143906	     31.86743149	   1428.57142857	     15.71338781	     30.45994517	     27.27768688	    101.62601658	     69.30006930	     99.70089731	     64.51612903	     64.51612903	     70.12622717	     83.68200829	     68.02721077	     37.43916136	     27.77777778	     41.32231405	     27.63957988	     39.71405878	     36.94126339	     64.14368185	     32.64773098	     56.21135472	     37.42514970	     59.55926147	     49.06771344	     51.49330587	     61.76652254	     58.92751915	     52.11047420
      0.16613319	     16.06941989	     34.71017008	     15.29285824	     15.29285824	     46.57661854	     35.71428571	     73.42143906	     31.86743149	     14.28571429	     15.71338781	     30.45994517	     27.27768688	    101.62601658	     69.30006930	     99.70089731	     64.51612903	     64.51612903	     70.12622717	     83.68200829	     68.02721076	     37.43916136	     27.77777778	     41.32231405	     27.63957988	     39.71405878	     36.94126339	     64.14368185	     32.64773098	     56.21135472	     37.42514970	     59.55926147	     49.06771344	     51.49330587	     61.76652254	     58.92751915	     52.11047420	     16.06941989	     34.71017008	     15.29285824	     15.29285824	     46.57661854	     35.71428571	     73.42143906	     31.86743149	   1428.57142857	     15.71338781	     30.45994517	     27.27768688	    101.62601658	     69.30006930	     99.70089731	     64.51612903	     64.51612903	     70.12622717	     83.68200829	     68.02721077	     37.43916136	     27.77777778	     41.32231405	     27.63957988	     39.71405878	     36.94126339	     64.14368185	     32.64773098	     56.21135472	     37.42514970	     59.55926147	     49.06771344	     51.49330587	     61.76652254	     58.92751915	     52.11047420
      0.16799985	     16.06941989	     34.71017008	     15.29285824	     15.29285824	     46.57661854	     35.71428571	     73.42143906	     31.86743149	     14.28571429	     15.71338781	     30.45994517	     27.27768688	    101.62601658	     69.30006930	     99.70089731	     64.51612903	     64.51612903	     70.12622717	     83.68200829	     68.02721076	     37.43916136	     27.77777778	     41.32231405	     27.63957988	     39.71405878	     36.94126339	     64.14368185	     32.64773098	     56.21135472	     37.42514970	     59.55926147	     49.06771344	     51.49330587	     61.76652254	     58.92751915	     52.11047420	     16.06941989	     34.71017008	     15.29285824	     15.29285824	     46.57661854	     35.71428571	     73.42143906	     31.86743149	   1428.57142857	     15.71338781	     30.45994517	     27.27768688	    101.62601658	     69.30006930	     99.70089731	     64.51612903	     64.51612903	     70.12622717	     83.68200829	     68.02721077	     37.43916136	     27.77777778	     41.32231405	     27.63957988	     39.71405878	     36.94126339	     64.14368185	     32.64773098	     56.21135472	     37.42514970	     59.55926147	     49.06771344	     51.49330587	     61.76652254	     58.92751915	     52.11047420
      0.16986651	     16.06941989	     34.71017008	     15.29285824	     15.29285824	     46.57661854	     35.71428571	     73.42143906	     31.86743149	     14.28571429	     15.71338781	     30.45994517	     27.27768688	    101.62601658	     69.30006930	     99.70089731	     64.51612903	     64.51612903	     70.12622717	     83.68200829	     68.02721076	     37.43916136	     27.77777778	     41.32231405	     27.63957988	     39.71405878	     36.94126339	     64.14368185	     32.64773098	     56.21135472	     37.42514970	     59.55926147	     49.06771344	     51.49330587	     61.76652254	     58.92751915	     52.11047420	     16.06941989	     34.71017008	     15.29285824	     15.29285824	     46.57661854	     35.71428571	     73.42143906	     31.86743149	   1428.57142857	     15.71338781	     30.45994517	     27.27768688	    101.62601658	     69.30006930	     99.70089731	     64.51612903	     64.51612903	     70.12622717	     83.68200829	     68.02721077	     37.43916136	     27.77777778	     41.32231405	     27.63957988	     39.71405878	     36.94126339	     64.14368185	     32.64773098	     56.21135472	     37.42514970	     59.55926147	     49.06771344	     51.49330587	     61.76652254	     58.92751915	     52.11047420
      0.17173318	     16.06941989	     34.71017008	     15.29285824	     15.29285824	     46.57661854	     35.71428571	     73.42143906	     31.86743149	     14.28571429	     15.71338781	     30.45994517	     27.27768688	    101.62601658	     69.30006930	     99.70089731	     64.51612903	     64.51612903	     70.12622717	     83.68200829	     68.02721076	     37.43916136	     27.77777778	     41.32231405	     27.63957988	     39.71405878	     36.94126339	     64.14368185	     32.64773098	     56.21135472	     37.42514970	     59.55926147	     49.06771344	     51.49330587	     61.76652254	     58.92751915	     52.11047420	     16.06941989	     34.71017008	     15.29285824	     15.29285824	     46.57661854	     35.71428571	     73.42143906	     31.86743149	   1428.57142857	     15.71338781	     30.45994517	     27.27768688	    101.62601658	     69.30006930	     99.70089731	     64.51612903	     64.51612903	     70.12622717	     83.68200829	     68.02721077	     37.43916136	     27.77777778	     41.32231405	     27.63957988	     39.71405878	     36.94126339	     64.14368185	     32.64773098	     56.21135472	     37.42514970	     59.55926147	     49.06771344	     51.49330587	     61.76652254	     58.92751915	     52.11047420
      0.17359985	     16.06941989	     34.71017008	     15.29285824	     15.29285824	     46.57661854	     35.71428571	     73.42143906	     31.86743149	     14.28571429	     15.71338781	     30.45994517	     27.27768688	    101.62601658	     69.30006930	     99.70089731	     64.51612903	     64.51612903	     70.12622717	     83.68200829	     68.02721076	     37.43916136	     27.77777778	     41.32231405	     27.63957988	     39.71405878	     36.94126339	     64.14368185	     32.64773098	     56.21135472	     37.42514970	     59.55926147	     49.06771344	     51.49330587	     61.76652254	     58.92751915	     52.11047420	     16.06941989	     34.71017008	     15.29285824	     15.29285824	     46.57661854	     35.71428571	     73.42143906	     31.86743149	   1428.57142857	     15.71338781	     30.45994517	     27.27768688	    101.62601658	     69.30006930	     99.70089731	     64.51612903	     64.51612903	     70.12622717	     83.68200829	     68.02721077	     37.43916136	     27.77777778	     41.32231405	     27.63957988	     39.71405878	     36.94126339	     64.14368185	     32.64773098	     56.21135472	     37.42514970	     59.55926147	     49.06771344	     51.49330587	     61.76652254	     58.92751915	     52.11047420
      0.17546651	     16.06941989	     34.71017008	     15.29285824	     15.29285824	     46.57661854	     35.71428571	     73.42143906	     31.86743149	     14.28571429	     15.71338781	     30.45994517	     27.27768688	    101.62601658	     69.30006930	     99.70089731	     64.51612903	     64.51612903	     70.12622717	     83.68200829	     68.02721076	     37.43916136	     27.77777778	     41.32231405	     27.63957988	     39.71405878	     36.94126339	     64.14368185	     32.64773098	     56.21135472	     37.42514970	     59.55926147	     49.06771344	     51.49330587	     61.76652254	     58.92751915	     52.11047420	     16.06941989	     34.71017008	     15.29285824	     15.29285824	     46.57661854	     35.71428571	     73.42143906	     31.86743149	   1428.57142857	     15.71338781	     30.45994517	     27.27768688	    101.62601658	     69.30006930	     99.70089731	     64.51612903	     64.51612903	     70.12622717	     83.68200829	     68.02721077	     37.43916136	     27.77777778	     41.32231405	     27.63957988	     39.71405878	     36.94126339	     64.14368185	     32.64773098	     56.21135472	     37.42514970	     59.55926147	     49.06771344	     51.49330587	     61.76652254	     58.92751915	     52.11047420
      0.17733318	     16.06941989	     34.71017008	     15.29285824	     15.29285824	     46.57661854	     35.71428571	     73.42143906	     31.86743149	     14.28571429	     15.71338781	     30.45994517	     27.27768688	    101.62601658	     69.30006930	     99.70089731	     64.51612903	     64.51612903	     70.12622717	     83.68200829	     68.02721076	     37.43916136	     27.77777778	     41.32231405	     27.63957988	     39.71405878	     36.94126339	     64.14368185	     32.64773098	     56.21135472	     37.42514970	     59.55926147	     49.06771344	     51.49330587	     61.76652254	     58.92751915	     52.11047420	     16.06941989	     34.71017008	     15.29285824	     15.29285824	     46.57661854	     35.71428571	     73.42143906	     31.86743149	   1428.57142857	     15.71338781	     30.45994517	     27.27768688	    101.62601658	     69.30006930	     99.70089731	     64.51612903	     64.51612903	     70.12622717	     83.68200829	     68.02721077	     37.43916136	     27.77777778	     41.32231405	     27.63957988	     39.71405878	     36.94126339	     64.14368185	     32.64773098	     56.21135472	     37.42514970	     59.55926147	     49.06771344	     51.49330587	     61.76652254	     58.92751915	     52.11047420
      0.17919984	     16.06941989	     34.71017008	     15.29285824	     15.29285824	     46.57661854	     35.71428571	     73.42143906	     31.86743149	     14.28571429	     15.71338781	     30.45994517	     27.27768688	    101.62601658	     69.30006930	     99.70089731	     64.51612903	     64.51612903	     70.12622717	     83.68200829	     68.02721076	     37.43916136	     27.77777778	     41.32231405	     27.63957988	     39.71405878	     36.94126339	     64.14368185	     32.64773098	     56.21135472	     37.42514970	     59.55926147	     49.06771344	     51.49330587	     61.76652254	     58.92751915	     52.11047420	     16.06941989	     34.71017008	     15.29285824	     15.29285824	     46.57661854	     35.71428571	     73.42143906	     31.86743149	   1428.57142857	     15.71338781	     30.45994517	     27.27768688	    101.62601658	     69.30006930	     99.70089731	     64.51612903	     64.51612903	     70.12622717	     83.68200829	     68.02721077	     37.43916136	     27.77777778	     41.32231405	     27.63957988	     39.71405878	     36.94126339	     64.14368185	     32.64773098	     56.21135472	     37.42514970	     59.55926147	     49.06771344	     51.49330587	     61.76652254	     58.92751915	     52.11047420
      0.18106651	     16.06941989	     34.71017008	     15.29285824	     15.29285824	     46.57661854	     35.71428571	     73.42143906	     31.86743149	     14.28571429	     15.71338781	     30.45994517	     27.27768688	    101.62601658	     69.30006930	     99.70089731	     64.51612903	     64.51612903	     70.12622717	     83.68200829	     68.02721076	     37.43916136	     27.77777778	     41.32231405	     27.63957988	     39.71405878	     36.94126339	     64.14368185	     32.64773098	     56.21135472	     37.42514970	     59.55926147	     49.06771344	     51.49330587	     61.76652254	     58.92751915	     52.11047420	     16.06941989	     34.71017008	     15.29285824	     15.29285824	     46.57661854	     35.71428571	     73.42143906	     31.86743149	   1428.57142857	     15.71338781	     30.45994517	     27.27768688	    101.62601658	     69.30006930	     99.70089731	     64.51612903	     64.51612903	     70.12622717	     83.68200829	     68.02721077	     37.43916136	     27.77777778	     41.32231405	     27.63957988	     39.71405878	     36.94126339	     64.14368185	     32.64773098	     56.21135472	     37.42514970	     59.55926147	     49.06771344	     51.49330587	     61.76652254	     58.92751915	     52.11047420
      0.18293317	     16.06941989	     34.71017008	     15.29285824	     15.29285824	     46.57661854	     35.71428571	     73.42143906	     31.86743149	     14.28571429	     15.71338781	     30.45994517	     27.27768688	    101.62601658	     69.30006930	     99.70089731	     64.51612903	     64.51612903	     70.12622717	     83.68200829	     68.02721076	     37.43916136	     27.77777778	     41.32231405	     27.63957988	     39.71405878	     36.94126339	     64.14368185	     32.64773098	     56.21135472	     37.42514970	     59.55926147	     49.06771344	     51.49330587	     61.76652254	     58.92751915	     52.11047420	     16.06941989	     34.71017008	     15.29285824	     15.29285824	     46.57661854	     35.71428571	     73.42143906	     31.86743149	   1428.57142857	     15.71338781	     30.45994517	     27.27768688	    101.62601658	     69.30006930	     99.70089731	     64.51612903	     64.51612903	     70.12622717	     83.68200829	     68.02721077	     37.43916136	     27.77777778	     41.32231405	     27.63957988	     39.71405878	     36.94126339	     64.14368185	     32.64773098	     56.21135472	     37.42514970	     59.55926147	     49.06771344	     51.49330587	     61.76652254	     58.92751915	     52.11047420
      0.18479984	     16.06941989	     34.71017008	     15.29285824	     15.29285824	     46.57661854	     35.71428571	     73.42143906	     31.86743149	     14.28571429	     15.71338781	     30.45994517	     27.27768688	    101.62601658	     69.30006930	     99.70089731	     64.51612903	     64.51612903	     70.12622717	     83.68200829	     68.02721076	     37.43916136	     27.77777778	     41.32231405	     27.63957988	     39.71405878	     36.94126339	     64.14368185	     32.64773098	     56.21135472	     37.42514970	     59.55926147	     49.06771344	     51.49330587	     61.76652254	     58.92751915	     52.11047420	     16.06941989	     34.71017008	     15.29285824	     15.29285824	     46.57661854	     35.71428571	     73.42143906	     31.86743149	   1428.57142857	     15.71338781	     30.45994517	     27.27768688	    101.62601658	     69.30006930	     99.70089731	     64.51612903	     64.51612903	     70.12622717	     83.68200829	     68.02721077	     37.43916136	     27.77777778	     41.32231405	     27.63957988	     39.71405878	     36.94126339	     64.14368185	     32.64773098	     56.21135472	     37.42514970	     59.55926147	     49.06771344	     51.49330587	     61.76652254	     58.92751915	     52.11047420
      0.18666650	     16.06941989	     34.71017008	     15.29285824	     15.29285824	     46.57661854	     35.71428571	     73.42143906	     31.86743149	     14.28571429	     15.71338781	     30.45994517	     27.27768688	    101.62601658	     69.30006930	     99.70089731	     64.51612903	     64.51612903	     70.12622717	     83.68200829	     68.02721076	     37.43916136	     27.77777778	     41.32231405	     27.63957988	     39.71405878	     36.94126339	     64.14368185	     32.64773098	     56.21135472	     37.42514970	     59.55926147	     49.06771344	     51.49330587	     61.76652254	     58.92751915	     52.11047420	     16.06941989	     34.71017008	     15.29285824	     15.29285824	     46.57661854	     35.71428571	     73.42143906	     31.86743149	   1428.57142857	     15.71338781	     30.45994517	     27.27768688	    101.62601658	     69.30006930	     99.70089731	     64.51612903	     64.51612903	     70.12622717	     83.68200829	     68.02721077	     37.43916136	     27.77777778	     41.32231405	     27.63957988	     39.71405878	     36.94126339	     64.14368185	     32.64773098	     56.21135472	     37.42514970	     59.55926147	     49.06771344	     51.49330587	     61.76652254	     58.92751915	     52.11047420
      0.18853317	     16.06941989	     34.71017008	     15.29285824	     15.29285824	     46.57661854	     35.71428571	     73.42143906	     31.86743149	     14.28571429	     15.71338781	     30.45994517	     27.27768688	    101.62601658	     69.30006930	     99.70089731	     64.51612903	     64.51612903	     70.12622717	     83.68200829	     68.02721076	     37.43916136	     27.77777778	     41.32231405	     27.63957988	     39.71405878	     36.94126339	     64.14368185	     32.64773098	     56.21135472	     37.42514970	     59.55926147	     49.06771344	     51.49330587	     61.76652254	     58.92751915	     52.11047420	     16.06941989	     34.71017008	     15.29285824	     15.29285824	     46.57661854	     35.71428571	     73.42143906	     31.86743149	   1428.57142857	     15.71338781	     30.45994517	     27.27768688	    101.62601658	     69.30006930	     99.70089731	     64.51612903	     64.51612903	     70.12622717	     83.68200829	     68.02721077	     37.43916136	     27.77777778	     41.32231405	     27.63957988	     39.71405878	     36.94126339	     64.14368185	     32.64773098	     56.21135472	     37.42514970	     59.55926147	     49.06771344	     51.49330587	     61.76652254	     58.92751915	     52.11047420
      0.19039983	     16.06941989	     34.71017008	     15.29285824	     15.29285824	     46.57661854	     35.71428571	     73.42143906	     31.86743149	     14.28571429	     15.71338781	     30.45994517	     27.27768688	    101.62601658	     69.30006930	     99.70089731	     64.51612903	     64.51612903	     70.12622717	     83.68200829	     68.02721076	     37.43916136	     27.77777778	     41.32231405	     27.63957988	     39.71405878	     36.94126339	     64.14368185	     32.64773098	     56.21135472	     37.42514970	     59.55926147	     49.06771344	     51.49330587	     61.76652254	     58.92751915	     52.11047420	     16.06941989	     34.71017008	     15.29285824	     15.29285824	     46.57661854	     35.71428571	     73.42143906	     31.86743149	   1428.57142857	     15.71338781	     30.45994517	     27.27768688	    101.62601658	     69.30006930	     99.70089731	     64.51612903	     64.51612903	     70.12622717	     83.68200829	     68.02721077	     37.43916136	     27.77777778	     41.32231405	     27.63957988	     39.71405878	     36.94126339	     64.14368185	     32.64773098	     56.21135472	     37.42514970	     59.55926147	     49.06771344	     51.49330587	     61.76652254	     58.92751915	     52.11047420
      0.19226650	     16.06941989	     34.71017008	     15.29285824	     15.29285824	     46.57661854	     35.71428571	     73.42143906	     31.86743149	     14.28571429	     15.71338781	     30.45994517	     27.27768688	    101.62601658	     69.30006930	     99.70089731	     64.51612903	     64.51612903	     70.12622717	     83.68200829	     68.02721076	     37.43916136	     27.77777778	     41.32231405	     27.63957988	     39.71405878	     36.94126339	     64.14368185	     32.64773098	     56.21135472	     37.42514970	     59.55926147	     49.06771344	     51.49330587	     61.76652254	     58.92751915	     52.11047420	     16.06941989	     34.71017008	     15.29285824	     15.29285824	     46.57661854	     35.71428571	     73.42143906	     31.86743149	   1428.57142857	     15.71338781	     30.45994517	     27.27768688	    101.62601658	     69.30006930	     99.70089731	     64.51612903	     64.51612903	     70.12622717	     83.68200829	     68.02721077	     37.43916136	     27.77777778	     41.32231405	     27.63957988	     39.71405878	     36.94126339	     64.14368185	     32.64773098	     56.21135472	     37.42514970	     59.55926147	     49.06771344	     51.49330587	     61.76652254	     58.92751915	     52.11047420
      0.19413316	     16.06941989	     34.71017008	     15.29285824	     15.29285824	     46.57661854	     35.71428571	     73.42143906	     31.86743149	     14.28571429	     15.71338781	     30.45994517	     27.27768688	    101.62601658	     69.30006930	     99.70089731	     64.51612903	     64.51612903	     70.12622717	     83.68200829	     68.02721076	     37.43916136	     27.77777778	     41.32231405	     27.63957988	     39.71405878	     36.94126339	     64.14368185	     32.64773098	     56.21135472	     37.42514970	     59.55926147	     49.06771344	     51.49330587	     61.76652254	     58.92751915	     52.11047420	     16.06941989	     34.71017008	     15.29285824	     15.29285824	     46.57661854	     35.71428571	     73.42143906	     31.86743149	   1428.57142857	     15.71338781	     30.45994517	     27.27768688	    101.62601658	     69.30006930	     99.70089731	     64.51612903	     64.51612903	     70.12622717	     83.68200829	     68.02721077	     37.43916136	     27.77777778	     41.32231405	     27.63957988	     39.71405878	     36.94126339	     64.14368185	     32.64773098	     56.21135472	     37.42514970	     59.55926147	     49.06771344	     51.49330587	     61.76652254	     58.92751915	     52.11047420
      0.19599983	     16.06941989	     34.71017008	     15.29285824	     15.29285824	     46.57661854	     35.71428571	     73.42143906	     31.86743149	     14.28571429	     15.71338781	     30.45994517	     27.27768688	    101.62601658	     69.30006930	     99.70089731	     64.51612903	     64.51612903	     70.12622717	     83.68200829	     68.02721076	     37.43916136	     27.77777778	     41.32231405	     27.63957988	     39.71405878	     36.94126339	     64.14368185	     32.64773098	     56.21135472	     37.42514970	     59.55926147	     49.06771344	     51.49330587	     61.76652254	     58.92751915	     52.11047420	     16.06941989	     34.71017008	     15.29285824	     15.29285824	     46.57661854	     35.71428571	     73.42143906	     31.86743149	   1428.57142857	     15.71338781	     30.45994517	     27.27768688	    101.62601658	     69.30006930	     99.70089731	     64.51612903	     64.51612903	     70.12622717	     83.68200829	     68.02721077	     37.43916136	     27.77777778	     41.32231405	     27.63957988	     39.71405878	     36.94126339	     64.14368185	     32.64773098	     56.21135472	     37.42514970	     59.55926147	     49.06771344	     51.49330587	     61.76652254	     58.92751915	     52.11047420
      0.19786649	     16.06941989	     34.71017008	     15.29285824	     15.29285824	     46.57661854	     35.71428571	     73.42143906	     31.86743149	     14.28571429	     15.71338781	     30.45994517	     27.27768688	    101.62601658	     69.30006930	     99.70089731	     64.51612903	     64.51612903	     70.12622717	     83.68200829	     68.02721076	     37.43916136	     27.77777778	     41.32231405	     27.63957988	     39.71405878	     36.94126339	     64.14368185	     32.64773098	     56.21135472	     37.42514970	     59.55926147	     49.06771344	     51.49330587	     61.76652254	     58.92751915	     52.11047420	     16.06941989	     34.71017008	     15.29285824	     15.29285824	     46.57661854	     35.71428571	     73.42143906	     31.86743149	   1428.57142857	     15.71338781	     30.45994517	     27.27768688	    101.62601658	     69.30006930	     99.70089731	     64.51612903	     64.51612903	     70.12622717	     83.68200829	     68.02721077	     37.43916136	     27.77777778	     41.32231405	     27.63957988	     39.71405878	     36.94126339	     64.14368185	     32.64773098	     56.21135472	     37.42514970	     59.55926147	     49.06771344	     51.49330587	     61.76652254	     58.92751915	     52.11047420
      0.19973316	     16.06941989	     34.71017008	     15.29285824	     15.29285824	     46.57661854	     35.71428571	     73.42143906	     31.86743149	     14.28571429	     15.71338781	     30.45994517	     27.27768688	    101.62601658	     69.30006930	     99.70089731	     64.51612903	     64.51612903	     70.12622717	     83.68200829	     68.02721076	     37.43916136	     27.77777778	     41.32231405	     27.63957988	     39.71405878	     36.94126339	     64.14368185	     32.64773098	     56.21135472	     37.42514970	     59.55926147	     49.06771344	     51.49330587	     61.76652254	     58.92751915	     52.11047420	     16.06941989	     34.71017008	     15.29285824	     15.29285824	     46.57661854	     35.71428571	     73.42143906	     31.86743149	   1428.57142857	     15.71338781	     30.45994517	     27.27768688	    101.62601658	     69.30006930	     99.70089731	     64.51612903	     64.51612903	     70.12622717	     83.68200829	     68.02721077	     37.43916136	     27.77777778	     41.32231405	     27.63957988	     39.71405878	     36.94126339	     64.14368185	     32.64773098	     56.21135472	     37.42514970	     59.55926147	     49.06771344	     51.49330587	     61.76652254	     58.92751915	     52.11047420
      0.20159982	     16.06941989	     34.71017008	     15.29285824	     15.29285824	     46.57661854	     35.71428571	     73.42143906	     31.86743149	     14.28571429	     15.71338781	     30.45994517	     27.27768688	    101.62601658	     69.30006930	     99.70089731	     64.51612903	     64.51612903	     70.12622717	     83.68200829	     68.02721076	     37.43916136	     27.77777778	     41.32231405	     27.63957988	     39.71405878	     36.94126339	     64.14368185	     32.64773098	     56.21135472	     37.42514970	     59.55926147	     49.06771344	     51.49330587	     61.76652254	     58.92751915	     52.11047420	     16.06941989	     34.71017008	     15.29285824	     15.29285824	     46.57661854	     35.71428571	     73.42143906	     31.86743149	   1428.57142857	     15.71338781	     30.45994517	     27.27768688	    101.62601658	     69.30006930	     99.70089731	     64.51612903	     64.51612903	     70.12622717	     83.68200829	     68.02721077	     37.43916136	     27.77777778	     41.32231405	     27.63957988	     39.71405878	     36.94126339	     64.14368185	     32.64773098	     56.21135472	     37.42514970	     59.55926147	     49.06771344	     51.49330587	     61.76652254	     58.92751915	     52.11047420
      0.20346649	     16.06941989	     34.71017008	     15.29285824	     15.29285824	     46.57661854	     35.71428571	     73.42143906	     31.86743149	     14.28571429	     15.71338781	     30.45994517	     27.27768688	    101.62601658	     69.30006930	     99.70089731	     64.51612903	     64.51612903	     70.12622717	     83.68200829	     68.02721076	     37.43916136	     27.77777778	     41.32231405	     27.63957988	     39.71405878	     36.94126339	     64.14368185	     32.64773098	     56.21135472	     37.42514970	     59.55926147	     49.06771344	     51.49330587	     61.76652254	     58.92751915	     52.11047420	     16.06941989	     34.71017008	     15.29285824	     15.29285824	     46.57661854	     35.71428571	     73.42143906	     31.86743149	   1428.57142857	     15.71338781	     30.45994517	     27.27768688	    101.62601658	     69.30006930	     99.70089731	     64.51612903	     64.51612903	     70.12622717	     83.68200829	     68.02721077	     37.43916136	     27.77777778	     41.32231405	     27.63957988	     39.71405878	     36.94126339	     64.14368185	     32.64773098	     56.21135472	     37.42514970	     59.55926147	     49.06771344	     51.49330587	     61.76652254	     58.92751915	     52.11047420
      0.20533315	     16.06941989	     34.71017008	     15.29285824	     15.29285824	     46.57661854	     35.71428571	     73.42143906	     31.86743149	     14.28571429	     15.71338781	     30.45994517	     27.27768688	    101.62601658	     69.30006930	     99.70089731	     64.51612903	     64.51612903	     70.12622717	     83.68200829	     68.02721076	     37.43916136	     27.77777778	     41.32231405	     27.63957988	     39.71405878	     36.94126339	     64.14368185	     32.64773098	     56.21135472	     37.42514970	     59.55926147	     49.06771344	     51.49330587	     61.76652254	     58.92751915	     52.11047420	     16.06941989	     34.71017008	     15.29285824	     15.29285824	     46.57661854	     35.71428571	     73.42143906	     31.86743149	   1428.57142857	     15.71338781	     30.45994517	     27.27768688	    101.62601658	     69.30006930	     99.70089731	     64.51612903	     64.51612903	     70.12622717	     83.68200829	     68.02721077	     37.43916136	     27.77777778	     41.32231405	     27.63957988	     39.71405878	     36.94126339	     64.14368185	     32.64773098	     56.21135472	     37.42514970	     59.55926147	     49.06771344	     51.49330587	     61.76652254	     58.92751915	     52.11047420
      0.20719982	     16.06941989	     34.71017008	     15.29285824	     15.29285824	     46.57661854	     35.71428571	     73.42143906	     31.86743149	     14.28571429	     15.71338781	     30.45994517	     27.27768688	    101.62601658	     69.30006930	     99.70089731	     64.51612903	     64.51612903	     70.12622717	     83.68200829	     68.02721076	     37.43916136	     27.77777778	     41.32231405	     27.63957988	     39.71405878	     36.94126339	     64.14368185	     32.64773098	     56.21135472	     37.42514970	     59.55926147	     49.06771344	     51.49330587	     61.76652254	     58.92751915	     52.11047420	     16.06941989	     34.71017008	     15.29285824	     15.29285824	     46.57661854	     35.71428571	     73.42143906	     31.86743149	   1428.57142857	     15.71338781	     30.45994517	     27.27768688	    101.62601658	     69.30006930	     99.70089731	     64.51612903	     64.51612903	     70.12622717	     83.68200829	     68.02721077	     37.43916136	     27.77777778	     41.32231405	     27.63957988	     39.71405878	     36.94126339	     64.14368185	     32.64773098	     56.21135472	     37.42514970	     59.55926147	     49.06771344	     51.49330587	     61.76652254	     58.92751915	     52.11047420
      0.20906648	     16.06941989	     34.71017008	     15.29285824	     15.29285824	     46.57661854	     35.71428571	     73.42143906	     31.86743149	     14.28571429	     15.71338781	     30.45994517	     27.27768688	    101.62601658	     69.30006930	     99.70089731	     64.51612903	     64.51612903	     70.12622717	     83.68200829	     68.02721076	     37.43916136	     27.77777778	     41.32231405	     27.63957988	     39.71405878	     36.94126339	     64.14368185	     32.64773098	     56.21135472	     37.42514970	     59.55926147	     49.06771344	     51.49330587	     61.76652254	     58.92751915	     52.11047420	     16.06941989	     34.71017008	     15.29285824	     15.29285824	     46.57661854	     35.71428571	     73.42143906	     31.86743149	   1428.57142857	     15.71338781	     30.45994517	     27.27768688	    101.62601658	     69.30006930	     99.70089731	     64.51612903	     64.51612903	     70.12622717	     83.68200829	     68.02721077	     37.43916136	     27.77777778	     41.32231405	     27.63957988	     39.71405878	     36.94126339	     64.14368185	     32.64773098	     56.21135472	     37.42514970	     59.55926147	     49.06771344	     51.49330587	     61.76652254	     58.92751915	     52.11047420
      0.21093315	     16.06941989	     34.71017008	     15.29285824	     15.29285824	     46.57661854	     35.71428571	     73.42143906	     31.86743149	     14.28571429	     15.71338781	     30.45994517	     27.27768688	    101.62601658	     69.30006930	     99.70089731	     64.51612903	     64.51612903	     70.12622717	     83.68200829	     68.02721076	     37.43916136	     27.77777778	     41.32231405	     27.63957988	     39.71405878	     36.94126339	     64.14368185	     32.64773098	     56.21135472	     37.42514970	     59.55926147	     49.06771344	     51.49330587	     61.76652254	     58.92751915	     52.11047420	     16.06941989	     34.71017008	     15.29285824	     15.29285824	     46.57661854	     35.71428571	     73.42143906	     31.86743149	   1428.57142857	     15.71338781	     30.45994517	     27.27768688	    101.62601658	     69.30006930	     99.70089731	     64.51612903	     64.51612903	     70.12622717	     83.68200829	     68.02721077	     37.43916136	     27.77777778	     41.32231405	     27.63957988	     39.71405878	     36.94126339	     64.14368185	     32.64773098	     56.21135472	     37.42514970	     59.55926147	     49.06771344	     51.49330587	     61.76652254	     58.92751915	     52.11047420
      0.21279981	     16.06941989	     34.71017008	     15.29285824	     15.29285824	     46.57661854	     35.71428571	     73.42143906	     31.86743149	     14.28571429	     15.71338781	     30.45994517	     27.27768688	    101.62601658	     69.30006930	     99.70089731	     64.51612903	     64.51612903	     70.12622717	     83.68200829	     68.02721076	     37.43916136	     27.77777778	     41.32231405	     27.63957988	     39.71405878	     36.94126339	     64.14368185	     32.64773098	     56.21135472	     37.42514970	     59.55926147	     49.06771344	     51.49330587	     61.76652254	     58.92751915	     52.11047420	     16.06941989	     34.71017008	     15.29285824	     15.29285824	     46.57661854	     35.71428571	     73.42143906	     31.86743149	   1428.57142857	     15.71338781	     30.45994517	     27.27768688	    101.62601658	     69.30006930	     99.70089731	     64.51612903	     64.51612903	     70.12622717	     83.68200829	     68.02721077	     37.43916136	     27.77777778	     41.32231405	     27.63957988	     39.71405878	     36.94126339	     64.14368185	     32.64773098	     56.21135472	     37.42514970	     59.55926147	     49.06771344	     51.49330587	     61.76652254	     58.92751915	     52.11047420
      0.21466647	     16.06941989	     34.71017008	     15.29285824	     15.29285824	     46.57661854	     35.71428571	     73.42143906	     31.86743149	     14.28571429	     15.71338781	     30.45994517	     27.27768688	    101.62601658	     69.30006930	     99.70089731	     64.51612903	     64.51612903	     70.12622717	     83.68200829	     68.02721076	     37.43916136	     27.77777778	     41.32231405	     27.63957988	     39.71405878	     36.94126339	     64.14368185	     32.64773098	     56.21135472	     37.42514970	     59.55926147	     49.06771344	     51.49330587	     61.76652254	     58.92751915	     52.11047420	     16.06941989	     34.71017008	     15.29285824	     15.29285824	     46.57661854	     35.71428571	     73.42143906	     31.86743149	   1428.57142857	     15.71338781	     30.45994517	     27.27768688	    101.62601658	     69.30006930	     99.70089731	     64.51612903	     64.51612903	     70.12622717	     83.68200829	     68.02721077	     37.43916136	     27.77777778	     41.32231405	     27.63957988	     39.71405878	     36.94126339	     64.14368185	     32.64773098	     56.21135472	     37.42514970	     59.55926147	     49.06771344	     51.49330587	     61.76652254	     58.92751915	     52.11047420
      0.21653314	     16.06941989	     34.71017008	     15.29285824	     15.29285824	     46.57661854	     35.71428571	     73.42143906	     31.86743149	     14.28571429	     15.71338781	     30.45994517	     27.27768688	    101.62601658	     69.30006930	     99.70089731	     64.51612903	     64.51612903	     70.12622717	     83.68200829	     68.02721076	     37.43916136	     27.77777778	     41.32231405	     27.63957988	     39.71405878	     36.94126339	     64.14368185	     32.64773098	     56.21135472	     37.42514970	     59.55926147	     49.06771344	     51.49330587	     61.76652254	     58.92751915	     52.11047420	     16.06941989	     34.71017008	     15.29285824	     15.29285824	     46.57661854	     35.71428571	     73.42143906	     31.86743149	   1428.57142857	     15.71338781	     30.45994517	     27.27768688	    101.62601658	     69.30006930	     99.70089731	     64.51612903	     64.51612903	     70.12622717	     83.68200829	     68.02721077	     37.43916136	     27.77777778	     41.32231405	     27.63957988	     39.71405878	     36.94126339	     64.14368185	     32.64773098	     56.21135472	     37.42514970	     59.55926147	     49.06771344	     51.49330587	     61.76652254	     58.92751915	     52.11047420
      0.21839981	     16.06941989	     34.71017008	     15.29285824	     15.29285824	     46.57661854	     35.71428571	     73.42143906	     31.86743149	     14.28571429	     15.71338781	     30.45994517	     27.27768688	    101.62601658	     69.30006930	     99.70089731	     64.51612903	     64.51612903	     70.12622717	     83.68200829	     68.02721076	     37.43916136	     27.77777778	     41.32231405	     27.63957988	     39.71405878	     36.94126339	     64.14368185	     32.64773098	     56.21135472	     37.42514970	     59.55926147	     49.06771344	     51.49330587	     61.76652254	     58.92751915	     52.11047420	     16.06941989	     34.71017008	     15.29285824	     15.29285824	     46.57661854	     35.71428571	     73.42143906	     31.86743149	   1428.57142857	     15.71338781	     30.45994517	     27.27768688	    101.62601658	     69.30006930	     99.70089731	     64.51612903	     64.51612903	     70.12622717	     83.68200829	     68.02721077	     37.43916136	     27.77777778	     41.32231405	     27.63957988	     39.71405878	     36.94126339	     64.14368185	     32.64773098	     56.21135472	     37.42514970	     59.55926147	     49.06771344	     51.49330587	     61.76652254	     58.92751915	     52.11047420
      0.22026647	     16.06941989	     34.71017008	     15.29285824	     15.29285824	     46.57661854	     35.71428571	     73.42143906	     31.86743149	     14.28571429	     15.71338781	     30.45994517	     27.27768688	    101.62601658	     69.30006930	     99.70089731	     64.51612903	     64.51612903	     70.12622717	     83.68200829	     68.02721076	     37.43916136	     27.77777778	     41.32231405	     27.63957988	     39.71405878	     36.94126339	     64.14368185	     32.64773098	     56.21135472	     37.42514970	     59.55926147	     49.06771344	     51.49330587	     61.76652254	     58.92751915	     52.11047420	     16.06941989	     34.71017008	     15.29285824	     15.29285824	     46.57661854	     35.71428571	     73.42143906	     31.86743149	   1428.57142857	     15.71338781	     30.45994517	     27.27768688	    101.62601658	     69.30006930	     99.70089731	     64.51612903	     64.51612903	     70.12622717	     83.68200829	     68.02721077	     37.43916136	     27.77777778	     41.32231405	     27.63957988	     39.71405878	     36.94126339	     64.14368185	     32.64773098	     56.21135472	     37.42514970	     59.55926147	     49.06771344	     51.49330587	     61.76652254	     58.92751915	     52.11047420
      0.22213314	     16.06941989	     34.71017008	     15.29285824	     15.29285824	     46.57661854	     35.71428571	     73.42143906	     31.86743149	     14.28571429	     15.71338781	     30.45994517	     27.27768688	    101.62601658	     69.30006930	     99.70089731	     64.51612903	     64.51612903	     70.12622717	     83.68200829	     68.02721076	     37.43916136	     27.77777778	     41.32231405	     27.63957988	     39.71405878	     36.94126339	     64.14368185	     32.64773098	     56.21135472	     37.42514970	     59.55926147	     49.06771344	     51.49330587	     61.76652254	     58.92751915	     52.11047420	     16.06941989	     34.71017008	     15.29285824	     15.29285824	     46.57661854	     35.71428571	     73.42143906	     31.86743149	   1428.57142857	     15.71338781	     30.45994517	     27.27768688	    101.62601658	     69.30006930	     99.70089731	     64.51612903	     64.51612903	     70.12622717	     83.68200829	     68.02721077	     37.43916136	     27.77777778	     41.32231405	     27.63957988	     39.71405878	     36.94126339	     64.14368185	     32.64773098	     56.21135472	     37.42514970	     59.55926147	     49.06771344	     51.49330587	     61.76652254	     58.92751915	     52.11047420
      0.22399980	     16.06941989	     34.71017008	     15.29285824	     15.29285824	     46.57661854	     35.71428571	     73.42143906	     31.86743149	     14.28571429	     15.71338781	     30.45994517	     27.27768688	    101.62601658	     69.30006930	     99.70089731	     64.51612903	     64.51612903	     70.12622717	     83.68200829	     68.02721076	     37.43916136	     27.77777778	     41.32231405	     27.63957988	     39.71405878	     36.94126339	     64.14368185	     32.64773098	     56.21135472	     37.42514970	     59.55926147	     49.06771344	     51.49330587	     61.76652254	     58.92751915	     52.11047420	     16.06941989	     34.71017008	     15.29285824	     15.29285824	     46.57661854	     35.71428571	     73.42143906	     31.86743149	   1428.57142857	     15.71338781	     30.45994517	     27.27768688	    101.62601658	     69.30006930	     99.70089731	     64.51612903	     64.51612903	     70.12622717	     83.68200829	     68.02721077	     37.43916136	     27.77777778	     41.32231405	     27.63957988	     39.71405878	     36.94126339	     64.14368185	     32.64773098	     56.21135472	     37.42514970	     59.55926147	     49.06771344	     51.49330587	     61.76652254	     58.92751915	     52.11047420
      0.22586647	     16.06941989	     34.71017008	     15.29285824	     15.29285824	     46.57661854	     35.71428571	     73.42143906	     31.86743149	     14.28571429	     15.71338781	     30.45994517	     27.27768688	    101.62601658	     69.30006930	     99.70089731	     64.51612903	     64.51612903	     70.12622717	     83.68200829	     68.02721076	     37.43916136	     27.77777778	     41.32231405	     27.63957988	     39.71405878	     36.94126339	     64.14368185	     32.64773098	     56.21135472	     37.42514970	     59.55926147	     49.06771344	     51.49330587	     61.76652254	     58.92751915	     52.11047420	     16.06941989	     34.71017008	     15.29285824	     15.29285824	     46.57661854	     35.71428571	     73.42143906	     31.86743149	   1428.57142857	     15.71338781	     30.45994517	     27.27768688	    101.62601658	     69.30006930	     99.70089731	     64.51612903	     64.51612903	     70.12622717	     83.68200829	     68.02721077	     37.43916136	     27.77777778	     41.32231405	     27.63957988	     39.71405878	     36.94126339	     64.14368185	     32.64773098	     56.21135472	     37.42514970	     59.55926147	     49.06771344	     51.49330587	     61.76652254	     58.92751915	     52.11047420
      0.22773313	     16.06941989	     34.71017008	     15.29285824	     15.29285824	     46.57661854	     35.71428571	     73.42143906	     31.86743149	     14.28571429	     15.71338781	     30.45994517	     27.27768688	    101.62601658	     69.30006930	     99.70089731	     64.51612903	     64.51612903	     70.12622717	     83.68200829	     68.02721076	     37.43916136	     27.77777778	     41.32231405	     27.63957988	     39.71405878	     36.94126339	     64.14368185	     32.64773098	     56.21135472	     37.42514970	     59.55926147	     49.06771344	     51.49330587	     61.76652254	     58.92751915	     52.11047420	     16.06941989	     34.71017008	     15.29285824	     15.29285824	     46.57661854	     35.71428571	     73.42143906	     31.86743149	   1428.57142857	     15.71338781	     30.45994517	     27.27768688	    101.62601658	     69.30006930	     99.70089731	     64.51612903	     64.51612903	     70.12622717	     83.68200829	     68.02721077	     37.43916136	     27.77777778	     41.32231405	     27.63957988	     39.71405878	     36.94126339	     64.14368185	     32.64773098	     56.21135472	     37.42514970	     59.55926147	     49.06771344	     51.49330587	     61.76652254	     58.92751915	     52.11047420
      0.22959980	     16.06941989	     34.71017008	     15.29285824	     15.29285824	     46.57661854	     35.71428571	     73.42143906	     31.86743149	     14.28571429	     15.71338781	     30.45994517	     27.27768688	    101.62601658	     69.30006930	     99.70089731	     64.51612903	     64.51612903	     70.12622717	     83.68200829	     68.02721076	     37.43916136	     27.77777778	     41.32231405	     27.63957988	     39.71405878	     36.94126339	     64.14368185	     32.64773098	     56.21135472	     37.42514970	     59.55926147	     49.06771344	     51.49330587	     61.76652254	     58.92751915	     52.11047420	     16.06941989	     34.71017008	     15.29285824	     15.29285824	     46.57661854	     35.71428571	     73.42143906	     31.86743149	   1428.57142857	     15.71338781	     30.45994517	     27.27768688	    101.62601658	     69.30006930	     99.70089731	     64.51612903	     64.51612903	     70.12622717	     83.68200829	     68.02721077	     37.43916136	     27.77777778	     41.32231405	     27.63957988	     39.71405878	     36.94126339	     64.14368185	     32.64773098	     56.21135472	     37.42514970	     59.55926147	     49.06771344	     51.49330587	     61.76652254	     58.92751915	     52.11047420
      0.23146646	     16.06941989	     34.71017008	     15.29285824	     15.29285824	     46.57661854	     35.71428571	     73.42143906	     31.86743149	     14.28571429	     15.71338781	     30.45994517	     27.27768688	    101.62601658	     69.30006930	     99.70089731	     64.51612903	     64.51612903	     70.12622717	     83.68200829	     68.02721076	     37.43916136	     27.77777778	     41.32231405	     27.63957988	     39.71405878	     36.94126339	     64.14368185	     32.64773098	     56.21135472	     37.42514970	     59.55926147	     49.06771344	     51.49330587	     61.76652254	     58.92751915	     52.11047420	     16.06941989	     34.71017008	     15.29285824	     15.29285824	     46.57661854	     35.71428571	     73.42143906	     31.86743149	   1428.57142857	     15.71338781	     30.45994517	     27.27768688	    101.62601658	     69.30006930	     99.70089731	     64.51612903	     64.51612903	     70.12622717	     83.68200829	     68.02721077	     37.43916136	     27.77777778	     41.32231405	     27.63957988	     39.71405878	     36.94126339	     64.14368185	     32.64773098	     56.21135472	     37.42514970	     59.55926147	     49.06771344	     51.49330587	     61.76652254	     58.92751915	     52.11047420
      0.23333313	     16.06941989	     34.71017008	     15.29285824	     15.29285824	     46.57661854	     35.71428571	     73.42143906	     31.86743149	     14.28571429	     15.71338781	     30.45994517	     27.27768688	    101.62601658	     69.30006930	     99.70089731	     64.51612903	     64.51612903	     70.12622717	     83.68200829	     68.02721076	     37.43916136	     27.77777778	     41.32231405	     27.63957988	     39.71405878	     36.94126339	     64.14368185	     32.64773098	     56.21135472	     37.42514970	     59.55926147	     49.06771344	     51.49330587	     61.76652254	     58.92751915	     52.11047420	     16.06941989	     34.71017008	     15.29285824	     15.29285824	     46.57661854	     35.71428571	     73.42143906	     31.86743149	   1428.57142857	     15.71338781	     30.45994517	     27.27768688	    101.62601658	     69.30006930	     99.70089731	     64.51612903	     64.51612903	     70.12622717	     83.68200829	     68.02721077	     37.43916136	     27.77777778	     41.32231405	     27.63957988	     39.71405878	     36.94126339	     64.14368185	     32.64773098	     56.21135472	     37.42514970	     59.55926147	     49.06771344	     51.49330587	     61.76652254	     58.92751915	     52.11047420
      0.23519979	     16.06941989	     34.71017008	     15.29285824	     15.29285824	     46.57661854	     35.71428571	     73.42143906	     31.86743149	     14.28571429	     15.71338781	     30.45994517	     27.27768688	    101.62601658	     69.30006930	     99.70089731	     64.51612903	     64.51612903	     70.12622717	     83.68200829	     68.02721076	     37.43916136	     27.77777778	     41.32231405	     27.63957988	     39.71405878	     36.94126339	     64.14368185	     32.64773098	     56.21135472	     37.42514970	     59.55926147	     49.06771344	     51.49330587	     61.76652254	     58.92751915	     52.11047420	     16.06941989	     34.71017008	     15.29285824	     15.29285824	     46.57661854	     35.71428571	     73.42143906	     31.86743149	   1428.57142857	     15.71338781	     30.45994517	     27.27768688	    101.62601658	     69.30006930	     99.70089731	     64.51612903	     64.51612903	     70.12622717	     83.68200829	     68.02721077	     37.43916136	     27.77777778	     41.32231405	     27.63957988	     39.71405878	     36.94126339	     64.14368185	     32.64773098	     56.21135472	     37.42514970	     59.55926147	     49.06771344	     51.49330587	     61.76652254	     58.92751915	     52.11047420
      0.23706646	     16.06941989	     34.71017008	     15.29285824	     15.29285824	     46.57661854	     35.71428571	     73.42143906	     31.86743149	     14.28571429	     15.71338781	     30.45994517	     27.27768688	    101.62601658	     69.30006930	     99.70089731	     64.51612903	     64.51612903	     70.12622717	     83.68200829	     68.02721076	     37.43916136	     27.77777778	     41.32231405	     27.63957988	     39.71405878	     36.94126339	     64.14368185	     32.64773098	     56.21135472	     37.42514970	     59.55926147	     49.06771344	     51.49330587	     61.76652254	     58.92751915	     52.11047420	     16.06941989	     34.71017008	     15.29285824	     15.29285824	     46.57661854	     35.71428571	     73.42143906	     31.86743149	   1428.57142857	     15.71338781	     30.45994517	     27.27768688	    101.62601658	     69.30006930	     99.70089731	     64.51612903	     64.51612903	     70.12622717	     83.68200829	     68.02721077	     37.43916136	     27.77777778	     41.32231405	     27.63957988	     39.71405878	     36.94126339	     64.14368185	     32.64773098	     56.21135472	     37.42514970	     59.55926147	     49.06771344	     51.49330587	     61.76652254	     58.92751915	     52.11047420
      0.23893312	     16.06941989	     34.71017008	     15.29285824	     15.29285824	     46.57661854	     35.71428571	     73.42143906	     31.86743149	     14.28571429	     15.71338781	     30.45994517	     27.27768688	    101.62601658	     69.30006930	     99.70089731	     64.51612903	     64.51612903	     70.12622717	     83.68200829	     68.02721076	     37.43916136	     27.77777778	     41.32231405	     27.63957988	     39.71405878	     36.94126339	     64.14368185	     32.64773098	     56.21135472	     37.42514970	     59.55926147	     49.06771344	     51.49330587	     61.76652254	     58.92751915	     52.11047420	     16.06941989	     34.71017008	     15.29285824	     15.29285824	     46.57661854	     35.71428571	     73.42143906	     31.86743149	   1428.57142857	     15.71338781	     30.45994517	     27.27768688	    101.62601658	     69.30006930	     99.70089731	     64.51612903	     64.51612903	     70.12622717	     83.68200829	     68.02721077	     37.43916136	     27.77777778	     41.32231405	     27.63957988	     39.71405878	     36.94126339	     64.14368185	     32.64773098	     56.21135472	     37.42514970	     59.55926147	     49.06771344	     51.49330587	     61.76652254	     58.92751915	     52.11047420
      0.24079979	     16.06941989	     34.71017008	     15.29285824	     15.29285824	     46.57661854	     35.71428571	     73.42143906	     31.86743149	     14.28571429	     15.71338781	     30.45994517	     27.27768688	    101.62601658	     69.30006930	     99.70089731	     64.51612903	     64.51612903	     70.12622717	     83.68200829	     68.02721076	     37.43916136	     27.77777778	     41.32231405	     27.63957988	     39.71405878	     36.94126339	     64.14368185	     32.64773098	     56.21135472	     37.42514970	     59.55926147	     49.06771344	     51.49330587	     61.76652254	     58.92751915	     52.11047420	     16.06941989	     34.71017008	     15.29285824	     15.29285824	     46.57661854	     35.71428571	     73.42143906	     31.86743149	   1428.57142857	     15.71338781	     30.45994517	     27.27768688	    101.62601658	     69.30006930	     99.70089731	     64.51612903	     64.51612903	     70.12622717	     83.68200829	     68.02721077	     37.43916136	     27.77777778	     41.32231405	     27.63957988	     39.71405878	     36.94126339	     64.14368185	     32.64773098	     56.21135472	     37.42514970	     59.55926147	     49.06771344	     51.49330587	     61.76652254	     58.92751915	     52.11047420
      0.24266645	     16.06941989	     34.71017008	     15.29285824	     15.29285824	     46.57661854	     35.71428571	     73.42143906	     31.86743149	     14.28571429	     15.71338781	     30.45994517	     27.27768688	    101.62601658	     69.30006930	     99.70089731	     64.51612903	     64.51612903	     70.12622717	     83.68200829	     68.02721076	     37.43916136	     27.77777778	     41.32231405	     27.63957988	     39.71405878	     36.94126339	     64.14368185	     32.64773098	     56.21135472	     37.42514970	     59.55926147	     49.06771344	     51.49330587	     61.76652254	     58.92751915	     52.11047420	     16.06941989	     34.71017008	     15.29285824	     15.29285824	     46.57661854	     35.71428571	     73.42143906	     31.86743149	   1428.57142857	     15.71338781	     30.45994517	     27.27768688	    101.62601658	     69.30006930	     99.70089731	     64.51612903	     64.51612903	     70.12622717	     83.68200829	     68.02721077	     37.43916136	     27.77777778	     41.32231405	     27.63957988	     39.71405878	     36.94126339	     64.14368185	     32.64773098	     56.21135472	     37.42514970	     59.55926147	     49.06771344	     51.49330587	     61.76652254	     58.92751915	     52.11047420
      0.24453312	     16.06941989	     34.71017008	     15.29285824	     15.29285824	     46.57661854	     35.71428571	     73.42143906	     31.86743149	     14.28571429	     15.71338781	     30.45994517	     27.27768688	    101.62601658	     69.30006930	     99.70089731	     64.51612903	     64.51612903	     70.12622717	     83.68200829	     68.02721076	     37.43916136	     27.77777778	     41.32231405	     27.63957988	     39.71405878	     36.94126339	     64.14368185	     32.64773098	     56.21135472	     37.42514970	     59.55926147	     49.06771344	     51.49330587	     61.76652254	     58.92751915	     52.11047420	     16.06941989	     34.71017008	     15.29285824	     15.29285824	     46.57661854	     35.71428571	     73.42143906	     31.86743149	   1428.57142857	     15.71338781	     30.45994517	     27.27768688	    101.62601658	     69.30006930	     99.70089731	     64.51612903	     64.51612903	     70.12622717	     83.68200829	     68.02721077	     37.43916136	     27.77777778	     41.32231405	     27.63957988	     39.71405878	     36.94126339	     64.14368185	     32.64773098	     56.21135472	     37.42514970	     59.55926147	     49.06771344	     51.49330587	     61.76652254	     58.92751915	     52.11047420
      0.24639978	     16.06941989	     34.71017008	     15.29285824	     15.29285824	     46.57661854	     35.71428571	     73.42143906	     31.86743149	     14.28571429	     15.71338781	     30.45994517	     27.27768688	    101.62601658	     69.30006930	     99.70089731	     64.51612903	     64.51612903	     70.12622717	     83.68200829	     68.02721076	     37.43916136	     27.77777778	     41.32231405	     27.63957988	     39.71405878	     36.94126339	     64.14368185	     32.64773098	     56.21135472	     37.42514970	     59.55926147	     49.06771344	     51.49330587	     61.76652254	     58.92751915	     52.11047420	     16.06941989	     34.71017008	     15.29285824	     15.29285824	     46.57661854	     35.71428571	     73.42143906	     31.86743149	   1428.57142857	     15.71338781	     30.45994517	     27.27768688	    101.62601658	     69.30006930	     99.70089731	     64.51612903	     64.51612903	     70.12622717	     83.68200829	     68.02721077	     37.43916136	     27.77777778	     41.32231405	     27.63957988	     39.71405878	     36.94126339	     64.14368185	     32.64773098	     56.21135472	     37.42514970	     59.55926147	     49.06771344	     51.49330587	     61.76652254	     58.92751915	     52.11047420
      0.24826645	     16.06941989	     34.71017008	     15.29285824	     15.29285824	     46.57661854	     35.71428571	     73.42143906	     31.86743149	     14.28571429	     15.71338781	     30.45994517	     27.27768688	    101.62601658	     69.30006930	     99.70089731	     64.51612903	     64.51612903	     70.12622717	     83.68200829	     68.02721076	     37.43916136	     27.77777778	     41.32231405	     27.63957988	     39.71405878	     36.94126339	     64.14368185	     32.64773098	     56.21135472	     37.42514970	     59.55926147	     49.06771344	     51.49330587	     61.76652254	     58.92751915	     52.11047420	     16.06941989	     34.71017008	     15.29285824	     15.29285824	     46.57661854	     35.71428571	     73.42143906	     31.86743149	   1428.57142857	     15.71338781	     30.45994517	     27.27768688	    101.62601658	     69.30006930	     99.70089731	     64.51612903	     64.51612903	     70.12622717	     83.68200829	     68.02721077	     37.43916136	     27.77777778	     41.32231405	     27.63957988	     39.71405878	     36.94126339	     64.14368185	     32.64773098	     56.21135472	     37.42514970	     59.55926147	     49.06771344	     51.49330587	     61.76652254	     58.92751915	     52.11047420
      0.25013311	     16.06941989	     34.71017008	     15.29285824	     15.29285824	     46.57661854	     35.71428571	     73.42143906	     31.86743149	     14.28571429	     15.71338781	     30.45994517	     27.27768688	    101.62601658	     69.30006930	     99.70089731	     64.51612903	     64.51612903	     70.12622717	     83.68200829	     68.02721076	     37.43916136	     27.77777778	     41.32231405	     27.63957988	     39.71405878	     36.94126339	     64.14368185	     32.64773098	     56.21135472	     37.42514970	     59.55926147	     49.06771344	     51.49330587	     61.76652254	     58.92751915	     52.11047420	     16.06941989	     34.71017008	     15.29285824	     15.29285824	     46.57661854	     35.71428571	     73.42143906	     31.86743149	   1428.57142857	     15.71338781	     30.45994517	     27.27768688	    101.62601658	     69.30006930	     99.70089731	     64.51612903	     64.51612903	     70.12622717	     83.68200829	     68.02721077	     37.43916136	     27.77777778	     41.32231405	     27.63957988	     39.71405878	     36.94126339	     64.14368185	     32.64773098	     56.21135472	     37.42514970	     59.55926147	     49.06771344	     51.49330587	     61.76652254	     58.92751915	     52.11047420
      0.25199978	     16.06941989	     34.71017008	     15.29285824	     15.29285824	     46.57661854	     35.71428571	     73.42143906	     31.86743149	     14.28571429	     15.71338781	     30.45994517	     27.27768688	    101.62601658	     69.30006930	     99.70089731	     64.51612903	     64.51612903	     70.12622717	     83.68200829	     68.02721076	     37.43916136	     27.77777778	     41.32231405	     27.63957988	     39.71405878	     36.94126339	     64.14368185	     32.64773098	     56.21135472	     37.42514970	     59.55926147	     49.06771344	     51.49330587	     61.76652254	     58.92751915	     52.11047420	     16.06941989	     34.71017008	     15.29285824	     15.29285824	     46.57661854	     35.71428571	     73.42143906	     31.86743149	   1428.57142857	     15.71338781	     30.45994517	     27.27768688	    101.62601658	     69.30006930	     99.70089731	     64.51612903	     64.51612903	     70.12622717	     83.68200829	     68.02721077	     37.43916136	     27.77777778	     41.32231405	     27.63957988	     39.71405878	     36.94126339	     64.14368185	     32.64773098	     56.21135472	     37.42514970	     59.55926147	     49.06771344	     51.49330587	     61.76652254	     58.92751915	     52.11047420
      0.25386644	     16.06941989	     34.71017008	     15.29285824	     15.29285824	     46.57661854	     35.71428571	     73.42143906	     31.86743149	     14.28571429	     15.71338781	     30.45994517	     27.27768688	    101.62601658	     69.30006930	     99.70089731	     64.51612903	     64.51612903	     70.12622717	     83.68200829	     68.02721076	     37.43916136	     27.77777778	     41.32231405	     27.63957988	     39.71405878	     36.94126339	     64.14368185	     32.64773098	     56.21135472	     37.42514970	     59.55926147	     49.06771344	     51.49330587	     61.76652254	     58.92751915	     52.11047420	     16.06941989	     34.71017008	     15.29285824	     15.29285824	     46.57661854	     35.71428571	     73.42143906	     31.86743149	   1428.57142857	     15.71338781	     30.45994517	     27.27768688	    101.62601658	     69.30006930	     99.70089731	     64.51612903	     64.51612903	     70.12622717	     83.68200829	     68.02721077	     37.43916136	     27.77777778	     41.32231405	     27.63957988	     39.71405878	     36.94126339	     64.14368185	     32.64773098	     56.21135472	     37.42514970	     59.55926147	     49.06771344	     51.49330587	     61.76652254	     58.92751915	     52.11047420
      0.25573311	     16.06941989	     34.71017008	     15.29285824	     15.29285824	     46.57661854	     35.71428571	     73.42143906	     31.86743149	     14.28571429	     15.71338781	     30.45994517	     27.27768688	    101.62601658	     69.30006930	     99.70089731	     64.51612903	     64.51612903	     70.12622717	     83.68200829	     68.02721076	     37.43916136	     27.77777778	     41.32231405	     27.63957988	     39.71405878	     36.94126339	     64.14368185	     32.64773098	     56.21135472	     37.42514970	     59.55926147	     49.06771344	     51.49330587	     61.76652254	     58.92751915	     52.11047420	     16.06941989	     34.71017008	     15.29285824	     15.29285824	     46.57661854	     35.71428571	     73.42143906	     31.86743149	   1428.57142857	     15.71338781	     30.45994517	     27.27768688	    101.62601658	     69.30006930	     99.70089731	     64.51612903	     64.51612903	     70.12622717	     83.68200829	     68.02721077	     37.43916136	     27.77777778	     41.32231405	     27.63957988	     39.71405878	     36.94126339	     64.14368185	     32.64773098	     56.21135472	     37.42514970	     59.55926147	     49.06771344	     51.49330587	     61.76652254	     58.92751915	     52.11047420
      0.25759977	     16.06941989	     34.71017008	     15.29285824	     15.29285824	     46.57661854	     35.71428571	     73.42143906	     31.86743149	     14.28571429	     15.71338781	     30.45994517	     27.27768688	    101.62601658	     69.30006930	     99.70089731	     64.51612903	     64.51612903	     70.12622717	     83.68200829	     68.02721076	     37.43916136	     27.77777778	     41.32231405	     27.63957988	     39.71405878	     36.94126339	     64.14368185	     32.64773098	     56.21135472	     37.42514970	     59.55926147	     49.06771344	     51.49330587	     61.76652254	     58.92751915	     52.11047420	     16.06941989	     34.71017008	     15.29285824	     15.29285824	     46.57661854	     35.71428571	     73.42143906	     31.86743149	   1428.57142857	     15.71338781	     30.45994517	     27.27768688	    101.62601658	     69.30006930	     99.70089731	     64.51612903	     64.51612903	     70.12622717	     83.68200829	     68.02721077	     37.43916136	     27.77777778	     41.32231405	     27.63957988	     39.71405878	     36.94126339	     64.14368185	     32.64773098	     56.21135472	     37.42514970	     59.55926147	     49.06771344	     51.49330587	     61.76652254	     58.92751915	     52.11047420
      0.25946643	     16.06941989	     34.71017008	     15.29285824	     15.29285824	     46.57661854	     35.71428571	     73.42143906	     31.86743149	     14.28571429	     15.71338781	     30.45994517	     27.27768688	    101.62601658	     69.30006930	     99.70089731	     64.51612903	     64.51612903	     70.12622717	     83.68200829	     68.02721076	     37.43916136	     27.77777778	     41.32231405	     27.63957988	     39.71405878	     36.94126339	     64.14368185	     32.64773098	     56.21135472	     37.42514970	     59.55926147	     49.06771344	     51.49330587	     61.76652254	     58.92751915	     52.11047420	     16.06941989	     34.71017008	     15.29285824	     15.29285824	     46.57661854	     35.71428571	     73.42143906	     31.86743149	   1428.57142857	     15.71338781	     30.45994517	     27.27768688	    101.62601658	     69.30006930	     99.70089731	     64.51612903	     64.51612903	     70.12622717	     83.68200829	     68.02721077	     37.43916136	     27.77777778	     41.32231405	     27.63957988	     39.71405878	     36.94126339	     64.14368185	     32.64773098	     56.21135472	     37.42514970	     59.55926147	     49.06771344	     51.49330587	     61.76652254	     58.92751915	     52.11047420
      0.26133310	     16.06941989	     34.71017008	     15.29285824	     15.29285824	     46.57661854	     35.71428571	     73.42143906	     31.86743149	     14.28571429	     15.71338781	     30.45994517	     27.27768688	    101.62601658	     69.30006930	     99.70089731	     64.51612903	     64.51612903	     70.12622717	     83.68200829	     68.02721076	     37.43916136	     27.77777778	     41.32231405	     27.63957988	     39.71405878	     36.94126339	     64.14368185	     32.64773098	     56.21135472	     37.42514970	     59.55926147	     49.06771344	     51.49330587	     61.76652254	     58.92751915	     52.11047420	     16.06941989	     34.71017008	     15.29285824	     15.29285824	     46.57661854	     35.71428571	     73.42143906	     31.86743149	   1428.57142857	     15.71338781	     30.45994517	     27.27768688	    101.62601658	     69.30006930	     99.70089731	     64.51612903	     64.51612903	     70.12622717	     83.68200829	     68.02721077	     37.43916136	     27.77777778	     41.32231405	     27.63957988	     39.71405878	     36.94126339	     64.14368185	     32.64773098	     56.21135472	     37.42514970	     59.55926147	     49.06771344	     51.49330587	     61.76652254	     58.92751915	     52.11047420
      0.26319977	     16.06941989	     34.71017008	     15.29285824	     15.29285824	     46.57661854	     35.71428571	     73.42143906	     31.86743149	     14.28571429	     15.71338781	     30.45994517	     27.27768688	    101.62601658	     69.30006930	     99.70089731	     64.51612903	     64.51612903	     70.12622717	     83.68200829	     68.02721076	     37.43916136	     27.77777778	     41.32231405	     27.63957988	     39.71405878	     36.94126339	     64.14368185	     32.64773098	     56.21135472	     37.42514970	     59.55926147	     49.06771344	     51.49330587	     61.76652254	     58.92751915	     52.11047420	     16.06941989	     34.71017008	     15.29285824	     15.29285824	     46.57661854	     35.71428571	     73.42143906	     31.86743149	   1428.57142857	     15.71338781	     30.45994517	     27.27768688	    101.62601658	     69.30006930	     99.70089731	     64.51612903	     64.51612903	     70.12622717	     83.68200829	     68.02721077	     37.43916136	     27.77777778	     41.32231405	     27.63957988	     39.71405878	     36.94126339	     64.14368185	     32.64773098	     56.21135472	     37.42514970	     59.55926147	     49.06771344	     51.49330587	     61.76652254	     58.92751915	     52.11047420
      0.26506643	     16.06941989	     34.71017008	     15.29285824	     15.29285824	     46.57661854	     35.71428571	     73.42143906	     31.86743149	     14.28571429	     15.71338781	     30.45994517	     27.27768688	    101.62601658	     69.30006930	     99.70089731	     64.51612903	     64.51612903	     70.12622717	     83.68200829	     68.02721076	     37.43916136	     27.77777778	     41.32231405	     27.63957988	     39.71405878	     36.94126339	     64.14368185	     32.64773098	     56.21135472	     37.42514970	     59.55926147	     49.06771344	     51.49330587	     61.76652254	     58.92751915	     52.11047420	     16.06941989	     34.71017008	     15.29285824	     15.29285824	     46.57661854	     35.71428571	     73.42143906	     31.86743149	   1428.57142857	     15.71338781	     30.45994517	     27.27768688	    101.62601658	     69.30006930	     99.70089731	     64.51612903	     64.51612903	     70.12622717	     83.68200829	     68.02721077	     37.43916136	     27.77777778	     41.32231405	     27.63957988	     39.71405878	     36.94126339	     64.14368185	     32.64773098	     56.21135472	     37.42514970	     59.55926147	     49.06771344	     51.49330587	     61.76652254	     58.92751915	     52.11047420
      0.26693310	     16.06941989	     34.71017008	     15.29285824	     15.29285824	     46.57661854	     35.71428571	     73.42143906	     31.86743149	     14.28571429	     15.71338781	     30.45994517	     27.27768688	    101.62601658	     69.30006930	     99.70089731	     64.51612903	     64.51612903	     70.12622717	     83.68200829	     68.02721076	     37.43916136	     27.77777778	     41.32231405	     27.63957988	     39.71405878	     36.94126339	     64.14368185	     32.64773098	     56.21135472	     37.42514970	     59.55926147	     49.06771344	     51.49330587	     61.76652254	     58.92751915	     52.11047420	     16.06941989	     34.71017008	     15.29285824	     15.29285824	     46.57661854	     35.71428571	     73.42143906	     31.86743149	   1428.57142857	     15.71338781	     30.45994517	     27.27768688	    101.62601658	     69.30006930	     99.70089731	     64.51612903	     64.51612903	     70.12622717	     83.68200829	     68.02721077	     37.43916136	     27.77777778	     41.32231405	     27.63957988	     39.71405878	     36.94126339	     64.14368185	     32.64773098	     56.21135472	     37.42514970	     59.55926147	     49.06771344	     51.49330587	     61.76652254	     58.92751915	     52.11047420
      0.26879976	     16.06941989	     34.71017008	     15.29285824	     15.29285824	     46.57661854	     35.71428571	     73.42143906	     31.86743149	     14.28571429	     15.71338781	     30.45994517	     27.27768688	    101.62601658	     69.30006930	     99.70089731	     64.51612903	     64.51612903	     70.12622717	     83.68200829	     68.02721076	     37.43916136	     27.77777778	     41.32231405	     27.63957988	     39.71405878	     36.94126339	     64.14368185	     32.64773098	     56.21135472	     37.42514970	     59.55926147	     49.06771344	     51.49330587	     61.76652254	     58.92751915	     52.11047420	     16.06941989	     34.71017008	     15.29285824	     15.29285824	     46.57661854	     35.71428571	     73.42143906	     31.86743149	   1428.57142857	     15.71338781	     30.45994517	     27.27768688	    101.62601658	     69.30006930	     99.70089731	     64.51612903	     64.51612903	     70.12622717	     83.68200829	     68.02721077	     37.43916136	     27.77777778	     41.32231405	     27.63957988	     39.71405878	     36.94126339	     64.14368185	     32.64773098	     56.21135472	     37.42514970	     59.55926147	     49.06771344	     51.49330587	     61.76652254	     58.92751915	     52.11047420
      0.27066642	     16.06941989	     34.71017008	     15.29285824	     15.29285824	     46.57661854	     35.71428571	     73.42143906	     31.86743149	     14.28571429	     15.71338781	     30.45994517	     27.27768688	    101.62601658	     69.30006930	     99.70089731	     64.51612903	     64.51612903	     70.12622717	     83.68200829	     68.02721076	     37.43916136	     27.77777778	     41.32231405	     27.63957988	     39.71405878	     36.94126339	     64.14368185	     32.64773098	     56.21135472	     37.42514970	     59.55926147	     49.06771344	     51.49330587	     61.76652254	     58.92751915	     52.11047420	     16.06941989	     34.71017008	     15.29285824	     15.29285824	     46.57661854	     35.71428571	     73.42143906	     31.86743149	   1428.57142857	     15.71338781	     30.45994517	     27.27768688	    101.62601658	     69.30006930	     99.70089731	     64.51612903	     64.51612903	     70.12622717	     83.68200829	     68.02721077	     37.43916136	     27.77777778	     41.32231405	     27.63957988	     39.71405878	     36.94126339	     64.14368185	     32.64773098	     56.21135472	     37.42514970	     59.55926147	     49.06771344	     51.49330587	     61.76652254	     58.92751915	     52.11047420
      0.27253309	     16.06941989	     34.71017008	     15.29285824	     15.29285824	     46.57661854	     35.71428571	     73.42143906	     31.86743149	     14.28571429	     15.71338781	     30.45994517	     27.27768688	    101.62601658	     69.30006930	     99.70089731	     64.51612903	     64.51612903	     70.12622717	     83.68200829	     68.02721076	     37.43916136	     27.77777778	     41.32231405	     27.63957988	     39.71405878	     36.94126339	     64.14368185	     32.64773098	     56.21135472	     37.42514970	     59.55926147	     49.06771344	     51.49330587	     61.76652254	     58.92751915	     52.11047420	     16.06941989	     34.71017008	     15.29285824	     15.29285824	     46.57661854	     35.71428571	     73.42143906	     31.86743149	   1428.57142857	     15.71338781	     30.45994517	     27.27768688	    101.62601658	     69.30006930	     99.70089731	     64.51612903	     64.51612903	     70.12622717	     83.68200829	     68.02721077	     37.43916136	     27.77777778	     41.32231405	     27.63957988	     39.71405878	     36.94126339	     64.14368185	     32.64773098	     56.21135472	     37.42514970	     59.55926147	     49.06771344	     51.49330587	     61.76652254	     58.92751915	     52.11047420
      0.27439976	     16.06941989	     34.71017008	     15.29285824	     15.29285824	     46.57661854	     35.71428571	     73.42143906	     31.86743149	     14.28571429	     15.71338781	     30.45994517	     27.27768688	    101.62601658	     69.30006930	     99.70089731	     64.51612903	     64.51612903	     70.12622717	     83.68200829	     68.02721076	     37.43916136	     27.77777778	     41.32231405	     27.63957988	     39.71405878	     36.94126339	     64.14368185	     32.64773098	     56.21135472	     37.42514970	     59.55926147	     49.06771344	     51.49330587	     61.76652254	     58.92751915	     52.11047420	     16.06941989	     34.71017008	     15.29285824	     15.29285824	     46.57661854	     35.71428571	     73.42143906	     31.86743149	   1428.57142857	     15.71338781	     30.45994517	     27.27768688	    101.62601658	     69.30006930	     99.70089731	     64.51612903	     64.51612903	     70.12622717	     83.68200829	     68.02721077	     37.43916136	     27.77777778	     41.32231405	     27.63957988	     39.71405878	     36.94126339	     64.14368185	     32.64773098	     56.21135472	     37.42514970	     59.55926147	     49.06771344	     51.49330587	     61.76652254	     58.92751915	     52.11047420
      0.27626642	     16.06941989	     34.71017008	     15.29285824	     15.29285824	     46.57661854	     35.71428571	     73.42143906	     31.86743149	     14.28571429	     15.71338781	     30.45994517	     27.27768688	    101.62601658	     69.30006930	     99.70089731	     64.51612903	     64.51612903	     70.12622717	     83.68200829	     68.02721076	     37.43916136	     27.77777778	     41.32231405	     27.63957988	     39.71405878	     36.94126339	     64.14368185	     32.64773098	     56.21135472	     37.42514970	     59.55926147	     49.06771344	     51.49330587	     61.76652254	     58.92751915	     52.11047420	     16.06941989	     34.71017008	     15.29285824	     15.29285824	     46.57661854	     35.71428571	     73.42143906	     31.86743149	   1428.57142857	     15.71338781	     30.45994517	     27.27768688	    101.62601658	     69.30006930	     99.70089731	     64.51612903	     64.51612903	     70.12622717	     83.68200829	     68.02721077	     37.43916136	     27.77777778	     41.32231405	     27.63957988	     39.71405878	     36.94126339	     64.14368185	     32.64773098	     56.21135472	     37.42514970	     59.55926147	     49.06771344	     51.49330587	     61.76652254	     58.92751915	     52.11047420
      0.27813309	     16.06941989	     34.71017008	     15.29285824	     15.29285824	     46.57661854	     35.71428571	     73.42143906	     31.86743149	     14.28571429	     15.71338781	     30.45994517	     27.27768688	    101.62601658	     69.30006930	     99.70089731	     64.51612903	     64.51612903	     70.12622717	     83.68200829	     68.02721076	     37.43916136	     27.77777778	     41.32231405	     27.63957988	     39.71405878	     36.94126339	     64.14368185	     32.64773098	     56.21135472	     37.42514970	     59.55926147	     49.06771344	     51.49330587	     61.76652254	     58.92751915	     52.11047420	     16.06941989	     34.71017008	     15.29285824	     15.29285824	     46.57661854	     35.71428571	     73.42143906	     31.86743149	   1428.57142857	     15.71338781	     30.45994517	     27.27768688	    101.62601658	     69.30006930	     99.70089731	     64.51612903	     64.51612903	     70.12622717	     83.68200829	     68.02721077	     37.43916136	     27.77777778	     41.32231405	     27.63957988	     39.71405878	     36.94126339	     64.14368185	     32.64773098	     56.21135472	     37.42514970	     59.55926147	     49.06771344	     51.49330587	     61.76652254	     58.92751915	     52.11047420
      0.27999975	     16.06941989	     34.71017008	     15.29285824	     15.29285824	     46.57661854	     35.71428571	     73.42143906	     31.86743149	     14.28571429	     15.71338781	     30.45994517	     27.27768688	    101.62601658	     69.30006930	     99.70089731	     64.51612903	     64.51612903	     70.12622717	     83.68200829	     68.02721076	     37.43916136	     27.77777778	     41.32231405	     27.63957988	     39.71405878	     36.94126339	     64.14368185	     32.64773098	     56.21135472	     37.42514970	     59.55926147	     49.06771344	     51.49330587	     61.76652254	     58.92751915	     52.11047420	     16.06941989	     34.71017008	     15.29285824	     15.29285824	     46.57661854	     35.71428571	     73.42143906	     31.86743149	   1428.57142857	     15.71338781	     30.45994517	     27.27768688	    101.62601658	     69.30006930	     99.70089731	     64.51612903	     64.51612903	     70.12622717	     83.68200829	     68.02721077	     37.43916136	     27.77777778	     41.32231405	     27.63957988	     39.71405878	     36.94126339	     64.14368185	     32.64773098	     56.21135472	     37.42514970	     59.55926147	     49.06771344	     51.49330587	     61.76652254	     58.92751915	     52.11047420
      0.28186641	     16.06941989	     34.71017008	     15.29285824	     15.29285824	     46.57661854	     35.71428571	     73.42143906	     31.86743149	     14.28571429	     15.71338781	     30.45994517	     27.27768688	    101.62601658	     69.30006930	     99.70089731	     64.51612903	     64.51612903	     70.12622717	     83.68200829	     68.02721076	     37.43916136	     27.77777778	     41.32231405	     27.63957988	     39.71405878	     36.94126339	     64.14368185	     32.64773098	     56.21135472	     37.42514970	     59.55926147	     49.06771344	     51.49330587	     61.76652254	     58.92751915	     52.11047420	     16.06941989	     34.71017008	     15.29285824	     15.29285824	     46.57661854	     35.71428571	     73.42143906	     31.86743149	   1428.57142857	     15.71338781	     30.45994517	     27.27768688	    101.62601658	     69.30006930	     99.70089731	     64.51612903	     64.51612903	     70.12622717	     83.68200829	     68.02721077	     37.43916136	     27.77777778	     41.32231405	     27.63957988	     39.71405878	     36.94126339	     64.14368185	     32.64773098	     56.21135472	     37.42514970	     59.55926147	     49.06771344	     51.49330587	     61.76652254	     58.92751915	     52.11047420
      0.28373308	     16.06941989	     34.71017008	     15.29285824	     15.29285824	     46.57661854	     35.71428571	     73.42143906	     31.86743149	     14.28571429	     15.71338781	     30.45994517	     27.27768688	    101.62601658	     69.30006930	     99.70089731	     64.51612903	     64.51612903	     70.12622717	     83.68200829	     68.02721076	     37.43916136	     27.77777778	     41.32231405	     27.63957988	     39.71405878	     36.94126339	     64.14368185	     32.64773098	     56.21135472	     37.42514970	     59.55926147	     49.06771344	     51.49330587	     61.76652254	     58.92751915	     52.11047420	     16.06941989	     34.71017008	     15.29285824	     15.29285824	     46.57661854	     35.71428571	     73.42143906	     31.86743149	   1428.57142857	     15.71338781	     30.45994517	     27.27768688	    101.62601658	     69.30006930	     99.70089731	     64.51612903	     64.51612903	     70.12622717	     83.68200829	     68.02721077	     37.43916136	     27.77777778	     41.32231405	     27.63957988	     39.71405878	     36.94126339	     64.14368185	     32.64773098	     56.21135472	     37.42514970	     59.55926147	     49.06771344	     51.49330587	     61.76652254	     58.92751915	     52.11047420
      0.28559975	     16.06941989	     34.71017008	     15.29285824	     15.29285824	     46.57661854	     35.71428571	     73.42143906	     31.86743149	     14.28571429	     15.71338781	     30.45994517	     27.27768688	    101.62601658	     69.30006930	     99.70089731	     64.51612903	     64.51612903	     70.12622717	     83.68200829	     68.02721076	     37.43916136	     27.77777778	     41.32231405	     27.63957988	     39.71405878	     36.94126339	     64.14368185	     32.64773098	     56.21135472	     37.42514970	     59.55926147	     49.06771344	     51.49330587	     61.76652254	     58.92751915	     52.11047420	     16.06941989	     34.71017008	     15.29285824	     15.29285824	     46.57661854	     35.71428571	     73.42143906	     31.86743149	   1428.57142857	     15.71338781	     30.45994517	     27.27768688	    101.62601658	     69.30006930	     99.70089731	     64.51612903	     64.51612903	     70.12622717	     83.68200829	     68.02721077	     37.43916136	     27.77777778	     41.32231405	     27.63957988	     39.71405878	     36.94126339	     64.14368185	     32.64773098	     56.21135472	     37.42514970	     59.55926147	     49.06771344	     51.49330587	     61.76652254	     58.92751915	     52.11047420
      0.28746641	     16.06941989	     34.71017008	     15.29285824	     15.29285824	     46.57661854	     35.71428571	     73.42143906	     31.86743149	     14.28571429	     15.71338781	     30.45994517	     27.27768688	    101.62601658	     69.30006930	     99.70089731	     64.51612903	     64.51612903	     70.12622717	     83.68200829	     68.02721076	     37.43916136	     27.77777778	     41.32231405	     27.63957988	     39.71405878	     36.94126339	     64.14368185	     32.64773098	     56.21135472	     37.42514970	     59.55926147	     49.06771344	     51.49330587	     61.76652254	     58.92751915	     52.11047420	     16.06941989	     34.71017008	     15.29285824	     15.29285824	     46.57661854	     35.71428571	     73.42143906	     31.86743149	   1428.57142857	     15.71338781	     30.45994517	     27.27768688	    101.62601658	     69.30006930	     99.70089731	     64.51612903	     64.51612903	     70.12622717	     83.68200829	     68.02721077	     37.43916136	     27.77777778	     41.32231405	     27.63957988	     39.71405878	     36.94126339	     64.14368185	     32.64773098	     56.21135472	     37.42514970	     59.55926147	     49.06771344	     51.49330587	     61.76652254	     58.92751915	     52.11047420
      0.28933307	     16.06941989	     34.71017008	     15.29285824	     15.29285824	     46.57661854	     35.71428571	     73.42143906	     31.86743149	     14.28571429	     15.71338781	     30.45994517	     27.27768688	    101.62601658	     69.30006930	     99.70089731	     64.51612903	     64.51612903	     70.12622717	     83.68200829	     68.02721076	     37.43916136	     27.77777778	     41.32231405	     27.63957988	     39.71405878	     36.94126339	     64.14368185	     32.64773098	     56.21135472	     37.42514970	     59.55926147	     49.06771344	     51.49330587	     61.76652254	     58.92751915	     52.11047420	     16.06941989	     34.71017008	     15.29285824	     15.29285824	     46.57661854	     35.71428571	     73.42143906	     31.86743149	   1428.57142857	     15.71338781	     30.45994517	     27.27768688	    101.62601658	     69.30006930	     99.70089731	     64.51612903	     64.51612903	     70.12622717	     83.68200829	     68.02721077	     37.43916136	     27.77777778	     41.32231405	     27.63957988	     39.71405878	     36.94126339	     64.14368185	     32.64773098	     56.21135472	     37.42514970	     59.55926147	     49.06771344	     51.49330587	     61.76652254	     58.92751915	     52.11047420
      0.29119974	     16.06941989	     34.71017008	     15.29285824	     15.29285824	     46.57661854	     35.71428571	     73.42143906	     31.86743149	     14.28571429	     15.71338781	     30.45994517	     27.27768688	    101.62601658	     69.30006930	     99.70089731	     64.51612903	     64.51612903	     70.12622717	     83.68200829	     68.02721076	     37.43916136	     27.77777778	     41.32231405	     27.63957988	     39.71405878	     36.94126339	     64.14368185	     32.64773098	     56.21135472	     37.42514970	     59.55926147	     49.06771344	     51.49330587	     61.76652254	     58.92751915	     52.11047420	     16.06941989	     34.71017008	     15.29285824	     15.29285824	     46.57661854	     35.71428571	     73.42143906	     31.86743149	   1428.57142857	     15.71338781	     30.45994517	     27.27768688	    101.62601658	     69.30006930	     99.70089731	     64.51612903	     64.51612903	     70.12622717	     83.68200829	     68.02721077	     37.43916136	     27.77777778	     41.32231405	     27.63957988	     39.71405878	     36.94126339	     64.14368185	     32.64773098	     56.21135472	     37.42514970	     59.55926147	     49.06771344	     51.49330587	     61.76652254	     58.92751915	     52.11047420
      0.29306641	     16.06941989	     34.71017008	     15.29285824	     15.29285824	     46.57661854	     35.71428571	     73.42143906	     31.86743149	     14.28571429	     15.71338781	     30.45994517	     27.27768688	    101.62601658	     69.30006930	     99.70089731	     64.51612903	     64.51612903	     70.12622717	     83.68200829	     68.02721076	     37.43916136	     27.77777778	     41.32231405	     27.63957988	     39.71405878	     36.94126339	     64.14368185	     32.64773098	     56.21135472	     37.42514970	     59.55926147	     49.06771344	     51.49330587	     61.76652254	     58.92751915	     52.11047420	     16.06941989	     34.71017008	     15.29285824	     15.29285824	     46.57661854	     35.71428571	     73.42143906	     31.86743149	   1428.57142857	     15.71338781	     30.45994517	     27.27768688	    101.62601658	     69.30006930	     99.70089731	     64.51612903	     64.51612903	     70.12622717	     83.68200829	     68.02721077	     37.43916136	     27.77777778	     41.32231405	     27.63957988	     39.71405878	     36.94126339	     64.14368185	     32.64773098	     56.21135472	     37.42514970	     59.55926147	     49.06771344	     51.49330587	     61.76652254	     58.92751915	     52.11047420
      0.29493307	     16.06941989	     34.71017008	     15.29285824	     15.29285824	     46.57661854	     35.71428571	     73.42143906	     31.86743149	     14.28571429	     15.71338781	     30.45994517	     27.27768688	    101.62601658	     69.30006930	     99.70089731	     64.51612903	     64.51612903	     70.12622717	     83.68200829	     68.02721076	     37.43916136	     27.77777778	     41.32231405	     27.63957988	     39.71405878	     36.94126339	     64.14368185	     32.64773098	     56.21135472	     37.42514970	     59.55926147	     49.06771344	     51.49330587	     61.76652254	     58.92751915	     52.11047420	     16.06941989	     34.71017008	     15.29285824	     15.29285824	     46.57661854	     35.71428571	     73.42143906	     31.86743149	   1428.57142857	     15.71338781	     30.45994517	     27.27768688	    101.62601658	     69.30006930	     99.70089731	     64.51612903	     64.51612903	     70.12622717	     83.68200829	     68.02721077	     37.43916136	     27.77777778	     41.32231405	     27.63957988	     39.71405878	     36.94126339	     64.14368185	     32.64773098	     56.21135472	     37.42514970	     59.55926147	     49.06771344	     51.49330587	     61.76652254	     58.92751915	     52.11047420
      0.29679974	     16.06941989	     34.71017008	     15.29285824	     15.29285824	     46.57661854	     35.71428571	     73.42143906	     31.86743149	     14.28571429	     15.71338781	     30.45994517	     27.27768688	    101.62601658	     69.30006930	     99.70089731	     64.51612903	     64.51612903	     70.12622717	     83.68200829	     68.02721076	     37.43916136	     27.77777778	     41.32231405	     27.63957988	     39.71405878	     36.94126339	     64.14368185	     32.64773098	     56.21135472	     37.42514970	     59.55926147	     49.06771344	     51.49330587	     61.76652254	     58.92751915	     52.11047420	     16.06941989	     34.71017008	     15.29285824	     15.29285824	     46.57661854	     35.71428571	     73.42143906	     31.86743149	   1428.57142857	     15.71338781	     30.45994517	     27.27768688	    101.62601658	     69.30006930	     99.70089731	     64.51612903	     64.51612903	     70.12622717	     83.68200829	     68.02721077	     37.43916136	     27.77777778	     41.32231405	     27.63957988	     39.71405878	     36.94126339	     64.14368185	     32.64773098	     56.21135472	     37.42514970	     59.55926147	     49.06771344	     51.49330587	     61.76652254	     58.92751915	     52.11047420
      0.29866640	     16.06941989	     34.71017008	     15.29285824	     15.29285824	     46.57661854	     35.71428571	     73.42143906	     31.86743149	     14.28571429	     15.71338781	     30.45994517	     27.27768688	    101.62601658	     69.30006930	     99.70089731	     64.51612903	     64.51612903	     70.12622717	     83.68200829	     68.02721076	     37.43916136	     27.77777778	     41.32231405	     27.63957988	     39.71405878	     36.94126339	     64.14368185	     32.64773098	     56.21135472	     37.42514970	     59.55926147	     49.06771344	     51.49330587	     61.76652254	     58.92751915	     52.11047420	     16.06941989	     34.71017008	     15.29285824	     15.29285824	     46.57661854	     35.71428571	     73.42143906	     31.86743149	   1428.57142857	     15.71338781	     30.45994517	     27.27768688	    101.62601658	     69.30006930	     99.70089731	     64.51612903	     64.51612903	     70.12622717	     83.68200829	     68.02721077	     37.43916136	     27.77777778	     41.32231405	     27.63957988	     39.71405878	     36.94126339	     64.14368185	     32.64773098	     56.21135472	     37.42514970	     59.55926147	     49.06771344	     51.49330587	     61.76652254	     58.92751915	     52.11047420
      0.30053306	     16.06941989	     34.71017008	     15.29285824	     15.29285824	     46.57661854	     35.71428571	     73.42143906	     31.86743149	     14.28571429	     15.71338781	     30.45994517	     27.27768688	    101.62601658	     69.30006930	     99.70089731	     64.51612903	     64.51612903	     70.12622717	     83.68200829	     68.02721076	     37.43916136	     27.77777778	     41.32231405	     27.63957988	     39.71405878	     36.94126339	     64.14368185	     32.64773098	     56.21135472	     37.42514970	     59.55926147	     49.06771344	     51.49330587	     61.76652254	     58.92751915	     52.11047420	     16.06941989	     34.71017008	     15.29285824	     15.29285824	     46.57661854	     35.71428571	     73.42143906	     31.86743149	   1428.57142857	     15.71338781	     30.45994517	     27.27768688	    101.62601658	     69.30006930	     99.70089731	     64.51612903	     64.51612903	     70.12622717	     83.68200829	     68.02721077	     37.43916136	     27.77777778	     41.32231405	     27.63957988	     39.71405878	     36.94126339	     64.14368185	     32.64773098	     56.21135472	     37.42514970	     59.55926147	     49.06771344	     51.49330587	     61.76652254	     58.92751915	     52.11047420
      0.30239973	     16.06941989	     34.71017008	     15.29285824	     15.29285824	     46.57661854	     35.71428571	     73.42143906	     31.86743149	     14.28571429	     15.71338781	     30.45994517	     27.27768688	    101.62601658	     69.30006930	     99.70089731	     64.51612903	     64.51612903	     70.12622717	     83.68200829	     68.02721076	     37.43916136	     27.77777778	     41.32231405	     27.63957988	     39.71405878	     36.94126339	     64.14368185	     32.64773098	     56.21135472	     37.42514970	     59.55926147	     49.06771344	     51.49330587	     61.76652254	     58.92751915	     52.11047420	     16.06941989	     34.71017008	     15.29285824	     15.29285824	     46.57661854	     35.71428571	     73.42143906	     31.86743149	   1428.57142857	     15.71338781	     30.45994517	     27.27768688	    101.62601658	     69.30006930	     99.70089731	     64.51612903	     64.51612903	     70.12622717	     83.68200829	     68.02721077	     37.43916136	     27.77777778	     41.32231405	     27.63957988	     39.71405878	     36.94126339	     64.14368185	     32.64773098	     56.21135472	     37.42514970	     59.55926147	     49.06771344	     51.49330587	     61.76652254	     58.92751915	     52.11047420
      0.30426640	     16.06941989	     34.71017008	     15.29285824	     15.29285824	     46.57661854	     35.71428571	     73.42143906	     31.86743149	     14.28571429	     15.71338781	     30.45994517	     27.27768688	    101.62601658	     69.30006930	     99.70089731	     64.51612903	     64.51612903	     70.12622717	     83.68200829	     68.02721076	     37.43916136	     27.77777778	     41.32231405	     27.63957988	     39.71405878	     36.94126339	     64.14368185	     32.64773098	     56.21135472	     37.42514970	     59.55926147	     49.06771344	     51.49330587	     61.76652254	     58.92751915	     52.11047420	     16.06941989	     34.71017008	     15.29285824	     15.29285824	     46.57661854	     35.71428571	     73.42143906	     31.86743149	   1428.57142857	     15.71338781	     30.45994517	     27.27768688	    101.62601658	     69.30006930	     99.70089731	     64.51612903	     64.51612903	     70.12622717	     83.68200829	     68.02721077	     37.43916136	     27.77777778	     41.32231405	     27.63957988	     39.71405878	     36.94126339	     64.14368185	     32.64773098	     56.21135472	     37.42514970	     59.55926147	     49.06771344	     51.49330587	     61.76652254	     58.92751915	     52.11047420
      0.30613306	     16.06941989	     34.71017008	     15.29285824	     15.29285824	     46.57661854	     35.71428571	     73.42143906	     31.86743149	     14.28571429	     15.71338781	     30.45994517	     27.27768688	    101.62601658	     69.30006930	     99.70089731	     64.51612903	     64.51612903	     70.12622717	     83.68200829	     68.02721076	     37.43916136	     27.77777778	     41.32231405	     27.63957988	     39.71405878	     36.94126339	     64.14368185	     32.64773098	     56.21135472	     37.42514970	     59.55926147	     49.06771344	     51.49330587	     61.76652254	     58.92751915	     52.11047420	     16.06941989	     34.71017008	     15.29285824	     15.29285824	     46.57661854	     35.71428571	     73.42143906	     31.86743149	   1428.57142857	     15.71338781	     30.45994517	     27.27768688	    101.62601658	     69.30006930	     99.70089731	     64.51612903	     64.51612903	     70.12622717	     83.68200829	     68.02721077	     37.43916136	     27.77777778	     41.32231405	     27.63957988	     39.71405878	     36.94126339	     64.14368185	     32.64773098	     56.21135472	     37.42514970	     59.55926147	     49.06771344	     51.49330587	     61.76652254	     58.92751915	     52.11047420
      0.30799973	     16.06941989	     34.71017008	     15.29285824	     15.29285824	     46.57661854	     35.71428571	     73.42143906	     31.86743149	     14.28571429	     15.71338781	     30.45994517	     27.27768688	    101.62601658	     69.30006930	     99.70089731	     64.51612903	     64.51612903	     70.12622717	     83.68200829	     68.02721076	     37.43916136	     27.77777778	     41.32231405	     27.63957988	     39.71405878	     36.94126339	     64.14368185	     32.64773098	     56.21135472	     37.42514970	     59.55926147	     49.06771344	     51.49330587	     61.76652254	     58.92751915	     52.11047420	     16.06941989	     34.71017008	     15.29285824	     15.29285824	     46.57661854	     35.71428571	     73.42143906	     31.86743149	   1428.57142857	     15.71338781	     30.45994517	     27.27768688	    101.62601658	     69.30006930	     99.70089731	     64.51612903	     64.51612903	     70.12622717	     83.68200829	     68.02721077	     37.43916136	     27.77777778	     41.32231405	     27.63957988	     39.71405878	     36.94126339	     64.14368185	     32.64773098	     56.21135472	     37.42514970	     59.55926147	     49.06771344	     51.49330587	     61.76652254	     58.92751915	     52.11047420
      0.30986639	     16.06941989	     34.71017008	     15.29285824	     15.29285824	     46.57661854	     35.71428571	     73.42143906	     31.86743149	     14.28571429	     15.71338781	     30.45994517	     27.27768688	    101.62601658	     69.30006930	     99.70089731	     64.51612903	     64.51612903	     70.12622717	     83.68200829	     68.02721076	     37.43916136	     27.77777778	     41.32231405	     27.63957988	     39.71405878	     36.94126339	     64.14368185	     32.64773098	     56.21135472	     37.42514970	     59.55926147	     49.06771344	     51.49330587	     61.76652254	     58.92751915	     52.11047420	     16.06941989	     34.71017008	     15.29285824	     15.29285824	     46.57661854	     35.71428571	     73.42143906	     31.86743149	   1428.57142857	     15.71338781	     30.45994517	     27.27768688	    101.62601658	     69.30006930	     99.70089731	     64.51612903	     64.51612903	     70.12622717	     83.68200829	     68.02721077	     37.43916136	     27.77777778	     41.32231405	     27.63957988	     39.71405878	     36.94126339	     64.14368185	     32.64773098	     56.21135472	     37.42514970	     59.55926147	     49.06771344	     51.49330587	     61.76652254	     58.92751915	     52.11047420
      0.31173306	     16.06941989	     34.71017008	     15.29285824	     15.29285824	     46.57661854	     35.71428571	     73.42143906	     31.86743149	     14.28571429	     15.71338781	     30.45994517	     27.27768688	    101.62601658	     69.30006930	     99.70089731	     64.51612903	     64.51612903	     70.12622717	     83.68200829	     68.02721076	     37.43916136	     27.77777778	     41.32231405	     27.63957988	     39.71405878	     36.94126339	     64.14368185	     32.64773098	     56.21135472	     37.42514970	     59.55926147	     49.06771344	     51.49330587	     61.76652254	     58.92751915	     52.11047420	     16.06941989	     34.71017008	     15.29285824	     15.29285824	     46.57661854	     35.71428571	     73.42143906	     31.86743149	   1428.57142857	     15.71338781	     30.45994517	     27.27768688	    101.62601658	     69.30006930	     99.70089731	     64.51612903	     64.51612903	     70.12622717	     83.68200829	     68.02721077	     37.43916136	     27.77777778	     41.32231405	     27.63957988	     39.71405878	     36.94126339	     64.14368185	     32.64773098	     56.21135472	     37.42514970	     59.55926147	     49.06771344	     51.49330587	     61.76652254	     58.92751915	     52.11047420
      0.31359972	     16.06941989	     34.71017008	     15.29285824	     15.29285824	     46.57661854	     35.71428571	     73.42143906	     31.86743149	     14.28571429	     15.71338781	     30.45994517	     27.27768688	    101.62601658	     69.30006930	     99.70089731	     64.51612903	     64.51612903	     70.12622717	     83.68200829	     68.02721076	     37.43916136	     27.77777778	     41.32231405	     27.63957988	     39.71405878	     36.94126339	     64.14368185	     32.64773098	     56.21135472	     37.42514970	     59.55926147	     49.06771344	     51.49330587	     61.76652254	     58.92751915	     52.11047420	     16.06941989	     34.71017008	     15.29285824	     15.29285824	     46.57661854	     35.71428571	     73.42143906	     31.86743149	   1428.57142857	     15.71338781	     30.45994517	     27.27768688	    101.62601658	     69.30006930	     99.70089731	     64.51612903	     64.51612903	     70.12622717	     83.68200829	     68.02721077	     37.43916136	     27.77777778	     41.32231405	     27.63957988	     39.71405878	     36.94126339	     64.14368185	     32.64773098	     56.21135472	     37.42514970	     59.55926147	     49.06771344	     51.49330587	     61.76652254	     58.92751915	     52.11047420
      0.31546639	     16.06941989	     34.71017008	     15.29285824	     15.29285824	     46.57661854	     35.71428571	     73.42143906	     31.86743149	     14.28571429	     15.71338781	     30.45994517	     27.27768688	    101.62601658	     69.30006930	     99.70089731	     64.51612903	     64.51612903	     70.12622717	     83.68200829	     68.02721076	     37.43916136	     27.77777778	     41.32231405	     27.63957988	     39.71405878	     36.94126339	     64.14368185	     32.64773098	     56.21135472	     37.42514970	     59.55926147	     49.06771344	     51.49330587	     61.76652254	     58.92751915	     52.11047420	     16.06941989	     34.71017008	     15.29285824	     15.29285824	     46.57661854	     35.71428571	     73.42143906	     31.86743149	   1428.57142857	     15.71338781	     30.45994517	     27.27768688	    101.62601658	     69.30006930	     99.70089731	     64.51612903	     64.51612903	     70.12622717	     83.68200829	     68.02721077	     37.43916136	     27.77777778	     41.32231405	     27.63957988	     39.71405878	     36.94126339	     64.14368185	     32.64773098	     56.21135472	     37.42514970	     59.55926147	     49.06771344	     51.49330587	     61.76652254	     58.92751915	     52.11047420
      0.31733305	     16.06941989	     34.71017008	     15.29285824	     15.29285824	     46.57661854	     35.71428571	     73.42143906	     31.86743149	     14.28571429	     15.71338781	     30.45994517	     27.27768688	    101.62601658	     69.30006930	     99.70089731	     64.51612903	     64.51612903	     70.12622717	     83.68200829	     68.02721076	     37.43916136	     27.77777778	     41.32231405	     27.63957988	     39.71405878	     36.94126339	     64.14368185	     32.64773098	     56.21135472	     37.42514970	     59.55926147	     49.06771344	     51.49330587	     61.76652254	     58.92751915	     52.11047420	     16.06941989	     34.71017008	     15.29285824	     15.29285824	     46.57661854	     35.71428571	     73.42143906	     31.86743149	   1428.57142857	     15.71338781	     30.45994517	     27.27768688	    101.62601658	     69.30006930	     99.70089731	     64.51612903	     64.51612903	     70.12622717	     83.68200829	     68.02721077	     37.43916136	     27.77777778	     41.32231405	     27.63957988	     39.71405878	     36.94126339	     64.14368185	     32.64773098	     56.21135472	     37.42514970	     59.55926147	     49.06771344	     51.49330587	     61.76652254	     58.92751915	     52.11047420
      0.31919972	     16.06941989	     34.71017008	     15.29285824	     15.29285824	     46.57661854	     35.71428571	     73.42143906	     31.86743149	     14.28571429	     15.71338781	     30.45994517	     27.27768688	    101.62601658	     69.30006930	     99.70089731	     64.51612903	     64.51612903	     70.12622717	     83.68200829	     68.02721076	     37.43916136	     27.77777778	     41.32231405	     27.63957988	     39.71405878	     36.94126339	     64.14368185	     32.64773098	     56.21135472	     37.42514970	     59.55926147	     49.06771344	     51.49330587	     61.76652254	     58.92751915	     52.11047420	     16.06941989	     34.71017008	     15.29285824	     15.29285824	     46.57661854	     35.71428571	     73.42143906	     31.86743149	   1428.57142857	     15.71338781	     30.45994517	     27.27768688	    101.62601658	     69.30006930	     99.70089731	     64.51612903	     64.51612903	     70.12622717	     83.68200829	     68.02721077	     37.43916136	     27.77777778	     41.32231405	     27.63957988	     39.71405878	     36.94126339	     64.14368185	     32.64773098	     56.21135472	     37.42514970	     59.55926147	     49.06771344	     51.49330587	     61.76652254	     58.92751915	     52.11047420
      0.32106638	     16.06941989	     34.71017008	     15.29285824	     15.29285824	     46.57661854	     35.71428571	     73.42143906	     31.86743149	     14.28571429	     15.71338781	     30.45994517	     27.27768688	    101.62601658	     69.30006930	     99.70089731	     64.51612903	     64.51612903	     70.12622717	     83.68200829	     68.02721076	     37.43916136	     27.77777778	     41.32231405	     27.63957988	     39.71405878	     36.94126339	     64.14368185	     32.64773098	     56.21135472	     37.42514970	     59.55926147	     49.06771344	     51.49330587	     61.76652254	     58.92751915	     52.11047420	     16.06941989	     34.71017008	     15.29285824	     15.29285824	     46.57661854	     35.71428571	     73.42143906	     31.86743149	   1428.57142857	     15.71338781	     30.45994517	     27.27768688	    101.62601658	     69.30006930	     99.70089731	     64.51612903	     64.51612903	     70.12622717	     83.68200829	     68.02721077	     37.43916136	     27.77777778	     41.32231405	     27.63957988	     39.71405878	     36.94126339	     64.14368185	     32.64773098	     56.21135472	     37.42514970	     59.55926147	     49.06771344	     51.49330587	     61.76652254	     58.92751915	     52.11047420
      0.32293305	     16.06941989	     34.71017008	     15.29285824	     15.29285824	     46.57661854	     35.71428571	     73.42143906	     31.86743149	     14.28571429	     15.71338781	     30.45994517	     27.27768688	    101.62601658	     69.30006930	     99.70089731	     64.51612903	     64.51612903	     70.12622717	     83.68200829	     68.02721076	     37.43916136	     27.77777778	     41.32231405	     27.63957988	     39.71405878	     36.94126339	     64.14368185	     32.64773098	     56.21135472	     37.42514970	     59.55926147	     49.06771344	     51.49330587	     61.76652254	     58.92751915	     52.11047420	     16.06941989	     34.71017008	     15.29285824	     15.29285824	     46.57661854	     35.71428571	     73.42143906	     31.86743149	   1428.57142857	     15.71338781	     30.45994517	     27.27768688	    101.62601658	     69.30006930	     99.70089731	     64.51612903	     64.51612903	     70.12622717	     83.68200829	     68.02721077	     37.43916136	     27.77777778	     41.32231405	     27.63957988	     39.71405878	     36.94126339	     64.14368185	     32.64773098	     56.21135472	     37.42514970	     59.55926147	     49.06771344	     51.49330587	     61.76652254	     58.92751915	     52.11047420
      0.32479971	     16.06941989	     34.71017008	     15.29285824	     15.29285824	     46.57661854	     35.71428571	     73.42143906	     31.86743149	     14.28571429	     15.71338781	     30.45994517	     27.27768688	    101.62601658	     69.30006930	     99.70089731	     64.51612903	     64.51612903	     70.12622717	     83.68200829	     68.02721076	     37.43916136	     27.77777778	     41.32231405	     27.63957988	     39.71405878	     36.94126339	     64.14368185	     32.64773098	     56.21135472	     37.42514970	     59.55926147	     49.06771344	     51.49330587	     61.76652254	     58.92751915	     52.11047420	     16.06941989	     34.71017008	     15.29285824	     15.29285824	     46.57661854	     35.71428571	     73.42143906	     31.86743149	   1428.57142857	     15.71338781	     30.45994517	     27.27768688	    101.62601658	     69.30006930	     99.70089731	     64.51612903	     64.51612903	     70.12622717	     83.68200829	     68.02721077	     37.43916136	     27.77777778	     41.32231405	     27.63957988	     39.71405878	     36.94126339	     64.14368185	     32.64773098	     56.21135472	     37.42514970	     59.55926147	     49.06771344	     51.49330587	     61.76652254	     58.92751915	     52.11047420
      0.32666638	     16.06941989	     34.71017008	     15.29285824	     15.29285824	     46.57661854	     35.71428571	     73.42143906	     31.86743149	     14.28571429	     15.71338781	     30.45994517	     27.27768688	    101.62601658	     69.30006930	     99.70089731	     64.51612903	     64.51612903	     70.12622717	     83.68200829	     68.02721076	     37.43916136	     27.77777778	     41.32231405	     27.63957988	     39.71405878	     36.94126339	     64.14368185	     32.64773098	     56.21135472	     37.42514970	     59.55926147	     49.06771344	     51.49330587	     61.76652254	     58.92751915	     52.11047420	     16.06941989	     34.71017008	     15.29285824	     15.29285824	     46.57661854	     35.71428571	     73.42143906	     31.86743149	   1428.57142857	     15.71338781	     30.45994517	     27.27768688	    101.62601658	     69.30006930	     99.70089731	     64.51612903	     64.51612903	     70.12622717	     83.68200829	     68.02721077	     37.43916136	     27.77777778	     41.32231405	     27.63957988	     39.71405878	     36.94126339	     64.14368185	     32.64773098	     56.21135472	     37.42514970	     59.55926147	     49.06771344	     51.49330587	     61.76652254	     58.92751915	     52.11047420
      0.32853304	     16.06941989	     34.71017008	     15.29285824	     15.29285824	     46.57661854	     35.71428571	     73.42143906	     31.86743149	     14.28571429	     15.71338781	     30.45994517	     27.27768688	    101.62601658	     69.30006930	     99.70089731	     64.51612903	     64.51612903	     70.12622717	     83.68200829	     68.02721076	     37.43916136	     27.77777778	     41.32231405	     27.63957988	     39.71405878	     36.94126339	     64.14368185	     32.64773098	     56.21135472	     37.42514970	     59.55926147	     49.06771344	     51.49330587	     61.76652254	     58.92751915	     52.11047420	     16.06941989	     34.71017008	     15.29285824	     15.29285824	     46.57661854	     35.71428571	     73.42143906	     31.86743149	   1428.57142857	     15.71338781	     30.45994517	     27.27768688	    101.62601658	     69.30006930	     99.70089731	     64.51612903	     64.51612903	     70.12622717	     83.68200829	     68.02721077	     37.43916136	     27.77777778	     41.32231405	     27.63957988	     39.71405878	     36.94126339	     64.14368185	     32.64773098	     56.21135472	     37.42514970	     59.55926147	     49.06771344	     51.49330587	     61.76652254	     58.92751915	     52.11047420
      0.33039971	     16.06941989	     34.71017008	     15.29285824	     15.29285824	     46.57661854	     35.71428571	     73.42143906	     31.86743149	     14.28571429	     15.71338781	     30.45994517	     27.27768688	    101.62601658	     69.30006930	     99.70089731	     64.51612903	     64.51612903	     70.12622717	     83.68200829	     68.02721076	     37.43916136	     27.77777778	     41.32231405	     27.63957988	     39.71405878	     36.94126339	     64.14368185	     32.64773098	     56.21135472	     37.42514970	     59.55926147	     49.06771344	     51.49330587	     61.76652254	     58.92751915	     52.11047420	     16.06941989	     34.71017008	     15.29285824	     15.29285824	     46.57661854	     35.71428571	     73.42143906	     31.86743149	   1428.57142857	     15.71338781	     30.45994517	     27.27768688	    101.62601658	     69.30006930	     99.70089731	     64.51612903	     64.51612903	     70.12622717	     83.68200829	     68.02721077	     37.43916136	     27.77777778	     41.32231405	     27.63957988	     39.71405878	     36.94126339	     64.14368185	     32.64773098	     56.21135472	     37.42514970	     59.55926147	     49.06771344	     51.49330587	     61.76652254	     58.92751915	     52.11047420
      0.33226637	     16.06941989	     34.71017008	     15.29285824	     15.29285824	     46.57661854	     35.71428571	     73.42143906	     31.86743149	     14.28571429	     15.71338781	     30.45994517	     27.27768688	    101.62601658	     69.30006930	     99.70089731	     64.51612903	     64.51612903	     70.12622717	     83.68200829	     68.02721076	     37.43916136	     27.77777778	     41.32231405	     27.63957988	     39.71405878	     36.94126339	     64.14368185	     32.64773098	     56.21135472	     37.42514970	     59.55926147	     49.06771344	     51.49330587	     61.76652254	     58.92751915	     52.11047420	     16.06941989	     34.71017008	     15.29285824	     15.29285824	     46.57661854	     35.71428571	     73.42143906	     31.86743149	   1428.57142857	     15.71338781	     30.45994517	     27.27768688	    101.62601658	     69.30006930	     99.70089731	     64.51612903	     64.51612903	     70.12622717	     83.68200829	     68.02721077	     37.43916136	     27.77777778	     41.32231405	     27.63957988	     39.71405878	     36.94126339	     64.14368185	     32.64773098	     56.21135472	     37.42514970	     59.55926147	     49.06771344	     51.49330587	     61.76652254	     58.92751915	     52.11047420
      0.33413304	     16.06941989	     34.71017008	     15.29285824	     15.29285824	     46.57661854	     35.71428571	     73.42143906	     31.86743149	     14.28571429	     15.71338781	     30.45994517	     27.27768688	    101.62601658	     69.30006930	     99.70089731	     64.51612903	     64.51612903	     70.12622717	     83.68200829	     68.02721076	     37.43916136	     27.77777778	     41.32231405	     27.63957988	     39.71405878	     36.94126339	     64.14368185	     32.64773098	     56.21135472	     37.42514970	     59.55926147	     49.06771344	     51.49330587	     61.76652254	     58.92751915	     52.11047420	     16.06941989	     34.71017008	     15.29285824	     15.29285824	     46.57661854	     35.71428571	     73.42143906	     31.86743149	   1428.57142857	     15.71338781	     30.45994517	     27.27768688	    101.62601658	     69.30006930	     99.70089731	     64.51612903	     64.51612903	     70.12622717	     83.68200829	     68.02721077	     37.43916136	     27.77777778	     41.32231405	     27.63957988	     39.71405878	     36.94126339	     64.14368185	     32.64773098	     56.21135472	     37.42514970	     59.55926147	     49.06771344	     51.49330587	     61.76652254	     58.92751915	     52.11047420
      0.33599970	     16.06941989	     34.71017008	     15.29285824	     15.29285824	     46.57661854	     35.71428571	     73.42143906	     31.86743149	     14.28571429	     15.71338781	     30.45994517	     27.27768688	    101.62601658	     69.30006930	     99.70089731	     64.51612903	     64.51612903	     70.12622717	     83.68200829	     68.02721076	     37.43916136	     27.77777778	     41.32231405	     27.63957988	     39.71405878	     36.94126339	     64.14368185	     32.64773098	     56.21135472	     37.42514970	     59.55926147	     49.06771344	     51.49330587	     61.76652254	     58.92751915	     52.11047420	     16.06941989	     34.71017008	     15.29285824	     15.29285824	     46.57661854	     35.71428571	     73.42143906	     31.86743149	   1428.57142857	     15.71338781	     30.45994517	     27.27768688	    101.62601658	     69.30006930	     99.70089731	     64.51612903	     64.51612903	     70.12622717	     83.68200829	     68.02721077	     37.43916136	     27.77777778	     41.32231405	     27.63957988	     39.71405878	     36.94126339	     64.14368185	     32.64773098	     56.21135472	     37.42514970	     59.55926147	     49.06771344	     51.49330587	     61.76652254	     58.92751915	     52.11047420
      0.33786637	     16.06941989	     34.71017008	     15.29285824	     15.29285824	     46.57661854	     35.71428571	     73.42143906	     31.86743149	     14.28571429	     15.71338781	     30.45994517	     27.27768688	    101.62601658	     69.30006930	     99.70089731	     64.51612903	     64.51612903	     70.12622717	     83.68200829	     68.02721076	     37.43916136	     27.77777778	     41.32231405	     27.63957988	     39.71405878	     36.94126339	     64.14368185	     32.64773098	     56.21135472	     37.42514970	     59.55926147	     49.06771344	     51.49330587	     61.76652254	     58.92751915	     52.11047420	     16.06941989	     34.71017008	     15.29285824	     15.29285824	     46.57661854	     35.71428571	     73.42143906	     31.86743149	   1428.57142857	     15.71338781	     30.45994517	     27.27768688	    101.62601658	     69.30006930	     99.70089731	     64.51612903	     64.51612903	     70.12622717	     83.68200829	     68.02721077	     37.43916136	     27.77777778	     41.32231405	     27.63957988	     39.71405878	     36.94126339	     64.14368185	     32.64773098	     56.21135472	     37.42514970	     59.55926147	     49.06771344	     51.49330587	     61.76652254	     58.92751915	     52.11047420
      0.33973303	     16.06941989	     34.71017008	     15.29285824	     15.29285824	     46.57661854	     35.71428571	     73.42143906	     31.86743149	     14.28571429	     15.71338781	     30.45994517	     27.27768688	    101.62601658	     69.30006930	     99.70089731	     64.51612903	     64.51612903	     70.12622717	     83.68200829	     68.02721076	     37.43916136	     27.77777778	     41.32231405	     27.63957988	     39.71405878	     36.94126339	     64.14368185	     32.64773098	     56.21135472	     37.42514970	     59.55926147	     49.06771344	     51.49330587	     61.76652254	     58.92751915	     52.11047420	     16.06941989	     34.71017008	     15.29285824	     15.29285824	     46.57661854	     35.71428571	     73.42143906	     31.86743149	   1428.57142857	     15.71338781	     30.45994517	     27.27768688	    101.62601658	     69.30006930	     99.70089731	     64.51612903	     64.51612903	     70.12622717	     83.68200829	     68.02721077	     37.43916136	     27.77777778	     41.32231405	     27.63957988	     39.71405878	     36.94126339	     64.14368185	     32.64773098	     56.21135472	     37.42514970	     59.55926147	     49.06771344	     51.49330587	     61.76652254	     58.92751915	     52.11047420
      0.34159970	     16.06941989	     34.71017008	     15.29285824	     15.29285824	     46.57661854	     35.71428571	     73.42143906	     31.86743149	     14.28571429	     15.71338781	     30.45994517	     27.27768688	    101.62601658	     69.30006930	     99.70089731	     64.51612903	     64.51612903	     70.12622717	     83.68200829	     68.02721076	     37.43916136	     27.77777778	     41.32231405	     27.63957988	     39.71405878	     36.94126339	     64.14368185	     32.64773098	     56.21135472	     37.42514970	     59.55926147	     49.06771344	     51.49330587	     61.76652254	     58.92751915	     52.11047420	     16.06941989	     34.71017008	     15.29285824	     15.29285824	     46.57661854	     35.71428571	     73.42143906	     31.86743149	   1428.57142857	     15.71338781	     30.45994517	     27.27768688	    101.62601658	     69.30006930	     99.70089731	     64.51612903	     64.51612903	     70.12622717	     83.68200829	     68.02721077	     37.43916136	     27.77777778	     41.32231405	     27.63957988	     39.71405878	     36.94126339	     64.14368185	     32.64773098	     56.21135472	     37.42514970	     59.55926147	     49.06771344	     51.49330587	     61.76652254	     58.92751915	     52.11047420
      0.34346636	     16.06941989	     34.71017008	     15.29285824	     15.29285824	     46.57661854	     35.71428571	     73.42143906	     31.86743149	     14.28571429	     15.71338781	     30.45994517	     27.27768688	    101.62601658	     69.30006930	     99.70089731	     64.51612903	     64.51612903	     70.12622717	     83.68200829	     68.02721076	     37.43916136	     27.77777778	     41.32231405	     27.63957988	     39.71405878	     36.94126339	     64.14368185	     32.64773098	     56.21135472	     37.42514970	     59.55926147	     49.06771344	     51.49330587	     61.76652254	     58.92751915	     52.11047420	     16.06941989	     34.71017008	     15.29285824	     15.29285824	     46.57661854	     35.71428571	     73.42143906	     31.86743149	   1428.57142857	     15.71338781	     30.45994517	     27.27768688	    101.62601658	     69.30006930	     99.70089731	     64.51612903	     64.51612903	     70.12622717	     83.68200829	     68.02721077	     37.43916136	     27.77777778	     41.32231405	     27.63957988	     39.71405878	     36.94126339	     64.14368185	     32.64773098	     56.21135472	     37.42514970	     59.55926147	     49.06771344	     51.49330587	     61.76652254	     58.92751915	     52.11047420
      0.34533303	     16.06941989	     34.71017008	     15.29285824	     15.29285824	     46.57661854	     35.71428571	     73.42143906	     31.86743149	     14.28571429	     15.71338781	     30.45994517	     27.27768688	    101.62601658	     69.30006930	     99.70089731	     64.51612903	     64.51612903	     70.12622717	     83.68200829	     68.02721076	     37.43916136	     27.77777778	     41.32231405	     27.63957988	     39.71405878	     36.94126339	     64.14368185	     32.64773098	     56.21135472	     37.42514970	     59.55926147	     49.06771344	     51.49330587	     61.76652254	     58.92751915	     52.11047420	     16.06941989	     34.71017008	     15.29285824	     15.29285824	     46.57661854	     35.71428571	     73.42143906	     31.86743149	   1428.57142857	     15.71338781	     30.45994517	     27.27768688	    101.62601658	     69.30006930	     99.70089731	     64.51612903	     64.51612903	     70.12622717	     83.68200829	     68.02721077	     37.43916136	     27.77777778	     41.32231405	     27.63957988	     39.71405878	     36.94126339	     64.14368185	     32.64773098	     56.21135472	     37.42514970	     59.55926147	     49.06771344	     51.49330587	     61.76652254	     58.92751915	     52.11047420
      0.34719969	     16.06941989	     34.71017008	     15.29285824	     15.29285824	     46.57661854	     35.71428571	     73.42143906	     31.86743149	     14.28571429	     15.71338781	     30.45994517	     27.27768688	    101.62601658	     69.30006930	     99.70089731	     64.51612903	     64.51612903	     70.12622717	     83.68200829	     68.02721076	     37.43916136	     27.77777778	     41.32231405	     27.63957988	     39.71405878	     36.94126339	     64.14368185	     32.64773098	     56.21135472	     37.42514970	     59.55926147	     49.06771344	     51.49330587	     61.76652254	     58.92751915	     52.11047420	     16.06941989	     34.71017008	     15.29285824	     15.29285824	     46.57661854	     35.71428571	     73.42143906	     31.86743149	   1428.57142857	     15.71338781	     30.45994517	     27.27768688	    101.62601658	     69.30006930	     99.70089731	     64.51612903	     64.51612903	     70.12622717	     83.68200829	     68.02721077	     37.43916136	     27.77777778	     41.32231405	     27.63957988	     39.71405878	     36.94126339	     64.14368185	     32.64773098	     56.21135472	     37.42514970	     59.55926147	     49.06771344	     51.49330587	     61.76652254	     58.92751915	     52.11047420
      0.34906635	     16.06941989	     34.71017008	     15.29285824	     15.29285824	     46.57661854	     35.71428571	     73.42143906	     31.86743149	     14.28571429	     15.71338781	     30.45994517	     27.27768688	    101.62601658	     69.30006930	     99.70089731	     64.51612903	     64.51612903	     70.12622717	     83.68200829	     68.02721076	     37.43916136	     27.77777778	     41.32231405	     27.63957988	     39.71405878	     36.94126339	     64.14368185	     32.64773098	     56.21135472	     37.42514970	     59.55926147	     49.06771344	     51.49330587	     61.76652254	     58.92751915	     52.11047420	     16.06941989	     34.71017008	     15.29285824	     15.29285824	     46.57661854	     35.71428571	     73.42143906	     31.86743149	   1428.57142857	     15.71338781	     30.45994517	     27.27768688	    101.62601658	     69.30006930	     99.70089731	     64.51612903	     64.51612903	     70.12622717	     83.68200829	     68.02721077	     37.43916136	     27.77777778	     41.32231405	     27.63957988	     39.71405878	     36.94126339	     64.14368185	     32.64773098	     56.21135472	     37.42514970	     59.55926147	     49.06771344	     51.49330587	     61.76652254	     58.92751915	     52.11047420
      0.35093302	     16.06941989	     34.71017008	     15.29285824	     15.29285824	     46.57661854	     35.71428571	     73.42143906	     31.86743149	     14.28571429	     15.71338781	     30.45994517	     27.27768688	    101.62601658	     69.30006930	     99.70089731	     64.51612903	     64.51612903	     70.12622717	     83.68200829	     68.02721076	     37.43916136	     27.77777778	     41.32231405	     27.63957988	     39.71405878	     36.94126339	     64.14368185	     32.64773098	     56.21135472	     37.42514970	     59.55926147	     49.06771344	     51.49330587	     61.76652254	     58.92751915	     52.11047420	     16.06941989	     34.71017008	     15.29285824	     15.29285824	     46.57661854	     35.71428571	     73.42143906	     31.86743149	   1428.57142857	     15.71338781	     30.45994517	     27.27768688	    101.62601658	     69.30006930	     99.70089731	     64.51612903	     64.51612903	     70.12622717	     83.68200829	     68.02721077	     37.43916136	     27.77777778	     41.32231405	     27.63957988	     39.71405878	     36.94126339	     64.14368185	     32.64773098	     56.21135472	     37.42514970	     59.55926147	     49.06771344	     51.49330587	     61.76652254	     58.92751915	     52.11047420
      0.35279969	     16.06941989	     34.71017008	     15.29285824	     15.29285824	     46.57661854	     35.71428571	     73.42143906	     31.86743149	     14.28571429	     15.71338781	     30.45994517	     27.27768688	    101.62601658	     69.30006930	     99.70089731	     64.51612903	     64.51612903	     70.12622717	     83.68200829	     68.02721076	     37.43916136	     27.77777778	     41.32231405	     27.63957988	     39.71405878	     36.94126339	     64.14368185	     32.64773098	     56.21135472	     37.42514970	     59.55926147	     49.06771344	     51.49330587	     61.76652254	     58.92751915	     52.11047420	     16.06941989	     34.71017008	     15.29285824	     15.29285824	     46.57661854	     35.71428571	     73.42143906	     31.86743149	   1428.57142857	     15.71338781	     30.45994517	     27.27768688	    101.62601658	     69.30006930	     99.70089731	     64.51612903	     64.51612903	     70.12622717	     83.68200829	     68.02721077	     37.43916136	     27.77777778	     41.32231405	     27.63957988	     39.71405878	     36.94126339	     64.14368185	     32.64773098	     56.21135472	     37.42514970	     59.55926147	     49.06771344	     51.49330587	     61.76652254	     58.92751915	     52.11047420
      0.35466635	     16.06941989	     34.71017008	     15.29285824	     15.29285824	     46.57661854	     35.71428571	     73.42143906	     31.86743149	     14.28571429	     15.71338781	     30.45994517	     27.27768688	    101.62601658	     69.30006930	     99.70089731	     64.51612903	     64.51612903	     70.12622717	     83.68200829	     68.02721076	     37.43916136	     27.77777778	     41.32231405	     27.63957988	     39.71405878	     36.94126339	     64.14368185	     32.64773098	     56.21135472	     37.42514970	     59.55926147	     49.06771344	     51.49330587	     61.76652254	     58.92751915	     52.11047420	     16.06941989	     34.71017008	     15.29285824	     15.29285824	     46.57661854	     35.71428571	     73.42143906	     31.86743149	   1428.57142857	     15.71338781	     30.45994517	     27.27768688	    101.62601658	     69.30006930	     99.70089731	     64.51612903	     64.51612903	     70.12622717	     83.68200829	     68.02721077	     37.43916136	     27.77777778	     41.32231405	     27.63957988	     39.71405878	     36.94126339	     64.14368185	     32.64773098	     56.21135472	     37.42514970	     59.55926147	     49.06771344	     51.49330587	     61.76652254	     58.92751915	     52.11047420
      0.35653302	     16.06941989	     34.71017008	     15.29285824	     15.29285824	     46.57661854	     35.71428571	     73.42143906	     31.86743149	     14.28571429	     15.71338781	     30.45994517	     27.27768688	    101.62601658	     69.30006930	     99.70089731	     64.51612903	     64.51612903	     70.12622717	     83.68200829	     68.02721076	     37.43916136	     27.77777778	     41.32231405	     27.63957988	     39.71405878	     36.94126339	     64.14368185	     32.64773098	     56.21135472	     37.42514970	     59.55926147	     49.06771344	     51.49330587	     61.76652254	     58.92751915	     52.11047420	     16.06941989	     34.71017008	     15.29285824	     15.29285824	     46.57661854	     35.71428571	     73.42143906	     31.86743149	   1428.57142857	     15.71338781	     30.45994517	     27.27768688	    101.62601658	     69.30006930	     99.70089731	     64.51612903	     64.51612903	     70.12622717	     83.68200829	     68.02721077	     37.43916136	     27.77777778	     41.32231405	     27.63957988	     39.71405878	     36.94126339	     64.14368185	     32.64773098	     56.21135472	     37.42514970	     59.55926147	     49.06771344	     51.49330587	     61.76652254	     58.92751915	     52.11047420
      0.35839968	     16.06941989	     34.71017008	     15.29285824	     15.29285824	     46.57661854	     35.71428571	     73.42143906	     31.86743149	     14.28571429	     15.71338781	     30.45994517	     27.27768688	    101.62601658	     69.30006930	     99.70089731	     64.51612903	     64.51612903	     70.12622717	     83.68200829	     68.02721076	     37.43916136	     27.77777778	     41.32231405	     27.63957988	     39.71405878	     36.94126339	     64.14368185	     32.64773098	     56.21135472	     37.42514970	     59.55926147	     49.06771344	     51.49330587	     61.76652254	     58.92751915	     52.11047420	     16.06941989	     34.71017008	     15.29285824	     15.29285824	     46.57661854	     35.71428571	     73.42143906	     31.86743149	   1428.57142857	     15.71338781	     30.45994517	     27.27768688	    101.62601658	     69.30006930	     99.70089731	     64.51612903	     64.51612903	     70.12622717	     83.68200829	     68.02721077	     37.43916136	     27.77777778	     41.32231405	     27.63957988	     39.71405878	     36.94126339	     64.14368185	     32.64773098	     56.21135472	     37.42514970	     59.55926147	     49.06771344	     51.49330587	     61.76652254	     58.92751915	     52.11047420
      0.36026634	     16.06941989	     34.71017008	     15.29285824	     15.29285824	     46.57661854	     35.71428571	     73.42143906	     31.86743149	     14.28571429	     15.71338781	     30.45994517	     27.27768688	    101.62601658	     69.30006930	     99.70089731	     64.51612903	     64.51612903	     70.12622717	     83.68200829	     68.02721076	     37.43916136	     27.77777778	     41.32231405	     27.63957988	     39.71405878	     36.94126339	     64.14368185	     32.64773098	     56.21135472	     37.42514970	     59.55926147	     49.06771344	     51.49330587	     61.76652254	     58.92751915	     52.11047420	     16.06941989	     34.71017008	     15.29285824	     15.29285824	     46.57661854	     35.71428571	     73.42143906	     31.86743149	   1428.57142857	     15.71338781	     30.45994517	     27.27768688	    101.62601658	     69.30006930	     99.70089731	     64.51612903	     64.51612903	     70.12622717	     83.68200829	     68.02721077	     37.43916136	     27.77777778	     41.32231405	     27.63957988	     39.71405878	     36.94126339	     64.14368185	     32.64773098	     56.21135472	     37.42514970	     59.55926147	     49.06771344	     51.49330587	     61.76652254	     58.92751915	     52.11047420
      0.36213301	     16.06941989	     34.71017008	     15.29285824	     15.29285824	     46.57661854	     35.71428571	     73.42143906	     31.86743149	     14.28571429	     15.71338781	     30.45994517	     27.27768688	    101.62601658	     69.30006930	     99.70089731	     64.51612903	     64.51612903	     70.12622717	     83.68200829	     68.02721076	     37.43916136	     27.77777778	     41.32231405	     27.63957988	     39.71405878	     36.94126339	     64.14368185	     32.64773098	     56.21135472	     37.42514970	     59.55926147	     49.06771344	     51.49330587	     61.76652254	     58.92751915	     52.11047420	     16.06941989	     34.71017008	     15.29285824	     15.29285824	     46.57661854	     35.71428571	     73.42143906	     31.86743149	   1428.57142857	     15.71338781	     30.45994517	     27.27768688	    101.62601658	     69.30006930	     99.70089731	     64.51612903	     64.51612903	     70.12622717	     83.68200829	     68.02721077	     37.43916136	     27.77777778	     41.32231405	     27.63957988	     39.71405878	     36.94126339	     64.14368185	     32.64773098	     56.21135472	     37.42514970	     59.55926147	     49.06771344	     51.49330587	     61.76652254	     58.92751915	     52.11047420
      0.36399968	     16.06941989	     34.71017008	     15.29285824	     15.29285824	     46.57661854	     35.71428571	     73.42143906	     31.86743149	     14.28571429	     15.71338781	     30.45994517	     27.27768688	    101.62601658	     69.30006930	     99.70089731	     64.51612903	     64.51612903	     70.12622717	     83.68200829	     68.02721076	     37.43916136	     27.77777778	     41.32231405	     27.63957988	     39.71405878	     36.94126339	     64.14368185	     32.64773098	     56.21135472	     37.42514970	     59.55926147	     49.06771344	     51.49330587	     61.76652254	     58.92751915	     52.11047420	     16.06941989	     34.71017008	     15.29285824	     15.29285824	     46.57661854	     35.71428571	     73.42143906	     31.86743149	   1428.57142857	     15.71338781	     30.45994517	     27.27768688	    101.62601658	     69.30006930	     99.70089731	     64.51612903	     64.51612903	     70.12622717	     83.68200829	     68.02721077	     37.43916136	     27.77777778	     41.32231405	     27.63957988	     39.71405878	     36.94126339	     64.14368185	     32.64773098	     56.21135472	     37.42514970	     59.55926147	     49.06771344	     51.49330587	     61.76652254	     58.92751915	     52.11047420
      0.36586634	     16.06941989	     34.71017008	     15.29285824	     15.29285824	     46.57661854	     35.71428571	     73.42143906	     31.86743149	     14.28571429	     15.71338781	     30.45994517	     27.27768688	    101.62601658	     69.30006930	     99.70089731	     64.51612903	     64.51612903	     70.12622717	     83.68200829	     68.02721076	     37.43916136	     27.77777778	     41.32231405	     27.63957988	     39.71405878	     36.94126339	     64.14368185	     32.64773098	     56.21135472	     37.42514970	     59.55926147	     49.06771344	     51.49330587	     61.76652254	     58.92751915	     52.11047420	     16.06941989	     34.71017008	     15.29285824	     15.29285824	     46.57661854	     35.71428571	     73.42143906	     31.86743149	   1428.57142857	     15.71338781	     30.45994517	     27.27768688	    101.62601658	     69.30006930	     99.70089731	     64.51612903	     64.51612903	     70.12622717	     83.68200829	     68.02721077	     37.43916136	     27.77777778	     41.32231405	     27.63957988	     39.71405878	     36.94126339	     64.14368185	     32.64773098	     56.21135472	     37.42514970	     59.55926147	     49.06771344	     51.49330587	     61.76652254	     58.92751915	     52.11047420
      0.36773301	     16.06941989	     34.71017008	     15.29285824	     15.29285824	     46.57661854	     35.71428571	     73.42143906	     31.86743149	     14.28571429	     15.71338781	     30.45994517	     27.27768688	    101.62601658	     69.30006930	     99.70089731	     64.51612903	     64.51612903	     70.12622717	     83.68200829	     68.02721076	     37.43916136	     27.77777778	     41.32231405	     27.63957988	     39.71405878	     36.94126339	     64.14368185	     32.64773098	     56.21135472	     37.42514970	     59.55926147	     49.06771344	     51.49330587	     61.76652254	     58.92751915	     52.11047420	     16.06941989	     34.71017008	     15.29285824	     15.29285824	     46.57661854	     35.71428571	     73.42143906	     31.86743149	   1428.57142857	     15.71338781	     30.45994517	     27.27768688	    101.62601658	     69.30006930	     99.70089731	     64.51612903	     64.51612903	     70.12622717	     83.68200829	     68.02721077	     37.43916136	     27.77777778	     41.32231405	     27.63957988	     39.71405878	     36.94126339	     64.14368185	     32.64773098	     56.21135472	     37.42514970	     59.55926147	     49.06771344	     51.49330587	     61.76652254	     58.92751915	     52.11047420
      0.36959967	     16.06941989	     34.71017008	     15.29285824	     15.29285824	     46.57661854	     35.71428571	     73.42143906	     31.86743149	     14.28571429	     15.71338781	     30.45994517	     27.27768688	    101.62601658	     69.30006930	     99.70089731	     64.51612903	     64.51612903	     70.12622717	     83.68200829	     68.02721076	     37.43916136	     27.77777778	     41.32231405	     27.63957988	     39.71405878	     36.94126339	     64.14368185	     32.64773098	     56.21135472	     37.42514970	     59.55926147	     49.06771344	     51.49330587	     61.76652254	     58.92751915	     52.11047420	     16.06941989	     34.71017008	     15.29285824	     15.29285824	     46.57661854	     35.71428571	     73.42143906	     31.86743149	   1428.57142857	     15.71338781	     30.45994517	     27.27768688	    101.62601658	     69.30006930	     99.70089731	     64.51612903	     64.51612903	     70.12622717	     83.68200829	     68.02721077	     37.43916136	     27.77777778	     41.32231405	     27.63957988	     39.71405878	     36.94126339	     64.14368185	     32.64773098	     56.21135472	     37.42514970	     59.55926147	     49.06771344	     51.49330587	     61.76652254	     58.92751915	     52.11047420
      0.37146633	     16.06941989	     34.71017008	     15.29285824	     15.29285824	     46.57661854	     35.71428571	     73.42143906	     31.86743149	     14.28571429	     15.71338781	     30.45994517	     27.27768688	    101.62601658	     69.30006930	     99.70089731	     64.51612903	     64.51612903	     70.12622717	     83.68200829	     68.02721076	     37.43916136	     27.77777778	     41.32231405	     27.63957988	     39.71405878	     36.94126339	     64.14368185	     32.64773098	     56.21135472	     37.42514970	     59.55926147	     49.06771344	     51.49330587	     61.76652254	     58.92751915	     52.11047420	     16.06941989	     34.71017008	     15.29285824	     15.29285824	     46.57661854	     35.71428571	     73.42143906	     31.86743149	   1428.57142857	     15.71338781	     30.45994517	     27.27768688	    101.62601658	     69.30006930	     99.70089731	     64.51612903	     64.51612903	     70.12622717	     83.68200829	     68.02721077	     37.43916136	     27.77777778	     41.32231405	     27.63957988	     39.71405878	     36.94126339	     64.14368185	     32.64773098	     56.21135472	     37.42514970	     59.55926147	     49.06771344	     51.49330587	     61.76652254	     58.92751915	     52.11047420
      0.37333300	     16.06941989	     34.71017008	     15.29285824	     15.29285824	     46.57661854	     35.71428571	     73.42143906	     31.86743149	     14.28571429	     15.71338781	     30.45994517	     27.27768688	    101.62601658	     69.30006930	     99.70089731	     64.51612903	     64.51612903	     70.12622717	     83.68200829	     68.02721076	     37.43916136	     27.77777778	     41.32231405	     27.63957988	     39.71405878	     36.94126339	     64.14368185	     32.64773098	     56.21135472	     37.42514970	     59.55926147	     49.06771344	     51.49330587	     61.76652254	     58.92751915	     52.11047420	     16.06941989	     34.71017008	     15.29285824	     15.29285824	     46.57661854	     35.71428571	     73.42143906	     31.86743149	   1428.57142857	     15.71338781	     30.45994517	     27.27768688	    101.62601658	     69.30006930	     99.70089731	     64.51612903	     64.51612903	     70.12622717	     83.68200829	     68.02721077	     37.43916136	     27.77777778	     41.32231405	     27.63957988	     39.71405878	     36.94126339	     64.14368185	     32.64773098	     56.21135472	     37.42514970	     59.55926147	     49.06771344	     51.49330587	     61.76652254	     58.92751915	     52.11047420
