# Supplementary material for: Computational modelling of muscle fibre operating ranges in the hindlimb of a small ground bird (Eudromia elegans), with implications for modelling locomotion in extinct species
Source: PLoS Comput Biol. 2021 Apr 1;17(4):e1008843. doi: 10.1371/journal.pcbi.1008843 (PMC8016346; doi:10.1371/journal.pcbi.1008843)
Supplement: S1 Code. MATLAB code used for (a) processing raw forceplate data, (b) performing the tracking simulations, (c) performing the inverse simulation, and (d) performing the static simulations — (ZIP) [file pcbi.1008843.s007.zip › Inverse Simulation/Running/MuscleAnalysis/Tinamou_GroundedRun_Kinematics_MuscleAnalysis_TendonLength.sto]

TendonLength
version=1
nRows=201
nColumns=73
inDegrees=no

This analysis gathers basic information about muscles during a simulation (e.g., forces, tendon lenghts, moment arms, etc).
Units are S.I. units (second, meters, Newtons, ...)
Angles are in degrees.

endheader
time	L_IC	L_ILPR	L_ILPOa	L_ILPOp	L_AMB	L_FMTL	L_FMTI	L_FMTM	L_ILFB	L_FCLP	L_FCLA	L_FCM	L_IFE	L_ITCr	L_ITM	L_ITCaa	L_ITCap	L_ISF	L_OM	L_OL	L_CFP	L_PIFML	L_GL	L_GI	L_GM	L_FL	L_TCf	L_TCt	L_EDL	L_FDL	L_FHL	L_FP2	L_FPP2	L_FP3	L_FPP3	L_FP4	R_IC	R_ILPR	R_ILPOa	R_ILPOp	R_AMB	R_FMTL	R_FMTI	R_FMTM	R_ILFB	R_FCLP	R_FCLA	R_FCM	R_IFE	R_ITCr	R_ITM	R_ITCaa	R_ITCap	R_ISF	R_OM	R_OL	R_CFP	R_PIFML	R_GL	R_GI	R_GM	R_FL	R_TCf	R_TCt	R_EDL	R_FDL	R_FHL	R_FP2	R_FPP2	R_FP3	R_FPP3	R_FP4
      0.00000000	     -0.93083198	     -0.92541146	     -0.92615183	     -0.92173413	     -0.94665762	     -0.95950214	     -0.95167866	     -0.95838553	     -0.94717287	     -0.92725497	     -0.92797254	     -0.95153004	     -0.98189259	     -0.97400181	     -0.98405634	     -0.96751435	     -0.97628507	     -0.96913657	     -0.96581896	     -0.98939306	     -0.96395503	     -0.96481358	     -0.90826579	     -0.91070169	     -0.90965001	     -0.85451428	     -0.92073531	     -0.92988579	     -0.86922947	     -0.87188130	     -0.84552175	     -0.86079420	     -0.85448931	     -0.85271393	     -0.84457741	     -0.85663864	     -0.93333786	     -0.92880106	     -0.92691918	     -0.92135870	     -0.94803763	     -0.96009782	     -0.95339804	     -0.96004435	     -0.94108365	     -0.92067831	     -0.92543722	     -0.94478715	     -0.98248825	     -0.97217009	     -0.98259407	     -0.96551289	     -0.97476946	     -0.96985887	     -0.96660685	     -0.98966706	     -0.96360446	     -0.96276584	     -0.91287951	     -0.91218292	     -0.91463691	     -0.85405335	     -0.91804817	     -0.92580283	     -0.87298715	     -0.87139280	     -0.84481626	     -0.86028506	     -0.85421353	     -0.85137821	     -0.84423551	     -0.85812941
      0.00186667	     -0.93136523	     -0.92596074	     -0.92623260	     -0.92163870	     -0.94690330	     -0.95958037	     -0.95194577	     -0.95864417	     -0.94625953	     -0.92648113	     -0.92767167	     -0.95076885	     -0.98195313	     -0.97384314	     -0.98390340	     -0.96729984	     -0.97611431	     -0.96919754	     -0.96589609	     -0.98942135	     -0.96389295	     -0.96457312	     -0.90829767	     -0.91021535	     -0.90961535	     -0.85443663	     -0.92098832	     -0.92989381	     -0.86925423	     -0.87180758	     -0.84540752	     -0.86069533	     -0.85447743	     -0.85250483	     -0.84459919	     -0.85680996	     -0.93291079	     -0.92845695	     -0.92699050	     -0.92155420	     -0.94800519	     -0.96011438	     -0.95332514	     -0.95996556	     -0.94147878	     -0.92107213	     -0.92567379	     -0.94522217	     -0.98250351	     -0.97211353	     -0.98258393	     -0.96553165	     -0.97478557	     -0.96995182	     -0.96664592	     -0.98968376	     -0.96372395	     -0.96297472	     -0.91300461	     -0.91243671	     -0.91476144	     -0.85409935	     -0.91787816	     -0.92570542	     -0.87301098	     -0.87144532	     -0.84489883	     -0.86036854	     -0.85427338	     -0.85148968	     -0.84426350	     -0.85812569
      0.00373333	     -0.93186261	     -0.92648767	     -0.92631715	     -0.92154964	     -0.94712012	     -0.95966134	     -0.95219299	     -0.95888209	     -0.94534274	     -0.92569162	     -0.92736040	     -0.94997670	     -0.98200969	     -0.97368232	     -0.98375149	     -0.96708525	     -0.97594495	     -0.96925502	     -0.96597178	     -0.98944874	     -0.96382754	     -0.96432323	     -0.90831007	     -0.90974472	     -0.90958094	     -0.85435957	     -0.92122693	     -0.92989924	     -0.86927900	     -0.87173406	     -0.84528294	     -0.86058590	     -0.85445305	     -0.85228843	     -0.84461717	     -0.85696709	     -0.93245865	     -0.92809718	     -0.92707271	     -0.92176639	     -0.94796804	     -0.96013344	     -0.95324939	     -0.95988331	     -0.94189426	     -0.92148761	     -0.92592696	     -0.94567993	     -0.98252524	     -0.97205147	     -0.98257424	     -0.96555379	     -0.97480593	     -0.97004710	     -0.96668141	     -0.98969630	     -0.96385106	     -0.96319630	     -0.91310766	     -0.91267371	     -0.91486408	     -0.85412663	     -0.91772339	     -0.92562569	     -0.87304196	     -0.87147878	     -0.84496249	     -0.86043465	     -0.85431487	     -0.85158430	     -0.84427791	     -0.85810296
      0.00559999	     -0.93231774	     -0.92699143	     -0.92640478	     -0.92146954	     -0.94731736	     -0.95974386	     -0.95242859	     -0.95910796	     -0.94443752	     -0.92489332	     -0.92705039	     -0.94916489	     -0.98206688	     -0.97351693	     -0.98360049	     -0.96687161	     -0.97577765	     -0.96931316	     -0.96604840	     -0.98947683	     -0.96376409	     -0.96407379	     -0.90831002	     -0.90928471	     -0.90955078	     -0.85428517	     -0.92145610	     -0.92990189	     -0.86930552	     -0.87166315	     -0.84515174	     -0.86046910	     -0.85442023	     -0.85206684	     -0.84462932	     -0.85711635	     -0.93199197	     -0.92773013	     -0.92716222	     -0.92198907	     -0.94792766	     -0.96015368	     -0.95317312	     -0.95980031	     -0.94231726	     -0.92191401	     -0.92619097	     -0.94614838	     -0.98255213	     -0.97198471	     -0.98256465	     -0.96557785	     -0.97482908	     -0.97014338	     -0.96671349	     -0.98970514	     -0.96398311	     -0.96342549	     -0.91319853	     -0.91290048	     -0.91495589	     -0.85414435	     -0.91757727	     -0.92555485	     -0.87307673	     -0.87150260	     -0.84501574	     -0.86049122	     -0.85434624	     -0.85166912	     -0.84427649	     -0.85807104
      0.00746666	     -0.93272671	     -0.92747069	     -0.92649563	     -0.92140006	     -0.94749848	     -0.95982747	     -0.95265540	     -0.95932470	     -0.94355162	     -0.92409321	     -0.92674672	     -0.94834234	     -0.98212191	     -0.97334637	     -0.98345061	     -0.96665978	     -0.97561312	     -0.96937337	     -0.96612649	     -0.98950591	     -0.96370484	     -0.96382903	     -0.90830191	     -0.90883700	     -0.90952790	     -0.85421505	     -0.92167805	     -0.92990265	     -0.86933526	     -0.87159660	     -0.84501674	     -0.86034741	     -0.85438155	     -0.85184268	     -0.84463768	     -0.85726026	     -0.93151531	     -0.92735904	     -0.92725785	     -0.92222039	     -0.94788608	     -0.96017451	     -0.95309825	     -0.95971865	     -0.94273998	     -0.92234709	     -0.92646613	     -0.94662370	     -0.98258374	     -0.97191434	     -0.98255580	     -0.96560460	     -0.97485556	     -0.97023991	     -0.96674160	     -0.98971009	     -0.96411983	     -0.96366254	     -0.91328106	     -0.91311758	     -0.91504134	     -0.85415617	     -0.91743789	     -0.92548939	     -0.87311400	     -0.87152046	     -0.84506167	     -0.86054113	     -0.85437058	     -0.85174640	     -0.84426843	     -0.85803434
      0.00933333	     -0.93308704	     -0.92792406	     -0.92658946	     -0.92134221	     -0.94766672	     -0.95991150	     -0.95287550	     -0.95953456	     -0.94268730	     -0.92329717	     -0.92645394	     -0.94751676	     -0.98217469	     -0.97317096	     -0.98330247	     -0.96645110	     -0.97545242	     -0.96943646	     -0.96620608	     -0.98953601	     -0.96365154	     -0.96359272	     -0.90828961	     -0.90840346	     -0.90951526	     -0.85415102	     -0.92189499	     -0.92990287	     -0.86936952	     -0.87153617	     -0.84488053	     -0.86022319	     -0.85433926	     -0.85161843	     -0.84464412	     -0.85740104	     -0.93103259	     -0.92698640	     -0.92735807	     -0.92245837	     -0.94784471	     -0.96019515	     -0.95302608	     -0.95963985	     -0.94315683	     -0.92278382	     -0.92675252	     -0.94710329	     -0.98261949	     -0.97184150	     -0.98254835	     -0.96563478	     -0.97488583	     -0.97033597	     -0.96676525	     -0.98971103	     -0.96426087	     -0.96390748	     -0.91335782	     -0.91332517	     -0.91512337	     -0.85416444	     -0.91730395	     -0.92542703	     -0.87315297	     -0.87153472	     -0.84510243	     -0.86058635	     -0.85438984	     -0.85181768	     -0.84425583	     -0.85799562
      0.01119999	     -0.93340013	     -0.92835200	     -0.92668490	     -0.92129527	     -0.94782629	     -0.95999491	     -0.95309164	     -0.95974050	     -0.94184017	     -0.92250730	     -0.92617582	     -0.94669223	     -0.98222476	     -0.97299193	     -0.98315704	     -0.96624711	     -0.97529663	     -0.96950279	     -0.96628706	     -0.98956718	     -0.96360541	     -0.96336809	     -0.90827654	     -0.90798387	     -0.90951586	     -0.85409510	     -0.92210966	     -0.92990377	     -0.86940941	     -0.87148369	     -0.84474532	     -0.86009853	     -0.85429534	     -0.85139587	     -0.84465052	     -0.85754148	     -0.93054788	     -0.92661502	     -0.92746174	     -0.92270107	     -0.94780451	     -0.96021495	     -0.95295763	     -0.95956516	     -0.94356314	     -0.92322154	     -0.92704984	     -0.94758472	     -0.98265891	     -0.97176745	     -0.98254302	     -0.96566919	     -0.97492044	     -0.97043046	     -0.96678374	     -0.98970771	     -0.96440560	     -0.96415993	     -0.91343112	     -0.91352354	     -0.91520433	     -0.85417120	     -0.91717450	     -0.92536597	     -0.87319287	     -0.87154737	     -0.84513985	     -0.86062861	     -0.85440592	     -0.85188435	     -0.84424071	     -0.85795738
      0.01306665	     -0.93367017	     -0.92875584	     -0.92678036	     -0.92125764	     -0.94798022	     -0.96007666	     -0.95330539	     -0.95994438	     -0.94100731	     -0.92172547	     -0.92591434	     -0.94587200	     -0.98227184	     -0.97281143	     -0.98301556	     -0.96604953	     -0.97514701	     -0.96957167	     -0.96636864	     -0.98959907	     -0.96356658	     -0.96315677	     -0.90826577	     -0.90757965	     -0.90953245	     -0.85404949	     -0.92232308	     -0.92990566	     -0.86945560	     -0.87144091	     -0.84461325	     -0.85997567	     -0.85425173	     -0.85117718	     -0.84465881	     -0.85768399	     -0.93006353	     -0.92624660	     -0.92756838	     -0.92294770	     -0.94776641	     -0.96023350	     -0.95289389	     -0.95949559	     -0.94395526	     -0.92365916	     -0.92735912	     -0.94806740	     -0.98270178	     -0.97169332	     -0.98254065	     -0.96570901	     -0.97496033	     -0.97052250	     -0.96679621	     -0.98969975	     -0.96455396	     -0.96442057	     -0.91350223	     -0.91371187	     -0.91528524	     -0.85417749	     -0.91704958	     -0.92530544	     -0.87323333	     -0.87155929	     -0.84517467	     -0.86066868	     -0.85441987	     -0.85194675	     -0.84422426	     -0.85792131
      0.01493332	     -0.93390308	     -0.92913728	     -0.92687432	     -0.92122743	     -0.94813074	     -0.96015569	     -0.95351757	     -0.96014720	     -0.94018730	     -0.92095423	     -0.92567085	     -0.94505969	     -0.98231586	     -0.97263220	     -0.98287958	     -0.96586041	     -0.97500506	     -0.96964170	     -0.96644939	     -0.98963095	     -0.96353467	     -0.96295976	     -0.90826034	     -0.90719341	     -0.90956768	     -0.85401656	     -0.92253404	     -0.92990720	     -0.86950838	     -0.87140960	     -0.84448654	     -0.85985720	     -0.85421049	     -0.85096502	     -0.84467108	     -0.85783082	     -0.92958102	     -0.92588231	     -0.92767786	     -0.92319797	     -0.94773106	     -0.96025051	     -0.95283565	     -0.95943204	     -0.94433034	     -0.92409652	     -0.92768179	     -0.94855161	     -0.98274789	     -0.97162013	     -0.98254210	     -0.96575549	     -0.97500650	     -0.97061126	     -0.96680185	     -0.98968676	     -0.96470607	     -0.96469039	     -0.91357197	     -0.91388918	     -0.91536645	     -0.85418391	     -0.91692967	     -0.92524517	     -0.87327412	     -0.87157088	     -0.84520714	     -0.86070697	     -0.85443246	     -0.85200486	     -0.84420737	     -0.85788871
      0.01679999	     -0.93410601	     -0.92949838	     -0.92696543	     -0.92120265	     -0.94827957	     -0.96023100	     -0.95372842	     -0.96034939	     -0.93937987	     -0.92019611	     -0.92544589	     -0.94425917	     -0.98235703	     -0.97245723	     -0.98275077	     -0.96568196	     -0.97487243	     -0.96971101	     -0.96652749	     -0.98966178	     -0.96350895	     -0.96277765	     -0.90826320	     -0.90682841	     -0.90962394	     -0.85399869	     -0.92273851	     -0.92990460	     -0.86956758	     -0.87139142	     -0.84436747	     -0.85974587	     -0.85417379	     -0.85076232	     -0.84468954	     -0.85798407	     -0.92910104	     -0.92552291	     -0.92778998	     -0.92345170	     -0.94769887	     -0.96026571	     -0.95278355	     -0.95937522	     -0.94468603	     -0.92453389	     -0.92801920	     -0.94903808	     -0.98279686	     -0.97154866	     -0.98254806	     -0.96580963	     -0.97505973	     -0.97069614	     -0.96680012	     -0.98966856	     -0.96486211	     -0.96497039	     -0.91364094	     -0.91405458	     -0.91544800	     -0.85419083	     -0.91681540	     -0.92518513	     -0.87331507	     -0.87158227	     -0.84523732	     -0.86074367	     -0.85444431	     -0.85205847	     -0.84419082	     -0.85786067
      0.01866665	     -0.93428684	     -0.92984124	     -0.92705235	     -0.92118131	     -0.94842838	     -0.96030154	     -0.95393807	     -0.96055129	     -0.93858492	     -0.91945539	     -0.92524164	     -0.94347468	     -0.98239573	     -0.97228967	     -0.98263083	     -0.96551645	     -0.97475080	     -0.96977770	     -0.96660101	     -0.98969050	     -0.96348867	     -0.96261125	     -0.90827704	     -0.90648783	     -0.90970342	     -0.85399814	     -0.92292935	     -0.92989109	     -0.86963273	     -0.87138797	     -0.84425825	     -0.85964439	     -0.85414361	     -0.85057198	     -0.84471622	     -0.85814557	     -0.92862426	     -0.92516907	     -0.92790380	     -0.92370800	     -0.94767005	     -0.96027858	     -0.95273805	     -0.95932573	     -0.94501996	     -0.92497105	     -0.92837167	     -0.94952675	     -0.98284792	     -0.97147933	     -0.98255879	     -0.96587169	     -0.97512015	     -0.97077694	     -0.96679114	     -0.98964541	     -0.96502207	     -0.96526083	     -0.91371005	     -0.91420793	     -0.91553026	     -0.85419887	     -0.91670696	     -0.92512503	     -0.87335586	     -0.87159398	     -0.84526570	     -0.86077930	     -0.85445633	     -0.85210783	     -0.84417564	     -0.85783835
      0.02053331	     -0.93445380	     -0.93016782	     -0.92713340	     -0.92116132	     -0.94857889	     -0.96036613	     -0.95414705	     -0.96075368	     -0.93780065	     -0.91873450	     -0.92505977	     -0.94271025	     -0.98243220	     -0.97213259	     -0.98252142	     -0.96536619	     -0.97464176	     -0.96984021	     -0.96666829	     -0.98971625	     -0.96347344	     -0.96246219	     -0.90830395	     -0.90617360	     -0.90980818	     -0.85401691	     -0.92309722	     -0.92985735	     -0.86970309	     -0.87140080	     -0.84416093	     -0.85955507	     -0.85412144	     -0.85039642	     -0.84475276	     -0.85831695	     -0.92815186	     -0.92482210	     -0.92801824	     -0.92396549	     -0.94764460	     -0.96028861	     -0.95269952	     -0.95928402	     -0.94532963	     -0.92540745	     -0.92873873	     -0.95001650	     -0.98290025	     -0.97141226	     -0.98257423	     -0.96594137	     -0.97518741	     -0.97085350	     -0.96677529	     -0.98961773	     -0.96518557	     -0.96556099	     -0.91378099	     -0.91435016	     -0.91561432	     -0.85420936	     -0.91660406	     -0.92506404	     -0.87339576	     -0.87160726	     -0.84529347	     -0.86081499	     -0.85447018	     -0.85215382	     -0.84416374	     -0.85782367
      0.02239998	     -0.93461512	     -0.93047990	     -0.92720687	     -0.92114066	     -0.94873558	     -0.96042363	     -0.95435584	     -0.96095728	     -0.93702517	     -0.91803626	     -0.92490246	     -0.94196990	     -0.98246655	     -0.97198893	     -0.98242402	     -0.96523328	     -0.97454666	     -0.96989727	     -0.96672794	     -0.98973835	     -0.96346297	     -0.96233229	     -0.90834525	     -0.90588716	     -0.90993986	     -0.85405648	     -0.92323241	     -0.92979370	     -0.86977772	     -0.87143121	     -0.84407726	     -0.85947969	     -0.85410812	     -0.85023754	     -0.84480013	     -0.85849902	     -0.92768438	     -0.92448225	     -0.92813019	     -0.92422133	     -0.94762303	     -0.96029433	     -0.95266826	     -0.95925073	     -0.94561172	     -0.92584016	     -0.92911773	     -0.95050518	     -0.98295505	     -0.97134669	     -0.98259346	     -0.96601694	     -0.97525983	     -0.97092702	     -0.96675450	     -0.98958692	     -0.96535241	     -0.96586991	     -0.91385536	     -0.91448229	     -0.91570170	     -0.85422385	     -0.91650579	     -0.92500102	     -0.87343383	     -0.87162393	     -0.84532258	     -0.86085217	     -0.85448737	     -0.85219797	     -0.84415678	     -0.85781810
      0.02426665	     -0.93477766	     -0.93077709	     -0.92727011	     -0.92111773	     -0.94890251	     -0.96047249	     -0.95456580	     -0.96116384	     -0.93625404	     -0.91736443	     -0.92477517	     -0.94125956	     -0.98249810	     -0.97186185	     -0.98234034	     -0.96512033	     -0.97446700	     -0.96994882	     -0.96677941	     -0.98975679	     -0.96345842	     -0.96222657	     -0.90840137	     -0.90562825	     -0.91010054	     -0.85411831	     -0.92332800	     -0.92969268	     -0.86985565	     -0.87148086	     -0.84400898	     -0.85941951	     -0.85410366	     -0.85009660	     -0.84485857	     -0.85869221	     -0.92722548	     -0.92415285	     -0.92823814	     -0.92447255	     -0.94760515	     -0.96029527	     -0.95264439	     -0.95922607	     -0.94586323	     -0.92626620	     -0.92950463	     -0.95098841	     -0.98300595	     -0.97128239	     -0.98261563	     -0.96609672	     -0.97533598	     -0.97099731	     -0.96672965	     -0.98955574	     -0.96552101	     -0.96618397	     -0.91393719	     -0.91460846	     -0.91579577	     -0.85424555	     -0.91641034	     -0.92493356	     -0.87346832	     -0.87164733	     -0.84535621	     -0.86089376	     -0.85451168	     -0.85224299	     -0.84415911	     -0.85782561
      0.02613331	     -0.93494831	     -0.93106201	     -0.92732327	     -0.92109168	     -0.94908124	     -0.96051245	     -0.95477703	     -0.96137259	     -0.93548669	     -0.91672081	     -0.92467836	     -0.94058144	     -0.98252780	     -0.97175279	     -0.98227096	     -0.96502833	     -0.97440350	     -0.96999369	     -0.96682129	     -0.98977059	     -0.96345922	     -0.96214524	     -0.90847212	     -0.90539787	     -0.91029078	     -0.85420247	     -0.92338148	     -0.92955187	     -0.86993549	     -0.87155034	     -0.84395687	     -0.85937489	     -0.85410782	     -0.84997413	     -0.84492789	     -0.85889587	     -0.92677582	     -0.92383538	     -0.92834311	     -0.92471946	     -0.94759054	     -0.96029204	     -0.95262801	     -0.95921000	     -0.94608320	     -0.92668553	     -0.92989817	     -0.95146564	     -0.98305588	     -0.97121919	     -0.98264055	     -0.96618036	     -0.97541566	     -0.97106410	     -0.96670078	     -0.98952036	     -0.96569093	     -0.96650206	     -0.91402819	     -0.91473044	     -0.91589717	     -0.85427542	     -0.91631810	     -0.92486131	     -0.87349852	     -0.87167831	     -0.84539480	     -0.86094046	     -0.85454499	     -0.85228907	     -0.84417315	     -0.85784852
      0.02799998	     -0.93513217	     -0.93133792	     -0.92736771	     -0.92106219	     -0.94927056	     -0.96054399	     -0.95498848	     -0.96158444	     -0.93472631	     -0.91610690	     -0.92460944	     -0.93993650	     -0.98255703	     -0.97166201	     -0.98221571	     -0.96495704	     -0.97435612	     -0.97003038	     -0.96685214	     -0.98977862	     -0.96346389	     -0.96208573	     -0.90855710	     -0.90519822	     -0.91050996	     -0.85430795	     -0.92339375	     -0.92937316	     -0.87001565	     -0.87163940	     -0.84392132	     -0.85934573	     -0.85412026	     -0.84987050	     -0.84500734	     -0.85910780	     -0.92633370	     -0.92352839	     -0.92844317	     -0.92496105	     -0.94757938	     -0.96028389	     -0.95261913	     -0.95920269	     -0.94627009	     -0.92709815	     -0.93029783	     -0.95193660	     -0.98310384	     -0.97115564	     -0.98266699	     -0.96626591	     -0.97549705	     -0.97112935	     -0.96667001	     -0.98948395	     -0.96586269	     -0.96682424	     -0.91412827	     -0.91484827	     -0.91600565	     -0.85431336	     -0.91622944	     -0.92478453	     -0.87352413	     -0.87171700	     -0.84543856	     -0.86099217	     -0.85458738	     -0.85233619	     -0.84419917	     -0.85788690
      0.02986664	     -0.93533168	     -0.93160388	     -0.92740215	     -0.92102876	     -0.94947198	     -0.96056662	     -0.95520006	     -0.96179822	     -0.93397383	     -0.91552655	     -0.92457017	     -0.93932969	     -0.98258508	     -0.97159071	     -0.98217497	     -0.96490700	     -0.97432488	     -0.97005924	     -0.96687225	     -0.98978127	     -0.96347283	     -0.96204997	     -0.90865567	     -0.90503040	     -0.91075837	     -0.85443402	     -0.92336667	     -0.92915916	     -0.87009467	     -0.87174843	     -0.84390337	     -0.85933205	     -0.85414006	     -0.84978621	     -0.84509540	     -0.85932535	     -0.92590165	     -0.92323444	     -0.92853863	     -0.92519622	     -0.94757127	     -0.96027132	     -0.95261760	     -0.95920387	     -0.94642280	     -0.92750230	     -0.93069989	     -0.95239852	     -0.98314983	     -0.97109145	     -0.98269419	     -0.96635203	     -0.97557910	     -0.97119290	     -0.96663786	     -0.98944682	     -0.96603501	     -0.96714750	     -0.91424030	     -0.91496560	     -0.91612321	     -0.85436153	     -0.91614366	     -0.92470193	     -0.87354367	     -0.87176563	     -0.84548932	     -0.86105075	     -0.85464183	     -0.85238592	     -0.84424085	     -0.85794401
      0.03173331	     -0.93554874	     -0.93186256	     -0.92742785	     -0.92099121	     -0.94968333	     -0.96058112	     -0.95541070	     -0.96201276	     -0.93323220	     -0.91497952	     -0.92455645	     -0.93875994	     -0.98261267	     -0.97153792	     -0.98214775	     -0.96487669	     -0.97430870	     -0.97007956	     -0.96688138	     -0.98977820	     -0.96348453	     -0.96203430	     -0.90876701	     -0.90489564	     -0.91103469	     -0.85457875	     -0.92330343	     -0.92891412	     -0.87017081	     -0.87187665	     -0.84390293	     -0.85933305	     -0.85416652	     -0.84972089	     -0.84519055	     -0.85954608	     -0.92547780	     -0.92295311	     -0.92863174	     -0.92542733	     -0.94756558	     -0.96025550	     -0.95262336	     -0.95921320	     -0.94654199	     -0.92790002	     -0.93110498	     -0.95285314	     -0.98319444	     -0.97102594	     -0.98272191	     -0.96643855	     -0.97566181	     -0.97125502	     -0.96660423	     -0.98940874	     -0.96620841	     -0.96747233	     -0.91436397	     -0.91508249	     -0.91624861	     -0.85441911	     -0.91606245	     -0.92461459	     -0.87355696	     -0.87182341	     -0.84554590	     -0.86111541	     -0.85470860	     -0.85243700	     -0.84429903	     -0.85802060
      0.03359997	     -0.93578202	     -0.93211591	     -0.92744741	     -0.92095056	     -0.94990083	     -0.96058875	     -0.95561880	     -0.96222615	     -0.93250719	     -0.91446603	     -0.92456335	     -0.93822622	     -0.98264123	     -0.97150146	     -0.98213252	     -0.96486390	     -0.97430621	     -0.97009087	     -0.96687931	     -0.98976888	     -0.96349753	     -0.96203410	     -0.90889076	     -0.90479559	     -0.91133670	     -0.85473966	     -0.92320728	     -0.92864280	     -0.87024229	     -0.87202266	     -0.84391969	     -0.85934794	     -0.85419942	     -0.84967416	     -0.84529154	     -0.85976763	     -0.92505924	     -0.92268238	     -0.92872282	     -0.92565568	     -0.94756184	     -0.96023669	     -0.95263618	     -0.95923038	     -0.94662817	     -0.92829310	     -0.93151389	     -0.95330200	     -0.98323766	     -0.97095766	     -0.98274920	     -0.96652425	     -0.97574419	     -0.97131725	     -0.96657029	     -0.98937027	     -0.96638380	     -0.96779960	     -0.91449791	     -0.91519812	     -0.91638020	     -0.85448536	     -0.91598719	     -0.92452383	     -0.87356408	     -0.87188928	     -0.84560709	     -0.86118499	     -0.85478685	     -0.85248825	     -0.84437315	     -0.85811594
      0.03546664	     -0.93602645	     -0.93236159	     -0.92746214	     -0.92090855	     -0.95012212	     -0.96059007	     -0.95582263	     -0.96243649	     -0.93180575	     -0.91399016	     -0.92458973	     -0.93773268	     -0.98267121	     -0.97147945	     -0.98212810	     -0.96486710	     -0.97431636	     -0.97009410	     -0.96686688	     -0.98975365	     -0.96351207	     -0.96204850	     -0.90902720	     -0.90473212	     -0.91166261	     -0.85491468	     -0.92308046	     -0.92834920	     -0.87030740	     -0.87218541	     -0.84395405	     -0.85937664	     -0.85423890	     -0.84964641	     -0.84539729	     -0.85998791	     -0.92464579	     -0.92242223	     -0.92881219	     -0.92588137	     -0.94755951	     -0.96021529	     -0.95265565	     -0.95925489	     -0.94668178	     -0.92868146	     -0.93192499	     -0.95374434	     -0.98327965	     -0.97088574	     -0.98277519	     -0.96660778	     -0.97582509	     -0.97138033	     -0.96653684	     -0.98933181	     -0.96656097	     -0.96812817	     -0.91464247	     -0.91531377	     -0.91651804	     -0.85456049	     -0.91591805	     -0.92442977	     -0.87356430	     -0.87196370	     -0.84567319	     -0.86125979	     -0.85487728	     -0.85253998	     -0.84446435	     -0.85823082
      0.03733330	     -0.93627611	     -0.93259759	     -0.92747338	     -0.92086669	     -0.95034454	     -0.96058563	     -0.95602060	     -0.96264204	     -0.93113397	     -0.91355430	     -0.92463337	     -0.93728155	     -0.98270312	     -0.97146922	     -0.98213280	     -0.96488404	     -0.97433754	     -0.97009051	     -0.96684532	     -0.98973299	     -0.96352831	     -0.96207570	     -0.90917657	     -0.90470612	     -0.91200998	     -0.85510147	     -0.92292576	     -0.92803760	     -0.87036460	     -0.87236336	     -0.84400593	     -0.85941882	     -0.85428519	     -0.84963759	     -0.84550704	     -0.86020547	     -0.92423658	     -0.92217212	     -0.92890052	     -0.92610514	     -0.94755798	     -0.96019182	     -0.95268130	     -0.95928612	     -0.94670388	     -0.92906585	     -0.93233786	     -0.95417991	     -0.98332079	     -0.97080921	     -0.98279902	     -0.96668794	     -0.97590357	     -0.97144503	     -0.96650449	     -0.98929358	     -0.96673999	     -0.96845739	     -0.91479727	     -0.91542993	     -0.91666164	     -0.85464443	     -0.91585544	     -0.92433292	     -0.87355715	     -0.87204657	     -0.84574403	     -0.86133965	     -0.85497998	     -0.85259215	     -0.84457303	     -0.85836534
      0.03919997	     -0.93652497	     -0.93282221	     -0.92748183	     -0.92082579	     -0.95056532	     -0.96057571	     -0.95621116	     -0.96284117	     -0.93049696	     -0.91315884	     -0.92469110	     -0.93687360	     -0.98273714	     -0.97146782	     -0.98214464	     -0.96491191	     -0.97436768	     -0.97008156	     -0.96681632	     -0.98970776	     -0.96354617	     -0.96211323	     -0.90933905	     -0.90471763	     -0.91237578	     -0.85529754	     -0.92274650	     -0.92771256	     -0.87041262	     -0.87255452	     -0.84407476	     -0.85947400	     -0.85433857	     -0.84964729	     -0.84562037	     -0.86041929	     -0.92382994	     -0.92193079	     -0.92898845	     -0.92632795	     -0.94755671	     -0.96016656	     -0.95271265	     -0.95932349	     -0.94669593	     -0.92944576	     -0.93275121	     -0.95460889	     -0.98336097	     -0.97072677	     -0.98281973	     -0.96676347	     -0.97597866	     -0.97151240	     -0.96647385	     -0.98925570	     -0.96692135	     -0.96878720	     -0.91496127	     -0.91554637	     -0.91681019	     -0.85473683	     -0.91579974	     -0.92423396	     -0.87354229	     -0.87213778	     -0.84581918	     -0.86142414	     -0.85509440	     -0.85264462	     -0.84469887	     -0.85851884
      0.04106663	     -0.93676560	     -0.93303242	     -0.92748781	     -0.92078672	     -0.95078198	     -0.96056023	     -0.95639259	     -0.96303213	     -0.92990048	     -0.91280452	     -0.92476071	     -0.93651113	     -0.98277331	     -0.97147217	     -0.98216159	     -0.96494795	     -0.97440471	     -0.97006917	     -0.96678187	     -0.98967899	     -0.96356611	     -0.96215953	     -0.90951512	     -0.90476663	     -0.91275665	     -0.85550051	     -0.92254610	     -0.92737873	     -0.87045057	     -0.87275667	     -0.84415997	     -0.85954196	     -0.85439958	     -0.84967525	     -0.84573732	     -0.86062871	     -0.92342441	     -0.92169705	     -0.92907659	     -0.92655073	     -0.94755520	     -0.96013971	     -0.95274916	     -0.95936638	     -0.94665958	     -0.92982194	     -0.93316530	     -0.95503121	     -0.98340250	     -0.97063723	     -0.98283644	     -0.96683324	     -0.97604951	     -0.97158336	     -0.96644534	     -0.98921819	     -0.96710549	     -0.96911751	     -0.91513344	     -0.91566281	     -0.91696310	     -0.85483757	     -0.91575105	     -0.92413342	     -0.87351929	     -0.87223735	     -0.84589889	     -0.86151302	     -0.85522000	     -0.85269759	     -0.84484144	     -0.85869055
      0.04293330	     -0.93698985	     -0.93322494	     -0.92749168	     -0.92075043	     -0.95099233	     -0.96053881	     -0.95656323	     -0.96321334	     -0.92934994	     -0.91249394	     -0.92484035	     -0.93619640	     -0.98281194	     -0.97147873	     -0.98218144	     -0.96498927	     -0.97444649	     -0.97005554	     -0.96674402	     -0.98964769	     -0.96358886	     -0.96221331	     -0.90970528	     -0.90485242	     -0.91314885	     -0.85570801	     -0.92232849	     -0.92704083	     -0.87047806	     -0.87296728	     -0.84426057	     -0.85962240	     -0.85446886	     -0.84972091	     -0.84585840	     -0.86083388	     -0.92302006	     -0.92147098	     -0.92916660	     -0.92677482	     -0.94755259	     -0.96011233	     -0.95279032	     -0.95941401	     -0.94659681	     -0.93019442	     -0.93357971	     -0.95544674	     -0.98344707	     -0.97054090	     -0.98284927	     -0.96689749	     -0.97611637	     -0.97165738	     -0.96641835	     -0.98918056	     -0.96729217	     -0.96944789	     -0.91531256	     -0.91577874	     -0.91711945	     -0.85494643	     -0.91570985	     -0.92403203	     -0.87348775	     -0.87234497	     -0.84598260	     -0.86160585	     -0.85535632	     -0.85275086	     -0.84500050	     -0.85887993
      0.04479996	     -0.93719207	     -0.93339972	     -0.92749391	     -0.92071656	     -0.95119363	     -0.96051115	     -0.95672190	     -0.96338365	     -0.92884797	     -0.91222548	     -0.92492502	     -0.93592627	     -0.98285371	     -0.97148335	     -0.98220142	     -0.96503193	     -0.97449021	     -0.97004230	     -0.96670469	     -0.98961468	     -0.96361399	     -0.96227042	     -0.90990918	     -0.90497251	     -0.91354761	     -0.85591724	     -0.92209887	     -0.92670420	     -0.87049534	     -0.87318299	     -0.84437426	     -0.85971409	     -0.85454659	     -0.84978249	     -0.84598420	     -0.86103530	     -0.92261684	     -0.92125223	     -0.92926001	     -0.92700180	     -0.94754754	     -0.96008574	     -0.95283543	     -0.95946537	     -0.94651025	     -0.93056383	     -0.93399477	     -0.95585606	     -0.98349073	     -0.97043898	     -0.98285898	     -0.96695724	     -0.97618011	     -0.97173347	     -0.96639204	     -0.98914242	     -0.96748109	     -0.96977844	     -0.91549580	     -0.91589210	     -0.91727669	     -0.85506180	     -0.91567745	     -0.92393153	     -0.87344802	     -0.87245891	     -0.84606843	     -0.86170089	     -0.85550149	     -0.85280302	     -0.84517419	     -0.85908485
      0.04666663	     -0.93736840	     -0.93355786	     -0.92749425	     -0.92068368	     -0.95138321	     -0.96047662	     -0.95686751	     -0.96354210	     -0.92839597	     -0.91199614	     -0.92500868	     -0.93569595	     -0.98289901	     -0.97148215	     -0.98221872	     -0.96507176	     -0.97453281	     -0.97003081	     -0.96666582	     -0.98958089	     -0.96364051	     -0.96232582	     -0.91012598	     -0.90512363	     -0.91394758	     -0.85612524	     -0.92186279	     -0.92637418	     -0.87050329	     -0.87339994	     -0.84449811	     -0.85981540	     -0.85463258	     -0.84985758	     -0.84611522	     -0.86123337	     -0.92221472	     -0.92103973	     -0.92935661	     -0.92723182	     -0.94753900	     -0.96006039	     -0.95288367	     -0.95951949	     -0.94640259	     -0.93092990	     -0.93441012	     -0.95625870	     -0.98353507	     -0.97033214	     -0.98286580	     -0.96701258	     -0.97624067	     -0.97181148	     -0.96636654	     -0.98910393	     -0.96767189	     -0.97010892	     -0.91567986	     -0.91600061	     -0.91743239	     -0.85518204	     -0.91565435	     -0.92383345	     -0.87340057	     -0.87257757	     -0.84615501	     -0.86179651	     -0.85565298	     -0.85285320	     -0.84535361	     -0.85930214
      0.04853329	     -0.93751437	     -0.93369842	     -0.92749156	     -0.92065030	     -0.95155902	     -0.96043407	     -0.95699857	     -0.96368743	     -0.92799675	     -0.91180598	     -0.92508742	     -0.93550436	     -0.98294780	     -0.97147201	     -0.98223106	     -0.96510544	     -0.97457169	     -0.97002274	     -0.96662945	     -0.98954744	     -0.96366811	     -0.96237647	     -0.91035508	     -0.90530311	     -0.91434348	     -0.85632930	     -0.92162501	     -0.92605558	     -0.87050324	     -0.87361430	     -0.84462955	     -0.85992513	     -0.85472671	     -0.84994436	     -0.84625189	     -0.86142837	     -0.92181490	     -0.92083389	     -0.92945764	     -0.92746568	     -0.94752577	     -0.96003755	     -0.95293423	     -0.95957529	     -0.94627715	     -0.93129202	     -0.93482513	     -0.95665412	     -0.98357993	     -0.97022221	     -0.98287081	     -0.96706491	     -0.97629920	     -0.97188977	     -0.96634076	     -0.98906468	     -0.96786363	     -0.97043862	     -0.91586215	     -0.91610258	     -0.91758452	     -0.85530607	     -0.91564100	     -0.92373902	     -0.87334558	     -0.87269976	     -0.84624118	     -0.86189152	     -0.85580915	     -0.85290082	     -0.84554827	     -0.85952947
      0.05039996	     -0.93762570	     -0.93382016	     -0.92748507	     -0.92061514	     -0.95171892	     -0.96038236	     -0.95711358	     -0.96381835	     -0.92765300	     -0.91165491	     -0.92515745	     -0.93535010	     -0.98300041	     -0.97144979	     -0.98223618	     -0.96512975	     -0.97460444	     -0.97001956	     -0.96659729	     -0.98951517	     -0.96369647	     -0.96241929	     -0.91059552	     -0.90550779	     -0.91472969	     -0.85652661	     -0.92139024	     -0.92575287	     -0.87049686	     -0.87382192	     -0.84476555	     -0.86004178	     -0.85482861	     -0.85004055	     -0.84639450	     -0.86162049	     -0.92141708	     -0.92063377	     -0.92956380	     -0.92770444	     -0.94750673	     -0.96001802	     -0.95298640	     -0.95963186	     -0.94613761	     -0.93165028	     -0.93524043	     -0.95704267	     -0.98362495	     -0.97011044	     -0.98287491	     -0.96711542	     -0.97635665	     -0.97196739	     -0.96631406	     -0.98902442	     -0.96805606	     -0.97076792	     -0.91603919	     -0.91619526	     -0.91773046	     -0.85543216	     -0.91563782	     -0.92364973	     -0.87328367	     -0.87282366	     -0.84632543	     -0.86198425	     -0.85596731	     -0.85294505	     -0.84574932	     -0.85976324
      0.05226662	     -0.93769887	     -0.93392275	     -0.92747306	     -0.92057654	     -0.95186158	     -0.96032010	     -0.95721122	     -0.96393381	     -0.92736648	     -0.91154369	     -0.92521645	     -0.93523327	     -0.98305647	     -0.97141343	     -0.98223248	     -0.96514232	     -0.97462911	     -0.97002274	     -0.96657109	     -0.98948512	     -0.96372554	     -0.96245263	     -0.91084578	     -0.90573425	     -0.91510076	     -0.85671453	     -0.92116262	     -0.92546985	     -0.87048597	     -0.87401879	     -0.84490309	     -0.86016373	     -0.85493742	     -0.85014382	     -0.84654251	     -0.86180939	     -0.92102104	     -0.92043804	     -0.92967427	     -0.92794790	     -0.94748135	     -0.96000173	     -0.95303956	     -0.95968859	     -0.94598720	     -0.93200406	     -0.93565619	     -0.95742384	     -0.98366967	     -0.96999732	     -0.98287836	     -0.96716431	     -0.97641309	     -0.97204428	     -0.96628659	     -0.98898337	     -0.96824904	     -0.97109698	     -0.91620795	     -0.91627642	     -0.91786843	     -0.85555926	     -0.91564423	     -0.92356647	     -0.87321510	     -0.87294836	     -0.84640748	     -0.86207384	     -0.85612506	     -0.85298621	     -0.84595349	     -0.85999973
      0.05413329	     -0.93773116	     -0.93400276	     -0.92745241	     -0.92053249	     -0.95198681	     -0.96024568	     -0.95729042	     -0.96403303	     -0.92713783	     -0.91147444	     -0.92526414	     -0.93515623	     -0.98311446	     -0.97136246	     -0.98221923	     -0.96514192	     -0.97464429	     -0.97003382	     -0.96655269	     -0.98945875	     -0.96375577	     -0.96247699	     -0.91110375	     -0.90597896	     -0.91545181	     -0.85689077	     -0.92094530	     -0.92520939	     -0.87047232	     -0.87420134	     -0.84503947	     -0.86028941	     -0.85505165	     -0.85025202	     -0.84669435	     -0.86199403	     -0.92062744	     -0.92024603	     -0.92978819	     -0.92819544	     -0.94744946	     -0.95998850	     -0.95309324	     -0.95974514	     -0.94582882	     -0.93235231	     -0.93607213	     -0.95779673	     -0.98371365	     -0.96988355	     -0.98288148	     -0.96721187	     -0.97646872	     -0.97212011	     -0.96625838	     -0.98894170	     -0.96844221	     -0.97142559	     -0.91636636	     -0.91634463	     -0.91799752	     -0.85568733	     -0.91565919	     -0.92348954	     -0.87313944	     -0.87307395	     -0.84648809	     -0.86216037	     -0.85628098	     -0.85302559	     -0.84615855	     -0.86023611
      0.05599995	     -0.93771980	     -0.93405680	     -0.92742013	     -0.92048140	     -0.95209441	     -0.96015788	     -0.95735008	     -0.96411503	     -0.92696789	     -0.91145007	     -0.92530142	     -0.93512263	     -0.98317259	     -0.97129739	     -0.98219636	     -0.96512825	     -0.97464925	     -0.97005399	     -0.96654356	     -0.98943734	     -0.96378769	     -0.96249383	     -0.91136712	     -0.90623869	     -0.91577838	     -0.85705326	     -0.92074065	     -0.92497365	     -0.87045755	     -0.87436636	     -0.84517207	     -0.86041736	     -0.85516967	     -0.85036300	     -0.84684845	     -0.86217287	     -0.92023688	     -0.92005695	     -0.92990437	     -0.92844623	     -0.94741115	     -0.95997789	     -0.95314702	     -0.95980117	     -0.94566573	     -0.93269417	     -0.93648782	     -0.95816064	     -0.98375655	     -0.96976951	     -0.98288439	     -0.96725813	     -0.97652348	     -0.97219481	     -0.96622961	     -0.98889961	     -0.96863523	     -0.97175342	     -0.91651270	     -0.91639901	     -0.91811712	     -0.85581663	     -0.91568127	     -0.92341906	     -0.87305610	     -0.87320088	     -0.84656857	     -0.86224437	     -0.85643392	     -0.85306508	     -0.84636245	     -0.86046961
      0.05786662	     -0.93766340	     -0.93408069	     -0.92737396	     -0.92042276	     -0.95218396	     -0.96005624	     -0.95738890	     -0.96417844	     -0.92685843	     -0.91147458	     -0.92533052	     -0.93513784	     -0.98322900	     -0.97121983	     -0.98216463	     -0.96510220	     -0.97464414	     -0.97008389	     -0.96654446	     -0.98942183	     -0.96382203	     -0.96250580	     -0.91163381	     -0.90651110	     -0.91607690	     -0.85720015	     -0.92054995	     -0.92476393	     -0.87044302	     -0.87451136	     -0.84529862	     -0.86054657	     -0.85529009	     -0.85047493	     -0.84700328	     -0.86234430	     -0.91985067	     -0.91987073	     -0.93002211	     -0.92869942	     -0.94736665	     -0.95996966	     -0.95320043	     -0.95985633	     -0.94550173	     -0.93302875	     -0.93690227	     -0.95851494	     -0.98379817	     -0.96965600	     -0.98288745	     -0.96730345	     -0.97657764	     -0.97226776	     -0.96620009	     -0.98885712	     -0.96882747	     -0.97207964	     -0.91664599	     -0.91643953	     -0.91822702	     -0.85594791	     -0.91570885	     -0.92335492	     -0.87296424	     -0.87332995	     -0.84665064	     -0.86232693	     -0.85658347	     -0.85310696	     -0.84656390	     -0.86069807
      0.05973328	     -0.93756051	     -0.93407012	     -0.92731253	     -0.92035708	     -0.95225486	     -0.95994132	     -0.95740568	     -0.96422165	     -0.92681154	     -0.91155221	     -0.92535469	     -0.93520791	     -0.98328173	     -0.97113259	     -0.98212558	     -0.96506580	     -0.97463000	     -0.97012351	     -0.96655545	     -0.98941277	     -0.96385949	     -0.96251638	     -0.91190207	     -0.90679460	     -0.91634489	     -0.85733092	     -0.92037353	     -0.92458064	     -0.87042979	     -0.87463476	     -0.84541817	     -0.86067651	     -0.85541185	     -0.85058724	     -0.84715716	     -0.86250695	     -0.91946946	     -0.91968624	     -0.93013904	     -0.92895313	     -0.94731697	     -0.95996242	     -0.95325328	     -0.95991076	     -0.94533952	     -0.93335504	     -0.93731450	     -0.95885861	     -0.98383848	     -0.96954228	     -0.98288987	     -0.96734657	     -0.97663007	     -0.97234001	     -0.96617079	     -0.98881476	     -0.96901887	     -0.97240367	     -0.91676586	     -0.91646667	     -0.91832801	     -0.85608255	     -0.91573944	     -0.92329642	     -0.87286276	     -0.87346286	     -0.84673726	     -0.86241000	     -0.85672951	     -0.85315463	     -0.84676187	     -0.86091938
      0.06159995	     -0.93740989	     -0.93401980	     -0.92723511	     -0.92028606	     -0.95230664	     -0.95981464	     -0.95739909	     -0.96424269	     -0.92683044	     -0.91168878	     -0.92537912	     -0.93534136	     -0.98332847	     -0.97104002	     -0.98208179	     -0.96502251	     -0.97460882	     -0.97017231	     -0.96657600	     -0.98941048	     -0.96390105	     -0.96253077	     -0.91217077	     -0.90708901	     -0.91658137	     -0.85744506	     -0.92021039	     -0.92442322	     -0.87041864	     -0.87473619	     -0.84553115	     -0.86080721	     -0.85553443	     -0.85070065	     -0.84730843	     -0.86265087	     -0.91909464	     -0.91950276	     -0.93025221	     -0.92920456	     -0.94726360	     -0.95995442	     -0.95330534	     -0.95996464	     -0.94518149	     -0.93367178	     -0.93772252	     -0.95919020	     -0.98387951	     -0.96942748	     -0.98289057	     -0.96738579	     -0.97667926	     -0.97241282	     -0.96614289	     -0.98877312	     -0.96920912	     -0.97272413	     -0.91687306	     -0.91648230	     -0.91842192	     -0.85622275	     -0.91576992	     -0.92324226	     -0.87275016	     -0.87360225	     -0.84683245	     -0.86249651	     -0.85687290	     -0.85321236	     -0.84695643	     -0.86113232
      0.06346661	     -0.93721304	     -0.93392559	     -0.92714256	     -0.92021257	     -0.95233877	     -0.95967898	     -0.95736824	     -0.96423977	     -0.92691794	     -0.91188873	     -0.92540915	     -0.93554536	     -0.98336731	     -0.97094703	     -0.98203625	     -0.96497641	     -0.97458319	     -0.97022910	     -0.96660482	     -0.98941478	     -0.96394739	     -0.96255414	     -0.91243910	     -0.90739469	     -0.91678670	     -0.85754295	     -0.92005883	     -0.92429037	     -0.87041011	     -0.87481622	     -0.84563867	     -0.86093909	     -0.85565735	     -0.85081634	     -0.84745560	     -0.86286694	     -0.91872857	     -0.91932106	     -0.93036050	     -0.92945187	     -0.94720780	     -0.95994489	     -0.95335638	     -0.96001793	     -0.94503056	     -0.93397805	     -0.93812419	     -0.95950907	     -0.98391754	     -0.96931216	     -0.98288955	     -0.96742103	     -0.97672511	     -0.97248567	     -0.96611622	     -0.98873216	     -0.96939731	     -0.97303935	     -0.91696881	     -0.91648869	     -0.91851034	     -0.85637045	     -0.91579791	     -0.92319138	     -0.87262528	     -0.87375024	     -0.84693936	     -0.86258908	     -0.85701504	     -0.85328355	     -0.84714856	     -0.86133662
      0.06533328	     -0.93697419	     -0.93378750	     -0.92703853	     -0.92014071	     -0.95235085	     -0.95953877	     -0.95731394	     -0.96421248	     -0.92707263	     -0.91215049	     -0.92544826	     -0.93581984	     -0.98339756	     -0.97085774	     -0.98199161	     -0.96493110	     -0.97455562	     -0.97029192	     -0.96663991	     -0.98942475	     -0.96399844	     -0.96258951	     -0.91270559	     -0.90771051	     -0.91696241	     -0.85762552	     -0.91991738	     -0.92418024	     -0.87040468	     -0.87487652	     -0.84574142	     -0.86107199	     -0.85578023	     -0.85093466	     -0.84759720	     -0.86300945	     -0.91837448	     -0.91914363	     -0.93046547	     -0.92969492	     -0.94715027	     -0.95993468	     -0.95340623	     -0.96007033	     -0.94488988	     -0.93427343	     -0.93851806	     -0.95981591	     -0.98395463	     -0.96919915	     -0.98288863	     -0.96745497	     -0.97676993	     -0.97255544	     -0.96609620	     -0.98869108	     -0.96958185	     -0.97334789	     -0.91705369	     -0.91648690	     -0.91859330	     -0.85652618	     -0.91582293	     -0.92314372	     -0.87248788	     -0.87390713	     -0.84705860	     -0.86268880	     -0.85715699	     -0.85336916	     -0.84733276	     -0.86153251
      0.06719994	     -0.93670090	     -0.93361032	     -0.92692931	     -0.92007552	     -0.95234294	     -0.95939986	     -0.95723891	     -0.96416224	     -0.92728794	     -0.91246539	     -0.92549774	     -0.93615615	     -0.98341984	     -0.97077513	     -0.98194994	     -0.96488940	     -0.97452845	     -0.97035817	     -0.96667868	     -0.98943881	     -0.96405327	     -0.96263741	     -0.91296784	     -0.90803304	     -0.91711089	     -0.85769409	     -0.91978530	     -0.92409062	     -0.87040282	     -0.87491909	     -0.84583904	     -0.86120452	     -0.85590237	     -0.85105458	     -0.84773180	     -0.86314184	     -0.91803274	     -0.91897160	     -0.93057010	     -0.92993610	     -0.94709073	     -0.95992530	     -0.95345501	     -0.96012165	     -0.94476216	     -0.93455982	     -0.93890585	     -0.96011408	     -0.98399060	     -0.96909103	     -0.98289007	     -0.96749113	     -0.97681684	     -0.97261902	     -0.96606625	     -0.98864887	     -0.96976238	     -0.97365086	     -0.91712615	     -0.91647507	     -0.91866838	     -0.85668847	     -0.91584650	     -0.92310065	     -0.87233894	     -0.87407094	     -0.84718821	     -0.86279459	     -0.85729818	     -0.85346755	     -0.84752010	     -0.86171914
      0.06906661	     -0.93640662	     -0.93340476	     -0.92682163	     -0.92002086	     -0.95231678	     -0.95926882	     -0.95714847	     -0.96409319	     -0.92754886	     -0.91281609	     -0.92555614	     -0.93653502	     -0.98343464	     -0.97070178	     -0.98191282	     -0.96485307	     -0.97450320	     -0.97042479	     -0.96671874	     -0.98945554	     -0.96410969	     -0.96269550	     -0.91322201	     -0.90835553	     -0.91723555	     -0.85775048	     -0.91966280	     -0.92401887	     -0.87040505	     -0.87494661	     -0.84592997	     -0.86133384	     -0.85602206	     -0.85117324	     -0.84785752	     -0.86326407	     -0.91770253	     -0.91880480	     -0.93067602	     -0.93017705	     -0.94702945	     -0.95991719	     -0.95350277	     -0.96017190	     -0.94464990	     -0.93483872	     -0.93928872	     -0.96040623	     -0.98402589	     -0.96898824	     -0.98289453	     -0.96753079	     -0.97686708	     -0.97267535	     -0.96603219	     -0.98860492	     -0.96993924	     -0.97394918	     -0.91718442	     -0.91645146	     -0.91873340	     -0.85685560	     -0.91586946	     -0.92306334	     -0.87217987	     -0.87423971	     -0.84732652	     -0.86290546	     -0.85743745	     -0.85357736	     -0.84770395	     -0.86189477
      0.07093327	     -0.93612109	     -0.93319606	     -0.92671809	     -0.91997319	     -0.95228060	     -0.95915182	     -0.95705498	     -0.96401713	     -0.92781418	     -0.91316007	     -0.92561183	     -0.93691059	     -0.98343987	     -0.97064025	     -0.98188044	     -0.96482062	     -0.97447828	     -0.97048839	     -0.96675978	     -0.98947540	     -0.96416216	     -0.96275447	     -0.91345738	     -0.90865978	     -0.91733989	     -0.85779612	     -0.91955371	     -0.92396232	     -0.87041234	     -0.87496153	     -0.84600772	     -0.86145157	     -0.85613213	     -0.85128112	     -0.84796927	     -0.86337452	     -0.91738463	     -0.91864444	     -0.93078445	     -0.93041811	     -0.94696818	     -0.95991019	     -0.95355002	     -0.96022167	     -0.94455337	     -0.93510879	     -0.93966609	     -0.96069248	     -0.98406167	     -0.96889054	     -0.98290185	     -0.96757422	     -0.97692103	     -0.97272372	     -0.96599320	     -0.98855875	     -0.97011259	     -0.97424262	     -0.91722694	     -0.91641374	     -0.91878673	     -0.85702586	     -0.91589274	     -0.92303262	     -0.87201235	     -0.87441161	     -0.84747188	     -0.86302030	     -0.85757354	     -0.85369688	     -0.84788304	     -0.86205809
      0.07279994	     -0.93587075	     -0.93300634	     -0.92661939	     -0.91992709	     -0.95223815	     -0.95905411	     -0.95696649	     -0.96394181	     -0.92805479	     -0.91346195	     -0.92565065	     -0.93724243	     -0.98343251	     -0.97059284	     -0.98185233	     -0.96478916	     -0.97445085	     -0.97054551	     -0.96680243	     -0.98949960	     -0.96420377	     -0.96280201	     -0.91366524	     -0.90893135	     -0.91742474	     -0.85783014	     -0.91946184	     -0.92391997	     -0.87042669	     -0.87496398	     -0.84606709	     -0.86155060	     -0.85622612	     -0.85137068	     -0.84806137	     -0.86346928	     -0.91707961	     -0.91849124	     -0.93089557	     -0.93065895	     -0.94690865	     -0.95990382	     -0.95359737	     -0.96027169	     -0.94447134	     -0.93536832	     -0.94003720	     -0.96097202	     -0.98409885	     -0.96879708	     -0.98291135	     -0.96762077	     -0.97697819	     -0.97276445	     -0.96594929	     -0.98851019	     -0.97028275	     -0.97453086	     -0.91725308	     -0.91636051	     -0.91882788	     -0.85719855	     -0.91591675	     -0.92300868	     -0.87183755	     -0.87458595	     -0.84762365	     -0.86313892	     -0.85770604	     -0.85382527	     -0.84805702	     -0.86220883
      0.07466660	     -0.93565440	     -0.93283257	     -0.92653095	     -0.91988642	     -0.95217893	     -0.95898061	     -0.95687618	     -0.96385967	     -0.92829404	     -0.91372726	     -0.92566673	     -0.93753439	     -0.98341281	     -0.97056093	     -0.98182895	     -0.96475859	     -0.97442104	     -0.97059320	     -0.96684527	     -0.98952737	     -0.96423113	     -0.96283224	     -0.91384930	     -0.90917721	     -0.91748787	     -0.85784907	     -0.91938544	     -0.92389263	     -0.87045082	     -0.87495156	     -0.84611118	     -0.86163288	     -0.85630635	     -0.85144616	     -0.84813196	     -0.86354378	     -0.91678962	     -0.91834496	     -0.93100721	     -0.93089589	     -0.94685008	     -0.95989810	     -0.95364213	     -0.96031919	     -0.94441112	     -0.93561815	     -0.94039587	     -0.96124532	     -0.98413638	     -0.96870966	     -0.98292301	     -0.96766979	     -0.97703764	     -0.97279693	     -0.96590151	     -0.98846036	     -0.97044679	     -0.97480923	     -0.91726336	     -0.91629691	     -0.91885618	     -0.85737224	     -0.91593956	     -0.92299184	     -0.87165746	     -0.87476113	     -0.84778127	     -0.86326165	     -0.85783509	     -0.85396298	     -0.84822520	     -0.86234509
      0.07653327	     -0.93546375	     -0.93266879	     -0.92646177	     -0.91985922	     -0.95209167	     -0.95893592	     -0.95677630	     -0.96376213	     -0.92856180	     -0.91396926	     -0.92565859	     -0.93779784	     -0.98338403	     -0.97054387	     -0.98181061	     -0.96472970	     -0.97439048	     -0.97062894	     -0.96688550	     -0.98955637	     -0.96424300	     -0.96284215	     -0.91401492	     -0.90940706	     -0.91752734	     -0.85785001	     -0.91932171	     -0.92388087	     -0.87048712	     -0.87492150	     -0.84614335	     -0.86170115	     -0.85637646	     -0.85151253	     -0.84817379	     -0.86359449	     -0.91653236	     -0.91820949	     -0.93110952	     -0.93110833	     -0.94678883	     -0.95989414	     -0.95367056	     -0.96034968	     -0.94441290	     -0.93585717	     -0.94070698	     -0.96150993	     -0.98416907	     -0.96864100	     -0.98293875	     -0.96772082	     -0.97709711	     -0.97281422	     -0.96585272	     -0.98841386	     -0.97058682	     -0.97505016	     -0.91723952	     -0.91622736	     -0.91884768	     -0.85752174	     -0.91596260	     -0.92299540	     -0.87148817	     -0.87491152	     -0.84792441	     -0.86337077	     -0.85794150	     -0.85409505	     -0.84836375	     -0.86243802
      0.07839993	     -0.93529678	     -0.93251441	     -0.92641578	     -0.91984759	     -0.95196800	     -0.95892252	     -0.95666175	     -0.96364377	     -0.92887671	     -0.91419147	     -0.92561927	     -0.93803436	     -0.98334733	     -0.97054064	     -0.98179645	     -0.96470082	     -0.97435835	     -0.97065074	     -0.96692227	     -0.98958591	     -0.96423646	     -0.96282489	     -0.91416237	     -0.90962552	     -0.91753933	     -0.85782867	     -0.91926855	     -0.92388616	     -0.87053841	     -0.87486987	     -0.84616367	     -0.86175462	     -0.85643573	     -0.85157082	     -0.84819442	     -0.86361463	     -0.91633040	     -0.91809319	     -0.93119111	     -0.93127295	     -0.94672654	     -0.95989263	     -0.95367307	     -0.96035308	     -0.94450160	     -0.93607382	     -0.94093527	     -0.96175268	     -0.98419195	     -0.96860271	     -0.98295960	     -0.96777216	     -0.97715321	     -0.97281116	     -0.96580690	     -0.98837574	     -0.97068501	     -0.97522553	     -0.91716414	     -0.91614976	     -0.91878056	     -0.85762331	     -0.91598998	     -0.92303167	     -0.87134455	     -0.87501308	     -0.84803281	     -0.86344802	     -0.85800611	     -0.85420494	     -0.84844988	     -0.86246241
      0.08026660	     -0.93515524	     -0.93236987	     -0.92638989	     -0.91984793	     -0.95180317	     -0.95894006	     -0.95652907	     -0.96350135	     -0.92925013	     -0.91439493	     -0.92554029	     -0.93824411	     -0.98330049	     -0.97055148	     -0.98178541	     -0.96466926	     -0.97432208	     -0.97065779	     -0.96695712	     -0.98961747	     -0.96420825	     -0.96277373	     -0.91429189	     -0.90983835	     -0.91752280	     -0.85778275	     -0.91922042	     -0.92390809	     -0.87060628	     -0.87479521	     -0.84617400	     -0.86179376	     -0.85648299	     -0.85162341	     -0.84818482	     -0.86359703	     -0.91618638	     -0.91799706	     -0.93124784	     -0.93138501	     -0.94666651	     -0.95989259	     -0.95365119	     -0.96033113	     -0.94466831	     -0.93626025	     -0.94107647	     -0.96196552	     -0.98420440	     -0.96859343	     -0.98298385	     -0.96782094	     -0.97720306	     -0.97279124	     -0.96576708	     -0.98834764	     -0.97074048	     -0.97533299	     -0.91703922	     -0.91606338	     -0.91865732	     -0.85767730	     -0.91602254	     -0.92309985	     -0.87122680	     -0.87506640	     -0.84810630	     -0.86349311	     -0.85802904	     -0.85429170	     -0.84848376	     -0.86242051
      0.08213326	     -0.93504450	     -0.93223954	     -0.92638001	     -0.91985646	     -0.95160127	     -0.95898664	     -0.95638132	     -0.96333851	     -0.92967406	     -0.91457293	     -0.92541884	     -0.93842062	     -0.98324177	     -0.97057645	     -0.98177697	     -0.96463375	     -0.97428025	     -0.97065058	     -0.96699145	     -0.98965234	     -0.96415775	     -0.96268730	     -0.91440930	     -0.91005300	     -0.91748903	     -0.85772021	     -0.91916704	     -0.92393853	     -0.87068720	     -0.87470664	     -0.84618198	     -0.86182454	     -0.85652237	     -0.85167686	     -0.84815066	     -0.86354406	     -0.91609724	     -0.91791775	     -0.93127662	     -0.93144276	     -0.94660885	     -0.95989261	     -0.95360451	     -0.96028367	     -0.94491131	     -0.93641769	     -0.94113082	     -0.96214649	     -0.98420676	     -0.96860993	     -0.98300890	     -0.96786328	     -0.97724310	     -0.97275911	     -0.96573617	     -0.98833073	     -0.97075421	     -0.97537244	     -0.91686804	     -0.91597270	     -0.91848183	     -0.85768590	     -0.91605900	     -0.92319873	     -0.87113347	     -0.87507411	     -0.84814729	     -0.86350800	     -0.85801206	     -0.85435763	     -0.84846703	     -0.86231463
      0.08399993	     -0.93496845	     -0.93212949	     -0.92638605	     -0.91987386	     -0.95137350	     -0.95906020	     -0.95622711	     -0.96316455	     -0.93012519	     -0.91471580	     -0.92526273	     -0.93855391	     -0.98317292	     -0.97061393	     -0.98177116	     -0.96459548	     -0.97423411	     -0.97063071	     -0.96702482	     -0.98968981	     -0.96408840	     -0.96257135	     -0.91452142	     -0.91027224	     -0.91745485	     -0.85765419	     -0.91909946	     -0.92396589	     -0.87077473	     -0.87461829	     -0.84619566	     -0.86185376	     -0.85655985	     -0.85173678	     -0.84810422	     -0.86346569	     -0.91605914	     -0.91785343	     -0.93127773	     -0.93144819	     -0.94655367	     -0.95989218	     -0.95353440	     -0.96021219	     -0.94522396	     -0.93654633	     -0.94110221	     -0.96229380	     -0.98420011	     -0.96864884	     -0.98303300	     -0.96789700	     -0.97727158	     -0.97271808	     -0.96571525	     -0.98832493	     -0.97072892	     -0.97534703	     -0.91665383	     -0.91587925	     -0.91825848	     -0.85765225	     -0.91610028	     -0.92332718	     -0.87106254	     -0.87503961	     -0.84815753	     -0.86349422	     -0.85795757	     -0.85440371	     -0.84840278	     -0.86214974
      0.08586659	     -0.93491598	     -0.93203532	     -0.92641468	     -0.91991027	     -0.95112997	     -0.95915985	     -0.95607298	     -0.96298617	     -0.93059167	     -0.91482697	     -0.92508972	     -0.93865019	     -0.98309990	     -0.97065970	     -0.98176831	     -0.96455805	     -0.97418778	     -0.97060178	     -0.96705510	     -0.98972705	     -0.96400875	     -0.96244036	     -0.91462177	     -0.91048431	     -0.91741959	     -0.85758410	     -0.91902076	     -0.92398994	     -0.87086812	     -0.87452968	     -0.84620942	     -0.86187633	     -0.85659054	     -0.85179641	     -0.84804714	     -0.86336263	     -0.91606682	     -0.91780467	     -0.93125725	     -0.93140881	     -0.94650084	     -0.95989225	     -0.95344384	     -0.96011951	     -0.94559684	     -0.93664765	     -0.94099994	     -0.96240945	     -0.98418673	     -0.96870817	     -0.98305675	     -0.96792423	     -0.97729098	     -0.97266750	     -0.96570141	     -0.98832784	     -0.97066904	     -0.97526389	     -0.91639979	     -0.91578167	     -0.91799156	     -0.85758006	     -0.91615012	     -0.92348430	     -0.87101229	     -0.87496662	     -0.84813748	     -0.86345255	     -0.85786884	     -0.85442893	     -0.84830129	     -0.86193391
      0.08773326	     -0.93487166	     -0.93194444	     -0.92646856	     -0.91997459	     -0.95088174	     -0.95928205	     -0.95592276	     -0.96280775	     -0.93107066	     -0.91492389	     -0.92492352	     -0.93873188	     -0.98302724	     -0.97071148	     -0.98176988	     -0.96452695	     -0.97414630	     -0.97056866	     -0.96708080	     -0.98976189	     -0.96392923	     -0.96231428	     -0.91469665	     -0.91067304	     -0.91737299	     -0.85750101	     -0.91893799	     -0.92401661	     -0.87096999	     -0.87443227	     -0.84621236	     -0.86188183	     -0.85660258	     -0.85184420	     -0.84796594	     -0.86317378	     -0.91612200	     -0.91777566	     -0.93121888	     -0.93132680	     -0.94645108	     -0.95989396	     -0.95333463	     -0.96000721	     -0.94602229	     -0.93671837	     -0.94082539	     -0.96249003	     -0.98416768	     -0.96878881	     -0.98308125	     -0.96794696	     -0.97730333	     -0.97260504	     -0.96569228	     -0.98833795	     -0.97057496	     -0.97512384	     -0.91610966	     -0.91568138	     -0.91768555	     -0.85747310	     -0.91621132	     -0.92366920	     -0.87097992	     -0.87485879	     -0.84808788	     -0.86338420	     -0.85774952	     -0.85443291	     -0.84815684	     -0.86167486
      0.08959992	     -0.93482601	     -0.93185232	     -0.92654450	     -0.92006525	     -0.95063374	     -0.95942051	     -0.95577767	     -0.96263144	     -0.93155893	     -0.91501438	     -0.92477034	     -0.93880790	     -0.98295807	     -0.97076499	     -0.98177447	     -0.96450173	     -0.97411011	     -0.97053435	     -0.96710219	     -0.98979353	     -0.96385381	     -0.96219801	     -0.91474633	     -0.91083936	     -0.91731702	     -0.85740578	     -0.91884932	     -0.92404404	     -0.87107812	     -0.87432807	     -0.84620573	     -0.86187142	     -0.85659547	     -0.85188051	     -0.84786403	     -0.86302695	     -0.91622362	     -0.91776601	     -0.93116072	     -0.93120250	     -0.94640417	     -0.95989642	     -0.95320914	     -0.95987791	     -0.94648718	     -0.93675683	     -0.94058295	     -0.96253008	     -0.98414220	     -0.96888817	     -0.98310521	     -0.96796283	     -0.97730664	     -0.97253395	     -0.96568967	     -0.98835592	     -0.97044903	     -0.97493038	     -0.91578781	     -0.91557997	     -0.91734680	     -0.85733606	     -0.91628479	     -0.92387974	     -0.87096132	     -0.87472105	     -0.84801144	     -0.86329172	     -0.85760304	     -0.85441707	     -0.84798086	     -0.86137968
      0.09146659	     -0.93476928	     -0.93175563	     -0.92663920	     -0.92017913	     -0.95038744	     -0.95956902	     -0.95563714	     -0.96245754	     -0.93205669	     -0.91510544	     -0.92463135	     -0.93888508	     -0.98289559	     -0.97081513	     -0.98177980	     -0.96448029	     -0.97407846	     -0.97050120	     -0.96711982	     -0.98982129	     -0.96378462	     -0.96209199	     -0.91477377	     -0.91098768	     -0.91725342	     -0.85729961	     -0.91875348	     -0.92407105	     -0.87119007	     -0.87421892	     -0.84619142	     -0.86184775	     -0.85657104	     -0.85190717	     -0.84774765	     -0.86285091	     -0.91636893	     -0.91777516	     -0.93108276	     -0.93103889	     -0.94635950	     -0.95989904	     -0.95307057	     -0.95973503	     -0.94697666	     -0.93676316	     -0.94028083	     -0.96252716	     -0.98410967	     -0.96900387	     -0.98312831	     -0.96797126	     -0.97730064	     -0.97245635	     -0.96569404	     -0.98838164	     -0.97029496	     -0.97468999	     -0.91543854	     -0.91547715	     -0.91698134	     -0.85717386	     -0.91637226	     -0.92411373	     -0.87095366	     -0.87455837	     -0.84791059	     -0.86317751	     -0.85743307	     -0.85438217	     -0.84777903	     -0.86105635
      0.09333325	     -0.93469544	     -0.93165037	     -0.92674660	     -0.92031136	     -0.95014809	     -0.95972030	     -0.95550176	     -0.96228796	     -0.93255997	     -0.91520546	     -0.92451125	     -0.93897300	     -0.98284134	     -0.97085927	     -0.98178495	     -0.96446234	     -0.97405149	     -0.97047171	     -0.96713443	     -0.98984507	     -0.96372455	     -0.96200028	     -0.91478103	     -0.91112064	     -0.91718400	     -0.85718368	     -0.91865074	     -0.92409672	     -0.87130375	     -0.87410645	     -0.84617067	     -0.86181276	     -0.85653019	     -0.85192502	     -0.84761624	     -0.86265103	     -0.91655973	     -0.91780498	     -0.93098318	     -0.93083548	     -0.94631759	     -0.95990095	     -0.95292182	     -0.95958177	     -0.94747597	     -0.93673405	     -0.93992311	     -0.96247591	     -0.98406876	     -0.96913529	     -0.98315061	     -0.96797179	     -0.97728496	     -0.97237324	     -0.96570602	     -0.98841546	     -0.97011430	     -0.97440593	     -0.91506479	     -0.91537155	     -0.91659364	     -0.85698989	     -0.91647563	     -0.92436975	     -0.87095488	     -0.87437457	     -0.84778674	     -0.86304287	     -0.85724182	     -0.85432801	     -0.84755531	     -0.86071087
      0.09519992	     -0.93459965	     -0.93153465	     -0.92686072	     -0.92045571	     -0.94991853	     -0.95986738	     -0.95537122	     -0.96212369	     -0.93306605	     -0.91531986	     -0.92441020	     -0.93907712	     -0.98279680	     -0.97089414	     -0.98178828	     -0.96444614	     -0.97402828	     -0.97044772	     -0.96714699	     -0.98986493	     -0.96367483	     -0.96192288	     -0.91477357	     -0.91124458	     -0.91711260	     -0.85706114	     -0.91854064	     -0.92411921	     -0.87141664	     -0.87399385	     -0.84614679	     -0.86177066	     -0.85647666	     -0.85193730	     -0.84747348	     -0.86243553	     -0.91679709	     -0.91785653	     -0.93085933	     -0.93059195	     -0.94627905	     -0.95990074	     -0.95276639	     -0.95942202	     -0.94796815	     -0.93666662	     -0.93951593	     -0.96237184	     -0.98401767	     -0.96928140	     -0.98317221	     -0.96796396	     -0.97725916	     -0.97228618	     -0.96572658	     -0.98845797	     -0.96990941	     -0.97408317	     -0.91466969	     -0.91526033	     -0.91618820	     -0.85678924	     -0.91659653	     -0.92464606	     -0.87096268	     -0.87417413	     -0.84764154	     -0.86288940	     -0.85703155	     -0.85425471	     -0.84731339	     -0.86034915
      0.09706658	     -0.93447752	     -0.93140607	     -0.92697786	     -0.92060830	     -0.94970112	     -0.96000504	     -0.95524495	     -0.96196525	     -0.93357413	     -0.91545487	     -0.92433002	     -0.93920396	     -0.98276367	     -0.97091739	     -0.98178885	     -0.96443107	     -0.97400877	     -0.97043059	     -0.96715773	     -0.98988048	     -0.96363692	     -0.96186113	     -0.91475499	     -0.91136324	     -0.91704026	     -0.85693349	     -0.91842547	     -0.92413905	     -0.87152750	     -0.87388183	     -0.84612055	     -0.86172406	     -0.85641338	     -0.85194525	     -0.84732277	     -0.86221080	     -0.91707924	     -0.91793086	     -0.93071236	     -0.93031248	     -0.94624406	     -0.95989795	     -0.95260880	     -0.95926057	     -0.94843570	     -0.93656098	     -0.93907053	     -0.96221607	     -0.98395529	     -0.96944187	     -0.98319496	     -0.96795058	     -0.97722594	     -0.97219456	     -0.96575408	     -0.98850821	     -0.96968443	     -0.97373043	     -0.91425878	     -0.91514037	     -0.91577098	     -0.85657730	     -0.91673635	     -0.92493960	     -0.87097353	     -0.87396211	     -0.84747833	     -0.86272048	     -0.85680703	     -0.85416352	     -0.84705956	     -0.85998008
      0.09893325	     -0.93432671	     -0.93126208	     -0.92709549	     -0.92076685	     -0.94949917	     -0.96012956	     -0.95512299	     -0.96181355	     -0.93408237	     -0.91561630	     -0.92427484	     -0.93936023	     -0.98274294	     -0.97092837	     -0.98178674	     -0.96441795	     -0.97399382	     -0.97042143	     -0.96716657	     -0.98989135	     -0.96361270	     -0.96181848	     -0.91472667	     -0.91147689	     -0.91696606	     -0.85680109	     -0.91830968	     -0.92415833	     -0.87163615	     -0.87376934	     -0.84609060	     -0.86167257	     -0.85634062	     -0.85194802	     -0.84717135	     -0.86198145	     -0.91741156	     -0.91803335	     -0.93054218	     -0.92999666	     -0.94621448	     -0.95989227	     -0.95245275	     -0.95910129	     -0.94886346	     -0.93641192	     -0.93859056	     -0.96200509	     -0.98388042	     -0.96961913	     -0.98322123	     -0.96793482	     -0.97718802	     -0.97209556	     -0.96578642	     -0.98856521	     -0.96943982	     -0.97335027	     -0.91383569	     -0.91500768	     -0.91534526	     -0.85635693	     -0.91689689	     -0.92524877	     -0.87098488	     -0.87374102	     -0.84729878	     -0.86253792	     -0.85657126	     -0.85405455	     -0.84679780	     -0.85960965
      0.10079991	     -0.93414985	     -0.93110337	     -0.92720900	     -0.92092621	     -0.94931382	     -0.96023817	     -0.95500501	     -0.96166896	     -0.93458740	     -0.91580405	     -0.92424293	     -0.93954594	     -0.98273310	     -0.97092780	     -0.98178190	     -0.96440622	     -0.97398260	     -0.97042039	     -0.96717447	     -0.98989848	     -0.96360143	     -0.96179394	     -0.91469415	     -0.91159042	     -0.91689354	     -0.85666811	     -0.91819407	     -0.92417615	     -0.87174111	     -0.87365906	     -0.84605972	     -0.86162052	     -0.85626325	     -0.85194892	     -0.84701387	     -0.86175417	     -0.91779984	     -0.91816928	     -0.93034808	     -0.92964346	     -0.94619255	     -0.95988288	     -0.95230184	     -0.95894808	     -0.94923728	     -0.93621396	     -0.93807886	     -0.96173541	     -0.98379226	     -0.96981505	     -0.98325281	     -0.96791899	     -0.97714736	     -0.97198694	     -0.96581529	     -0.98862822	     -0.96917606	     -0.97294471	     -0.91340349	     -0.91485740	     -0.91491344	     -0.85612979	     -0.91707967	     -0.92557233	     -0.87099459	     -0.87351249	     -0.84710446	     -0.86234314	     -0.85632636	     -0.85392794	     -0.84653070	     -0.85924216
      0.10266658	     -0.93395105	     -0.93093203	     -0.92731480	     -0.92108178	     -0.94914493	     -0.96032938	     -0.95489058	     -0.96153149	     -0.93508601	     -0.91601572	     -0.92423105	     -0.93975840	     -0.98273241	     -0.97091684	     -0.98177436	     -0.96439525	     -0.97397422	     -0.97042692	     -0.96718215	     -0.98990274	     -0.96360158	     -0.96178518	     -0.91466314	     -0.91170891	     -0.91682678	     -0.85653901	     -0.91807849	     -0.92419101	     -0.87184103	     -0.87355413	     -0.84603113	     -0.86157197	     -0.85618601	     -0.85195152	     -0.84686222	     -0.86153497	     -0.91824494	     -0.91834099	     -0.93013028	     -0.92925520	     -0.94618010	     -0.95986869	     -0.95216086	     -0.95880609	     -0.94954181	     -0.93596521	     -0.93754391	     -0.96140801	     -0.98369062	     -0.97002912	     -0.98329085	     -0.96790504	     -0.97710579	     -0.97186844	     -0.96585291	     -0.98869616	     -0.96889660	     -0.97252032	     -0.91296769	     -0.91468457	     -0.91448002	     -0.85589937	     -0.91728474	     -0.92590712	     -0.87099973	     -0.87328014	     -0.84689928	     -0.86213971	     -0.85607667	     -0.85378599	     -0.84626246	     -0.85888374
      0.10453324	     -0.93373383	     -0.93074806	     -0.92741229	     -0.92123317	     -0.94899449	     -0.96040343	     -0.95478043	     -0.96140187	     -0.93557479	     -0.91625149	     -0.92424217	     -0.93999877	     -0.98273976	     -0.97089790	     -0.98176552	     -0.96438694	     -0.97396978	     -0.97044070	     -0.96718924	     -0.98990424	     -0.96361360	     -0.96179503	     -0.91463345	     -0.91182984	     -0.91676481	     -0.85641409	     -0.91796641	     -0.92420460	     -0.87193658	     -0.87345339	     -0.84600315	     -0.86152611	     -0.85610902	     -0.85195432	     -0.84671565	     -0.86132582	     -0.91875161	     -0.91855431	     -0.92989051	     -0.92883346	     -0.94618020	     -0.95984961	     -0.95203455	     -0.95868020	     -0.94976412	     -0.93566036	     -0.93698948	     -0.96102178	     -0.98357414	     -0.97026213	     -0.98333683	     -0.96789539	     -0.97706554	     -0.97173814	     -0.96588940	     -0.98876736	     -0.96860307	     -0.97208020	     -0.91253374	     -0.91448409	     -0.91404857	     -0.85566852	     -0.91751253	     -0.92625032	     -0.87099771	     -0.87304686	     -0.84668662	     -0.86193126	     -0.85582667	     -0.85363068	     -0.84599721	     -0.85854024
      0.10639991	     -0.93350251	     -0.93055301	     -0.92750118	     -0.92137978	     -0.94886178	     -0.96046186	     -0.95467439	     -0.96128084	     -0.93605197	     -0.91650854	     -0.92427512	     -0.94026432	     -0.98275329	     -0.97087327	     -0.98175625	     -0.96438187	     -0.97396925	     -0.97046084	     -0.96719586	     -0.98990357	     -0.96363637	     -0.96182288	     -0.91460634	     -0.91195301	     -0.91670784	     -0.85629478	     -0.91785916	     -0.92421754	     -0.87202776	     -0.87335694	     -0.84597594	     -0.86148367	     -0.85603386	     -0.85195776	     -0.84657616	     -0.86112840	     -0.91932410	     -0.91881532	     -0.92963225	     -0.92838118	     -0.94619589	     -0.95982626	     -0.95192756	     -0.95857504	     -0.94989480	     -0.93529650	     -0.93642023	     -0.96057673	     -0.98344860	     -0.97051416	     -0.98339172	     -0.96789207	     -0.97702872	     -0.97159427	     -0.96592179	     -0.98883960	     -0.96829723	     -0.97162694	     -0.91210736	     -0.91425168	     -0.91362255	     -0.85544007	     -0.91776313	     -0.92659881	     -0.87098626	     -0.87281549	     -0.84647003	     -0.86172130	     -0.85558072	     -0.85346432	     -0.84573928	     -0.85821747
      0.10826657	     -0.93326118	     -0.93034838	     -0.92758166	     -0.92152165	     -0.94874571	     -0.96050683	     -0.95457247	     -0.96116601	     -0.93651636	     -0.91678381	     -0.92432858	     -0.94055206	     -0.98277107	     -0.97084527	     -0.98174739	     -0.96438061	     -0.97397253	     -0.97048645	     -0.96720215	     -0.98990135	     -0.96366871	     -0.96186805	     -0.91458242	     -0.91207778	     -0.91665581	     -0.85618200	     -0.91775748	     -0.92423034	     -0.87211472	     -0.87326471	     -0.84594911	     -0.86144498	     -0.85596153	     -0.85196266	     -0.84644437	     -0.86094322	     -0.91996276	     -0.91912722	     -0.92936013	     -0.92790336	     -0.94622892	     -0.95979955	     -0.95184336	     -0.95849399	     -0.94993140	     -0.93487303	     -0.93583990	     -0.96007615	     -0.98331486	     -0.97078347	     -0.98345538	     -0.96789585	     -0.97699648	     -0.97143652	     -0.96594753	     -0.98891058	     -0.96798179	     -0.97116373	     -0.91169402	     -0.91398558	     -0.91320541	     -0.85521661	     -0.91803530	     -0.92694914	     -0.87096370	     -0.87258878	     -0.84625356	     -0.86151323	     -0.85534292	     -0.85329010	     -0.84549249	     -0.85792010
      0.11013323	     -0.93301310	     -0.93013510	     -0.92765435	     -0.92165956	     -0.94864504	     -0.96054076	     -0.95447461	     -0.96105771	     -0.93696756	     -0.91707466	     -0.92440158	     -0.94085952	     -0.98279124	     -0.97081606	     -0.98173977	     -0.96438368	     -0.97397953	     -0.97051677	     -0.96720830	     -0.98989823	     -0.96370963	     -0.96193015	     -0.91456166	     -0.91220312	     -0.91660831	     -0.85607610	     -0.91766172	     -0.92424342	     -0.87219768	     -0.87317644	     -0.84592261	     -0.86140999	     -0.85589252	     -0.85196781	     -0.84632021	     -0.86077000	     -0.92066255	     -0.91948902	     -0.92907994	     -0.92740729	     -0.94627898	     -0.95977062	     -0.95178340	     -0.95843827	     -0.94987986	     -0.93439481	     -0.93525341	     -0.95952717	     -0.98317655	     -0.97106632	     -0.98352650	     -0.96790615	     -0.97696901	     -0.97126617	     -0.96596480	     -0.98897798	     -0.96766041	     -0.97069444	     -0.91129799	     -0.91368741	     -0.91280015	     -0.85500016	     -0.91832618	     -0.92729783	     -0.87092915	     -0.87236903	     -0.84604098	     -0.86130996	     -0.85511634	     -0.85311166	     -0.84525954	     -0.85765069
      0.11199990	     -0.93276090	     -0.92991411	     -0.92771987	     -0.92179427	     -0.94855792	     -0.96056613	     -0.95438050	     -0.96095513	     -0.93740607	     -0.91737838	     -0.92449234	     -0.94118391	     -0.98281205	     -0.97078741	     -0.98173392	     -0.96439121	     -0.97398986	     -0.97055109	     -0.96721464	     -0.98989489	     -0.96375793	     -0.96200806	     -0.91454405	     -0.91232861	     -0.91656507	     -0.85597741	     -0.91757149	     -0.92425693	     -0.87227669	     -0.87309214	     -0.84589664	     -0.86137887	     -0.85582727	     -0.85197426	     -0.84620353	     -0.86060805	     -0.92141395	     -0.91989625	     -0.92879844	     -0.92690203	     -0.94634436	     -0.95974098	     -0.95174753	     -0.95840742	     -0.94975059	     -0.93386983	     -0.93466612	     -0.95893898	     -0.98303800	     -0.97135711	     -0.98360263	     -0.96792109	     -0.97694553	     -0.97108601	     -0.96597261	     -0.98903968	     -0.96733749	     -0.97022339	     -0.91092240	     -0.91336122	     -0.91240949	     -0.85479237	     -0.91863185	     -0.92764129	     -0.87088259	     -0.87215817	     -0.84583493	     -0.86111383	     -0.85490319	     -0.85293178	     -0.84504255	     -0.85741036
      0.11386657	     -0.93250629	     -0.92968602	     -0.92777892	     -0.92192673	     -0.94848261	     -0.96058523	     -0.95428988	     -0.96085752	     -0.93783248	     -0.91769255	     -0.92459924	     -0.94152272	     -0.98283197	     -0.97076066	     -0.98173021	     -0.96440314	     -0.97400306	     -0.97058893	     -0.96722157	     -0.98989201	     -0.96381263	     -0.96210079	     -0.91452938	     -0.91245376	     -0.91652575	     -0.85588600	     -0.91748631	     -0.92427092	     -0.87235176	     -0.87301171	     -0.84587142	     -0.86135165	     -0.85576604	     -0.85198235	     -0.84609400	     -0.86045656	     -0.92220470	     -0.92034247	     -0.92852290	     -0.92639750	     -0.94642299	     -0.95971236	     -0.95173494	     -0.95840027	     -0.94955368	     -0.93330676	     -0.93408352	     -0.95832055	     -0.98290375	     -0.97164862	     -0.98368027	     -0.96793755	     -0.97692429	     -0.97090017	     -0.96597109	     -0.98909405	     -0.96701785	     -0.96975510	     -0.91056957	     -0.91301172	     -0.91203599	     -0.85459468	     -0.91894795	     -0.92797579	     -0.87082469	     -0.87195798	     -0.84563748	     -0.86092658	     -0.85470508	     -0.85275265	     -0.84484330	     -0.85719968
      0.11573323	     -0.93224967	     -0.92945089	     -0.92783248	     -0.92205826	     -0.94841763	     -0.96060004	     -0.95420260	     -0.96076428	     -0.93824741	     -0.91801554	     -0.92472139	     -0.94187423	     -0.98285001	     -0.97073647	     -0.98172879	     -0.96441934	     -0.97401874	     -0.97063012	     -0.96722948	     -0.98989007	     -0.96387320	     -0.96220782	     -0.91451713	     -0.91257777	     -0.91648984	     -0.85580158	     -0.91740589	     -0.92428551	     -0.87242302	     -0.87293499	     -0.84584688	     -0.86132802	     -0.85570871	     -0.85199201	     -0.84599111	     -0.86031457	     -0.92302115	     -0.92082017	     -0.92826046	     -0.92590356	     -0.94651299	     -0.95968667	     -0.95174457	     -0.95841534	     -0.94929660	     -0.93271370	     -0.93351085	     -0.95767960	     -0.98277824	     -0.97193257	     -0.98375510	     -0.96795138	     -0.97690266	     -0.97071381	     -0.96596151	     -0.98914015	     -0.96670637	     -0.96929391	     -0.91024100	     -0.91264336	     -0.91168193	     -0.85440818	     -0.91927012	     -0.92829749	     -0.87075685	     -0.87176988	     -0.84545004	     -0.86074932	     -0.85452305	     -0.85257568	     -0.84466271	     -0.85701886
      0.11759990	     -0.93199038	     -0.92920848	     -0.92788171	     -0.92219036	     -0.94836161	     -0.96061221	     -0.95411853	     -0.96067491	     -0.93865162	     -0.91834635	     -0.92485821	     -0.94223726	     -0.98286566	     -0.97071497	     -0.98172963	     -0.96443953	     -0.97403656	     -0.97067469	     -0.96723868	     -0.98988938	     -0.96393940	     -0.96232878	     -0.91450671	     -0.91269990	     -0.91645671	     -0.85572368	     -0.91733009	     -0.92430087	     -0.87249060	     -0.87286172	     -0.84582286	     -0.86130757	     -0.85565510	     -0.85200304	     -0.84589433	     -0.86018121	     -0.92384923	     -0.92132147	     -0.92801788	     -0.92542941	     -0.94661278	     -0.95966587	     -0.95177515	     -0.95845097	     -0.94898416	     -0.93209763	     -0.93295274	     -0.95702223	     -0.98266549	     -0.97220021	     -0.98382241	     -0.96795787	     -0.97687752	     -0.97053257	     -0.96594614	     -0.98917776	     -0.96640761	     -0.96884373	     -0.90993756	     -0.91226020	     -0.91134923	     -0.85423371	     -0.91959408	     -0.92860255	     -0.87068103	     -0.87159500	     -0.84527336	     -0.86058251	     -0.85435766	     -0.85240150	     -0.84450135	     -0.85686784
      0.11946656	     -0.93172678	     -0.92895826	     -0.92792795	     -0.92232469	     -0.94831429	     -0.96062305	     -0.95403753	     -0.96058901	     -0.93904601	     -0.91868455	     -0.92500947	     -0.94261116	     -0.98287891	     -0.97069568	     -0.98173248	     -0.96446335	     -0.97405620	     -0.97072288	     -0.96724940	     -0.98989007	     -0.96401125	     -0.96246345	     -0.91449761	     -0.91281951	     -0.91642573	     -0.85565180	     -0.91725892	     -0.92431724	     -0.87255460	     -0.87279162	     -0.84579918	     -0.86128985	     -0.85560500	     -0.85201515	     -0.84580331	     -0.86005579	     -0.92467505	     -0.92183847	     -0.92780120	     -0.92498333	     -0.94672105	     -0.95965185	     -0.95182535	     -0.95850541	     -0.94861940	     -0.93146445	     -0.93241330	     -0.95635306	     -0.98256887	     -0.97244300	     -0.98387748	     -0.96795225	     -0.97684560	     -0.97036208	     -0.96592789	     -0.98920737	     -0.96612566	     -0.96840800	     -0.90965963	     -0.91186580	     -0.91103951	     -0.85407191	     -0.91991546	     -0.92888701	     -0.87059955	     -0.87143416	     -0.84510769	     -0.86042619	     -0.85420908	     -0.85223020	     -0.84435956	     -0.85674640
      0.12133323	     -0.93145642	     -0.92869951	     -0.92797268	     -0.92246303	     -0.94827258	     -0.96063348	     -0.95395953	     -0.96050630	     -0.93943136	     -0.91903031	     -0.92517538	     -0.94299577	     -0.98289019	     -0.97067763	     -0.98173698	     -0.96449034	     -0.97407746	     -0.97077508	     -0.96726175	     -0.98989206	     -0.96408909	     -0.96261187	     -0.91448937	     -0.91293603	     -0.91639631	     -0.85558539	     -0.91719260	     -0.92433484	     -0.87261513	     -0.87272441	     -0.84577556	     -0.86127440	     -0.85555824	     -0.85202791	     -0.84571778	     -0.85993782	     -0.92548594	     -0.92236398	     -0.92761530	     -0.92457197	     -0.94683691	     -0.95964629	     -0.95189394	     -0.95857708	     -0.94820410	     -0.93081773	     -0.93189527	     -0.95567480	     -0.98248866	     -0.97265331	     -0.98391606	     -0.96793020	     -0.97680381	     -0.97020748	     -0.96591003	     -0.98923006	     -0.96586380	     -0.96798949	     -0.90940733	     -0.91146304	     -0.91075425	     -0.85392338	     -0.92022970	     -0.92914655	     -0.87051496	     -0.87128806	     -0.84495290	     -0.86028013	     -0.85407735	     -0.85206148	     -0.84423755	     -0.85665438
      0.12319989	     -0.93117633	     -0.92843136	     -0.92801749	     -0.92260721	     -0.94823661	     -0.96064408	     -0.95388457	     -0.96042669	     -0.93980825	     -0.91938435	     -0.92535670	     -0.94339156	     -0.98290037	     -0.97065951	     -0.98174268	     -0.96452014	     -0.97410027	     -0.97083175	     -0.96727566	     -0.98989503	     -0.96417353	     -0.96277441	     -0.91448157	     -0.91304881	     -0.91636784	     -0.85552382	     -0.91713154	     -0.92435399	     -0.87267235	     -0.87265974	     -0.84575163	     -0.86126065	     -0.85551457	     -0.85204073	     -0.84563756	     -0.85982700	     -0.92627122	     -0.92289196	     -0.92746352	     -0.92420006	     -0.94695991	     -0.95965055	     -0.95197997	     -0.95866472	     -0.94773928	     -0.93016050	     -0.93140193	     -0.95498814	     -0.98243051	     -0.97282495	     -0.98393466	     -0.96788811	     -0.97674953	     -0.97007313	     -0.96589595	     -0.98924744	     -0.96562443	     -0.96759014	     -0.90918067	     -0.91105402	     -0.91049485	     -0.85378877	     -0.92053176	     -0.92937622	     -0.87042984	     -0.87115733	     -0.84480874	     -0.86014396	     -0.85396243	     -0.85189484	     -0.84413551	     -0.85659172
      0.12506655	     -0.93088324	     -0.92815294	     -0.92806405	     -0.92275911	     -0.94820562	     -0.96065514	     -0.95381269	     -0.96035016	     -0.94017729	     -0.91974778	     -0.92555443	     -0.94379930	     -0.98291062	     -0.97063974	     -0.98174911	     -0.96455242	     -0.97412469	     -0.97089339	     -0.96729089	     -0.98989848	     -0.96426533	     -0.96295159	     -0.91447384	     -0.91315728	     -0.91633971	     -0.85546647	     -0.91707628	     -0.92437504	     -0.87272644	     -0.87259722	     -0.84572697	     -0.86124805	     -0.85547377	     -0.85205296	     -0.84556252	     -0.85972316	     -0.92702188	     -0.92341741	     -0.92734777	     -0.92387052	     -0.94708985	     -0.95966555	     -0.95208267	     -0.95876740	     -0.94722589	     -0.92949270	     -0.93093431	     -0.95429233	     -0.98239279	     -0.97295353	     -0.98393090	     -0.96782356	     -0.97668091	     -0.96996229	     -0.96588866	     -0.98926128	     -0.96540909	     -0.96721133	     -0.90897948	     -0.91064016	     -0.91026250	     -0.85366877	     -0.92081591	     -0.92957035	     -0.87034675	     -0.87104250	     -0.84467471	     -0.86001720	     -0.85386412	     -0.85172961	     -0.84405348	     -0.85655838
      0.12693322	     -0.93057423	     -0.92786385	     -0.92811398	     -0.92292027	     -0.94817850	     -0.96066687	     -0.95374380	     -0.96027656	     -0.94053935	     -0.92012182	     -0.92576930	     -0.94421931	     -0.98292221	     -0.97061667	     -0.98175569	     -0.96458662	     -0.97415064	     -0.97096029	     -0.96730710	     -0.98990183	     -0.96436498	     -0.96314320	     -0.91446634	     -0.91326160	     -0.91631171	     -0.85541309	     -0.91702706	     -0.92439813	     -0.87277737	     -0.87253681	     -0.84570156	     -0.86123649	     -0.85543604	     -0.85206447	     -0.84549297	     -0.85962645	     -0.92772953	     -0.92393558	     -0.92726884	     -0.92358513	     -0.94722639	     -0.95969180	     -0.95220118	     -0.95888410	     -0.94666631	     -0.92881474	     -0.93049387	     -0.95358681	     -0.98237521	     -0.97303658	     -0.98390373	     -0.96773570	     -0.97659732	     -0.96987700	     -0.96589043	     -0.98927320	     -0.96521876	     -0.96685436	     -0.90880352	     -0.91022311	     -0.91005843	     -0.85356417	     -0.92107558	     -0.92972267	     -0.87026809	     -0.87094415	     -0.84455035	     -0.85989941	     -0.85378220	     -0.85156532	     -0.84399145	     -0.85655420
      0.12879989	     -0.93024750	     -0.92756452	     -0.92816864	     -0.92309168	     -0.94815383	     -0.96067945	     -0.95367765	     -0.96020561	     -0.94089542	     -0.92050590	     -0.92599973	     -0.94465119	     -0.98293624	     -0.97058889	     -0.98176185	     -0.96462213	     -0.97417798	     -0.97103238	     -0.96732381	     -0.98990447	     -0.96447249	     -0.96334826	     -0.91445968	     -0.91336272	     -0.91628400	     -0.85536375	     -0.91698377	     -0.92442319	     -0.87282496	     -0.87247874	     -0.84567568	     -0.86122622	     -0.85540195	     -0.85207548	     -0.84542957	     -0.85953732	     -0.92838695	     -0.92444208	     -0.92722598	     -0.92334413	     -0.94736905	     -0.95972923	     -0.95233449	     -0.95901385	     -0.94606405	     -0.92812691	     -0.93008182	     -0.95287117	     -0.98237754	     -0.97307375	     -0.98385349	     -0.96762516	     -0.97649924	     -0.96981811	     -0.96590278	     -0.98928464	     -0.96505380	     -0.96652032	     -0.90865242	     -0.90980469	     -0.90988384	     -0.85347594	     -0.92130509	     -0.92982812	     -0.87019605	     -0.87086290	     -0.84443535	     -0.85979028	     -0.85371633	     -0.85140185	     -0.84394920	     -0.85657878
      0.13066655	     -0.92990131	     -0.92725514	     -0.92822953	     -0.92327454	     -0.94813077	     -0.96069287	     -0.95361424	     -0.96013731	     -0.94124597	     -0.92090139	     -0.92624666	     -0.94509549	     -0.98295404	     -0.97055518	     -0.98176729	     -0.96465881	     -0.97420695	     -0.97110958	     -0.96734026	     -0.98990557	     -0.96458827	     -0.96356673	     -0.91445391	     -0.91346062	     -0.91625628	     -0.85531800	     -0.91694681	     -0.92445042	     -0.87286931	     -0.87242278	     -0.84564908	     -0.86121695	     -0.85537153	     -0.85208559	     -0.84537252	     -0.85945595	     -0.92898979	     -0.92493394	     -0.92721661	     -0.92314566	     -0.94751763	     -0.95977717	     -0.95248191	     -0.95915604	     -0.94542198	     -0.92742818	     -0.92969837	     -0.95214390	     -0.98239573	     -0.97306694	     -0.98378174	     -0.96749376	     -0.97638790	     -0.96978524	     -0.96592656	     -0.98929692	     -0.96491361	     -0.96620956	     -0.90852555	     -0.90938618	     -0.90973973	     -0.85340495	     -0.92150417	     -0.92988716	     -0.87013250	     -0.87079927	     -0.84432939	     -0.85968950	     -0.85366592	     -0.85123921	     -0.84392623	     -0.85663144
      0.13253322	     -0.92953606	     -0.92693735	     -0.92829750	     -0.92346889	     -0.94810778	     -0.96070723	     -0.95355322	     -0.96007129	     -0.94159182	     -0.92130773	     -0.92650830	     -0.94555087	     -0.98297637	     -0.97051487	     -0.98177170	     -0.96469620	     -0.97423742	     -0.97119117	     -0.96735577	     -0.98990453	     -0.96471166	     -0.96379673	     -0.91444993	     -0.91355676	     -0.91622901	     -0.85527611	     -0.91691574	     -0.92447949	     -0.87291016	     -0.87236936	     -0.84562231	     -0.86120920	     -0.85534553	     -0.85209534	     -0.84532263	     -0.85938288	     -0.92953541	     -0.92540880	     -0.92723712	     -0.92298666	     -0.94767206	     -0.95983444	     -0.95264262	     -0.95931010	     -0.94474350	     -0.92671794	     -0.92934353	     -0.95140415	     -0.98242811	     -0.97301982	     -0.98369115	     -0.96734453	     -0.97626552	     -0.96977688	     -0.96596168	     -0.98930907	     -0.96479712	     -0.96592223	     -0.90842209	     -0.90896907	     -0.90962689	     -0.85335208	     -0.92168128	     -0.92990927	     -0.87007891	     -0.87075374	     -0.84423223	     -0.85959686	     -0.85363026	     -0.85107772	     -0.84392182	     -0.85671119
      0.13439988	     -0.92915400	     -0.92661314	     -0.92837293	     -0.92367425	     -0.94808452	     -0.96072220	     -0.95349476	     -0.96000779	     -0.94193216	     -0.92172468	     -0.92678465	     -0.94601688	     -0.98300391	     -0.97046854	     -0.98177561	     -0.96473509	     -0.97427021	     -0.97127591	     -0.96736893	     -0.98990042	     -0.96484220	     -0.96403779	     -0.91444764	     -0.91365071	     -0.91620211	     -0.85523756	     -0.91689067	     -0.92451037	     -0.87294769	     -0.87231830	     -0.84559521	     -0.86120264	     -0.85532365	     -0.85210435	     -0.84527964	     -0.85931798	     -0.93002731	     -0.92586777	     -0.92728187	     -0.92286102	     -0.94783294	     -0.95989933	     -0.95281651	     -0.95947625	     -0.94402836	     -0.92599198	     -0.92901460	     -0.95064734	     -0.98247133	     -0.97293787	     -0.98358490	     -0.96718060	     -0.97613414	     -0.96979042	     -0.96600768	     -0.98932577	     -0.96470172	     -0.96565633	     -0.90834086	     -0.90855354	     -0.90954579	     -0.85331810	     -0.92185139	     -0.92991007	     -0.87003631	     -0.87072659	     -0.84414348	     -0.85951200	     -0.85360832	     -0.85091750	     -0.84393507	     -0.85681724
      0.13626655	     -0.92875791	     -0.92628447	     -0.92845536	     -0.92388946	     -0.94806089	     -0.96073717	     -0.95343908	     -0.95994717	     -0.94226594	     -0.92215097	     -0.92707530	     -0.94649218	     -0.98303694	     -0.97041691	     -0.98177952	     -0.96477613	     -0.97430590	     -0.97136257	     -0.96737866	     -0.98989259	     -0.96497931	     -0.96428923	     -0.91444720	     -0.91374214	     -0.91617613	     -0.85520251	     -0.91687096	     -0.92454253	     -0.87298169	     -0.87227005	     -0.84556849	     -0.86119766	     -0.85530579	     -0.85211320	     -0.84524331	     -0.85926110	     -0.93046912	     -0.92631156	     -0.92734544	     -0.92276303	     -0.94800071	     -0.95996988	     -0.95300318	     -0.95965448	     -0.94327754	     -0.92524848	     -0.92871006	     -0.94987154	     -0.98252224	     -0.97282729	     -0.98346683	     -0.96700608	     -0.97599670	     -0.96982264	     -0.96606317	     -0.98934511	     -0.96462506	     -0.96541072	     -0.90828065	     -0.90814054	     -0.90949685	     -0.85330390	     -0.92202814	     -0.92990413	     -0.87000517	     -0.87071818	     -0.84406291	     -0.85943487	     -0.85359917	     -0.85075911	     -0.84396517	     -0.85694879
      0.13813321	     -0.92835154	     -0.92595397	     -0.92854363	     -0.92411234	     -0.94803622	     -0.96075159	     -0.95338601	     -0.95988937	     -0.94259263	     -0.92258397	     -0.92737760	     -0.94697377	     -0.98307510	     -0.97036075	     -0.98178361	     -0.96481923	     -0.97434440	     -0.97144989	     -0.96738441	     -0.98988088	     -0.96512159	     -0.96454866	     -0.91444991	     -0.91383249	     -0.91615269	     -0.85517200	     -0.91685477	     -0.92457461	     -0.87301149	     -0.87222599	     -0.84554393	     -0.86119564	     -0.85529277	     -0.85212366	     -0.84521421	     -0.85921260	     -0.93086162	     -0.92673803	     -0.92742328	     -0.92268892	     -0.94817503	     -0.96004397	     -0.95320122	     -0.95984372	     -0.94249699	     -0.92449188	     -0.92843136	     -0.94908146	     -0.98257830	     -0.97269450	     -0.98334133	     -0.96682624	     -0.97585719	     -0.96987015	     -0.96612586	     -0.98936650	     -0.96456581	     -0.96518651	     -0.90824049	     -0.90773349	     -0.90948049	     -0.85331059	     -0.92221877	     -0.92990060	     -0.86998549	     -0.87072893	     -0.84399084	     -0.85936606	     -0.85360216	     -0.85060429	     -0.84401151	     -0.85710459
      0.13999988	     -0.92793799	     -0.92562357	     -0.92863705	     -0.92434145	     -0.94801057	     -0.96076484	     -0.95333571	     -0.95983470	     -0.94291132	     -0.92302240	     -0.92769101	     -0.94746045	     -0.98311834	     -0.97030114	     -0.98178849	     -0.96486512	     -0.97438632	     -0.97153658	     -0.96738525	     -0.98986484	     -0.96526833	     -0.96481537	     -0.91445591	     -0.91392155	     -0.91613242	     -0.85514588	     -0.91684117	     -0.92460581	     -0.87303714	     -0.87218646	     -0.84552211	     -0.86119675	     -0.85528432	     -0.85213610	     -0.84519188	     -0.85917212	     -0.93120800	     -0.92714549	     -0.92751014	     -0.92263415	     -0.94835580	     -0.96011911	     -0.95340903	     -0.96004289	     -0.94169272	     -0.92372719	     -0.92817935	     -0.94828300	     -0.98263679	     -0.97254640	     -0.98321281	     -0.96664626	     -0.97571941	     -0.96992944	     -0.96619345	     -0.98938940	     -0.96452239	     -0.96498478	     -0.90821929	     -0.90733617	     -0.90949688	     -0.85333912	     -0.92242397	     -0.92990243	     -0.86997677	     -0.87075919	     -0.84392790	     -0.85930648	     -0.85361653	     -0.85045519	     -0.84407325	     -0.85728296
      0.14186654	     -0.92752091	     -0.92529548	     -0.92873499	     -0.92457531	     -0.94798379	     -0.96077654	     -0.95328819	     -0.95978326	     -0.94322171	     -0.92346449	     -0.92801442	     -0.94795046	     -0.98316645	     -0.97023941	     -0.98179482	     -0.96491459	     -0.97443224	     -0.97162110	     -0.96738023	     -0.98984409	     -0.96541850	     -0.96508819	     -0.91446532	     -0.91400916	     -0.91611593	     -0.85512412	     -0.91682897	     -0.92463532	     -0.87305859	     -0.87215184	     -0.84550377	     -0.86120130	     -0.85528017	     -0.85215114	     -0.84517570	     -0.85913904	     -0.93151287	     -0.92753248	     -0.92760114	     -0.92259448	     -0.94854283	     -0.96019286	     -0.95362472	     -0.96025048	     -0.94087165	     -0.92296272	     -0.92795666	     -0.94748419	     -0.98269253	     -0.97239003	     -0.98308567	     -0.96647143	     -0.97558721	     -0.96999678	     -0.96626319	     -0.98941290	     -0.96449320	     -0.96480680	     -0.90821605	     -0.90695301	     -0.90954595	     -0.85339030	     -0.92263817	     -0.92990653	     -0.86997805	     -0.87080914	     -0.84387497	     -0.85925726	     -0.85364161	     -0.85031445	     -0.84414960	     -0.85748196
      0.14373321	     -0.92710457	     -0.92497208	     -0.92883675	     -0.92481231	     -0.94795590	     -0.96078640	     -0.95324360	     -0.95973524	     -0.94352323	     -0.92390844	     -0.92834699	     -0.94844215	     -0.98321897	     -0.97017746	     -0.98180360	     -0.96496880	     -0.97448305	     -0.97170163	     -0.96736827	     -0.98981829	     -0.96557096	     -0.96536613	     -0.91447786	     -0.91409467	     -0.91610354	     -0.85510644	     -0.91681716	     -0.92466247	     -0.87307595	     -0.87212227	     -0.84548936	     -0.86120929	     -0.85527975	     -0.85216912	     -0.84516479	     -0.85911247	     -0.93178335	     -0.92789905	     -0.92769213	     -0.92256565	     -0.94873590	     -0.96026306	     -0.95384630	     -0.96046487	     -0.94004056	     -0.92220532	     -0.92776351	     -0.94669285	     -0.98274952	     -0.97223215	     -0.98296384	     -0.96630650	     -0.97546404	     -0.97006817	     -0.96633210	     -0.98943581	     -0.96447623	     -0.96465290	     -0.90822994	     -0.90658870	     -0.90962738	     -0.85346466	     -0.92284983	     -0.92990390	     -0.86998801	     -0.87087883	     -0.84383300	     -0.85921965	     -0.85367684	     -0.85018467	     -0.84423986	     -0.85769959
      0.14559987	     -0.92669367	     -0.92465607	     -0.92894171	     -0.92505072	     -0.94792677	     -0.96079447	     -0.95320196	     -0.95969066	     -0.94381574	     -0.92435224	     -0.92868755	     -0.94893307	     -0.98327521	     -0.97011735	     -0.98181582	     -0.96502881	     -0.97453951	     -0.97177615	     -0.96734847	     -0.98978725	     -0.96572418	     -0.96564756	     -0.91449332	     -0.91417757	     -0.91609561	     -0.85509272	     -0.91680461	     -0.92468659	     -0.87308922	     -0.87209793	     -0.84547943	     -0.86122091	     -0.85528259	     -0.85219056	     -0.84515826	     -0.85909148	     -0.93202907	     -0.92824736	     -0.92777961	     -0.92254317	     -0.94893473	     -0.96032793	     -0.95407194	     -0.96068452	     -0.93920492	     -0.92146065	     -0.92759892	     -0.94591492	     -0.98280401	     -0.97207885	     -0.98285060	     -0.96615526	     -0.97535263	     -0.97013950	     -0.96639719	     -0.98945684	     -0.96446885	     -0.96452190	     -0.90826018	     -0.90624752	     -0.90974064	     -0.85356235	     -0.92304281	     -0.92988059	     -0.87000510	     -0.87096815	     -0.84380292	     -0.85919472	     -0.85372173	     -0.85006817	     -0.84434340	     -0.85793378
      0.14746654	     -0.92629230	     -0.92434988	     -0.92905015	     -0.92528976	     -0.94789609	     -0.96080128	     -0.95316329	     -0.95964942	     -0.94409994	     -0.92479276	     -0.92903378	     -0.94942117	     -0.98333464	     -0.97006117	     -0.98183253	     -0.96509591	     -0.97460259	     -0.97184257	     -0.96731975	     -0.98975219	     -0.96587676	     -0.96593106	     -0.91451081	     -0.91425675	     -0.91609169	     -0.85508243	     -0.91679076	     -0.92470766	     -0.87309867	     -0.87207838	     -0.84547384	     -0.86123581	     -0.85528779	     -0.85221549	     -0.84515478	     -0.85907464	     -0.93226128	     -0.92858167	     -0.92786131	     -0.92252270	     -0.94913784	     -0.96038630	     -0.95429991	     -0.96090786	     -0.93836942	     -0.92073234	     -0.92745986	     -0.94515382	     -0.98285582	     -0.97193524	     -0.98274839	     -0.96602041	     -0.97525494	     -0.97020660	     -0.96645546	     -0.98947449	     -0.96446787	     -0.96441078	     -0.90830606	     -0.90593331	     -0.90988488	     -0.85368300	     -0.92320060	     -0.92982210	     -0.87002757	     -0.87107673	     -0.84378544	     -0.85918323	     -0.85377578	     -0.84996670	     -0.84445951	     -0.85818239
      0.14933320	     -0.92590256	     -0.92405471	     -0.92916348	     -0.92553040	     -0.94786376	     -0.96080780	     -0.95312784	     -0.95961156	     -0.94437704	     -0.92522996	     -0.92938706	     -0.94990643	     -0.98339717	     -0.97001077	     -0.98185505	     -0.96517201	     -0.97467392	     -0.97189896	     -0.96728072	     -0.98971005	     -0.96602820	     -0.96621698	     -0.91452803	     -0.91432920	     -0.91608986	     -0.85507388	     -0.91677634	     -0.92472676	     -0.87310513	     -0.87206186	     -0.84547105	     -0.86125244	     -0.85529330	     -0.85224254	     -0.84515184	     -0.85905960	     -0.93249187	     -0.92890823	     -0.92793652	     -0.92250027	     -0.94934491	     -0.96043780	     -0.95452820	     -0.96113288	     -0.93753944	     -0.92002202	     -0.92734067	     -0.94441028	     -0.98290567	     -0.97180514	     -0.98265870	     -0.96590333	     -0.97517208	     -0.97026505	     -0.96650391	     -0.98948707	     -0.96446927	     -0.96431402	     -0.90836696	     -0.90564993	     -0.91005873	     -0.85382549	     -0.92331276	     -0.92971996	     -0.87005360	     -0.87120381	     -0.84378101	     -0.85918552	     -0.85383858	     -0.84988157	     -0.84458744	     -0.85844294
      0.15119987	     -0.92552680	     -0.92377203	     -0.92928343	     -0.92577379	     -0.94782915	     -0.96081567	     -0.95309566	     -0.95957677	     -0.94464887	     -0.92566232	     -0.92974689	     -0.95038763	     -0.98346224	     -0.96996811	     -0.98188455	     -0.96525865	     -0.97475473	     -0.97194336	     -0.96723038	     -0.98966114	     -0.96617749	     -0.96650462	     -0.91454293	     -0.91439252	     -0.91608823	     -0.85506582	     -0.91676203	     -0.92474513	     -0.87310920	     -0.87204677	     -0.84546965	     -0.86126964	     -0.85529750	     -0.85227077	     -0.84514735	     -0.85904423	     -0.93273153	     -0.92923448	     -0.92800694	     -0.92247340	     -0.94955176	     -0.96048314	     -0.95475460	     -0.96135619	     -0.93672175	     -0.91932985	     -0.92723388	     -0.94368281	     -0.98295553	     -0.97169075	     -0.98258210	     -0.96580430	     -0.97510466	     -0.97031045	     -0.96653935	     -0.98949244	     -0.96446873	     -0.96422426	     -0.90844258	     -0.90540103	     -0.91026020	     -0.85398798	     -0.92337760	     -0.92957450	     -0.87008130	     -0.87134812	     -0.84378969	     -0.85920153	     -0.85391003	     -0.84981355	     -0.84472648	     -0.85871289
      0.15306653	     -0.92516183	     -0.92349861	     -0.92940827	     -0.92602062	     -0.94779434	     -0.96082412	     -0.95306827	     -0.95954683	     -0.94491100	     -0.92609030	     -0.93011838	     -0.95086684	     -0.98352834	     -0.96993305	     -0.98192149	     -0.96535666	     -0.97484546	     -0.97197730	     -0.96716981	     -0.98960660	     -0.96632682	     -0.96679861	     -0.91455388	     -0.91444201	     -0.91608635	     -0.85505710	     -0.91674835	     -0.92476262	     -0.87311174	     -0.87203238	     -0.84546895	     -0.86128609	     -0.85529844	     -0.85229875	     -0.84513899	     -0.85902709	     -0.93298953	     -0.92956679	     -0.92807283	     -0.92243889	     -0.94975490	     -0.96052289	     -0.95497693	     -0.96157747	     -0.93592195	     -0.91865472	     -0.92713137	     -0.94296874	     -0.98300618	     -0.97159354	     -0.98251846	     -0.96572231	     -0.97505193	     -0.97033966	     -0.96656033	     -0.98948978	     -0.96446201	     -0.96413398	     -0.90853246	     -0.90518929	     -0.91048698	     -0.85416801	     -0.92339857	     -0.92939130	     -0.87010895	     -0.87150816	     -0.84381164	     -0.85923094	     -0.85398966	     -0.84976314	     -0.84487521	     -0.85898882
      0.15493320	     -0.92481452	     -0.92323393	     -0.92951909	     -0.92625409	     -0.94776268	     -0.96082745	     -0.95304621	     -0.95952342	     -0.94514664	     -0.92650328	     -0.93049194	     -0.95133243	     -0.98358756	     -0.96990645	     -0.98196349	     -0.96545938	     -0.97493849	     -0.97200651	     -0.96710915	     -0.98955419	     -0.96647315	     -0.96709390	     -0.91457035	     -0.91448661	     -0.91609581	     -0.85505455	     -0.91672662	     -0.92476972	     -0.87311037	     -0.87202781	     -0.84547834	     -0.86130852	     -0.85530239	     -0.85233347	     -0.84514009	     -0.85901459	     -0.93326429	     -0.92989950	     -0.92812973	     -0.92239590	     -0.94995678	     -0.96055559	     -0.95519558	     -0.96179626	     -0.93513887	     -0.91800356	     -0.92703933	     -0.94227733	     -0.98305448	     -0.97151539	     -0.98246867	     -0.96565849	     -0.97501375	     -0.97035475	     -0.96656896	     -0.98948113	     -0.96445117	     -0.96404941	     -0.90863538	     -0.90501381	     -0.91073893	     -0.85436439	     -0.92337954	     -0.92917511	     -0.87013533	     -0.87168406	     -0.84384814	     -0.85927364	     -0.85407579	     -0.84973081	     -0.84503114	     -0.85926693
      0.15679986	     -0.92449841	     -0.92298543	     -0.92960641	     -0.92646049	     -0.94773414	     -0.96082247	     -0.95302772	     -0.95950545	     -0.94535266	     -0.92689304	     -0.93085391	     -0.95177373	     -0.98362999	     -0.96989209	     -0.98201050	     -0.96556449	     -0.97503114	     -0.97202889	     -0.96705085	     -0.98950657	     -0.96660983	     -0.96737965	     -0.91460017	     -0.91453847	     -0.91612532	     -0.85506599	     -0.91668899	     -0.92475932	     -0.87310061	     -0.87204226	     -0.84550740	     -0.86134420	     -0.85531669	     -0.85238345	     -0.84514450	     -0.85901235	     -0.93353399	     -0.93020558	     -0.92816975	     -0.92235084	     -0.95016628	     -0.96057722	     -0.95541104	     -0.96201412	     -0.93437554	     -0.91740576	     -0.92698734	     -0.94164683	     -0.98309412	     -0.97145908	     -0.98243587	     -0.96561896	     -0.97499279	     -0.97036434	     -0.96657017	     -0.98947079	     -0.96444815	     -0.96399845	     -0.90875214	     -0.90487664	     -0.91102046	     -0.85457929	     -0.92331867	     -0.92892573	     -0.87015944	     -0.87187938	     -0.84390467	     -0.85933281	     -0.85416750	     -0.84972092	     -0.84519184	     -0.85954399
      0.15866653	     -0.92421538	     -0.92275581	     -0.92967620	     -0.92664328	     -0.94770782	     -0.96081035	     -0.95301210	     -0.95949196	     -0.94553763	     -0.92726188	     -0.93120621	     -0.95219370	     -0.98366225	     -0.96989237	     -0.98206511	     -0.96567670	     -0.97512827	     -0.97203935	     -0.96698943	     -0.98946012	     -0.96673605	     -0.96765576	     -0.91463845	     -0.91459379	     -0.91617041	     -0.85509115	     -0.91663752	     -0.92473484	     -0.87308084	     -0.87207481	     -0.84555567	     -0.86139216	     -0.85533936	     -0.85244900	     -0.84515726	     -0.85901671	     -0.93379080	     -0.93047685	     -0.92819295	     -0.92230745	     -0.95038519	     -0.96058748	     -0.95562242	     -0.96223028	     -0.93363756	     -0.91687255	     -0.92698314	     -0.94109135	     -0.98312483	     -0.97142422	     -0.98242019	     -0.96560477	     -0.97498948	     -0.97037104	     -0.96656500	     -0.98945938	     -0.96445661	     -0.96398854	     -0.90888307	     -0.90477979	     -0.91133170	     -0.85481199	     -0.92321746	     -0.92864603	     -0.87017936	     -0.87209454	     -0.84398302	     -0.85940926	     -0.85426459	     -0.84973475	     -0.84535583	     -0.85981777
      0.16053319	     -0.92396206	     -0.92254253	     -0.92972957	     -0.92680491	     -0.94768360	     -0.96079217	     -0.95299948	     -0.95948287	     -0.94570334	     -0.92760936	     -0.93155027	     -0.95259241	     -0.98368428	     -0.96990643	     -0.98212713	     -0.96579592	     -0.97522990	     -0.97203894	     -0.96692550	     -0.98941512	     -0.96685276	     -0.96792355	     -0.91468175	     -0.91464855	     -0.91622829	     -0.85512918	     -0.91657394	     -0.92469873	     -0.87305115	     -0.87212390	     -0.84562188	     -0.86145115	     -0.85536822	     -0.85252941	     -0.84517570	     -0.85902476	     -0.93403873	     -0.93072275	     -0.92820665	     -0.92226705	     -0.95060827	     -0.96058938	     -0.95582814	     -0.96244242	     -0.93293080	     -0.91639683	     -0.92701475	     -0.94060061	     -0.98315157	     -0.97140699	     -0.98241890	     -0.96561217	     -0.97500219	     -0.97037222	     -0.96655123	     -0.98944437	     -0.96447259	     -0.96400816	     -0.90902719	     -0.90472267	     -0.91166786	     -0.85505831	     -0.92308240	     -0.92834311	     -0.87019293	     -0.87232620	     -0.84408042	     -0.85950050	     -0.85436694	     -0.84976955	     -0.84552226	     -0.86008700
      0.16239985	     -0.92373648	     -0.92234560	     -0.92976892	     -0.92694730	     -0.94766094	     -0.96076911	     -0.95298959	     -0.95947764	     -0.94585197	     -0.92793511	     -0.93188483	     -0.95296935	     -0.98369716	     -0.96993326	     -0.98219607	     -0.96592172	     -0.97533607	     -0.97202777	     -0.96685890	     -0.98937122	     -0.96695997	     -0.96818198	     -0.91473011	     -0.91470372	     -0.91629885	     -0.85517939	     -0.91649865	     -0.92465142	     -0.87301287	     -0.87218859	     -0.84570475	     -0.86152032	     -0.85540290	     -0.85262345	     -0.84519928	     -0.85903609	     -0.93427369	     -0.93094388	     -0.92821434	     -0.92223163	     -0.95083208	     -0.96058405	     -0.95602638	     -0.96264847	     -0.93226229	     -0.91597935	     -0.92707777	     -0.94017449	     -0.98317664	     -0.97140388	     -0.98242982	     -0.96563836	     -0.97502931	     -0.97036832	     -0.96652905	     -0.98942521	     -0.96449548	     -0.96405321	     -0.90918450	     -0.90470568	     -0.91202546	     -0.85531520	     -0.92291769	     -0.92802241	     -0.87019843	     -0.87257208	     -0.84419595	     -0.85960558	     -0.85447479	     -0.84982444	     -0.84569042	     -0.86035040
      0.16426652	     -0.92353669	     -0.92216491	     -0.92979715	     -0.92707305	     -0.94763890	     -0.96074299	     -0.95298203	     -0.95947550	     -0.94598576	     -0.92824000	     -0.93220913	     -0.95332513	     -0.98370157	     -0.96997250	     -0.98227188	     -0.96605418	     -0.97544710	     -0.97200571	     -0.96678937	     -0.98932815	     -0.96705765	     -0.96843041	     -0.91478259	     -0.91475955	     -0.91638050	     -0.85524000	     -0.91641347	     -0.92459445	     -0.87296770	     -0.87226676	     -0.84580164	     -0.86159773	     -0.85544244	     -0.85272852	     -0.84522711	     -0.85904996	     -0.93449371	     -0.93114340	     -0.92821854	     -0.92220142	     -0.95105391	     -0.96057238	     -0.95621645	     -0.96284753	     -0.93163381	     -0.91561446	     -0.92716515	     -0.93980651	     -0.98320188	     -0.97141052	     -0.98244992	     -0.96567906	     -0.97506804	     -0.97036017	     -0.96649953	     -0.98940195	     -0.96452398	     -0.96411750	     -0.90935399	     -0.90472639	     -0.91240037	     -0.85557943	     -0.92272885	     -0.92768960	     -0.87019462	     -0.87282947	     -0.84432750	     -0.85972263	     -0.85458779	     -0.84989710	     -0.84585973	     -0.86060740
      0.16613319	     -0.92336293	     -0.92200141	     -0.92981514	     -0.92718228	     -0.94761703	     -0.96071525	     -0.95297646	     -0.95947578	     -0.94610499	     -0.92852235	     -0.93251986	     -0.95365693	     -0.98369739	     -0.97002364	     -0.98235375	     -0.96619186	     -0.97556184	     -0.97197331	     -0.96671795	     -0.98928655	     -0.96714479	     -0.96866607	     -0.91484047	     -0.91481845	     -0.91647395	     -0.85531070	     -0.91631865	     -0.92452780	     -0.87291690	     -0.87235790	     -0.84591157	     -0.86168298	     -0.85548745	     -0.85284312	     -0.84525983	     -0.85906723	     -0.93469819	     -0.93132588	     -0.92822161	     -0.92217591	     -0.95127125	     -0.96055516	     -0.95639807	     -0.96303912	     -0.93104533	     -0.91529336	     -0.92726846	     -0.93948740	     -0.98322920	     -0.97142233	     -0.98247586	     -0.96572952	     -0.97511520	     -0.97034853	     -0.96646391	     -0.98937471	     -0.96455636	     -0.96419367	     -0.90953420	     -0.90478107	     -0.91278782	     -0.85584771	     -0.92252213	     -0.92735057	     -0.87018077	     -0.87309516	     -0.84447213	     -0.85984931	     -0.85470548	     -0.84998453	     -0.84603004	     -0.86085811
      0.16799985	     -0.92321769	     -0.92185738	     -0.92982297	     -0.92727348	     -0.94759513	     -0.96068715	     -0.95297227	     -0.95947759	     -0.94620994	     -0.92877734	     -0.93280958	     -0.95395996	     -0.98368449	     -0.97008639	     -0.98244055	     -0.96633262	     -0.97567848	     -0.97193101	     -0.96664598	     -0.98924731	     -0.96721940	     -0.96888423	     -0.91490689	     -0.91488531	     -0.91658170	     -0.85539219	     -0.91621310	     -0.92445020	     -0.87286146	     -0.87246270	     -0.84603479	     -0.86177692	     -0.85553980	     -0.85296840	     -0.84529906	     -0.85909001	     -0.93488481	     -0.93149300	     -0.92822433	     -0.92215427	     -0.95148166	     -0.96053243	     -0.95657011	     -0.96322210	     -0.93049935	     -0.91501290	     -0.92738127	     -0.93921241	     -0.98325953	     -0.97143546	     -0.98250477	     -0.96578552	     -0.97516773	     -0.97033469	     -0.96642391	     -0.98934416	     -0.96459151	     -0.96427636	     -0.90972453	     -0.90486735	     -0.91318313	     -0.85611713	     -0.92230262	     -0.92701076	     -0.87015680	     -0.87336602	     -0.84462763	     -0.85998422	     -0.85482792	     -0.85008489	     -0.84620165	     -0.86110265
      0.16986651	     -0.92309538	     -0.92173079	     -0.92982629	     -0.92735298	     -0.94757173	     -0.96066137	     -0.95296917	     -0.95948004	     -0.94630445	     -0.92901178	     -0.93308233	     -0.95424081	     -0.98366451	     -0.97016029	     -0.98253286	     -0.96647801	     -0.97579869	     -0.97187860	     -0.96657199	     -0.98920920	     -0.96728309	     -0.96908760	     -0.91497905	     -0.91495839	     -0.91669931	     -0.85548075	     -0.91610136	     -0.92436521	     -0.87280333	     -0.87257727	     -0.84616658	     -0.86187568	     -0.85559774	     -0.85309892	     -0.84534447	     -0.85911726	     -0.93505043	     -0.93164504	     -0.92822669	     -0.92213546	     -0.95168275	     -0.96050372	     -0.95673096	     -0.96339493	     -0.92999983	     -0.91477201	     -0.92749807	     -0.93897911	     -0.98329358	     -0.97144627	     -0.98253383	     -0.96584299	     -0.97522261	     -0.97032025	     -0.96638146	     -0.98931115	     -0.96462870	     -0.96436113	     -0.90992467	     -0.90498329	     -0.91358125	     -0.85638476	     -0.92207508	     -0.92667550	     -0.87012328	     -0.87363852	     -0.84479190	     -0.86012628	     -0.85495529	     -0.85019666	     -0.84637500	     -0.86134104
      0.17173318	     -0.92298664	     -0.92161647	     -0.92982835	     -0.92742707	     -0.94754634	     -0.96063916	     -0.95296786	     -0.95948357	     -0.94638811	     -0.92923223	     -0.93334488	     -0.95450675	     -0.98363773	     -0.97024261	     -0.98263018	     -0.96662812	     -0.97592275	     -0.97181873	     -0.96649639	     -0.98917196	     -0.96733964	     -0.96928201	     -0.91505393	     -0.91503377	     -0.91682296	     -0.85557293	     -0.91598769	     -0.92427576	     -0.87274422	     -0.87269841	     -0.84630300	     -0.86197561	     -0.85565911	     -0.85323008	     -0.84539405	     -0.85914797	     -0.93519624	     -0.93178655	     -0.92822921	     -0.92211700	     -0.95187238	     -0.96046875	     -0.95687980	     -0.96355681	     -0.92954703	     -0.91456409	     -0.92760981	     -0.93877832	     -0.98333286	     -0.97145069	     -0.98255971	     -0.96589693	     -0.97527624	     -0.97030606	     -0.96633815	     -0.98927617	     -0.96466575	     -0.96444023	     -0.91013307	     -0.90512454	     -0.91397610	     -0.85664720	     -0.92184564	     -0.92635049	     -0.87008144	     -0.87390832	     -0.84496114	     -0.86027311	     -0.85508705	     -0.85031660	     -0.84655047	     -0.86157364
      0.17359985	     -0.92288439	     -0.92151029	     -0.92982985	     -0.92749885	     -0.94751906	     -0.96062052	     -0.95296889	     -0.95948873	     -0.94645903	     -0.92944252	     -0.93360085	     -0.95476174	     -0.98360805	     -0.97032998	     -0.98273093	     -0.96678113	     -0.97604924	     -0.97175486	     -0.96642089	     -0.98913616	     -0.96739191	     -0.96947097	     -0.91513125	     -0.91511069	     -0.91695200	     -0.85566771	     -0.91587387	     -0.92418245	     -0.87268468	     -0.87282574	     -0.84644323	     -0.86207551	     -0.85572384	     -0.85336014	     -0.84544838	     -0.85918294	     -0.93532248	     -0.93191893	     -0.92822950	     -0.92209532	     -0.95204942	     -0.96042611	     -0.95701552	     -0.96370694	     -0.92914124	     -0.91438602	     -0.92771014	     -0.93860542	     -0.98337710	     -0.97144590	     -0.98257964	     -0.96594299	     -0.97532502	     -0.97029384	     -0.96629656	     -0.98924075	     -0.96470138	     -0.96450885	     -0.91034824	     -0.90528749	     -0.91436205	     -0.85690145	     -0.92161908	     -0.92604048	     -0.87003296	     -0.87417129	     -0.84513230	     -0.86042291	     -0.85522232	     -0.85044222	     -0.84672784	     -0.86180012
      0.17546651	     -0.92278364	     -0.92141010	     -0.92983333	     -0.92757184	     -0.94748906	     -0.96060639	     -0.95297211	     -0.95949516	     -0.94651873	     -0.92964720	     -0.93385210	     -0.95501016	     -0.98357183	     -0.97042032	     -0.98283422	     -0.96693623	     -0.97617767	     -0.97168853	     -0.96634588	     -0.98910166	     -0.96744151	     -0.96965618	     -0.91521111	     -0.91519022	     -0.91708545	     -0.85576391	     -0.91576168	     -0.92408619	     -0.87262520	     -0.87295867	     -0.84658622	     -0.86217444	     -0.85579267	     -0.85348745	     -0.84550873	     -0.85922326	     -0.93542532	     -0.93203759	     -0.92822316	     -0.92206737	     -0.95221301	     -0.96037340	     -0.95713594	     -0.96384366	     -0.92878635	     -0.91424198	     -0.92779758	     -0.93846456	     -0.98342467	     -0.97143034	     -0.98259187	     -0.96597839	     -0.97536614	     -0.97028621	     -0.96625968	     -0.98920701	     -0.96473594	     -0.96456673	     -0.91056973	     -0.90547072	     -0.91473422	     -0.85714505	     -0.92139822	     -0.92574904	     -0.86997969	     -0.87442380	     -0.84530377	     -0.86057518	     -0.85536057	     -0.85057270	     -0.84690665	     -0.86201958
      0.17733318	     -0.92267966	     -0.92131375	     -0.92984090	     -0.92764913	     -0.94745585	     -0.96059742	     -0.95297752	     -0.95950270	     -0.94656811	     -0.92985001	     -0.93410030	     -0.95525557	     -0.98353225	     -0.97051111	     -0.98293879	     -0.96709203	     -0.97630711	     -0.97162167	     -0.96627208	     -0.98906848	     -0.96749016	     -0.96983926	     -0.91529381	     -0.91527325	     -0.91722273	     -0.85586059	     -0.91565258	     -0.92398765	     -0.87256614	     -0.87309699	     -0.84673139	     -0.86227160	     -0.85586612	     -0.85361082	     -0.84557638	     -0.85927016	     -0.93550241	     -0.93214238	     -0.92820827	     -0.92203115	     -0.95236196	     -0.96030933	     -0.95723957	     -0.96396573	     -0.92848435	     -0.91413242	     -0.92786918	     -0.93835540	     -0.98347537	     -0.97140178	     -0.98259440	     -0.96600013	     -0.97539704	     -0.97028499	     -0.96622960	     -0.98917622	     -0.96476924	     -0.96461188	     -0.91079647	     -0.90567137	     -0.91508749	     -0.85737551	     -0.92118649	     -0.92547954	     -0.86992351	     -0.87466189	     -0.84547277	     -0.86072860	     -0.85550110	     -0.85070609	     -0.84708667	     -0.86223171
      0.17919984	     -0.92256707	     -0.92121872	     -0.92985510	     -0.92773458	     -0.94741887	     -0.96059431	     -0.95298528	     -0.95951135	     -0.94660808	     -0.93005540	     -0.93434838	     -0.95550241	     -0.98349056	     -0.97059970	     -0.98304346	     -0.96724750	     -0.97643687	     -0.97155617	     -0.96619997	     -0.98903644	     -0.96754000	     -0.97002274	     -0.91537928	     -0.91535989	     -0.91736289	     -0.85595656	     -0.91554841	     -0.92388780	     -0.87250794	     -0.87324021	     -0.84687793	     -0.86236607	     -0.85594456	     -0.85372888	     -0.84565232	     -0.85932469	     -0.93554951	     -0.93223050	     -0.92818418	     -0.92198635	     -0.95249521	     -0.96023307	     -0.95732524	     -0.96407203	     -0.92823717	     -0.91405928	     -0.92792465	     -0.93827898	     -0.98352955	     -0.97135826	     -0.98258585	     -0.96600638	     -0.97541624	     -0.97029173	     -0.96620759	     -0.98914902	     -0.96480177	     -0.96464393	     -0.91102708	     -0.90588618	     -0.91541710	     -0.85759069	     -0.92098695	     -0.92523462	     -0.86986617	     -0.87488192	     -0.84563645	     -0.86088169	     -0.85564307	     -0.85084023	     -0.84726752	     -0.86243625
      0.18106651	     -0.92243953	     -0.92112186	     -0.92987879	     -0.92783278	     -0.94737755	     -0.96059770	     -0.95299578	     -0.95952135	     -0.94663913	     -0.93026852	     -0.93460080	     -0.95575594	     -0.98344813	     -0.97068320	     -0.98314717	     -0.96740182	     -0.97656659	     -0.97149407	     -0.96612989	     -0.98900522	     -0.96759377	     -0.97021033	     -0.91546723	     -0.91544949	     -0.91750484	     -0.85605059	     -0.91545121	     -0.92378779	     -0.87245099	     -0.87338775	     -0.84702496	     -0.86245690	     -0.85602821	     -0.85384025	     -0.84573735	     -0.85938793	     -0.93556244	     -0.93229723	     -0.92814924	     -0.92193287	     -0.95261151	     -0.96014357	     -0.95739115	     -0.96416088	     -0.92804851	     -0.91402692	     -0.92796512	     -0.93824117	     -0.98358649	     -0.97129948	     -0.98256603	     -0.96599696	     -0.97542336	     -0.97030768	     -0.96619461	     -0.98912613	     -0.96483459	     -0.96466497	     -0.91126091	     -0.90611375	     -0.91571951	     -0.85778929	     -0.92080101	     -0.92501572	     -0.86980897	     -0.87508146	     -0.84579359	     -0.86103422	     -0.85578622	     -0.85097449	     -0.84744896	     -0.86263268
      0.18293317	     -0.92229259	     -0.92102074	     -0.92991265	     -0.92794580	     -0.94733231	     -0.96060699	     -0.95300961	     -0.95953348	     -0.94665935	     -0.93049147	     -0.93486035	     -0.95601806	     -0.98340619	     -0.97075788	     -0.98324786	     -0.96755266	     -0.97669443	     -0.97143829	     -0.96606321	     -0.98897513	     -0.96765390	     -0.97040455	     -0.91555912	     -0.91554253	     -0.91764992	     -0.85614348	     -0.91536143	     -0.92368731	     -0.87239468	     -0.87354123	     -0.84717396	     -0.86254515	     -0.85611857	     -0.85394583	     -0.84583345	     -0.85946224	     -0.93553743	     -0.93233827	     -0.92810094	     -0.92186977	     -0.95270902	     -0.96004036	     -0.95743540	     -0.96423024	     -0.92792127	     -0.91403961	     -0.92799184	     -0.93824670	     -0.98364434	     -0.97122641	     -0.98253522	     -0.96597194	     -0.97541793	     -0.97033360	     -0.96619173	     -0.98910868	     -0.96486797	     -0.96467637	     -0.91149748	     -0.90635354	     -0.91599213	     -0.85797026	     -0.92062906	     -0.92482341	     -0.86975289	     -0.87525887	     -0.84594380	     -0.86118645	     -0.85593042	     -0.85110905	     -0.84763052	     -0.86282023
      0.18479984	     -0.92212365	     -0.92091433	     -0.92995798	     -0.92807542	     -0.94728347	     -0.96062189	     -0.95302718	     -0.95954821	     -0.94666781	     -0.93072574	     -0.93512889	     -0.95629007	     -0.98336619	     -0.97082102	     -0.98334396	     -0.96769834	     -0.97681922	     -0.97139057	     -0.96600050	     -0.98894602	     -0.96772204	     -0.97060696	     -0.91565657	     -0.91563988	     -0.91779934	     -0.85623622	     -0.91527967	     -0.92358636	     -0.87233825	     -0.87370215	     -0.84732632	     -0.86263211	     -0.85621739	     -0.85404680	     -0.84594283	     -0.85955023	     -0.93547161	     -0.93234863	     -0.92803647	     -0.92179624	     -0.95278569	     -0.95992348	     -0.95745597	     -0.96427782	     -0.92785840	     -0.91410155	     -0.92800626	     -0.93830108	     -0.98370035	     -0.97114119	     -0.98249439	     -0.96593217	     -0.97539994	     -0.97036991	     -0.96619994	     -0.98909789	     -0.96490209	     -0.96468023	     -0.91173593	     -0.90660547	     -0.91623298	     -0.85813318	     -0.92047082	     -0.92465785	     -0.86969898	     -0.87541284	     -0.84608718	     -0.86133861	     -0.85607499	     -0.85124433	     -0.84781056	     -0.86299741
      0.18666650	     -0.92193127	     -0.92080240	     -0.93001669	     -0.92822357	     -0.94723107	     -0.96064257	     -0.95304871	     -0.95956574	     -0.94666457	     -0.93097246	     -0.93540786	     -0.95657302	     -0.98332954	     -0.97087093	     -0.98343458	     -0.96783812	     -0.97694056	     -0.97135152	     -0.96594152	     -0.98891735	     -0.96779929	     -0.97081861	     -0.91576055	     -0.91574174	     -0.91795329	     -0.85632947	     -0.91520709	     -0.92348572	     -0.87228107	     -0.87387112	     -0.84748250	     -0.86271867	     -0.85632601	     -0.85414387	     -0.84606728	     -0.85965412	     -0.93536419	     -0.93232460	     -0.92795418	     -0.92171226	     -0.95283947	     -0.95979418	     -0.95745145	     -0.96430159	     -0.92786155	     -0.91421506	     -0.92800979	     -0.93840821	     -0.98375174	     -0.97104694	     -0.98244517	     -0.96587941	     -0.97537010	     -0.97041617	     -0.96621943	     -0.98909458	     -0.96493671	     -0.96467846	     -0.91197483	     -0.90686919	     -0.91644083	     -0.85827701	     -0.92032569	     -0.92451871	     -0.86964822	     -0.87554264	     -0.84622389	     -0.86149063	     -0.85621897	     -0.85138061	     -0.84798704	     -0.86315488
      0.18853317	     -0.92171400	     -0.92068379	     -0.93008839	     -0.92839044	     -0.94717583	     -0.96066783	     -0.95307457	     -0.95958668	     -0.94664760	     -0.93123117	     -0.93569883	     -0.95686616	     -0.98329739	     -0.97090475	     -0.98351785	     -0.96796976	     -0.97705667	     -0.97132325	     -0.96588730	     -0.98888929	     -0.96788719	     -0.97104087	     -0.91587263	     -0.91584816	     -0.91811325	     -0.85642523	     -0.91514379	     -0.92338547	     -0.87222189	     -0.87404973	     -0.84764421	     -0.86280696	     -0.85644599	     -0.85423929	     -0.84620842	     -0.85977623	     -0.93521455	     -0.93226297	     -0.92785428	     -0.92161946	     -0.95286802	     -0.95965518	     -0.95742072	     -0.96429950	     -0.92793276	     -0.91438200	     -0.92800457	     -0.93857174	     -0.98379589	     -0.97094774	     -0.98238996	     -0.96581651	     -0.97533012	     -0.97047103	     -0.96624954	     -0.98909899	     -0.96497144	     -0.96467338	     -0.91221304	     -0.90714493	     -0.91661556	     -0.85840154	     -0.92019241	     -0.92440509	     -0.86960131	     -0.87564849	     -0.84635477	     -0.86164278	     -0.85636192	     -0.85151884	     -0.84815813	     -0.86337968
      0.19039983	     -0.92147248	     -0.92055843	     -0.93017270	     -0.92857537	     -0.94711804	     -0.96069678	     -0.95310453	     -0.95961110	     -0.94661709	     -0.93150085	     -0.93600163	     -0.95716808	     -0.98327073	     -0.97092105	     -0.98359251	     -0.96809172	     -0.97716631	     -0.97130659	     -0.96583818	     -0.98886176	     -0.96798613	     -0.97127357	     -0.91599377	     -0.91595945	     -0.91827968	     -0.85652525	     -0.91508993	     -0.92328632	     -0.87215956	     -0.87423854	     -0.84781224	     -0.86289887	     -0.85657844	     -0.85433513	     -0.84636729	     -0.85991800	     -0.93502489	     -0.93216213	     -0.92773855	     -0.92152052	     -0.95286910	     -0.95951036	     -0.95736329	     -0.96426993	     -0.92807340	     -0.91460232	     -0.92799252	     -0.93879323	     -0.98383049	     -0.97084813	     -0.98233149	     -0.96574680	     -0.97528215	     -0.97053246	     -0.96628896	     -0.98911093	     -0.96500555	     -0.96466687	     -0.91244908	     -0.90743267	     -0.91675770	     -0.85850660	     -0.92006939	     -0.92431578	     -0.86955907	     -0.87573093	     -0.84648062	     -0.86179495	     -0.85650317	     -0.85165970	     -0.84832150	     -0.86352916
      0.19226650	     -0.92120849	     -0.92042696	     -0.93026980	     -0.92877778	     -0.94705736	     -0.96072920	     -0.95313781	     -0.95963823	     -0.94657562	     -0.93178072	     -0.93631516	     -0.95747781	     -0.98325021	     -0.97092010	     -0.98365836	     -0.96820377	     -0.97726933	     -0.97130087	     -0.96579359	     -0.98883428	     -0.96809557	     -0.97151567	     -0.91612359	     -0.91607524	     -0.91845097	     -0.85663041	     -0.91504615	     -0.92318993	     -0.87209336	     -0.87443611	     -0.84798544	     -0.86299522	     -0.85672343	     -0.85443227	     -0.84654362	     -0.86007939	     -0.93480103	     -0.93202418	     -0.92761047	     -0.92141845	     -0.95284121	     -0.95936472	     -0.95728001	     -0.96421248	     -0.92828184	     -0.91487118	     -0.92797379	     -0.93906856	     -0.98385397	     -0.97075254	     -0.98227238	     -0.96567339	     -0.97522836	     -0.97059767	     -0.96633589	     -0.98912981	     -0.96503740	     -0.96465893	     -0.91268038	     -0.90773078	     -0.91686802	     -0.85859179	     -0.91995537	     -0.92424954	     -0.86952253	     -0.87579072	     -0.84660139	     -0.86194587	     -0.85664137	     -0.85180278	     -0.84847423	     -0.86366294
      0.19413316	     -0.92092457	     -0.92029002	     -0.93037886	     -0.92899602	     -0.94699377	     -0.96076444	     -0.95317359	     -0.95966735	     -0.94652556	     -0.93206893	     -0.93663766	     -0.95779330	     -0.98323629	     -0.97090226	     -0.98371509	     -0.96830538	     -0.97736523	     -0.97130558	     -0.96575321	     -0.98880661	     -0.96821472	     -0.97176566	     -0.91626063	     -0.91619400	     -0.91862460	     -0.85674129	     -0.91501287	     -0.92309807	     -0.86530089	     -0.87464001	     -0.84816175	     -0.86309629	     -0.85687995	     -0.85453110	     -0.84673581	     -0.86025887	     -0.93455164	     -0.93185411	     -0.92747514	     -0.92131690	     -0.95278374	     -0.95922401	     -0.95717286	     -0.96412798	     -0.92855436	     -0.91518043	     -0.92794781	     -0.93938951	     -0.98386551	     -0.97066523	     -0.98221519	     -0.96559936	     -0.97517113	     -0.97066333	     -0.96638803	     -0.98915454	     -0.96506498	     -0.96464862	     -0.91290390	     -0.90803642	     -0.91694784	     -0.85865680	     -0.91984921	     -0.92420490	     -0.86949277	     -0.87582872	     -0.84671643	     -0.86209356	     -0.85677491	     -0.85194697	     -0.84861322	     -0.86377866
      0.19599983	     -0.92062280	     -0.92014744	     -0.93049844	     -0.92922805	     -0.94692693	     -0.96080148	     -0.95321049	     -0.95969730	     -0.94647132	     -0.93236450	     -0.93696717	     -0.95811337	     -0.98322933	     -0.97086800	     -0.98376235	     -0.96839599	     -0.97745343	     -0.97132029	     -0.96571684	     -0.98877858	     -0.96834272	     -0.97202189	     -0.91640288	     -0.91631457	     -0.91879748	     -0.85685838	     -0.91498949	     -0.92301220	     -0.86530765	     -0.87484719	     -0.84833880	     -0.86320228	     -0.85704638	     -0.85463216	     -0.84694125	     -0.86045343	     -0.93428710	     -0.93165848	     -0.92733858	     -0.92122006	     -0.95269719	     -0.95909422	     -0.95704469	     -0.96401829	     -0.92888604	     -0.91552043	     -0.92791436	     -0.93974592	     -0.98386484	     -0.97059023	     -0.98216248	     -0.96552792	     -0.97511301	     -0.97072590	     -0.96644277	     -0.98918380	     -0.96508631	     -0.96463498	     -0.91311677	     -0.90834614	     -0.91699900	     -0.85870170	     -0.91974978	     -0.92418008	     -0.86947078	     -0.87584616	     -0.84682497	     -0.86223579	     -0.85690225	     -0.85209092	     -0.84873557	     -0.86387394
      0.19786649	     -0.92030603	     -0.91999981	     -0.93062730	     -0.92947182	     -0.94685687	     -0.96083954	     -0.95324753	     -0.95972722	     -0.94641625	     -0.93266616	     -0.93730217	     -0.95843632	     -0.98323154	     -0.97081845	     -0.98380031	     -0.96847567	     -0.97753391	     -0.97134398	     -0.96568387	     -0.98874986	     -0.96847847	     -0.97228263	     -0.91654787	     -0.91643473	     -0.91896600	     -0.85698219	     -0.91497538	     -0.92293339	     -0.86530267	     -0.87505420	     -0.84851369	     -0.86331299	     -0.85722087	     -0.85473534	     -0.84715707	     -0.86065973	     -0.93401907	     -0.93144543	     -0.92720722	     -0.92113220	     -0.95258329	     -0.95898108	     -0.95689909	     -0.96388633	     -0.92927067	     -0.91588040	     -0.92787346	     -0.94012598	     -0.98385223	     -0.97053118	     -0.98211663	     -0.96546216	     -0.97505658	     -0.97078187	     -0.96649736	     -0.98921611	     -0.96509958	     -0.96461714	     -0.91331620	     -0.90865574	     -0.91702383	     -0.85872676	     -0.91965611	     -0.92417303	     -0.86945747	     -0.87584449	     -0.84692597	     -0.86237009	     -0.85702181	     -0.85223293	     -0.84883858	     -0.86394644
      0.19973316	     -0.91997752	     -0.91984713	     -0.93076305	     -0.92972398	     -0.94678342	     -0.96087735	     -0.95328284	     -0.95975547	     -0.94636652	     -0.93297161	     -0.93763797	     -0.95876078	     -0.98323896	     -0.97075486	     -0.98382883	     -0.96854392	     -0.97760602	     -0.97137584	     -0.96565412	     -0.98872042	     -0.96862028	     -0.97254496	     -0.91669138	     -0.91655236	     -0.91912509	     -0.85711170	     -0.91496911	     -0.92286294	     -0.86528395	     -0.87525632	     -0.84868278	     -0.86342717	     -0.85739986	     -0.85483999	     -0.84737828	     -0.86087161	     -0.93375965	     -0.93122308	     -0.92708743	     -0.92105752	     -0.95244517	     -0.95888972	     -0.95674035	     -0.96373603	     -0.92970034	     -0.91624999	     -0.92782545	     -0.94051694	     -0.98382842	     -0.97049109	     -0.98207975	     -0.96540504	     -0.97500438	     -0.97082806	     -0.96654910	     -0.98924988	     -0.96510344	     -0.96459476	     -0.91349953	     -0.90896014	     -0.91702498	     -0.85873256	     -0.91956768	     -0.92418153	     -0.86945354	     -0.87582527	     -0.84701809	     -0.86249377	     -0.85713189	     -0.85237091	     -0.84891993	     -0.86399400
      0.20159982	     -0.91964003	     -0.91968693	     -0.93090140	     -0.92997900	     -0.94670437	     -0.96091288	     -0.95331119	     -0.95977711	     -0.94633965	     -0.93328459	     -0.93796747	     -0.95908914	     -0.98325349	     -0.97067914	     -0.98384734	     -0.96859922	     -0.97766801	     -0.97141503	     -0.96562811	     -0.98869087	     -0.96876482	     -0.97280292	     -0.91682627	     -0.91666871	     -0.91926678	     -0.85724222	     -0.91496717	     -0.92280328	     -0.86524971	     -0.87544595	     -0.84884116	     -0.86354166	     -0.85757640	     -0.85494510	     -0.84759554	     -0.86107679	     -0.93352095	     -0.93100090	     -0.92698502	     -0.92099967	     -0.95228746	     -0.95882432	     -0.95657362	     -0.96357248	     -0.93016440	     -0.91661822	     -0.92777244	     -0.94090483	     -0.98379453	     -0.97047217	     -0.98205359	     -0.96535910	     -0.97495869	     -0.97086186	     -0.96659551	     -0.98928360	     -0.96509708	     -0.96456793	     -0.91366392	     -0.90925293	     -0.91700529	     -0.85871996	     -0.91948462	     -0.92420322	     -0.86945944	     -0.87579017	     -0.84709955	     -0.86260388	     -0.85723044	     -0.85250212	     -0.84897036	     -0.86401486
      0.20346649	     -0.91930346	     -0.91952075	     -0.93103606	     -0.93022646	     -0.94661911	     -0.96094421	     -0.95332680	     -0.95978658	     -0.94635316	     -0.93360312	     -0.93827575	     -0.95941815	     -0.98327433	     -0.97059567	     -0.98385542	     -0.96863963	     -0.97771738	     -0.97145936	     -0.96560666	     -0.98866239	     -0.96890524	     -0.97304481	     -0.91694163	     -0.91678277	     -0.91937937	     -0.85736486	     -0.91496741	     -0.92275861	     -0.86519786	     -0.87561217	     -0.84898096	     -0.86364973	     -0.85773997	     -0.85504635	     -0.84778823	     -0.86125907	     -0.93331358	     -0.93078757	     -0.92690482	     -0.92096173	     -0.95211571	     -0.95878791	     -0.95640436	     -0.96340129	     -0.93065041	     -0.91697193	     -0.92771603	     -0.94127610	     -0.98375194	     -0.97047567	     -0.98203939	     -0.96532642	     -0.97492146	     -0.97088143	     -0.96663447	     -0.98931585	     -0.96508039	     -0.96453749	     -0.91380664	     -0.90952696	     -0.91696778	     -0.85868998	     -0.91940764	     -0.92423570	     -0.86947535	     -0.87574092	     -0.84716842	     -0.86269750	     -0.85731519	     -0.85262350	     -0.84900132	     -0.86400786
      0.20533315	     -0.91897955	     -0.91935326	     -0.93116207	     -0.93045673	     -0.94652946	     -0.96097035	     -0.95332670	     -0.95978106	     -0.94641498	     -0.93392070	     -0.93854953	     -0.95974096	     -0.98330056	     -0.97050954	     -0.98385373	     -0.96866490	     -0.97775314	     -0.97150580	     -0.96559678	     -0.98863579	     -0.96903506	     -0.97326011	     -0.91702759	     -0.91688975	     -0.91945242	     -0.85747188	     -0.91496993	     -0.92273245	     -0.86512649	     -0.87574584	     -0.84909480	     -0.86374478	     -0.85788166	     -0.85513828	     -0.84796049	     -0.86140629	     -0.93314526	     -0.93059014	     -0.92685056	     -0.92094628	     -0.95193562	     -0.95878226	     -0.95623785	     -0.96322799	     -0.93114553	     -0.91730002	     -0.92765909	     -0.94161931	     -0.98370217	     -0.97050198	     -0.98203798	     -0.96530865	     -0.97489435	     -0.97088581	     -0.96666433	     -0.98934542	     -0.96505405	     -0.96450518	     -0.91392579	     -0.90977561	     -0.91691587	     -0.85864420	     -0.91933744	     -0.92427636	     -0.86950103	     -0.87567960	     -0.84722335	     -0.86277251	     -0.85738431	     -0.85273242	     -0.84900771	     -0.86397294
      0.20719982	     -0.91867303	     -0.91918668	     -0.93127806	     -0.93066652	     -0.94643669	     -0.96099131	     -0.95331015	     -0.95975975	     -0.94652789	     -0.93423491	     -0.93878446	     -0.96005600	     -0.98333145	     -0.97042443	     -0.98384404	     -0.96867720	     -0.97777678	     -0.97155171	     -0.96558357	     -0.98861091	     -0.96915150	     -0.97344531	     -0.91707865	     -0.91698557	     -0.91948008	     -0.85755979	     -0.91497515	     -0.92272634	     -0.86503449	     -0.87584257	     -0.84917888	     -0.86382343	     -0.85799717	     -0.85521782	     -0.84810070	     -0.86151281	     -0.93301988	     -0.93041368	     -0.92682539	     -0.92095582	     -0.95175224	     -0.95880815	     -0.95607872	     -0.96305743	     -0.93163771	     -0.91759374	     -0.92760519	     -0.94192577	     -0.98364723	     -0.97055043	     -0.98204977	     -0.96530705	     -0.97487881	     -0.97087476	     -0.96668362	     -0.98937101	     -0.96501947	     -0.96447334	     -0.91402106	     -0.90999379	     -0.91685379	     -0.85858510	     -0.91927430	     -0.92432216	     -0.86953560	     -0.87560906	     -0.84726405	     -0.86282819	     -0.85743719	     -0.85282730	     -0.84899299	     -0.86391199
      0.20906648	     -0.91838469	     -0.91902105	     -0.93138373	     -0.93085521	     -0.94634111	     -0.96100726	     -0.95327670	     -0.95972216	     -0.94669429	     -0.93454635	     -0.93898001	     -0.96036482	     -0.98336630	     -0.97034286	     -0.98382816	     -0.96867905	     -0.97779033	     -0.97159510	     -0.96557247	     -0.98858744	     -0.96925350	     -0.97359987	     -0.91709084	     -0.91706739	     -0.91945853	     -0.85762620	     -0.91498365	     -0.92274148	     -0.86492129	     -0.87589994	     -0.84923106	     -0.86388341	     -0.85808364	     -0.85528302	     -0.84820597	     -0.86157509	     -0.93293542	     -0.93025969	     -0.92683255	     -0.92099376	     -0.95156907	     -0.95886545	     -0.95593019	     -0.96289293	     -0.93211901	     -0.91784975	     -0.92755947	     -0.94219271	     -0.98358991	     -0.97061922	     -0.98207482	     -0.96532282	     -0.97487651	     -0.97084871	     -0.96669081	     -0.98939104	     -0.96497912	     -0.96444556	     -0.91409481	     -0.91018001	     -0.91678690	     -0.85851647	     -0.91921717	     -0.92436945	     -0.86957745	     -0.87553325	     -0.84729216	     -0.86286613	     -0.85747540	     -0.85290866	     -0.84896518	     -0.86382920
      0.21093315	     -0.91811438	     -0.91885626	     -0.93147918	     -0.93102299	     -0.94624301	     -0.96101839	     -0.95322648	     -0.95966835	     -0.94691463	     -0.93485559	     -0.93913699	     -0.96066888	     -0.98340454	     -0.97026660	     -0.98380774	     -0.96867281	     -0.97779576	     -0.97163443	     -0.96556242	     -0.98856504	     -0.96934071	     -0.97372432	     -0.91706052	     -0.91713198	     -0.91938485	     -0.85766871	     -0.91499707	     -0.92277949	     -0.86478640	     -0.87591631	     -0.84924968	     -0.86392237	     -0.85813845	     -0.85533175	     -0.84827397	     -0.86159076	     -0.93288991	     -0.93013169	     -0.92687500	     -0.92106266	     -0.95139135	     -0.95895334	     -0.95579733	     -0.96273965	     -0.93257378	     -0.91806071	     -0.92752675	     -0.94241307	     -0.98353367	     -0.97070531	     -0.98211263	     -0.96535647	     -0.97488877	     -0.97080867	     -0.96668459	     -0.98940382	     -0.96493585	     -0.96442513	     -0.91414797	     -0.91032922	     -0.91672025	     -0.85844209	     -0.91916708	     -0.92441490	     -0.86962487	     -0.87545585	     -0.84730772	     -0.86288650	     -0.85749950	     -0.85297458	     -0.84917935	     -0.86368302
      0.21279981	     -0.91786208	     -0.91869215	     -0.93156384	     -0.93116954	     -0.94614286	     -0.96102456	     -0.95315983	     -0.95959873	     -0.94718751	     -0.93516244	     -0.93925625	     -0.96096820	     -0.98344549	     -0.97019669	     -0.98378379	     -0.96865988	     -0.97779422	     -0.97166903	     -0.96555308	     -0.98854376	     -0.96941299	     -0.97381926	     -0.91698463	     -0.91717645	     -0.91925736	     -0.85768500	     -0.91501767	     -0.92284230	     -0.86462974	     -0.87589099	     -0.84923381	     -0.86393808	     -0.85815920	     -0.85536206	     -0.84830276	     -0.86155834	     -0.93287136	     -0.93002447	     -0.92695437	     -0.92116563	     -0.95121882	     -0.95906956	     -0.95567966	     -0.96259708	     -0.93300479	     -0.91823440	     -0.92751213	     -0.94259564	     -0.98348189	     -0.97080496	     -0.98216226	     -0.96540807	     -0.97491657	     -0.97075638	     -0.96666414	     -0.98940788	     -0.96489297	     -0.96441580	     -0.91418601	     -0.91044673	     -0.91665844	     -0.85836575	     -0.91912077	     -0.92445555	     -0.86967600	     -0.87538042	     -0.84731412	     -0.86289372	     -0.85751344	     -0.85302835	     -0.84886882	     -0.86358799
      0.21466647	     -0.91762798	     -0.91852843	     -0.93163623	     -0.93129374	     -0.94604121	     -0.96102521	     -0.95307725	     -0.95951397	     -0.94750987	     -0.93546587	     -0.93933842	     -0.96126131	     -0.98348842	     -0.97013336	     -0.98375664	     -0.96864053	     -0.97778586	     -0.97169921	     -0.96554497	     -0.98852410	     -0.96947031	     -0.97388519	     -0.91686112	     -0.91719883	     -0.91907603	     -0.85767314	     -0.91504790	     -0.92293183	     -0.86445165	     -0.87582435	     -0.84918352	     -0.86392876	     -0.85814399	     -0.85537253	     -0.84829098	     -0.86147735	     -0.93286488	     -0.92992803	     -0.92706576	     -0.92129954	     -0.95104417	     -0.95920931	     -0.95556978	     -0.96245801	     -0.93343423	     -0.91838788	     -0.92751103	     -0.94275765	     -0.98343507	     -0.97091409	     -0.98222095	     -0.96547367	     -0.97495705	     -0.97069414	     -0.96663166	     -0.98940416	     -0.96485050	     -0.96441411	     -0.91421429	     -0.91054660	     -0.91660081	     -0.85828686	     -0.91907144	     -0.92449184	     -0.86973072	     -0.87530635	     -0.84731611	     -0.86289255	     -0.85752031	     -0.85307625	     -0.84880910	     -0.86347836
      0.21653314	     -0.91741426	     -0.91836721	     -0.93169641	     -0.93139452	     -0.94593912	     -0.96102051	     -0.95297931	     -0.95941453	     -0.94787851	     -0.93576313	     -0.93938238	     -0.96154544	     -0.98353305	     -0.97007804	     -0.98372731	     -0.96861616	     -0.97777188	     -0.97172357	     -0.96553735	     -0.98850584	     -0.96951174	     -0.97392108	     -0.91668881	     -0.91719815	     -0.91884167	     -0.85763149	     -0.91509101	     -0.92305023	     -0.86425205	     -0.87571733	     -0.84909886	     -0.86389260	     -0.85809173	     -0.85536141	     -0.84823843	     -0.86134871	     -0.93286372	     -0.92983672	     -0.92719733	     -0.92145364	     -0.95086260	     -0.95936571	     -0.95546181	     -0.96231730	     -0.93387560	     -0.91852929	     -0.92751159	     -0.94290653	     -0.98339022	     -0.97102877	     -0.98228429	     -0.96554571	     -0.97500357	     -0.97062550	     -0.96659281	     -0.98939645	     -0.96480601	     -0.96441179	     -0.91422761	     -0.91063267	     -0.91653814	     -0.85819745	     -0.91901796	     -0.92453004	     -0.86979203	     -0.87522561	     -0.84731061	     -0.86288011	     -0.85751338	     -0.85311664	     -0.84873631	     -0.86334404
      0.21839981	     -0.91722575	     -0.91821358	     -0.93174602	     -0.93147049	     -0.94583843	     -0.96101140	     -0.95286674	     -0.95930100	     -0.94828951	     -0.93604903	     -0.93938463	     -0.96181587	     -0.98357965	     -0.97003351	     -0.98369752	     -0.96858928	     -0.97775456	     -0.97173879	     -0.96552813	     -0.98848803	     -0.96953512	     -0.97392380	     -0.91646773	     -0.91717483	     -0.91855621	     -0.85755899	     -0.91515074	     -0.92319949	     -0.87103056	     -0.87557157	     -0.84897997	     -0.86382801	     -0.85800242	     -0.85532668	     -0.84814630	     -0.86117494	     -0.93285888	     -0.92974162	     -0.92733615	     -0.92161751	     -0.95066932	     -0.95953106	     -0.95534884	     -0.96216908	     -0.93434652	     -0.91867136	     -0.92750398	     -0.94305481	     -0.98334398	     -0.97114484	     -0.98234775	     -0.96561661	     -0.97504920	     -0.97055500	     -0.96655391	     -0.98938901	     -0.96475804	     -0.96440256	     -0.91421843	     -0.91070820	     -0.91645839	     -0.85808740	     -0.91896050	     -0.92457860	     -0.86986386	     -0.87512787	     -0.84729283	     -0.86285180	     -0.85748417	     -0.85314693	     -0.84863685	     -0.86317214
      0.22026647	     -0.91706664	     -0.91807215	     -0.93178575	     -0.93152016	     -0.94574126	     -0.96099827	     -0.95274121	     -0.95917504	     -0.94873389	     -0.93631732	     -0.93934335	     -0.96206597	     -0.98362842	     -0.97000101	     -0.98366810	     -0.96856108	     -0.97773506	     -0.97174326	     -0.96551637	     -0.98847023	     -0.96953932	     -0.97389159	     -0.91619919	     -0.91712850	     -0.91822322	     -0.85745554	     -0.91523096	     -0.92338092	     -0.87099872	     -0.87538982	     -0.84882791	     -0.86373403	     -0.85787682	     -0.85526664	     -0.84801693	     -0.86096001	     -0.93284253	     -0.92963719	     -0.92747442	     -0.92178442	     -0.95046189	     -0.95969867	     -0.95522644	     -0.96200994	     -0.93485826	     -0.91882403	     -0.92748251	     -0.94321177	     -0.98329643	     -0.97125754	     -0.98240755	     -0.96568087	     -0.97508954	     -0.97048588	     -0.96651845	     -0.98938372	     -0.96470644	     -0.96438243	     -0.91418382	     -0.91077791	     -0.91635565	     -0.85795197	     -0.91889932	     -0.92464222	     -0.86994801	     -0.87500776	     -0.84726022	     -0.86280575	     -0.85742858	     -0.85316608	     -0.84850431	     -0.86295725
      0.22213314	     -0.91693876	     -0.91794524	     -0.93181449	     -0.93154224	     -0.94564935	     -0.96098056	     -0.95260518	     -0.95903930	     -0.94919797	     -0.93656251	     -0.93926002	     -0.96228873	     -0.98367895	     -0.96997953	     -0.98363868	     -0.96853083	     -0.97771285	     -0.97173810	     -0.96550300	     -0.98845292	     -0.96952493	     -0.97382546	     -0.91588519	     -0.91705754	     -0.91784738	     -0.85732172	     -0.91533528	     -0.92359520	     -0.87097900	     -0.87517566	     -0.84864462	     -0.86361037	     -0.85771616	     -0.85518016	     -0.84785193	     -0.86070837	     -0.93281151	     -0.92952238	     -0.92760610	     -0.92194925	     -0.95024641	     -0.95986197	     -0.95509700	     -0.96184365	     -0.93540032	     -0.91898892	     -0.92745002	     -0.94337948	     -0.98324857	     -0.97136310	     -0.98246165	     -0.96573643	     -0.97512299	     -0.97042138	     -0.96648831	     -0.98938129	     -0.96465389	     -0.96435422	     -0.91413033	     -0.91084829	     -0.91623876	     -0.85779880	     -0.91883188	     -0.92471556	     -0.87004131	     -0.87487228	     -0.84721774	     -0.86274730	     -0.85735121	     -0.85317843	     -0.84835034	     -0.86270865
      0.22399980	     -0.91684177	     -0.91783323	     -0.93182988	     -0.93153578	     -0.94556420	     -0.96095697	     -0.95246159	     -0.95889707	     -0.94966550	     -0.93678017	     -0.93913864	     -0.96247791	     -0.98373058	     -0.96996638	     -0.98360798	     -0.96849648	     -0.97768625	     -0.97172643	     -0.96549022	     -0.98843719	     -0.96949396	     -0.97372860	     -0.91552867	     -0.91695967	     -0.91743417	     -0.85715864	     -0.91546662	     -0.92384220	     -0.87097156	     -0.87493326	     -0.84843285	     -0.86345744	     -0.85752218	     -0.85506675	     -0.84765418	     -0.86042473	     -0.93276588	     -0.92939980	     -0.92772730	     -0.92210741	     -0.95003067	     -0.96001520	     -0.95496479	     -0.96167587	     -0.93595537	     -0.91916266	     -0.92740992	     -0.94355466	     -0.98320260	     -0.97145794	     -0.98250849	     -0.96578212	     -0.97514907	     -0.97036374	     -0.96646404	     -0.98938145	     -0.96460294	     -0.96432069	     -0.91407012	     -0.91092814	     -0.91612283	     -0.85764105	     -0.91875407	     -0.92478864	     -0.87013831	     -0.87473394	     -0.84717437	     -0.86268582	     -0.85726210	     -0.85319028	     -0.84817624	     -0.86244325
      0.22586647	     -0.91677832	     -0.91773937	     -0.93183075	     -0.93149923	     -0.94548764	     -0.96092702	     -0.95231330	     -0.95875136	     -0.95012021	     -0.93696376	     -0.93898031	     -0.96262591	     -0.98378288	     -0.96996055	     -0.98357553	     -0.96845709	     -0.97765455	     -0.97170942	     -0.96547900	     -0.98842355	     -0.96944690	     -0.97360184	     -0.91513350	     -0.91683350	     -0.91698902	     -0.85696819	     -0.91562739	     -0.92412123	     -0.87097585	     -0.87466719	     -0.84819526	     -0.86327606	     -0.85729762	     -0.85492607	     -0.84742713	     -0.86011448	     -0.93270220	     -0.92926996	     -0.92783819	     -0.92225825	     -0.94981957	     -0.96015477	     -0.95483226	     -0.96150996	     -0.93651413	     -0.91934605	     -0.92736687	     -0.94373821	     -0.98316185	     -0.97153858	     -0.98254702	     -0.96581785	     -0.97516843	     -0.97031437	     -0.96644496	     -0.98938289	     -0.96455642	     -0.96428515	     -0.91401044	     -0.91102158	     -0.91601511	     -0.85748571	     -0.91866622	     -0.92485675	     -0.87023603	     -0.87459864	     -0.84713360	     -0.86262587	     -0.85716749	     -0.85320455	     -0.84799779	     -0.86217349
      0.22773313	     -0.91675393	     -0.91766942	     -0.93181658	     -0.93143041	     -0.94542246	     -0.96089091	     -0.95216355	     -0.95860544	     -0.95054381	     -0.93710440	     -0.93878412	     -0.96272341	     -0.98383547	     -0.96996227	     -0.98354144	     -0.96841249	     -0.97761771	     -0.97168687	     -0.96546957	     -0.98841223	     -0.96938313	     -0.97344429	     -0.91470473	     -0.91667779	     -0.91651760	     -0.85675310	     -0.91581952	     -0.92443081	     -0.87099040	     -0.87438237	     -0.84793534	     -0.86306798	     -0.85704652	     -0.85475815	     -0.84717536	     -0.85978347	     -0.93261545	     -0.92913041	     -0.92793822	     -0.92240184	     -0.94961756	     -0.96027766	     -0.95470111	     -0.96134938	     -0.93706982	     -0.91954286	     -0.92732758	     -0.94393484	     -0.98312806	     -0.97160281	     -0.98257689	     -0.96584435	     -0.97518198	     -0.97027518	     -0.96643103	     -0.98938509	     -0.96451766	     -0.96425310	     -0.91395391	     -0.91112827	     -0.91591747	     -0.85733526	     -0.91857138	     -0.92491868	     -0.87033346	     -0.87446774	     -0.84709490	     -0.86256816	     -0.85706966	     -0.85322009	     -0.84781945	     -0.86190676
      0.22959980	     -0.91677373	     -0.91762926	     -0.93178663	     -0.93132772	     -0.94537193	     -0.96084868	     -0.95201682	     -0.95846388	     -0.95091441	     -0.93719294	     -0.93855106	     -0.96276149	     -0.98388776	     -0.96997097	     -0.98350558	     -0.96836218	     -0.97757540	     -0.97165944	     -0.96546260	     -0.98840360	     -0.96930297	     -0.97325665	     -0.91424904	     -0.91648996	     -0.91602631	     -0.85651692	     -0.91604435	     -0.92476817	     -0.87101278	     -0.87408246	     -0.84765562	     -0.86283554	     -0.85677376	     -0.85456403	     -0.84691278	     -0.85943936	     -0.93250398	     -0.92898109	     -0.92802700	     -0.92253706	     -0.94942703	     -0.96038188	     -0.95457214	     -0.96119399	     -0.93761779	     -0.91975419	     -0.92729450	     -0.94414578	     -0.98310240	     -0.97164927	     -0.98259769	     -0.96586166	     -0.97519002	     -0.97024692	     -0.96642214	     -0.98938768	     -0.96448799	     -0.96422640	     -0.91390379	     -0.91124929	     -0.91583172	     -0.85719154	     -0.91847152	     -0.92497318	     -0.87042967	     -0.87434261	     -0.84705858	     -0.86251393	     -0.85697158	     -0.85323686	     -0.84764571	     -0.86164886
      0.23146646	     -0.91684534	     -0.91762684	     -0.93173993	     -0.93118875	     -0.94534050	     -0.96080055	     -0.95187868	     -0.95833227	     -0.95120898	     -0.93721820	     -0.93828126	     -0.96273004	     -0.98393903	     -0.96998649	     -0.98346789	     -0.96830568	     -0.97752728	     -0.97162747	     -0.96545217	     -0.98839811	     -0.96920627	     -0.97303900	     -0.91377497	     -0.91626674	     -0.91552218	     -0.85626315	     -0.91630247	     -0.92512932	     -0.87103965	     -0.87377350	     -0.84736153	     -0.86258304	     -0.85648619	     -0.85434554	     -0.84662956	     -0.85909101	     -0.93236765	     -0.92882253	     -0.92810430	     -0.92266288	     -0.94924926	     -0.96046649	     -0.95444577	     -0.96104528	     -0.93815452	     -0.91997970	     -0.92726847	     -0.94437063	     -0.98308531	     -0.97167731	     -0.98260916	     -0.96586968	     -0.97519252	     -0.97022996	     -0.96641837	     -0.98939059	     -0.96446790	     -0.96420570	     -0.91386262	     -0.91138518	     -0.91575883	     -0.85705600	     -0.91836822	     -0.92501950	     -0.87052414	     -0.87422396	     -0.84702471	     -0.86246397	     -0.85687561	     -0.85325474	     -0.84747985	     -0.86140395
      0.23333313	     -0.91697761	     -0.91767083	     -0.93167477	     -0.93101051	     -0.94533322	     -0.96074662	     -0.95175537	     -0.95821696	     -0.95140902	     -0.93716874	     -0.93797462	     -0.96261941	     -0.98398817	     -0.97000857	     -0.98342814	     -0.96824210	     -0.97747255	     -0.97159171	     -0.96545286	     -0.98839654	     -0.96909282	     -0.97279135	     -0.91329233	     -0.91600465	     -0.91501263	     -0.85599705	     -0.91659335	     -0.92550902	     -0.87106713	     -0.87346126	     -0.84705880	     -0.86231581	     -0.85619144	     -0.85410623	     -0.84634187	     -0.85874792	     -0.93220614	     -0.92865490	     -0.92817064	     -0.92277947	     -0.94908590	     -0.96053130	     -0.95432293	     -0.96090439	     -0.93867564	     -0.92021899	     -0.92725200	     -0.94460934	     -0.98307703	     -0.97168699	     -0.98261166	     -0.96586924	     -0.97519020	     -0.97022454	     -0.96641947	     -0.98939360	     -0.96445832	     -0.96419307	     -0.91383161	     -0.91153449	     -0.91569918	     -0.85692900	     -0.91826343	     -0.92505723	     -0.87061687	     -0.87411189	     -0.84699262	     -0.86241788	     -0.85678308	     -0.85327253	     -0.84732380	     -0.86117489
      0.23519979	     -0.91717872	     -0.91776933	     -0.93159017	     -0.93079094	     -0.94535449	     -0.96068736	     -0.95165261	     -0.95812361	     -0.95150954	     -0.93703587	     -0.93763099	     -0.96242315	     -0.98403418	     -0.97003729	     -0.98338635	     -0.96817098	     -0.97741081	     -0.97155232	     -0.96545831	     -0.98839939	     -0.96896234	     -0.97251366	     -0.91281107	     -0.91570176	     -0.91450467	     -0.85572359	     -0.91691519	     -0.92590151	     -0.87109131	     -0.87315109	     -0.84675320	     -0.86203959	     -0.85589709	     -0.85385031	     -0.84605700	     -0.85841887	     -0.93202017	     -0.92847949	     -0.92822721	     -0.92288713	     -0.94893684	     -0.96057713	     -0.95420393	     -0.96077153	     -0.93917906	     -0.92046916	     -0.92724417	     -0.94485867	     -0.98307782	     -0.97167781	     -0.98260483	     -0.96585981	     -0.97518271	     -0.97023072	     -0.96642555	     -0.98939670	     -0.96445903	     -0.96418767	     -0.91381305	     -0.91169767	     -0.91565420	     -0.85681186	     -0.91815705	     -0.92508525	     -0.87070747	     -0.87400755	     -0.84696313	     -0.86237657	     -0.85669606	     -0.85329089	     -0.84717976	     -0.86096421
      0.23706646	     -0.91745080	     -0.91792450	     -0.93148529	     -0.93053027	     -0.94540495	     -0.96062317	     -0.95157311	     -0.95805489	     -0.95152448	     -0.93681955	     -0.93725245	     -0.96214284	     -0.98407563	     -0.97007247	     -0.98334271	     -0.96809215	     -0.97734186	     -0.97150989	     -0.96546923	     -0.98840727	     -0.96881542	     -0.97220774	     -0.91233949	     -0.91536094	     -0.91400459	     -0.85544746	     -0.91726328	     -0.92630079	     -0.87110872	     -0.87284760	     -0.84645043	     -0.86176014	     -0.85560912	     -0.85358334	     -0.84578030	     -0.85810937	     -0.93181045	     -0.92829565	     -0.92827510	     -0.92298764	     -0.94880310	     -0.96060533	     -0.95408972	     -0.96064747	     -0.93966170	     -0.92073092	     -0.92724941	     -0.94512035	     -0.98308678	     -0.97165229	     -0.98259064	     -0.96584424	     -0.97517211	     -0.97024776	     -0.96643562	     -0.98939958	     -0.96447088	     -0.96419325	     -0.91380550	     -0.91187057	     -0.91562226	     -0.85670297	     -0.91805131	     -0.92510452	     -0.87079688	     -0.87390955	     -0.84693432	     -0.86233801	     -0.85661349	     -0.85330724	     -0.84704672	     -0.86077153
      0.23893312	     -0.91779117	     -0.91813382	     -0.93136007	     -0.93023095	     -0.94548195	     -0.96055473	     -0.95151670	     -0.95801045	     -0.95147768	     -0.93652634	     -0.93684228	     -0.96178584	     -0.98411090	     -0.97011434	     -0.98329793	     -0.96800629	     -0.97726620	     -0.97146453	     -0.96548580	     -0.98842049	     -0.96865302	     -0.97187633	     -0.91188373	     -0.91498931	     -0.91351782	     -0.85517278	     -0.91763067	     -0.92670096	     -0.87111661	     -0.87255457	     -0.84615545	     -0.86148265	     -0.85533192	     -0.85331123	     -0.84551517	     -0.85782192	     -0.93158162	     -0.92810494	     -0.92831462	     -0.92308111	     -0.94868460	     -0.96061801	     -0.95398023	     -0.96053168	     -0.94012310	     -0.92100232	     -0.92726725	     -0.94539260	     -0.98310203	     -0.97161391	     -0.98257089	     -0.96582437	     -0.97515944	     -0.97027391	     -0.96644895	     -0.98940238	     -0.96449252	     -0.96420952	     -0.91380887	     -0.91205209	     -0.91560291	     -0.85660201	     -0.91794612	     -0.92511521	     -0.87088537	     -0.87381775	     -0.84690611	     -0.86230202	     -0.85653575	     -0.85332148	     -0.84692435	     -0.86059624
      0.24079979	     -0.91819733	     -0.91839479	     -0.93121534	     -0.92989582	     -0.94558251	     -0.96048320	     -0.95148260	     -0.95798927	     -0.95138871	     -0.93616229	     -0.93640294	     -0.96135881	     -0.98413670	     -0.97016354	     -0.98325288	     -0.96791442	     -0.97718461	     -0.97141572	     -0.96550770	     -0.98843907	     -0.96847569	     -0.97152141	     -0.91144823	     -0.91459354	     -0.91304868	     -0.85490307	     -0.91801058	     -0.92709655	     -0.87111316	     -0.87227478	     -0.84587196	     -0.86121145	     -0.85506838	     -0.85303891	     -0.84526384	     -0.85755790	     -0.93133674	     -0.92790894	     -0.92834737	     -0.92316871	     -0.94857702	     -0.96061786	     -0.95387496	     -0.96042310	     -0.94056519	     -0.92127982	     -0.92729492	     -0.94567141	     -0.98312273	     -0.97156399	     -0.98254598	     -0.96580018	     -0.97514450	     -0.97030811	     -0.96646538	     -0.98940524	     -0.96452238	     -0.96423422	     -0.91382394	     -0.91224277	     -0.91559680	     -0.85650959	     -0.91783979	     -0.92511675	     -0.87097291	     -0.87373292	     -0.84687965	     -0.86226965	     -0.85646388	     -0.85333505	     -0.84681258	     -0.86043766
      0.24266645	     -0.91866489	     -0.91870334	     -0.93105236	     -0.92952890	     -0.94570316	     -0.96040980	     -0.95146978	     -0.95799009	     -0.95126755	     -0.93573433	     -0.93593834	     -0.96086925	     -0.98415562	     -0.97022025	     -0.98320828	     -0.96781750	     -0.97709780	     -0.97136338	     -0.96553466	     -0.98846298	     -0.96828478	     -0.97114617	     -0.91103634	     -0.91417962	     -0.91260094	     -0.85464154	     -0.91839612	     -0.92748223	     -0.87109746	     -0.87201053	     -0.84560305	     -0.86095009	     -0.85482039	     -0.85277077	     -0.84502767	     -0.85731790	     -0.93107723	     -0.92770696	     -0.92837531	     -0.92325350	     -0.94848104	     -0.96060767	     -0.95377457	     -0.96032176	     -0.94098758	     -0.92156316	     -0.92733565	     -0.94595751	     -0.98314763	     -0.97150551	     -0.98251795	     -0.96577435	     -0.97512914	     -0.97034928	     -0.96648390	     -0.98940793	     -0.96456073	     -0.96427011	     -0.91384815	     -0.91243825	     -0.91560196	     -0.85642393	     -0.91773338	     -0.92511041	     -0.87106046	     -0.87365365	     -0.84685339	     -0.86223900	     -0.85639609	     -0.85334610	     -0.84670883	     -0.86029326
      0.24453312	     -0.91918878	     -0.91905539	     -0.93087357	     -0.92913528	     -0.94584050	     -0.96033608	     -0.95147728	     -0.95801165	     -0.95111334	     -0.93524901	     -0.93545292	     -0.96032441	     -0.98416512	     -0.97028440	     -0.98316490	     -0.96771679	     -0.97700681	     -0.97130723	     -0.96556591	     -0.98849178	     -0.96808194	     -0.97075412	     -0.91065070	     -0.91375268	     -0.91217792	     -0.85439116	     -0.91878078	     -0.92785271	     -0.87106956	     -0.87176379	     -0.84535115	     -0.86070148	     -0.85458936	     -0.85251045	     -0.84479983	     -0.85710246	     -0.93080772	     -0.92750039	     -0.92839933	     -0.92333661	     -0.94839522	     -0.96059034	     -0.95367912	     -0.96022710	     -0.94139053	     -0.92184959	     -0.92738874	     -0.94624834	     -0.98317479	     -0.97144181	     -0.98248847	     -0.96574851	     -0.97511420	     -0.97039576	     -0.96650392	     -0.98941067	     -0.96460616	     -0.96431678	     -0.91388027	     -0.91263646	     -0.91561765	     -0.85634440	     -0.91762646	     -0.92509661	     -0.87114839	     -0.87357976	     -0.84682730	     -0.86220973	     -0.85633181	     -0.85335465	     -0.84661153	     -0.86016104
      0.24639978	     -0.91976326	     -0.91944658	     -0.93068194	     -0.92872070	     -0.94599148	     -0.96026376	     -0.95150436	     -0.95805291	     -0.95091763	     -0.93471221	     -0.93495166	     -0.95973087	     -0.98416486	     -0.97035539	     -0.98312314	     -0.96761327	     -0.97691243	     -0.97124747	     -0.96560083	     -0.98852498	     -0.96786932	     -0.97034927	     -0.91029341	     -0.91331666	     -0.91178259	     -0.85415465	     -0.91915838	     -0.92820275	     -0.87103049	     -0.87153618	     -0.84511840	     -0.86046797	     -0.85437632	     -0.85226112	     -0.84459678	     -0.85691210	     -0.93053349	     -0.92729101	     -0.92841999	     -0.92341872	     -0.94831815	     -0.96056872	     -0.95358872	     -0.96013859	     -0.94177402	     -0.92213585	     -0.92745295	     -0.94654085	     -0.98320213	     -0.97137631	     -0.98245916	     -0.96572411	     -0.97510034	     -0.97044586	     -0.96652494	     -0.98941378	     -0.96465700	     -0.96437340	     -0.91391912	     -0.91283546	     -0.91564326	     -0.85626940	     -0.91751852	     -0.92507567	     -0.87123701	     -0.87351067	     -0.84680142	     -0.86218155	     -0.85627042	     -0.85336078	     -0.84651906	     -0.86003904
      0.24826645	     -0.92038331	     -0.91987315	     -0.93048033	     -0.92829042	     -0.94615368	     -0.96019459	     -0.95155057	     -0.95811315	     -0.95066861	     -0.93412758	     -0.93443857	     -0.95909291	     -0.98415471	     -0.97043218	     -0.98308292	     -0.96750717	     -0.97681478	     -0.97118478	     -0.96563923	     -0.98856238	     -0.96764892	     -0.96993499	     -0.90996579	     -0.91287412	     -0.91141721	     -0.85393425	     -0.91952336	     -0.92852732	     -0.87098212	     -0.87132881	     -0.84490602	     -0.86025121	     -0.85418177	     -0.85202493	     -0.84441123	     -0.85674718	     -0.93025885	     -0.92708017	     -0.92843804	     -0.92350084	     -0.94824887	     -0.96054544	     -0.95350370	     -0.96005599	     -0.94213756	     -0.92241915	     -0.92752785	     -0.94683257	     -0.98322788	     -0.97131197	     -0.98243149	     -0.96570262	     -0.97508827	     -0.97049816	     -0.96654651	     -0.98941750	     -0.96471205	     -0.96443977	     -0.91396325	     -0.91303269	     -0.91567797	     -0.85619776	     -0.91740952	     -0.92504811	     -0.87132671	     -0.87344517	     -0.84677549	     -0.86215391	     -0.85621100	     -0.85336421	     -0.84642973	     -0.85992532
      0.25013311	     -0.92104490	     -0.92033234	     -0.93027149	     -0.92784902	     -0.94632541	     -0.96013038	     -0.95161577	     -0.95819196	     -0.95035442	     -0.93349572	     -0.93391577	     -0.95841192	     -0.98413473	     -0.97051317	     -0.98304349	     -0.96739780	     -0.97671317	     -0.97112035	     -0.96568147	     -0.98860401	     -0.96742247	     -0.96951364	     -0.90966852	     -0.91242617	     -0.91108337	     -0.85373166	     -0.91987085	     -0.92882157	     -0.87092695	     -0.87114221	     -0.84471421	     -0.86005204	     -0.85400580	     -0.85180268	     -0.84424339	     -0.85660811	     -0.92998605	     -0.92686840	     -0.92845479	     -0.92358477	     -0.94818696	     -0.96052273	     -0.95342458	     -0.95997935	     -0.94248055	     -0.92269798	     -0.92761451	     -0.94712253	     -0.98325099	     -0.97125087	     -0.98240670	     -0.96568549	     -0.97507890	     -0.97055174	     -0.96656808	     -0.98942179	     -0.96477094	     -0.96451682	     -0.91401080	     -0.91322490	     -0.91572046	     -0.85612818	     -0.91730015	     -0.92501480	     -0.87141803	     -0.87338234	     -0.84674874	     -0.86212575	     -0.85615227	     -0.85336400	     -0.84634158	     -0.85981796
      0.25199978	     -0.92174159	     -0.92082008	     -0.93005898	     -0.92740221	     -0.94650451	     -0.96007299	     -0.95169940	     -0.95828847	     -0.94996760	     -0.93281975	     -0.93338752	     -0.95769011	     -0.98410547	     -0.97059601	     -0.98300380	     -0.96728427	     -0.97660688	     -0.97105582	     -0.96572795	     -0.98864986	     -0.96719233	     -0.96908818	     -0.90940176	     -0.91197432	     -0.91078227	     -0.85354831	     -0.92019572	     -0.92908043	     -0.87086781	     -0.87097668	     -0.84454258	     -0.85987077	     -0.85384827	     -0.85159452	     -0.84409364	     -0.85649520	     -0.92971796	     -0.92665687	     -0.92847116	     -0.92367144	     -0.94813146	     -0.96050261	     -0.95335150	     -0.95990839	     -0.94280310	     -0.92297056	     -0.92771235	     -0.94740904	     -0.98327042	     -0.97119489	     -0.98238572	     -0.96567360	     -0.97507269	     -0.97060554	     -0.96658923	     -0.98942673	     -0.96483272	     -0.96460410	     -0.91406061	     -0.91341020	     -0.91576975	     -0.85605983	     -0.91719072	     -0.92497642	     -0.87151120	     -0.87332160	     -0.84672083	     -0.86209663	     -0.85609358	     -0.85335988	     -0.84625340	     -0.85971555
      0.25386644	     -0.92246453	     -0.92133094	     -0.92984709	     -0.92695671	     -0.94668829	     -0.96002428	     -0.95180031	     -0.95840122	     -0.94950647	     -0.93210283	     -0.93285727	     -0.95693077	     -0.98406799	     -0.97067768	     -0.98296261	     -0.96716569	     -0.97649526	     -0.97099310	     -0.96577907	     -0.98869975	     -0.96696131	     -0.96866201	     -0.90916531	     -0.91152091	     -0.91051481	     -0.85338546	     -0.92049243	     -0.92929855	     -0.87080765	     -0.87083225	     -0.84439024	     -0.85970734	     -0.85370897	     -0.85140014	     -0.84396236	     -0.85640871	     -0.92945710	     -0.92644685	     -0.92848795	     -0.92376143	     -0.94808114	     -0.96048675	     -0.95328431	     -0.95984260	     -0.94310590	     -0.92323533	     -0.92782011	     -0.94769039	     -0.98328539	     -0.97114541	     -0.98236914	     -0.96566740	     -0.97506980	     -0.97065858	     -0.96660968	     -0.98943239	     -0.96489629	     -0.96470048	     -0.91411203	     -0.91358771	     -0.91582509	     -0.85599218	     -0.91708139	     -0.92493357	     -0.87160705	     -0.87326252	     -0.84669161	     -0.86206645	     -0.85603466	     -0.85335193	     -0.84617060	     -0.85961712
      0.25573311	     -0.92320338	     -0.92185887	     -0.92964036	     -0.92651947	     -0.94687410	     -0.95998600	     -0.95191719	     -0.95852857	     -0.94897362	     -0.93134910	     -0.93232911	     -0.95613744	     -0.98402228	     -0.97075475	     -0.98291850	     -0.96704105	     -0.97637770	     -0.97093440	     -0.96583534	     -0.98875353	     -0.96673250	     -0.96823868	     -0.90895884	     -0.91106851	     -0.91028166	     -0.85324419	     -0.92075564	     -0.92947070	     -0.87074934	     -0.87070886	     -0.84425594	     -0.85956137	     -0.85358779	     -0.85121876	     -0.84385003	     -0.85634912	     -0.92920433	     -0.92623895	     -0.92850621	     -0.92385563	     -0.94803504	     -0.96047628	     -0.95322287	     -0.95978159	     -0.94338996	     -0.92349200	     -0.92793738	     -0.94796617	     -0.98329575	     -0.97110306	     -0.98235733	     -0.96566729	     -0.97507055	     -0.97071020	     -0.96662904	     -0.98943859	     -0.96496112	     -0.96480544	     -0.91416436	     -0.91375658	     -0.91588545	     -0.85592449	     -0.91697268	     -0.92488706	     -0.87170662	     -0.87320433	     -0.84666053	     -0.86203492	     -0.85597514	     -0.85333988	     -0.84608007	     -0.85952188
      0.25759977	     -0.92394538	     -0.92239627	     -0.92944352	     -0.92609804	     -0.94705918	     -0.95995960	     -0.95204833	     -0.95866848	     -0.94837593	     -0.93056476	     -0.93180824	     -0.95531566	     -0.98397245	     -0.97082350	     -0.98287014	     -0.96690969	     -0.97625396	     -0.97088213	     -0.96589723	     -0.98881093	     -0.96650946	     -0.96782259	     -0.90878198	     -0.91062044	     -0.91008336	     -0.85312553	     -0.92098145	     -0.92959336	     -0.87069551	     -0.87060637	     -0.84413835	     -0.85943240	     -0.85348476	     -0.85104961	     -0.84375730	     -0.85631686	     -0.92895821	     -0.92603264	     -0.92852712	     -0.92395542	     -0.94799255	     -0.96047178	     -0.95316709	     -0.95972513	     -0.94365630	     -0.92374163	     -0.92806483	     -0.94823739	     -0.98330188	     -0.97106743	     -0.98235026	     -0.96567332	     -0.97507510	     -0.97076047	     -0.96664713	     -0.98944511	     -0.96502751	     -0.96491937	     -0.91421705	     -0.91391601	     -0.91594972	     -0.85585618	     -0.91686549	     -0.92483782	     -0.87180999	     -0.87314629	     -0.84662700	     -0.86200177	     -0.85591486	     -0.85332336	     -0.84598784	     -0.85942955
      0.25946643	     -0.92467799	     -0.92293595	     -0.92926084	     -0.92569921	     -0.94724151	     -0.95994622	     -0.95219230	     -0.95881930	     -0.94772105	     -0.92975558	     -0.93129971	     -0.95447065	     -0.98391871	     -0.97088050	     -0.98281640	     -0.96677124	     -0.97612406	     -0.97083861	     -0.96596520	     -0.98887173	     -0.96629564	     -0.96741803	     -0.90863448	     -0.91017950	     -0.90992026	     -0.85303035	     -0.92117085	     -0.92966763	     -0.87064848	     -0.87052457	     -0.84403599	     -0.85931987	     -0.85340006	     -0.85089169	     -0.84368500	     -0.85631267	     -0.92871385	     -0.92582591	     -0.92855392	     -0.92406454	     -0.94795310	     -0.96047383	     -0.95311683	     -0.95967296	     -0.94390753	     -0.92398945	     -0.92820648	     -0.94850898	     -0.98330566	     -0.97103726	     -0.98234801	     -0.96568640	     -0.97508467	     -0.97080951	     -0.96666282	     -0.98945079	     -0.96509704	     -0.96504466	     -0.91426812	     -0.91406399	     -0.91601479	     -0.85578511	     -0.91676249	     -0.92478822	     -0.87191785	     -0.87308596	     -0.84658848	     -0.86196514	     -0.85585262	     -0.85330003	     -0.84589292	     -0.85933924
      0.26133310	     -0.92538978	     -0.92347189	     -0.92909798	     -0.92532949	     -0.94741733	     -0.95994749	     -0.95234592	     -0.95897737	     -0.94702287	     -0.92892853	     -0.93080522	     -0.95360796	     -0.98386348	     -0.97092353	     -0.98275687	     -0.96662622	     -0.97598913	     -0.97080409	     -0.96603823	     -0.98893470	     -0.96609272	     -0.96702623	     -0.90851551	     -0.90975153	     -0.90979176	     -0.85295894	     -0.92133091	     -0.92970190	     -0.87060993	     -0.87046263	     -0.84394685	     -0.85922287	     -0.85333379	     -0.85074411	     -0.84363385	     -0.85633628	     -0.92846285	     -0.92561404	     -0.92858939	     -0.92418780	     -0.94791744	     -0.96048216	     -0.95307260	     -0.95962565	     -0.94414480	     -0.92424187	     -0.92836904	     -0.94878937	     -0.98330899	     -0.97101062	     -0.98235077	     -0.96570796	     -0.97510085	     -0.97085866	     -0.96667529	     -0.98945458	     -0.96517322	     -0.96518729	     -0.91431498	     -0.91419667	     -0.91607701	     -0.85570863	     -0.91666720	     -0.92474099	     -0.87203121	     -0.87302028	     -0.84654173	     -0.86192248	     -0.85578648	     -0.85326663	     -0.84579361	     -0.85924988
      0.26319977	     -0.92606914	     -0.92399710	     -0.92895731	     -0.92499376	     -0.94758649	     -0.95996346	     -0.95250862	     -0.95914208	     -0.94628849	     -0.92809085	     -0.93033202	     -0.95273429	     -0.98380761	     -0.97095052	     -0.98269143	     -0.96647561	     -0.97585022	     -0.97078049	     -0.96611650	     -0.98899960	     -0.96590409	     -0.96665260	     -0.90842548	     -0.90933827	     -0.90969846	     -0.85291223	     -0.92147422	     -0.92970871	     -0.87058139	     -0.87042067	     -0.84387005	     -0.85914122	     -0.85328659	     -0.85060636	     -0.84360494	     -0.85638885	     -0.92820225	     -0.92539627	     -0.92863263	     -0.92432449	     -0.94788590	     -0.96049514	     -0.95303456	     -0.95958376	     -0.94436656	     -0.92450037	     -0.92855319	     -0.94907938	     -0.98331254	     -0.97098516	     -0.98235731	     -0.96573655	     -0.97512269	     -0.97090928	     -0.96668531	     -0.98945665	     -0.96525694	     -0.96534743	     -0.91435963	     -0.91431568	     -0.91613757	     -0.85562833	     -0.91657941	     -0.92469540	     -0.87214911	     -0.87295059	     -0.84648808	     -0.86187546	     -0.85571847	     -0.85322440	     -0.84569229	     -0.85916396
      0.26506643	     -0.92670748	     -0.92450575	     -0.92883811	     -0.92469412	     -0.94775256	     -0.95999284	     -0.95268198	     -0.95931524	     -0.94551743	     -0.92724545	     -0.92988761	     -0.95185469	     -0.98375056	     -0.97096072	     -0.98262066	     -0.96632113	     -0.97570865	     -0.97077008	     -0.96620074	     -0.98906502	     -0.96573344	     -0.96630424	     -0.90836490	     -0.90893772	     -0.90964160	     -0.85289141	     -0.92161484	     -0.92970081	     -0.87056413	     -0.87039938	     -0.84380519	     -0.85907473	     -0.85325889	     -0.85047761	     -0.84359919	     -0.85647237	     -0.92793134	     -0.92517406	     -0.92868292	     -0.92447271	     -0.94785808	     -0.96051104	     -0.95300242	     -0.95954724	     -0.94457209	     -0.92476486	     -0.92875624	     -0.94937793	     -0.98331744	     -0.97095858	     -0.98236619	     -0.96577023	     -0.97514898	     -0.97096185	     -0.96669323	     -0.98945684	     -0.96534792	     -0.96552264	     -0.91440511	     -0.91442473	     -0.91619822	     -0.85554631	     -0.91649843	     -0.92465034	     -0.87227022	     -0.87287887	     -0.84642945	     -0.86182635	     -0.85565167	     -0.85317517	     -0.84559257	     -0.85908486
      0.26693310	     -0.92729901	     -0.92499345	     -0.92874094	     -0.92443214	     -0.94791682	     -0.96003475	     -0.95286531	     -0.95949628	     -0.94471609	     -0.92639833	     -0.92947708	     -0.95097546	     -0.98369296	     -0.97095547	     -0.98254634	     -0.96616602	     -0.97556727	     -0.97077232	     -0.96628950	     -0.98913390	     -0.96558235	     -0.96598514	     -0.90833319	     -0.90855162	     -0.90962134	     -0.85289691	     -0.92176170	     -0.92968760	     -0.87055867	     -0.87039877	     -0.84375142	     -0.85902286	     -0.85325050	     -0.85035746	     -0.84361678	     -0.85658689	     -0.92764603	     -0.92494628	     -0.92874047	     -0.92463282	     -0.94783419	     -0.96052820	     -0.95297614	     -0.95951649	     -0.94476118	     -0.92503847	     -0.92897965	     -0.94968797	     -0.98332519	     -0.97092835	     -0.98237635	     -0.96580811	     -0.97517938	     -0.97101745	     -0.96669906	     -0.98945467	     -0.96544757	     -0.96571390	     -0.91445270	     -0.91452510	     -0.91625888	     -0.85546368	     -0.91642510	     -0.92460602	     -0.87239378	     -0.87280544	     -0.84636604	     -0.86177591	     -0.85558764	     -0.85311911	     -0.84549657	     -0.85901477
      0.26879976	     -0.92784121	     -0.92545702	     -0.92866500	     -0.92420767	     -0.94808178	     -0.96008757	     -0.95305839	     -0.95968520	     -0.94388906	     -0.92555529	     -0.92910592	     -0.95010307	     -0.98363241	     -0.97093748	     -0.98247099	     -0.96601436	     -0.97542953	     -0.97078598	     -0.96638081	     -0.98920294	     -0.96545199	     -0.96569956	     -0.90832945	     -0.90818081	     -0.90963793	     -0.85292899	     -0.92191811	     -0.92967280	     -0.87056506	     -0.87041898	     -0.84370817	     -0.85898505	     -0.85326084	     -0.85024558	     -0.84365749	     -0.85673220	     -0.92734317	     -0.92471256	     -0.92880542	     -0.92480471	     -0.94781423	     -0.96054488	     -0.95295555	     -0.95949169	     -0.94493392	     -0.92532390	     -0.92922392	     -0.95001186	     -0.98333741	     -0.97089198	     -0.98238671	     -0.96584911	     -0.97521348	     -0.97107693	     -0.96670269	     -0.98944957	     -0.96555692	     -0.96592139	     -0.91450399	     -0.91461874	     -0.91631969	     -0.85538143	     -0.91636005	     -0.92456248	     -0.87251884	     -0.87273092	     -0.84629832	     -0.86172513	     -0.85552828	     -0.85305670	     -0.84540680	     -0.85895609
      0.27066642	     -0.92833525	     -0.92589510	     -0.92860907	     -0.92401915	     -0.94824979	     -0.96014938	     -0.95326062	     -0.95988177	     -0.94304168	     -0.92472230	     -0.92877826	     -0.94924382	     -0.98357517	     -0.97091057	     -0.98239758	     -0.96587067	     -0.97529925	     -0.97080866	     -0.96647186	     -0.98927044	     -0.96534245	     -0.96545037	     -0.90835224	     -0.90782680	     -0.90969121	     -0.85298750	     -0.92208132	     -0.92965454	     -0.87058276	     -0.87045998	     -0.84367496	     -0.85896062	     -0.85328892	     -0.85014188	     -0.84372052	     -0.85690723	     -0.92701935	     -0.92447222	     -0.92887804	     -0.92498861	     -0.94779829	     -0.96055936	     -0.95294054	     -0.95947308	     -0.94509031	     -0.92562418	     -0.92949023	     -0.95035246	     -0.98335844	     -0.97084711	     -0.98239626	     -0.96589240	     -0.97525100	     -0.97114112	     -0.96670389	     -0.98944090	     -0.96567726	     -0.96614591	     -0.91456020	     -0.91470708	     -0.91638053	     -0.85530047	     -0.91630406	     -0.92451988	     -0.87264452	     -0.87265574	     -0.84622656	     -0.86167472	     -0.85547518	     -0.85298816	     -0.84532549	     -0.85891099
      0.27253309	     -0.92878561	     -0.92630791	     -0.92857096	     -0.92386344	     -0.94842346	     -0.96021773	     -0.95347144	     -0.96008584	     -0.94217808	     -0.92390470	     -0.92849722	     -0.94840330	     -0.98351962	     -0.97087909	     -0.98232913	     -0.96573936	     -0.97518004	     -0.97083747	     -0.96655961	     -0.98933466	     -0.96525311	     -0.96523954	     -0.90839971	     -0.90749079	     -0.90978090	     -0.85307196	     -0.92224350	     -0.92962602	     -0.87061076	     -0.87052170	     -0.84365149	     -0.85894878	     -0.85333328	     -0.85004634	     -0.84380466	     -0.85711037	     -0.92667238	     -0.92422505	     -0.92895783	     -0.92518390	     -0.94778653	     -0.96056974	     -0.95293099	     -0.95946098	     -0.94522976	     -0.92594120	     -0.92977896	     -0.95071149	     -0.98338398	     -0.97079153	     -0.98240394	     -0.96593687	     -0.97529134	     -0.97121086	     -0.96670266	     -0.98943034	     -0.96580958	     -0.96638770	     -0.91462290	     -0.91479186	     -0.91644192	     -0.85522224	     -0.91625736	     -0.92447793	     -0.87276963	     -0.87258095	     -0.84615169	     -0.86162586	     -0.85543016	     -0.85291432	     -0.84525505	     -0.85888175
      0.27439976	     -0.92919885	     -0.92669644	     -0.92854724	     -0.92373617	     -0.94860598	     -0.96028964	     -0.95369065	     -0.96029775	     -0.94130017	     -0.92310727	     -0.92826567	     -0.94758674	     -0.98346639	     -0.97084753	     -0.98226852	     -0.96562445	     -0.97507507	     -0.97086974	     -0.96664134	     -0.98939414	     -0.96518318	     -0.96506898	     -0.90846964	     -0.90717340	     -0.90990676	     -0.85318171	     -0.92239352	     -0.92957691	     -0.87064762	     -0.87060416	     -0.84363765	     -0.85894869	     -0.85339202	     -0.84995892	     -0.84390824	     -0.85733973	     -0.92630296	     -0.92397240	     -0.92904303	     -0.92538801	     -0.94777906	     -0.96057394	     -0.95292666	     -0.95945557	     -0.94535092	     -0.92627420	     -0.93008787	     -0.95108769	     -0.98341752	     -0.97072361	     -0.98240850	     -0.96598074	     -0.97533322	     -0.97128670	     -0.96669939	     -0.98941388	     -0.96595374	     -0.96664496	     -0.91469469	     -0.91487612	     -0.91650583	     -0.85514930	     -0.91621888	     -0.92443526	     -0.87289242	     -0.87250894	     -0.84607609	     -0.86158083	     -0.85539588	     -0.85283745	     -0.84519866	     -0.85887122
      0.27626642	     -0.92958162	     -0.92706088	     -0.92853332	     -0.92363234	     -0.94880026	     -0.96036163	     -0.95391771	     -0.96051761	     -0.94040995	     -0.92233564	     -0.92808605	     -0.94680080	     -0.98341552	     -0.97082026	     -0.98221836	     -0.96552946	     -0.97498685	     -0.97090329	     -0.96671494	     -0.98944792	     -0.96513194	     -0.96494083	     -0.90855968	     -0.90687606	     -0.91006866	     -0.85331605	     -0.92251900	     -0.92949605	     -0.87069151	     -0.87070760	     -0.84363389	     -0.85895977	     -0.85346304	     -0.84988013	     -0.84402933	     -0.85759279	     -0.92591181	     -0.92371536	     -0.92913213	     -0.92559883	     -0.94777603	     -0.96057001	     -0.95292732	     -0.95945704	     -0.94545257	     -0.92662298	     -0.93041555	     -0.95148060	     -0.98345979	     -0.97064216	     -0.98240909	     -0.96602287	     -0.97537585	     -0.97136887	     -0.96669408	     -0.98939319	     -0.96610974	     -0.96691657	     -0.91477735	     -0.91496204	     -0.91657371	     -0.85508368	     -0.91618790	     -0.92439090	     -0.87301127	     -0.87244172	     -0.84600175	     -0.86154131	     -0.85537430	     -0.85275928	     -0.84515890	     -0.85888163
      0.27813309	     -0.92994094	     -0.92740278	     -0.92852542	     -0.92354706	     -0.94900739	     -0.96043061	     -0.95415191	     -0.96074534	     -0.93950905	     -0.92159542	     -0.92795997	     -0.94605024	     -0.98336749	     -0.97080065	     -0.98218045	     -0.96545676	     -0.97491709	     -0.97093598	     -0.96677854	     -0.98949505	     -0.96509810	     -0.96485531	     -0.90866744	     -0.90660049	     -0.91026618	     -0.85347399	     -0.92261053	     -0.92937502	     -0.87074014	     -0.87083202	     -0.84364043	     -0.85898127	     -0.85354424	     -0.84981020	     -0.84416610	     -0.85786708	     -0.92550029	     -0.92345515	     -0.92922416	     -0.92581470	     -0.94777721	     -0.96055659	     -0.95293263	     -0.95946529	     -0.94553427	     -0.92698726	     -0.93076064	     -0.95188973	     -0.98351138	     -0.97054669	     -0.98240526	     -0.96606261	     -0.97541880	     -0.97145712	     -0.96668637	     -0.98936791	     -0.96627737	     -0.96720137	     -0.91487175	     -0.91505105	     -0.91664628	     -0.85502685	     -0.91616393	     -0.92434432	     -0.87312474	     -0.87238074	     -0.84593018	     -0.86150843	     -0.85536666	     -0.85268115	     -0.84513749	     -0.85891430
      0.27999975	     -0.93028348	     -0.92772507	     -0.92852069	     -0.92347568	     -0.94922993	     -0.96049404	     -0.95439244	     -0.96098057	     -0.93859891	     -0.92088888	     -0.92788488	     -0.94533708	     -0.98332313	     -0.97079055	     -0.98215555	     -0.96540710	     -0.97486641	     -0.97096593	     -0.96683072	     -0.98953473	     -0.96507980	     -0.96481017	     -0.90879056	     -0.90634863	     -0.91049846	     -0.85365420	     -0.92266382	     -0.92921033	     -0.87079079	     -0.87097715	     -0.84365721	     -0.85901229	     -0.85363364	     -0.84974909	     -0.84431692	     -0.85816018	     -0.92507058	     -0.92319300	     -0.92931800	     -0.92603400	     -0.94778215	     -0.96053284	     -0.95294222	     -0.95948009	     -0.94559573	     -0.92736582	     -0.93112124	     -0.95231366	     -0.98357246	     -0.97043731	     -0.98239675	     -0.96609940	     -0.97546163	     -0.97155097	     -0.96667600	     -0.98933787	     -0.96645603	     -0.96749784	     -0.91497821	     -0.91514408	     -0.91672424	     -0.85498006	     -0.91614621	     -0.92429504	     -0.87323152	     -0.87232757	     -0.84586281	     -0.86148311	     -0.85537362	     -0.85260443	     -0.84513541	     -0.85896978
      0.28186641	     -0.93061366	     -0.92803083	     -0.92851753	     -0.92341477	     -0.94946678	     -0.96055001	     -0.95463865	     -0.96122303	     -0.93768068	     -0.92021715	     -0.92785736	     -0.94466155	     -0.98328354	     -0.97079003	     -0.98214331	     -0.96537981	     -0.97483443	     -0.97099207	     -0.96687077	     -0.98956640	     -0.96507538	     -0.96480213	     -0.90892689	     -0.90612203	     -0.91076431	     -0.85385525	     -0.92267944	     -0.92900306	     -0.87084040	     -0.87114255	     -0.84368387	     -0.85905181	     -0.85372955	     -0.84969649	     -0.84448046	     -0.85847001	     -0.92462427	     -0.92292943	     -0.92941270	     -0.92625581	     -0.94779057	     -0.96049808	     -0.95295598	     -0.95950142	     -0.94563619	     -0.92775799	     -0.93149714	     -0.95275188	     -0.98364295	     -0.97031455	     -0.98238377	     -0.96613340	     -0.97550440	     -0.97164991	     -0.96666252	     -0.98930287	     -0.96664558	     -0.96780583	     -0.91509593	     -0.91524039	     -0.91680755	     -0.85494373	     -0.91613445	     -0.92424303	     -0.87333074	     -0.87228285	     -0.84580040	     -0.86146545	     -0.85539475	     -0.85252969	     -0.84515245	     -0.85904764
      0.28373308	     -0.93093328	     -0.92832270	     -0.92851555	     -0.92336219	     -0.94971667	     -0.96059732	     -0.95488948	     -0.96147102	     -0.93675739	     -0.91958093	     -0.92787262	     -0.94402318	     -0.98325005	     -0.97079762	     -0.98214244	     -0.96537293	     -0.97481993	     -0.97101399	     -0.96689861	     -0.98958975	     -0.96508327	     -0.96482682	     -0.90907478	     -0.90592284	     -0.91106218	     -0.85407557	     -0.92266053	     -0.92875715	     -0.87088573	     -0.87132753	     -0.84372004	     -0.85909902	     -0.85383079	     -0.84965225	     -0.84465574	     -0.85879446	     -0.92416450	     -0.92266557	     -0.92950705	     -0.92647874	     -0.94780192	     -0.96045214	     -0.95297374	     -0.95952907	     -0.94565515	     -0.92816183	     -0.93188697	     -0.95320251	     -0.98372224	     -0.97017975	     -0.98236681	     -0.96616492	     -0.97554717	     -0.97175292	     -0.96664556	     -0.98926291	     -0.96684516	     -0.96812424	     -0.91522393	     -0.91533927	     -0.91689647	     -0.85491836	     -0.91612783	     -0.92418809	     -0.87342152	     -0.87224751	     -0.84574411	     -0.86145562	     -0.85542936	     -0.85245786	     -0.84518102	     -0.85914691
      0.28559975	     -0.93124266	     -0.92860233	     -0.92851343	     -0.92331542	     -0.94997735	     -0.96063474	     -0.95514349	     -0.96172518	     -0.93583426	     -0.91898108	     -0.92792428	     -0.94342180	     -0.98322297	     -0.97081132	     -0.98215103	     -0.96538339	     -0.97482057	     -0.97103200	     -0.96691534	     -0.98960532	     -0.96510169	     -0.96487892	     -0.90923315	     -0.90575411	     -0.91139007	     -0.85431331	     -0.92261043	     -0.92847768	     -0.87092363	     -0.87153119	     -0.84376584	     -0.85915362	     -0.85393650	     -0.84961707	     -0.84484160	     -0.85913011	     -0.92369494	     -0.92240273	     -0.92960028	     -0.92670180	     -0.94781537	     -0.96039550	     -0.95299527	     -0.95956262	     -0.94565286	     -0.92857528	     -0.93228943	     -0.95366296	     -0.98380948	     -0.97003473	     -0.98234656	     -0.96619442	     -0.97559012	     -0.97185868	     -0.96662469	     -0.98921808	     -0.96705351	     -0.96845160	     -0.91536071	     -0.91543968	     -0.91699095	     -0.85490420	     -0.91612543	     -0.92413019	     -0.87350313	     -0.87222227	     -0.84569483	     -0.86145364	     -0.85547635	     -0.85238986	     -0.84523313	     -0.85926590
      0.28746641	     -0.93154062	     -0.92887024	     -0.92850973	     -0.92327229	     -0.95024562	     -0.96066148	     -0.95539830	     -0.96198225	     -0.93491906	     -0.91841889	     -0.92800504	     -0.94285785	     -0.98320199	     -0.97082876	     -0.98216677	     -0.96540736	     -0.97483335	     -0.97104697	     -0.96692283	     -0.98961421	     -0.96512880	     -0.96495265	     -0.90940168	     -0.90561958	     -0.91174554	     -0.85456646	     -0.92253207	     -0.92817026	     -0.87095121	     -0.87175230	     -0.84382186	     -0.85921592	     -0.85404644	     -0.84959239	     -0.84503700	     -0.85947299	     -0.92321917	     -0.92214203	     -0.92969207	     -0.92692460	     -0.94782986	     -0.96032926	     -0.95302034	     -0.95960154	     -0.94563025	     -0.92899487	     -0.93270207	     -0.95413080	     -0.98390353	     -0.96988175	     -0.98232402	     -0.96622280	     -0.97563369	     -0.97196566	     -0.96659945	     -0.98916855	     -0.96726931	     -0.96878667	     -0.91550404	     -0.91553992	     -0.91709045	     -0.85490096	     -0.91612646	     -0.92406961	     -0.87357513	     -0.87220735	     -0.84565308	     -0.86145902	     -0.85553393	     -0.85232627	     -0.84530019	     -0.85940206
      0.28933307	     -0.93182762	     -0.92912794	     -0.92850175	     -0.92322919	     -0.95051828	     -0.96067680	     -0.95565166	     -0.96224010	     -0.93401834	     -0.91789256	     -0.92810508	     -0.94232858	     -0.98318586	     -0.97084753	     -0.98218682	     -0.96543990	     -0.97485413	     -0.97106005	     -0.96692400	     -0.98961831	     -0.96516195	     -0.96504042	     -0.90958023	     -0.90552199	     -0.91212564	     -0.85483271	     -0.92242814	     -0.92784063	     -0.87096621	     -0.87198929	     -0.84388873	     -0.85928637	     -0.85416043	     -0.84957970	     -0.84524061	     -0.85981918	     -0.92274122	     -0.92188477	     -0.92978239	     -0.92714699	     -0.94784427	     -0.96025509	     -0.95304878	     -0.95964519	     -0.94558865	     -0.92941809	     -0.93312365	     -0.95460301	     -0.98400288	     -0.96972348	     -0.98230037	     -0.96625108	     -0.97567840	     -0.97207211	     -0.96656950	     -0.98911465	     -0.96749090	     -0.96912797	     -0.91565119	     -0.91563775	     -0.91719405	     -0.85490798	     -0.91613024	     -0.92400691	     -0.87363731	     -0.87220266	     -0.84561911	     -0.86147094	     -0.85559988	     -0.85226748	     -0.84537945	     -0.85955209
      0.29119974	     -0.93210528	     -0.92937757	     -0.92848658	     -0.92318203	     -0.95079210	     -0.96068032	     -0.95590136	     -0.96249658	     -0.93313811	     -0.91739849	     -0.92821351	     -0.94182946	     -0.98317295	     -0.97086545	     -0.98220825	     -0.96547575	     -0.97487841	     -0.97107240	     -0.96692204	     -0.98961979	     -0.96519807	     -0.96513392	     -0.90976886	     -0.90546318	     -0.91252693	     -0.85510960	     -0.92230101	     -0.92749457	     -0.87096715	     -0.87224022	     -0.84396703	     -0.85936545	     -0.85427847	     -0.84958041	     -0.84545106	     -0.86016475	     -0.92226548	     -0.92163250	     -0.92987155	     -0.92736906	     -0.94785749	     -0.96017518	     -0.95308046	     -0.95969304	     -0.94552966	     -0.92984155	     -0.93355232	     -0.95507613	     -0.98410573	     -0.96956292	     -0.98227698	     -0.96628049	     -0.97572489	     -0.97217613	     -0.96653457	     -0.98905683	     -0.96771640	     -0.96947391	     -0.91579911	     -0.91573059	     -0.91730055	     -0.85492431	     -0.91613622	     -0.92394276	     -0.87368967	     -0.87220782	     -0.84559292	     -0.86148834	     -0.85567170	     -0.85221367	     -0.84546771	     -0.85971227
      0.29306641	     -0.93237350	     -0.92961961	     -0.92846283	     -0.92312862	     -0.95106303	     -0.96067242	     -0.95614438	     -0.96274851	     -0.93228807	     -0.91693541	     -0.92832106	     -0.94135891	     -0.98316222	     -0.97088067	     -0.98222855	     -0.96551049	     -0.97490251	     -0.97108492	     -0.96691950	     -0.98962031	     -0.96523454	     -0.96522603	     -0.90996848	     -0.90544531	     -0.91294551	     -0.85539459	     -0.92215241	     -0.92713799	     -0.87095345	     -0.87250274	     -0.84405764	     -0.85945434	     -0.85440137	     -0.84959659	     -0.84566725	     -0.86050592	     -0.92179633	     -0.92138676	     -0.92995992	     -0.92759097	     -0.94786856	     -0.96009193	     -0.95311539	     -0.95974456	     -0.94545498	     -0.93026180	     -0.93398644	     -0.95554672	     -0.98421215	     -0.96940326	     -0.98225534	     -0.96631242	     -0.97577387	     -0.97227582	     -0.96649452	     -0.98899571	     -0.96794385	     -0.96982305	     -0.91594482	     -0.91581581	     -0.91740877	     -0.85494893	     -0.91614384	     -0.92387778	     -0.87373233	     -0.87222243	     -0.84557455	     -0.86151011	     -0.85574692	     -0.85216508	     -0.84556170	     -0.85987868
      0.29493307	     -0.93263372	     -0.92985561	     -0.92842962	     -0.92306682	     -0.95132758	     -0.96065399	     -0.95637825	     -0.96299321	     -0.93147551	     -0.91649788	     -0.92841902	     -0.94091292	     -0.98315281	     -0.97089170	     -0.98224545	     -0.96554005	     -0.97492295	     -0.97109818	     -0.96691859	     -0.98962135	     -0.96526864	     -0.96530961	     -0.91017901	     -0.90546788	     -0.91337646	     -0.85568463	     -0.92198490	     -0.92677716	     -0.87092567	     -0.87277367	     -0.84416036	     -0.85955331	     -0.85452929	     -0.84962899	     -0.84588729	     -0.86083905	     -0.92133890	     -0.92114954	     -0.93004769	     -0.92781236	     -0.94787676	     -0.96000792	     -0.95315356	     -0.95979923	     -0.94536627	     -0.93067471	     -0.93442359	     -0.95601043	     -0.98431440	     -0.96924788	     -0.98223692	     -0.96634812	     -0.97582593	     -0.97236927	     -0.96644953	     -0.98893214	     -0.96817086	     -0.97017333	     -0.91608560	     -0.91589112	     -0.91751769	     -0.85498086	     -0.91615249	     -0.92381246	     -0.87376546	     -0.87224617	     -0.84556414	     -0.86153525	     -0.85582326	     -0.85212201	     -0.84565833	     -0.86004744
      0.29679974	     -0.93288624	     -0.93008568	     -0.92838693	     -0.92299573	     -0.95158202	     -0.96062633	     -0.95660014	     -0.96322751	     -0.93070904	     -0.91608324	     -0.92849946	     -0.94048986	     -0.98314415	     -0.97089775	     -0.98225739	     -0.96556155	     -0.97493733	     -0.97111235	     -0.96692077	     -0.98962388	     -0.96529813	     -0.96537924	     -0.91040045	     -0.90552982	     -0.91381448	     -0.85597655	     -0.92180097	     -0.92641823	     -0.87088530	     -0.87304946	     -0.84427488	     -0.85966268	     -0.85466246	     -0.84967847	     -0.84610955	     -0.86116118	     -0.92089806	     -0.92092277	     -0.93013514	     -0.92803284	     -0.94788151	     -0.95992580	     -0.95319488	     -0.95985652	     -0.94526568	     -0.93107640	     -0.93486128	     -0.95646314	     -0.98441397	     -0.96910007	     -0.98222317	     -0.96638884	     -0.97588164	     -0.97245467	     -0.96639990	     -0.98886703	     -0.96839497	     -0.97052264	     -0.91621894	     -0.91595457	     -0.91762625	     -0.85501902	     -0.91616160	     -0.92374731	     -0.87378937	     -0.87227860	     -0.84556175	     -0.86156270	     -0.85589861	     -0.85208477	     -0.84575465	     -0.86021466
      0.29866640	     -0.93313011	     -0.93030836	     -0.92833523	     -0.92291537	     -0.95182221	     -0.96059097	     -0.95680674	     -0.96344772	     -0.92999847	     -0.91569353	     -0.92855813	     -0.94009089	     -0.98313572	     -0.97089885	     -0.98226361	     -0.96557344	     -0.97494423	     -0.97112726	     -0.96692682	     -0.98962853	     -0.96532134	     -0.96543124	     -0.91063271	     -0.90562976	     -0.91425394	     -0.85626709	     -0.92160317	     -0.92606695	     -0.87083460	     -0.87332628	     -0.84440086	     -0.85978284	     -0.85480124	     -0.84974561	     -0.84633216	     -0.86146942	     -0.92047804	     -0.92070805	     -0.93022271	     -0.92825222	     -0.94788241	     -0.95984817	     -0.95323931	     -0.95991596	     -0.94515539	     -0.93146343	     -0.93529742	     -0.95690116	     -0.98450749	     -0.96896284	     -0.98221546	     -0.96643575	     -0.97594157	     -0.97253048	     -0.96634607	     -0.98880134	     -0.96861394	     -0.97086919	     -0.91634270	     -0.91600450	     -0.91773346	     -0.85506241	     -0.91617075	     -0.92368276	     -0.87380439	     -0.87231926	     -0.84556743	     -0.86159153	     -0.85597120	     -0.85205363	     -0.84584818	     -0.86037681
      0.30053306	     -0.93336473	     -0.93052218	     -0.92827505	     -0.92282573	     -0.95204441	     -0.96054952	     -0.95699503	     -0.96365042	     -0.92935154	     -0.91532980	     -0.92859129	     -0.93971662	     -0.98312694	     -0.97089548	     -0.98226377	     -0.96557478	     -0.97494277	     -0.97114244	     -0.96693721	     -0.98963574	     -0.96533673	     -0.96546268	     -0.91087460	     -0.90576453	     -0.91468858	     -0.85655247	     -0.92139509	     -0.92572888	     -0.87077649	     -0.87359973	     -0.84453675	     -0.85991319	     -0.85494495	     -0.84982961	     -0.84655264	     -0.86176120	     -0.92008271	     -0.92050691	     -0.93031071	     -0.92847011	     -0.94787932	     -0.95977749	     -0.95328685	     -0.95997719	     -0.94503736	     -0.93183238	     -0.93572979	     -0.95732079	     -0.98459258	     -0.96883883	     -0.98221492	     -0.96648981	     -0.97600615	     -0.97259547	     -0.96628865	     -0.98873603	     -0.96882559	     -0.97121114	     -0.91645526	     -0.91603966	     -0.91783852	     -0.85511017	     -0.91617957	     -0.92361912	     -0.87381083	     -0.87236785	     -0.84558131	     -0.86162098	     -0.85603970	     -0.85202893	     -0.84593081	     -0.86053091
      0.30239973	     -0.93358902	     -0.93072468	     -0.92820721	     -0.92272722	     -0.95224499	     -0.96050370	     -0.95716218	     -0.96383240	     -0.92877481	     -0.91499342	     -0.92859655	     -0.93936813	     -0.98311724	     -0.97088845	     -0.98225794	     -0.96556529	     -0.97493259	     -0.97115731	     -0.96695206	     -0.98964579	     -0.96534315	     -0.96547166	     -0.91112392	     -0.90592977	     -0.91511182	     -0.85682860	     -0.92118118	     -0.92540910	     -0.87071424	     -0.87386509	     -0.84468054	     -0.86005239	     -0.85509224	     -0.84992901	     -0.84676803	     -0.86202465	     -0.91971547	     -0.92032065	     -0.93039912	     -0.92868575	     -0.94787233	     -0.95971579	     -0.95333739	     -0.96003984	     -0.94491343	     -0.93218007	     -0.93615593	     -0.95771847	     -0.98466700	     -0.96873023	     -0.98222242	     -0.96655161	     -0.97607554	     -0.97264882	     -0.96622847	     -0.98867216	     -0.96902786	     -0.97154650	     -0.91655565	     -0.91605951	     -0.91794097	     -0.85516173	     -0.91618766	     -0.92355654	     -0.87380886	     -0.87242421	     -0.84560369	     -0.86165066	     -0.85610336	     -0.85201120	     -0.84601261	     -0.86067466
      0.30426640	     -0.93380029	     -0.93091421	     -0.92813352	     -0.92262159	     -0.95242057	     -0.96045541	     -0.95730569	     -0.96399071	     -0.92827411	     -0.91468685	     -0.92857371	     -0.93904767	     -0.98310654	     -0.97087843	     -0.98224650	     -0.96554548	     -0.97491408	     -0.97117126	     -0.96697096	     -0.98965849	     -0.96534026	     -0.96545795	     -0.91137770	     -0.90612011	     -0.91551684	     -0.85709114	     -0.92096670	     -0.92511216	     -0.87065124	     -0.87411739	     -0.84482955	     -0.86019826	     -0.85524116	     -0.85004144	     -0.84697510	     -0.86237153	     -0.91937836	     -0.92014975	     -0.93048776	     -0.92889855	     -0.94786149	     -0.95966472	     -0.95339075	     -0.96010352	     -0.94478554	     -0.93250450	     -0.93657405	     -0.95809180	     -0.98472883	     -0.96863862	     -0.98223862	     -0.96662155	     -0.97614986	     -0.97269022	     -0.96616646	     -0.98861069	     -0.96921915	     -0.97187388	     -0.91664302	     -0.91606374	     -0.91804010	     -0.85521642	     -0.91619487	     -0.92349534	     -0.87379874	     -0.87248800	     -0.84563463	     -0.86168013	     -0.85616158	     -0.85200076	     -0.84608812	     -0.86080613
      0.30613306	     -0.93399355	     -0.93108622	     -0.92805638	     -0.92251163	     -0.95256797	     -0.96040649	     -0.95742325	     -0.96412262	     -0.92785509	     -0.91441409	     -0.92852465	     -0.93875902	     -0.98309508	     -0.97086584	     -0.98223005	     -0.96551639	     -0.97488817	     -0.97118394	     -0.96699323	     -0.98967341	     -0.96532858	     -0.96542295	     -0.91163259	     -0.90633010	     -0.91589709	     -0.85733577	     -0.92075697	     -0.92484170	     -0.87059070	     -0.87435186	     -0.84498094	     -0.86034828	     -0.85538954	     -0.85016418	     -0.84717069	     -0.86261466	     -0.91907318	     -0.91999476	     -0.93057625	     -0.92910738	     -0.94784688	     -0.95962548	     -0.95344645	     -0.96016762	     -0.94465593	     -0.93280411	     -0.93698186	     -0.95843823	     -0.98477664	     -0.96856510	     -0.98226378	     -0.96669956	     -0.97622891	     -0.97271952	     -0.96610360	     -0.98855254	     -0.96939779	     -0.97219112	     -0.91671769	     -0.91605353	     -0.91813597	     -0.85527424	     -0.91620063	     -0.92343549	     -0.87378040	     -0.87255943	     -0.84567473	     -0.86170972	     -0.85621477	     -0.85199856	     -0.84615830	     -0.86092460
      0.30799973	     -0.93416412	     -0.93123583	     -0.92797784	     -0.92240043	     -0.95268454	     -0.96035836	     -0.95751289	     -0.96422580	     -0.92752245	     -0.91417970	     -0.92845232	     -0.93850806	     -0.98308294	     -0.97085094	     -0.98220928	     -0.96547929	     -0.97485591	     -0.97119542	     -0.96701835	     -0.98969019	     -0.96530928	     -0.96536943	     -0.91188513	     -0.90655452	     -0.91624668	     -0.85755846	     -0.92055681	     -0.92460030	     -0.87053543	     -0.87456430	     -0.84513201	     -0.86049964	     -0.85553498	     -0.85029439	     -0.84735172	     -0.86283294	     -0.91880080	     -0.91985580	     -0.93066414	     -0.92931117	     -0.94782857	     -0.95959898	     -0.95350384	     -0.96023138	     -0.94452699	     -0.93307618	     -0.93737533	     -0.95875552	     -0.98480952	     -0.96851011	     -0.98229780	     -0.96678513	     -0.97631221	     -0.97273707	     -0.96604096	     -0.98849854	     -0.96956235	     -0.97249599	     -0.91678069	     -0.91603084	     -0.91822891	     -0.85533566	     -0.91620431	     -0.92337687	     -0.87375352	     -0.87263889	     -0.84572474	     -0.86174034	     -0.85626403	     -0.85200586	     -0.84622503	     -0.86103028
      0.30986639	     -0.93430396	     -0.93135729	     -0.92790074	     -0.92229242	     -0.95276818	     -0.96031243	     -0.95757314	     -0.96429847	     -0.92728063	     -0.91399089	     -0.92836313	     -0.93830215	     -0.98307074	     -0.97083341	     -0.98218484	     -0.96543573	     -0.97481869	     -0.97120627	     -0.96704566	     -0.98970826	     -0.96528453	     -0.96530177	     -0.91213197	     -0.90678856	     -0.91656059	     -0.85775564	     -0.92037027	     -0.92438956	     -0.87048773	     -0.87475118	     -0.84528023	     -0.86064970	     -0.85567518	     -0.85042926	     -0.84751572	     -0.86302468	     -0.91855975	     -0.91973171	     -0.93075148	     -0.92950998	     -0.94780609	     -0.95958575	     -0.95356215	     -0.96029395	     -0.94440145	     -0.93332190	     -0.93775387	     -0.95904403	     -0.98482898	     -0.96847347	     -0.98234054	     -0.96687794	     -0.97639959	     -0.97274346	     -0.96597926	     -0.98844916	     -0.96971243	     -0.97278772	     -0.91683248	     -0.91599700	     -0.91831820	     -0.85540047	     -0.91620605	     -0.92332008	     -0.87371814	     -0.87272579	     -0.84578433	     -0.86177223	     -0.85631003	     -0.85202296	     -0.84628978	     -0.86112339
      0.31173306	     -0.93440353	     -0.93144430	     -0.92782946	     -0.92219391	     -0.95281729	     -0.96027022	     -0.95760307	     -0.96433927	     -0.92713450	     -0.91385447	     -0.92826392	     -0.93814976	     -0.98306014	     -0.97081206	     -0.98215727	     -0.96538754	     -0.97477836	     -0.97121738	     -0.96707404	     -0.98972645	     -0.96525746	     -0.96522574	     -0.91237045	     -0.90702827	     -0.91683493	     -0.85792457	     -0.92020017	     -0.92421012	     -0.87044930	     -0.87490980	     -0.84542312	     -0.86079606	     -0.85580867	     -0.85056552	     -0.84766076	     -0.86318905	     -0.91834790	     -0.91962098	     -0.93083786	     -0.92970344	     -0.94777873	     -0.95958574	     -0.95362022	     -0.96035412	     -0.94428260	     -0.93354287	     -0.93811598	     -0.95930493	     -0.98483126	     -0.96845465	     -0.98239163	     -0.96697745	     -0.97649070	     -0.97273939	     -0.96591919	     -0.98840479	     -0.96984766	     -0.97306529	     -0.91687393	     -0.91595425	     -0.91840311	     -0.85546859	     -0.91620587	     -0.92326579	     -0.87367422	     -0.87281943	     -0.84585305	     -0.86180594	     -0.85635382	     -0.85205025	     -0.84635390	     -0.86120470
      0.31359972	     -0.93445200	     -0.93149067	     -0.92777012	     -0.92211301	     -0.95283074	     -0.96023345	     -0.95760242	     -0.96434748	     -0.92708904	     -0.91377808	     -0.92816350	     -0.93805974	     -0.98305403	     -0.97078487	     -0.98212698	     -0.96533682	     -0.97473726	     -0.97122979	     -0.96710175	     -0.98974297	     -0.96523203	     -0.96514812	     -0.91259877	     -0.90727063	     -0.91706719	     -0.85806343	     -0.92004799	     -0.92406173	     -0.87042118	     -0.87503876	     -0.84555913	     -0.86093671	     -0.85593485	     -0.85070232	     -0.84778708	     -0.86332615	     -0.91816064	     -0.91952124	     -0.93092531	     -0.92989379	     -0.94774444	     -0.95959942	     -0.95367631	     -0.96040994	     -0.94417653	     -0.93374391	     -0.93846214	     -0.95954314	     -0.98481935	     -0.96845322	     -0.98245132	     -0.96708437	     -0.97658653	     -0.97272454	     -0.96586721	     -0.98836487	     -0.96996845	     -0.97332893	     -0.91690409	     -0.91590342	     -0.91848016	     -0.85553801	     -0.91620536	     -0.92321627	     -0.87362280	     -0.87291653	     -0.84592777	     -0.86184016	     -0.85639512	     -0.85208584	     -0.84641675	     -0.86127387
      0.31546639	     -0.93443823	     -0.93149065	     -0.92772964	     -0.92205867	     -0.95280836	     -0.96020384	     -0.95757159	     -0.96432304	     -0.92714879	     -0.91376922	     -0.92807143	     -0.93804068	     -0.98305600	     -0.97074935	     -0.98209427	     -0.96528569	     -0.97469788	     -0.97124476	     -0.96712684	     -0.98975571	     -0.96521261	     -0.96507624	     -0.91281622	     -0.90751391	     -0.91725656	     -0.85817169	     -0.91991354	     -0.92394317	     -0.87040371	     -0.87513772	     -0.84568681	     -0.86107029	     -0.85605371	     -0.85083734	     -0.84789577	     -0.86343709	     -0.91799495	     -0.91943089	     -0.93101356	     -0.93008056	     -0.94770277	     -0.95962588	     -0.95372902	     -0.96046008	     -0.94408710	     -0.93392685	     -0.93879009	     -0.95976045	     -0.98479475	     -0.96846750	     -0.98251848	     -0.96719733	     -0.97668624	     -0.97269993	     -0.96580991	     -0.98832938	     -0.97007488	     -0.97357708	     -0.91692548	     -0.91584844	     -0.91854958	     -0.85560970	     -0.91620370	     -0.92317157	     -0.87356355	     -0.87301671	     -0.84600842	     -0.86187661	     -0.85643608	     -0.85213084	     -0.84648001	     -0.86133307
      0.31733305	     -0.93435269	     -0.93143889	     -0.92771300	     -0.92203842	     -0.95275123	     -0.96018244	     -0.95751172	     -0.96426679	     -0.92731571	     -0.91383442	     -0.92799694	     -0.93810016	     -0.98306857	     -0.97070326	     -0.98205932	     -0.96523587	     -0.97466211	     -0.97126412	     -0.96714828	     -0.98976334	     -0.96520349	     -0.96501747	     -0.91302291	     -0.90775788	     -0.91740417	     -0.85825011	     -0.91979472	     -0.92385220	     -0.87039659	     -0.87520790	     -0.84580595	     -0.86119599	     -0.85616692	     -0.85097000	     -0.84798810	     -0.86352315	     -0.91784696	     -0.91934747	     -0.93110006	     -0.93026196	     -0.94765502	     -0.95966230	     -0.95377804	     -0.96050466	     -0.94401365	     -0.93409237	     -0.93909825	     -0.95995737	     -0.98475977	     -0.96849314	     -0.98259011	     -0.96731244	     -0.97678682	     -0.97266930	     -0.96575576	     -0.98829869	     -0.97016856	     -0.97380924	     -0.91694293	     -0.91579448	     -0.91861502	     -0.85568777	     -0.91619847	     -0.92312970	     -0.87349425	     -0.87312296	     -0.84609825	     -0.86191955	     -0.85648070	     -0.85218906	     -0.84654769	     -0.86138687
      0.31919972	     -0.93419670	     -0.93133800	     -0.92772148	     -0.92205446	     -0.95266456	     -0.96016969	     -0.95742790	     -0.96418379	     -0.92757695	     -0.91396740	     -0.92794397	     -0.93823185	     -0.98309219	     -0.97064533	     -0.98202184	     -0.96518743	     -0.97463009	     -0.97128957	     -0.96716663	     -0.98976597	     -0.96520677	     -0.96497523	     -0.91321541	     -0.90799764	     -0.91751201	     -0.85829986	     -0.91968995	     -0.92378638	     -0.87039934	     -0.87525102	     -0.84591419	     -0.86131162	     -0.85627208	     -0.85109681	     -0.84806386	     -0.86358470	     -0.91768291	     -0.91924545	     -0.93118856	     -0.93045180	     -0.94758666	     -0.95970555	     -0.95381249	     -0.96053295	     -0.94399817	     -0.93428421	     -0.93940200	     -0.96017784	     -0.98471828	     -0.96852296	     -0.98266444	     -0.96742908	     -0.97688861	     -0.97263690	     -0.96570378	     -0.98827072	     -0.97025834	     -0.97403793	     -0.91696724	     -0.91576988	     -0.91868200	     -0.85577805	     -0.91617664	     -0.92308761	     -0.87341182	     -0.87323990	     -0.84620678	     -0.86197967	     -0.85653769	     -0.85227451	     -0.84662585	     -0.86143553
      0.32106638	     -0.93398033	     -0.93119691	     -0.92775404	     -0.92210529	     -0.95255709	     -0.96016556	     -0.95732838	     -0.96408249	     -0.92790765	     -0.91415223	     -0.92791319	     -0.93841918	     -0.98312603	     -0.97057519	     -0.98198155	     -0.96513982	     -0.97460114	     -0.97132231	     -0.96718303	     -0.98976441	     -0.96522304	     -0.96495048	     -0.91338752	     -0.90822411	     -0.91758264	     -0.85832224	     -0.91959900	     -0.92374316	     -0.87041154	     -0.87526892	     -0.84600699	     -0.86141165	     -0.85636487	     -0.85121144	     -0.84812153	     -0.86362176	     -0.91749593	     -0.91912046	     -0.93127929	     -0.93065116	     -0.94749528	     -0.95975371	     -0.95382956	     -0.96054229	     -0.94404937	     -0.93451131	     -0.93970176	     -0.96043081	     -0.98467260	     -0.96855438	     -0.98274003	     -0.96754580	     -0.97699077	     -0.97260393	     -0.96565383	     -0.98824479	     -0.97034570	     -0.97426362	     -0.91700132	     -0.91578141	     -0.91875045	     -0.85588204	     -0.91613654	     -0.92304543	     -0.87331527	     -0.87336745	     -0.84633475	     -0.86205948	     -0.85660984	     -0.85238944	     -0.84671621	     -0.86148094
      0.32293305	     -0.93373227	     -0.93103789	     -0.92780009	     -0.92217580	     -0.95244135	     -0.96016790	     -0.95722479	     -0.96397536	     -0.92826299	     -0.91435210	     -0.92789072	     -0.93862291	     -0.98316412	     -0.97049524	     -0.98193719	     -0.96508865	     -0.97457050	     -0.97136218	     -0.96720190	     -0.98976266	     -0.96524665	     -0.96493300	     -0.91352944	     -0.90842339	     -0.91761953	     -0.85831807	     -0.91952322	     -0.92371952	     -0.87043325	     -0.87526365	     -0.84607810	     -0.86148833	     -0.85643723	     -0.85130454	     -0.84815682	     -0.86363288	     -0.91730401	     -0.91898691	     -0.93136755	     -0.93084835	     -0.94739119	     -0.95980520	     -0.95383456	     -0.96053841	     -0.94414230	     -0.93474878	     -0.93998436	     -0.96069097	     -0.98462373	     -0.96858779	     -0.98281477	     -0.96765893	     -0.97708993	     -0.97257069	     -0.96560772	     -0.98822224	     -0.97042594	     -0.97447627	     -0.91703713	     -0.91581169	     -0.91881254	     -0.85599441	     -0.91608840	     -0.92300755	     -0.87320729	     -0.87349860	     -0.84647216	     -0.86215098	     -0.85669090	     -0.85252227	     -0.84681344	     -0.86152321
      0.32479971	     -0.93346659	     -0.93087173	     -0.92785467	     -0.92225836	     -0.95232217	     -0.96017561	     -0.95712176	     -0.96386742	     -0.92862369	     -0.91455000	     -0.92786858	     -0.93882442	     -0.98320378	     -0.97040658	     -0.98188810	     -0.96503167	     -0.97453586	     -0.97140870	     -0.96722510	     -0.98976249	     -0.96527437	     -0.96491670	     -0.91363972	     -0.90859208	     -0.91762632	     -0.85828924	     -0.91946241	     -0.92371281	     -0.87046378	     -0.87523778	     -0.84612661	     -0.86154016	     -0.85648785	     -0.85137374	     -0.84817032	     -0.86361990	     -0.91710811	     -0.91884414	     -0.93144929	     -0.93103791	     -0.94727557	     -0.95985722	     -0.95382545	     -0.96051971	     -0.94428048	     -0.93499720	     -0.94024367	     -0.96095779	     -0.98457311	     -0.96862125	     -0.98288596	     -0.96776451	     -0.97718251	     -0.97253957	     -0.96556742	     -0.98820390	     -0.97049781	     -0.97467154	     -0.91707048	     -0.91585998	     -0.91886245	     -0.85611033	     -0.91603379	     -0.92297709	     -0.87309099	     -0.87362740	     -0.84661380	     -0.86225049	     -0.85677677	     -0.85266879	     -0.84691252	     -0.86155768
      0.32666638	     -0.93316567	     -0.93068717	     -0.92792654	     -0.92236432	     -0.95219408	     -0.96019032	     -0.95701470	     -0.96375355	     -0.92901174	     -0.91476627	     -0.92785754	     -0.93904569	     -0.98325006	     -0.97030697	     -0.98183514	     -0.96497217	     -0.97450100	     -0.97146211	     -0.96724905	     -0.98976056	     -0.96531084	     -0.96490944	     -0.91372661	     -0.90874010	     -0.91760514	     -0.85823820	     -0.91941381	     -0.92372200	     -0.87050193	     -0.87519316	     -0.84615690	     -0.86157257	     -0.85652375	     -0.85142485	     -0.84816802	     -0.86350295	     -0.91692013	     -0.91870045	     -0.93152010	     -0.93121015	     -0.94715532	     -0.95990758	     -0.95380405	     -0.96048849	     -0.94445252	     -0.93524260	     -0.94046883	     -0.96121655	     -0.98452214	     -0.96865474	     -0.98295131	     -0.96785890	     -0.97726503	     -0.97251142	     -0.96553457	     -0.98819076	     -0.97055762	     -0.97484118	     -0.91709484	     -0.91591696	     -0.91889362	     -0.85622431	     -0.91597861	     -0.92295757	     -0.87296976	     -0.87374744	     -0.84675197	     -0.86235159	     -0.85686171	     -0.85282064	     -0.84700813	     -0.86158162
      0.32853304	     -0.93282661	     -0.93048276	     -0.92801653	     -0.92249425	     -0.95205315	     -0.96021203	     -0.95690046	     -0.96363051	     -0.92943771	     -0.91500676	     -0.92785577	     -0.93929233	     -0.98330358	     -0.97019629	     -0.98177822	     -0.96490998	     -0.97446600	     -0.97152168	     -0.96727314	     -0.98975643	     -0.96535536	     -0.96490939	     -0.91379357	     -0.90887326	     -0.91755589	     -0.85816483	     -0.91937584	     -0.92374749	     -0.87054778	     -0.87512946	     -0.84617073	     -0.86158779	     -0.85654733	     -0.85146059	     -0.84815130	     -0.86345572	     -0.91674817	     -0.91856140	     -0.93157669	     -0.93135794	     -0.94703578	     -0.95995420	     -0.95377167	     -0.96044648	     -0.94465009	     -0.93547598	     -0.94065268	     -0.96145760	     -0.98447221	     -0.96868783	     -0.98300883	     -0.96793922	     -0.97733469	     -0.97248720	     -0.96551033	     -0.98818337	     -0.97060309	     -0.97497975	     -0.91710489	     -0.91597563	     -0.91890090	     -0.85633163	     -0.91592744	     -0.92295175	     -0.87284666	     -0.87385354	     -0.84688051	     -0.86244895	     -0.85694091	     -0.85297099	     -0.84709593	     -0.86159252
      0.33039971	     -0.93246294	     -0.93026316	     -0.92811204	     -0.92263335	     -0.95189686	     -0.96023773	     -0.95677613	     -0.96349606	     -0.92990093	     -0.91526337	     -0.92784641	     -0.93955449	     -0.98335700	     -0.97007833	     -0.98171652	     -0.96484072	     -0.97442593	     -0.97158619	     -0.96730191	     -0.98975454	     -0.96540059	     -0.96490392	     -0.91384141	     -0.90899686	     -0.91747828	     -0.85806764	     -0.91934571	     -0.92378967	     -0.87060223	     -0.87504579	     -0.84617011	     -0.86158729	     -0.85655748	     -0.85148359	     -0.84811738	     -0.86338736	     -0.91659516	     -0.91842824	     -0.93161657	     -0.93147685	     -0.94691941	     -0.95999499	     -0.95372773	     -0.96039353	     -0.94487247	     -0.93569587	     -0.94079125	     -0.96167877	     -0.98442461	     -0.96871976	     -0.98305687	     -0.96800324	     -0.97738925	     -0.97246805	     -0.96549555	     -0.98818201	     -0.97063321	     -0.97508428	     -0.91709689	     -0.91603388	     -0.91888053	     -0.85642825	     -0.91588241	     -0.92296174	     -0.87272449	     -0.87394170	     -0.84699531	     -0.86253882	     -0.85701065	     -0.85311559	     -0.84717229	     -0.86158720
      0.33226637	     -0.93208205	     -0.93003290	     -0.92820872	     -0.92277604	     -0.95172505	     -0.96026667	     -0.95664165	     -0.96335034	     -0.93039869	     -0.91553129	     -0.92782330	     -0.93982664	     -0.98340740	     -0.96995542	     -0.98165039	     -0.96476363	     -0.97437964	     -0.97165438	     -0.96733644	     -0.98975625	     -0.96544340	     -0.96488825	     -0.91386974	     -0.90911214	     -0.91737229	     -0.85794657	     -0.91932310	     -0.92384927	     -0.87066551	     -0.87494155	     -0.84615471	     -0.86157109	     -0.85655326	     -0.85149411	     -0.84806490	     -0.86330021	     -0.91646298	     -0.91830249	     -0.93163980	     -0.93156484	     -0.94680766	     -0.96002888	     -0.95367151	     -0.96032912	     -0.94512118	     -0.93590252	     -0.94088213	     -0.96188051	     -0.98438074	     -0.96875094	     -0.98309509	     -0.96805085	     -0.97742854	     -0.97245313	     -0.96548941	     -0.98818608	     -0.97064714	     -0.97515268	     -0.91706742	     -0.91609019	     -0.91882906	     -0.85651016	     -0.91584585	     -0.92298965	     -0.87260589	     -0.87400825	     -0.84709240	     -0.86261739	     -0.85706768	     -0.85325019	     -0.84723914	     -0.86156297
      0.33413304	     -0.93168741	     -0.92979322	     -0.92830688	     -0.92292379	     -0.95154230	     -0.96029917	     -0.95650060	     -0.96319701	     -0.93092154	     -0.91580989	     -0.92779351	     -0.94010916	     -0.98345429	     -0.96983015	     -0.98158211	     -0.96468227	     -0.97432975	     -0.97172561	     -0.96737526	     -0.98976090	     -0.96548548	     -0.96486817	     -0.91388139	     -0.90922033	     -0.91724425	     -0.85780749	     -0.91930684	     -0.92392339	     -0.87073518	     -0.87482142	     -0.84612656	     -0.86154231	     -0.85653731	     -0.85149425	     -0.84799232	     -0.86318555	     -0.91634976	     -0.91818406	     -0.93165003	     -0.93162406	     -0.94669952	     -0.96005608	     -0.95360111	     -0.96025122	     -0.94540428	     -0.93610152	     -0.94092565	     -0.96206984	     -0.98434234	     -0.96878282	     -0.98312475	     -0.96808476	     -0.97745504	     -0.97243930	     -0.96548893	     -0.98819372	     -0.97064473	     -0.97518469	     -0.91701400	     -0.91614608	     -0.91874359	     -0.85657375	     -0.91581930	     -0.92303753	     -0.87249319	     -0.87405015	     -0.84716845	     -0.86268151	     -0.85710980	     -0.85337152	     -0.84728414	     -0.86151740
      0.33599970	     -0.93128993	     -0.92954992	     -0.92840259	     -0.92307201	     -0.95135403	     -0.96033424	     -0.95635690	     -0.96304038	     -0.93145472	     -0.91609207	     -0.92775807	     -0.94039512	     -0.98349528	     -0.96970647	     -0.98151372	     -0.96459889	     -0.97427740	     -0.97179830	     -0.96741796	     -0.98976891	     -0.96552571	     -0.96484475	     -0.91388527	     -0.90932879	     -0.91710757	     -0.85766155	     -0.91929139	     -0.92400420	     -0.87080647	     -0.87469602	     -0.84609365	     -0.86150832	     -0.85651723	     -0.85149139	     -0.84791751	     -0.86306105	     -0.91625459	     -0.91807292	     -0.93164867	     -0.93165550	     -0.94659514	     -0.96007636	     -0.95351626	     -0.96015963	     -0.94572280	     -0.93629489	     -0.94092290	     -0.96224915	     -0.98431028	     -0.96881556	     -0.98314611	     -0.96810579	     -0.97746950	     -0.97242569	     -0.96549294	     -0.98820407	     -0.97062650	     -0.97518104	     -0.91693400	     -0.91620064	     -0.91862256	     -0.85661600	     -0.91580467	     -0.92310689	     -0.87238837	     -0.87406540	     -0.84722088	     -0.86272809	     -0.85713439	     -0.85347631	     -0.84731057	     -0.86144854
      0.33786637	     -0.93089935	     -0.92930963	     -0.92849476	     -0.92321744	     -0.95116323	     -0.96037166	     -0.95621306	     -0.96288310	     -0.93198875	     -0.91637132	     -0.92771602	     -0.94067742	     -0.98352985	     -0.96958743	     -0.98144684	     -0.96451544	     -0.97422397	     -0.97186983	     -0.96273699	     -0.98977969	     -0.96556227	     -0.96481677	     -0.91388890	     -0.90944347	     -0.91697223	     -0.85751732	     -0.91927297	     -0.92408591	     -0.87087574	     -0.87457313	     -0.84606190	     -0.86147581	     -0.85649851	     -0.85149127	     -0.84784326	     -0.86293487	     -0.91617941	     -0.91797087	     -0.93163552	     -0.93165850	     -0.94649637	     -0.96008934	     -0.95341845	     -0.96005599	     -0.94607025	     -0.93647931	     -0.94087447	     -0.96241482	     -0.98428477	     -0.96884892	     -0.98315897	     -0.96811381	     -0.97747175	     -0.97241246	     -0.96550133	     -0.98821701	     -0.97059281	     -0.97514223	     -0.91682416	     -0.91624949	     -0.91846498	     -0.85663407	     -0.91580496	     -0.92319906	     -0.86564300	     -0.87405255	     -0.84724705	     -0.86275359	     -0.85713823	     -0.85356046	     -0.84731585	     -0.86135497
      0.33973303	     -0.93052555	     -0.92907767	     -0.92858009	     -0.92335492	     -0.95097155	     -0.96041085	     -0.95607002	     -0.96272631	     -0.93251753	     -0.91664334	     -0.92766439	     -0.94095044	     -0.98355611	     -0.96947676	     -0.98138297	     -0.96443318	     -0.97416995	     -0.97193766	     -0.96275792	     -0.98979356	     -0.96559238	     -0.96478168	     -0.91389688	     -0.90956860	     -0.91684406	     -0.85737989	     -0.91924893	     -0.92416515	     -0.87094088	     -0.87445710	     -0.84603520	     -0.86144908	     -0.85648501	     -0.85149801	     -0.84777339	     -0.86281137	     -0.91612670	     -0.91788036	     -0.93161090	     -0.93163265	     -0.94640480	     -0.96009510	     -0.95330921	     -0.95994187	     -0.94644007	     -0.93665068	     -0.94078057	     -0.96256257	     -0.98426580	     -0.96888330	     -0.98316365	     -0.96810930	     -0.97746224	     -0.97239900	     -0.96551364	     -0.98823227	     -0.97054363	     -0.97506839	     -0.91668156	     -0.91628838	     -0.91827025	     -0.85662526	     -0.91582315	     -0.92331536	     -0.87220936	     -0.87401048	     -0.84724462	     -0.86275462	     -0.85711841	     -0.85362003	     -0.84729765	     -0.86123555
      0.34159970	     -0.93017693	     -0.92885895	     -0.92865660	     -0.92348030	     -0.95077972	     -0.96045144	     -0.95592814	     -0.96257051	     -0.93303766	     -0.91690440	     -0.92760011	     -0.94120951	     -0.98357305	     -0.96937754	     -0.98132334	     -0.96435327	     -0.97411595	     -0.97199907	     -0.96277907	     -0.98981042	     -0.96561335	     -0.96473662	     -0.91391229	     -0.90970715	     -0.91672671	     -0.85725257	     -0.91921751	     -0.92423980	     -0.87100055	     -0.87435050	     -0.84601607	     -0.86143108	     -0.85647900	     -0.85151447	     -0.84771088	     -0.86269339	     -0.91609973	     -0.91780415	     -0.93157450	     -0.93157704	     -0.94632217	     -0.96009385	     -0.95319044	     -0.95981923	     -0.94682381	     -0.93680329	     -0.94064117	     -0.96268614	     -0.98425294	     -0.96891905	     -0.98316037	     -0.96809243	     -0.97744109	     -0.97238507	     -0.96552985	     -0.98824993	     -0.97047876	     -0.97495948	     -0.91650382	     -0.91631274	     -0.91803855	     -0.85658749	     -0.91586200	     -0.92345674	     -0.87213880	     -0.87393872	     -0.84721188	     -0.86272830	     -0.85707236	     -0.85365159	     -0.84725393	     -0.86108949
      0.34346636	     -0.92986032	     -0.92865687	     -0.92872279	     -0.92359067	     -0.95058878	     -0.96049317	     -0.95578781	     -0.96241618	     -0.93354641	     -0.91715237	     -0.92752237	     -0.94145231	     -0.98357997	     -0.96929278	     -0.98126940	     -0.96427735	     -0.97406295	     -0.97205173	     -0.96279996	     -0.98983004	     -0.96562337	     -0.96468058	     -0.91393612	     -0.90985975	     -0.91662172	     -0.85713696	     -0.91917812	     -0.92430899	     -0.87105410	     -0.87425421	     -0.84600547	     -0.86142310	     -0.85648099	     -0.85154194	     -0.84765585	     -0.86258187	     -0.91610024	     -0.91774419	     -0.93152712	     -0.93149229	     -0.94624890	     -0.96008629	     -0.95306346	     -0.95968927	     -0.94721581	     -0.93693345	     -0.94045706	     -0.96278151	     -0.98424577	     -0.96895687	     -0.98314990	     -0.96806420	     -0.97740932	     -0.97236967	     -0.96554936	     -0.98826974	     -0.97039817	     -0.97481598	     -0.91628964	     -0.91631987	     -0.91777075	     -0.85651936	     -0.91592340	     -0.92362382	     -0.87208266	     -0.87383744	     -0.84714802	     -0.86267268	     -0.85699850	     -0.85365284	     -0.84718344	     -0.86091638
      0.34533303	     -0.92958267	     -0.92847445	     -0.92877656	     -0.92368269	     -0.95039973	     -0.96053556	     -0.95564923	     -0.96226364	     -0.93404148	     -0.91738564	     -0.92743031	     -0.94167714	     -0.98357594	     -0.96922566	     -0.98122257	     -0.96420700	     -0.97401175	     -0.97209337	     -0.96282017	     -0.98985237	     -0.96562058	     -0.96461267	     -0.91396854	     -0.91002648	     -0.91652983	     -0.85703394	     -0.91913025	     -0.92437219	     -0.87110115	     -0.87416864	     -0.84600392	     -0.86142598	     -0.85649088	     -0.85158176	     -0.84760923	     -0.86247670	     -0.91612878	     -0.91770167	     -0.93146997	     -0.93138007	     -0.94618479	     -0.96007334	     -0.95292960	     -0.95955325	     -0.94761047	     -0.93703838	     -0.94023035	     -0.96284551	     -0.98424376	     -0.96899719	     -0.98313311	     -0.96802580	     -0.97736813	     -0.97235195	     -0.96557151	     -0.98829139	     -0.97030236	     -0.97463938	     -0.91603869	     -0.91630769	     -0.91746859	     -0.85642038	     -0.91600866	     -0.92381679	     -0.87204143	     -0.87370748	     -0.84705298	     -0.86258671	     -0.85689597	     -0.85362239	     -0.84708555	     -0.86071637
      0.34719969	     -0.92935173	     -0.92831530	     -0.92881489	     -0.92375176	     -0.95021312	     -0.96057786	     -0.95551225	     -0.96211293	     -0.93452073	     -0.91760137	     -0.92732110	     -0.94188085	     -0.98355954	     -0.96917931	     -0.98118399	     -0.96414309	     -0.97396252	     -0.97212168	     -0.96283954	     -0.98987773	     -0.96560242	     -0.96453045	     -0.91401062	     -0.91020868	     -0.91645266	     -0.85694496	     -0.91907233	     -0.92442809	     -0.87114094	     -0.87409500	     -0.84601326	     -0.86144139	     -0.85650930	     -0.85163505	     -0.84757216	     -0.86237818	     -0.91618659	     -0.91767816	     -0.93140354	     -0.93124161	     -0.94613008	     -0.96005578	     -0.95279094	     -0.95941309	     -0.94799925	     -0.93711360	     -0.93996331	     -0.96287308	     -0.98424611	     -0.96904003	     -0.98311058	     -0.96797782	     -0.97731821	     -0.97233174	     -0.96559622	     -0.98831489	     -0.97019195	     -0.97443136	     -0.91575149	     -0.91627324	     -0.91713449	     -0.85629079	     -0.91611902	     -0.92403531	     -0.87201506	     -0.87355033	     -0.84692739	     -0.86246999	     -0.85676452	     -0.85355936	     -0.84696017	     -0.86049050
      0.34906635	     -0.92917424	     -0.92818299	     -0.92883540	     -0.92379397	     -0.95002907	     -0.96061944	     -0.95537672	     -0.96196404	     -0.93498240	     -0.91779640	     -0.92719166	     -0.94205984	     -0.98352980	     -0.96915614	     -0.98115442	     -0.96408610	     -0.97391528	     -0.97213458	     -0.96285794	     -0.98990635	     -0.96556651	     -0.96443119	     -0.91406369	     -0.91040792	     -0.91639202	     -0.85687163	     -0.91900249	     -0.92447508	     -0.87117265	     -0.87403483	     -0.84603547	     -0.86147114	     -0.85653719	     -0.85170438	     -0.84754597	     -0.86228695	     -0.91627591	     -0.91767595	     -0.93132784	     -0.93107752	     -0.94608555	     -0.96003434	     -0.95265010	     -0.95927137	     -0.94837161	     -0.93715311	     -0.93965792	     -0.96285772	     -0.98425183	     -0.96908530	     -0.98308273	     -0.96792051	     -0.97725994	     -0.97230915	     -0.96562375	     -0.98834049	     -0.97006748	     -0.97419339	     -0.91542957	     -0.91621313	     -0.91677156	     -0.85613168	     -0.91625555	     -0.92427864	     -0.87200285	     -0.87336806	     -0.84677259	     -0.86232299	     -0.85660476	     -0.85346359	     -0.84680805	     -0.86024076
      0.35093302	     -0.92905476	     -0.92807951	     -0.92883667	     -0.92380719	     -0.94984818	     -0.96065972	     -0.95524286	     -0.96181730	     -0.93542481	     -0.91796941	     -0.92704166	     -0.94221281	     -0.98348634	     -0.96915804	     -0.98113472	     -0.96403699	     -0.97387049	     -0.97213058	     -0.96287514	     -0.98993807	     -0.96551183	     -0.96431447	     -0.91412719	     -0.91062328	     -0.91634808	     -0.85681413	     -0.91892017	     -0.92451258	     -0.87119604	     -0.87398836	     -0.84607105	     -0.86151542	     -0.85657398	     -0.85179014	     -0.84753047	     -0.86220253	     -0.91639879	     -0.91769732	     -0.93124338	     -0.93088882	     -0.94605156	     -0.96000999	     -0.95250936	     -0.95913027	     -0.94871877	     -0.93715176	     -0.93931601	     -0.96279418	     -0.98425999	     -0.96913320	     -0.98305022	     -0.96785450	     -0.97719403	     -0.97228381	     -0.96565402	     -0.98836828	     -0.96992928	     -0.97392671	     -0.91507572	     -0.91612540	     -0.91638345	     -0.85594503	     -0.91641858	     -0.92454551	     -0.87200341	     -0.87316330	     -0.84659073	     -0.86214724	     -0.85641833	     -0.85333626	     -0.84663097	     -0.85996990
      0.35279969	     -0.92899650	     -0.92800615	     -0.92881766	     -0.92379014	     -0.94967084	     -0.96069815	     -0.95511085	     -0.96167303	     -0.93584665	     -0.91811949	     -0.92687131	     -0.94233905	     -0.98342903	     -0.96918622	     -0.98112550	     -0.96399649	     -0.97382855	     -0.97210871	     -0.96289098	     -0.98997266	     -0.96543790	     -0.96418037	     -0.91420013	     -0.91085338	     -0.91632054	     -0.85677220	     -0.91882511	     -0.92454024	     -0.87121107	     -0.87395552	     -0.84612010	     -0.86157397	     -0.85661880	     -0.85189228	     -0.84752523	     -0.86212410	     -0.91655804	     -0.91774498	     -0.93115009	     -0.93067587	     -0.94602885	     -0.95998354	     -0.95237126	     -0.95899227	     -0.94903117	     -0.93710375	     -0.93893889	     -0.96267676	     -0.98426949	     -0.96918386	     -0.98301347	     -0.96778001	     -0.97712078	     -0.97225565	     -0.96568732	     -0.98839846	     -0.96977756	     -0.97363224	     -0.91469386	     -0.91600837	     -0.91597437	     -0.85573371	     -0.91660796	     -0.92483415	     -0.87201475	     -0.87293913	     -0.84638472	     -0.86194521	     -0.85620781	     -0.85317908	     -0.84643128	     -0.85968150
      0.35466635	     -0.92900079	     -0.92796325	     -0.92877788	     -0.92374251	     -0.94949717	     -0.96073418	     -0.95498085	     -0.96153146	     -0.93624726	     -0.91824648	     -0.92668145	     -0.94243868	     -0.98335804	     -0.96924114	     -0.98112708	     -0.96396506	     -0.97378977	     -0.97206853	     -0.96290534	     -0.99000981	     -0.96534489	     -0.96402954	     -0.91428117	     -0.91109638	     -0.91630868	     -0.85674516	     -0.91871737	     -0.92455797	     -0.87121791	     -0.87393591	     -0.84618237	     -0.86164611	     -0.85667051	     -0.85201030	     -0.84752933	     -0.86205066	     -0.91675525	     -0.91782060	     -0.93104770	     -0.93043937	     -0.94601751	     -0.95995556	     -0.95223813	     -0.95885966	     -0.94930077	     -0.93700523	     -0.93852879	     -0.96250190	     -0.98427913	     -0.96923700	     -0.98297280	     -0.96769708	     -0.97704030	     -0.97222504	     -0.96572412	     -0.98843146	     -0.96961294	     -0.97331164	     -0.91428899	     -0.91586159	     -0.91554910	     -0.85550107	     -0.91682263	     -0.92514215	     -0.87203425	     -0.87269924	     -0.84615839	     -0.86172045	     -0.85597671	     -0.85299533	     -0.84621234	     -0.85937975
      0.35653302	     -0.92906726	     -0.92795027	     -0.92871724	     -0.92366486	     -0.94932712	     -0.96076720	     -0.95485314	     -0.96139291	     -0.93662622	     -0.91835073	     -0.92647357	     -0.94251249	     -0.98327376	     -0.96932245	     -0.98113950	     -0.96394294	     -0.97375438	     -0.97201026	     -0.96291819	     -0.99004911	     -0.96523362	     -0.96386323	     -0.91436913	     -0.91135043	     -0.91631185	     -0.85673232	     -0.91859711	     -0.92456567	     -0.87121675	     -0.87392922	     -0.84625760	     -0.86173104	     -0.85672812	     -0.85214355	     -0.84754156	     -0.86198142	     -0.91699011	     -0.91792471	     -0.93093657	     -0.93018126	     -0.94601717	     -0.95992665	     -0.95211198	     -0.95873439	     -0.94952185	     -0.93685494	     -0.93808919	     -0.96226909	     -0.98428793	     -0.96929200	     -0.98292850	     -0.96760595	     -0.97695295	     -0.97219240	     -0.96575822	     -0.98846742	     -0.96943670	     -0.97296756	     -0.91386696	     -0.91568602	     -0.91511278	     -0.85525142	     -0.91706071	     -0.92546657	     -0.87205884	     -0.87244760	     -0.84591603	     -0.86147727	     -0.85572929	     -0.85278910	     -0.84597817	     -0.85906935
      0.35839968	     -0.92919372	     -0.92796569	     -0.92863603	     -0.92355862	     -0.94916061	     -0.96079661	     -0.95472779	     -0.96125889	     -0.93698334	     -0.91843316	     -0.92624986	     -0.94256200	     -0.98317682	     -0.96942906	     -0.98116254	     -0.96393008	     -0.97372252	     -0.97193476	     -0.96292959	     -0.99009016	     -0.96510563	     -0.96368335	     -0.91446279	     -0.91161357	     -0.91632934	     -0.85673282	     -0.91846474	     -0.92456332	     -0.87120790	     -0.87393512	     -0.84634536	     -0.86182783	     -0.85679062	     -0.85229112	     -0.84756031	     -0.86191584	     -0.91726076	     -0.91805698	     -0.93081789	     -0.92990454	     -0.94602689	     -0.95989750	     -0.95199446	     -0.95861806	     -0.94969115	     -0.93665389	     -0.93762440	     -0.96198044	     -0.98429529	     -0.96934798	     -0.98288090	     -0.96750708	     -0.97685929	     -0.97215814	     -0.96580309	     -0.98850621	     -0.96925058	     -0.97260328	     -0.91343407	     -0.91548369	     -0.91467055	     -0.85498926	     -0.91731978	     -0.92580410	     -0.87208522	     -0.87218821	     -0.84566213	     -0.86122039	     -0.85547030	     -0.85256494	     -0.84573326	     -0.85875531
      0.36026634	     -0.92937586	     -0.92800697	     -0.92853501	     -0.92342609	     -0.94899734	     -0.96082184	     -0.95460500	     -0.96112738	     -0.93731909	     -0.91849536	     -0.92601292	     -0.94258944	     -0.98306811	     -0.96955897	     -0.98119558	     -0.96392606	     -0.97369414	     -0.97184358	     -0.96293968	     -0.99013254	     -0.96496302	     -0.96349220	     -0.91456100	     -0.91188390	     -0.91636031	     -0.85674590	     -0.91832093	     -0.92455108	     -0.87119178	     -0.87395314	     -0.84644503	     -0.86193536	     -0.85685709	     -0.85245187	     -0.84758402	     -0.86185347	     -0.91756333	     -0.91821522	     -0.93069246	     -0.92961248	     -0.94604506	     -0.95986837	     -0.95188649	     -0.95851154	     -0.94980867	     -0.93640586	     -0.93713945	     -0.96164080	     -0.98430058	     -0.96940365	     -0.98283010	     -0.96740075	     -0.97675967	     -0.97212315	     -0.96585181	     -0.98854780	     -0.96905674	     -0.97222276	     -0.91299645	     -0.91525811	     -0.91422740	     -0.85471914	     -0.91759643	     -0.92615114	     -0.87211004	     -0.87192502	     -0.84540136	     -0.86095478	     -0.85520442	     -0.85232795	     -0.84548198	     -0.85844207
      0.36213301	     -0.92960754	     -0.92807071	     -0.92841541	     -0.92327027	     -0.94883680	     -0.96084238	     -0.95448483	     -0.96099957	     -0.93763447	     -0.91853929	     -0.92576546	     -0.94259739	     -0.98294876	     -0.96970937	     -0.98123760	     -0.96393000	     -0.97366896	     -0.97173887	     -0.96294873	     -0.99017592	     -0.96480832	     -0.96329220	     -0.91466283	     -0.91215981	     -0.91640397	     -0.85677061	     -0.91816647	     -0.92452923	     -0.87116885	     -0.87398281	     -0.84655593	     -0.86205252	     -0.85692682	     -0.85262460	     -0.84761142	     -0.86179411	     -0.91789216	     -0.91839557	     -0.93056067	     -0.92930847	     -0.94606955	     -0.95983916	     -0.95178824	     -0.95841503	     -0.94987742	     -0.93611698	     -0.93663985	     -0.96125726	     -0.98430103	     -0.96945749	     -0.98277609	     -0.96728709	     -0.97665429	     -0.97208872	     -0.96590473	     -0.98859228	     -0.96885766	     -0.97183044	     -0.91255969	     -0.91501389	     -0.91378784	     -0.85444535	     -0.91788651	     -0.92650400	     -0.87213018	     -0.87166168	     -0.84513818	     -0.86068519	     -0.85493597	     -0.85208333	     -0.84522825	     -0.85813320
      0.36399968	     -0.92988120	     -0.92815284	     -0.92827874	     -0.92309460	     -0.94867858	     -0.96085780	     -0.95436735	     -0.96087562	     -0.93793062	     -0.91856676	     -0.92551002	     -0.94258877	     -0.98282002	     -0.96987687	     -0.98128735	     -0.96394078	     -0.97364656	     -0.97162327	     -0.96295710	     -0.99022007	     -0.96464442	     -0.96308610	     -0.91476750	     -0.91243977	     -0.91645948	     -0.85680601	     -0.91800241	     -0.92449818	     -0.87113968	     -0.87402359	     -0.84667719	     -0.86217811	     -0.85699916	     -0.85280776	     -0.84764153	     -0.86173802	     -0.91824040	     -0.91859321	     -0.93042304	     -0.92899614	     -0.94609794	     -0.95980970	     -0.95169929	     -0.95832816	     -0.94990251	     -0.93579476	     -0.93613123	     -0.96083827	     -0.98430001	     -0.96950798	     -0.98271886	     -0.96716639	     -0.97654338	     -0.97205619	     -0.96596215	     -0.98863970	     -0.96865594	     -0.97143092	     -0.91212846	     -0.91475608	     -0.91335568	     -0.85417168	     -0.91818569	     -0.92685915	     -0.87214296	     -0.87140135	     -0.84487651	     -0.86041584	     -0.85466869	     -0.85183583	     -0.84497553	     -0.85783159
      0.36586634	     -0.93018873	     -0.92824919	     -0.92812662	     -0.92290256	     -0.94852222	     -0.96086781	     -0.95425257	     -0.96075558	     -0.93820876	     -0.91858078	     -0.92525008	     -0.94256614	     -0.98268311	     -0.97005780	     -0.98134335	     -0.96395693	     -0.97362626	     -0.97149958	     -0.96296523	     -0.99026492	     -0.96447414	     -0.96287623	     -0.91487458	     -0.91272271	     -0.91652623	     -0.85685133	     -0.91782978	     -0.92445830	     -0.87110475	     -0.87407501	     -0.84680802	     -0.86231110	     -0.85707383	     -0.85300035	     -0.84767931	     -0.86168585	     -0.91860047	     -0.91880251	     -0.93027995	     -0.92867899	     -0.94612766	     -0.95977966	     -0.95161866	     -0.95824996	     -0.94989063	     -0.93544701	     -0.93561838	     -0.96039294	     -0.98429500	     -0.96955374	     -0.98265842	     -0.96703899	     -0.97642723	     -0.97202686	     -0.96602439	     -0.98869012	     -0.96845407	     -0.97102861	     -0.91170627	     -0.91448991	     -0.91293376	     -0.85390123	     -0.91848966	     -0.92721347	     -0.87214624	     -0.87114649	     -0.84461953	     -0.86015019	     -0.85440555	     -0.85158957	     -0.84472653	     -0.85753904
      0.36773301	     -0.93052226	     -0.92835589	     -0.92796068	     -0.92269733	     -0.94836780	     -0.96087228	     -0.95414050	     -0.96063947	     -0.93846992	     -0.91858258	     -0.92498725	     -0.94253150	     -0.98253894	     -0.97024862	     -0.98140409	     -0.96397690	     -0.97360729	     -0.97137053	     -0.96297361	     -0.99031058	     -0.96429997	     -0.96266453	     -0.91498405	     -0.91300796	     -0.91660382	     -0.85690599	     -0.91764958	     -0.92440995	     -0.87106449	     -0.87413676	     -0.84694770	     -0.86245067	     -0.85715085	     -0.85320108	     -0.84771319	     -0.86163815	     -0.91896489	     -0.91901769	     -0.93013142	     -0.92835985	     -0.94615624	     -0.95974861	     -0.95154491	     -0.95817903	     -0.94984896	     -0.93508284	     -0.93510676	     -0.95992988	     -0.98428535	     -0.96959365	     -0.98259477	     -0.96690522	     -0.97630601	     -0.97200197	     -0.96609183	     -0.98874374	     -0.96825418	     -0.97062730	     -0.91129521	     -0.91422019	     -0.91252385	     -0.85363621	     -0.91879438	     -0.92756440	     -0.87213855	     -0.87089883	     -0.84436952	     -0.85989072	     -0.85414847	     -0.85134778	     -0.84448296	     -0.85725625
      0.36959967	     -0.93087536	     -0.92847003	     -0.92778236	     -0.92248142	     -0.94821436	     -0.96087131	     -0.95403106	     -0.96052718	     -0.93871504	     -0.91857320	     -0.92472261	     -0.94248588	     -0.98238883	     -0.97044639	     -0.98146825	     -0.96399923	     -0.97358884	     -0.97123823	     -0.96298272	     -0.99035728	     -0.96412371	     -0.96245197	     -0.91509628	     -0.91329541	     -0.91669208	     -0.85696961	     -0.91746260	     -0.92435340	     -0.87101923	     -0.87420858	     -0.84709572	     -0.86259628	     -0.85723054	     -0.85340910	     -0.84775008	     -0.86159568	     -0.91932634	     -0.91923279	     -0.92997719	     -0.92804101	     -0.94618127	     -0.95971597	     -0.95147615	     -0.95811354	     -0.94978486	     -0.93470954	     -0.93459944	     -0.95945720	     -0.98427032	     -0.96962693	     -0.98252798	     -0.96676545	     -0.97617991	     -0.97198256	     -0.96616487	     -0.98880078	     -0.96805802	     -0.97023012	     -0.91089593	     -0.91395135	     -0.91212654	     -0.85337793	     -0.91909613	     -0.92791001	     -0.87211883	     -0.87065931	     -0.84412793	     -0.85963895	     -0.85389842	     -0.85111274	     -0.84424559	     -0.85698269
      0.37146633	     -0.93124493	     -0.92859033	     -0.92759182	     -0.92225552	     -0.94806071	     -0.96086487	     -0.95392426	     -0.96041875	     -0.93894370	     -0.91855229	     -0.92445608	     -0.94242871	     -0.98223206	     -0.97064962	     -0.98153502	     -0.96402281	     -0.97357014	     -0.97110390	     -0.96299303	     -0.99040552	     -0.96394607	     -0.96223858	     -0.91521205	     -0.91358527	     -0.91679146	     -0.85704218	     -0.91726918	     -0.92428858	     -0.87096914	     -0.87429070	     -0.84725201	     -0.86274786	     -0.85731343	     -0.85362409	     -0.84779064	     -0.86155926	     -0.91967879	     -0.91944257	     -0.92981678	     -0.92772385	     -0.94620042	     -0.95968127	     -0.95141007	     -0.95805120	     -0.94970482	     -0.93433361	     -0.93409840	     -0.95898134	     -0.98424915	     -0.96965346	     -0.98245825	     -0.96662016	     -0.97604918	     -0.97196914	     -0.96624380	     -0.98886148	     -0.96786652	     -0.96983889	     -0.91050765	     -0.91368725	     -0.91174140	     -0.85312685	     -0.91939152	     -0.92824894	     -0.87208632	     -0.87042819	     -0.84389534	     -0.85939543	     -0.85365538	     -0.85088591	     -0.84401432	     -0.85671683
      0.37333300	     -0.93162569	     -0.92871941	     -0.92739861	     -0.92202703	     -0.94790593	     -0.96085637	     -0.95382153	     -0.96031491	     -0.93915546	     -0.91851728	     -0.92418867	     -0.94235603	     -0.98207430	     -0.97085394	     -0.98160298	     -0.96404703	     -0.97355204	     -0.97096743	     -0.96300360	     -0.99045253	     -0.96376835	     -0.96202366	     -0.91532608	     -0.91386889	     -0.91689499	     -0.85711819	     -0.91707642	     -0.92422048	     -0.87091660	     -0.87437702	     -0.84740897	     -0.86289902	     -0.85739568	     -0.85383822	     -0.84783179	     -0.86152710	     -0.92001962	     -0.91964563	     -0.92965154	     -0.92740968	     -0.94621254	     -0.95964476	     -0.95134546	     -0.95799072	     -0.94961122	     -0.93395796	     -0.93360409	     -0.95850531	     -0.98422292	     -0.96967386	     -0.98238628	     -0.96647064	     -0.97591497	     -0.97196063	     -0.96632763	     -0.98892529	     -0.96767971	     -0.96945377	     -0.91012815	     -0.91342812	     -0.91136607	     -0.85288193	     -0.91967959	     -0.92858083	     -0.87204089	     -0.87020424	     -0.84367039	     -0.85915898	     -0.85341838	     -0.85066626	     -0.84378838	     -0.85645723
