# Supplementary material for: Computational modelling of muscle fibre operating ranges in the hindlimb of a small ground bird (Eudromia elegans), with implications for modelling locomotion in extinct species
Source: PLoS Comput Biol. 2021 Apr 1;17(4):e1008843. doi: 10.1371/journal.pcbi.1008843 (PMC8016346; doi:10.1371/journal.pcbi.1008843)
Supplement: S1 Code. MATLAB code used for (a) processing raw forceplate data, (b) performing the tracking simulations, (c) performing the inverse simulation, and (d) performing the static simulations — (ZIP) [file pcbi.1008843.s007.zip › Inverse Simulation/Running/Tinamou_GroundedRun_inverse_dynamics_FromTracking.sto]

Inverse Dynamics Generalized Forces
version=1
nRows=201
nColumns=27
inDegrees=no
endheader
time	Pelvis_yaw_moment	Pelvis_pitch_moment	Pelvis_roll_moment	Pelvis_tx_force	Pelvis_ty_force	Pelvis_tz_force	L_hip_extension_moment	L_hip_abduction_moment	L_hip_rotation_moment	R_hip_extension_moment	R_hip_abduction_moment	R_hip_rotation_moment	L_knee_extension_moment	L_knee_abduction_moment	L_knee_rotation_moment	R_knee_extension_moment	R_knee_abduction_moment	R_knee_rotation_moment	L_ankle_extension_moment	L_ankle_abduction_moment	L_ankle_rotation_moment	R_ankle_extension_moment	R_ankle_abduction_moment	R_ankle_rotation_moment	L_MTP_angle_moment	R_MTP_angle_moment
0	6.96E-10	-1.17E-09	-3.82E-09	-2.02E-08	8.05E-09	-3.39E-08	-0.09507	0.049629	-0.06894	0.292117	0.30424	-0.5475	-0.11536	-0.0205	0.018279	0.131549	-0.50457	0.358154	-0.04567	0.01741	-0.00291	0.254688	0.35188	0.033029	-0.00092	0.088148
0.001867	1.63E-10	-1.41E-09	-2.04E-09	-1.91E-08	7.46E-09	-1.75E-08	-0.06872	0.027835	-0.03791	0.226082	0.184543	-0.37147	-0.07751	-0.00591	0.008768	0.152833	-0.36081	0.244543	-0.03559	0.00783	-0.00161	0.257336	0.238151	0.022458	-0.00079	0.091583
0.003733	4.88E-11	-1.11E-09	-1.35E-09	-1.48E-08	6.68E-09	-1.16E-08	-0.06	0.023005	-0.02915	0.205901	0.15128	-0.32838	-0.06482	-0.00238	0.006217	0.164417	-0.3278	0.216548	-0.03078	0.005251	-0.00123	0.252474	0.210574	0.020942	-0.00067	0.092691
0.0056	4.21E-11	-7.87E-10	-1.07E-09	-1.11E-08	5.7E-09	-9.56E-09	-0.05113	0.023498	-0.02846	0.195337	0.140645	-0.32114	-0.06248	-0.00256	0.005868	0.173446	-0.32454	0.212196	-0.02686	0.004941	-0.00115	0.245015	0.20681	0.022263	-0.0004	0.092944
0.007467	2.11E-11	-5.59E-10	-7.81E-10	-8.12E-09	4.71E-09	-7.14E-09	-0.04317	0.018878	-0.02208	0.177417	0.118783	-0.29056	-0.05379	0.000519	0.004242	0.182629	-0.30131	0.193484	-0.02251	0.0033	-0.00092	0.237619	0.188547	0.021353	-0.00023	0.093143
0.009333	1.3E-11	-3.33E-10	-5.19E-10	-5.23E-09	3.83E-09	-4.99E-09	-0.03763	0.013855	-0.01611	0.160688	0.100631	-0.26298	-0.04526	0.003388	0.002931	0.190674	-0.28079	0.175748	-0.0185	0.002019	-0.00073	0.229229	0.171265	0.020179	-7.91E-05	0.092936
0.0112	2.19E-11	-1.44E-10	-3.84E-10	-3.01E-09	3.13E-09	-0.000000004	-0.03576	0.015445	-0.01846	0.152517	0.100696	-0.26936	-0.04255	0.000682	0.003895	0.197423	-0.28904	0.17968	-0.01579	0.003258	-0.00084	0.218777	0.17584	0.022304	5.29E-05	0.092056
0.013067	1.82E-11	-4.85E-11	-2.64E-10	-1.68E-09	2.54E-09	-2.98E-09	-0.03121	0.014025	-0.01795	0.138679	0.092981	-0.25796	-0.03835	6.05E-05	0.004095	0.204629	-0.28263	0.171637	-0.01244	0.003697	-0.00085	0.208575	0.168354	0.022319	0.000245	0.09125
0.014933	1.43E-11	-2.85E-12	-2.03E-10	-1.01E-09	2.04E-09	-2.47E-09	-0.02971	0.018949	-0.02443	0.131744	0.098422	-0.27452	-0.03811	-0.00557	0.006017	0.21048	-0.29975	0.181767	-0.01029	0.006046	-0.00107	0.197015	0.179193	0.025516	0.00038	0.089927
0.0168	5.92E-12	-2.8E-12	-1.47E-10	-7.37E-10	1.54E-09	-1.89E-09	-0.02177	0.015091	-0.02223	0.113995	0.086454	-0.25072	-0.03501	-0.00439	0.005587	0.217988	-0.28231	0.167462	-0.00679	0.005752	-0.00099	0.186913	0.165344	0.024437	0.000634	0.089044
0.018667	-1.71E-12	-1.25E-11	-1.03E-10	-5.93E-10	0.000000001	-1.37E-09	-0.0134	0.010614	-0.01965	0.096479	0.075088	-0.22474	-0.0329	-0.00261	0.004924	0.225596	-0.26299	0.151843	-0.0036	0.005139	-0.00088	0.17686	0.15013	0.022902	0.000882	0.088162
0.020533	-7.45E-12	-2.22E-11	-6.4E-11	-4.86E-10	4.25E-10	-8.81E-10	-0.00233	0.000983	-0.01299	0.077265	0.058546	-0.18681	-0.03144	0.002979	0.003065	0.234917	-0.23153	0.133652	-0.00026	0.003131	-0.00064	0.167207	0.132162	0.021365	0.001171	0.087311
0.0224	-1.01E-11	-5.43E-11	-2.08E-11	-4.38E-10	-1.86E-10	-1.71E-10	0.032419	-0.03257	0.013408	0.034148	0.004917	-0.04043	-0.03126	0.026545	-0.00411	0.246602	-0.10866	0.042607	0.007163	-0.00478	0.000195	0.163611	0.040601	0.003828	0.00199	0.08865
0.024267	-1.28E-11	-3.97E-11	-9.29E-12	-3.73E-10	-8.93E-10	-2.6E-11	0.010668	-0.00621	-0.009	0.046319	0.043683	-0.13836	-0.02949	0.005728	0.001116	0.246071	-0.1954	0.101626	0.004069	0.000995	-0.00037	0.148534	0.100879	0.016603	0.001493	0.085683
0.026133	-1.06E-11	-4.24E-11	-4.93E-13	-3.03E-10	-1.6E-09	2.64E-10	0.028008	-0.02231	0.001574	0.024222	0.023026	-0.07926	-0.0334	0.016208	-0.00261	0.253972	-0.14489	0.069339	0.007224	-0.00308	2.84E-05	0.140974	0.068563	0.011141	0.001872	0.08536
0.028	-7.19E-12	-5.69E-11	-7.19E-12	-3.46E-10	-2.18E-09	4.46E-10	0.047862	-0.04429	0.016076	0.001476	-0.00126	0.000158	-0.039	0.030749	-0.00766	0.259972	-0.0782	0.019098	0.010743	-0.00848	0.000534	0.135552	0.018133	0.000224	0.002313	0.085806
0.029867	-1.09E-11	-5.45E-11	-4.81E-12	-5.54E-10	-2.6E-09	4.48E-10	0.018179	-0.01604	-0.00394	0.01344	0.037142	-0.10387	-0.03257	0.010443	-0.00358	0.257414	-0.17095	0.080064	0.006065	-0.00404	9.73E-05	0.120113	0.080757	0.01429	0.001599	0.082465
0.031733	-1.21E-11	-7.03E-11	-8.75E-12	-7.77E-10	-2.83E-09	4.95E-10	0.02973	-0.02094	-0.00212	0.00165	0.031897	-0.08292	-0.03968	0.013844	-0.00522	0.259631	-0.15351	0.067725	0.007018	-0.00575	2.38E-04	0.111567	0.06878	0.012145	0.001769	0.081438
0.0336	-1.16E-11	-7.44E-11	-1.01E-11	-9E-10	-2.96E-09	5.29E-10	0.036508	-0.02015	-0.00383	-0.00594	0.03332	-0.08138	-0.04567	0.013601	-0.00569	0.260118	-0.15283	0.066884	0.007084	-0.00619	2.65E-04	0.102044	0.068518	0.012598	0.001811	0.079829
0.035467	-8.87E-12	-5.84E-11	-1.38E-11	-8.36E-10	-3.14E-09	5.31E-10	0.039625	-0.01884	-0.00482	-0.01321	0.035084	-0.07977	-0.04932	0.013239	-0.00599	0.259549	-0.15184	0.065712	0.006621	-0.00644	2.80E-04	0.092679	0.067928	0.012898	0.001751	0.078127
0.037333	-4.39E-12	-2.65E-11	-1.53E-11	-6.44E-10	-3.38E-09	5.38E-10	0.040206	-0.01692	-0.00593	-0.01753	0.038736	-0.08577	-0.05246	0.012577	-0.00602	0.257056	-0.15671	0.069867	0.005682	-0.00639	2.69E-04	0.082921	0.072747	0.014769	0.001629	0.075778
0.0392	-1.47E-12	8.54E-12	-2.73E-11	-4.33E-10	-3.51E-09	4.28E-10	0.05398	-0.01941	-0.00542	-0.02599	0.03404	-0.06453	-0.06121	0.014724	-0.00604	0.253975	-0.13671	0.058208	0.006436	-0.00643	2.82E-04	0.074838	0.061179	0.012469	0.001752	0.073783
0.041067	-5.58E-13	2.64E-11	-2.83E-11	-3.46E-10	-3.17E-09	3.6E-10	0.055671	-0.01252	-0.00912	-0.03059	0.038502	-0.07183	-0.06388	0.011003	-0.00465	0.248451	-0.1432	0.059966	0.005516	-0.005	1.81E-04	0.065559	0.063819	0.013095	0.001609	0.07101
0.042933	2.3E-12	2.09E-11	-3.7E-12	-3.82E-10	-2.47E-09	4.89E-10	0.0326	0.010725	-0.01918	-0.03001	0.059804	-0.134	-0.05362	-0.0026	-0.00128	0.2419	-0.19985	0.092114	0.000979	-0.00133	-9.03E-05	0.053527	0.098535	0.022283	0.000945	0.066907
0.0448	4.57E-12	2.01E-11	8.33E-12	-3.17E-10	-1.86E-09	4.94E-10	0.02154	0.023872	-0.02434	-0.03328	0.070725	-0.16583	-0.04907	-0.01013	9.46E-04	0.234585	-0.22756	0.109288	-0.0017	0.001135	-2.50E-04	0.043346	0.117567	0.028209	0.000549	0.062641
0.046667	5.47E-12	2.53E-11	8.36E-12	-1.89E-10	-1.37E-09	3.99E-10	0.024079	0.030501	-0.02719	-0.03842	0.073251	-0.16573	-0.05092	-0.01398	0.002679	0.224975	-0.22692	0.104299	-0.00222	0.003012	-3.40E-04	0.035863	0.113744	0.026943	0.00044	0.059243
0.048533	5.08E-12	2.25E-11	1.14E-11	-1.09E-10	-7.9E-10	3.28E-10	0.005846	0.056464	-0.03856	-0.03807	0.095427	-0.23439	-0.04141	-0.02979	0.006922	0.217327	-0.28862	0.141647	-0.00591	0.007796	-6.30E-04	0.02494	0.154754	0.039652	-9.43E-05	0.053431
0.0504	1.23E-11	4.6E-11	2.04E-11	1.31E-10	-8.29E-10	4.17E-10	0.021588	0.046387	-0.03432	-0.04491	0.083799	-0.19561	-0.04943	-0.02469	0.006675	0.206442	-0.24975	0.119859	-0.00374	0.007592	-5.50E-04	0.02008	0.132313	0.034188	0.000108	0.050101
0.052267	2.22E-11	6.48E-11	3.5E-11	3.29E-10	-7.99E-10	5.65E-10	0.027422	0.039636	-0.03095	-0.04868	0.076585	-0.1756	-0.05173	-0.02172	0.006642	0.196469	-0.2272	0.11177	-0.00292	0.007711	-4.90E-04	0.014416	0.123896	0.033474	0.000113	0.045903
0.054133	2.37E-11	6.95E-11	3.38E-11	4.43E-10	-6.37E-10	5.16E-10	0.054294	0.019989	-0.02455	-0.05443	0.055647	-0.11181	-0.06614	-0.01197	0.005468	0.183128	-0.16293	0.079204	0.001389	0.006272	-0.00033	0.011123	0.088499	0.024181	0.000556	0.042886
0.056	2.13E-11	6.92E-11	2.49E-11	5.1E-10	-4.16E-10	3.78E-10	0.075549	0.006782	-0.02154	-0.0577	0.040195	-0.06788	-0.07719	-0.00645	0.005104	0.1696	-0.11646	0.05873	0.004929	0.005713	-0.00023	0.00713	0.06566	0.018741	0.000893	0.038995
0.057867	1.47E-11	6.72E-11	9.21E-12	5.5E-10	-1.69E-10	1.57E-10	0.111308	-0.01698	-0.01625	-0.06121	0.014368	0.001055	-0.09751	0.004533	0.003736	0.156613	-0.04529	0.029233	0.011062	0.003685	-5.60E-05	0.003905	0.031656	0.010608	0.001555	0.035519
0.059733	4.59E-12	5.42E-11	-5.88E-12	5.32E-10	1.75E-10	-7.47E-11	0.157592	-0.04922	-0.00846	-0.0642	-0.02257	0.099636	-0.12442	0.020382	0.001359	0.14123	0.054497	-0.016	0.019029	5.86E-05	0.000191	0.001911	-0.0205	-0.00364	0.002442	0.033173
0.0616	4.18E-12	3.87E-11	-2.95E-12	4.93E-10	3.68E-10	-6.8E-11	0.190712	-0.07182	-0.0036	-0.0642	-0.05121	0.17656	-0.14351	0.031184	-0.0003	0.123934	0.133581	-0.05369	0.02491	-0.00283	0.000378	-0.00025	-0.06419	-0.01653	0.003078	0.03048
0.063467	3.73E-12	3.12E-11	-2.76E-13	4.64E-10	3.71E-10	-4.09E-11	0.190123	-0.07251	-0.00379	-0.06221	-0.05759	0.194934	-0.1403	0.030602	-0.00026	0.106436	0.155705	-0.06822	0.025206	-0.00332	0.000464	-0.00288	-0.08066	-0.02279	0.003048	0.026973
0.065333	-3.54E-13	2.53E-11	-1.08E-12	4.45E-10	3.52E-10	-6.24E-11	0.166788	-0.05888	-0.00765	-0.05479	-0.04664	0.164177	-0.1228	0.022392	0.000918	0.092684	0.130468	-0.05705	0.022295	-0.00216	0.000607	-0.00596	-0.06796	-0.01956	0.002709	0.022335
0.0672	-2.24E-11	2.89E-11	-3.03E-11	4.27E-10	1.58E-10	-4.14E-10	0.111458	-0.05095	-0.00017	-0.05163	-0.03328	0.133205	-0.08486	0.021639	-0.00034	0.08015	0.105434	-0.04394	0.016272	-0.00394	0.00126	-0.00812	-0.0534	-0.01498	0.002326	0.018085
0.069067	-1.99E-11	1.45E-11	-2.56E-11	2.99E-10	2.81E-10	-3.44E-10	-0.04064	-0.06467	0.045666	-0.04	-0.01891	0.104258	0.01463	0.047098	-0.0097	0.066269	0.082583	-0.03413	-0.00064	-0.01527	3.10E-03	-0.00946	-0.0422	-0.01183	0.001635	0.014061
0.070933	-4.06E-12	3.2E-12	-6.37E-12	2.54E-10	3.84E-10	-1.04E-10	-0.04383	-0.09733	0.065039	-0.04112	-0.01875	0.094546	0.001459	0.075413	-0.01965	0.060401	0.075767	-0.02783	0.01678	-0.03304	5.66E-03	-0.01075	-0.03556	-0.0089	0.005994	0.010713
0.0728	2.1E-11	4E-12	1.29E-11	2.41E-10	5.3E-10	1.55E-10	0.052968	-0.11931	0.052348	-0.04915	-0.0215	0.087098	-0.07641	0.086629	-0.02593	0.048072	0.071662	-0.02763	0.05342	-0.04968	7.46E-03	-0.01091	-0.03473	-0.00907	0.012759	0.008413
0.074667	4.14E-11	5.42E-12	4.3E-11	2.68E-10	5.91E-10	5.03E-10	0.095696	-0.10776	0.033829	-0.11522	0.001931	0.054581	-0.10811	0.078654	-0.02873	0.028799	0.045886	-0.0192	0.079777	-0.05998	8.27E-03	-0.02499	-0.02353	-0.00662	0.018933	0.00169
0.076533	-7.42E-11	1.06E-09	-3.01E-10	5.55E-09	-6.48E-09	-3.01E-09	0.120588	-0.13307	0.041538	-0.13367	0.011207	0.017628	-0.13965	0.097556	-0.03565	0.027903	0.010247	-0.00192	0.103388	-0.07492	8.33E-03	-0.02758	-0.00219	-0.00028	0.024767	-0.00443
0.0784	-5.15E-12	8.12E-10	-1.11E-10	4.62E-09	-4.12E-09	-1.16E-09	0.152789	-0.17338	0.059181	-0.12375	-0.00645	0.034952	-0.16628	0.123796	-0.04327	0.024776	0.02865	-0.00544	0.133091	-0.0915	0.008216	-0.02457	-0.00731	-0.00025	0.032235	-0.00399
0.080267	-2.87E-11	-5.86E-10	1.11E-10	-2.95E-09	3.31E-09	7.49E-10	0.184965	-0.19386	0.065333	-0.12682	-0.01491	0.04292	-0.17877	0.1329	-0.04635	0.024938	0.036023	-0.00718	0.162853	-0.10077	0.007506	-0.02356	-0.00943	-0.00025	0.039622	-0.00369
0.082133	1.25E-10	-1.52E-09	1.09E-11	-9.1E-09	6.3E-09	4.58E-10	0.205134	-0.14111	0.026563	-0.11014	-0.01291	0.03734	-0.14756	0.078538	-0.0277	0.022114	0.030803	-0.00642	0.174936	-0.07654	0.006215	-0.02155	-0.00818	-0.00016	0.042841	-0.00329
0.084	2.2E-11	-3.07E-09	2.91E-10	-1.92E-08	1.18E-08	3.28E-09	0.241896	0.112598	-0.1673	-0.10075	0.03096	-0.01039	-0.05286	-0.16799	0.074722	0.012086	-0.01464	0.00362	0.14412	0.064924	0.006567	-0.02185	0.004997	4.62E-05	0.035454	-0.00325
0.085867	-2.62E-10	-4.13E-09	3.82E-10	-2.68E-08	1.38E-08	3.88E-09	0.287798	0.215929	-0.26608	-0.10124	0.041526	-0.02065	-0.01102	-0.28629	0.130952	0.008702	-0.02426	0.006233	0.134357	0.139605	0.008345	-0.02259	0.00805	1.05E-05	0.034169	-0.00332
0.087733	-2E-10	-2.99E-09	4.09E-11	-1.96E-08	8.16E-09	6.48E-10	0.308905	0.127945	-0.20432	-0.09294	0.017321	0.001281	-0.06489	-0.19758	0.08819	0.01579	-0.005	0.001196	0.177159	0.077667	0.006922	-0.02105	0.002003	-9.19E-05	0.045769	-0.00302
0.0896	-2.04E-10	-1.89E-09	9.05E-11	-1.19E-08	3.27E-09	7.61E-10	0.338321	0.230028	-0.30568	-0.08548	0.033445	-0.02018	-0.02511	-0.31415	0.143645	0.010794	-0.02501	0.006556	0.165719	0.150412	0.009587	-0.02075	0.008282	-0.00015	0.045492	-0.00289
0.091467	-1.09E-10	-1.31E-09	-3.02E-11	-7.83E-09	9.66E-10	-2.91E-10	0.363826	0.146762	-0.24605	-0.08858	0.010533	0.005084	-0.06845	-0.23379	0.108116	0.022107	-0.00357	0.000494	0.202323	0.101994	0.007287	-0.02164	0.001398	-0.00017	0.054904	-0.00291
0.093333	-6.61E-11	-9.73E-10	-5.01E-11	-5.67E-09	2E-10	-4.77E-10	0.390442	0.158049	-0.27045	-0.08108	0.010515	0.000101	-0.06957	-0.25506	0.12019	0.024193	-0.00933	0.001875	0.213428	0.117275	0.007591	-0.02099	0.003058	-0.00022	0.059445	-0.00275
0.0952	-2.67E-11	-5.77E-10	-4.91E-11	-3.22E-09	-2.94E-10	-4.89E-10	0.411411	0.134204	-0.25963	-0.06862	0.003596	0.00077	-0.08704	-0.23509	0.110679	0.027729	-0.00992	0.001643	0.23476	0.105547	0.005961	-0.01856	0.00293	-0.00025	0.065579	-0.00237
0.097067	1.78E-11	-2.04E-10	-4.67E-11	-8.41E-10	-5.24E-10	-4.77E-10	0.437162	0.185119	-0.32672	-0.0817	0.015566	-0.00893	-0.06899	-0.30475	0.147151	0.033496	-0.02079	0.005349	0.230062	0.151886	0.008426	-0.02268	0.006654	-0.00037	0.067826	-0.00288
0.098933	5.35E-11	4.85E-11	-4.83E-11	6.83E-10	-5.72E-10	-4.66E-10	0.437507	0.11386	-0.26439	-0.07247	0.000608	0.006255	-0.09396	-0.23206	0.11561	0.041895	-0.00848	0.000785	0.258207	0.114247	0.004678	-0.02113	0.002001	-0.00026	0.074106	-0.00275
0.1008	6.29E-11	1.37E-10	-4.18E-11	1.06E-09	-2.92E-10	-4.08E-10	0.462408	0.092844	-0.25848	-0.07224	-0.00398	0.013702	-0.10344	-0.22022	0.112228	0.050714	-0.00371	-0.00113	0.272231	0.11152	0.00335	-0.02143	5.60E-05	-0.00019	0.078318	-0.00284
0.102667	5.83E-11	1.51E-10	-3.59E-11	9.16E-10	1.03E-10	-3.58E-10	0.471626	0.092176	-0.27054	-0.07386	-0.00114	0.013642	-0.10126	-0.23027	0.119301	0.05852	-0.00586	-0.00038	0.277843	0.121602	0.003173	-0.02211	0.000696	-0.0002	0.081324	-0.003
0.104533	4.51E-11	1.31E-10	-2.99E-11	5.3E-10	5.25E-10	-2.93E-10	0.478058	0.083752	-0.27369	-0.0732	0.000196	0.015795	-0.10155	-0.23105	0.121841	0.064713	-0.00531	-0.00053	0.284808	0.12607	0.002599	-0.0219	0.000398	-0.00015	0.084295	-0.00308
0.1064	3.55E-11	1.16E-10	-2.36E-11	2.86E-10	7.64E-10	-2.31E-10	0.481364	0.077889	-0.27852	-0.06611	0.001482	0.016802	-0.09814	-0.23481	0.125423	0.062036	-0.00296	-0.00122	0.288295	0.131612	0.002321	-0.01969	-0.00051	-6.77E-05	0.086505	-0.0028
0.108267	1.57E-11	1.86E-11	-1.75E-11	-4.9E-10	1.05E-09	-2.34E-10	0.483062	0.072073	-0.28257	-0.05354	0.002535	0.016816	-0.09518	-0.23793	0.128563	0.051684	0.000743	-0.00242	0.291357	0.136334	0.002099	-0.01565	-0.00199	4.61E-05	0.088504	-0.00209
0.110133	9.29E-12	3.75E-11	-1.25E-11	-4.23E-10	1.15E-09	-1.15E-10	0.48005	0.066276	-0.28482	-0.04072	0.00446	0.016034	-0.09037	-0.24012	0.130967	0.040002	0.003763	-0.00339	0.292741	0.13996	0.001946	-0.01205	-0.00322	0.000163	0.090052	-0.00155
0.112	4.45E-12	5.33E-11	-5.43E-12	-2.03E-10	1.1E-09	-4.71E-11	0.476653	0.059932	-0.28501	-0.02906	0.005902	0.016533	-0.08565	-0.24051	0.132175	0.029688	0.007242	-0.00463	0.293412	0.141933	0.001766	-0.00881	-0.00468	0.000294	0.09126	-0.00105
0.113867	-6.3E-13	5.88E-11	2.17E-12	-5.81E-11	9.95E-10	3.27E-11	0.469879	0.055199	-0.28498	-0.01903	0.007652	0.016925	-0.0788	-0.24157	0.133258	0.020729	0.009933	-0.00552	0.292173	0.143534	0.001712	-0.006	-0.00581	0.000405	9.20E-02	-0.00059
0.115733	-5.24E-12	5.94E-11	9.48E-12	5.77E-11	8.44E-10	1.12E-10	0.462323	0.052957	-0.2868	-0.01113	0.009724	0.017003	-0.07148	-0.24468	0.135169	0.013291	0.011723	-0.00595	0.289558	0.145828	1.88E-03	-0.00371	-0.00646	0.000485	0.092493	-0.00019
0.1176	-9.24E-12	5.71E-11	1.6E-11	1.58E-10	6.6E-10	1.85E-10	0.45236	0.052853	-0.28957	-0.00475	0.012032	0.016436	-0.06268	-0.24931	0.137611	0.007009	0.012554	-0.00581	0.285266	0.148501	2.26E-03	-0.00175	-0.00655	0.000522	0.092597	0.000173
0.119467	-1.25E-11	5.3E-11	2.15E-11	2.46E-10	4.53E-10	2.5E-10	0.4416	0.053838	-0.29247	-0.00146	0.013989	0.015921	-0.0533	-0.25432	0.140049	0.003251	0.012773	-0.00529	0.279967	0.150963	2.75E-03	-0.00034	-0.00622	0.000521	0.092437	0.000447
0.121333	-1.5E-11	4.69E-11	2.58E-11	3.15E-10	2.35E-10	3.03E-10	0.429184	0.055397	-0.29472	-4.37E-05	0.015342	0.015378	-0.04298	-0.25909	0.142203	0.000987	0.012706	-0.00454	0.273734	0.152934	3.32E-03	0.000765	-0.00561	0.000491	0.09206	0.000667
0.1232	-1.66E-11	3.95E-11	2.85E-11	3.62E-10	2.33E-11	3.41E-10	0.416077	0.058035	-0.2973	-0.00077	0.016718	0.014127	-0.03271	-0.26425	0.14442	3.00E-05	0.01177	-0.00339	0.266884	0.154814	3.99E-03	0.001467	-0.00453	0.000415	0.091495	0.000815
0.125067	-1.73E-11	3.14E-11	2.95E-11	3.8E-10	-1.57E-10	3.62E-10	0.399805	0.063902	-0.30328	-0.0003	0.019047	0.010593	-0.02114	-0.27311	0.148638	-0.00296	0.009604	-0.00166	0.258476	0.158767	5.08E-03	0.002339	-0.0028	0.000275	0.090708	0.00101
0.126933	-1.6E-11	2.45E-11	2.65E-11	3.74E-10	-2.77E-10	3.47E-10	0.382945	0.069828	-0.30899	-0.00217	0.019938	0.007853	-0.00946	-0.28185	0.152622	-0.00441	0.007939	-0.00025	0.24981	0.162342	6.22E-03	0.002823	-0.00133	0.000141	0.089828	0.001121
0.1288	-1.34E-11	2.01E-11	2.02E-11	3.55E-10	-3.27E-10	3.02E-10	0.368403	0.076949	-0.3168	-0.00621	0.020542	0.004712	0.00257	-0.2925	0.157843	-0.00484	0.005728	0.001194	0.240478	0.167111	7.68E-03	0.002909	0.000246	-1.18E-05	0.088843	0.001151
0.130667	-1.01E-11	1.65E-11	1.18E-11	3.22E-10	-3.33E-10	2.36E-10	0.345954	0.083156	-0.32124	-0.00908	0.021673	0.00018	0.014137	-0.30028	0.161383	-0.00649	0.002688	0.002783	0.231556	0.170032	8.91E-03	0.002983	0.002058	-0.00019	0.087846	0.001186
0.132533	-7.48E-12	1.56E-11	4.87E-12	3.06E-10	-3.18E-10	1.79E-10	0.335599	0.089881	-0.33144	-0.02463	0.019749	-0.00061	0.026062	-0.31254	0.168047	-0.00024	0.000716	0.003573	0.221643	0.176149	1.09E-02	0.001553	0.003	-0.0003	0.086674	0.000875
0.1344	-6.27E-12	1.28E-11	9.98E-13	2.76E-10	-3.09E-10	1.46E-10	0.311019	0.086003	-0.31798	-0.02315	0.020582	-0.00579	0.034982	-0.30254	0.163278	-0.00295	-0.0029	0.004987	0.216306	0.169877	1.09E-02	0.001993	0.004791	-0.00048	0.085878	0.000967
0.136267	-5.08E-12	1.29E-11	-2.23E-12	2.57E-10	-2.49E-10	1.15E-10	0.295245	0.080786	-0.30509	-0.02482	0.018489	-0.00773	0.042924	-0.29274	0.157651	-0.00358	-0.00412	0.005446	0.211511	0.162706	0.01075	0.002099	0.005506	-0.00056	0.085024	0.000969
0.138133	-3.63E-12	1.49E-11	-5.85E-12	2.34E-10	-1.12E-10	7.72E-11	0.276279	0.077006	-0.29219	-0.02154	0.016675	-0.01038	0.051129	-0.2832	0.152468	-0.00668	-0.00516	0.005916	0.206482	0.156029	0.010735	0.00256	0.006253	-0.00065	0.084239	0.001055
0.14	-1.98E-12	1.89E-11	-1.02E-11	2.27E-10	4.17E-11	3.17E-11	0.260061	0.075998	-0.28502	-0.01902	0.016542	-0.01439	0.059126	-0.2789	0.149829	-0.01013	-0.00731	0.006645	0.200313	0.152159	0.011211	0.002739	0.007275	-0.00075	0.083244	0.001102
0.141867	-8.34E-13	2.16E-11	-1.34E-11	2.4E-10	1.05E-10	-2.9E-12	0.243076	0.076927	-0.28101	-0.01657	0.01817	-0.0195	0.067301	-0.27764	0.148989	-0.01369	-0.01046	0.00752	0.193568	0.150269	0.012048	0.002761	0.008422	-0.00086	0.082273	0.001126
0.143733	-3.84E-13	2.2E-11	-1.44E-11	2.59E-10	7.25E-11	-1.77E-11	0.226823	0.079755	-0.27991	-0.01829	0.021099	-0.02468	0.074855	-0.27906	0.149266	-0.01517	-0.01444	0.008266	0.186423	0.149654	0.013086	0.002255	0.009351	-0.00095	0.081234	0.001043
0.1456	-2.07E-13	2.17E-11	-1.43E-11	2.65E-10	4.51E-11	-2.79E-11	0.212316	0.090796	-0.29383	-0.02334	0.030315	-0.03411	0.082986	-0.29464	1.57E-01	-0.01663	-0.02229	0.009923	0.176561	0.157001	0.015447	0.000893	0.011218	-0.00112	0.079999	0.000855
0.147467	6.9E-14	2.37E-11	-1.46E-11	2.66E-10	1.24E-10	-5.07E-11	0.202494	0.11693	-0.33808	-0.03775	0.049055	-0.04978	0.093019	-0.33833	0.181216	-0.01682	-0.03613	0.012941	0.16029	0.181985	0.021112	-0.00228	0.014482	-0.00143	0.077898	0.000427
0.149333	2.72E-13	2.7E-11	-1.41E-11	2.61E-10	3.03E-10	-7.57E-11	0.186561	0.14659	-0.38808	-0.05259	0.078292	-0.0718	0.101693	-0.38741	0.208235	-0.0163	-0.05617	0.017759	0.142698	0.210002	0.027288	-0.00622	0.019598	-0.00191	0.075432	-9.13E-05
0.1512	6.58E-13	2.81E-11	-9.83E-12	2.67E-10	3.79E-10	-6.78E-11	0.187093	0.166387	-0.43503	-0.07114	0.085302	-0.07543	0.117983	-0.4323	0.242693	-0.0137	-0.0602	0.017314	0.122489	0.245493	0.036704	-0.01016	0.018851	-0.00189	0.072223	-0.00061
0.153067	2.61E-12	2.25E-11	-1.66E-11	2.34E-10	3.86E-10	-1.44E-10	0.140428	0.01388	-0.15275	0.003718	-0.00799	-0.00974	0.111324	-0.17151	0.102203	-0.02686	0.00123	-0.00096	0.165054	0.096529	0.012189	0.001404	-0.00074	-9.03E-05	0.076626	0.000983
0.154933	1.21E-11	3.71E-11	-5.73E-11	2.66E-10	7.09E-10	-3.15E-10	0.124182	-0.21089	0.327948	0.160178	-0.17771	0.099828	0.067056	0.27436	-0.18114	-0.07593	0.113248	-0.03224	0.258125	-0.20287	-0.04684	0.027273	-0.03341	0.002924	0.088389	0.00478
0.1568	3.29E-12	1.61E-12	-1.11E-11	1.1E-10	-9.69E-11	-2.23E-12	0.11575	-0.10215	0.119787	0.091771	-0.09349	0.044746	0.091929	0.079053	-0.06151	-0.05584	0.058442	-0.01788	0.206426	-0.07679	-0.02137	0.016093	-0.01833	0.001542	0.082111	0.003034
0.158667	1.35E-12	1.93E-12	-8.97E-12	1.13E-10	-6.87E-11	2.13E-13	0.108246	-0.08515	0.100816	0.100998	-0.08214	0.033732	0.097999	0.059378	-0.05172	-0.06647	0.05156	-0.01609	0.191703	-0.06631	-0.0187	0.015917	-0.0164	0.001364	0.079677	0.003099
0.160533	9.91E-13	5.87E-12	-1.28E-11	1.15E-10	4.67E-11	-4.45E-11	0.091552	-0.06822	0.082201	0.090602	-0.06963	0.026198	0.103073	0.039671	-0.04286	-0.06499	0.044347	-0.01471	0.177556	-0.0565	-0.01641	0.013461	-0.01492	0.001226	0.077385	0.002725
0.1624	1E-12	1.14E-11	-1.51E-11	1.29E-10	2.04E-10	-7E-11	0.088602	-0.0439	0.038831	0.071936	-0.05075	0.016222	0.105861	-0.0018	-0.02172	-0.05895	0.033377	-0.01225	0.158829	-0.03344	-0.01157	0.009543	-0.01236	0.000986	0.073901	0.002149
0.164267	9.71E-13	1.13E-11	-1.1E-11	9.82E-11	2.05E-10	-4.01E-11	0.066609	-0.01189	-0.01769	0.043279	-0.02029	0.001231	0.112013	-0.05543	0.010561	-0.04672	0.015594	-0.00791	0.135505	0.00167	-0.00352	0.003567	-0.00788	5.74E-04	0.069058	0.00129
0.166133	6.79E-13	8.43E-12	-1.23E-11	6.78E-11	-5E-13	-4.8E-11	0.05778	-0.01035	-0.01263	0.047292	-0.02109	0.001496	0.112671	-0.05226	0.005361	-0.05201	0.016928	-0.00788	0.125683	-0.0028	-0.00431	0.00294	-0.00779	0.000569	0.066701	0.001267
0.168	1.73E-13	8.22E-12	-1.93E-11	5.57E-11	-2.31E-10	-1.06E-10	0.056984	0.014445	-0.06459	0.025244	0.004839	-0.01	0.109801	-0.10139	0.027223	-0.04214	0.002354	-0.00403	0.107035	0.022067	0.00036	-0.002	-0.00375	0.000209	0.062352	0.000598
0.169867	-1.67E-12	1.44E-11	-3.26E-11	8.07E-11	-3.08E-10	-2.55E-10	0.054816	0.055788	-0.16901	-0.01523	0.047197	-0.02803	0.113594	-0.19663	0.087476	-0.02214	-0.0219	0.002045	0.075165	0.087791	0.016241	-0.0098	0.002773	-0.00037	0.054144	-0.00045
0.171733	-2.79E-12	1.35E-11	-2.95E-11	6.52E-11	-2.95E-10	-2.29E-10	0.045162	0.037634	-0.11995	-0.00583	0.024782	-0.015	0.110616	-0.15192	0.0587	-0.02837	-0.0078	-0.00103	0.072741	0.058515	0.010033	-0.00851	-0.00024	-9.98E-05	0.052359	-0.00028
0.1736	-3.57E-12	1.29E-11	-2.76E-11	5.64E-11	-1.91E-10	-2.25E-10	0.038926	0.035133	-0.11338	0.007868	0.015673	-0.01208	0.109288	-0.14579	0.055072	-0.03857	-0.00261	-0.0014	0.062568	0.056091	0.010085	-0.00663	-0.00058	-4.92E-05	0.04858	4.31E-06
0.175467	-3.55E-12	1.62E-11	-2.07E-11	8.19E-11	-5.04E-11	-1.72E-10	0.029686	0.032924	-0.09842	-0.00355	0.026074	-0.01371	0.105753	-0.13141	0.045753	-0.0293	-0.00872	0.000905	0.05464	0.04745	0.00837	-0.00905	0.001963	-2.40E-04	0.045243	-0.0004
0.177333	-2.57E-12	2.04E-11	-1.24E-11	1.23E-10	5.74E-11	-1.02E-10	0.025859	0.031832	-0.09544	0.020824	0.024347	-0.01723	0.102801	-0.1279	0.044258	-0.04277	-0.00986	0.002447	0.044701	0.047188	0.008746	-0.00553	0.00353	-3.20E-04	0.041006	4.68E-05
0.1792	-1.43E-12	2.25E-11	-6.22E-12	1.42E-10	9.92E-11	-4.61E-11	0.019382	0.029603	-0.08572	0.033237	0.018941	-0.01703	0.099499	-0.11793	0.039459	-0.04996	-0.00833	0.002856	0.036372	0.043161	0.008179	-0.00299	0.003985	-3.20E-04	0.037037	0.000328
0.181067	-6.83E-13	2.09E-11	-4.23E-12	1.36E-10	8.4E-11	-2.59E-11	0.011772	0.020059	-0.05777	0.057099	-0.0014	-0.01182	0.099943	-0.09007	0.030188	-0.06608	0.001636	0.001491	0.029929	0.033383	0.007244	0.001945	0.002271	-1.50E-04	0.033331	0.000922
0.182933	-4.95E-13	1.68E-11	-8.49E-12	1.11E-10	4.78E-11	-5.62E-11	0.005547	0.005071	-0.0037	0.078327	-0.03007	-0.00151	0.096141	-0.03879	0.001689	-0.08041	0.017318	-0.00148	0.029925	0.002793	-0.00046	0.006593	-0.00146	1.77E-04	0.031916	0.001444
0.1848	-7.7E-13	1.2E-11	-1.27E-11	8.51E-11	-1.67E-11	-8.7E-11	-0.00012	0.000392	0.013191	0.092795	-0.04638	0.002428	0.09449	-0.02121	-0.00358	-0.0909	0.02527	-0.00277	0.023867	-0.0029	-0.00128	0.010035	-0.00334	3.38E-04	0.02849	0.00183
0.186667	-2.71E-12	1.54E-11	-2.2E-11	1.2E-10	-7.34E-11	-1.73E-10	-0.00627	-0.00853	0.043715	0.113675	-0.06611	0.006767	0.092756	0.009831	-0.0143	-0.10558	0.034884	-0.00434	0.020067	-0.01519	-0.00356	0.014496	-0.00584	5.44E-04	0.025772	0.002358
0.188533	-6.3E-12	3.88E-11	-2.91E-11	3.18E-10	-1.16E-10	-2.52E-10	-0.0109	-0.01434	0.067633	0.118659	-0.07941	0.011521	0.086298	0.034728	-0.0253	-0.10994	0.042193	-0.00575	0.017017	-0.02754	-0.00693	0.016021	-0.00813	7.14E-04	0.023324	0.002512
0.1904	-7.81E-12	3.33E-11	-2.27E-11	1.93E-10	-1.15E-10	-2.09E-10	-0.01321	-0.01167	0.061033	0.104936	-0.07855	0.012863	0.076579	0.031594	-0.02199	-0.10169	0.042268	-0.00592	0.011494	-0.0238	-0.00643	0.014095	-0.00866	7.35E-04	0.019701	0.002241
0.192267	2.01E-11	-6.57E-11	2.59E-13	-5.95E-10	9.77E-11	1.19E-10	-0.01787	-0.00553	0.041426	0.087005	-7.05E-02	0.01136	0.068351	0.016079	-0.01127	-0.08981	0.038148	-0.00526	0.004977	-0.01192	-0.00351	0.011242	-0.008	6.74E-04	0.015548	0.001865
0.194133	-8.82E-11	1.67E-09	-3.58E-11	1.43E-08	-1.04E-09	-6.81E-10	-0.01917	0.00136	0.017876	0.066611	-0.0586	0.008534	0.057491	-0.00275	2.24E-05	-0.07518	0.031711	-0.00413	-0.00062	0.000779	-0.00051	0.007945	-0.00661	5.76E-04	0.011573	0.001442
0.196	9.53E-12	-5.12E-10	-7.56E-11	-4.76E-09	-5.2E-10	-6.15E-10	-0.02358	0.00952	-0.00953	0.045193	-0.04278	0.003877	0.051468	-0.02701	0.012561	-0.05865	0.022724	-0.00247	-0.00546	0.01532	0.002857	0.004453	-0.0044	4.53E-04	0.00797	0.001006
0.197866	-1.3E-11	-4.66E-11	-5.72E-11	-6.14E-10	-3E-10	-5.5E-10	-0.02643	0.016503	-0.03329	0.026301	-0.02544	-0.00227	0.042267	-0.04603	0.024908	-0.04171	0.011884	-0.0004	-0.00918	0.0292	0.006827	0.001457	-0.00161	3.45E-04	0.005051	0.000655
0.199733	-1.19E-11	1.43E-11	-4.14E-11	-3.06E-11	-2.68E-10	-4.08E-10	-0.02635	0.020346	-0.04736	0.004107	-0.00766	-0.0073	0.019648	-0.05206	0.030265	-0.02004	0.000862	0.001614	-0.00945	0.03529	0.008869	-0.00208	0.001215	3.10E-04	0.002252	0.00028
0.2016	3.42E-12	1.79E-12	-8.08E-12	-8.04E-12	-4.52E-12	-3.15E-11	-0.0466	0.018943	-0.02866	-0.00346	0.003036	-0.01131	0.009743	-0.0303	0.022248	-0.00709	-0.0068	0.002958	-0.01274	0.023624	0.0064	-0.00264	0.002666	4.61E-04	-0.00085	0.000385
0.203466	3.09E-12	2.86E-12	-5.42E-12	8.02E-12	-7.89E-12	-1.87E-11	-0.05441	0.016531	-0.01039	-0.00827	0.010409	-0.01406	0.004245	-0.01083	0.012344	0.004007	-0.01264	0.003738	-0.01384	0.010807	0.002737	-0.00164	0.003097	7.64E-04	-0.00241	0.000828
0.205333	1.81E-12	1.84E-12	-6.88E-12	9.21E-12	-2.24E-11	-4.54E-11	-0.05058	0.01565	-0.00719	-0.00415	0.019338	-0.02098	-0.00352	-0.00535	0.008197	0.009172	-0.02098	0.00488	-0.01166	0.006506	0.001155	0.002295	0.003483	1.14E-03	-0.00225	0.001795
0.2072	-3.58E-12	1.43E-11	-1.45E-11	9.23E-11	-1.34E-10	-1.56E-10	-0.04874	0.015287	-0.00698	0.018357	0.027143	-0.03288	-0.00688	-0.00384	0.006777	0.001452	-0.03063	0.006207	-0.0106	0.005157	0.000622	0.011198	0.003227	1.61E-03	-0.00201	0.003569
0.209066	-1.74E-11	4.83E-11	-3.21E-11	3.11E-10	-3.91E-10	-4.15E-10	-0.04576	0.017737	-0.01027	0.001879	0.04158	-0.03716	-0.00855	-0.00606	0.006695	0.026973	-0.04178	0.006797	-0.01052	0.005257	0.000423	0.013808	0.003068	2.18E-03	-0.00194	0.004759
0.210933	-3.9E-11	1.01E-10	-5.61E-11	6.74E-10	-7.43E-10	-7.82E-10	-0.05531	0.012604	0.000442	0.0797	0.030623	-0.05129	-0.00033	0.002478	0.005014	-0.02749	-0.03999	0.005254	-0.0125	0.001997	0.000285	0.036691	-0.00277	2.85E-03	-0.00217	0.007739
0.2128	-6.76E-11	1.88E-10	-7.84E-11	1.31E-09	-1.17E-09	-1.18E-09	-0.05725	0.007841	0.009359	0.061245	0.006952	-0.02476	0.005355	0.010215	0.003241	-0.02358	-0.01392	-0.00421	-0.01381	-0.00091	0.000239	0.045612	-0.01576	3.97E-03	-0.00235	0.009378
0.214666	-7.35E-11	1.9E-10	-7.87E-11	1.35E-09	-1.27E-09	-1.18E-09	-0.06365	0.019162	-0.00255	0.069854	0.054389	-0.07483	0.004649	-0.00214	0.005381	-0.00468	-0.07433	0.032949	-0.0163	0.001695	0.000227	0.044944	0.032756	-8.10E-04	-0.0027	0.00793
0.216533	-6.49E-11	1.22E-10	-5.19E-11	1.19E-09	-1.39E-09	-8.33E-10	-0.07294	0.028771	-0.01141	0.079561	0.085853	-0.11111	0.007721	-0.01292	0.007071	1.30E-03	-0.11449	0.059975	-0.01935	0.003712	0.000165	0.051253	0.065698	-0.0027	-0.00307	0.008922
0.2184	-2.89E-11	1.22E-11	-4.98E-11	1.02E-09	-1.78E-09	-6.11E-10	-0.08021	0.026155	-0.00383	0.111753	0.080575	-0.11417	0.016714	-0.00838	0.005313	-0.0104	-0.11265	0.058286	-0.0221	0.001369	0.000105	0.07791	0.059192	-0.00095	-0.00336	0.015529
0.220266	-2.59E-12	-8E-11	-3.28E-11	7.75E-10	-1.94E-09	-2.69E-10	-0.08208	0.017826	0.011949	0.13832	0.064773	-0.10779	0.02538	0.005062	0.001283	-0.00744	-0.10624	0.059752	-0.02397	-0.00342	0.000103	0.103611	0.057638	7.58E-05	-0.00354	0.021586
0.222133	-1.71E-11	-9.85E-11	3.19E-11	8.66E-10	-2.07E-09	2.5E-10	-0.08319	0.000519	0.037126	0.157738	0.002116	-0.0396	0.039997	0.025615	-0.00564	-0.02577	-0.0306	0.014119	-0.02569	-0.01091	0.000117	0.143351	-0.00095	0.003359	-0.00363	0.032118
0.224	-1.36E-11	-9.36E-11	2.04E-11	9.76E-10	-2.16E-09	1.82E-10	-0.091	0.006889	0.031934	0.191849	0.041316	-0.08978	0.044048	0.017531	-0.00544	-0.01654	-0.08248	0.042922	-0.02869	-0.00959	0.000118	0.157064	0.032394	0.002424	-0.00398	0.035537
0.225866	-1.54E-11	-9.71E-11	2.92E-11	9.62E-10	-2.21E-09	2.51E-10	-0.09539	0.000642	0.042081	0.219979	0.030871	-0.08245	0.055194	0.022745	-0.00908	-0.0202	-0.07316	0.037174	-0.03098	-0.01241	0.000159	0.181427	0.02434	0.00304	-0.00417	4.22E-02
0.227733	-9.39E-12	-1.15E-10	2.72E-11	7.76E-10	-2.16E-09	2.73E-10	-0.09992	-0.00061	0.044929	0.240518	0.035904	-0.09279	0.06587	0.02007	-0.01064	-0.01955	-0.08233	0.04316	-0.03324	-0.01273	0.000192	0.201299	0.030397	0.003225	-0.00441	4.79E-02
0.2296	-5.25E-12	-1.2E-10	2.41E-11	6.31E-10	-2.09E-09	2.62E-10	-0.10709	-0.00593	0.053584	0.263328	0.030787	-0.09183	0.081346	0.021429	-0.01344	-0.0207	-0.08002	0.042945	-0.03574	-0.01436	0.00027	0.221778	0.029452	0.00352	-0.00472	5.40E-02
0.231466	-6.31E-12	-9.62E-11	1.81E-11	6.8E-10	-2.07E-09	1.61E-10	-0.11144	-0.01187	0.060942	0.283785	0.021286	-0.08488	0.095056	0.022004	-0.01585	-0.02225	-0.07196	0.03926	-0.03713	-0.01556	0.00037	0.242166	0.024741	3.75E-03	-0.00499	6.02E-02
0.233333	6.15E-13	-9.31E-11	7.89E-12	5.4E-10	-1.96E-09	7.94E-11	-0.11159	-0.01453	0.061045	0.294101	0.019441	-0.08421	0.100387	0.018537	-0.01616	-0.0213	-0.07065	0.039611	-0.03658	-0.01487	0.000419	0.259505	0.024686	3.87E-03	-0.005	6.60E-02
0.2352	1.1E-11	-9.65E-11	-4.8E-12	3.44E-10	-1.81E-09	-1.38E-11	-0.09339	-0.02163	0.059939	0.328137	1.07E-02	-0.08833	0.084153	0.024033	-0.01785	-0.02396	-0.07265	0.041543	-0.02991	-0.01601	0.000497	0.276127	0.026588	3.98E-03	-0.00405	7.15E-02
0.237066	2.44E-11	-1.12E-10	-1.89E-11	4.33E-12	-1.53E-09	-8.04E-11	-0.07471	-0.02042	0.046628	0.323257	0.015197	-0.09723	0.062341	0.019505	-0.01499	-2.03E-02	-0.08102	0.047565	-0.02256	-0.01311	0.000398	0.287226	0.032998	4.13E-03	-0.00279	7.61E-02
0.238933	2.03E-11	-7.33E-11	-2.32E-11	1.43E-10	-1.34E-09	-1.66E-10	-0.06081	-0.02244	0.040487	0.344567	0.018481	-0.11338	0.045953	0.020745	-0.01394	-0.01898	-0.09541	5.69E-02	-0.01743	-0.01213	0.00041	0.296048	0.043014	4.47E-03	-0.00206	8.00E-02
0.2408	2.03E-11	-6.09E-11	-2.59E-11	5.54E-11	-1.08E-09	-1.92E-10	-0.04457	-0.02164	0.031078	0.352093	0.022177	-1.31E-01	0.027673	0.019781	-0.01157	-0.01615	-0.11167	0.067765	-0.0119	-0.01008	0.000363	0.30212	0.054768	5.01E-03	-0.00124	8.35E-02
0.242666	2.07E-11	-5.24E-11	-2.85E-11	-3.84E-11	-8.65E-10	-2.18E-10	-0.03339	-0.02087	0.0243	0.360028	0.02397	-0.1467	0.01594	0.018683	-0.00935	-0.01322	-0.12584	0.077194	-0.00781	-0.00818	0.000308	0.306579	0.064938	5.67E-03	-0.00061	8.66E-02
0.244533	2.18E-11	-4.95E-11	-3.18E-11	-1.42E-10	-7.15E-10	-2.52E-10	-0.02135	-0.02063	0.019354	0.360936	0.022357	-0.15773	0.005299	0.019026	-0.00773	-0.00932	-0.13639	0.084335	-0.00366	-0.00688	0.000269	0.309073	0.072753	6.35E-03	3.75E-05	8.93E-02
0.2464	2.25E-11	-5.03E-11	-3.49E-11	-2.46E-10	-6.17E-10	-2.87E-10	-0.01834	-0.02039	0.017699	0.364205	0.023173	-0.17159	0.002113	0.01928	-0.00646	-0.00398	-0.15013	0.092905	-0.00168	-0.00584	0.000236	0.308286	0.082226	0.007265	0.000358	9.11E-02
0.248266	2.26E-11	-5.15E-11	-3.69E-11	-3.4E-10	-5.36E-10	-3.13E-10	-0.01587	-0.02031	0.017398	0.363465	0.022107	-0.18188	0.000182	0.020165	-0.00562	0.000819	-0.16072	0.099142	6.34E-05	-0.0052	0.000216	0.30668	0.089303	0.008143	0.000634	9.27E-02
0.250133	1.96E-11	-5.06E-11	-3.4E-11	-4.07E-10	-4.53E-10	-2.98E-10	-0.01328	-0.01777	0.015014	0.359567	0.025518	-0.19935	-0.00307	0.019416	-0.00408	0.007269	-0.17855	0.109339	0.001571	-0.00388	0.000147	0.301236	0.100872	0.009457	0.000894	9.33E-02
0.252	1.54E-11	-4.85E-11	-2.87E-11	-4.49E-10	-3.81E-10	-2.63E-10	-0.01084	-0.01413	0.012077	0.353281	0.030517	-0.21844	-0.00659	0.018058	-0.00242	0.013938	-0.19813	0.120229	0.002833	-0.00239	5.77E-05	0.293944	0.113341	0.011021	0.001123	9.35E-02
0.253866	1.06E-11	-4.7E-11	-2.2E-11	-4.74E-10	-3.41E-10	-2.15E-10	-0.01026	-0.00954	0.009041	0.346597	0.037762	-0.24029	-0.00861	0.015911	-0.00062	0.022162	-0.22097	0.132391	0.003641	-0.00068	-5.39E-05	0.283985	0.127364	0.012916	0.001272	9.30E-02
0.255733	4.92E-12	-4.81E-11	-1.29E-11	-5.02E-10	-3.41E-10	-1.46E-10	-0.00589	-0.0042	0.004581	0.33847	0.045938	-0.26308	-0.01367	0.013578	0.001212	0.030323	-0.2448	0.145556	0.004834	0.001089	-0.00018	0.272533	0.142579	0.01523	0.001502	9.20E-02
0.2576	3.49E-12	-5E-11	-1.16E-11	-5.21E-10	-3.62E-10	-1.46E-10	-0.00806	-3.69E-06	0.002747	0.334903	0.051602	-0.27721	-0.01179	0.01093	0.002705	0.034999	-0.26119	0.14943	0.0052	0.002662	-0.0003	0.263134	0.147948	0.016281	0.001527	9.14E-02
0.259466	-2.08E-11	-5.66E-11	3.18E-11	-5.67E-10	-4.26E-10	2.14E-10	-0.01118	0.028404	-0.02572	0.338363	0.103847	-0.39777	-0.02958	-0.00923	0.011492	0.048911	-0.37472	0.219958	0.002472	0.012148	-0.001	0.231568	0.224952	0.026726	0.00146	8.50E-02
0.261333	-4.88E-12	-5.78E-11	3.09E-12	-5.88E-10	-4.29E-10	-2.76E-11	-0.00112	0.003396	0.000298	0.305591	0.051612	-0.27863	-0.01058	0.007963	0.004291	0.054518	-0.27001	0.152416	0.008142	0.004329	-0.00043	0.242091	0.153478	0.019165	0.001852	8.95E-02
0.2632	-8.63E-12	-6.02E-11	1.06E-11	-5.95E-10	-4.74E-10	3.43E-11	-2.27E-05	0.010524	-0.0071	0.29466	0.062467	-0.30111	-0.01325	0.002291	0.006689	0.063518	-0.29438	0.164917	0.008283	0.006993	-0.00063	0.22765	0.167974	0.022189	0.0019	8.73E-02
0.265066	-7.74E-12	-6.24E-11	8.81E-12	-6.03E-10	-5.18E-10	1.76E-11	0.005065	0.009252	-0.0072	0.277558	0.057989	-0.28546	-0.0118	0.002	0.006773	0.071829	-0.28403	0.155924	0.009837	0.007077	-0.00063	0.219535	0.159324	0.022127	0.002047	8.68E-02
0.266933	-7.54E-12	-6.56E-11	8.44E-12	-6.15E-10	-5.78E-10	1.3E-11	0.010184	0.010402	-0.01059	0.262247	0.058332	-0.27939	-0.01256	-0.00046	0.00749	0.07967	-0.28236	0.151859	0.010852	0.007864	-0.00069	0.209867	0.155871	0.022686	0.00216	0.085685
0.2688	-8.79E-12	-6.99E-11	1.14E-11	-6.38E-10	-6.47E-10	3.78E-11	0.013884	0.01372	-0.01641	0.247906	0.062632	-0.28242	-0.01449	-0.00476	0.008582	0.088039	-0.28894	0.153351	0.011211	0.00908	-0.00078	0.198621	0.15822	0.02421	0.002207	0.084088
0.270666	-7.77E-12	-7.43E-11	9.73E-12	-6.71E-10	-7.1E-10	2.43E-11	0.019342	0.012055	-0.01787	0.230386	0.058996	-0.26474	-0.015	-0.00565	0.008244	0.096657	-0.27641	0.143995	0.012069	0.008655	-0.00073	0.190768	0.148786	0.023902	0.002277	0.083364
0.272533	-4.56E-12	-7.82E-11	3.01E-12	-7.06E-10	-7.64E-10	-3.13E-11	0.027081	0.0054	-0.01526	0.209302	0.048467	-0.22906	-0.01546	-0.00298	0.006549	0.105557	-0.24702	0.125709	0.013345	0.006683	-0.00057	0.185613	0.129629	0.021895	0.002376	0.083289
0.2744	1.55E-12	-8.08E-11	-1.21E-11	-7.33E-10	-8.07E-10	-1.62E-10	0.040189	-0.00873	-0.00743	0.192903	0.031052	-0.17604	-0.01901	0.005246	0.002965	0.11325	-0.20161	0.097052	0.015514	0.002576	-0.00025	0.183838	0.099296	0.01746	0.002597	0.084174
0.276266	3.94E-12	-8.31E-11	-1.86E-11	-7.58E-10	-8.46E-10	-2.19E-10	0.041699	-0.00973	-0.00822	0.174851	0.027738	-0.15675	-0.01946	0.004382	0.002118	0.120271	-0.18665	0.087003	0.015396	0.001689	-0.00017	0.176725	0.088721	0.016318	0.002511	0.083457
0.278133	5.73E-12	-8.48E-11	-2.46E-11	-7.8E-10	-8.81E-10	-2.72E-10	0.043428	-0.01421	-0.00611	0.161465	0.023971	-0.13898	-0.02203	0.006651	7.08E-05	0.127198	-0.17293	0.078162	0.015227	-0.0005	-4.56E-06	0.169552	0.079305	0.015307	0.002431	0.082688
0.28	7.93E-12	-8.64E-11	-3.21E-11	-8.04E-10	-9.08E-10	-3.41E-10	0.039087	-0.01106	-0.00715	0.147735	0.019435	-0.11889	-0.01982	0.00413	-0.00038	0.132572	-0.15629	0.067773	0.013905	-0.00086	3.34E-05	0.162857	0.068121	1.38E-02	0.00217	0.081908
0.281866	9.22E-12	-8.78E-11	-3.77E-11	-8.24E-10	-9.34E-10	-3.92E-10	0.036883	-0.00943	-0.00764	0.133813	0.017258	-0.10555	-0.02248	0.003584	-0.00145	0.137312	-0.14561	0.061352	0.012436	-0.00191	9.11E-05	0.155098	0.06109	1.30E-02	0.001956	0.080749
0.283733	9.86E-12	-8.88E-11	-4.18E-11	-8.41E-10	-9.55E-10	-4.31E-10	0.028093	-0.0094	-0.00523	0.121565	0.016413	-0.09687	-0.02211	0.00475	-0.00321	0.140902	-0.13885	0.057266	0.010055	-0.00361	0.000174	0.146725	0.05653	1.26E-02	0.001589	0.079212
0.2856	9.57E-12	-8.96E-11	-4.28E-11	-8.53E-10	-9.8E-10	-4.4E-10	0.025403	-0.00837	-0.00503	0.109929	0.017908	-0.09577	-0.0277	0.005783	-0.00424	0.144232	-0.13898	0.057429	0.008007	-0.00457	0.000193	0.137278	0.056549	1.31E-02	0.001357	0.077288
0.287466	8.86E-12	-9.02E-11	-4.32E-11	-8.61E-10	-0.000000001	-4.44E-10	0.002507	-0.01358	0.004193	0.099224	0.018872	-0.09443	-0.02186	0.012008	-0.00763	0.145905	-0.1383	0.057285	0.004015	-0.00776	0.000328	0.127793	0.0563	1.34E-02	0.000739	0.075023
0.289333	7.69E-12	-9.1E-11	-4.12E-11	-8.68E-10	-1.03E-09	-4.26E-10	-0.00673	-0.01357	0.006453	0.088728	0.021774	-0.09844	-0.02438	0.014442	-0.00867	0.147029	-0.14239	0.059807	0.001214	-0.00866	0.000317	0.117697	0.059051	1.45E-02	0.000408	0.072391
0.2912	6.35E-12	-9.19E-11	-3.79E-11	-8.75E-10	-1.06E-09	-3.97E-10	-0.0165	-0.01312	0.008557	0.078019	0.02468	-0.10259	-0.02592	0.016603	-0.00916	0.147667	-0.14636	0.062441	-0.00168	-0.00902	0.000278	0.107364	0.062075	1.55E-02	7.13E-05	0.069349
0.293066	5.28E-12	-9.31E-11	-3.59E-11	-8.84E-10	-1.1E-09	-3.78E-10	-0.03081	-0.01039	0.010589	0.0664	0.026807	-0.10348	-0.02256	0.017386	-0.009	0.147467	-0.14695	0.063091	-0.00536	-0.00873	0.000207	0.097825	0.063069	1.61E-02	-0.00039	0.066546
0.294933	4.01E-12	-9.33E-11	-3.18E-11	-8.81E-10	-1.14E-09	-3.4E-10	-0.0251	-0.00839	0.008114	0.055331	0.029	-0.10535	-0.03071	0.017006	-0.00744	0.146498	-0.14821	0.064347	-0.00605	-0.00723	0.000109	0.087858	0.064931	1.68E-02	-0.00038	0.063127
0.2968	2.93E-12	-9.21E-11	-2.83E-11	-8.67E-10	-1.18E-09	-3.07E-10	-0.02213	-0.00757	0.007104	0.043894	0.029645	-0.10282	-0.03547	0.017062	-0.00608	0.144669	-0.14498	0.063328	-0.0069	-0.00593	4.23E-05	0.078577	0.06442	1.70E-02	-0.00045	0.059792
0.298666	1.97E-12	-8.9E-11	-2.47E-11	-8.35E-10	-1.22E-09	-2.73E-10	-0.01328	-0.00877	0.005787	0.032602	0.029115	-0.09755	-0.043	0.017496	-0.00465	0.142342	-0.13896	0.061017	-0.00653	-0.00465	6.16E-06	6.96E-02	0.062615	1.67E-02	-0.00039	5.63E-02
0.300533	1.31E-12	-8.43E-11	-2.15E-11	-7.92E-10	-1.26E-09	-2.41E-10	-0.00443	-0.01026	0.004657	0.020907	0.027424	-0.08912	-0.049	0.017621	-0.00332	0.139388	-0.12963	0.057363	-0.00598	-0.00346	-6.50E-06	0.06125	0.059355	1.62E-02	-0.00034	5.30E-02
0.3024	1.15E-12	-7.93E-11	-2.12E-11	-7.46E-10	-1.29E-09	-2.36E-10	0.014548	-0.01035	0.000746	0.011285	0.02297	-0.07543	-0.05892	0.015436	-0.00124	0.134365	-0.11464	0.050852	-0.00393	-0.00159	-1.74E-05	0.053591	0.052932	1.47E-02	-0.00011	0.049639
0.304266	8.13E-13	-7.5E-11	-2.06E-11	-7.14E-10	-1.32E-09	-2.28E-10	0.034285	-0.01158	-0.00293	-0.00196	0.020958	-0.06386	-0.06905	0.013649	0.000306	0.129194	-0.10169	0.045477	-0.00135	-0.00026	5.66E-06	0.04577	0.047822	1.34E-02	0.000144	0.045969
0.306133	-6.6E-14	-7.16E-11	-2.14E-11	-6.95E-10	-1.35E-09	-2.38E-10	0.059264	-0.01844	-0.00506	-0.01108	0.01612	-0.0505	-0.08213	0.014372	0.001111	0.123293	-0.08682	0.039542	0.002471	0.000176	8.40E-05	0.038535	0.042039	1.20E-02	0.000511	0.042331
0.308	-1.9E-12	-6.84E-11	-2.21E-11	-6.8E-10	-1.4E-09	-2.53E-10	0.086777	-0.01565	-0.01249	-0.01948	0.015135	-0.0428	-0.09442	0.00855	0.003285	0.116403	-0.07726	0.035162	0.006289	0.00219	9.94E-05	0.031595	0.038095	1.08E-02	0.000915	0.038617
0.309866	-5.36E-12	-6.36E-11	-1.76E-11	-6.55E-10	-1.43E-09	-2.28E-10	0.118872	-0.00633	-0.02432	-0.0279	0.017904	-0.04357	-0.10797	-0.00221	0.006411	0.10994	-0.07595	0.035227	0.010625	0.005397	7.99E-05	0.02419	0.039199	1.10E-02	0.00142	0.034224
0.311733	-9.34E-12	-5.88E-11	-8.4E-12	-6.25E-10	-1.44E-09	-1.65E-10	0.147062	0.021203	-0.0446	-0.02945	0.033287	-0.0642	-0.116	-0.02425	0.011402	0.099842	-0.09345	0.039374	0.013691	0.011271	-3.95E-05	0.016846	0.045629	1.17E-02	0.00186	0.02941
0.3136	-1.85E-11	-4.96E-11	2.05E-11	-5.52E-10	-1.44E-09	5.64E-11	0.177826	0.047808	-0.06601	-0.04543	0.052644	-0.09408	-0.12659	-0.0465	0.01624	0.1016	-0.12218	0.057378	0.017582	0.017157	-0.00012	0.006605	0.06684	1.87E-02	0.002424	0.022328
0.315466	-3.19E-11	-4E-11	2.6E-11	-4.4E-10	-1.43E-09	4.67E-11	0.202452	0.046634	-0.07177	-0.04792	0.047348	-0.07838	-0.13671	-0.05036	0.016996	0.094296	-0.10473	0.051349	0.022338	0.017703	6.31E-05	0.002004	0.059937	1.73E-02	0.002972	0.018723
0.317333	-5.46E-11	-4.23E-11	4.23E-11	-3.58E-10	-1.41E-09	1.13E-10	0.129314	0.0462	-0.05289	0.100249	0.016168	-0.10238	-0.08181	-0.04214	0.011546	-0.05621	-0.07989	0.040053	0.012178	0.012077	0.000406	0.039286	0.046265	1.46E-02	0.00176	0.018939
0.3192	-5.91E-11	-5.15E-11	8.24E-11	-9.09E-11	-3.75E-10	5.18E-10	0.120424	0.024782	-0.03808	-0.00344	0.000655	-0.01081	-0.07249	-0.02538	0.006125	-0.02797	-0.00225	0.001757	0.016076	0.00395	0.001135	0.00396	0.002425	2.81E-04	0.002615	-0.00021
0.321066	-7.05E-11	-1.02E-10	1.17E-10	-4.3E-10	-5.56E-10	7.12E-10	-0.05584	-0.03153	0.038002	0.029414	-0.00932	-0.01108	0.022391	0.040285	-0.01527	-0.05825	0.007324	-7.50E-04	0.00457	-0.02329	0.002252	0.011225	-6.60E-04	8.83E-05	0.002305	0.000168
0.322933	-3.04E-11	-5.71E-11	7.8E-11	-4.17E-10	-2.96E-10	4.75E-10	0.051398	-0.03078	0.010464	-0.0181	-0.00805	0.009362	-0.03979	0.026921	-0.01319	-0.02503	0.01634	-0.00225	0.033405	-0.02503	0.002707	0.000178	-0.00288	-1.40E-04	0.006096	-0.00083
0.3248	2.12E-11	-2.12E-11	1.61E-11	-6.04E-10	9.79E-11	9.94E-11	0.118269	-0.02784	-0.00887	-0.06149	-0.00204	0.021534	-0.07714	0.016743	-0.01265	0.009383	0.016899	-0.00206	0.056544	-0.02743	0.002701	-0.01074	-0.00293	-2.00E-04	0.009752	-0.00179
0.326666	-5.37E-13	-6.03E-11	5.5E-11	-1.4E-09	4.28E-10	3.67E-10	0.114813	-0.05691	0.007613	-0.07623	-0.00624	0.033618	-0.08295	0.037822	-0.01944	0.021859	0.024687	-0.00371	0.072939	-0.03784	0.002368	-0.01469	-0.00537	-0.00039	0.01297	-0.00216
0.328533	-9.58E-12	4.86E-11	3.9E-11	-2.67E-09	2.48E-09	4.11E-10	0.081457	-0.07127	0.019682	-0.07867	-0.00619	0.035995	-0.06049	0.039422	-0.01074	0.023574	0.026226	-0.00421	0.077096	-0.02414	0.000936	-0.01602	-0.00614	-0.00043	0.01579	-0.00236
0.3304	2.85E-11	4.27E-10	-6.97E-12	-3.94E-09	6.73E-09	4.28E-10	0.130043	-0.00621	-0.03614	-8.66E-02	0.009346	0.0224	-0.05615	-0.02499	0.008244	0.027815	0.011095	-0.0015	0.090395	0.001049	-1.82E-05	-0.01906	-0.00247	-0.00018	0.020582	-0.00275
0.332266	-1.95E-10	5.65E-10	1.62E-10	-5.99E-09	0.00000001	1.87E-09	0.168244	0.09513	-0.12304	-0.06944	0.031198	-0.00797	-0.01409	-0.14225	0.065983	0.00685	-0.01284	0.003099	0.082424	0.079357	-0.00083	-0.01601	0.003906	0.000277	0.023742	-0.00267
0.334133	1.05E-10	7.49E-10	-1.87E-10	-5.8E-09	1.16E-08	-3.25E-10	0.178535	0.029781	-0.08561	-0.08524	0.017659	0.014774	-0.03857	-0.08598	0.038617	0.027008	3.45E-03	-0.00085	0.120271	0.039798	-0.00078	-0.0207	-0.00142	-0.00011	0.030617	-0.00302
0.336	-2.52E-10	8.44E-10	2.49E-10	-5.04E-09	1.18E-08	2.76E-09	0.204781	0.072032	-0.12949	-0.08474	0.026816	0.005924	-0.02083	-0.13951	0.066601	0.025773	-0.00512	0.000485	0.127464	0.074853	-0.00058	-0.02185	0.000394	1.04E-05	0.034867	-0.0032
0.337866	1.98E-10	1.17E-09	-3.63E-10	-1.3E-09	1.11E-08	-1.3E-09	0.215202	0.035381	-0.11259	-0.09904	0.019603	0.021264	-0.03432	-0.11302	0.055246	0.043872	0.00423	-0.00234	0.155227	0.058393	-0.00085	-0.0266	-0.00314	-0.00021	0.040976	-0.00363
0.339733	6.33E-11	1.28E-09	-2.1E-10	1.29E-09	9.42E-09	-2.25E-10	0.238816	0.056508	-0.14128	-0.10044	0.023181	0.01931	-0.02682	-0.14389	0.072148	0.045396	0.001671	-0.00248	0.167522	0.07816	-0.00056	-0.02791	-0.0031	-0.0002	0.045614	-0.00381
0.3416	1.88E-10	1.4E-09	-4.14E-10	4.54E-09	7.06E-09	-1.62E-09	0.258639	0.057872	-0.15481	-0.10327	0.022627	0.022225	-0.0271	-0.15501	0.079277	0.050577	0.002701	-0.00352	0.184635	0.085425	-0.00043	-0.0296	-0.00407	-0.00024	0.050698	-0.00399
0.343466	-1.53E-10	1.53E-09	5.09E-11	7.76E-09	4.62E-09	1.61E-09	0.281751	6.84E-02	-0.17759	-0.09772	0.023349	0.020123	-0.023	-0.17714	0.093833	0.047178	0.001672	-0.00384	0.198089	0.101575	0.000103	-0.02894	-0.00416	-0.00023	0.055469	-0.00395
0.345333	2.41E-10	1.69E-09	-5.37E-10	1.19E-08	1.76E-09	-2.52E-09	0.29002	0.039547	-0.16471	-0.10237	0.015998	0.031373	-0.03242	-0.15757	0.086256	0.057532	0.009125	-0.0066	0.220049	0.091176	-0.00012	-0.03113	-0.00694	-0.00033	0.06088	-0.00418
0.3472	2.79E-10	1.71E-09	-6.15E-10	1.46E-08	-1.11E-09	-3.15E-09	0.306972	0.038113	-0.17536	-0.09982	0.014312	0.032486	-0.03297	-0.16521	0.092396	0.058131	0.009768	-0.00735	0.234571	0.097207	0.000231	-0.03134	-0.00739	-0.00032	0.065468	-0.00433
0.349066	2.87E-10	1.67E-09	-6.42E-10	1.66E-08	-4.02E-09	-3.45E-09	0.324198	0.033788	-0.18347	-0.09962	0.011596	0.035137	-0.03485	-0.16973	0.096756	0.060861	0.011142	-0.00821	0.248682	0.101103	0.000602	-0.03183	-0.00791	-0.00032	0.069903	-0.00444
0.350933	2.45E-10	1.57E-09	-5.85E-10	1.78E-08	-6.76E-09	-3.18E-09	0.341167	0.031305	-0.19258	-0.09696	0.008509	0.037034	-0.03706	-0.17525	0.101497	0.061194	0.012673	-0.00888	0.261539	0.105414	0.001078	-0.03139	-0.0083	-0.0003	0.074141	-0.00443
0.3528	1.65E-10	1.39E-09	-4.53E-10	1.79E-08	-9.12E-09	-2.4E-09	0.356885	0.029598	-0.20121	-0.08973	0.004464	0.038261	-0.0383	-0.18066	0.105825	0.057604	0.01513	-0.00954	0.271852	0.109276	0.001647	-0.02948	-0.00878	-0.00028	0.077788	-0.00423
0.354666	9.22E-11	1.15E-09	-3.17E-10	1.69E-08	-1.08E-08	-1.6E-09	0.369267	0.027702	-0.20799	-0.07931	0.002264	0.035075	-0.03935	-0.18448	0.108829	0.051135	0.014237	-0.00889	0.280392	0.111679	0.002229	-0.0265	-0.008	-0.00022	0.081	-0.00386
0.356533	3.76E-11	8.74E-10	-2E-10	0.000000015	-1.17E-08	-9.37E-10	0.382271	0.025225	-0.21374	-0.06707	-0.0002	0.031561	-0.04103	-0.18728	0.111	0.042936	0.013841	-0.00814	0.287567	0.113156	0.002836	-0.02279	-0.00724	-0.00016	0.083878	-0.00337
0.3584	-1.59E-12	6.09E-10	-1.04E-10	1.26E-08	-1.17E-08	-3.94E-10	0.392707	0.02332	-0.21829	-0.05099	-0.00374	0.028675	-0.04274	-0.18938	0.112431	0.030594	0.015944	-0.00814	0.293138	0.113873	0.003454	-0.01788	-0.00733	-0.00011	0.086392	-0.00271
0.360266	-2.44E-11	3.87E-10	-3.45E-11	1.02E-08	-1.12E-08	-9.55E-12	0.401712	0.020013	-0.22011	-0.03505	-0.00728	0.025873	-0.0444	-0.1892	0.11227	0.018415	0.018113	-0.00823	0.296991	0.112892	0.004018	-0.01297	-0.00752	-4.62E-05	0.088457	-0.00203
0.362133	-4.29E-11	1.99E-10	2.52E-11	7.78E-09	-1.03E-08	3.3E-10	0.407726	0.01602	-0.21955	-0.01936	-0.01017	0.022461	-0.04583	-0.18724	0.110791	0.005907	0.019776	-0.00832	0.299286	0.110564	0.004514	-0.00847	-0.00768	1.99E-07	0.090153	-0.00148
0.364	-5.6E-11	5.47E-11	7.48E-11	5.58E-09	-9.19E-09	6.26E-10	0.409836	0.01091	-0.21585	-0.00544	-0.01305	0.019829	-0.04599	-0.18316	0.107773	-0.00547	0.021747	-0.0087	0.299419	0.106689	0.004911	-0.00461	-0.00811	4.20E-05	0.091315	-0.001
0.365866	-6.45E-11	-5.63E-11	1.15E-10	3.6E-09	-7.94E-09	8.68E-10	0.409633	0.005041	-0.21044	0.006075	-0.01553	0.017679	-0.04584	-0.17793	0.103951	-0.01545	0.023601	-0.00921	0.298128	0.102084	0.005242	-0.0016	-0.00866	8.21E-05	0.092129	-0.00062
0.367733	-6.2E-11	-1.4E-10	1.35E-10	1.87E-09	-6.71E-09	9.71E-10	0.405708	-0.00123	-0.20364	0.01626	-0.01753	0.015416	-0.04493	-0.17201	0.09927	-0.02515	0.025243	-0.00976	0.295217	0.09673	0.005459	0.000738	-0.00925	0.00012	0.092555	-0.00031
0.3696	-6.71E-11	-1.98E-10	1.57E-10	4.38E-10	-5.62E-09	1.09E-09	0.39944	-0.00556	-0.20164	0.022167	-0.01732	0.011572	-0.04084	-0.17143	0.098762	-0.03335	0.024852	-0.00937	0.289296	0.096425	0.006208	0.001675	-0.00895	0.00015	0.092186	-0.00015
0.371466	-2.46E-11	-2.22E-10	1.46E-10	-4.49E-10	-4.92E-09	9.84E-10	0.359294	0.011399	-0.19796	0.021453	-0.00721	-6.70E-05	-0.0163	-0.18065	0.082473	-0.03505	0.014159	-0.00491	0.275149	0.079147	0.003652	-0.00027	-0.00461	0.000134	0.091605	-0.00035
0.373333	1.43E-10	-1.98E-10	4.61E-11	-5.05E-10	-4.92E-09	3.06E-10	0.244652	0.073417	-0.18231	0.012254	0.021946	-0.02692	0.049852	-0.20327	0.023369	-0.02443	-0.0167	0.007245	0.246595	0.01498	-0.0073	-0.00672	0.007427	2.70E-05	0.091678	-0.0011
