# Supplementary material for: Computational modelling of muscle fibre operating ranges in the hindlimb of a small ground bird (Eudromia elegans), with implications for modelling locomotion in extinct species
Source: PLoS Comput Biol. 2021 Apr 1;17(4):e1008843. doi: 10.1371/journal.pcbi.1008843 (PMC8016346; doi:10.1371/journal.pcbi.1008843)
Supplement: S1 Code. MATLAB code used for (a) processing raw forceplate data, (b) performing the tracking simulations, (c) performing the inverse simulation, and (d) performing the static simulations — (ZIP) [file pcbi.1008843.s007.zip › Inverse Simulation/Solve_and_Tune_MRS_Tinamou.m]

%% Code for solving the muscle redundancy problem for walking and running,
% whilst simultaneously tuning selected MTU parameters. 
% Based on the Muscle Redundancy Solver v2.1 code 
% (https://simtk.org/projects/optcntrlmuscle)

clear all;close all;clc

%% Add main folder and subfolder to Matlab path (installation)
filepath=which([mfilename '.m']);
[Dir,~,~]=fileparts(filepath); 
addpath(genpath(Dir));

%% Needed Input Arguments
IK_path_run    = [Dir '\Running\Tinamou_GroundedRun_Kinematics.mot'];
ID_path_run    = [Dir '\Running\Tinamou_GroundedRun_inverse_dynamics_FromTracking.sto'];
IK_path_walk   = [Dir '\Walking\Tinamou_Walk_Kinematics.mot'];
ID_path_walk   = [Dir '\Walking\Tinamou_Walk_inverse_dynamics_FromTracking.sto'];

model_path = [Dir '\DDT09_Tinamou_Model_Before_Tuning.osim'];
    
time_run=[0 0.373333]; % Left stride
time_walk=[0 0.589333]; % Left stride

Out_path   = [Dir '\Output'];

Misc.Run_MA = 0; %0 = MuscleAnalysis will not run, rather will just load the results from a previous run (saves time).
Misc.DofNames_Input={'L_hip_extension','L_hip_abduction','L_hip_rotation',...
                     'L_knee_extension','L_knee_abduction','L_knee_rotation',...
                     'L_ankle_extension','L_ankle_abduction','L_ankle_rotation',...
                     'L_MTP_angle'};

Misc.MuscleNames_Input={}; % Selects all muscles for input DOFs when empty

%% Optional Input Arguments
Misc.MuscleNames_Input={'L_IC','L_ILPR','L_ILPOa','L_ILPOp','L_AMB','L_FMTL',...
        'L_FMTI','L_FMTM','L_ILFB','L_FCLP','L_FCLA','L_FCM','L_IFE',...
        'L_ITCr','L_ITM','L_ITCaa','L_ITCap','L_ISF','L_OM','L_OL',...
        'L_CFP','L_PIFML','L_GL','L_GI','L_GM','L_FL','L_TCf','L_TCt',...
        'L_EDL','L_FDL','L_FHL','L_FP2','L_FPP2','L_FP3','L_FPP3','L_FP4'};
Misc.Atendon=100*ones(1,36);

Misc.f_cutoff_ID = 20;    % cutoff frequency filtering ID
Misc.f_order_ID = 4;      % order frequency filtering ID
Misc.f_cutoff_lMT = 20;   % cutoff frequency filtering lMT
Misc.f_order_lMT = 4;     % order frequency filtering lMT
Misc.f_cutoff_dM= 20;     % cutoff frequency filtering MA
Misc.f_order_dM = 4;      % order frequency filtering MA
Misc.f_cutoff_IK= 20;     % cutoff frequency filtering IK
Misc.f_order_IK = 4;      % order frequency filtering IK

Misc.Mesh_Frequency=100;

%% ---------------------------------------------------------------------- %
% ----------------------------------------------------------------------- %
% PART I: SET UP INPUTS FOR OPTIMAL CONTROL PROBLEM FORMULATION --------- %
% ----------------------------------------------------------------------- %
% ----------------------------------------------------------------------- %

%% Muscle analysis
Misc.time_walk=time_walk;
Misc.time_run=time_run;
MuscleAnalysisPath_walk=[Dir '\Walking\MuscleAnalysis']; 
MuscleAnalysisPath_run=[Dir '\Running\MuscleAnalysis']; 
Misc.MuscleAnalysisPath_walk=MuscleAnalysisPath_walk;
Misc.MuscleAnalysisPath_run=MuscleAnalysisPath_run;

disp('Using results from existing MuscleAnalyses...');

%% Extract muscle information

%Get number of degrees of freedom (dofs), muscle-tendon lengths and moment
%arms for the selected muscles.
[~,Misc.trialName_walk,~]=fileparts(IK_path_walk);
[~,Misc.trialName_run,~]=fileparts(IK_path_run);

%Shift tendon force-length curve as a function of the tendon stiffness
Misc.shift = getShift(Misc.Atendon);

%Extract information on muscle lengths and moment arms, and filter all input data
[DatStore_walk] = getMuscleInfo_walk(IK_path_walk,ID_path_walk,Misc,0.0001);  %Added threshold for moment arms, for working with small animal models
[DatStore_run] = getMuscleInfo_run(IK_path_run,ID_path_run,Misc,0.0001);

%% Solve the muscle redundancy problem using static optimization
%The solution of the static optimization is used as initial guess for the
%dynamic optimization

%Extract the muscle-tendon properties
[DatStore_walk.params,DatStore_walk.lOpt,DatStore_walk.L_TendonSlack,DatStore_walk.Fiso,DatStore_walk.PennationAngle]=...
    ReadMuscleParameters(model_path,DatStore_walk.MuscleNames);
[DatStore_run.params,DatStore_run.lOpt,DatStore_run.L_TendonSlack,DatStore_run.Fiso,DatStore_run.PennationAngle]=...
    ReadMuscleParameters(model_path,DatStore_run.MuscleNames);

%Static optimization using IPOPT solver
DatStore_walk = SolveStaticOptimization_IPOPT_CasADi_tuneBoth(DatStore_walk);
DatStore_run = SolveStaticOptimization_IPOPT_CasADi_tuneBoth(DatStore_run);

%% ---------------------------------------------------------------------- %
% ----------------------------------------------------------------------- %
% PART II: OPTIMAL CONTROL PROBLEM FORMULATION -------------------------- %
% ----------------------------------------------------------------------- %
% ----------------------------------------------------------------------- %

% Input arguments
auxdata.NMuscles = DatStore_walk.nMuscles;     %number of muscles
auxdata.Ndof = DatStore_walk.nDOF;             %number of dofs
auxdata.ID_walk = DatStore_walk.T_exp;         %inverse dynamics
auxdata.ID_run = DatStore_run.T_exp;           %inverse dynamics
auxdata.params_walk = DatStore_walk.params;    %muscle-tendon parameters
auxdata.params_run = DatStore_run.params;      %muscle-tendon parameters
auxdata.scaling.vA = 100;                      %scaling factor: derivative muscle activation
auxdata.scaling.dFTtilde = 10;                 %scaling factor: derivative muscle-tendon force
auxdata.w1 = 2;                                %weight objective function (muscle activations)
auxdata.w2 = 500;                              %weight objective function (reserve activations)
auxdata.w3 = 1;                                %weight objective function (muscle time derivatives, i.e., smoothness)
auxdata.w4 = 100;                              %weight objective funcion (passive fibre forces)
auxdata.w5 = 2;                                %weight objective function (tuning fibre lengths)
auxdata.w6 = 1;                                %weight objective function (tuning slack lengths)
auxdata.Topt_walk = [0.08,  0.57, 0.07,...     %hip_extension, hip_abduction, hip_rotation
                     0.05,  1.55, 1.55,...     %knee_extension, knee_abduction, knee_rotation
                     0.10,  2,  2,...          %ankle_extension, ankle_abduction, ankle_rotation
                     0.04];                    %mtp_angle
auxdata.Topt_run = [0.25, 0.1, 0.2,...         %hip_extension, hip_abduction, hip_rotation
                     0.15,  1.7, 1.6,...       %knee_extension, knee_abduction, knee_rotation
                     0.15,  2,  2,...          %ankle_extension, ankle_abduction, ankle_rotation
                     0.14];                    %mtp_angle

%Convert 3D arrays to 2D structure (moment arms)
for i = 1:auxdata.Ndof
    auxdata.MA_walk(i).Joint(:,:) = DatStore_walk.dM(:,i,:);  % moment arms
    auxdata.MA_run(i).Joint(:,:) = DatStore_run.dM(:,i,:);  % moment arms
end
auxdata.DOFNames = DatStore_walk.DOFNames;   % names of dofs

tact = 0.007;
auxdata.tauAct = tact * ones(1,auxdata.NMuscles);       % activation time constant (activation dynamics)
tdeact = 0.027;
auxdata.tauDeact = tdeact * ones(1,auxdata.NMuscles);   % deactivation time constant (activation dynamics)
auxdata.b = 0.1;                                        % parameter determining transition smoothness (activation dynamics)

% Parameters of active muscle force-velocity characteristic
load('ActiveFVParameters.mat','ActiveFVParameters');
Fvparam(1) = 1.475*ActiveFVParameters(1); Fvparam(2) = 0.25*ActiveFVParameters(2);
Fvparam(3) = ActiveFVParameters(3) + 0.75; Fvparam(4) = ActiveFVParameters(4) - 0.027;
auxdata.Fvparam = Fvparam;

% Parameters of active muscle force-length characteristic
load('Faparam.mat','Faparam');
auxdata.Faparam = Faparam;

% Parameters of passive muscle force-length characteristic
e0 = 0.6; kpe = 4; t50 = exp(kpe * (0.2 - 0.10e1) / e0);
pp1 = (t50 - 0.10e1); t7 = exp(kpe); pp2 = (t7 - 0.10e1);
auxdata.Fpparam = [pp1;pp2];

auxdata.Atendon=Misc.Atendon;
auxdata.shift=Misc.shift;

% Problem bounds
a_min = 0; a_max = 1;               % bounds on muscle activation
vA_min = -1/100; vA_max = 1/100;    % bounds on derivative of muscle activation (scaled)
F_min = 0; F_max = 5;               % bounds on normalized tendon force
dF_min = -100; dF_max = 100;        % bounds on derivative of normalized tendon force
% Time bounds
t0_walk = DatStore_walk.time(1); tf_walk = DatStore_walk.time(end);
t0_run = DatStore_run.time(1); tf_run = DatStore_run.time(end);

% CasADi setup
import casadi.*
opti = casadi.Opti(); % Create opti instance

% Collocation scheme
d = 3; % degree of interpolating polynomial
method = 'radau'; % other option is 'legendre' (collocation scheme)
[tau_root,C,D,B] = CollocationScheme(d,method);
% Load CasADi functions
CasADiFunctions_tuneBoth

% Discretization
N = 100; % This is the same number for both walking and running trials.
h_walk = (tf_walk-t0_walk)/N;
h_run = (tf_run-t0_run)/N;

% Spline approximation of muscle-tendon length (LMT), moment arms (MA) and inverse dynamic torques (ID)
for dof = 1:auxdata.Ndof
    for m = 1:auxdata.NMuscles
        auxdata.JointMASpline_walk(dof).Muscle(m) = spline(DatStore_walk.time,auxdata.MA_walk(dof).Joint(:,m));
        auxdata.JointMASpline_run(dof).Muscle(m) = spline(DatStore_run.time,auxdata.MA_run(dof).Joint(:,m));
    end
    auxdata.JointIDSpline_walk(dof) = spline(DatStore_walk.time,DatStore_walk.T_exp(:,dof));
    auxdata.JointIDSpline_run(dof) = spline(DatStore_run.time,DatStore_run.T_exp(:,dof));
end

for m = 1:auxdata.NMuscles
    auxdata.LMTSpline_walk(m) = spline(DatStore_walk.time,DatStore_walk.LMT(:,m));
    auxdata.LMTSpline_run(m) = spline(DatStore_run.time,DatStore_run.LMT(:,m));
end

% Evaluate LMT, VMT, MA and ID at optimization mesh
step_walk = (tf_walk-t0_walk)/(N);
step_run = (tf_run-t0_run)/(N);
time_opt_walk = t0_walk:step_walk:tf_walk;
time_opt_run = t0_run:step_run:tf_run;
LMTinterp_walk = zeros(length(time_opt_walk),auxdata.NMuscles); % Muscle-tendon length
LMTinterp_run = zeros(length(time_opt_run),auxdata.NMuscles);   % Muscle-tendon length
VMTinterp_walk = zeros(length(time_opt_walk),auxdata.NMuscles); % Muscle-tendon velocity
VMTinterp_run = zeros(length(time_opt_run),auxdata.NMuscles);   % Muscle-tendon velocity
for m = 1:auxdata.NMuscles
    [LMTinterp_walk(:,m),VMTinterp_walk(:,m),~] = SplineEval_ppuval(auxdata.LMTSpline_walk(m),time_opt_walk,1);
    [LMTinterp_run(:,m),VMTinterp_run(:,m),~] = SplineEval_ppuval(auxdata.LMTSpline_run(m),time_opt_run,1);
end
MAinterp_walk = zeros(length(time_opt_walk),auxdata.Ndof*auxdata.NMuscles); % Moment arm
MAinterp_run = zeros(length(time_opt_run),auxdata.Ndof*auxdata.NMuscles);   % Moment arm
IDinterp_walk = zeros(length(time_opt_walk),auxdata.Ndof);                  % Inverse dynamic torque
IDinterp_run = zeros(length(time_opt_run),auxdata.Ndof);                    % Inverse dynamic torque
for dof = 1:auxdata.Ndof
    for m = 1:auxdata.NMuscles
        index_sel=(dof-1)*(auxdata.NMuscles)+m;
        MAinterp_walk(:,index_sel) = ppval(auxdata.JointMASpline_walk(dof).Muscle(m),time_opt_walk);
        MAinterp_run(:,index_sel) = ppval(auxdata.JointMASpline_run(dof).Muscle(m),time_opt_run);
    end
    IDinterp_walk(:,dof) = ppval(auxdata.JointIDSpline_walk(dof),time_opt_walk);
    IDinterp_run(:,dof) = ppval(auxdata.JointIDSpline_run(dof),time_opt_run);
end

% Initial guess from static optimization 
SO_FTtilde_walk = DatStore_walk.SoForce.*DatStore_walk.cos_alpha./DatStore_walk.params(1,:);
SO_FTtilde_run = DatStore_run.SoForce.*DatStore_run.cos_alpha./DatStore_run.params(1,:);
for i = 1:auxdata.NMuscles
    Initial_a_walk(:,i)           = spline(1:1:length(DatStore_walk.time),DatStore_walk.SoAct(:,i),1:1:N+1);
    Initial_a_run(:,i)           = spline(1:1:length(DatStore_run.time),DatStore_run.SoAct(:,i),1:1:N+1);
    Initial_FTtilde_walk(:,i)     = spline(1:1:length(DatStore_walk.time),SO_FTtilde_walk(:,i),1:1:N+1);
    Initial_FTtilde_run(:,i)     = spline(1:1:length(DatStore_run.time),SO_FTtilde_run(:,i),1:1:N+1);
end
Initial_amesh_walk       = reshape(permute(repmat(Initial_a_walk(1:N,:),1,1,d),[3,1,2]),d*N,auxdata.NMuscles);
Initial_amesh_run       = reshape(permute(repmat(Initial_a_run(1:N,:),1,1,d),[3,1,2]),d*N,auxdata.NMuscles);
Initial_FTtildemesh_walk = reshape(permute(repmat(Initial_FTtilde_walk(1:N,:),1,1,d),[3,1,2]),d*N,auxdata.NMuscles);
Initial_FTtildemesh_run = reshape(permute(repmat(Initial_FTtilde_run(1:N,:),1,1,d),[3,1,2]),d*N,auxdata.NMuscles);

for i = 1:auxdata.Ndof
    Initial_aT_walk(:,i) = spline(1:1:length(DatStore_walk.time)-1,DatStore_walk.SoRAct(1:length(DatStore_walk.time)-1,i)',1:1:N);
    Initial_aT_run(:,i) = spline(1:1:length(DatStore_run.time)-1,DatStore_run.SoRAct(1:length(DatStore_run.time)-1,i)',1:1:N);
end

% Variables - bounds and initial guess
% States (at mesh and collocation points)
% Muscle activations
a_walk = opti.variable(auxdata.NMuscles,N+1);      % Variable at mesh points
a_run = opti.variable(auxdata.NMuscles,N+1);      
amesh_walk = opti.variable(auxdata.NMuscles,d*N);  % Variable at collocation points
amesh_run = opti.variable(auxdata.NMuscles,d*N);  
opti.subject_to(a_min < a_walk < a_max);           % Bounds
opti.subject_to(a_min < a_run < a_max);           
opti.subject_to(a_min < amesh_walk < a_max);
opti.subject_to(a_min < amesh_run < a_max);
opti.set_initial(a_walk,Initial_a_walk');               % Initial guess (static optimization)
opti.set_initial(a_run,Initial_a_run');              
opti.set_initial(amesh_walk,Initial_amesh_walk');
opti.set_initial(amesh_run,Initial_amesh_run');
% Muscle-tendon forces
FTtilde_walk = opti.variable(auxdata.NMuscles,N+1);
FTtilde_run = opti.variable(auxdata.NMuscles,N+1);
FTtildemesh_walk = opti.variable(auxdata.NMuscles,d*N);
FTtildemesh_run = opti.variable(auxdata.NMuscles,d*N);
opti.subject_to(F_min < FTtilde_walk < F_max);
opti.subject_to(F_min < FTtilde_run < F_max);
opti.subject_to(F_min < FTtildemesh_walk < F_max);
opti.subject_to(F_min < FTtildemesh_run < F_max);
opti.set_initial(FTtilde_walk,Initial_FTtilde_walk');
opti.set_initial(FTtilde_run,Initial_FTtilde_run');
opti.set_initial(FTtildemesh_walk,Initial_FTtildemesh_walk');
opti.set_initial(FTtildemesh_run,Initial_FTtildemesh_run');

% Controls
% Muscle excitations
vA_walk = opti.variable(auxdata.NMuscles,N);
vA_run = opti.variable(auxdata.NMuscles,N);
opti.subject_to(vA_min/tdeact < vA_walk < vA_max/tact);
opti.subject_to(vA_min/tdeact < vA_run < vA_max/tact);
opti.set_initial(vA_walk,0);
opti.set_initial(vA_run,0);
% Reserve actuators
aT_walk = opti.variable(auxdata.Ndof,N);
aT_run = opti.variable(auxdata.Ndof,N);
opti.subject_to(-1 < aT_walk <1);
opti.subject_to(-1 < aT_run <1);
opti.set_initial(aT_walk,Initial_aT_walk');
opti.set_initial(aT_run,Initial_aT_run');
% Time derivative of muscle-tendon forces (states)
dFTtilde_walk = opti.variable(auxdata.NMuscles,N);
dFTtilde_run = opti.variable(auxdata.NMuscles,N);
opti.subject_to(dF_min < dFTtilde_walk < dF_max);
opti.subject_to(dF_min < dFTtilde_run < dF_max);
opti.set_initial(dFTtilde_walk,0.01);
opti.set_initial(dFTtilde_run,0.01);

% MT parameter tuning factors
p = opti.variable(auxdata.NMuscles,2);  %scale factors to multiply the original fibre and slack lengths by
opti.subject_to(0.5 < p(:,1) < 2);      %fibre lengths
opti.subject_to(0.5 < p(:,2) < 2);      %tendon slack lengths
opti.set_initial(p,1);                  %initial guess is to use the original anatomical parameters supplied from the model

% Loop over mesh points formulating NLP
J = 0; % Initialize cost function
for k=1:N
    % Variables within current mesh interval
        %states at mesh points
        ak_walk = a_walk(:,k); 
        ak_run = a_run(:,k); 
        FTtildek_walk = FTtilde_walk(:,k);
        FTtildek_run = FTtilde_run(:,k);
        %states at collocation points
        ak_colloc_walk = [ak_walk amesh_walk(:,(k-1)*d+1:k*d)]; 
        ak_colloc_run = [ak_run amesh_run(:,(k-1)*d+1:k*d)];
        FTtildek_colloc_walk = [FTtildek_walk FTtildemesh_walk(:,(k-1)*d+1:k*d)];
        FTtildek_colloc_run = [FTtildek_run FTtildemesh_run(:,(k-1)*d+1:k*d)];
        %controls over mesh interval
        dFTtildek_walk = dFTtilde_walk(:,k); 
        dFTtildek_run = dFTtilde_run(:,k);
        aTk_walk = aT_walk(:,k); 
        aTk_run = aT_run(:,k); 
        vAk_walk = vA_walk(:,k);
        vAk_run = vA_run(:,k);
    
    % Loop over collocation points
    for j=1:d
        % Expression of the state derivatives at the collocation points
        ap_walk = ak_colloc_walk*C(:,j+1);
        ap_run = ak_colloc_run*C(:,j+1);
        FTtildep_walk = FTtildek_colloc_walk*C(:,j+1);
        FTtildep_run = FTtildek_colloc_run*C(:,j+1);
        
        % Append collocation equations
        % Activation dynamics (explicit formulation)
        opti.subject_to(h_walk*vAk_walk.*auxdata.scaling.vA - ap_walk == 0);
        opti.subject_to(h_run*vAk_run.*auxdata.scaling.vA - ap_run == 0);
        % Contraction dynamics (implicit formulation)
        opti.subject_to(h_walk*dFTtildek_walk.*auxdata.scaling.dFTtilde - FTtildep_walk == 0)
        opti.subject_to(h_run*dFTtildek_run.*auxdata.scaling.dFTtilde - FTtildep_run == 0)
        % Add contribution to the quadrature function
        J = J + ...
            B(j+1)*auxdata.w1*f_ssNMuscles(ak_colloc_walk(:,j+1)')*h_walk + ...
            B(j+1)*auxdata.w1*f_ssNMuscles(ak_colloc_run(:,j+1)')*h_run + ...
            auxdata.w2*B(j+1)*f_ssNdof(aTk_walk')*h_walk + ...
            auxdata.w2*B(j+1)*f_ssNdof(aTk_run')*h_run + ...
            auxdata.w3*B(j+1)*f_ssNMuscles(vAk_walk')*h_walk + ...
            auxdata.w3*B(j+1)*f_ssNMuscles(vAk_run')*h_run + ...
            auxdata.w3*B(j+1)*f_ssNMuscles(dFTtildek_walk)*h_walk + ...
            auxdata.w3*B(j+1)*f_ssNMuscles(dFTtildek_run)*h_run;
    end
    
    % State continuity at mesh transition
    opti.subject_to(a_walk(:,k+1)== ak_colloc_walk*D);
    opti.subject_to(a_run(:,k+1)== ak_colloc_run*D);
    opti.subject_to(FTtilde_walk(:,k+1) == FTtildek_colloc_walk*D);
    opti.subject_to(FTtilde_run(:,k+1) == FTtildek_colloc_run*D);
    
    % Get muscle-tendon forces and derive Hill-equilibrium
    [Hilldiffk_walk,FTk_walk,lMtildek_walk,Fpassive_walk] = f_tuneforceEquilibrium_FtildeState_walk(ak_walk',FTtildek_walk',dFTtildek_walk'.*auxdata.scaling.dFTtilde,LMTinterp_walk(k,:)',VMTinterp_walk(k,:)',p);
    [Hilldiffk_run,FTk_run,lMtildek_run,Fpassive_run] = f_tuneforceEquilibrium_FtildeState_run(ak_run',FTtildek_run',dFTtildek_run'.*auxdata.scaling.dFTtilde,LMTinterp_run(k,:)',VMTinterp_run(k,:)',p);
    
    % Add path constraints
    % Moment constraints
    for dof = 1:auxdata.Ndof
        T_exp_walk = IDinterp_walk(k,dof);
        T_exp_run = IDinterp_run(k,dof);
        index_sel = (dof-1)*(auxdata.NMuscles)+1:(dof-1)*(auxdata.NMuscles)+auxdata.NMuscles;
        T_sim_walk = f_spNMuscles(MAinterp_walk(k,index_sel),FTk_walk) + auxdata.Topt_walk(dof)*aTk_walk(dof);
        T_sim_run = f_spNMuscles(MAinterp_run(k,index_sel),FTk_run) + auxdata.Topt_run(dof)*aTk_run(dof);
        opti.subject_to(T_exp_walk-T_sim_walk == 0);
        opti.subject_to(T_exp_run-T_sim_run == 0);
    end

    %Add contrbution to objective function that penallizes the use of passive muscle fibre force
    J = J + auxdata.w4*sumsqr(Fpassive_walk)*h_walk + ...
            auxdata.w4*sumsqr(Fpassive_run)*h_run;

    % Hill-equilibrium constraint
    opti.subject_to(Hilldiffk_walk == 0);
    opti.subject_to(Hilldiffk_run == 0);
    
    % Activation dynamics constraints
    act1_walk = vAk_walk*auxdata.scaling.vA + ak_walk/tdeact;
    opti.subject_to(act1_walk >= 0);
    act1_run = vAk_run*auxdata.scaling.vA + ak_run/tdeact;
    opti.subject_to(act1_run >= 0);
    act2_walk = vAk_walk*auxdata.scaling.vA + ak_walk/tact;
    opti.subject_to(act2_walk <= 1/tact);
    act2_run = vAk_run*auxdata.scaling.vA + ak_run/tact;
    opti.subject_to(act2_run <= 1/tact);
end
%Add term to J function encouraging minimal tuning of fibre and slack
%length
J = J + auxdata.w5*sumsqr(p(:,1) - 1) + auxdata.w6*sumsqr(p(:,2) - 1);

%Declare cost function
opti.minimize(J); 

% Create an NLP solver
output.setup.auxdata = auxdata;
output.setup.nlp.solver = 'ipopt';
output.setup.nlp.ipoptoptions.linear_solver = 'mumps';
output.setup.derivatives.derivativelevel = 'second';
tol_ipopt = 6;
output.setup.nlp.ipoptoptions.tolerance = 10^-tol_ipopt;
output.setup.nlp.ipoptoptions.maxiterations = 10000;

optionssol.ipopt.nlp_scaling_method = 'gradient-based';
optionssol.ipopt.linear_solver = output.setup.nlp.ipoptoptions.linear_solver;
optionssol.ipopt.tol = output.setup.nlp.ipoptoptions.tolerance;
optionssol.ipopt.max_iter = output.setup.nlp.ipoptoptions.maxiterations;

opti.solver(output.setup.nlp.solver,optionssol);

% Solve
diary('DynamicOptimization_FtildeState_actdyn_CasADi_IPOPTinfo.txt');
sol = opti.solve();
diary off

%% Extract results
% Variables at mesh points
% Muscle activations and muscle-tendon forces
a_opt_walk = sol.value(a_walk)';
a_opt_run = sol.value(a_run)';
amesh_opt_walk = sol.value(amesh_walk)';
amesh_opt_run = sol.value(amesh_run)';
FTtilde_opt_walk = sol.value(FTtilde_walk)';
FTtilde_opt_run = sol.value(FTtilde_run)';
FTtildemesh_opt_walk = sol.value(FTtildemesh_walk)';
FTtildemesh_opt_run = sol.value(FTtildemesh_run)';
% Muscle excitations
vA_opt_walk = sol.value(vA_walk)';
vA_opt_run = sol.value(vA_run)';
% Reserve actuators
aT_opt_walk = sol.value(aT_walk)';
aT_opt_run = sol.value(aT_run)';
% Time derivatives of muscle-tendon forces
% dFTtilde_opt = sol.value(dFTtilde)';

% Variables at collocation points
% Muscle activations
a_opt_ext_walk = zeros(N*(d+1)+1,auxdata.NMuscles);
a_opt_ext_walk(1:(d+1):end,:) = a_opt_walk;
a_opt_ext_walk(2:(d+1):end,:) = amesh_opt_walk(1:d:end,:);
a_opt_ext_walk(3:(d+1):end,:) = amesh_opt_walk(2:d:end,:);
a_opt_ext_walk(4:(d+1):end,:) = amesh_opt_walk(3:d:end,:);
a_opt_ext_run = zeros(N*(d+1)+1,auxdata.NMuscles);
a_opt_ext_run(1:(d+1):end,:) = a_opt_run;
a_opt_ext_run(2:(d+1):end,:) = amesh_opt_run(1:d:end,:);
a_opt_ext_run(3:(d+1):end,:) = amesh_opt_run(2:d:end,:);
a_opt_ext_run(4:(d+1):end,:) = amesh_opt_run(3:d:end,:);

% Muscle-tendon forces
FTtilde_opt_ext_walk = zeros(N*(d+1)+1,auxdata.NMuscles);
FTtilde_opt_ext_walk(1:(d+1):end,:) = FTtilde_opt_walk;
FTtilde_opt_ext_walk(2:(d+1):end,:) = FTtildemesh_opt_walk(1:d:end,:);
FTtilde_opt_ext_walk(3:(d+1):end,:) = FTtildemesh_opt_walk(2:d:end,:);
FTtilde_opt_ext_walk(4:(d+1):end,:) = FTtildemesh_opt_walk(3:d:end,:);
FTtilde_opt_ext_run = zeros(N*(d+1)+1,auxdata.NMuscles);
FTtilde_opt_ext_run(1:(d+1):end,:) = FTtilde_opt_run;
FTtilde_opt_ext_run(2:(d+1):end,:) = FTtildemesh_opt_run(1:d:end,:);
FTtilde_opt_ext_run(3:(d+1):end,:) = FTtildemesh_opt_run(2:d:end,:);
FTtilde_opt_ext_run(4:(d+1):end,:) = FTtildemesh_opt_run(3:d:end,:);

% Compute muscle excitations from time derivative of muscle activations
vA_opt_unsc_walk = vA_opt_walk.*repmat(auxdata.scaling.vA,size(vA_opt_walk,1),size(vA_opt_walk,2));
vA_opt_unsc_run = vA_opt_run.*repmat(auxdata.scaling.vA,size(vA_opt_run,1),size(vA_opt_run,2));
e_opt_walk = computeExcitationRaasch(a_opt_walk(1:end-1,:),vA_opt_unsc_walk,ones(1,auxdata.NMuscles)*tdeact,ones(1,auxdata.NMuscles)*tact);
e_opt_run = computeExcitationRaasch(a_opt_run(1:end-1,:),vA_opt_unsc_run,ones(1,auxdata.NMuscles)*tdeact,ones(1,auxdata.NMuscles)*tact);

% Grid
% Mesh points
tgrid_walk = linspace(t0_walk,tf_walk,N+1);
tgrid_run = linspace(t0_run,tf_run,N+1);
dtime_walk = zeros(1,d+1);
dtime_run = zeros(1,d+1);
for i = 1:d+1
    dtime_walk(i)=tau_root(i)*((tf_walk-t0_walk)/N);
    dtime_run(i)=tau_root(i)*((tf_run-t0_run)/N);
end
% Mesh points and collocation points
tgrid_ext_walk = zeros(1,(d+1)*N+1);
tgrid_ext_run = zeros(1,(d+1)*N+1);
for i = 1:N
    tgrid_ext_walk(((i-1)*(d+1)+1):1:i*(d+1)) = tgrid_walk(i) + dtime_walk;
    tgrid_ext_run(((i-1)*(d+1)+1):1:i*(d+1)) = tgrid_run(i) + dtime_run;
end
tgrid_ext_walk(end) = tf_walk;
tgrid_ext_run(end) = tf_run;

%Save results
Time.meshPoints_walk = tgrid_walk;
Time.meshPoints_run = tgrid_run;
Time.collocationPoints_walk = tgrid_ext_walk;
Time.collocationPoints_run = tgrid_ext_run;
MActivation.meshPoints_walk = a_opt_walk;
MActivation.meshPoints_run = a_opt_run;
MActivation.collocationPoints_walk = a_opt_ext_walk;
MActivation.collocationPoints_run = a_opt_ext_run;
TForcetilde.meshPoints_walk = FTtilde_opt_walk;
TForcetilde.meshPoints_run = FTtilde_opt_run;
TForcetilde.collocationPoints_walk = FTtilde_opt_ext_walk;
TForcetilde.collocationPoints_run = FTtilde_opt_ext_run;
TForce.meshPoints_walk = FTtilde_opt_walk.*repmat(DatStore_walk.Fiso,length(Time.meshPoints_walk),1);
TForce.meshPoints_run = FTtilde_opt_run.*repmat(DatStore_run.Fiso,length(Time.meshPoints_run),1);
TForce.collocationPoints_walk = FTtilde_opt_ext_walk.*repmat(DatStore_walk.Fiso,length(Time.collocationPoints_walk),1);
TForce.collocationPoints_run = FTtilde_opt_ext_run.*repmat(DatStore_run.Fiso,length(Time.collocationPoints_run),1);
MExcitation.meshPoints_walk = e_opt_walk;
MExcitation.meshPoints_run = e_opt_run;
RActivation.meshPoints_walk = aT_opt_walk;
RActivation.meshPoints_run = aT_opt_run;

for dof = 1:auxdata.Ndof
    Reserve_torque_walk(:,dof) = auxdata.Topt_walk(dof)*aT_opt_walk(:,dof);
    Reserve_torque_run(:,dof) = auxdata.Topt_run(dof)*aT_opt_run(:,dof);
end

MuscleNames = DatStore_walk.MuscleNames;
OptInfo = output;

multipliers_opt = sol.value(p);
newParams = auxdata.params_walk;
newParams(2:3,:) = newParams(2:3,:).*multipliers_opt';
newParams(5,:) = newParams(5,:).*multipliers_opt(:,1)';

% Muscle fiber lengths from Ftilde
lMTinterp.meshPoints_walk = LMTinterp_walk;
lMTinterp.meshPoints_run = LMTinterp_run;
[lM.meshPoints_walk,lMtilde.meshPoints_walk] = FiberLength_Ftilde(TForcetilde.meshPoints_walk,newParams,lMTinterp.meshPoints_walk,auxdata.Atendon,auxdata.shift);
[lM.meshPoints_run,lMtilde.meshPoints_run] = FiberLength_Ftilde(TForcetilde.meshPoints_run,newParams,lMTinterp.meshPoints_run,auxdata.Atendon,auxdata.shift);
lMTinterp.collocationPoints_walk = interp1(DatStore_walk.time,DatStore_walk.LMT,Time.collocationPoints_walk);
lMTinterp.collocationPoints_run = interp1(DatStore_run.time,DatStore_run.LMT,Time.collocationPoints_run);
[lM.collocationPoints_walk,lMtilde.collocationPoints_walk] = FiberLength_Ftilde(TForcetilde.collocationPoints_walk,newParams,lMTinterp.collocationPoints_walk,auxdata.Atendon,auxdata.shift);
[lM.collocationPoints_run,lMtilde.collocationPoints_run] = FiberLength_Ftilde(TForcetilde.collocationPoints_run,newParams,lMTinterp.collocationPoints_run,auxdata.Atendon,auxdata.shift);
