# Supplementary material for: Computational modelling of muscle fibre operating ranges in the hindlimb of a small ground bird (Eudromia elegans), with implications for modelling locomotion in extinct species
Source: PLoS Comput Biol. 2021 Apr 1;17(4):e1008843. doi: 10.1371/journal.pcbi.1008843 (PMC8016346; doi:10.1371/journal.pcbi.1008843)
Supplement: S1 Code. MATLAB code used for (a) processing raw forceplate data, (b) performing the tracking simulations, (c) performing the inverse simulation, and (d) performing the static simulations — (ZIP) [file pcbi.1008843.s007.zip › Inverse Simulation/Walking/MuscleAnalysis/Tinamou_Walk_Kinematics_MuscleAnalysis_FiberActivePower.sto]

FiberActivePower
version=1
nRows=201
nColumns=73
inDegrees=no

This analysis gathers basic information about muscles during a simulation (e.g., forces, tendon lenghts, moment arms, etc).
Units are S.I. units (second, meters, Newtons, ...)
Angles are in degrees.

endheader
time	L_IC	L_ILPR	L_ILPOa	L_ILPOp	L_AMB	L_FMTL	L_FMTI	L_FMTM	L_ILFB	L_FCLP	L_FCLA	L_FCM	L_IFE	L_ITCr	L_ITM	L_ITCaa	L_ITCap	L_ISF	L_OM	L_OL	L_CFP	L_PIFML	L_GL	L_GI	L_GM	L_FL	L_TCf	L_TCt	L_EDL	L_FDL	L_FHL	L_FP2	L_FPP2	L_FP3	L_FPP3	L_FP4	R_IC	R_ILPR	R_ILPOa	R_ILPOp	R_AMB	R_FMTL	R_FMTI	R_FMTM	R_ILFB	R_FCLP	R_FCLA	R_FCM	R_IFE	R_ITCr	R_ITM	R_ITCaa	R_ITCap	R_ISF	R_OM	R_OL	R_CFP	R_PIFML	R_GL	R_GI	R_GM	R_FL	R_TCf	R_TCt	R_EDL	R_FDL	R_FHL	R_FP2	R_FPP2	R_FP3	R_FPP3	R_FP4
      0.00000000	-170804.67424347	-182880.64192586	-139618.58689585	-139618.58689585	-193264.56861747	-549499.96594114	-734426.37957522	-613951.28837151	-102925.20951958	-295286.30300702	-225677.62406227	 -52416.97964789	-671020.53072477	-472869.54722689	-200658.42303109	-1696533.49518320	-1696533.49518320	-834197.74684758	-1320651.16487917	 -45365.54570956	-414235.96096503	-340263.39930188	-1284199.37306144	 -95535.58701780	-1044733.31277139	-924562.05502990	-644062.86536363	-302622.33622685	-279433.05622461	-231047.16384232	-324471.13950700	-375987.49586458	-292341.75523785	-303534.39655365	-223484.26203921	-213518.36183879	-170804.67424347	-182880.64192586	-139618.58689585	-139618.58689585	-193264.56861747	-549499.96594114	-734426.37957522	-613951.28837151	-102925.20951958	-295286.30300702	-225677.62406226	 -52416.97964801	-671020.53072364	-472869.54722689	-200658.42303109	-1696533.49518320	-1696533.49518320	-834197.74684773	-1320651.16487869	 -45365.54570963	-414235.96096503	-340263.39930188	-1284199.37306144	 -95535.58701780	-1044733.31277139	-924562.05502991	-644062.86536363	-302622.33622685	-279433.05623289	-231047.16384232	-324471.13950700	-375987.49586461	-292341.75523784	-303534.39655365	-223484.26203921	-213518.36183934
      0.00294666	-170804.67424347	-182880.64192586	-139618.58689585	-139618.58689585	-193264.56861747	-549499.96594114	-734426.37957522	-613951.28837151	-102925.20951958	-295286.30300702	-225677.62406227	 -52416.97964789	-671020.53072477	-472869.54722689	-200658.42303109	-1696533.49518320	-1696533.49518320	-834197.74684758	-1320651.16487917	 -45365.54570956	-414235.96096503	-340263.39930188	-1284199.37306144	 -95535.58701780	-1044733.31277139	-924562.05502990	-644062.86536363	-302622.33622685	-279433.05622461	-231047.16384232	-324471.13950700	-375987.49586458	-292341.75523785	-303534.39655365	-223484.26203921	-213518.36183879	-170804.67424347	-182880.64192586	-139618.58689585	-139618.58689585	-193264.56861747	-549499.96594114	-734426.37957522	-613951.28837151	-102925.20951958	-295286.30300702	-225677.62406226	 -52416.97964801	-671020.53072364	-472869.54722689	-200658.42303109	-1696533.49518320	-1696533.49518320	-834197.74684773	-1320651.16487869	 -45365.54570963	-414235.96096503	-340263.39930188	-1284199.37306144	 -95535.58701780	-1044733.31277139	-924562.05502991	-644062.86536363	-302622.33622685	-279433.05623289	-231047.16384232	-324471.13950700	-375987.49586461	-292341.75523784	-303534.39655365	-223484.26203921	-213518.36183934
      0.00589333	-170804.67424347	-182880.64192586	-139618.58689585	-139618.58689585	-193264.56861747	-549499.96594114	-734426.37957522	-613951.28837151	-102925.20951958	-295286.30300702	-225677.62406227	 -52416.97964789	-671020.53072477	-472869.54722689	-200658.42303109	-1696533.49518320	-1696533.49518320	-834197.74684758	-1320651.16487917	 -45365.54570956	-414235.96096503	-340263.39930188	-1284199.37306144	 -95535.58701780	-1044733.31277139	-924562.05502990	-644062.86536363	-302622.33622685	-279433.05622461	-231047.16384232	-324471.13950700	-375987.49586458	-292341.75523785	-303534.39655365	-223484.26203921	-213518.36183879	-170804.67424347	-182880.64192586	-139618.58689585	-139618.58689585	-193264.56861747	-549499.96594114	-734426.37957522	-613951.28837151	-102925.20951958	-295286.30300702	-225677.62406226	 -52416.97964801	-671020.53072364	-472869.54722689	-200658.42303109	-1696533.49518320	-1696533.49518320	-834197.74684773	-1320651.16487869	 -45365.54570963	-414235.96096503	-340263.39930188	-1284199.37306144	 -95535.58701780	-1044733.31277139	-924562.05502991	-644062.86536363	-302622.33622685	-279433.05623289	-231047.16384232	-324471.13950700	-375987.49586461	-292341.75523784	-303534.39655365	-223484.26203921	-213518.36183934
      0.00883999	-170804.67424347	-182880.64192586	-139618.58689585	-139618.58689585	-193264.56861747	-549499.96594114	-734426.37957522	-613951.28837151	-102925.20951958	-295286.30300702	-225677.62406227	 -52416.97964789	-671020.53072477	-472869.54722689	-200658.42303109	-1696533.49518320	-1696533.49518320	-834197.74684758	-1320651.16487917	 -45365.54570956	-414235.96096503	-340263.39930188	-1284199.37306144	 -95535.58701780	-1044733.31277139	-924562.05502990	-644062.86536363	-302622.33622685	-279433.05622461	-231047.16384232	-324471.13950700	-375987.49586458	-292341.75523785	-303534.39655365	-223484.26203921	-213518.36183879	-170804.67424347	-182880.64192586	-139618.58689585	-139618.58689585	-193264.56861747	-549499.96594114	-734426.37957522	-613951.28837151	-102925.20951958	-295286.30300702	-225677.62406226	 -52416.97964801	-671020.53072364	-472869.54722689	-200658.42303109	-1696533.49518320	-1696533.49518320	-834197.74684773	-1320651.16487869	 -45365.54570963	-414235.96096503	-340263.39930188	-1284199.37306144	 -95535.58701780	-1044733.31277139	-924562.05502991	-644062.86536363	-302622.33622685	-279433.05623289	-231047.16384232	-324471.13950700	-375987.49586461	-292341.75523784	-303534.39655365	-223484.26203921	-213518.36183934
      0.01178666	-170804.67424347	-182880.64192586	-139618.58689585	-139618.58689585	-193264.56861747	-549499.96594114	-734426.37957522	-613951.28837151	-102925.20951958	-295286.30300702	-225677.62406227	 -52416.97964789	-671020.53072477	-472869.54722689	-200658.42303109	-1696533.49518320	-1696533.49518320	-834197.74684758	-1320651.16487917	 -45365.54570956	-414235.96096503	-340263.39930188	-1284199.37306144	 -95535.58701780	-1044733.31277139	-924562.05502990	-644062.86536363	-302622.33622685	-279433.05622461	-231047.16384232	-324471.13950700	-375987.49586458	-292341.75523785	-303534.39655365	-223484.26203921	-213518.36183879	-170804.67424347	-182880.64192586	-139618.58689585	-139618.58689585	-193264.56861747	-549499.96594114	-734426.37957522	-613951.28837151	-102925.20951958	-295286.30300702	-225677.62406226	 -52416.97964801	-671020.53072364	-472869.54722689	-200658.42303109	-1696533.49518320	-1696533.49518320	-834197.74684773	-1320651.16487869	 -45365.54570963	-414235.96096503	-340263.39930188	-1284199.37306144	 -95535.58701780	-1044733.31277139	-924562.05502991	-644062.86536363	-302622.33622685	-279433.05623289	-231047.16384232	-324471.13950700	-375987.49586461	-292341.75523784	-303534.39655365	-223484.26203921	-213518.36183934
      0.01473332	-170804.67424347	-182880.64192586	-139618.58689585	-139618.58689585	-193264.56861747	-549499.96594114	-734426.37957522	-613951.28837151	-102925.20951958	-295286.30300702	-225677.62406227	 -52416.97964789	-671020.53072477	-472869.54722689	-200658.42303109	-1696533.49518320	-1696533.49518320	-834197.74684758	-1320651.16487917	 -45365.54570956	-414235.96096503	-340263.39930188	-1284199.37306144	 -95535.58701780	-1044733.31277139	-924562.05502990	-644062.86536363	-302622.33622685	-279433.05622461	-231047.16384232	-324471.13950700	-375987.49586458	-292341.75523785	-303534.39655365	-223484.26203921	-213518.36183879	-170804.67424347	-182880.64192586	-139618.58689585	-139618.58689585	-193264.56861747	-549499.96594114	-734426.37957522	-613951.28837151	-102925.20951958	-295286.30300702	-225677.62406226	 -52416.97964801	-671020.53072364	-472869.54722689	-200658.42303109	-1696533.49518320	-1696533.49518320	-834197.74684773	-1320651.16487869	 -45365.54570963	-414235.96096503	-340263.39930188	-1284199.37306144	 -95535.58701780	-1044733.31277139	-924562.05502991	-644062.86536363	-302622.33622685	-279433.05623289	-231047.16384232	-324471.13950700	-375987.49586461	-292341.75523784	-303534.39655365	-223484.26203921	-213518.36183934
      0.01767999	-170804.67424347	-182880.64192586	-139618.58689585	-139618.58689585	-193264.56861747	-549499.96594114	-734426.37957522	-613951.28837151	-102925.20951958	-295286.30300702	-225677.62406227	 -52416.97964789	-671020.53072477	-472869.54722689	-200658.42303109	-1696533.49518320	-1696533.49518320	-834197.74684758	-1320651.16487917	 -45365.54570956	-414235.96096503	-340263.39930188	-1284199.37306144	 -95535.58701780	-1044733.31277139	-924562.05502990	-644062.86536363	-302622.33622685	-279433.05622461	-231047.16384232	-324471.13950700	-375987.49586458	-292341.75523785	-303534.39655365	-223484.26203921	-213518.36183879	-170804.67424347	-182880.64192586	-139618.58689585	-139618.58689585	-193264.56861747	-549499.96594114	-734426.37957522	-613951.28837151	-102925.20951958	-295286.30300702	-225677.62406226	 -52416.97964801	-671020.53072364	-472869.54722689	-200658.42303109	-1696533.49518320	-1696533.49518320	-834197.74684773	-1320651.16487869	 -45365.54570963	-414235.96096503	-340263.39930188	-1284199.37306144	 -95535.58701780	-1044733.31277139	-924562.05502991	-644062.86536363	-302622.33622685	-279433.05623289	-231047.16384232	-324471.13950700	-375987.49586461	-292341.75523784	-303534.39655365	-223484.26203921	-213518.36183934
      0.02062666	-170804.67424347	-182880.64192586	-139618.58689585	-139618.58689585	-193264.56861747	-549499.96594114	-734426.37957522	-613951.28837151	-102925.20951958	-295286.30300702	-225677.62406227	 -52416.97964789	-671020.53072477	-472869.54722689	-200658.42303109	-1696533.49518320	-1696533.49518320	-834197.74684758	-1320651.16487917	 -45365.54570956	-414235.96096503	-340263.39930188	-1284199.37306144	 -95535.58701780	-1044733.31277139	-924562.05502990	-644062.86536363	-302622.33622685	-279433.05622461	-231047.16384232	-324471.13950700	-375987.49586458	-292341.75523785	-303534.39655365	-223484.26203921	-213518.36183879	-170804.67424347	-182880.64192586	-139618.58689585	-139618.58689585	-193264.56861747	-549499.96594114	-734426.37957522	-613951.28837151	-102925.20951958	-295286.30300702	-225677.62406226	 -52416.97964801	-671020.53072364	-472869.54722689	-200658.42303109	-1696533.49518320	-1696533.49518320	-834197.74684773	-1320651.16487869	 -45365.54570963	-414235.96096503	-340263.39930188	-1284199.37306144	 -95535.58701780	-1044733.31277139	-924562.05502991	-644062.86536363	-302622.33622685	-279433.05623289	-231047.16384232	-324471.13950700	-375987.49586461	-292341.75523784	-303534.39655365	-223484.26203921	-213518.36183934
      0.02357332	-170804.67424347	-182880.64192586	-139618.58689585	-139618.58689585	-193264.56861747	-549499.96594114	-734426.37957522	-613951.28837151	-102925.20951958	-295286.30300702	-225677.62406227	 -52416.97964789	-671020.53072477	-472869.54722689	-200658.42303109	-1696533.49518320	-1696533.49518320	-834197.74684758	-1320651.16487917	 -45365.54570956	-414235.96096503	-340263.39930188	-1284199.37306144	 -95535.58701780	-1044733.31277139	-924562.05502990	-644062.86536363	-302622.33622685	-279433.05622461	-231047.16384232	-324471.13950700	-375987.49586458	-292341.75523785	-303534.39655365	-223484.26203921	-213518.36183879	-170804.67424347	-182880.64192586	-139618.58689585	-139618.58689585	-193264.56861747	-549499.96594114	-734426.37957522	-613951.28837151	-102925.20951958	-295286.30300702	-225677.62406226	 -52416.97964801	-671020.53072364	-472869.54722689	-200658.42303109	-1696533.49518320	-1696533.49518320	-834197.74684773	-1320651.16487869	 -45365.54570963	-414235.96096503	-340263.39930188	-1284199.37306144	 -95535.58701780	-1044733.31277139	-924562.05502991	-644062.86536363	-302622.33622685	-279433.05623289	-231047.16384232	-324471.13950700	-375987.49586461	-292341.75523784	-303534.39655365	-223484.26203921	-213518.36183934
      0.02651998	-170804.67424347	-182880.64192586	-139618.58689585	-139618.58689585	-193264.56861747	-549499.96594114	-734426.37957522	-613951.28837151	-102925.20951958	-295286.30300702	-225677.62406227	 -52416.97964789	-671020.53072477	-472869.54722689	-200658.42303109	-1696533.49518320	-1696533.49518320	-834197.74684758	-1320651.16487917	 -45365.54570956	-414235.96096503	-340263.39930188	-1284199.37306144	 -95535.58701780	-1044733.31277139	-924562.05502990	-644062.86536363	-302622.33622685	-279433.05622461	-231047.16384232	-324471.13950700	-375987.49586458	-292341.75523785	-303534.39655365	-223484.26203921	-213518.36183879	-170804.67424347	-182880.64192586	-139618.58689585	-139618.58689585	-193264.56861747	-549499.96594114	-734426.37957522	-613951.28837151	-102925.20951958	-295286.30300702	-225677.62406226	 -52416.97964801	-671020.53072364	-472869.54722689	-200658.42303109	-1696533.49518320	-1696533.49518320	-834197.74684773	-1320651.16487869	 -45365.54570963	-414235.96096503	-340263.39930188	-1284199.37306144	 -95535.58701780	-1044733.31277139	-924562.05502991	-644062.86536363	-302622.33622685	-279433.05623289	-231047.16384232	-324471.13950700	-375987.49586461	-292341.75523784	-303534.39655365	-223484.26203921	-213518.36183934
      0.02946665	-170804.67424347	-182880.64192586	-139618.58689585	-139618.58689585	-193264.56861747	-549499.96594114	-734426.37957522	-613951.28837151	-102925.20951958	-295286.30300702	-225677.62406227	 -52416.97964789	-671020.53072477	-472869.54722689	-200658.42303109	-1696533.49518320	-1696533.49518320	-834197.74684758	-1320651.16487917	 -45365.54570956	-414235.96096503	-340263.39930188	-1284199.37306144	 -95535.58701780	-1044733.31277139	-924562.05502990	-644062.86536363	-302622.33622685	-279433.05622461	-231047.16384232	-324471.13950700	-375987.49586458	-292341.75523785	-303534.39655365	-223484.26203921	-213518.36183879	-170804.67424347	-182880.64192586	-139618.58689585	-139618.58689585	-193264.56861747	-549499.96594114	-734426.37957522	-613951.28837151	-102925.20951958	-295286.30300702	-225677.62406226	 -52416.97964801	-671020.53072364	-472869.54722689	-200658.42303109	-1696533.49518320	-1696533.49518320	-834197.74684773	-1320651.16487869	 -45365.54570963	-414235.96096503	-340263.39930188	-1284199.37306144	 -95535.58701780	-1044733.31277139	-924562.05502991	-644062.86536363	-302622.33622685	-279433.05623289	-231047.16384232	-324471.13950700	-375987.49586461	-292341.75523784	-303534.39655365	-223484.26203921	-213518.36183934
      0.03241331	-170804.67424347	-182880.64192586	-139618.58689585	-139618.58689585	-193264.56861747	-549499.96594114	-734426.37957522	-613951.28837151	-102925.20951958	-295286.30300702	-225677.62406227	 -52416.97964789	-671020.53072477	-472869.54722689	-200658.42303109	-1696533.49518320	-1696533.49518320	-834197.74684758	-1320651.16487917	 -45365.54570956	-414235.96096503	-340263.39930188	-1284199.37306144	 -95535.58701780	-1044733.31277139	-924562.05502990	-644062.86536363	-302622.33622685	-279433.05622461	-231047.16384232	-324471.13950700	-375987.49586458	-292341.75523785	-303534.39655365	-223484.26203921	-213518.36183879	-170804.67424347	-182880.64192586	-139618.58689585	-139618.58689585	-193264.56861747	-549499.96594114	-734426.37957522	-613951.28837151	-102925.20951958	-295286.30300702	-225677.62406226	 -52416.97964801	-671020.53072364	-472869.54722689	-200658.42303109	-1696533.49518320	-1696533.49518320	-834197.74684773	-1320651.16487869	 -45365.54570963	-414235.96096503	-340263.39930188	-1284199.37306144	 -95535.58701780	-1044733.31277139	-924562.05502991	-644062.86536363	-302622.33622685	-279433.05623289	-231047.16384232	-324471.13950700	-375987.49586461	-292341.75523784	-303534.39655365	-223484.26203921	-213518.36183934
      0.03535998	-170804.67424347	-182880.64192586	-139618.58689585	-139618.58689585	-193264.56861747	-549499.96594114	-734426.37957522	-613951.28837151	-102925.20951958	-295286.30300702	-225677.62406227	 -52416.97964789	-671020.53072477	-472869.54722689	-200658.42303109	-1696533.49518320	-1696533.49518320	-834197.74684758	-1320651.16487917	 -45365.54570956	-414235.96096503	-340263.39930188	-1284199.37306144	 -95535.58701780	-1044733.31277139	-924562.05502990	-644062.86536363	-302622.33622685	-279433.05622461	-231047.16384232	-324471.13950700	-375987.49586458	-292341.75523785	-303534.39655365	-223484.26203921	-213518.36183879	-170804.67424347	-182880.64192586	-139618.58689585	-139618.58689585	-193264.56861747	-549499.96594114	-734426.37957522	-613951.28837151	-102925.20951958	-295286.30300702	-225677.62406226	 -52416.97964801	-671020.53072364	-472869.54722689	-200658.42303109	-1696533.49518320	-1696533.49518320	-834197.74684773	-1320651.16487869	 -45365.54570963	-414235.96096503	-340263.39930188	-1284199.37306144	 -95535.58701780	-1044733.31277139	-924562.05502991	-644062.86536363	-302622.33622685	-279433.05623289	-231047.16384232	-324471.13950700	-375987.49586461	-292341.75523784	-303534.39655365	-223484.26203921	-213518.36183934
      0.03830665	-170804.67424347	-182880.64192586	-139618.58689585	-139618.58689585	-193264.56861747	-549499.96594114	-734426.37957522	-613951.28837151	-102925.20951958	-295286.30300702	-225677.62406227	 -52416.97964789	-671020.53072477	-472869.54722689	-200658.42303109	-1696533.49518320	-1696533.49518320	-834197.74684758	-1320651.16487917	 -45365.54570956	-414235.96096503	-340263.39930188	-1284199.37306144	 -95535.58701780	-1044733.31277139	-924562.05502990	-644062.86536363	-302622.33622685	-279433.05622461	-231047.16384232	-324471.13950700	-375987.49586458	-292341.75523785	-303534.39655365	-223484.26203921	-213518.36183879	-170804.67424347	-182880.64192586	-139618.58689585	-139618.58689585	-193264.56861747	-549499.96594114	-734426.37957522	-613951.28837151	-102925.20951958	-295286.30300702	-225677.62406226	 -52416.97964801	-671020.53072364	-472869.54722689	-200658.42303109	-1696533.49518320	-1696533.49518320	-834197.74684773	-1320651.16487869	 -45365.54570963	-414235.96096503	-340263.39930188	-1284199.37306144	 -95535.58701780	-1044733.31277139	-924562.05502991	-644062.86536363	-302622.33622685	-279433.05623289	-231047.16384232	-324471.13950700	-375987.49586461	-292341.75523784	-303534.39655365	-223484.26203921	-213518.36183934
      0.04125331	-170804.67424347	-182880.64192586	-139618.58689585	-139618.58689585	-193264.56861747	-549499.96594114	-734426.37957522	-613951.28837151	-102925.20951958	-295286.30300702	-225677.62406227	 -52416.97964789	-671020.53072477	-472869.54722689	-200658.42303109	-1696533.49518320	-1696533.49518320	-834197.74684758	-1320651.16487917	 -45365.54570956	-414235.96096503	-340263.39930188	-1284199.37306144	 -95535.58701780	-1044733.31277139	-924562.05502990	-644062.86536363	-302622.33622685	-279433.05622461	-231047.16384232	-324471.13950700	-375987.49586458	-292341.75523785	-303534.39655365	-223484.26203921	-213518.36183879	-170804.67424347	-182880.64192586	-139618.58689585	-139618.58689585	-193264.56861747	-549499.96594114	-734426.37957522	-613951.28837151	-102925.20951958	-295286.30300702	-225677.62406226	 -52416.97964801	-671020.53072364	-472869.54722689	-200658.42303109	-1696533.49518320	-1696533.49518320	-834197.74684773	-1320651.16487869	 -45365.54570963	-414235.96096503	-340263.39930188	-1284199.37306144	 -95535.58701780	-1044733.31277139	-924562.05502991	-644062.86536363	-302622.33622685	-279433.05623289	-231047.16384232	-324471.13950700	-375987.49586461	-292341.75523784	-303534.39655365	-223484.26203921	-213518.36183934
      0.04419998	-170804.67424347	-182880.64192586	-139618.58689585	-139618.58689585	-193264.56861747	-549499.96594114	-734426.37957522	-613951.28837151	-102925.20951958	-295286.30300702	-225677.62406227	 -52416.97964789	-671020.53072477	-472869.54722689	-200658.42303109	-1696533.49518320	-1696533.49518320	-834197.74684758	-1320651.16487917	 -45365.54570956	-414235.96096503	-340263.39930188	-1284199.37306144	 -95535.58701780	-1044733.31277139	-924562.05502990	-644062.86536363	-302622.33622685	-279433.05622461	-231047.16384232	-324471.13950700	-375987.49586458	-292341.75523785	-303534.39655365	-223484.26203921	-213518.36183879	-170804.67424347	-182880.64192586	-139618.58689585	-139618.58689585	-193264.56861747	-549499.96594114	-734426.37957522	-613951.28837151	-102925.20951958	-295286.30300702	-225677.62406226	 -52416.97964801	-671020.53072364	-472869.54722689	-200658.42303109	-1696533.49518320	-1696533.49518320	-834197.74684773	-1320651.16487869	 -45365.54570963	-414235.96096503	-340263.39930188	-1284199.37306144	 -95535.58701780	-1044733.31277139	-924562.05502991	-644062.86536363	-302622.33622685	-279433.05623289	-231047.16384232	-324471.13950700	-375987.49586461	-292341.75523784	-303534.39655365	-223484.26203921	-213518.36183934
      0.04714664	-170804.67424347	-182880.64192586	-139618.58689585	-139618.58689585	-193264.56861747	-549499.96594114	-734426.37957522	-613951.28837151	-102925.20951958	-295286.30300702	-225677.62406227	 -52416.97964789	-671020.53072477	-472869.54722689	-200658.42303109	-1696533.49518320	-1696533.49518320	-834197.74684758	-1320651.16487917	 -45365.54570956	-414235.96096503	-340263.39930188	-1284199.37306144	 -95535.58701780	-1044733.31277139	-924562.05502990	-644062.86536363	-302622.33622685	-279433.05622461	-231047.16384232	-324471.13950700	-375987.49586458	-292341.75523785	-303534.39655365	-223484.26203921	-213518.36183879	-170804.67424347	-182880.64192586	-139618.58689585	-139618.58689585	-193264.56861747	-549499.96594114	-734426.37957522	-613951.28837151	-102925.20951958	-295286.30300702	-225677.62406226	 -52416.97964801	-671020.53072364	-472869.54722689	-200658.42303109	-1696533.49518320	-1696533.49518320	-834197.74684773	-1320651.16487869	 -45365.54570963	-414235.96096503	-340263.39930188	-1284199.37306144	 -95535.58701780	-1044733.31277139	-924562.05502991	-644062.86536363	-302622.33622685	-279433.05623289	-231047.16384232	-324471.13950700	-375987.49586461	-292341.75523784	-303534.39655365	-223484.26203921	-213518.36183934
      0.05009330	-170804.67424347	-182880.64192586	-139618.58689585	-139618.58689585	-193264.56861747	-549499.96594114	-734426.37957522	-613951.28837151	-102925.20951958	-295286.30300702	-225677.62406227	 -52416.97964789	-671020.53072477	-472869.54722689	-200658.42303109	-1696533.49518320	-1696533.49518320	-834197.74684758	-1320651.16487917	 -45365.54570956	-414235.96096503	-340263.39930188	-1284199.37306144	 -95535.58701780	-1044733.31277139	-924562.05502990	-644062.86536363	-302622.33622685	-279433.05622461	-231047.16384232	-324471.13950700	-375987.49586458	-292341.75523785	-303534.39655365	-223484.26203921	-213518.36183879	-170804.67424347	-182880.64192586	-139618.58689585	-139618.58689585	-193264.56861747	-549499.96594114	-734426.37957522	-613951.28837151	-102925.20951958	-295286.30300702	-225677.62406226	 -52416.97964801	-671020.53072364	-472869.54722689	-200658.42303109	-1696533.49518320	-1696533.49518320	-834197.74684773	-1320651.16487869	 -45365.54570963	-414235.96096503	-340263.39930188	-1284199.37306144	 -95535.58701780	-1044733.31277139	-924562.05502991	-644062.86536363	-302622.33622685	-279433.05623289	-231047.16384232	-324471.13950700	-375987.49586461	-292341.75523784	-303534.39655365	-223484.26203921	-213518.36183934
      0.05303997	-170804.67424347	-182880.64192586	-139618.58689585	-139618.58689585	-193264.56861747	-549499.96594114	-734426.37957522	-613951.28837151	-102925.20951958	-295286.30300702	-225677.62406227	 -52416.97964789	-671020.53072477	-472869.54722689	-200658.42303109	-1696533.49518320	-1696533.49518320	-834197.74684758	-1320651.16487917	 -45365.54570956	-414235.96096503	-340263.39930188	-1284199.37306144	 -95535.58701780	-1044733.31277139	-924562.05502990	-644062.86536363	-302622.33622685	-279433.05622461	-231047.16384232	-324471.13950700	-375987.49586458	-292341.75523785	-303534.39655365	-223484.26203921	-213518.36183879	-170804.67424347	-182880.64192586	-139618.58689585	-139618.58689585	-193264.56861747	-549499.96594114	-734426.37957522	-613951.28837151	-102925.20951958	-295286.30300702	-225677.62406226	 -52416.97964801	-671020.53072364	-472869.54722689	-200658.42303109	-1696533.49518320	-1696533.49518320	-834197.74684773	-1320651.16487869	 -45365.54570963	-414235.96096503	-340263.39930188	-1284199.37306144	 -95535.58701780	-1044733.31277139	-924562.05502991	-644062.86536363	-302622.33622685	-279433.05623289	-231047.16384232	-324471.13950700	-375987.49586461	-292341.75523784	-303534.39655365	-223484.26203921	-213518.36183934
      0.05598663	-170804.67424347	-182880.64192586	-139618.58689585	-139618.58689585	-193264.56861747	-549499.96594114	-734426.37957522	-613951.28837151	-102925.20951958	-295286.30300702	-225677.62406227	 -52416.97964789	-671020.53072477	-472869.54722689	-200658.42303109	-1696533.49518320	-1696533.49518320	-834197.74684758	-1320651.16487917	 -45365.54570956	-414235.96096503	-340263.39930188	-1284199.37306144	 -95535.58701780	-1044733.31277139	-924562.05502990	-644062.86536363	-302622.33622685	-279433.05622461	-231047.16384232	-324471.13950700	-375987.49586458	-292341.75523785	-303534.39655365	-223484.26203921	-213518.36183879	-170804.67424347	-182880.64192586	-139618.58689585	-139618.58689585	-193264.56861747	-549499.96594114	-734426.37957522	-613951.28837151	-102925.20951958	-295286.30300702	-225677.62406226	 -52416.97964801	-671020.53072364	-472869.54722689	-200658.42303109	-1696533.49518320	-1696533.49518320	-834197.74684773	-1320651.16487869	 -45365.54570963	-414235.96096503	-340263.39930188	-1284199.37306144	 -95535.58701780	-1044733.31277139	-924562.05502991	-644062.86536363	-302622.33622685	-279433.05623289	-231047.16384232	-324471.13950700	-375987.49586461	-292341.75523784	-303534.39655365	-223484.26203921	-213518.36183934
      0.05893330	-170804.67424347	-182880.64192586	-139618.58689585	-139618.58689585	-193264.56861747	-549499.96594114	-734426.37957522	-613951.28837151	-102925.20951958	-295286.30300702	-225677.62406227	 -52416.97964789	-671020.53072477	-472869.54722689	-200658.42303109	-1696533.49518320	-1696533.49518320	-834197.74684758	-1320651.16487917	 -45365.54570956	-414235.96096503	-340263.39930188	-1284199.37306144	 -95535.58701780	-1044733.31277139	-924562.05502990	-644062.86536363	-302622.33622685	-279433.05622461	-231047.16384232	-324471.13950700	-375987.49586458	-292341.75523785	-303534.39655365	-223484.26203921	-213518.36183879	-170804.67424347	-182880.64192586	-139618.58689585	-139618.58689585	-193264.56861747	-549499.96594114	-734426.37957522	-613951.28837151	-102925.20951958	-295286.30300702	-225677.62406226	 -52416.97964801	-671020.53072364	-472869.54722689	-200658.42303109	-1696533.49518320	-1696533.49518320	-834197.74684773	-1320651.16487869	 -45365.54570963	-414235.96096503	-340263.39930188	-1284199.37306144	 -95535.58701780	-1044733.31277139	-924562.05502991	-644062.86536363	-302622.33622685	-279433.05623289	-231047.16384232	-324471.13950700	-375987.49586461	-292341.75523784	-303534.39655365	-223484.26203921	-213518.36183934
      0.06187996	-170804.67424347	-182880.64192586	-139618.58689585	-139618.58689585	-193264.56861747	-549499.96594114	-734426.37957522	-613951.28837151	-102925.20951958	-295286.30300702	-225677.62406227	 -52416.97964789	-671020.53072477	-472869.54722689	-200658.42303109	-1696533.49518320	-1696533.49518320	-834197.74684758	-1320651.16487917	 -45365.54570956	-414235.96096503	-340263.39930188	-1284199.37306144	 -95535.58701780	-1044733.31277139	-924562.05502990	-644062.86536363	-302622.33622685	-279433.05622461	-231047.16384232	-324471.13950700	-375987.49586458	-292341.75523785	-303534.39655365	-223484.26203921	-213518.36183879	-170804.67424347	-182880.64192586	-139618.58689585	-139618.58689585	-193264.56861747	-549499.96594114	-734426.37957522	-613951.28837151	-102925.20951958	-295286.30300702	-225677.62406226	 -52416.97964801	-671020.53072364	-472869.54722689	-200658.42303109	-1696533.49518320	-1696533.49518320	-834197.74684773	-1320651.16487869	 -45365.54570963	-414235.96096503	-340263.39930188	-1284199.37306144	 -95535.58701780	-1044733.31277139	-924562.05502991	-644062.86536363	-302622.33622685	-279433.05623289	-231047.16384232	-324471.13950700	-375987.49586461	-292341.75523784	-303534.39655365	-223484.26203921	-213518.36183934
      0.06482663	-170804.67424347	-182880.64192586	-139618.58689585	-139618.58689585	-193264.56861747	-549499.96594114	-734426.37957522	-613951.28837151	-102925.20951958	-295286.30300702	-225677.62406227	 -52416.97964789	-671020.53072477	-472869.54722689	-200658.42303109	-1696533.49518320	-1696533.49518320	-834197.74684758	-1320651.16487917	 -45365.54570956	-414235.96096503	-340263.39930188	-1284199.37306144	 -95535.58701780	-1044733.31277139	-924562.05502990	-644062.86536363	-302622.33622685	-279433.05622461	-231047.16384232	-324471.13950700	-375987.49586458	-292341.75523785	-303534.39655365	-223484.26203921	-213518.36183879	-170804.67424347	-182880.64192586	-139618.58689585	-139618.58689585	-193264.56861747	-549499.96594114	-734426.37957522	-613951.28837151	-102925.20951958	-295286.30300702	-225677.62406226	 -52416.97964801	-671020.53072364	-472869.54722689	-200658.42303109	-1696533.49518320	-1696533.49518320	-834197.74684773	-1320651.16487869	 -45365.54570963	-414235.96096503	-340263.39930188	-1284199.37306144	 -95535.58701780	-1044733.31277139	-924562.05502991	-644062.86536363	-302622.33622685	-279433.05623289	-231047.16384232	-324471.13950700	-375987.49586461	-292341.75523784	-303534.39655365	-223484.26203921	-213518.36183934
      0.06777329	-170804.67424347	-182880.64192586	-139618.58689585	-139618.58689585	-193264.56861747	-549499.96594114	-734426.37957522	-613951.28837151	-102925.20951958	-295286.30300702	-225677.62406227	 -52416.97964789	-671020.53072477	-472869.54722689	-200658.42303109	-1696533.49518320	-1696533.49518320	-834197.74684758	-1320651.16487917	 -45365.54570956	-414235.96096503	-340263.39930188	-1284199.37306144	 -95535.58701780	-1044733.31277139	-924562.05502990	-644062.86536363	-302622.33622685	-279433.05622461	-231047.16384232	-324471.13950700	-375987.49586458	-292341.75523785	-303534.39655365	-223484.26203921	-213518.36183879	-170804.67424347	-182880.64192586	-139618.58689585	-139618.58689585	-193264.56861747	-549499.96594114	-734426.37957522	-613951.28837151	-102925.20951958	-295286.30300702	-225677.62406226	 -52416.97964801	-671020.53072364	-472869.54722689	-200658.42303109	-1696533.49518320	-1696533.49518320	-834197.74684773	-1320651.16487869	 -45365.54570963	-414235.96096503	-340263.39930188	-1284199.37306144	 -95535.58701780	-1044733.31277139	-924562.05502991	-644062.86536363	-302622.33622685	-279433.05623289	-231047.16384232	-324471.13950700	-375987.49586461	-292341.75523784	-303534.39655365	-223484.26203921	-213518.36183934
      0.07071996	-170804.67424347	-182880.64192586	-139618.58689585	-139618.58689585	-193264.56861747	-549499.96594114	-734426.37957522	-613951.28837151	-102925.20951958	-295286.30300702	-225677.62406227	 -52416.97964789	-671020.53072477	-472869.54722689	-200658.42303109	-1696533.49518320	-1696533.49518320	-834197.74684758	-1320651.16487917	 -45365.54570956	-414235.96096503	-340263.39930188	-1284199.37306144	 -95535.58701780	-1044733.31277139	-924562.05502990	-644062.86536363	-302622.33622685	-279433.05622461	-231047.16384232	-324471.13950700	-375987.49586458	-292341.75523785	-303534.39655365	-223484.26203921	-213518.36183879	-170804.67424347	-182880.64192586	-139618.58689585	-139618.58689585	-193264.56861747	-549499.96594114	-734426.37957522	-613951.28837151	-102925.20951958	-295286.30300702	-225677.62406226	 -52416.97964801	-671020.53072364	-472869.54722689	-200658.42303109	-1696533.49518320	-1696533.49518320	-834197.74684773	-1320651.16487869	 -45365.54570963	-414235.96096503	-340263.39930188	-1284199.37306144	 -95535.58701780	-1044733.31277139	-924562.05502991	-644062.86536363	-302622.33622685	-279433.05623289	-231047.16384232	-324471.13950700	-375987.49586461	-292341.75523784	-303534.39655365	-223484.26203921	-213518.36183934
      0.07366662	-170804.67424347	-182880.64192586	-139618.58689585	-139618.58689585	-193264.56861747	-549499.96594114	-734426.37957522	-613951.28837151	-102925.20951958	-295286.30300702	-225677.62406227	 -52416.97964789	-671020.53072477	-472869.54722689	-200658.42303109	-1696533.49518320	-1696533.49518320	-834197.74684758	-1320651.16487917	 -45365.54570956	-414235.96096503	-340263.39930188	-1284199.37306144	 -95535.58701780	-1044733.31277139	-924562.05502990	-644062.86536363	-302622.33622685	-279433.05622461	-231047.16384232	-324471.13950700	-375987.49586458	-292341.75523785	-303534.39655365	-223484.26203921	-213518.36183879	-170804.67424347	-182880.64192586	-139618.58689585	-139618.58689585	-193264.56861747	-549499.96594114	-734426.37957522	-613951.28837151	-102925.20951958	-295286.30300702	-225677.62406226	 -52416.97964801	-671020.53072364	-472869.54722689	-200658.42303109	-1696533.49518320	-1696533.49518320	-834197.74684773	-1320651.16487869	 -45365.54570963	-414235.96096503	-340263.39930188	-1284199.37306144	 -95535.58701780	-1044733.31277139	-924562.05502991	-644062.86536363	-302622.33622685	-279433.05623289	-231047.16384232	-324471.13950700	-375987.49586461	-292341.75523784	-303534.39655365	-223484.26203921	-213518.36183934
      0.07661329	-170804.67424347	-182880.64192586	-139618.58689585	-139618.58689585	-193264.56861747	-549499.96594114	-734426.37957522	-613951.28837151	-102925.20951958	-295286.30300702	-225677.62406227	 -52416.97964789	-671020.53072477	-472869.54722689	-200658.42303109	-1696533.49518320	-1696533.49518320	-834197.74684758	-1320651.16487917	 -45365.54570956	-414235.96096503	-340263.39930188	-1284199.37306144	 -95535.58701780	-1044733.31277139	-924562.05502990	-644062.86536363	-302622.33622685	-279433.05622461	-231047.16384232	-324471.13950700	-375987.49586458	-292341.75523785	-303534.39655365	-223484.26203921	-213518.36183879	-170804.67424347	-182880.64192586	-139618.58689585	-139618.58689585	-193264.56861747	-549499.96594114	-734426.37957522	-613951.28837151	-102925.20951958	-295286.30300702	-225677.62406226	 -52416.97964801	-671020.53072364	-472869.54722689	-200658.42303109	-1696533.49518320	-1696533.49518320	-834197.74684773	-1320651.16487869	 -45365.54570963	-414235.96096503	-340263.39930188	-1284199.37306144	 -95535.58701780	-1044733.31277139	-924562.05502991	-644062.86536363	-302622.33622685	-279433.05623289	-231047.16384232	-324471.13950700	-375987.49586461	-292341.75523784	-303534.39655365	-223484.26203921	-213518.36183934
      0.07955996	-170804.67424347	-182880.64192586	-139618.58689585	-139618.58689585	-193264.56861747	-549499.96594114	-734426.37957522	-613951.28837151	-102925.20951958	-295286.30300702	-225677.62406227	 -52416.97964789	-671020.53072477	-472869.54722689	-200658.42303109	-1696533.49518320	-1696533.49518320	-834197.74684758	-1320651.16487917	 -45365.54570956	-414235.96096503	-340263.39930188	-1284199.37306144	 -95535.58701780	-1044733.31277139	-924562.05502990	-644062.86536363	-302622.33622685	-279433.05622461	-231047.16384232	-324471.13950700	-375987.49586458	-292341.75523785	-303534.39655365	-223484.26203921	-213518.36183879	-170804.67424347	-182880.64192586	-139618.58689585	-139618.58689585	-193264.56861747	-549499.96594114	-734426.37957522	-613951.28837151	-102925.20951958	-295286.30300702	-225677.62406226	 -52416.97964801	-671020.53072364	-472869.54722689	-200658.42303109	-1696533.49518320	-1696533.49518320	-834197.74684773	-1320651.16487869	 -45365.54570963	-414235.96096503	-340263.39930188	-1284199.37306144	 -95535.58701780	-1044733.31277139	-924562.05502991	-644062.86536363	-302622.33622685	-279433.05623289	-231047.16384232	-324471.13950700	-375987.49586461	-292341.75523784	-303534.39655365	-223484.26203921	-213518.36183934
      0.08250662	-170804.67424347	-182880.64192586	-139618.58689585	-139618.58689585	-193264.56861747	-549499.96594114	-734426.37957522	-613951.28837151	-102925.20951958	-295286.30300702	-225677.62406227	 -52416.97964789	-671020.53072477	-472869.54722689	-200658.42303109	-1696533.49518320	-1696533.49518320	-834197.74684758	-1320651.16487917	 -45365.54570956	-414235.96096503	-340263.39930188	-1284199.37306144	 -95535.58701780	-1044733.31277139	-924562.05502990	-644062.86536363	-302622.33622685	-279433.05622461	-231047.16384232	-324471.13950700	-375987.49586458	-292341.75523785	-303534.39655365	-223484.26203921	-213518.36183879	-170804.67424347	-182880.64192586	-139618.58689585	-139618.58689585	-193264.56861747	-549499.96594114	-734426.37957522	-613951.28837151	-102925.20951958	-295286.30300702	-225677.62406226	 -52416.97964801	-671020.53072364	-472869.54722689	-200658.42303109	-1696533.49518320	-1696533.49518320	-834197.74684773	-1320651.16487869	 -45365.54570963	-414235.96096503	-340263.39930188	-1284199.37306144	 -95535.58701780	-1044733.31277139	-924562.05502991	-644062.86536363	-302622.33622685	-279433.05623289	-231047.16384232	-324471.13950700	-375987.49586461	-292341.75523784	-303534.39655365	-223484.26203921	-213518.36183934
      0.08545329	-170804.67424347	-182880.64192586	-139618.58689585	-139618.58689585	-193264.56861747	-549499.96594114	-734426.37957522	-613951.28837151	-102925.20951958	-295286.30300702	-225677.62406227	 -52416.97964789	-671020.53072477	-472869.54722689	-200658.42303109	-1696533.49518320	-1696533.49518320	-834197.74684758	-1320651.16487917	 -45365.54570956	-414235.96096503	-340263.39930188	-1284199.37306144	 -95535.58701780	-1044733.31277139	-924562.05502990	-644062.86536363	-302622.33622685	-279433.05622461	-231047.16384232	-324471.13950700	-375987.49586458	-292341.75523785	-303534.39655365	-223484.26203921	-213518.36183879	-170804.67424347	-182880.64192586	-139618.58689585	-139618.58689585	-193264.56861747	-549499.96594114	-734426.37957522	-613951.28837151	-102925.20951958	-295286.30300702	-225677.62406226	 -52416.97964801	-671020.53072364	-472869.54722689	-200658.42303109	-1696533.49518320	-1696533.49518320	-834197.74684773	-1320651.16487869	 -45365.54570963	-414235.96096503	-340263.39930188	-1284199.37306144	 -95535.58701780	-1044733.31277139	-924562.05502991	-644062.86536363	-302622.33622685	-279433.05623289	-231047.16384232	-324471.13950700	-375987.49586461	-292341.75523784	-303534.39655365	-223484.26203921	-213518.36183934
      0.08839995	-170804.67424347	-182880.64192586	-139618.58689585	-139618.58689585	-193264.56861747	-549499.96594114	-734426.37957522	-613951.28837151	-102925.20951958	-295286.30300702	-225677.62406227	 -52416.97964789	-671020.53072477	-472869.54722689	-200658.42303109	-1696533.49518320	-1696533.49518320	-834197.74684758	-1320651.16487917	 -45365.54570956	-414235.96096503	-340263.39930188	-1284199.37306144	 -95535.58701780	-1044733.31277139	-924562.05502990	-644062.86536363	-302622.33622685	-279433.05622461	-231047.16384232	-324471.13950700	-375987.49586458	-292341.75523785	-303534.39655365	-223484.26203921	-213518.36183879	-170804.67424347	-182880.64192586	-139618.58689585	-139618.58689585	-193264.56861747	-549499.96594114	-734426.37957522	-613951.28837151	-102925.20951958	-295286.30300702	-225677.62406226	 -52416.97964801	-671020.53072364	-472869.54722689	-200658.42303109	-1696533.49518320	-1696533.49518320	-834197.74684773	-1320651.16487869	 -45365.54570963	-414235.96096503	-340263.39930188	-1284199.37306144	 -95535.58701780	-1044733.31277139	-924562.05502991	-644062.86536363	-302622.33622685	-279433.05623289	-231047.16384232	-324471.13950700	-375987.49586461	-292341.75523784	-303534.39655365	-223484.26203921	-213518.36183934
      0.09134662	-170804.67424347	-182880.64192586	-139618.58689585	-139618.58689585	-193264.56861747	-549499.96594114	-734426.37957522	-613951.28837151	-102925.20951958	-295286.30300702	-225677.62406227	 -52416.97964789	-671020.53072477	-472869.54722689	-200658.42303109	-1696533.49518320	-1696533.49518320	-834197.74684758	-1320651.16487917	 -45365.54570956	-414235.96096503	-340263.39930188	-1284199.37306144	 -95535.58701780	-1044733.31277139	-924562.05502990	-644062.86536363	-302622.33622685	-279433.05622461	-231047.16384232	-324471.13950700	-375987.49586458	-292341.75523785	-303534.39655365	-223484.26203921	-213518.36183879	-170804.67424347	-182880.64192586	-139618.58689585	-139618.58689585	-193264.56861747	-549499.96594114	-734426.37957522	-613951.28837151	-102925.20951958	-295286.30300702	-225677.62406226	 -52416.97964801	-671020.53072364	-472869.54722689	-200658.42303109	-1696533.49518320	-1696533.49518320	-834197.74684773	-1320651.16487869	 -45365.54570963	-414235.96096503	-340263.39930188	-1284199.37306144	 -95535.58701780	-1044733.31277139	-924562.05502991	-644062.86536363	-302622.33622685	-279433.05623289	-231047.16384232	-324471.13950700	-375987.49586461	-292341.75523784	-303534.39655365	-223484.26203921	-213518.36183934
      0.09429328	-170804.67424347	-182880.64192586	-139618.58689585	-139618.58689585	-193264.56861747	-549499.96594114	-734426.37957522	-613951.28837151	-102925.20951958	-295286.30300702	-225677.62406227	 -52416.97964789	-671020.53072477	-472869.54722689	-200658.42303109	-1696533.49518320	-1696533.49518320	-834197.74684758	-1320651.16487917	 -45365.54570956	-414235.96096503	-340263.39930188	-1284199.37306144	 -95535.58701780	-1044733.31277139	-924562.05502990	-644062.86536363	-302622.33622685	-279433.05622461	-231047.16384232	-324471.13950700	-375987.49586458	-292341.75523785	-303534.39655365	-223484.26203921	-213518.36183879	-170804.67424347	-182880.64192586	-139618.58689585	-139618.58689585	-193264.56861747	-549499.96594114	-734426.37957522	-613951.28837151	-102925.20951958	-295286.30300702	-225677.62406226	 -52416.97964801	-671020.53072364	-472869.54722689	-200658.42303109	-1696533.49518320	-1696533.49518320	-834197.74684773	-1320651.16487869	 -45365.54570963	-414235.96096503	-340263.39930188	-1284199.37306144	 -95535.58701780	-1044733.31277139	-924562.05502991	-644062.86536363	-302622.33622685	-279433.05623289	-231047.16384232	-324471.13950700	-375987.49586461	-292341.75523784	-303534.39655365	-223484.26203921	-213518.36183934
      0.09723994	-170804.67424347	-182880.64192586	-139618.58689585	-139618.58689585	-193264.56861747	-549499.96594114	-734426.37957522	-613951.28837151	-102925.20951958	-295286.30300702	-225677.62406227	 -52416.97964789	-671020.53072477	-472869.54722689	-200658.42303109	-1696533.49518320	-1696533.49518320	-834197.74684758	-1320651.16487917	 -45365.54570956	-414235.96096503	-340263.39930188	-1284199.37306144	 -95535.58701780	-1044733.31277139	-924562.05502990	-644062.86536363	-302622.33622685	-279433.05622461	-231047.16384232	-324471.13950700	-375987.49586458	-292341.75523785	-303534.39655365	-223484.26203921	-213518.36183879	-170804.67424347	-182880.64192586	-139618.58689585	-139618.58689585	-193264.56861747	-549499.96594114	-734426.37957522	-613951.28837151	-102925.20951958	-295286.30300702	-225677.62406226	 -52416.97964801	-671020.53072364	-472869.54722689	-200658.42303109	-1696533.49518320	-1696533.49518320	-834197.74684773	-1320651.16487869	 -45365.54570963	-414235.96096503	-340263.39930188	-1284199.37306144	 -95535.58701780	-1044733.31277139	-924562.05502991	-644062.86536363	-302622.33622685	-279433.05623289	-231047.16384232	-324471.13950700	-375987.49586461	-292341.75523784	-303534.39655365	-223484.26203921	-213518.36183934
      0.10018661	-170804.67424347	-182880.64192586	-139618.58689585	-139618.58689585	-193264.56861747	-549499.96594114	-734426.37957522	-613951.28837151	-102925.20951958	-295286.30300702	-225677.62406227	 -52416.97964789	-671020.53072477	-472869.54722689	-200658.42303109	-1696533.49518320	-1696533.49518320	-834197.74684758	-1320651.16487917	 -45365.54570956	-414235.96096503	-340263.39930188	-1284199.37306144	 -95535.58701780	-1044733.31277139	-924562.05502990	-644062.86536363	-302622.33622685	-279433.05622461	-231047.16384232	-324471.13950700	-375987.49586458	-292341.75523785	-303534.39655365	-223484.26203921	-213518.36183879	-170804.67424347	-182880.64192586	-139618.58689585	-139618.58689585	-193264.56861747	-549499.96594114	-734426.37957522	-613951.28837151	-102925.20951958	-295286.30300702	-225677.62406226	 -52416.97964801	-671020.53072364	-472869.54722689	-200658.42303109	-1696533.49518320	-1696533.49518320	-834197.74684773	-1320651.16487869	 -45365.54570963	-414235.96096503	-340263.39930188	-1284199.37306144	 -95535.58701780	-1044733.31277139	-924562.05502991	-644062.86536363	-302622.33622685	-279433.05623289	-231047.16384232	-324471.13950700	-375987.49586461	-292341.75523784	-303534.39655365	-223484.26203921	-213518.36183934
      0.10313327	-170804.67424347	-182880.64192586	-139618.58689585	-139618.58689585	-193264.56861747	-549499.96594114	-734426.37957522	-613951.28837151	-102925.20951958	-295286.30300702	-225677.62406227	 -52416.97964789	-671020.53072477	-472869.54722689	-200658.42303109	-1696533.49518320	-1696533.49518320	-834197.74684758	-1320651.16487917	 -45365.54570956	-414235.96096503	-340263.39930188	-1284199.37306144	 -95535.58701780	-1044733.31277139	-924562.05502990	-644062.86536363	-302622.33622685	-279433.05622461	-231047.16384232	-324471.13950700	-375987.49586458	-292341.75523785	-303534.39655365	-223484.26203921	-213518.36183879	-170804.67424347	-182880.64192586	-139618.58689585	-139618.58689585	-193264.56861747	-549499.96594114	-734426.37957522	-613951.28837151	-102925.20951958	-295286.30300702	-225677.62406226	 -52416.97964801	-671020.53072364	-472869.54722689	-200658.42303109	-1696533.49518320	-1696533.49518320	-834197.74684773	-1320651.16487869	 -45365.54570963	-414235.96096503	-340263.39930188	-1284199.37306144	 -95535.58701780	-1044733.31277139	-924562.05502991	-644062.86536363	-302622.33622685	-279433.05623289	-231047.16384232	-324471.13950700	-375987.49586461	-292341.75523784	-303534.39655365	-223484.26203921	-213518.36183934
      0.10607994	-170804.67424347	-182880.64192586	-139618.58689585	-139618.58689585	-193264.56861747	-549499.96594114	-734426.37957522	-613951.28837151	-102925.20951958	-295286.30300702	-225677.62406227	 -52416.97964789	-671020.53072477	-472869.54722689	-200658.42303109	-1696533.49518320	-1696533.49518320	-834197.74684758	-1320651.16487917	 -45365.54570956	-414235.96096503	-340263.39930188	-1284199.37306144	 -95535.58701780	-1044733.31277139	-924562.05502990	-644062.86536363	-302622.33622685	-279433.05622461	-231047.16384232	-324471.13950700	-375987.49586458	-292341.75523785	-303534.39655365	-223484.26203921	-213518.36183879	-170804.67424347	-182880.64192586	-139618.58689585	-139618.58689585	-193264.56861747	-549499.96594114	-734426.37957522	-613951.28837151	-102925.20951958	-295286.30300702	-225677.62406226	 -52416.97964801	-671020.53072364	-472869.54722689	-200658.42303109	-1696533.49518320	-1696533.49518320	-834197.74684773	-1320651.16487869	 -45365.54570963	-414235.96096503	-340263.39930188	-1284199.37306144	 -95535.58701780	-1044733.31277139	-924562.05502991	-644062.86536363	-302622.33622685	-279433.05623289	-231047.16384232	-324471.13950700	-375987.49586461	-292341.75523784	-303534.39655365	-223484.26203921	-213518.36183934
      0.10902660	-170804.67424347	-182880.64192586	-139618.58689585	-139618.58689585	-193264.56861747	-549499.96594114	-734426.37957522	-613951.28837151	-102925.20951958	-295286.30300702	-225677.62406227	 -52416.97964789	-671020.53072477	-472869.54722689	-200658.42303109	-1696533.49518320	-1696533.49518320	-834197.74684758	-1320651.16487917	 -45365.54570956	-414235.96096503	-340263.39930188	-1284199.37306144	 -95535.58701780	-1044733.31277139	-924562.05502990	-644062.86536363	-302622.33622685	-279433.05622461	-231047.16384232	-324471.13950700	-375987.49586458	-292341.75523785	-303534.39655365	-223484.26203921	-213518.36183879	-170804.67424347	-182880.64192586	-139618.58689585	-139618.58689585	-193264.56861747	-549499.96594114	-734426.37957522	-613951.28837151	-102925.20951958	-295286.30300702	-225677.62406226	 -52416.97964801	-671020.53072364	-472869.54722689	-200658.42303109	-1696533.49518320	-1696533.49518320	-834197.74684773	-1320651.16487869	 -45365.54570963	-414235.96096503	-340263.39930188	-1284199.37306144	 -95535.58701780	-1044733.31277139	-924562.05502991	-644062.86536363	-302622.33622685	-279433.05623289	-231047.16384232	-324471.13950700	-375987.49586461	-292341.75523784	-303534.39655365	-223484.26203921	-213518.36183934
      0.11197327	-170804.67424347	-182880.64192586	-139618.58689585	-139618.58689585	-193264.56861747	-549499.96594114	-734426.37957522	-613951.28837151	-102925.20951958	-295286.30300702	-225677.62406227	 -52416.97964789	-671020.53072477	-472869.54722689	-200658.42303109	-1696533.49518320	-1696533.49518320	-834197.74684758	-1320651.16487917	 -45365.54570956	-414235.96096503	-340263.39930188	-1284199.37306144	 -95535.58701780	-1044733.31277139	-924562.05502990	-644062.86536363	-302622.33622685	-279433.05622461	-231047.16384232	-324471.13950700	-375987.49586458	-292341.75523785	-303534.39655365	-223484.26203921	-213518.36183879	-170804.67424347	-182880.64192586	-139618.58689585	-139618.58689585	-193264.56861747	-549499.96594114	-734426.37957522	-613951.28837151	-102925.20951958	-295286.30300702	-225677.62406226	 -52416.97964801	-671020.53072364	-472869.54722689	-200658.42303109	-1696533.49518320	-1696533.49518320	-834197.74684773	-1320651.16487869	 -45365.54570963	-414235.96096503	-340263.39930188	-1284199.37306144	 -95535.58701780	-1044733.31277139	-924562.05502991	-644062.86536363	-302622.33622685	-279433.05623289	-231047.16384232	-324471.13950700	-375987.49586461	-292341.75523784	-303534.39655365	-223484.26203921	-213518.36183934
      0.11491994	-170804.67424347	-182880.64192586	-139618.58689585	-139618.58689585	-193264.56861747	-549499.96594114	-734426.37957522	-613951.28837151	-102925.20951958	-295286.30300702	-225677.62406227	 -52416.97964789	-671020.53072477	-472869.54722689	-200658.42303109	-1696533.49518320	-1696533.49518320	-834197.74684758	-1320651.16487917	 -45365.54570956	-414235.96096503	-340263.39930188	-1284199.37306144	 -95535.58701780	-1044733.31277139	-924562.05502990	-644062.86536363	-302622.33622685	-279433.05622461	-231047.16384232	-324471.13950700	-375987.49586458	-292341.75523785	-303534.39655365	-223484.26203921	-213518.36183879	-170804.67424347	-182880.64192586	-139618.58689585	-139618.58689585	-193264.56861747	-549499.96594114	-734426.37957522	-613951.28837151	-102925.20951958	-295286.30300702	-225677.62406226	 -52416.97964801	-671020.53072364	-472869.54722689	-200658.42303109	-1696533.49518320	-1696533.49518320	-834197.74684773	-1320651.16487869	 -45365.54570963	-414235.96096503	-340263.39930188	-1284199.37306144	 -95535.58701780	-1044733.31277139	-924562.05502991	-644062.86536363	-302622.33622685	-279433.05623289	-231047.16384232	-324471.13950700	-375987.49586461	-292341.75523784	-303534.39655365	-223484.26203921	-213518.36183934
      0.11786660	-170804.67424347	-182880.64192586	-139618.58689585	-139618.58689585	-193264.56861747	-549499.96594114	-734426.37957522	-613951.28837151	-102925.20951958	-295286.30300702	-225677.62406227	 -52416.97964789	-671020.53072477	-472869.54722689	-200658.42303109	-1696533.49518320	-1696533.49518320	-834197.74684758	-1320651.16487917	 -45365.54570956	-414235.96096503	-340263.39930188	-1284199.37306144	 -95535.58701780	-1044733.31277139	-924562.05502990	-644062.86536363	-302622.33622685	-279433.05622461	-231047.16384232	-324471.13950700	-375987.49586458	-292341.75523785	-303534.39655365	-223484.26203921	-213518.36183879	-170804.67424347	-182880.64192586	-139618.58689585	-139618.58689585	-193264.56861747	-549499.96594114	-734426.37957522	-613951.28837151	-102925.20951958	-295286.30300702	-225677.62406226	 -52416.97964801	-671020.53072364	-472869.54722689	-200658.42303109	-1696533.49518320	-1696533.49518320	-834197.74684773	-1320651.16487869	 -45365.54570963	-414235.96096503	-340263.39930188	-1284199.37306144	 -95535.58701780	-1044733.31277139	-924562.05502991	-644062.86536363	-302622.33622685	-279433.05623289	-231047.16384232	-324471.13950700	-375987.49586461	-292341.75523784	-303534.39655365	-223484.26203921	-213518.36183934
      0.12081326	-170804.67424347	-182880.64192586	-139618.58689585	-139618.58689585	-193264.56861747	-549499.96594114	-734426.37957522	-613951.28837151	-102925.20951958	-295286.30300702	-225677.62406227	 -52416.97964789	-671020.53072477	-472869.54722689	-200658.42303109	-1696533.49518320	-1696533.49518320	-834197.74684758	-1320651.16487917	 -45365.54570956	-414235.96096503	-340263.39930188	-1284199.37306144	 -95535.58701780	-1044733.31277139	-924562.05502990	-644062.86536363	-302622.33622685	-279433.05622461	-231047.16384232	-324471.13950700	-375987.49586458	-292341.75523785	-303534.39655365	-223484.26203921	-213518.36183879	-170804.67424347	-182880.64192586	-139618.58689585	-139618.58689585	-193264.56861747	-549499.96594114	-734426.37957522	-613951.28837151	-102925.20951958	-295286.30300702	-225677.62406226	 -52416.97964801	-671020.53072364	-472869.54722689	-200658.42303109	-1696533.49518320	-1696533.49518320	-834197.74684773	-1320651.16487869	 -45365.54570963	-414235.96096503	-340263.39930188	-1284199.37306144	 -95535.58701780	-1044733.31277139	-924562.05502991	-644062.86536363	-302622.33622685	-279433.05623289	-231047.16384232	-324471.13950700	-375987.49586461	-292341.75523784	-303534.39655365	-223484.26203921	-213518.36183934
      0.12375993	-170804.67424347	-182880.64192586	-139618.58689585	-139618.58689585	-193264.56861747	-549499.96594114	-734426.37957522	-613951.28837151	-102925.20951958	-295286.30300702	-225677.62406227	 -52416.97964789	-671020.53072477	-472869.54722689	-200658.42303109	-1696533.49518320	-1696533.49518320	-834197.74684758	-1320651.16487917	 -45365.54570956	-414235.96096503	-340263.39930188	-1284199.37306144	 -95535.58701780	-1044733.31277139	-924562.05502990	-644062.86536363	-302622.33622685	-279433.05622461	-231047.16384232	-324471.13950700	-375987.49586458	-292341.75523785	-303534.39655365	-223484.26203921	-213518.36183879	-170804.67424347	-182880.64192586	-139618.58689585	-139618.58689585	-193264.56861747	-549499.96594114	-734426.37957522	-613951.28837151	-102925.20951958	-295286.30300702	-225677.62406226	 -52416.97964801	-671020.53072364	-472869.54722689	-200658.42303109	-1696533.49518320	-1696533.49518320	-834197.74684773	-1320651.16487869	 -45365.54570963	-414235.96096503	-340263.39930188	-1284199.37306144	 -95535.58701780	-1044733.31277139	-924562.05502991	-644062.86536363	-302622.33622685	-279433.05623289	-231047.16384232	-324471.13950700	-375987.49586461	-292341.75523784	-303534.39655365	-223484.26203921	-213518.36183934
      0.12670660	-170804.67424347	-182880.64192586	-139618.58689585	-139618.58689585	-193264.56861747	-549499.96594114	-734426.37957522	-613951.28837151	-102925.20951958	-295286.30300702	-225677.62406227	 -52416.97964789	-671020.53072477	-472869.54722689	-200658.42303109	-1696533.49518320	-1696533.49518320	-834197.74684758	-1320651.16487917	 -45365.54570956	-414235.96096503	-340263.39930188	-1284199.37306144	 -95535.58701780	-1044733.31277139	-924562.05502990	-644062.86536363	-302622.33622685	-279433.05622461	-231047.16384232	-324471.13950700	-375987.49586458	-292341.75523785	-303534.39655365	-223484.26203921	-213518.36183879	-170804.67424347	-182880.64192586	-139618.58689585	-139618.58689585	-193264.56861747	-549499.96594114	-734426.37957522	-613951.28837151	-102925.20951958	-295286.30300702	-225677.62406226	 -52416.97964801	-671020.53072364	-472869.54722689	-200658.42303109	-1696533.49518320	-1696533.49518320	-834197.74684773	-1320651.16487869	 -45365.54570963	-414235.96096503	-340263.39930188	-1284199.37306144	 -95535.58701780	-1044733.31277139	-924562.05502991	-644062.86536363	-302622.33622685	-279433.05623289	-231047.16384232	-324471.13950700	-375987.49586461	-292341.75523784	-303534.39655365	-223484.26203921	-213518.36183934
      0.12965326	-170804.67424347	-182880.64192586	-139618.58689585	-139618.58689585	-193264.56861747	-549499.96594114	-734426.37957522	-613951.28837151	-102925.20951958	-295286.30300702	-225677.62406227	 -52416.97964789	-671020.53072477	-472869.54722689	-200658.42303109	-1696533.49518320	-1696533.49518320	-834197.74684758	-1320651.16487917	 -45365.54570956	-414235.96096503	-340263.39930188	-1284199.37306144	 -95535.58701780	-1044733.31277139	-924562.05502990	-644062.86536363	-302622.33622685	-279433.05622461	-231047.16384232	-324471.13950700	-375987.49586458	-292341.75523785	-303534.39655365	-223484.26203921	-213518.36183879	-170804.67424347	-182880.64192586	-139618.58689585	-139618.58689585	-193264.56861747	-549499.96594114	-734426.37957522	-613951.28837151	-102925.20951958	-295286.30300702	-225677.62406226	 -52416.97964801	-671020.53072364	-472869.54722689	-200658.42303109	-1696533.49518320	-1696533.49518320	-834197.74684773	-1320651.16487869	 -45365.54570963	-414235.96096503	-340263.39930188	-1284199.37306144	 -95535.58701780	-1044733.31277139	-924562.05502991	-644062.86536363	-302622.33622685	-279433.05623289	-231047.16384232	-324471.13950700	-375987.49586461	-292341.75523784	-303534.39655365	-223484.26203921	-213518.36183934
      0.13259992	-170804.67424347	-182880.64192586	-139618.58689585	-139618.58689585	-193264.56861747	-549499.96594114	-734426.37957522	-613951.28837151	-102925.20951958	-295286.30300702	-225677.62406227	 -52416.97964789	-671020.53072477	-472869.54722689	-200658.42303109	-1696533.49518320	-1696533.49518320	-834197.74684758	-1320651.16487917	 -45365.54570956	-414235.96096503	-340263.39930188	-1284199.37306144	 -95535.58701780	-1044733.31277139	-924562.05502990	-644062.86536363	-302622.33622685	-279433.05622461	-231047.16384232	-324471.13950700	-375987.49586458	-292341.75523785	-303534.39655365	-223484.26203921	-213518.36183879	-170804.67424347	-182880.64192586	-139618.58689585	-139618.58689585	-193264.56861747	-549499.96594114	-734426.37957522	-613951.28837151	-102925.20951958	-295286.30300702	-225677.62406226	 -52416.97964801	-671020.53072364	-472869.54722689	-200658.42303109	-1696533.49518320	-1696533.49518320	-834197.74684773	-1320651.16487869	 -45365.54570963	-414235.96096503	-340263.39930188	-1284199.37306144	 -95535.58701780	-1044733.31277139	-924562.05502991	-644062.86536363	-302622.33622685	-279433.05623289	-231047.16384232	-324471.13950700	-375987.49586461	-292341.75523784	-303534.39655365	-223484.26203921	-213518.36183934
      0.13554659	-170804.67424347	-182880.64192586	-139618.58689585	-139618.58689585	-193264.56861747	-549499.96594114	-734426.37957522	-613951.28837151	-102925.20951958	-295286.30300702	-225677.62406227	 -52416.97964789	-671020.53072477	-472869.54722689	-200658.42303109	-1696533.49518320	-1696533.49518320	-834197.74684758	-1320651.16487917	 -45365.54570956	-414235.96096503	-340263.39930188	-1284199.37306144	 -95535.58701780	-1044733.31277139	-924562.05502990	-644062.86536363	-302622.33622685	-279433.05622461	-231047.16384232	-324471.13950700	-375987.49586458	-292341.75523785	-303534.39655365	-223484.26203921	-213518.36183879	-170804.67424347	-182880.64192586	-139618.58689585	-139618.58689585	-193264.56861747	-549499.96594114	-734426.37957522	-613951.28837151	-102925.20951958	-295286.30300702	-225677.62406226	 -52416.97964801	-671020.53072364	-472869.54722689	-200658.42303109	-1696533.49518320	-1696533.49518320	-834197.74684773	-1320651.16487869	 -45365.54570963	-414235.96096503	-340263.39930188	-1284199.37306144	 -95535.58701780	-1044733.31277139	-924562.05502991	-644062.86536363	-302622.33622685	-279433.05623289	-231047.16384232	-324471.13950700	-375987.49586461	-292341.75523784	-303534.39655365	-223484.26203921	-213518.36183934
      0.13849325	-170804.67424347	-182880.64192586	-139618.58689585	-139618.58689585	-193264.56861747	-549499.96594114	-734426.37957522	-613951.28837151	-102925.20951958	-295286.30300702	-225677.62406227	 -52416.97964789	-671020.53072477	-472869.54722689	-200658.42303109	-1696533.49518320	-1696533.49518320	-834197.74684758	-1320651.16487917	 -45365.54570956	-414235.96096503	-340263.39930188	-1284199.37306144	 -95535.58701780	-1044733.31277139	-924562.05502990	-644062.86536363	-302622.33622685	-279433.05622461	-231047.16384232	-324471.13950700	-375987.49586458	-292341.75523785	-303534.39655365	-223484.26203921	-213518.36183879	-170804.67424347	-182880.64192586	-139618.58689585	-139618.58689585	-193264.56861747	-549499.96594114	-734426.37957522	-613951.28837151	-102925.20951958	-295286.30300702	-225677.62406226	 -52416.97964801	-671020.53072364	-472869.54722689	-200658.42303109	-1696533.49518320	-1696533.49518320	-834197.74684773	-1320651.16487869	 -45365.54570963	-414235.96096503	-340263.39930188	-1284199.37306144	 -95535.58701780	-1044733.31277139	-924562.05502991	-644062.86536363	-302622.33622685	-279433.05623289	-231047.16384232	-324471.13950700	-375987.49586461	-292341.75523784	-303534.39655365	-223484.26203921	-213518.36183934
      0.14143992	-170804.67424347	-182880.64192586	-139618.58689585	-139618.58689585	-193264.56861747	-549499.96594114	-734426.37957522	-613951.28837151	-102925.20951958	-295286.30300702	-225677.62406227	 -52416.97964789	-671020.53072477	-472869.54722689	-200658.42303109	-1696533.49518320	-1696533.49518320	-834197.74684758	-1320651.16487917	 -45365.54570956	-414235.96096503	-340263.39930188	-1284199.37306144	 -95535.58701780	-1044733.31277139	-924562.05502990	-644062.86536363	-302622.33622685	-279433.05622461	-231047.16384232	-324471.13950700	-375987.49586458	-292341.75523785	-303534.39655365	-223484.26203921	-213518.36183879	-170804.67424347	-182880.64192586	-139618.58689585	-139618.58689585	-193264.56861747	-549499.96594114	-734426.37957522	-613951.28837151	-102925.20951958	-295286.30300702	-225677.62406226	 -52416.97964801	-671020.53072364	-472869.54722689	-200658.42303109	-1696533.49518320	-1696533.49518320	-834197.74684773	-1320651.16487869	 -45365.54570963	-414235.96096503	-340263.39930188	-1284199.37306144	 -95535.58701780	-1044733.31277139	-924562.05502991	-644062.86536363	-302622.33622685	-279433.05623289	-231047.16384232	-324471.13950700	-375987.49586461	-292341.75523784	-303534.39655365	-223484.26203921	-213518.36183934
      0.14438659	-170804.67424347	-182880.64192586	-139618.58689585	-139618.58689585	-193264.56861747	-549499.96594114	-734426.37957522	-613951.28837151	-102925.20951958	-295286.30300702	-225677.62406227	 -52416.97964789	-671020.53072477	-472869.54722689	-200658.42303109	-1696533.49518320	-1696533.49518320	-834197.74684758	-1320651.16487917	 -45365.54570956	-414235.96096503	-340263.39930188	-1284199.37306144	 -95535.58701780	-1044733.31277139	-924562.05502990	-644062.86536363	-302622.33622685	-279433.05622461	-231047.16384232	-324471.13950700	-375987.49586458	-292341.75523785	-303534.39655365	-223484.26203921	-213518.36183879	-170804.67424347	-182880.64192586	-139618.58689585	-139618.58689585	-193264.56861747	-549499.96594114	-734426.37957522	-613951.28837151	-102925.20951958	-295286.30300702	-225677.62406226	 -52416.97964801	-671020.53072364	-472869.54722689	-200658.42303109	-1696533.49518320	-1696533.49518320	-834197.74684773	-1320651.16487869	 -45365.54570963	-414235.96096503	-340263.39930188	-1284199.37306144	 -95535.58701780	-1044733.31277139	-924562.05502991	-644062.86536363	-302622.33622685	-279433.05623289	-231047.16384232	-324471.13950700	-375987.49586461	-292341.75523784	-303534.39655365	-223484.26203921	-213518.36183934
      0.14733325	-170804.67424347	-182880.64192586	-139618.58689585	-139618.58689585	-193264.56861747	-549499.96594114	-734426.37957522	-613951.28837151	-102925.20951958	-295286.30300702	-225677.62406227	 -52416.97964789	-671020.53072477	-472869.54722689	-200658.42303109	-1696533.49518320	-1696533.49518320	-834197.74684758	-1320651.16487917	 -45365.54570956	-414235.96096503	-340263.39930188	-1284199.37306144	 -95535.58701780	-1044733.31277139	-924562.05502990	-644062.86536363	-302622.33622685	-279433.05622461	-231047.16384232	-324471.13950700	-375987.49586458	-292341.75523785	-303534.39655365	-223484.26203921	-213518.36183879	-170804.67424347	-182880.64192586	-139618.58689585	-139618.58689585	-193264.56861747	-549499.96594114	-734426.37957522	-613951.28837151	-102925.20951958	-295286.30300702	-225677.62406226	 -52416.97964801	-671020.53072364	-472869.54722689	-200658.42303109	-1696533.49518320	-1696533.49518320	-834197.74684773	-1320651.16487869	 -45365.54570963	-414235.96096503	-340263.39930188	-1284199.37306144	 -95535.58701780	-1044733.31277139	-924562.05502991	-644062.86536363	-302622.33622685	-279433.05623289	-231047.16384232	-324471.13950700	-375987.49586461	-292341.75523784	-303534.39655365	-223484.26203921	-213518.36183934
      0.15027992	-170804.67424347	-182880.64192586	-139618.58689585	-139618.58689585	-193264.56861747	-549499.96594114	-734426.37957522	-613951.28837151	-102925.20951958	-295286.30300702	-225677.62406227	 -52416.97964789	-671020.53072477	-472869.54722689	-200658.42303109	-1696533.49518320	-1696533.49518320	-834197.74684758	-1320651.16487917	 -45365.54570956	-414235.96096503	-340263.39930188	-1284199.37306144	 -95535.58701780	-1044733.31277139	-924562.05502990	-644062.86536363	-302622.33622685	-279433.05622461	-231047.16384232	-324471.13950700	-375987.49586458	-292341.75523785	-303534.39655365	-223484.26203921	-213518.36183879	-170804.67424347	-182880.64192586	-139618.58689585	-139618.58689585	-193264.56861747	-549499.96594114	-734426.37957522	-613951.28837151	-102925.20951958	-295286.30300702	-225677.62406226	 -52416.97964801	-671020.53072364	-472869.54722689	-200658.42303109	-1696533.49518320	-1696533.49518320	-834197.74684773	-1320651.16487869	 -45365.54570963	-414235.96096503	-340263.39930188	-1284199.37306144	 -95535.58701780	-1044733.31277139	-924562.05502991	-644062.86536363	-302622.33622685	-279433.05623289	-231047.16384232	-324471.13950700	-375987.49586461	-292341.75523784	-303534.39655365	-223484.26203921	-213518.36183934
      0.15322658	-170804.67424347	-182880.64192586	-139618.58689585	-139618.58689585	-193264.56861747	-549499.96594114	-734426.37957522	-613951.28837151	-102925.20951958	-295286.30300702	-225677.62406227	 -52416.97964789	-671020.53072477	-472869.54722689	-200658.42303109	-1696533.49518320	-1696533.49518320	-834197.74684758	-1320651.16487917	 -45365.54570956	-414235.96096503	-340263.39930188	-1284199.37306144	 -95535.58701780	-1044733.31277139	-924562.05502990	-644062.86536363	-302622.33622685	-279433.05622461	-231047.16384232	-324471.13950700	-375987.49586458	-292341.75523785	-303534.39655365	-223484.26203921	-213518.36183879	-170804.67424347	-182880.64192586	-139618.58689585	-139618.58689585	-193264.56861747	-549499.96594114	-734426.37957522	-613951.28837151	-102925.20951958	-295286.30300702	-225677.62406226	 -52416.97964801	-671020.53072364	-472869.54722689	-200658.42303109	-1696533.49518320	-1696533.49518320	-834197.74684773	-1320651.16487869	 -45365.54570963	-414235.96096503	-340263.39930188	-1284199.37306144	 -95535.58701780	-1044733.31277139	-924562.05502991	-644062.86536363	-302622.33622685	-279433.05623289	-231047.16384232	-324471.13950700	-375987.49586461	-292341.75523784	-303534.39655365	-223484.26203921	-213518.36183934
      0.15617325	-170804.67424347	-182880.64192586	-139618.58689585	-139618.58689585	-193264.56861747	-549499.96594114	-734426.37957522	-613951.28837151	-102925.20951958	-295286.30300702	-225677.62406227	 -52416.97964789	-671020.53072477	-472869.54722689	-200658.42303109	-1696533.49518320	-1696533.49518320	-834197.74684758	-1320651.16487917	 -45365.54570956	-414235.96096503	-340263.39930188	-1284199.37306144	 -95535.58701780	-1044733.31277139	-924562.05502990	-644062.86536363	-302622.33622685	-279433.05622461	-231047.16384232	-324471.13950700	-375987.49586458	-292341.75523785	-303534.39655365	-223484.26203921	-213518.36183879	-170804.67424347	-182880.64192586	-139618.58689585	-139618.58689585	-193264.56861747	-549499.96594114	-734426.37957522	-613951.28837151	-102925.20951958	-295286.30300702	-225677.62406226	 -52416.97964801	-671020.53072364	-472869.54722689	-200658.42303109	-1696533.49518320	-1696533.49518320	-834197.74684773	-1320651.16487869	 -45365.54570963	-414235.96096503	-340263.39930188	-1284199.37306144	 -95535.58701780	-1044733.31277139	-924562.05502991	-644062.86536363	-302622.33622685	-279433.05623289	-231047.16384232	-324471.13950700	-375987.49586461	-292341.75523784	-303534.39655365	-223484.26203921	-213518.36183934
      0.15911991	-170804.67424347	-182880.64192586	-139618.58689585	-139618.58689585	-193264.56861747	-549499.96594114	-734426.37957522	-613951.28837151	-102925.20951958	-295286.30300702	-225677.62406227	 -52416.97964789	-671020.53072477	-472869.54722689	-200658.42303109	-1696533.49518320	-1696533.49518320	-834197.74684758	-1320651.16487917	 -45365.54570956	-414235.96096503	-340263.39930188	-1284199.37306144	 -95535.58701780	-1044733.31277139	-924562.05502990	-644062.86536363	-302622.33622685	-279433.05622461	-231047.16384232	-324471.13950700	-375987.49586458	-292341.75523785	-303534.39655365	-223484.26203921	-213518.36183879	-170804.67424347	-182880.64192586	-139618.58689585	-139618.58689585	-193264.56861747	-549499.96594114	-734426.37957522	-613951.28837151	-102925.20951958	-295286.30300702	-225677.62406226	 -52416.97964801	-671020.53072364	-472869.54722689	-200658.42303109	-1696533.49518320	-1696533.49518320	-834197.74684773	-1320651.16487869	 -45365.54570963	-414235.96096503	-340263.39930188	-1284199.37306144	 -95535.58701780	-1044733.31277139	-924562.05502991	-644062.86536363	-302622.33622685	-279433.05623289	-231047.16384232	-324471.13950700	-375987.49586461	-292341.75523784	-303534.39655365	-223484.26203921	-213518.36183934
      0.16206657	-170804.67424347	-182880.64192586	-139618.58689585	-139618.58689585	-193264.56861747	-549499.96594114	-734426.37957522	-613951.28837151	-102925.20951958	-295286.30300702	-225677.62406227	 -52416.97964789	-671020.53072477	-472869.54722689	-200658.42303109	-1696533.49518320	-1696533.49518320	-834197.74684758	-1320651.16487917	 -45365.54570956	-414235.96096503	-340263.39930188	-1284199.37306144	 -95535.58701780	-1044733.31277139	-924562.05502990	-644062.86536363	-302622.33622685	-279433.05622461	-231047.16384232	-324471.13950700	-375987.49586458	-292341.75523785	-303534.39655365	-223484.26203921	-213518.36183879	-170804.67424347	-182880.64192586	-139618.58689585	-139618.58689585	-193264.56861747	-549499.96594114	-734426.37957522	-613951.28837151	-102925.20951958	-295286.30300702	-225677.62406226	 -52416.97964801	-671020.53072364	-472869.54722689	-200658.42303109	-1696533.49518320	-1696533.49518320	-834197.74684773	-1320651.16487869	 -45365.54570963	-414235.96096503	-340263.39930188	-1284199.37306144	 -95535.58701780	-1044733.31277139	-924562.05502991	-644062.86536363	-302622.33622685	-279433.05623289	-231047.16384232	-324471.13950700	-375987.49586461	-292341.75523784	-303534.39655365	-223484.26203921	-213518.36183934
      0.16501324	-170804.67424347	-182880.64192586	-139618.58689585	-139618.58689585	-193264.56861747	-549499.96594114	-734426.37957522	-613951.28837151	-102925.20951958	-295286.30300702	-225677.62406227	 -52416.97964789	-671020.53072477	-472869.54722689	-200658.42303109	-1696533.49518320	-1696533.49518320	-834197.74684758	-1320651.16487917	 -45365.54570956	-414235.96096503	-340263.39930188	-1284199.37306144	 -95535.58701780	-1044733.31277139	-924562.05502990	-644062.86536363	-302622.33622685	-279433.05622461	-231047.16384232	-324471.13950700	-375987.49586458	-292341.75523785	-303534.39655365	-223484.26203921	-213518.36183879	-170804.67424347	-182880.64192586	-139618.58689585	-139618.58689585	-193264.56861747	-549499.96594114	-734426.37957522	-613951.28837151	-102925.20951958	-295286.30300702	-225677.62406226	 -52416.97964801	-671020.53072364	-472869.54722689	-200658.42303109	-1696533.49518320	-1696533.49518320	-834197.74684773	-1320651.16487869	 -45365.54570963	-414235.96096503	-340263.39930188	-1284199.37306144	 -95535.58701780	-1044733.31277139	-924562.05502991	-644062.86536363	-302622.33622685	-279433.05623289	-231047.16384232	-324471.13950700	-375987.49586461	-292341.75523784	-303534.39655365	-223484.26203921	-213518.36183934
      0.16795990	-170804.67424347	-182880.64192586	-139618.58689585	-139618.58689585	-193264.56861747	-549499.96594114	-734426.37957522	-613951.28837151	-102925.20951958	-295286.30300702	-225677.62406227	 -52416.97964789	-671020.53072477	-472869.54722689	-200658.42303109	-1696533.49518320	-1696533.49518320	-834197.74684758	-1320651.16487917	 -45365.54570956	-414235.96096503	-340263.39930188	-1284199.37306144	 -95535.58701780	-1044733.31277139	-924562.05502990	-644062.86536363	-302622.33622685	-279433.05622461	-231047.16384232	-324471.13950700	-375987.49586458	-292341.75523785	-303534.39655365	-223484.26203921	-213518.36183879	-170804.67424347	-182880.64192586	-139618.58689585	-139618.58689585	-193264.56861747	-549499.96594114	-734426.37957522	-613951.28837151	-102925.20951958	-295286.30300702	-225677.62406226	 -52416.97964801	-671020.53072364	-472869.54722689	-200658.42303109	-1696533.49518320	-1696533.49518320	-834197.74684773	-1320651.16487869	 -45365.54570963	-414235.96096503	-340263.39930188	-1284199.37306144	 -95535.58701780	-1044733.31277139	-924562.05502991	-644062.86536363	-302622.33622685	-279433.05623289	-231047.16384232	-324471.13950700	-375987.49586461	-292341.75523784	-303534.39655365	-223484.26203921	-213518.36183934
      0.17090657	-170804.67424347	-182880.64192586	-139618.58689585	-139618.58689585	-193264.56861747	-549499.96594114	-734426.37957522	-613951.28837151	-102925.20951958	-295286.30300702	-225677.62406227	 -52416.97964789	-671020.53072477	-472869.54722689	-200658.42303109	-1696533.49518320	-1696533.49518320	-834197.74684758	-1320651.16487917	 -45365.54570956	-414235.96096503	-340263.39930188	-1284199.37306144	 -95535.58701780	-1044733.31277139	-924562.05502990	-644062.86536363	-302622.33622685	-279433.05622461	-231047.16384232	-324471.13950700	-375987.49586458	-292341.75523785	-303534.39655365	-223484.26203921	-213518.36183879	-170804.67424347	-182880.64192586	-139618.58689585	-139618.58689585	-193264.56861747	-549499.96594114	-734426.37957522	-613951.28837151	-102925.20951958	-295286.30300702	-225677.62406226	 -52416.97964801	-671020.53072364	-472869.54722689	-200658.42303109	-1696533.49518320	-1696533.49518320	-834197.74684773	-1320651.16487869	 -45365.54570963	-414235.96096503	-340263.39930188	-1284199.37306144	 -95535.58701780	-1044733.31277139	-924562.05502991	-644062.86536363	-302622.33622685	-279433.05623289	-231047.16384232	-324471.13950700	-375987.49586461	-292341.75523784	-303534.39655365	-223484.26203921	-213518.36183934
      0.17385323	-170804.67424347	-182880.64192586	-139618.58689585	-139618.58689585	-193264.56861747	-549499.96594114	-734426.37957522	-613951.28837151	-102925.20951958	-295286.30300702	-225677.62406227	 -52416.97964789	-671020.53072477	-472869.54722689	-200658.42303109	-1696533.49518320	-1696533.49518320	-834197.74684758	-1320651.16487917	 -45365.54570956	-414235.96096503	-340263.39930188	-1284199.37306144	 -95535.58701780	-1044733.31277139	-924562.05502990	-644062.86536363	-302622.33622685	-279433.05622461	-231047.16384232	-324471.13950700	-375987.49586458	-292341.75523785	-303534.39655365	-223484.26203921	-213518.36183879	-170804.67424347	-182880.64192586	-139618.58689585	-139618.58689585	-193264.56861747	-549499.96594114	-734426.37957522	-613951.28837151	-102925.20951958	-295286.30300702	-225677.62406226	 -52416.97964801	-671020.53072364	-472869.54722689	-200658.42303109	-1696533.49518320	-1696533.49518320	-834197.74684773	-1320651.16487869	 -45365.54570963	-414235.96096503	-340263.39930188	-1284199.37306144	 -95535.58701780	-1044733.31277139	-924562.05502991	-644062.86536363	-302622.33622685	-279433.05623289	-231047.16384232	-324471.13950700	-375987.49586461	-292341.75523784	-303534.39655365	-223484.26203921	-213518.36183934
      0.17679990	-170804.67424347	-182880.64192586	-139618.58689585	-139618.58689585	-193264.56861747	-549499.96594114	-734426.37957522	-613951.28837151	-102925.20951958	-295286.30300702	-225677.62406227	 -52416.97964789	-671020.53072477	-472869.54722689	-200658.42303109	-1696533.49518320	-1696533.49518320	-834197.74684758	-1320651.16487917	 -45365.54570956	-414235.96096503	-340263.39930188	-1284199.37306144	 -95535.58701780	-1044733.31277139	-924562.05502990	-644062.86536363	-302622.33622685	-279433.05622461	-231047.16384232	-324471.13950700	-375987.49586458	-292341.75523785	-303534.39655365	-223484.26203921	-213518.36183879	-170804.67424347	-182880.64192586	-139618.58689585	-139618.58689585	-193264.56861747	-549499.96594114	-734426.37957522	-613951.28837151	-102925.20951958	-295286.30300702	-225677.62406226	 -52416.97964801	-671020.53072364	-472869.54722689	-200658.42303109	-1696533.49518320	-1696533.49518320	-834197.74684773	-1320651.16487869	 -45365.54570963	-414235.96096503	-340263.39930188	-1284199.37306144	 -95535.58701780	-1044733.31277139	-924562.05502991	-644062.86536363	-302622.33622685	-279433.05623289	-231047.16384232	-324471.13950700	-375987.49586461	-292341.75523784	-303534.39655365	-223484.26203921	-213518.36183934
      0.17974656	-170804.67424347	-182880.64192586	-139618.58689585	-139618.58689585	-193264.56861747	-549499.96594114	-734426.37957522	-613951.28837151	-102925.20951958	-295286.30300702	-225677.62406227	 -52416.97964789	-671020.53072477	-472869.54722689	-200658.42303109	-1696533.49518320	-1696533.49518320	-834197.74684758	-1320651.16487917	 -45365.54570956	-414235.96096503	-340263.39930188	-1284199.37306144	 -95535.58701780	-1044733.31277139	-924562.05502990	-644062.86536363	-302622.33622685	-279433.05622461	-231047.16384232	-324471.13950700	-375987.49586458	-292341.75523785	-303534.39655365	-223484.26203921	-213518.36183879	-170804.67424347	-182880.64192586	-139618.58689585	-139618.58689585	-193264.56861747	-549499.96594114	-734426.37957522	-613951.28837151	-102925.20951958	-295286.30300702	-225677.62406226	 -52416.97964801	-671020.53072364	-472869.54722689	-200658.42303109	-1696533.49518320	-1696533.49518320	-834197.74684773	-1320651.16487869	 -45365.54570963	-414235.96096503	-340263.39930188	-1284199.37306144	 -95535.58701780	-1044733.31277139	-924562.05502991	-644062.86536363	-302622.33622685	-279433.05623289	-231047.16384232	-324471.13950700	-375987.49586461	-292341.75523784	-303534.39655365	-223484.26203921	-213518.36183934
      0.18269323	-170804.67424347	-182880.64192586	-139618.58689585	-139618.58689585	-193264.56861747	-549499.96594114	-734426.37957522	-613951.28837151	-102925.20951958	-295286.30300702	-225677.62406227	 -52416.97964789	-671020.53072477	-472869.54722689	-200658.42303109	-1696533.49518320	-1696533.49518320	-834197.74684758	-1320651.16487917	 -45365.54570956	-414235.96096503	-340263.39930188	-1284199.37306144	 -95535.58701780	-1044733.31277139	-924562.05502990	-644062.86536363	-302622.33622685	-279433.05622461	-231047.16384232	-324471.13950700	-375987.49586458	-292341.75523785	-303534.39655365	-223484.26203921	-213518.36183879	-170804.67424347	-182880.64192586	-139618.58689585	-139618.58689585	-193264.56861747	-549499.96594114	-734426.37957522	-613951.28837151	-102925.20951958	-295286.30300702	-225677.62406226	 -52416.97964801	-671020.53072364	-472869.54722689	-200658.42303109	-1696533.49518320	-1696533.49518320	-834197.74684773	-1320651.16487869	 -45365.54570963	-414235.96096503	-340263.39930188	-1284199.37306144	 -95535.58701780	-1044733.31277139	-924562.05502991	-644062.86536363	-302622.33622685	-279433.05623289	-231047.16384232	-324471.13950700	-375987.49586461	-292341.75523784	-303534.39655365	-223484.26203921	-213518.36183934
      0.18563989	-170804.67424347	-182880.64192586	-139618.58689585	-139618.58689585	-193264.56861747	-549499.96594114	-734426.37957522	-613951.28837151	-102925.20951958	-295286.30300702	-225677.62406227	 -52416.97964789	-671020.53072477	-472869.54722689	-200658.42303109	-1696533.49518320	-1696533.49518320	-834197.74684758	-1320651.16487917	 -45365.54570956	-414235.96096503	-340263.39930188	-1284199.37306144	 -95535.58701780	-1044733.31277139	-924562.05502990	-644062.86536363	-302622.33622685	-279433.05622461	-231047.16384232	-324471.13950700	-375987.49586458	-292341.75523785	-303534.39655365	-223484.26203921	-213518.36183879	-170804.67424347	-182880.64192586	-139618.58689585	-139618.58689585	-193264.56861747	-549499.96594114	-734426.37957522	-613951.28837151	-102925.20951958	-295286.30300702	-225677.62406226	 -52416.97964801	-671020.53072364	-472869.54722689	-200658.42303109	-1696533.49518320	-1696533.49518320	-834197.74684773	-1320651.16487869	 -45365.54570963	-414235.96096503	-340263.39930188	-1284199.37306144	 -95535.58701780	-1044733.31277139	-924562.05502991	-644062.86536363	-302622.33622685	-279433.05623289	-231047.16384232	-324471.13950700	-375987.49586461	-292341.75523784	-303534.39655365	-223484.26203921	-213518.36183934
      0.18858656	-170804.67424347	-182880.64192586	-139618.58689585	-139618.58689585	-193264.56861747	-549499.96594114	-734426.37957522	-613951.28837151	-102925.20951958	-295286.30300702	-225677.62406227	 -52416.97964789	-671020.53072477	-472869.54722689	-200658.42303109	-1696533.49518320	-1696533.49518320	-834197.74684758	-1320651.16487917	 -45365.54570956	-414235.96096503	-340263.39930188	-1284199.37306144	 -95535.58701780	-1044733.31277139	-924562.05502990	-644062.86536363	-302622.33622685	-279433.05622461	-231047.16384232	-324471.13950700	-375987.49586458	-292341.75523785	-303534.39655365	-223484.26203921	-213518.36183879	-170804.67424347	-182880.64192586	-139618.58689585	-139618.58689585	-193264.56861747	-549499.96594114	-734426.37957522	-613951.28837151	-102925.20951958	-295286.30300702	-225677.62406226	 -52416.97964801	-671020.53072364	-472869.54722689	-200658.42303109	-1696533.49518320	-1696533.49518320	-834197.74684773	-1320651.16487869	 -45365.54570963	-414235.96096503	-340263.39930188	-1284199.37306144	 -95535.58701780	-1044733.31277139	-924562.05502991	-644062.86536363	-302622.33622685	-279433.05623289	-231047.16384232	-324471.13950700	-375987.49586461	-292341.75523784	-303534.39655365	-223484.26203921	-213518.36183934
      0.19153323	-170804.67424347	-182880.64192586	-139618.58689585	-139618.58689585	-193264.56861747	-549499.96594114	-734426.37957522	-613951.28837151	-102925.20951958	-295286.30300702	-225677.62406227	 -52416.97964789	-671020.53072477	-472869.54722689	-200658.42303109	-1696533.49518320	-1696533.49518320	-834197.74684758	-1320651.16487917	 -45365.54570956	-414235.96096503	-340263.39930188	-1284199.37306144	 -95535.58701780	-1044733.31277139	-924562.05502990	-644062.86536363	-302622.33622685	-279433.05622461	-231047.16384232	-324471.13950700	-375987.49586458	-292341.75523785	-303534.39655365	-223484.26203921	-213518.36183879	-170804.67424347	-182880.64192586	-139618.58689585	-139618.58689585	-193264.56861747	-549499.96594114	-734426.37957522	-613951.28837151	-102925.20951958	-295286.30300702	-225677.62406226	 -52416.97964801	-671020.53072364	-472869.54722689	-200658.42303109	-1696533.49518320	-1696533.49518320	-834197.74684773	-1320651.16487869	 -45365.54570963	-414235.96096503	-340263.39930188	-1284199.37306144	 -95535.58701780	-1044733.31277139	-924562.05502991	-644062.86536363	-302622.33622685	-279433.05623289	-231047.16384232	-324471.13950700	-375987.49586461	-292341.75523784	-303534.39655365	-223484.26203921	-213518.36183934
      0.19447989	-170804.67424347	-182880.64192586	-139618.58689585	-139618.58689585	-193264.56861747	-549499.96594114	-734426.37957522	-613951.28837151	-102925.20951958	-295286.30300702	-225677.62406227	 -52416.97964789	-671020.53072477	-472869.54722689	-200658.42303109	-1696533.49518320	-1696533.49518320	-834197.74684758	-1320651.16487917	 -45365.54570956	-414235.96096503	-340263.39930188	-1284199.37306144	 -95535.58701780	-1044733.31277139	-924562.05502990	-644062.86536363	-302622.33622685	-279433.05622461	-231047.16384232	-324471.13950700	-375987.49586458	-292341.75523785	-303534.39655365	-223484.26203921	-213518.36183879	-170804.67424347	-182880.64192586	-139618.58689585	-139618.58689585	-193264.56861747	-549499.96594114	-734426.37957522	-613951.28837151	-102925.20951958	-295286.30300702	-225677.62406226	 -52416.97964801	-671020.53072364	-472869.54722689	-200658.42303109	-1696533.49518320	-1696533.49518320	-834197.74684773	-1320651.16487869	 -45365.54570963	-414235.96096503	-340263.39930188	-1284199.37306144	 -95535.58701780	-1044733.31277139	-924562.05502991	-644062.86536363	-302622.33622685	-279433.05623289	-231047.16384232	-324471.13950700	-375987.49586461	-292341.75523784	-303534.39655365	-223484.26203921	-213518.36183934
      0.19742656	-170804.67424347	-182880.64192586	-139618.58689585	-139618.58689585	-193264.56861747	-549499.96594114	-734426.37957522	-613951.28837151	-102925.20951958	-295286.30300702	-225677.62406227	 -52416.97964789	-671020.53072477	-472869.54722689	-200658.42303109	-1696533.49518320	-1696533.49518320	-834197.74684758	-1320651.16487917	 -45365.54570956	-414235.96096503	-340263.39930188	-1284199.37306144	 -95535.58701780	-1044733.31277139	-924562.05502990	-644062.86536363	-302622.33622685	-279433.05622461	-231047.16384232	-324471.13950700	-375987.49586458	-292341.75523785	-303534.39655365	-223484.26203921	-213518.36183879	-170804.67424347	-182880.64192586	-139618.58689585	-139618.58689585	-193264.56861747	-549499.96594114	-734426.37957522	-613951.28837151	-102925.20951958	-295286.30300702	-225677.62406226	 -52416.97964801	-671020.53072364	-472869.54722689	-200658.42303109	-1696533.49518320	-1696533.49518320	-834197.74684773	-1320651.16487869	 -45365.54570963	-414235.96096503	-340263.39930188	-1284199.37306144	 -95535.58701780	-1044733.31277139	-924562.05502991	-644062.86536363	-302622.33622685	-279433.05623289	-231047.16384232	-324471.13950700	-375987.49586461	-292341.75523784	-303534.39655365	-223484.26203921	-213518.36183934
      0.20037322	-170804.67424347	-182880.64192586	-139618.58689585	-139618.58689585	-193264.56861747	-549499.96594114	-734426.37957522	-613951.28837151	-102925.20951958	-295286.30300702	-225677.62406227	 -52416.97964789	-671020.53072477	-472869.54722689	-200658.42303109	-1696533.49518320	-1696533.49518320	-834197.74684758	-1320651.16487917	 -45365.54570956	-414235.96096503	-340263.39930188	-1284199.37306144	 -95535.58701780	-1044733.31277139	-924562.05502990	-644062.86536363	-302622.33622685	-279433.05622461	-231047.16384232	-324471.13950700	-375987.49586458	-292341.75523785	-303534.39655365	-223484.26203921	-213518.36183879	-170804.67424347	-182880.64192586	-139618.58689585	-139618.58689585	-193264.56861747	-549499.96594114	-734426.37957522	-613951.28837151	-102925.20951958	-295286.30300702	-225677.62406226	 -52416.97964801	-671020.53072364	-472869.54722689	-200658.42303109	-1696533.49518320	-1696533.49518320	-834197.74684773	-1320651.16487869	 -45365.54570963	-414235.96096503	-340263.39930188	-1284199.37306144	 -95535.58701780	-1044733.31277139	-924562.05502991	-644062.86536363	-302622.33622685	-279433.05623289	-231047.16384232	-324471.13950700	-375987.49586461	-292341.75523784	-303534.39655365	-223484.26203921	-213518.36183934
      0.20331989	-170804.67424347	-182880.64192586	-139618.58689585	-139618.58689585	-193264.56861747	-549499.96594114	-734426.37957522	-613951.28837151	-102925.20951958	-295286.30300702	-225677.62406227	 -52416.97964789	-671020.53072477	-472869.54722689	-200658.42303109	-1696533.49518320	-1696533.49518320	-834197.74684758	-1320651.16487917	 -45365.54570956	-414235.96096503	-340263.39930188	-1284199.37306144	 -95535.58701780	-1044733.31277139	-924562.05502990	-644062.86536363	-302622.33622685	-279433.05622461	-231047.16384232	-324471.13950700	-375987.49586458	-292341.75523785	-303534.39655365	-223484.26203921	-213518.36183879	-170804.67424347	-182880.64192586	-139618.58689585	-139618.58689585	-193264.56861747	-549499.96594114	-734426.37957522	-613951.28837151	-102925.20951958	-295286.30300702	-225677.62406226	 -52416.97964801	-671020.53072364	-472869.54722689	-200658.42303109	-1696533.49518320	-1696533.49518320	-834197.74684773	-1320651.16487869	 -45365.54570963	-414235.96096503	-340263.39930188	-1284199.37306144	 -95535.58701780	-1044733.31277139	-924562.05502991	-644062.86536363	-302622.33622685	-279433.05623289	-231047.16384232	-324471.13950700	-375987.49586461	-292341.75523784	-303534.39655365	-223484.26203921	-213518.36183934
      0.20626655	-170804.67424347	-182880.64192586	-139618.58689585	-139618.58689585	-193264.56861747	-549499.96594114	-734426.37957522	-613951.28837151	-102925.20951958	-295286.30300702	-225677.62406227	 -52416.97964789	-671020.53072477	-472869.54722689	-200658.42303109	-1696533.49518320	-1696533.49518320	-834197.74684758	-1320651.16487917	 -45365.54570956	-414235.96096503	-340263.39930188	-1284199.37306144	 -95535.58701780	-1044733.31277139	-924562.05502990	-644062.86536363	-302622.33622685	-279433.05622461	-231047.16384232	-324471.13950700	-375987.49586458	-292341.75523785	-303534.39655365	-223484.26203921	-213518.36183879	-170804.67424347	-182880.64192586	-139618.58689585	-139618.58689585	-193264.56861747	-549499.96594114	-734426.37957522	-613951.28837151	-102925.20951958	-295286.30300702	-225677.62406226	 -52416.97964801	-671020.53072364	-472869.54722689	-200658.42303109	-1696533.49518320	-1696533.49518320	-834197.74684773	-1320651.16487869	 -45365.54570963	-414235.96096503	-340263.39930188	-1284199.37306144	 -95535.58701780	-1044733.31277139	-924562.05502991	-644062.86536363	-302622.33622685	-279433.05623289	-231047.16384232	-324471.13950700	-375987.49586461	-292341.75523784	-303534.39655365	-223484.26203921	-213518.36183934
      0.20921322	-170804.67424347	-182880.64192586	-139618.58689585	-139618.58689585	-193264.56861747	-549499.96594114	-734426.37957522	-613951.28837151	-102925.20951958	-295286.30300702	-225677.62406227	 -52416.97964789	-671020.53072477	-472869.54722689	-200658.42303109	-1696533.49518320	-1696533.49518320	-834197.74684758	-1320651.16487917	 -45365.54570956	-414235.96096503	-340263.39930188	-1284199.37306144	 -95535.58701780	-1044733.31277139	-924562.05502990	-644062.86536363	-302622.33622685	-279433.05622461	-231047.16384232	-324471.13950700	-375987.49586458	-292341.75523785	-303534.39655365	-223484.26203921	-213518.36183879	-170804.67424347	-182880.64192586	-139618.58689585	-139618.58689585	-193264.56861747	-549499.96594114	-734426.37957522	-613951.28837151	-102925.20951958	-295286.30300702	-225677.62406226	 -52416.97964801	-671020.53072364	-472869.54722689	-200658.42303109	-1696533.49518320	-1696533.49518320	-834197.74684773	-1320651.16487869	 -45365.54570963	-414235.96096503	-340263.39930188	-1284199.37306144	 -95535.58701780	-1044733.31277139	-924562.05502991	-644062.86536363	-302622.33622685	-279433.05623289	-231047.16384232	-324471.13950700	-375987.49586461	-292341.75523784	-303534.39655365	-223484.26203921	-213518.36183934
      0.21215988	-170804.67424347	-182880.64192586	-139618.58689585	-139618.58689585	-193264.56861747	-549499.96594114	-734426.37957522	-613951.28837151	-102925.20951958	-295286.30300702	-225677.62406227	 -52416.97964789	-671020.53072477	-472869.54722689	-200658.42303109	-1696533.49518320	-1696533.49518320	-834197.74684758	-1320651.16487917	 -45365.54570956	-414235.96096503	-340263.39930188	-1284199.37306144	 -95535.58701780	-1044733.31277139	-924562.05502990	-644062.86536363	-302622.33622685	-279433.05622461	-231047.16384232	-324471.13950700	-375987.49586458	-292341.75523785	-303534.39655365	-223484.26203921	-213518.36183879	-170804.67424347	-182880.64192586	-139618.58689585	-139618.58689585	-193264.56861747	-549499.96594114	-734426.37957522	-613951.28837151	-102925.20951958	-295286.30300702	-225677.62406226	 -52416.97964801	-671020.53072364	-472869.54722689	-200658.42303109	-1696533.49518320	-1696533.49518320	-834197.74684773	-1320651.16487869	 -45365.54570963	-414235.96096503	-340263.39930188	-1284199.37306144	 -95535.58701780	-1044733.31277139	-924562.05502991	-644062.86536363	-302622.33622685	-279433.05623289	-231047.16384232	-324471.13950700	-375987.49586461	-292341.75523784	-303534.39655365	-223484.26203921	-213518.36183934
      0.21510655	-170804.67424347	-182880.64192586	-139618.58689585	-139618.58689585	-193264.56861747	-549499.96594114	-734426.37957522	-613951.28837151	-102925.20951958	-295286.30300702	-225677.62406227	 -52416.97964789	-671020.53072477	-472869.54722689	-200658.42303109	-1696533.49518320	-1696533.49518320	-834197.74684758	-1320651.16487917	 -45365.54570956	-414235.96096503	-340263.39930188	-1284199.37306144	 -95535.58701780	-1044733.31277139	-924562.05502990	-644062.86536363	-302622.33622685	-279433.05622461	-231047.16384232	-324471.13950700	-375987.49586458	-292341.75523785	-303534.39655365	-223484.26203921	-213518.36183879	-170804.67424347	-182880.64192586	-139618.58689585	-139618.58689585	-193264.56861747	-549499.96594114	-734426.37957522	-613951.28837151	-102925.20951958	-295286.30300702	-225677.62406226	 -52416.97964801	-671020.53072364	-472869.54722689	-200658.42303109	-1696533.49518320	-1696533.49518320	-834197.74684773	-1320651.16487869	 -45365.54570963	-414235.96096503	-340263.39930188	-1284199.37306144	 -95535.58701780	-1044733.31277139	-924562.05502991	-644062.86536363	-302622.33622685	-279433.05623289	-231047.16384232	-324471.13950700	-375987.49586461	-292341.75523784	-303534.39655365	-223484.26203921	-213518.36183934
      0.21805321	-170804.67424347	-182880.64192586	-139618.58689585	-139618.58689585	-193264.56861747	-549499.96594114	-734426.37957522	-613951.28837151	-102925.20951958	-295286.30300702	-225677.62406227	 -52416.97964789	-671020.53072477	-472869.54722689	-200658.42303109	-1696533.49518320	-1696533.49518320	-834197.74684758	-1320651.16487917	 -45365.54570956	-414235.96096503	-340263.39930188	-1284199.37306144	 -95535.58701780	-1044733.31277139	-924562.05502990	-644062.86536363	-302622.33622685	-279433.05622461	-231047.16384232	-324471.13950700	-375987.49586458	-292341.75523785	-303534.39655365	-223484.26203921	-213518.36183879	-170804.67424347	-182880.64192586	-139618.58689585	-139618.58689585	-193264.56861747	-549499.96594114	-734426.37957522	-613951.28837151	-102925.20951958	-295286.30300702	-225677.62406226	 -52416.97964801	-671020.53072364	-472869.54722689	-200658.42303109	-1696533.49518320	-1696533.49518320	-834197.74684773	-1320651.16487869	 -45365.54570963	-414235.96096503	-340263.39930188	-1284199.37306144	 -95535.58701780	-1044733.31277139	-924562.05502991	-644062.86536363	-302622.33622685	-279433.05623289	-231047.16384232	-324471.13950700	-375987.49586461	-292341.75523784	-303534.39655365	-223484.26203921	-213518.36183934
      0.22099988	-170804.67424347	-182880.64192586	-139618.58689585	-139618.58689585	-193264.56861747	-549499.96594114	-734426.37957522	-613951.28837151	-102925.20951958	-295286.30300702	-225677.62406227	 -52416.97964789	-671020.53072477	-472869.54722689	-200658.42303109	-1696533.49518320	-1696533.49518320	-834197.74684758	-1320651.16487917	 -45365.54570956	-414235.96096503	-340263.39930188	-1284199.37306144	 -95535.58701780	-1044733.31277139	-924562.05502990	-644062.86536363	-302622.33622685	-279433.05622461	-231047.16384232	-324471.13950700	-375987.49586458	-292341.75523785	-303534.39655365	-223484.26203921	-213518.36183879	-170804.67424347	-182880.64192586	-139618.58689585	-139618.58689585	-193264.56861747	-549499.96594114	-734426.37957522	-613951.28837151	-102925.20951958	-295286.30300702	-225677.62406226	 -52416.97964801	-671020.53072364	-472869.54722689	-200658.42303109	-1696533.49518320	-1696533.49518320	-834197.74684773	-1320651.16487869	 -45365.54570963	-414235.96096503	-340263.39930188	-1284199.37306144	 -95535.58701780	-1044733.31277139	-924562.05502991	-644062.86536363	-302622.33622685	-279433.05623289	-231047.16384232	-324471.13950700	-375987.49586461	-292341.75523784	-303534.39655365	-223484.26203921	-213518.36183934
      0.22394654	-170804.67424347	-182880.64192586	-139618.58689585	-139618.58689585	-193264.56861747	-549499.96594114	-734426.37957522	-613951.28837151	-102925.20951958	-295286.30300702	-225677.62406227	 -52416.97964789	-671020.53072477	-472869.54722689	-200658.42303109	-1696533.49518320	-1696533.49518320	-834197.74684758	-1320651.16487917	 -45365.54570956	-414235.96096503	-340263.39930188	-1284199.37306144	 -95535.58701780	-1044733.31277139	-924562.05502990	-644062.86536363	-302622.33622685	-279433.05622461	-231047.16384232	-324471.13950700	-375987.49586458	-292341.75523785	-303534.39655365	-223484.26203921	-213518.36183879	-170804.67424347	-182880.64192586	-139618.58689585	-139618.58689585	-193264.56861747	-549499.96594114	-734426.37957522	-613951.28837151	-102925.20951958	-295286.30300702	-225677.62406226	 -52416.97964801	-671020.53072364	-472869.54722689	-200658.42303109	-1696533.49518320	-1696533.49518320	-834197.74684773	-1320651.16487869	 -45365.54570963	-414235.96096503	-340263.39930188	-1284199.37306144	 -95535.58701780	-1044733.31277139	-924562.05502991	-644062.86536363	-302622.33622685	-279433.05623289	-231047.16384232	-324471.13950700	-375987.49586461	-292341.75523784	-303534.39655365	-223484.26203921	-213518.36183934
      0.22689321	-170804.67424347	-182880.64192586	-139618.58689585	-139618.58689585	-193264.56861747	-549499.96594114	-734426.37957522	-613951.28837151	-102925.20951958	-295286.30300702	-225677.62406227	 -52416.97964789	-671020.53072477	-472869.54722689	-200658.42303109	-1696533.49518320	-1696533.49518320	-834197.74684758	-1320651.16487917	 -45365.54570956	-414235.96096503	-340263.39930188	-1284199.37306144	 -95535.58701780	-1044733.31277139	-924562.05502990	-644062.86536363	-302622.33622685	-279433.05622461	-231047.16384232	-324471.13950700	-375987.49586458	-292341.75523785	-303534.39655365	-223484.26203921	-213518.36183879	-170804.67424347	-182880.64192586	-139618.58689585	-139618.58689585	-193264.56861747	-549499.96594114	-734426.37957522	-613951.28837151	-102925.20951958	-295286.30300702	-225677.62406226	 -52416.97964801	-671020.53072364	-472869.54722689	-200658.42303109	-1696533.49518320	-1696533.49518320	-834197.74684773	-1320651.16487869	 -45365.54570963	-414235.96096503	-340263.39930188	-1284199.37306144	 -95535.58701780	-1044733.31277139	-924562.05502991	-644062.86536363	-302622.33622685	-279433.05623289	-231047.16384232	-324471.13950700	-375987.49586461	-292341.75523784	-303534.39655365	-223484.26203921	-213518.36183934
      0.22983987	-170804.67424347	-182880.64192586	-139618.58689585	-139618.58689585	-193264.56861747	-549499.96594114	-734426.37957522	-613951.28837151	-102925.20951958	-295286.30300702	-225677.62406227	 -52416.97964789	-671020.53072477	-472869.54722689	-200658.42303109	-1696533.49518320	-1696533.49518320	-834197.74684758	-1320651.16487917	 -45365.54570956	-414235.96096503	-340263.39930188	-1284199.37306144	 -95535.58701780	-1044733.31277139	-924562.05502990	-644062.86536363	-302622.33622685	-279433.05622461	-231047.16384232	-324471.13950700	-375987.49586458	-292341.75523785	-303534.39655365	-223484.26203921	-213518.36183879	-170804.67424347	-182880.64192586	-139618.58689585	-139618.58689585	-193264.56861747	-549499.96594114	-734426.37957522	-613951.28837151	-102925.20951958	-295286.30300702	-225677.62406226	 -52416.97964801	-671020.53072364	-472869.54722689	-200658.42303109	-1696533.49518320	-1696533.49518320	-834197.74684773	-1320651.16487869	 -45365.54570963	-414235.96096503	-340263.39930188	-1284199.37306144	 -95535.58701780	-1044733.31277139	-924562.05502991	-644062.86536363	-302622.33622685	-279433.05623289	-231047.16384232	-324471.13950700	-375987.49586461	-292341.75523784	-303534.39655365	-223484.26203921	-213518.36183934
      0.23278654	-170804.67424347	-182880.64192586	-139618.58689585	-139618.58689585	-193264.56861747	-549499.96594114	-734426.37957522	-613951.28837151	-102925.20951958	-295286.30300702	-225677.62406227	 -52416.97964789	-671020.53072477	-472869.54722689	-200658.42303109	-1696533.49518320	-1696533.49518320	-834197.74684758	-1320651.16487917	 -45365.54570956	-414235.96096503	-340263.39930188	-1284199.37306144	 -95535.58701780	-1044733.31277139	-924562.05502990	-644062.86536363	-302622.33622685	-279433.05622461	-231047.16384232	-324471.13950700	-375987.49586458	-292341.75523785	-303534.39655365	-223484.26203921	-213518.36183879	-170804.67424347	-182880.64192586	-139618.58689585	-139618.58689585	-193264.56861747	-549499.96594114	-734426.37957522	-613951.28837151	-102925.20951958	-295286.30300702	-225677.62406226	 -52416.97964801	-671020.53072364	-472869.54722689	-200658.42303109	-1696533.49518320	-1696533.49518320	-834197.74684773	-1320651.16487869	 -45365.54570963	-414235.96096503	-340263.39930188	-1284199.37306144	 -95535.58701780	-1044733.31277139	-924562.05502991	-644062.86536363	-302622.33622685	-279433.05623289	-231047.16384232	-324471.13950700	-375987.49586461	-292341.75523784	-303534.39655365	-223484.26203921	-213518.36183934
      0.23573320	-170804.67424347	-182880.64192586	-139618.58689585	-139618.58689585	-193264.56861747	-549499.96594114	-734426.37957522	-613951.28837151	-102925.20951958	-295286.30300702	-225677.62406227	 -52416.97964789	-671020.53072477	-472869.54722689	-200658.42303109	-1696533.49518320	-1696533.49518320	-834197.74684758	-1320651.16487917	 -45365.54570956	-414235.96096503	-340263.39930188	-1284199.37306144	 -95535.58701780	-1044733.31277139	-924562.05502990	-644062.86536363	-302622.33622685	-279433.05622461	-231047.16384232	-324471.13950700	-375987.49586458	-292341.75523785	-303534.39655365	-223484.26203921	-213518.36183879	-170804.67424347	-182880.64192586	-139618.58689585	-139618.58689585	-193264.56861747	-549499.96594114	-734426.37957522	-613951.28837151	-102925.20951958	-295286.30300702	-225677.62406226	 -52416.97964801	-671020.53072364	-472869.54722689	-200658.42303109	-1696533.49518320	-1696533.49518320	-834197.74684773	-1320651.16487869	 -45365.54570963	-414235.96096503	-340263.39930188	-1284199.37306144	 -95535.58701780	-1044733.31277139	-924562.05502991	-644062.86536363	-302622.33622685	-279433.05623289	-231047.16384232	-324471.13950700	-375987.49586461	-292341.75523784	-303534.39655365	-223484.26203921	-213518.36183934
      0.23867987	-170804.67424347	-182880.64192586	-139618.58689585	-139618.58689585	-193264.56861747	-549499.96594114	-734426.37957522	-613951.28837151	-102925.20951958	-295286.30300702	-225677.62406227	 -52416.97964789	-671020.53072477	-472869.54722689	-200658.42303109	-1696533.49518320	-1696533.49518320	-834197.74684758	-1320651.16487917	 -45365.54570956	-414235.96096503	-340263.39930188	-1284199.37306144	 -95535.58701780	-1044733.31277139	-924562.05502990	-644062.86536363	-302622.33622685	-279433.05622461	-231047.16384232	-324471.13950700	-375987.49586458	-292341.75523785	-303534.39655365	-223484.26203921	-213518.36183879	-170804.67424347	-182880.64192586	-139618.58689585	-139618.58689585	-193264.56861747	-549499.96594114	-734426.37957522	-613951.28837151	-102925.20951958	-295286.30300702	-225677.62406226	 -52416.97964801	-671020.53072364	-472869.54722689	-200658.42303109	-1696533.49518320	-1696533.49518320	-834197.74684773	-1320651.16487869	 -45365.54570963	-414235.96096503	-340263.39930188	-1284199.37306144	 -95535.58701780	-1044733.31277139	-924562.05502991	-644062.86536363	-302622.33622685	-279433.05623289	-231047.16384232	-324471.13950700	-375987.49586461	-292341.75523784	-303534.39655365	-223484.26203921	-213518.36183934
      0.24162653	-170804.67424347	-182880.64192586	-139618.58689585	-139618.58689585	-193264.56861747	-549499.96594114	-734426.37957522	-613951.28837151	-102925.20951958	-295286.30300702	-225677.62406227	 -52416.97964789	-671020.53072477	-472869.54722689	-200658.42303109	-1696533.49518320	-1696533.49518320	-834197.74684758	-1320651.16487917	 -45365.54570956	-414235.96096503	-340263.39930188	-1284199.37306144	 -95535.58701780	-1044733.31277139	-924562.05502990	-644062.86536363	-302622.33622685	-279433.05622461	-231047.16384232	-324471.13950700	-375987.49586458	-292341.75523785	-303534.39655365	-223484.26203921	-213518.36183879	-170804.67424347	-182880.64192586	-139618.58689585	-139618.58689585	-193264.56861747	-549499.96594114	-734426.37957522	-613951.28837151	-102925.20951958	-295286.30300702	-225677.62406226	 -52416.97964801	-671020.53072364	-472869.54722689	-200658.42303109	-1696533.49518320	-1696533.49518320	-834197.74684773	-1320651.16487869	 -45365.54570963	-414235.96096503	-340263.39930188	-1284199.37306144	 -95535.58701780	-1044733.31277139	-924562.05502991	-644062.86536363	-302622.33622685	-279433.05623289	-231047.16384232	-324471.13950700	-375987.49586461	-292341.75523784	-303534.39655365	-223484.26203921	-213518.36183934
      0.24457319	-170804.67424347	-182880.64192586	-139618.58689585	-139618.58689585	-193264.56861747	-549499.96594114	-734426.37957522	-613951.28837151	-102925.20951958	-295286.30300702	-225677.62406227	 -52416.97964789	-671020.53072477	-472869.54722689	-200658.42303109	-1696533.49518320	-1696533.49518320	-834197.74684758	-1320651.16487917	 -45365.54570956	-414235.96096503	-340263.39930188	-1284199.37306144	 -95535.58701780	-1044733.31277139	-924562.05502990	-644062.86536363	-302622.33622685	-279433.05622461	-231047.16384232	-324471.13950700	-375987.49586458	-292341.75523785	-303534.39655365	-223484.26203921	-213518.36183879	-170804.67424347	-182880.64192586	-139618.58689585	-139618.58689585	-193264.56861747	-549499.96594114	-734426.37957522	-613951.28837151	-102925.20951958	-295286.30300702	-225677.62406226	 -52416.97964801	-671020.53072364	-472869.54722689	-200658.42303109	-1696533.49518320	-1696533.49518320	-834197.74684773	-1320651.16487869	 -45365.54570963	-414235.96096503	-340263.39930188	-1284199.37306144	 -95535.58701780	-1044733.31277139	-924562.05502991	-644062.86536363	-302622.33622685	-279433.05623289	-231047.16384232	-324471.13950700	-375987.49586461	-292341.75523784	-303534.39655365	-223484.26203921	-213518.36183934
      0.24751986	-170804.67424347	-182880.64192586	-139618.58689585	-139618.58689585	-193264.56861747	-549499.96594114	-734426.37957522	-613951.28837151	-102925.20951958	-295286.30300702	-225677.62406227	 -52416.97964789	-671020.53072477	-472869.54722689	-200658.42303109	-1696533.49518320	-1696533.49518320	-834197.74684758	-1320651.16487917	 -45365.54570956	-414235.96096503	-340263.39930188	-1284199.37306144	 -95535.58701780	-1044733.31277139	-924562.05502990	-644062.86536363	-302622.33622685	-279433.05622461	-231047.16384232	-324471.13950700	-375987.49586458	-292341.75523785	-303534.39655365	-223484.26203921	-213518.36183879	-170804.67424347	-182880.64192586	-139618.58689585	-139618.58689585	-193264.56861747	-549499.96594114	-734426.37957522	-613951.28837151	-102925.20951958	-295286.30300702	-225677.62406226	 -52416.97964801	-671020.53072364	-472869.54722689	-200658.42303109	-1696533.49518320	-1696533.49518320	-834197.74684773	-1320651.16487869	 -45365.54570963	-414235.96096503	-340263.39930188	-1284199.37306144	 -95535.58701780	-1044733.31277139	-924562.05502991	-644062.86536363	-302622.33622685	-279433.05623289	-231047.16384232	-324471.13950700	-375987.49586461	-292341.75523784	-303534.39655365	-223484.26203921	-213518.36183934
      0.25046652	-170804.67424347	-182880.64192586	-139618.58689585	-139618.58689585	-193264.56861747	-549499.96594114	-734426.37957522	-613951.28837151	-102925.20951958	-295286.30300702	-225677.62406227	 -52416.97964789	-671020.53072477	-472869.54722689	-200658.42303109	-1696533.49518320	-1696533.49518320	-834197.74684758	-1320651.16487917	 -45365.54570956	-414235.96096503	-340263.39930188	-1284199.37306144	 -95535.58701780	-1044733.31277139	-924562.05502990	-644062.86536363	-302622.33622685	-279433.05622461	-231047.16384232	-324471.13950700	-375987.49586458	-292341.75523785	-303534.39655365	-223484.26203921	-213518.36183879	-170804.67424347	-182880.64192586	-139618.58689585	-139618.58689585	-193264.56861747	-549499.96594114	-734426.37957522	-613951.28837151	-102925.20951958	-295286.30300702	-225677.62406226	 -52416.97964801	-671020.53072364	-472869.54722689	-200658.42303109	-1696533.49518320	-1696533.49518320	-834197.74684773	-1320651.16487869	 -45365.54570963	-414235.96096503	-340263.39930188	-1284199.37306144	 -95535.58701780	-1044733.31277139	-924562.05502991	-644062.86536363	-302622.33622685	-279433.05623289	-231047.16384232	-324471.13950700	-375987.49586461	-292341.75523784	-303534.39655365	-223484.26203921	-213518.36183934
      0.25341319	-170804.67424347	-182880.64192586	-139618.58689585	-139618.58689585	-193264.56861747	-549499.96594114	-734426.37957522	-613951.28837151	-102925.20951958	-295286.30300702	-225677.62406227	 -52416.97964789	-671020.53072477	-472869.54722689	-200658.42303109	-1696533.49518320	-1696533.49518320	-834197.74684758	-1320651.16487917	 -45365.54570956	-414235.96096503	-340263.39930188	-1284199.37306144	 -95535.58701780	-1044733.31277139	-924562.05502990	-644062.86536363	-302622.33622685	-279433.05622461	-231047.16384232	-324471.13950700	-375987.49586458	-292341.75523785	-303534.39655365	-223484.26203921	-213518.36183879	-170804.67424347	-182880.64192586	-139618.58689585	-139618.58689585	-193264.56861747	-549499.96594114	-734426.37957522	-613951.28837151	-102925.20951958	-295286.30300702	-225677.62406226	 -52416.97964801	-671020.53072364	-472869.54722689	-200658.42303109	-1696533.49518320	-1696533.49518320	-834197.74684773	-1320651.16487869	 -45365.54570963	-414235.96096503	-340263.39930188	-1284199.37306144	 -95535.58701780	-1044733.31277139	-924562.05502991	-644062.86536363	-302622.33622685	-279433.05623289	-231047.16384232	-324471.13950700	-375987.49586461	-292341.75523784	-303534.39655365	-223484.26203921	-213518.36183934
      0.25635986	-170804.67424347	-182880.64192586	-139618.58689585	-139618.58689585	-193264.56861747	-549499.96594114	-734426.37957522	-613951.28837151	-102925.20951958	-295286.30300702	-225677.62406227	 -52416.97964789	-671020.53072477	-472869.54722689	-200658.42303109	-1696533.49518320	-1696533.49518320	-834197.74684758	-1320651.16487917	 -45365.54570956	-414235.96096503	-340263.39930188	-1284199.37306144	 -95535.58701780	-1044733.31277139	-924562.05502990	-644062.86536363	-302622.33622685	-279433.05622461	-231047.16384232	-324471.13950700	-375987.49586458	-292341.75523785	-303534.39655365	-223484.26203921	-213518.36183879	-170804.67424347	-182880.64192586	-139618.58689585	-139618.58689585	-193264.56861747	-549499.96594114	-734426.37957522	-613951.28837151	-102925.20951958	-295286.30300702	-225677.62406226	 -52416.97964801	-671020.53072364	-472869.54722689	-200658.42303109	-1696533.49518320	-1696533.49518320	-834197.74684773	-1320651.16487869	 -45365.54570963	-414235.96096503	-340263.39930188	-1284199.37306144	 -95535.58701780	-1044733.31277139	-924562.05502991	-644062.86536363	-302622.33622685	-279433.05623289	-231047.16384232	-324471.13950700	-375987.49586461	-292341.75523784	-303534.39655365	-223484.26203921	-213518.36183934
      0.25930652	-170804.67424347	-182880.64192586	-139618.58689585	-139618.58689585	-193264.56861747	-549499.96594114	-734426.37957522	-613951.28837151	-102925.20951958	-295286.30300702	-225677.62406227	 -52416.97964789	-671020.53072477	-472869.54722689	-200658.42303109	-1696533.49518320	-1696533.49518320	-834197.74684758	-1320651.16487917	 -45365.54570956	-414235.96096503	-340263.39930188	-1284199.37306144	 -95535.58701780	-1044733.31277139	-924562.05502990	-644062.86536363	-302622.33622685	-279433.05622461	-231047.16384232	-324471.13950700	-375987.49586458	-292341.75523785	-303534.39655365	-223484.26203921	-213518.36183879	-170804.67424347	-182880.64192586	-139618.58689585	-139618.58689585	-193264.56861747	-549499.96594114	-734426.37957522	-613951.28837151	-102925.20951958	-295286.30300702	-225677.62406226	 -52416.97964801	-671020.53072364	-472869.54722689	-200658.42303109	-1696533.49518320	-1696533.49518320	-834197.74684773	-1320651.16487869	 -45365.54570963	-414235.96096503	-340263.39930188	-1284199.37306144	 -95535.58701780	-1044733.31277139	-924562.05502991	-644062.86536363	-302622.33622685	-279433.05623289	-231047.16384232	-324471.13950700	-375987.49586461	-292341.75523784	-303534.39655365	-223484.26203921	-213518.36183934
      0.26225318	-170804.67424347	-182880.64192586	-139618.58689585	-139618.58689585	-193264.56861747	-549499.96594114	-734426.37957522	-613951.28837151	-102925.20951958	-295286.30300702	-225677.62406227	 -52416.97964789	-671020.53072477	-472869.54722689	-200658.42303109	-1696533.49518320	-1696533.49518320	-834197.74684758	-1320651.16487917	 -45365.54570956	-414235.96096503	-340263.39930188	-1284199.37306144	 -95535.58701780	-1044733.31277139	-924562.05502990	-644062.86536363	-302622.33622685	-279433.05622461	-231047.16384232	-324471.13950700	-375987.49586458	-292341.75523785	-303534.39655365	-223484.26203921	-213518.36183879	-170804.67424347	-182880.64192586	-139618.58689585	-139618.58689585	-193264.56861747	-549499.96594114	-734426.37957522	-613951.28837151	-102925.20951958	-295286.30300702	-225677.62406226	 -52416.97964801	-671020.53072364	-472869.54722689	-200658.42303109	-1696533.49518320	-1696533.49518320	-834197.74684773	-1320651.16487869	 -45365.54570963	-414235.96096503	-340263.39930188	-1284199.37306144	 -95535.58701780	-1044733.31277139	-924562.05502991	-644062.86536363	-302622.33622685	-279433.05623289	-231047.16384232	-324471.13950700	-375987.49586461	-292341.75523784	-303534.39655365	-223484.26203921	-213518.36183934
      0.26519985	-170804.67424347	-182880.64192586	-139618.58689585	-139618.58689585	-193264.56861747	-549499.96594114	-734426.37957522	-613951.28837151	-102925.20951958	-295286.30300702	-225677.62406227	 -52416.97964789	-671020.53072477	-472869.54722689	-200658.42303109	-1696533.49518320	-1696533.49518320	-834197.74684758	-1320651.16487917	 -45365.54570956	-414235.96096503	-340263.39930188	-1284199.37306144	 -95535.58701780	-1044733.31277139	-924562.05502990	-644062.86536363	-302622.33622685	-279433.05622461	-231047.16384232	-324471.13950700	-375987.49586458	-292341.75523785	-303534.39655365	-223484.26203921	-213518.36183879	-170804.67424347	-182880.64192586	-139618.58689585	-139618.58689585	-193264.56861747	-549499.96594114	-734426.37957522	-613951.28837151	-102925.20951958	-295286.30300702	-225677.62406226	 -52416.97964801	-671020.53072364	-472869.54722689	-200658.42303109	-1696533.49518320	-1696533.49518320	-834197.74684773	-1320651.16487869	 -45365.54570963	-414235.96096503	-340263.39930188	-1284199.37306144	 -95535.58701780	-1044733.31277139	-924562.05502991	-644062.86536363	-302622.33622685	-279433.05623289	-231047.16384232	-324471.13950700	-375987.49586461	-292341.75523784	-303534.39655365	-223484.26203921	-213518.36183934
      0.26814651	-170804.67424347	-182880.64192586	-139618.58689585	-139618.58689585	-193264.56861747	-549499.96594114	-734426.37957522	-613951.28837151	-102925.20951958	-295286.30300702	-225677.62406227	 -52416.97964789	-671020.53072477	-472869.54722689	-200658.42303109	-1696533.49518320	-1696533.49518320	-834197.74684758	-1320651.16487917	 -45365.54570956	-414235.96096503	-340263.39930188	-1284199.37306144	 -95535.58701780	-1044733.31277139	-924562.05502990	-644062.86536363	-302622.33622685	-279433.05622461	-231047.16384232	-324471.13950700	-375987.49586458	-292341.75523785	-303534.39655365	-223484.26203921	-213518.36183879	-170804.67424347	-182880.64192586	-139618.58689585	-139618.58689585	-193264.56861747	-549499.96594114	-734426.37957522	-613951.28837151	-102925.20951958	-295286.30300702	-225677.62406226	 -52416.97964801	-671020.53072364	-472869.54722689	-200658.42303109	-1696533.49518320	-1696533.49518320	-834197.74684773	-1320651.16487869	 -45365.54570963	-414235.96096503	-340263.39930188	-1284199.37306144	 -95535.58701780	-1044733.31277139	-924562.05502991	-644062.86536363	-302622.33622685	-279433.05623289	-231047.16384232	-324471.13950700	-375987.49586461	-292341.75523784	-303534.39655365	-223484.26203921	-213518.36183934
      0.27109318	-170804.67424347	-182880.64192586	-139618.58689585	-139618.58689585	-193264.56861747	-549499.96594114	-734426.37957522	-613951.28837151	-102925.20951958	-295286.30300702	-225677.62406227	 -52416.97964789	-671020.53072477	-472869.54722689	-200658.42303109	-1696533.49518320	-1696533.49518320	-834197.74684758	-1320651.16487917	 -45365.54570956	-414235.96096503	-340263.39930188	-1284199.37306144	 -95535.58701780	-1044733.31277139	-924562.05502990	-644062.86536363	-302622.33622685	-279433.05622461	-231047.16384232	-324471.13950700	-375987.49586458	-292341.75523785	-303534.39655365	-223484.26203921	-213518.36183879	-170804.67424347	-182880.64192586	-139618.58689585	-139618.58689585	-193264.56861747	-549499.96594114	-734426.37957522	-613951.28837151	-102925.20951958	-295286.30300702	-225677.62406226	 -52416.97964801	-671020.53072364	-472869.54722689	-200658.42303109	-1696533.49518320	-1696533.49518320	-834197.74684773	-1320651.16487869	 -45365.54570963	-414235.96096503	-340263.39930188	-1284199.37306144	 -95535.58701780	-1044733.31277139	-924562.05502991	-644062.86536363	-302622.33622685	-279433.05623289	-231047.16384232	-324471.13950700	-375987.49586461	-292341.75523784	-303534.39655365	-223484.26203921	-213518.36183934
      0.27403985	-170804.67424347	-182880.64192586	-139618.58689585	-139618.58689585	-193264.56861747	-549499.96594114	-734426.37957522	-613951.28837151	-102925.20951958	-295286.30300702	-225677.62406227	 -52416.97964789	-671020.53072477	-472869.54722689	-200658.42303109	-1696533.49518320	-1696533.49518320	-834197.74684758	-1320651.16487917	 -45365.54570956	-414235.96096503	-340263.39930188	-1284199.37306144	 -95535.58701780	-1044733.31277139	-924562.05502990	-644062.86536363	-302622.33622685	-279433.05622461	-231047.16384232	-324471.13950700	-375987.49586458	-292341.75523785	-303534.39655365	-223484.26203921	-213518.36183879	-170804.67424347	-182880.64192586	-139618.58689585	-139618.58689585	-193264.56861747	-549499.96594114	-734426.37957522	-613951.28837151	-102925.20951958	-295286.30300702	-225677.62406226	 -52416.97964801	-671020.53072364	-472869.54722689	-200658.42303109	-1696533.49518320	-1696533.49518320	-834197.74684773	-1320651.16487869	 -45365.54570963	-414235.96096503	-340263.39930188	-1284199.37306144	 -95535.58701780	-1044733.31277139	-924562.05502991	-644062.86536363	-302622.33622685	-279433.05623289	-231047.16384232	-324471.13950700	-375987.49586461	-292341.75523784	-303534.39655365	-223484.26203921	-213518.36183934
      0.27698651	-170804.67424347	-182880.64192586	-139618.58689585	-139618.58689585	-193264.56861747	-549499.96594114	-734426.37957522	-613951.28837151	-102925.20951958	-295286.30300702	-225677.62406227	 -52416.97964789	-671020.53072477	-472869.54722689	-200658.42303109	-1696533.49518320	-1696533.49518320	-834197.74684758	-1320651.16487917	 -45365.54570956	-414235.96096503	-340263.39930188	-1284199.37306144	 -95535.58701780	-1044733.31277139	-924562.05502990	-644062.86536363	-302622.33622685	-279433.05622461	-231047.16384232	-324471.13950700	-375987.49586458	-292341.75523785	-303534.39655365	-223484.26203921	-213518.36183879	-170804.67424347	-182880.64192586	-139618.58689585	-139618.58689585	-193264.56861747	-549499.96594114	-734426.37957522	-613951.28837151	-102925.20951958	-295286.30300702	-225677.62406226	 -52416.97964801	-671020.53072364	-472869.54722689	-200658.42303109	-1696533.49518320	-1696533.49518320	-834197.74684773	-1320651.16487869	 -45365.54570963	-414235.96096503	-340263.39930188	-1284199.37306144	 -95535.58701780	-1044733.31277139	-924562.05502991	-644062.86536363	-302622.33622685	-279433.05623289	-231047.16384232	-324471.13950700	-375987.49586461	-292341.75523784	-303534.39655365	-223484.26203921	-213518.36183934
      0.27993317	-170804.67424347	-182880.64192586	-139618.58689585	-139618.58689585	-193264.56861747	-549499.96594114	-734426.37957522	-613951.28837151	-102925.20951958	-295286.30300702	-225677.62406227	 -52416.97964789	-671020.53072477	-472869.54722689	-200658.42303109	-1696533.49518320	-1696533.49518320	-834197.74684758	-1320651.16487917	 -45365.54570956	-414235.96096503	-340263.39930188	-1284199.37306144	 -95535.58701780	-1044733.31277139	-924562.05502990	-644062.86536363	-302622.33622685	-279433.05622461	-231047.16384232	-324471.13950700	-375987.49586458	-292341.75523785	-303534.39655365	-223484.26203921	-213518.36183879	-170804.67424347	-182880.64192586	-139618.58689585	-139618.58689585	-193264.56861747	-549499.96594114	-734426.37957522	-613951.28837151	-102925.20951958	-295286.30300702	-225677.62406226	 -52416.97964801	-671020.53072364	-472869.54722689	-200658.42303109	-1696533.49518320	-1696533.49518320	-834197.74684773	-1320651.16487869	 -45365.54570963	-414235.96096503	-340263.39930188	-1284199.37306144	 -95535.58701780	-1044733.31277139	-924562.05502991	-644062.86536363	-302622.33622685	-279433.05623289	-231047.16384232	-324471.13950700	-375987.49586461	-292341.75523784	-303534.39655365	-223484.26203921	-213518.36183934
      0.28287984	-170804.67424347	-182880.64192586	-139618.58689585	-139618.58689585	-193264.56861747	-549499.96594114	-734426.37957522	-613951.28837151	-102925.20951958	-295286.30300702	-225677.62406227	 -52416.97964789	-671020.53072477	-472869.54722689	-200658.42303109	-1696533.49518320	-1696533.49518320	-834197.74684758	-1320651.16487917	 -45365.54570956	-414235.96096503	-340263.39930188	-1284199.37306144	 -95535.58701780	-1044733.31277139	-924562.05502990	-644062.86536363	-302622.33622685	-279433.05622461	-231047.16384232	-324471.13950700	-375987.49586458	-292341.75523785	-303534.39655365	-223484.26203921	-213518.36183879	-170804.67424347	-182880.64192586	-139618.58689585	-139618.58689585	-193264.56861747	-549499.96594114	-734426.37957522	-613951.28837151	-102925.20951958	-295286.30300702	-225677.62406226	 -52416.97964801	-671020.53072364	-472869.54722689	-200658.42303109	-1696533.49518320	-1696533.49518320	-834197.74684773	-1320651.16487869	 -45365.54570963	-414235.96096503	-340263.39930188	-1284199.37306144	 -95535.58701780	-1044733.31277139	-924562.05502991	-644062.86536363	-302622.33622685	-279433.05623289	-231047.16384232	-324471.13950700	-375987.49586461	-292341.75523784	-303534.39655365	-223484.26203921	-213518.36183934
      0.28582651	-170804.67424347	-182880.64192586	-139618.58689585	-139618.58689585	-193264.56861747	-549499.96594114	-734426.37957522	-613951.28837151	-102925.20951958	-295286.30300702	-225677.62406227	 -52416.97964789	-671020.53072477	-472869.54722689	-200658.42303109	-1696533.49518320	-1696533.49518320	-834197.74684758	-1320651.16487917	 -45365.54570956	-414235.96096503	-340263.39930188	-1284199.37306144	 -95535.58701780	-1044733.31277139	-924562.05502990	-644062.86536363	-302622.33622685	-279433.05622461	-231047.16384232	-324471.13950700	-375987.49586458	-292341.75523785	-303534.39655365	-223484.26203921	-213518.36183879	-170804.67424347	-182880.64192586	-139618.58689585	-139618.58689585	-193264.56861747	-549499.96594114	-734426.37957522	-613951.28837151	-102925.20951958	-295286.30300702	-225677.62406226	 -52416.97964801	-671020.53072364	-472869.54722689	-200658.42303109	-1696533.49518320	-1696533.49518320	-834197.74684773	-1320651.16487869	 -45365.54570963	-414235.96096503	-340263.39930188	-1284199.37306144	 -95535.58701780	-1044733.31277139	-924562.05502991	-644062.86536363	-302622.33622685	-279433.05623289	-231047.16384232	-324471.13950700	-375987.49586461	-292341.75523784	-303534.39655365	-223484.26203921	-213518.36183934
      0.28877317	-170804.67424347	-182880.64192586	-139618.58689585	-139618.58689585	-193264.56861747	-549499.96594114	-734426.37957522	-613951.28837151	-102925.20951958	-295286.30300702	-225677.62406227	 -52416.97964789	-671020.53072477	-472869.54722689	-200658.42303109	-1696533.49518320	-1696533.49518320	-834197.74684758	-1320651.16487917	 -45365.54570956	-414235.96096503	-340263.39930188	-1284199.37306144	 -95535.58701780	-1044733.31277139	-924562.05502990	-644062.86536363	-302622.33622685	-279433.05622461	-231047.16384232	-324471.13950700	-375987.49586458	-292341.75523785	-303534.39655365	-223484.26203921	-213518.36183879	-170804.67424347	-182880.64192586	-139618.58689585	-139618.58689585	-193264.56861747	-549499.96594114	-734426.37957522	-613951.28837151	-102925.20951958	-295286.30300702	-225677.62406226	 -52416.97964801	-671020.53072364	-472869.54722689	-200658.42303109	-1696533.49518320	-1696533.49518320	-834197.74684773	-1320651.16487869	 -45365.54570963	-414235.96096503	-340263.39930188	-1284199.37306144	 -95535.58701780	-1044733.31277139	-924562.05502991	-644062.86536363	-302622.33622685	-279433.05623289	-231047.16384232	-324471.13950700	-375987.49586461	-292341.75523784	-303534.39655365	-223484.26203921	-213518.36183934
      0.29171983	-170804.67424347	-182880.64192586	-139618.58689585	-139618.58689585	-193264.56861747	-549499.96594114	-734426.37957522	-613951.28837151	-102925.20951958	-295286.30300702	-225677.62406227	 -52416.97964789	-671020.53072477	-472869.54722689	-200658.42303109	-1696533.49518320	-1696533.49518320	-834197.74684758	-1320651.16487917	 -45365.54570956	-414235.96096503	-340263.39930188	-1284199.37306144	 -95535.58701780	-1044733.31277139	-924562.05502990	-644062.86536363	-302622.33622685	-279433.05622461	-231047.16384232	-324471.13950700	-375987.49586458	-292341.75523785	-303534.39655365	-223484.26203921	-213518.36183879	-170804.67424347	-182880.64192586	-139618.58689585	-139618.58689585	-193264.56861747	-549499.96594114	-734426.37957522	-613951.28837151	-102925.20951958	-295286.30300702	-225677.62406226	 -52416.97964801	-671020.53072364	-472869.54722689	-200658.42303109	-1696533.49518320	-1696533.49518320	-834197.74684773	-1320651.16487869	 -45365.54570963	-414235.96096503	-340263.39930188	-1284199.37306144	 -95535.58701780	-1044733.31277139	-924562.05502991	-644062.86536363	-302622.33622685	-279433.05623289	-231047.16384232	-324471.13950700	-375987.49586461	-292341.75523784	-303534.39655365	-223484.26203921	-213518.36183934
      0.29466650	-170804.67424347	-182880.64192586	-139618.58689585	-139618.58689585	-193264.56861747	-549499.96594114	-734426.37957522	-613951.28837151	-102925.20951958	-295286.30300702	-225677.62406227	 -52416.97964789	-671020.53072477	-472869.54722689	-200658.42303109	-1696533.49518320	-1696533.49518320	-834197.74684758	-1320651.16487917	 -45365.54570956	-414235.96096503	-340263.39930188	-1284199.37306144	 -95535.58701780	-1044733.31277139	-924562.05502990	-644062.86536363	-302622.33622685	-279433.05622461	-231047.16384232	-324471.13950700	-375987.49586458	-292341.75523785	-303534.39655365	-223484.26203921	-213518.36183879	-170804.67424347	-182880.64192586	-139618.58689585	-139618.58689585	-193264.56861747	-549499.96594114	-734426.37957522	-613951.28837151	-102925.20951958	-295286.30300702	-225677.62406226	 -52416.97964801	-671020.53072364	-472869.54722689	-200658.42303109	-1696533.49518320	-1696533.49518320	-834197.74684773	-1320651.16487869	 -45365.54570963	-414235.96096503	-340263.39930188	-1284199.37306144	 -95535.58701780	-1044733.31277139	-924562.05502991	-644062.86536363	-302622.33622685	-279433.05623289	-231047.16384232	-324471.13950700	-375987.49586461	-292341.75523784	-303534.39655365	-223484.26203921	-213518.36183934
      0.29761317	-170804.67424347	-182880.64192586	-139618.58689585	-139618.58689585	-193264.56861747	-549499.96594114	-734426.37957522	-613951.28837151	-102925.20951958	-295286.30300702	-225677.62406227	 -52416.97964789	-671020.53072477	-472869.54722689	-200658.42303109	-1696533.49518320	-1696533.49518320	-834197.74684758	-1320651.16487917	 -45365.54570956	-414235.96096503	-340263.39930188	-1284199.37306144	 -95535.58701780	-1044733.31277139	-924562.05502990	-644062.86536363	-302622.33622685	-279433.05622461	-231047.16384232	-324471.13950700	-375987.49586458	-292341.75523785	-303534.39655365	-223484.26203921	-213518.36183879	-170804.67424347	-182880.64192586	-139618.58689585	-139618.58689585	-193264.56861747	-549499.96594114	-734426.37957522	-613951.28837151	-102925.20951958	-295286.30300702	-225677.62406226	 -52416.97964801	-671020.53072364	-472869.54722689	-200658.42303109	-1696533.49518320	-1696533.49518320	-834197.74684773	-1320651.16487869	 -45365.54570963	-414235.96096503	-340263.39930188	-1284199.37306144	 -95535.58701780	-1044733.31277139	-924562.05502991	-644062.86536363	-302622.33622685	-279433.05623289	-231047.16384232	-324471.13950700	-375987.49586461	-292341.75523784	-303534.39655365	-223484.26203921	-213518.36183934
      0.30055983	-170804.67424347	-182880.64192586	-139618.58689585	-139618.58689585	-193264.56861747	-549499.96594114	-734426.37957522	-613951.28837151	-102925.20951958	-295286.30300702	-225677.62406227	 -52416.97964789	-671020.53072477	-472869.54722689	-200658.42303109	-1696533.49518320	-1696533.49518320	-834197.74684758	-1320651.16487917	 -45365.54570956	-414235.96096503	-340263.39930188	-1284199.37306144	 -95535.58701780	-1044733.31277139	-924562.05502990	-644062.86536363	-302622.33622685	-279433.05622461	-231047.16384232	-324471.13950700	-375987.49586458	-292341.75523785	-303534.39655365	-223484.26203921	-213518.36183879	-170804.67424347	-182880.64192586	-139618.58689585	-139618.58689585	-193264.56861747	-549499.96594114	-734426.37957522	-613951.28837151	-102925.20951958	-295286.30300702	-225677.62406226	 -52416.97964801	-671020.53072364	-472869.54722689	-200658.42303109	-1696533.49518320	-1696533.49518320	-834197.74684773	-1320651.16487869	 -45365.54570963	-414235.96096503	-340263.39930188	-1284199.37306144	 -95535.58701780	-1044733.31277139	-924562.05502991	-644062.86536363	-302622.33622685	-279433.05623289	-231047.16384232	-324471.13950700	-375987.49586461	-292341.75523784	-303534.39655365	-223484.26203921	-213518.36183934
      0.30350649	-170804.67424347	-182880.64192586	-139618.58689585	-139618.58689585	-193264.56861747	-549499.96594114	-734426.37957522	-613951.28837151	-102925.20951958	-295286.30300702	-225677.62406227	 -52416.97964789	-671020.53072477	-472869.54722689	-200658.42303109	-1696533.49518320	-1696533.49518320	-834197.74684758	-1320651.16487917	 -45365.54570956	-414235.96096503	-340263.39930188	-1284199.37306144	 -95535.58701780	-1044733.31277139	-924562.05502990	-644062.86536363	-302622.33622685	-279433.05622461	-231047.16384232	-324471.13950700	-375987.49586458	-292341.75523785	-303534.39655365	-223484.26203921	-213518.36183879	-170804.67424347	-182880.64192586	-139618.58689585	-139618.58689585	-193264.56861747	-549499.96594114	-734426.37957522	-613951.28837151	-102925.20951958	-295286.30300702	-225677.62406226	 -52416.97964801	-671020.53072364	-472869.54722689	-200658.42303109	-1696533.49518320	-1696533.49518320	-834197.74684773	-1320651.16487869	 -45365.54570963	-414235.96096503	-340263.39930188	-1284199.37306144	 -95535.58701780	-1044733.31277139	-924562.05502991	-644062.86536363	-302622.33622685	-279433.05623289	-231047.16384232	-324471.13950700	-375987.49586461	-292341.75523784	-303534.39655365	-223484.26203921	-213518.36183934
      0.30645316	-170804.67424347	-182880.64192586	-139618.58689585	-139618.58689585	-193264.56861747	-549499.96594114	-734426.37957522	-613951.28837151	-102925.20951958	-295286.30300702	-225677.62406227	 -52416.97964789	-671020.53072477	-472869.54722689	-200658.42303109	-1696533.49518320	-1696533.49518320	-834197.74684758	-1320651.16487917	 -45365.54570956	-414235.96096503	-340263.39930188	-1284199.37306144	 -95535.58701780	-1044733.31277139	-924562.05502990	-644062.86536363	-302622.33622685	-279433.05622461	-231047.16384232	-324471.13950700	-375987.49586458	-292341.75523785	-303534.39655365	-223484.26203921	-213518.36183879	-170804.67424347	-182880.64192586	-139618.58689585	-139618.58689585	-193264.56861747	-549499.96594114	-734426.37957522	-613951.28837151	-102925.20951958	-295286.30300702	-225677.62406226	 -52416.97964801	-671020.53072364	-472869.54722689	-200658.42303109	-1696533.49518320	-1696533.49518320	-834197.74684773	-1320651.16487869	 -45365.54570963	-414235.96096503	-340263.39930188	-1284199.37306144	 -95535.58701780	-1044733.31277139	-924562.05502991	-644062.86536363	-302622.33622685	-279433.05623289	-231047.16384232	-324471.13950700	-375987.49586461	-292341.75523784	-303534.39655365	-223484.26203921	-213518.36183934
      0.30939983	-170804.67424347	-182880.64192586	-139618.58689585	-139618.58689585	-193264.56861747	-549499.96594114	-734426.37957522	-613951.28837151	-102925.20951958	-295286.30300702	-225677.62406227	 -52416.97964789	-671020.53072477	-472869.54722689	-200658.42303109	-1696533.49518320	-1696533.49518320	-834197.74684758	-1320651.16487917	 -45365.54570956	-414235.96096503	-340263.39930188	-1284199.37306144	 -95535.58701780	-1044733.31277139	-924562.05502990	-644062.86536363	-302622.33622685	-279433.05622461	-231047.16384232	-324471.13950700	-375987.49586458	-292341.75523785	-303534.39655365	-223484.26203921	-213518.36183879	-170804.67424347	-182880.64192586	-139618.58689585	-139618.58689585	-193264.56861747	-549499.96594114	-734426.37957522	-613951.28837151	-102925.20951958	-295286.30300702	-225677.62406226	 -52416.97964801	-671020.53072364	-472869.54722689	-200658.42303109	-1696533.49518320	-1696533.49518320	-834197.74684773	-1320651.16487869	 -45365.54570963	-414235.96096503	-340263.39930188	-1284199.37306144	 -95535.58701780	-1044733.31277139	-924562.05502991	-644062.86536363	-302622.33622685	-279433.05623289	-231047.16384232	-324471.13950700	-375987.49586461	-292341.75523784	-303534.39655365	-223484.26203921	-213518.36183934
      0.31234649	-170804.67424347	-182880.64192586	-139618.58689585	-139618.58689585	-193264.56861747	-549499.96594114	-734426.37957522	-613951.28837151	-102925.20951958	-295286.30300702	-225677.62406227	 -52416.97964789	-671020.53072477	-472869.54722689	-200658.42303109	-1696533.49518320	-1696533.49518320	-834197.74684758	-1320651.16487917	 -45365.54570956	-414235.96096503	-340263.39930188	-1284199.37306144	 -95535.58701780	-1044733.31277139	-924562.05502990	-644062.86536363	-302622.33622685	-279433.05622461	-231047.16384232	-324471.13950700	-375987.49586458	-292341.75523785	-303534.39655365	-223484.26203921	-213518.36183879	-170804.67424347	-182880.64192586	-139618.58689585	-139618.58689585	-193264.56861747	-549499.96594114	-734426.37957522	-613951.28837151	-102925.20951958	-295286.30300702	-225677.62406226	 -52416.97964801	-671020.53072364	-472869.54722689	-200658.42303109	-1696533.49518320	-1696533.49518320	-834197.74684773	-1320651.16487869	 -45365.54570963	-414235.96096503	-340263.39930188	-1284199.37306144	 -95535.58701780	-1044733.31277139	-924562.05502991	-644062.86536363	-302622.33622685	-279433.05623289	-231047.16384232	-324471.13950700	-375987.49586461	-292341.75523784	-303534.39655365	-223484.26203921	-213518.36183934
      0.31529315	-170804.67424347	-182880.64192586	-139618.58689585	-139618.58689585	-193264.56861747	-549499.96594114	-734426.37957522	-613951.28837151	-102925.20951958	-295286.30300702	-225677.62406227	 -52416.97964789	-671020.53072477	-472869.54722689	-200658.42303109	-1696533.49518320	-1696533.49518320	-834197.74684758	-1320651.16487917	 -45365.54570956	-414235.96096503	-340263.39930188	-1284199.37306144	 -95535.58701780	-1044733.31277139	-924562.05502990	-644062.86536363	-302622.33622685	-279433.05622461	-231047.16384232	-324471.13950700	-375987.49586458	-292341.75523785	-303534.39655365	-223484.26203921	-213518.36183879	-170804.67424347	-182880.64192586	-139618.58689585	-139618.58689585	-193264.56861747	-549499.96594114	-734426.37957522	-613951.28837151	-102925.20951958	-295286.30300702	-225677.62406226	 -52416.97964801	-671020.53072364	-472869.54722689	-200658.42303109	-1696533.49518320	-1696533.49518320	-834197.74684773	-1320651.16487869	 -45365.54570963	-414235.96096503	-340263.39930188	-1284199.37306144	 -95535.58701780	-1044733.31277139	-924562.05502991	-644062.86536363	-302622.33622685	-279433.05623289	-231047.16384232	-324471.13950700	-375987.49586461	-292341.75523784	-303534.39655365	-223484.26203921	-213518.36183934
      0.31823982	-170804.67424347	-182880.64192586	-139618.58689585	-139618.58689585	-193264.56861747	-549499.96594114	-734426.37957522	-613951.28837151	-102925.20951958	-295286.30300702	-225677.62406227	 -52416.97964789	-671020.53072477	-472869.54722689	-200658.42303109	-1696533.49518320	-1696533.49518320	-834197.74684758	-1320651.16487917	 -45365.54570956	-414235.96096503	-340263.39930188	-1284199.37306144	 -95535.58701780	-1044733.31277139	-924562.05502990	-644062.86536363	-302622.33622685	-279433.05622461	-231047.16384232	-324471.13950700	-375987.49586458	-292341.75523785	-303534.39655365	-223484.26203921	-213518.36183879	-170804.67424347	-182880.64192586	-139618.58689585	-139618.58689585	-193264.56861747	-549499.96594114	-734426.37957522	-613951.28837151	-102925.20951958	-295286.30300702	-225677.62406226	 -52416.97964801	-671020.53072364	-472869.54722689	-200658.42303109	-1696533.49518320	-1696533.49518320	-834197.74684773	-1320651.16487869	 -45365.54570963	-414235.96096503	-340263.39930188	-1284199.37306144	 -95535.58701780	-1044733.31277139	-924562.05502991	-644062.86536363	-302622.33622685	-279433.05623289	-231047.16384232	-324471.13950700	-375987.49586461	-292341.75523784	-303534.39655365	-223484.26203921	-213518.36183934
      0.32118648	-170804.67424347	-182880.64192586	-139618.58689585	-139618.58689585	-193264.56861747	-549499.96594114	-734426.37957522	-613951.28837151	-102925.20951958	-295286.30300702	-225677.62406227	 -52416.97964789	-671020.53072477	-472869.54722689	-200658.42303109	-1696533.49518320	-1696533.49518320	-834197.74684758	-1320651.16487917	 -45365.54570956	-414235.96096503	-340263.39930188	-1284199.37306144	 -95535.58701780	-1044733.31277139	-924562.05502990	-644062.86536363	-302622.33622685	-279433.05622461	-231047.16384232	-324471.13950700	-375987.49586458	-292341.75523785	-303534.39655365	-223484.26203921	-213518.36183879	-170804.67424347	-182880.64192586	-139618.58689585	-139618.58689585	-193264.56861747	-549499.96594114	-734426.37957522	-613951.28837151	-102925.20951958	-295286.30300702	-225677.62406226	 -52416.97964801	-671020.53072364	-472869.54722689	-200658.42303109	-1696533.49518320	-1696533.49518320	-834197.74684773	-1320651.16487869	 -45365.54570963	-414235.96096503	-340263.39930188	-1284199.37306144	 -95535.58701780	-1044733.31277139	-924562.05502991	-644062.86536363	-302622.33622685	-279433.05623289	-231047.16384232	-324471.13950700	-375987.49586461	-292341.75523784	-303534.39655365	-223484.26203921	-213518.36183934
      0.32413315	-170804.67424347	-182880.64192586	-139618.58689585	-139618.58689585	-193264.56861747	-549499.96594114	-734426.37957522	-613951.28837151	-102925.20951958	-295286.30300702	-225677.62406227	 -52416.97964789	-671020.53072477	-472869.54722689	-200658.42303109	-1696533.49518320	-1696533.49518320	-834197.74684758	-1320651.16487917	 -45365.54570956	-414235.96096503	-340263.39930188	-1284199.37306144	 -95535.58701780	-1044733.31277139	-924562.05502990	-644062.86536363	-302622.33622685	-279433.05622461	-231047.16384232	-324471.13950700	-375987.49586458	-292341.75523785	-303534.39655365	-223484.26203921	-213518.36183879	-170804.67424347	-182880.64192586	-139618.58689585	-139618.58689585	-193264.56861747	-549499.96594114	-734426.37957522	-613951.28837151	-102925.20951958	-295286.30300702	-225677.62406226	 -52416.97964801	-671020.53072364	-472869.54722689	-200658.42303109	-1696533.49518320	-1696533.49518320	-834197.74684773	-1320651.16487869	 -45365.54570963	-414235.96096503	-340263.39930188	-1284199.37306144	 -95535.58701780	-1044733.31277139	-924562.05502991	-644062.86536363	-302622.33622685	-279433.05623289	-231047.16384232	-324471.13950700	-375987.49586461	-292341.75523784	-303534.39655365	-223484.26203921	-213518.36183934
      0.32707982	-170804.67424347	-182880.64192586	-139618.58689585	-139618.58689585	-193264.56861747	-549499.96594114	-734426.37957522	-613951.28837151	-102925.20951958	-295286.30300702	-225677.62406227	 -52416.97964789	-671020.53072477	-472869.54722689	-200658.42303109	-1696533.49518320	-1696533.49518320	-834197.74684758	-1320651.16487917	 -45365.54570956	-414235.96096503	-340263.39930188	-1284199.37306144	 -95535.58701780	-1044733.31277139	-924562.05502990	-644062.86536363	-302622.33622685	-279433.05622461	-231047.16384232	-324471.13950700	-375987.49586458	-292341.75523785	-303534.39655365	-223484.26203921	-213518.36183879	-170804.67424347	-182880.64192586	-139618.58689585	-139618.58689585	-193264.56861747	-549499.96594114	-734426.37957522	-613951.28837151	-102925.20951958	-295286.30300702	-225677.62406226	 -52416.97964801	-671020.53072364	-472869.54722689	-200658.42303109	-1696533.49518320	-1696533.49518320	-834197.74684773	-1320651.16487869	 -45365.54570963	-414235.96096503	-340263.39930188	-1284199.37306144	 -95535.58701780	-1044733.31277139	-924562.05502991	-644062.86536363	-302622.33622685	-279433.05623289	-231047.16384232	-324471.13950700	-375987.49586461	-292341.75523784	-303534.39655365	-223484.26203921	-213518.36183934
      0.33002648	-170804.67424347	-182880.64192586	-139618.58689585	-139618.58689585	-193264.56861747	-549499.96594114	-734426.37957522	-613951.28837151	-102925.20951958	-295286.30300702	-225677.62406227	 -52416.97964789	-671020.53072477	-472869.54722689	-200658.42303109	-1696533.49518320	-1696533.49518320	-834197.74684758	-1320651.16487917	 -45365.54570956	-414235.96096503	-340263.39930188	-1284199.37306144	 -95535.58701780	-1044733.31277139	-924562.05502990	-644062.86536363	-302622.33622685	-279433.05622461	-231047.16384232	-324471.13950700	-375987.49586458	-292341.75523785	-303534.39655365	-223484.26203921	-213518.36183879	-170804.67424347	-182880.64192586	-139618.58689585	-139618.58689585	-193264.56861747	-549499.96594114	-734426.37957522	-613951.28837151	-102925.20951958	-295286.30300702	-225677.62406226	 -52416.97964801	-671020.53072364	-472869.54722689	-200658.42303109	-1696533.49518320	-1696533.49518320	-834197.74684773	-1320651.16487869	 -45365.54570963	-414235.96096503	-340263.39930188	-1284199.37306144	 -95535.58701780	-1044733.31277139	-924562.05502991	-644062.86536363	-302622.33622685	-279433.05623289	-231047.16384232	-324471.13950700	-375987.49586461	-292341.75523784	-303534.39655365	-223484.26203921	-213518.36183934
      0.33297314	-170804.67424347	-182880.64192586	-139618.58689585	-139618.58689585	-193264.56861747	-549499.96594114	-734426.37957522	-613951.28837151	-102925.20951958	-295286.30300702	-225677.62406227	 -52416.97964789	-671020.53072477	-472869.54722689	-200658.42303109	-1696533.49518320	-1696533.49518320	-834197.74684758	-1320651.16487917	 -45365.54570956	-414235.96096503	-340263.39930188	-1284199.37306144	 -95535.58701780	-1044733.31277139	-924562.05502990	-644062.86536363	-302622.33622685	-279433.05622461	-231047.16384232	-324471.13950700	-375987.49586458	-292341.75523785	-303534.39655365	-223484.26203921	-213518.36183879	-170804.67424347	-182880.64192586	-139618.58689585	-139618.58689585	-193264.56861747	-549499.96594114	-734426.37957522	-613951.28837151	-102925.20951958	-295286.30300702	-225677.62406226	 -52416.97964801	-671020.53072364	-472869.54722689	-200658.42303109	-1696533.49518320	-1696533.49518320	-834197.74684773	-1320651.16487869	 -45365.54570963	-414235.96096503	-340263.39930188	-1284199.37306144	 -95535.58701780	-1044733.31277139	-924562.05502991	-644062.86536363	-302622.33622685	-279433.05623289	-231047.16384232	-324471.13950700	-375987.49586461	-292341.75523784	-303534.39655365	-223484.26203921	-213518.36183934
      0.33591981	-170804.67424347	-182880.64192586	-139618.58689585	-139618.58689585	-193264.56861747	-549499.96594114	-734426.37957522	-613951.28837151	-102925.20951958	-295286.30300702	-225677.62406227	 -52416.97964789	-671020.53072477	-472869.54722689	-200658.42303109	-1696533.49518320	-1696533.49518320	-834197.74684758	-1320651.16487917	 -45365.54570956	-414235.96096503	-340263.39930188	-1284199.37306144	 -95535.58701780	-1044733.31277139	-924562.05502990	-644062.86536363	-302622.33622685	-279433.05622461	-231047.16384232	-324471.13950700	-375987.49586458	-292341.75523785	-303534.39655365	-223484.26203921	-213518.36183879	-170804.67424347	-182880.64192586	-139618.58689585	-139618.58689585	-193264.56861747	-549499.96594114	-734426.37957522	-613951.28837151	-102925.20951958	-295286.30300702	-225677.62406226	 -52416.97964801	-671020.53072364	-472869.54722689	-200658.42303109	-1696533.49518320	-1696533.49518320	-834197.74684773	-1320651.16487869	 -45365.54570963	-414235.96096503	-340263.39930188	-1284199.37306144	 -95535.58701780	-1044733.31277139	-924562.05502991	-644062.86536363	-302622.33622685	-279433.05623289	-231047.16384232	-324471.13950700	-375987.49586461	-292341.75523784	-303534.39655365	-223484.26203921	-213518.36183934
      0.33886648	-170804.67424347	-182880.64192586	-139618.58689585	-139618.58689585	-193264.56861747	-549499.96594114	-734426.37957522	-613951.28837151	-102925.20951958	-295286.30300702	-225677.62406227	 -52416.97964789	-671020.53072477	-472869.54722689	-200658.42303109	-1696533.49518320	-1696533.49518320	-834197.74684758	-1320651.16487917	 -45365.54570956	-414235.96096503	-340263.39930188	-1284199.37306144	 -95535.58701780	-1044733.31277139	-924562.05502990	-644062.86536363	-302622.33622685	-279433.05622461	-231047.16384232	-324471.13950700	-375987.49586458	-292341.75523785	-303534.39655365	-223484.26203921	-213518.36183879	-170804.67424347	-182880.64192586	-139618.58689585	-139618.58689585	-193264.56861747	-549499.96594114	-734426.37957522	-613951.28837151	-102925.20951958	-295286.30300702	-225677.62406226	 -52416.97964801	-671020.53072364	-472869.54722689	-200658.42303109	-1696533.49518320	-1696533.49518320	-834197.74684773	-1320651.16487869	 -45365.54570963	-414235.96096503	-340263.39930188	-1284199.37306144	 -95535.58701780	-1044733.31277139	-924562.05502991	-644062.86536363	-302622.33622685	-279433.05623289	-231047.16384232	-324471.13950700	-375987.49586461	-292341.75523784	-303534.39655365	-223484.26203921	-213518.36183934
      0.34181314	-170804.67424347	-182880.64192586	-139618.58689585	-139618.58689585	-193264.56861747	-549499.96594114	-734426.37957522	-613951.28837151	-102925.20951958	-295286.30300702	-225677.62406227	 -52416.97964789	-671020.53072477	-472869.54722689	-200658.42303109	-1696533.49518320	-1696533.49518320	-834197.74684758	-1320651.16487917	 -45365.54570956	-414235.96096503	-340263.39930188	-1284199.37306144	 -95535.58701780	-1044733.31277139	-924562.05502990	-644062.86536363	-302622.33622685	-279433.05622461	-231047.16384232	-324471.13950700	-375987.49586458	-292341.75523785	-303534.39655365	-223484.26203921	-213518.36183879	-170804.67424347	-182880.64192586	-139618.58689585	-139618.58689585	-193264.56861747	-549499.96594114	-734426.37957522	-613951.28837151	-102925.20951958	-295286.30300702	-225677.62406226	 -52416.97964801	-671020.53072364	-472869.54722689	-200658.42303109	-1696533.49518320	-1696533.49518320	-834197.74684773	-1320651.16487869	 -45365.54570963	-414235.96096503	-340263.39930188	-1284199.37306144	 -95535.58701780	-1044733.31277139	-924562.05502991	-644062.86536363	-302622.33622685	-279433.05623289	-231047.16384232	-324471.13950700	-375987.49586461	-292341.75523784	-303534.39655365	-223484.26203921	-213518.36183934
      0.34475980	-170804.67424347	-182880.64192586	-139618.58689585	-139618.58689585	-193264.56861747	-549499.96594114	-734426.37957522	-613951.28837151	-102925.20951958	-295286.30300702	-225677.62406227	 -52416.97964789	-671020.53072477	-472869.54722689	-200658.42303109	-1696533.49518320	-1696533.49518320	-834197.74684758	-1320651.16487917	 -45365.54570956	-414235.96096503	-340263.39930188	-1284199.37306144	 -95535.58701780	-1044733.31277139	-924562.05502990	-644062.86536363	-302622.33622685	-279433.05622461	-231047.16384232	-324471.13950700	-375987.49586458	-292341.75523785	-303534.39655365	-223484.26203921	-213518.36183879	-170804.67424347	-182880.64192586	-139618.58689585	-139618.58689585	-193264.56861747	-549499.96594114	-734426.37957522	-613951.28837151	-102925.20951958	-295286.30300702	-225677.62406226	 -52416.97964801	-671020.53072364	-472869.54722689	-200658.42303109	-1696533.49518320	-1696533.49518320	-834197.74684773	-1320651.16487869	 -45365.54570963	-414235.96096503	-340263.39930188	-1284199.37306144	 -95535.58701780	-1044733.31277139	-924562.05502991	-644062.86536363	-302622.33622685	-279433.05623289	-231047.16384232	-324471.13950700	-375987.49586461	-292341.75523784	-303534.39655365	-223484.26203921	-213518.36183934
      0.34770647	-170804.67424347	-182880.64192586	-139618.58689585	-139618.58689585	-193264.56861747	-549499.96594114	-734426.37957522	-613951.28837151	-102925.20951958	-295286.30300702	-225677.62406227	 -52416.97964789	-671020.53072477	-472869.54722689	-200658.42303109	-1696533.49518320	-1696533.49518320	-834197.74684758	-1320651.16487917	 -45365.54570956	-414235.96096503	-340263.39930188	-1284199.37306144	 -95535.58701780	-1044733.31277139	-924562.05502990	-644062.86536363	-302622.33622685	-279433.05622461	-231047.16384232	-324471.13950700	-375987.49586458	-292341.75523785	-303534.39655365	-223484.26203921	-213518.36183879	-170804.67424347	-182880.64192586	-139618.58689585	-139618.58689585	-193264.56861747	-549499.96594114	-734426.37957522	-613951.28837151	-102925.20951958	-295286.30300702	-225677.62406226	 -52416.97964801	-671020.53072364	-472869.54722689	-200658.42303109	-1696533.49518320	-1696533.49518320	-834197.74684773	-1320651.16487869	 -45365.54570963	-414235.96096503	-340263.39930188	-1284199.37306144	 -95535.58701780	-1044733.31277139	-924562.05502991	-644062.86536363	-302622.33622685	-279433.05623289	-231047.16384232	-324471.13950700	-375987.49586461	-292341.75523784	-303534.39655365	-223484.26203921	-213518.36183934
      0.35065314	-170804.67424347	-182880.64192586	-139618.58689585	-139618.58689585	-193264.56861747	-549499.96594114	-734426.37957522	-613951.28837151	-102925.20951958	-295286.30300702	-225677.62406227	 -52416.97964789	-671020.53072477	-472869.54722689	-200658.42303109	-1696533.49518320	-1696533.49518320	-834197.74684758	-1320651.16487917	 -45365.54570956	-414235.96096503	-340263.39930188	-1284199.37306144	 -95535.58701780	-1044733.31277139	-924562.05502990	-644062.86536363	-302622.33622685	-279433.05622461	-231047.16384232	-324471.13950700	-375987.49586458	-292341.75523785	-303534.39655365	-223484.26203921	-213518.36183879	-170804.67424347	-182880.64192586	-139618.58689585	-139618.58689585	-193264.56861747	-549499.96594114	-734426.37957522	-613951.28837151	-102925.20951958	-295286.30300702	-225677.62406226	 -52416.97964801	-671020.53072364	-472869.54722689	-200658.42303109	-1696533.49518320	-1696533.49518320	-834197.74684773	-1320651.16487869	 -45365.54570963	-414235.96096503	-340263.39930188	-1284199.37306144	 -95535.58701780	-1044733.31277139	-924562.05502991	-644062.86536363	-302622.33622685	-279433.05623289	-231047.16384232	-324471.13950700	-375987.49586461	-292341.75523784	-303534.39655365	-223484.26203921	-213518.36183934
      0.35359980	-170804.67424347	-182880.64192586	-139618.58689585	-139618.58689585	-193264.56861747	-549499.96594114	-734426.37957522	-613951.28837151	-102925.20951958	-295286.30300702	-225677.62406227	 -52416.97964789	-671020.53072477	-472869.54722689	-200658.42303109	-1696533.49518320	-1696533.49518320	-834197.74684758	-1320651.16487917	 -45365.54570956	-414235.96096503	-340263.39930188	-1284199.37306144	 -95535.58701780	-1044733.31277139	-924562.05502990	-644062.86536363	-302622.33622685	-279433.05622461	-231047.16384232	-324471.13950700	-375987.49586458	-292341.75523785	-303534.39655365	-223484.26203921	-213518.36183879	-170804.67424347	-182880.64192586	-139618.58689585	-139618.58689585	-193264.56861747	-549499.96594114	-734426.37957522	-613951.28837151	-102925.20951958	-295286.30300702	-225677.62406226	 -52416.97964801	-671020.53072364	-472869.54722689	-200658.42303109	-1696533.49518320	-1696533.49518320	-834197.74684773	-1320651.16487869	 -45365.54570963	-414235.96096503	-340263.39930188	-1284199.37306144	 -95535.58701780	-1044733.31277139	-924562.05502991	-644062.86536363	-302622.33622685	-279433.05623289	-231047.16384232	-324471.13950700	-375987.49586461	-292341.75523784	-303534.39655365	-223484.26203921	-213518.36183934
      0.35654646	-170804.67424347	-182880.64192586	-139618.58689585	-139618.58689585	-193264.56861747	-549499.96594114	-734426.37957522	-613951.28837151	-102925.20951958	-295286.30300702	-225677.62406227	 -52416.97964789	-671020.53072477	-472869.54722689	-200658.42303109	-1696533.49518320	-1696533.49518320	-834197.74684758	-1320651.16487917	 -45365.54570956	-414235.96096503	-340263.39930188	-1284199.37306144	 -95535.58701780	-1044733.31277139	-924562.05502990	-644062.86536363	-302622.33622685	-279433.05622461	-231047.16384232	-324471.13950700	-375987.49586458	-292341.75523785	-303534.39655365	-223484.26203921	-213518.36183879	-170804.67424347	-182880.64192586	-139618.58689585	-139618.58689585	-193264.56861747	-549499.96594114	-734426.37957522	-613951.28837151	-102925.20951958	-295286.30300702	-225677.62406226	 -52416.97964801	-671020.53072364	-472869.54722689	-200658.42303109	-1696533.49518320	-1696533.49518320	-834197.74684773	-1320651.16487869	 -45365.54570963	-414235.96096503	-340263.39930188	-1284199.37306144	 -95535.58701780	-1044733.31277139	-924562.05502991	-644062.86536363	-302622.33622685	-279433.05623289	-231047.16384232	-324471.13950700	-375987.49586461	-292341.75523784	-303534.39655365	-223484.26203921	-213518.36183934
      0.35949313	-170804.67424347	-182880.64192586	-139618.58689585	-139618.58689585	-193264.56861747	-549499.96594114	-734426.37957522	-613951.28837151	-102925.20951958	-295286.30300702	-225677.62406227	 -52416.97964789	-671020.53072477	-472869.54722689	-200658.42303109	-1696533.49518320	-1696533.49518320	-834197.74684758	-1320651.16487917	 -45365.54570956	-414235.96096503	-340263.39930188	-1284199.37306144	 -95535.58701780	-1044733.31277139	-924562.05502990	-644062.86536363	-302622.33622685	-279433.05622461	-231047.16384232	-324471.13950700	-375987.49586458	-292341.75523785	-303534.39655365	-223484.26203921	-213518.36183879	-170804.67424347	-182880.64192586	-139618.58689585	-139618.58689585	-193264.56861747	-549499.96594114	-734426.37957522	-613951.28837151	-102925.20951958	-295286.30300702	-225677.62406226	 -52416.97964801	-671020.53072364	-472869.54722689	-200658.42303109	-1696533.49518320	-1696533.49518320	-834197.74684773	-1320651.16487869	 -45365.54570963	-414235.96096503	-340263.39930188	-1284199.37306144	 -95535.58701780	-1044733.31277139	-924562.05502991	-644062.86536363	-302622.33622685	-279433.05623289	-231047.16384232	-324471.13950700	-375987.49586461	-292341.75523784	-303534.39655365	-223484.26203921	-213518.36183934
      0.36243980	-170804.67424347	-182880.64192586	-139618.58689585	-139618.58689585	-193264.56861747	-549499.96594114	-734426.37957522	-613951.28837151	-102925.20951958	-295286.30300702	-225677.62406227	 -52416.97964789	-671020.53072477	-472869.54722689	-200658.42303109	-1696533.49518320	-1696533.49518320	-834197.74684758	-1320651.16487917	 -45365.54570956	-414235.96096503	-340263.39930188	-1284199.37306144	 -95535.58701780	-1044733.31277139	-924562.05502990	-644062.86536363	-302622.33622685	-279433.05622461	-231047.16384232	-324471.13950700	-375987.49586458	-292341.75523785	-303534.39655365	-223484.26203921	-213518.36183879	-170804.67424347	-182880.64192586	-139618.58689585	-139618.58689585	-193264.56861747	-549499.96594114	-734426.37957522	-613951.28837151	-102925.20951958	-295286.30300702	-225677.62406226	 -52416.97964801	-671020.53072364	-472869.54722689	-200658.42303109	-1696533.49518320	-1696533.49518320	-834197.74684773	-1320651.16487869	 -45365.54570963	-414235.96096503	-340263.39930188	-1284199.37306144	 -95535.58701780	-1044733.31277139	-924562.05502991	-644062.86536363	-302622.33622685	-279433.05623289	-231047.16384232	-324471.13950700	-375987.49586461	-292341.75523784	-303534.39655365	-223484.26203921	-213518.36183934
      0.36538646	-170804.67424347	-182880.64192586	-139618.58689585	-139618.58689585	-193264.56861747	-549499.96594114	-734426.37957522	-613951.28837151	-102925.20951958	-295286.30300702	-225677.62406227	 -52416.97964789	-671020.53072477	-472869.54722689	-200658.42303109	-1696533.49518320	-1696533.49518320	-834197.74684758	-1320651.16487917	 -45365.54570956	-414235.96096503	-340263.39930188	-1284199.37306144	 -95535.58701780	-1044733.31277139	-924562.05502990	-644062.86536363	-302622.33622685	-279433.05622461	-231047.16384232	-324471.13950700	-375987.49586458	-292341.75523785	-303534.39655365	-223484.26203921	-213518.36183879	-170804.67424347	-182880.64192586	-139618.58689585	-139618.58689585	-193264.56861747	-549499.96594114	-734426.37957522	-613951.28837151	-102925.20951958	-295286.30300702	-225677.62406226	 -52416.97964801	-671020.53072364	-472869.54722689	-200658.42303109	-1696533.49518320	-1696533.49518320	-834197.74684773	-1320651.16487869	 -45365.54570963	-414235.96096503	-340263.39930188	-1284199.37306144	 -95535.58701780	-1044733.31277139	-924562.05502991	-644062.86536363	-302622.33622685	-279433.05623289	-231047.16384232	-324471.13950700	-375987.49586461	-292341.75523784	-303534.39655365	-223484.26203921	-213518.36183934
      0.36833312	-170804.67424347	-182880.64192586	-139618.58689585	-139618.58689585	-193264.56861747	-549499.96594114	-734426.37957522	-613951.28837151	-102925.20951958	-295286.30300702	-225677.62406227	 -52416.97964789	-671020.53072477	-472869.54722689	-200658.42303109	-1696533.49518320	-1696533.49518320	-834197.74684758	-1320651.16487917	 -45365.54570956	-414235.96096503	-340263.39930188	-1284199.37306144	 -95535.58701780	-1044733.31277139	-924562.05502990	-644062.86536363	-302622.33622685	-279433.05622461	-231047.16384232	-324471.13950700	-375987.49586458	-292341.75523785	-303534.39655365	-223484.26203921	-213518.36183879	-170804.67424347	-182880.64192586	-139618.58689585	-139618.58689585	-193264.56861747	-549499.96594114	-734426.37957522	-613951.28837151	-102925.20951958	-295286.30300702	-225677.62406226	 -52416.97964801	-671020.53072364	-472869.54722689	-200658.42303109	-1696533.49518320	-1696533.49518320	-834197.74684773	-1320651.16487869	 -45365.54570963	-414235.96096503	-340263.39930188	-1284199.37306144	 -95535.58701780	-1044733.31277139	-924562.05502991	-644062.86536363	-302622.33622685	-279433.05623289	-231047.16384232	-324471.13950700	-375987.49586461	-292341.75523784	-303534.39655365	-223484.26203921	-213518.36183934
      0.37127979	-170804.67424347	-182880.64192586	-139618.58689585	-139618.58689585	-193264.56861747	-549499.96594114	-734426.37957522	-613951.28837151	-102925.20951958	-295286.30300702	-225677.62406227	 -52416.97964789	-671020.53072477	-472869.54722689	-200658.42303109	-1696533.49518320	-1696533.49518320	-834197.74684758	-1320651.16487917	 -45365.54570956	-414235.96096503	-340263.39930188	-1284199.37306144	 -95535.58701780	-1044733.31277139	-924562.05502990	-644062.86536363	-302622.33622685	-279433.05622461	-231047.16384232	-324471.13950700	-375987.49586458	-292341.75523785	-303534.39655365	-223484.26203921	-213518.36183879	-170804.67424347	-182880.64192586	-139618.58689585	-139618.58689585	-193264.56861747	-549499.96594114	-734426.37957522	-613951.28837151	-102925.20951958	-295286.30300702	-225677.62406226	 -52416.97964801	-671020.53072364	-472869.54722689	-200658.42303109	-1696533.49518320	-1696533.49518320	-834197.74684773	-1320651.16487869	 -45365.54570963	-414235.96096503	-340263.39930188	-1284199.37306144	 -95535.58701780	-1044733.31277139	-924562.05502991	-644062.86536363	-302622.33622685	-279433.05623289	-231047.16384232	-324471.13950700	-375987.49586461	-292341.75523784	-303534.39655365	-223484.26203921	-213518.36183934
      0.37422646	-170804.67424347	-182880.64192586	-139618.58689585	-139618.58689585	-193264.56861747	-549499.96594114	-734426.37957522	-613951.28837151	-102925.20951958	-295286.30300702	-225677.62406227	 -52416.97964789	-671020.53072477	-472869.54722689	-200658.42303109	-1696533.49518320	-1696533.49518320	-834197.74684758	-1320651.16487917	 -45365.54570956	-414235.96096503	-340263.39930188	-1284199.37306144	 -95535.58701780	-1044733.31277139	-924562.05502990	-644062.86536363	-302622.33622685	-279433.05622461	-231047.16384232	-324471.13950700	-375987.49586458	-292341.75523785	-303534.39655365	-223484.26203921	-213518.36183879	-170804.67424347	-182880.64192586	-139618.58689585	-139618.58689585	-193264.56861747	-549499.96594114	-734426.37957522	-613951.28837151	-102925.20951958	-295286.30300702	-225677.62406226	 -52416.97964801	-671020.53072364	-472869.54722689	-200658.42303109	-1696533.49518320	-1696533.49518320	-834197.74684773	-1320651.16487869	 -45365.54570963	-414235.96096503	-340263.39930188	-1284199.37306144	 -95535.58701780	-1044733.31277139	-924562.05502991	-644062.86536363	-302622.33622685	-279433.05623289	-231047.16384232	-324471.13950700	-375987.49586461	-292341.75523784	-303534.39655365	-223484.26203921	-213518.36183934
      0.37717312	-170804.67424347	-182880.64192586	-139618.58689585	-139618.58689585	-193264.56861747	-549499.96594114	-734426.37957522	-613951.28837151	-102925.20951958	-295286.30300702	-225677.62406227	 -52416.97964789	-671020.53072477	-472869.54722689	-200658.42303109	-1696533.49518320	-1696533.49518320	-834197.74684758	-1320651.16487917	 -45365.54570956	-414235.96096503	-340263.39930188	-1284199.37306144	 -95535.58701780	-1044733.31277139	-924562.05502990	-644062.86536363	-302622.33622685	-279433.05622461	-231047.16384232	-324471.13950700	-375987.49586458	-292341.75523785	-303534.39655365	-223484.26203921	-213518.36183879	-170804.67424347	-182880.64192586	-139618.58689585	-139618.58689585	-193264.56861747	-549499.96594114	-734426.37957522	-613951.28837151	-102925.20951958	-295286.30300702	-225677.62406226	 -52416.97964801	-671020.53072364	-472869.54722689	-200658.42303109	-1696533.49518320	-1696533.49518320	-834197.74684773	-1320651.16487869	 -45365.54570963	-414235.96096503	-340263.39930188	-1284199.37306144	 -95535.58701780	-1044733.31277139	-924562.05502991	-644062.86536363	-302622.33622685	-279433.05623289	-231047.16384232	-324471.13950700	-375987.49586461	-292341.75523784	-303534.39655365	-223484.26203921	-213518.36183934
      0.38011978	-170804.67424347	-182880.64192586	-139618.58689585	-139618.58689585	-193264.56861747	-549499.96594114	-734426.37957522	-613951.28837151	-102925.20951958	-295286.30300702	-225677.62406227	 -52416.97964789	-671020.53072477	-472869.54722689	-200658.42303109	-1696533.49518320	-1696533.49518320	-834197.74684758	-1320651.16487917	 -45365.54570956	-414235.96096503	-340263.39930188	-1284199.37306144	 -95535.58701780	-1044733.31277139	-924562.05502990	-644062.86536363	-302622.33622685	-279433.05622461	-231047.16384232	-324471.13950700	-375987.49586458	-292341.75523785	-303534.39655365	-223484.26203921	-213518.36183879	-170804.67424347	-182880.64192586	-139618.58689585	-139618.58689585	-193264.56861747	-549499.96594114	-734426.37957522	-613951.28837151	-102925.20951958	-295286.30300702	-225677.62406226	 -52416.97964801	-671020.53072364	-472869.54722689	-200658.42303109	-1696533.49518320	-1696533.49518320	-834197.74684773	-1320651.16487869	 -45365.54570963	-414235.96096503	-340263.39930188	-1284199.37306144	 -95535.58701780	-1044733.31277139	-924562.05502991	-644062.86536363	-302622.33622685	-279433.05623289	-231047.16384232	-324471.13950700	-375987.49586461	-292341.75523784	-303534.39655365	-223484.26203921	-213518.36183934
      0.38306645	-170804.67424347	-182880.64192586	-139618.58689585	-139618.58689585	-193264.56861747	-549499.96594114	-734426.37957522	-613951.28837151	-102925.20951958	-295286.30300702	-225677.62406227	 -52416.97964789	-671020.53072477	-472869.54722689	-200658.42303109	-1696533.49518320	-1696533.49518320	-834197.74684758	-1320651.16487917	 -45365.54570956	-414235.96096503	-340263.39930188	-1284199.37306144	 -95535.58701780	-1044733.31277139	-924562.05502990	-644062.86536363	-302622.33622685	-279433.05622461	-231047.16384232	-324471.13950700	-375987.49586458	-292341.75523785	-303534.39655365	-223484.26203921	-213518.36183879	-170804.67424347	-182880.64192586	-139618.58689585	-139618.58689585	-193264.56861747	-549499.96594114	-734426.37957522	-613951.28837151	-102925.20951958	-295286.30300702	-225677.62406226	 -52416.97964801	-671020.53072364	-472869.54722689	-200658.42303109	-1696533.49518320	-1696533.49518320	-834197.74684773	-1320651.16487869	 -45365.54570963	-414235.96096503	-340263.39930188	-1284199.37306144	 -95535.58701780	-1044733.31277139	-924562.05502991	-644062.86536363	-302622.33622685	-279433.05623289	-231047.16384232	-324471.13950700	-375987.49586461	-292341.75523784	-303534.39655365	-223484.26203921	-213518.36183934
      0.38601312	-170804.67424347	-182880.64192586	-139618.58689585	-139618.58689585	-193264.56861747	-549499.96594114	-734426.37957522	-613951.28837151	-102925.20951958	-295286.30300702	-225677.62406227	 -52416.97964789	-671020.53072477	-472869.54722689	-200658.42303109	-1696533.49518320	-1696533.49518320	-834197.74684758	-1320651.16487917	 -45365.54570956	-414235.96096503	-340263.39930188	-1284199.37306144	 -95535.58701780	-1044733.31277139	-924562.05502990	-644062.86536363	-302622.33622685	-279433.05622461	-231047.16384232	-324471.13950700	-375987.49586458	-292341.75523785	-303534.39655365	-223484.26203921	-213518.36183879	-170804.67424347	-182880.64192586	-139618.58689585	-139618.58689585	-193264.56861747	-549499.96594114	-734426.37957522	-613951.28837151	-102925.20951958	-295286.30300702	-225677.62406226	 -52416.97964801	-671020.53072364	-472869.54722689	-200658.42303109	-1696533.49518320	-1696533.49518320	-834197.74684773	-1320651.16487869	 -45365.54570963	-414235.96096503	-340263.39930188	-1284199.37306144	 -95535.58701780	-1044733.31277139	-924562.05502991	-644062.86536363	-302622.33622685	-279433.05623289	-231047.16384232	-324471.13950700	-375987.49586461	-292341.75523784	-303534.39655365	-223484.26203921	-213518.36183934
      0.38895978	-170804.67424347	-182880.64192586	-139618.58689585	-139618.58689585	-193264.56861747	-549499.96594114	-734426.37957522	-613951.28837151	-102925.20951958	-295286.30300702	-225677.62406227	 -52416.97964789	-671020.53072477	-472869.54722689	-200658.42303109	-1696533.49518320	-1696533.49518320	-834197.74684758	-1320651.16487917	 -45365.54570956	-414235.96096503	-340263.39930188	-1284199.37306144	 -95535.58701780	-1044733.31277139	-924562.05502990	-644062.86536363	-302622.33622685	-279433.05622461	-231047.16384232	-324471.13950700	-375987.49586458	-292341.75523785	-303534.39655365	-223484.26203921	-213518.36183879	-170804.67424347	-182880.64192586	-139618.58689585	-139618.58689585	-193264.56861747	-549499.96594114	-734426.37957522	-613951.28837151	-102925.20951958	-295286.30300702	-225677.62406226	 -52416.97964801	-671020.53072364	-472869.54722689	-200658.42303109	-1696533.49518320	-1696533.49518320	-834197.74684773	-1320651.16487869	 -45365.54570963	-414235.96096503	-340263.39930188	-1284199.37306144	 -95535.58701780	-1044733.31277139	-924562.05502991	-644062.86536363	-302622.33622685	-279433.05623289	-231047.16384232	-324471.13950700	-375987.49586461	-292341.75523784	-303534.39655365	-223484.26203921	-213518.36183934
      0.39190644	-170804.67424347	-182880.64192586	-139618.58689585	-139618.58689585	-193264.56861747	-549499.96594114	-734426.37957522	-613951.28837151	-102925.20951958	-295286.30300702	-225677.62406227	 -52416.97964789	-671020.53072477	-472869.54722689	-200658.42303109	-1696533.49518320	-1696533.49518320	-834197.74684758	-1320651.16487917	 -45365.54570956	-414235.96096503	-340263.39930188	-1284199.37306144	 -95535.58701780	-1044733.31277139	-924562.05502990	-644062.86536363	-302622.33622685	-279433.05622461	-231047.16384232	-324471.13950700	-375987.49586458	-292341.75523785	-303534.39655365	-223484.26203921	-213518.36183879	-170804.67424347	-182880.64192586	-139618.58689585	-139618.58689585	-193264.56861747	-549499.96594114	-734426.37957522	-613951.28837151	-102925.20951958	-295286.30300702	-225677.62406226	 -52416.97964801	-671020.53072364	-472869.54722689	-200658.42303109	-1696533.49518320	-1696533.49518320	-834197.74684773	-1320651.16487869	 -45365.54570963	-414235.96096503	-340263.39930188	-1284199.37306144	 -95535.58701780	-1044733.31277139	-924562.05502991	-644062.86536363	-302622.33622685	-279433.05623289	-231047.16384232	-324471.13950700	-375987.49586461	-292341.75523784	-303534.39655365	-223484.26203921	-213518.36183934
      0.39485311	-170804.67424347	-182880.64192586	-139618.58689585	-139618.58689585	-193264.56861747	-549499.96594114	-734426.37957522	-613951.28837151	-102925.20951958	-295286.30300702	-225677.62406227	 -52416.97964789	-671020.53072477	-472869.54722689	-200658.42303109	-1696533.49518320	-1696533.49518320	-834197.74684758	-1320651.16487917	 -45365.54570956	-414235.96096503	-340263.39930188	-1284199.37306144	 -95535.58701780	-1044733.31277139	-924562.05502990	-644062.86536363	-302622.33622685	-279433.05622461	-231047.16384232	-324471.13950700	-375987.49586458	-292341.75523785	-303534.39655365	-223484.26203921	-213518.36183879	-170804.67424347	-182880.64192586	-139618.58689585	-139618.58689585	-193264.56861747	-549499.96594114	-734426.37957522	-613951.28837151	-102925.20951958	-295286.30300702	-225677.62406226	 -52416.97964801	-671020.53072364	-472869.54722689	-200658.42303109	-1696533.49518320	-1696533.49518320	-834197.74684773	-1320651.16487869	 -45365.54570963	-414235.96096503	-340263.39930188	-1284199.37306144	 -95535.58701780	-1044733.31277139	-924562.05502991	-644062.86536363	-302622.33622685	-279433.05623289	-231047.16384232	-324471.13950700	-375987.49586461	-292341.75523784	-303534.39655365	-223484.26203921	-213518.36183934
      0.39779978	-170804.67424347	-182880.64192586	-139618.58689585	-139618.58689585	-193264.56861747	-549499.96594114	-734426.37957522	-613951.28837151	-102925.20951958	-295286.30300702	-225677.62406227	 -52416.97964789	-671020.53072477	-472869.54722689	-200658.42303109	-1696533.49518320	-1696533.49518320	-834197.74684758	-1320651.16487917	 -45365.54570956	-414235.96096503	-340263.39930188	-1284199.37306144	 -95535.58701780	-1044733.31277139	-924562.05502990	-644062.86536363	-302622.33622685	-279433.05622461	-231047.16384232	-324471.13950700	-375987.49586458	-292341.75523785	-303534.39655365	-223484.26203921	-213518.36183879	-170804.67424347	-182880.64192586	-139618.58689585	-139618.58689585	-193264.56861747	-549499.96594114	-734426.37957522	-613951.28837151	-102925.20951958	-295286.30300702	-225677.62406226	 -52416.97964801	-671020.53072364	-472869.54722689	-200658.42303109	-1696533.49518320	-1696533.49518320	-834197.74684773	-1320651.16487869	 -45365.54570963	-414235.96096503	-340263.39930188	-1284199.37306144	 -95535.58701780	-1044733.31277139	-924562.05502991	-644062.86536363	-302622.33622685	-279433.05623289	-231047.16384232	-324471.13950700	-375987.49586461	-292341.75523784	-303534.39655365	-223484.26203921	-213518.36183934
      0.40074644	-170804.67424347	-182880.64192586	-139618.58689585	-139618.58689585	-193264.56861747	-549499.96594114	-734426.37957522	-613951.28837151	-102925.20951958	-295286.30300702	-225677.62406227	 -52416.97964789	-671020.53072477	-472869.54722689	-200658.42303109	-1696533.49518320	-1696533.49518320	-834197.74684758	-1320651.16487917	 -45365.54570956	-414235.96096503	-340263.39930188	-1284199.37306144	 -95535.58701780	-1044733.31277139	-924562.05502990	-644062.86536363	-302622.33622685	-279433.05622461	-231047.16384232	-324471.13950700	-375987.49586458	-292341.75523785	-303534.39655365	-223484.26203921	-213518.36183879	-170804.67424347	-182880.64192586	-139618.58689585	-139618.58689585	-193264.56861747	-549499.96594114	-734426.37957522	-613951.28837151	-102925.20951958	-295286.30300702	-225677.62406226	 -52416.97964801	-671020.53072364	-472869.54722689	-200658.42303109	-1696533.49518320	-1696533.49518320	-834197.74684773	-1320651.16487869	 -45365.54570963	-414235.96096503	-340263.39930188	-1284199.37306144	 -95535.58701780	-1044733.31277139	-924562.05502991	-644062.86536363	-302622.33622685	-279433.05623289	-231047.16384232	-324471.13950700	-375987.49586461	-292341.75523784	-303534.39655365	-223484.26203921	-213518.36183934
      0.40369310	-170804.67424347	-182880.64192586	-139618.58689585	-139618.58689585	-193264.56861747	-549499.96594114	-734426.37957522	-613951.28837151	-102925.20951958	-295286.30300702	-225677.62406227	 -52416.97964789	-671020.53072477	-472869.54722689	-200658.42303109	-1696533.49518320	-1696533.49518320	-834197.74684758	-1320651.16487917	 -45365.54570956	-414235.96096503	-340263.39930188	-1284199.37306144	 -95535.58701780	-1044733.31277139	-924562.05502990	-644062.86536363	-302622.33622685	-279433.05622461	-231047.16384232	-324471.13950700	-375987.49586458	-292341.75523785	-303534.39655365	-223484.26203921	-213518.36183879	-170804.67424347	-182880.64192586	-139618.58689585	-139618.58689585	-193264.56861747	-549499.96594114	-734426.37957522	-613951.28837151	-102925.20951958	-295286.30300702	-225677.62406226	 -52416.97964801	-671020.53072364	-472869.54722689	-200658.42303109	-1696533.49518320	-1696533.49518320	-834197.74684773	-1320651.16487869	 -45365.54570963	-414235.96096503	-340263.39930188	-1284199.37306144	 -95535.58701780	-1044733.31277139	-924562.05502991	-644062.86536363	-302622.33622685	-279433.05623289	-231047.16384232	-324471.13950700	-375987.49586461	-292341.75523784	-303534.39655365	-223484.26203921	-213518.36183934
      0.40663977	-170804.67424347	-182880.64192586	-139618.58689585	-139618.58689585	-193264.56861747	-549499.96594114	-734426.37957522	-613951.28837151	-102925.20951958	-295286.30300702	-225677.62406227	 -52416.97964789	-671020.53072477	-472869.54722689	-200658.42303109	-1696533.49518320	-1696533.49518320	-834197.74684758	-1320651.16487917	 -45365.54570956	-414235.96096503	-340263.39930188	-1284199.37306144	 -95535.58701780	-1044733.31277139	-924562.05502990	-644062.86536363	-302622.33622685	-279433.05622461	-231047.16384232	-324471.13950700	-375987.49586458	-292341.75523785	-303534.39655365	-223484.26203921	-213518.36183879	-170804.67424347	-182880.64192586	-139618.58689585	-139618.58689585	-193264.56861747	-549499.96594114	-734426.37957522	-613951.28837151	-102925.20951958	-295286.30300702	-225677.62406226	 -52416.97964801	-671020.53072364	-472869.54722689	-200658.42303109	-1696533.49518320	-1696533.49518320	-834197.74684773	-1320651.16487869	 -45365.54570963	-414235.96096503	-340263.39930188	-1284199.37306144	 -95535.58701780	-1044733.31277139	-924562.05502991	-644062.86536363	-302622.33622685	-279433.05623289	-231047.16384232	-324471.13950700	-375987.49586461	-292341.75523784	-303534.39655365	-223484.26203921	-213518.36183934
      0.40958644	-170804.67424347	-182880.64192586	-139618.58689585	-139618.58689585	-193264.56861747	-549499.96594114	-734426.37957522	-613951.28837151	-102925.20951958	-295286.30300702	-225677.62406227	 -52416.97964789	-671020.53072477	-472869.54722689	-200658.42303109	-1696533.49518320	-1696533.49518320	-834197.74684758	-1320651.16487917	 -45365.54570956	-414235.96096503	-340263.39930188	-1284199.37306144	 -95535.58701780	-1044733.31277139	-924562.05502990	-644062.86536363	-302622.33622685	-279433.05622461	-231047.16384232	-324471.13950700	-375987.49586458	-292341.75523785	-303534.39655365	-223484.26203921	-213518.36183879	-170804.67424347	-182880.64192586	-139618.58689585	-139618.58689585	-193264.56861747	-549499.96594114	-734426.37957522	-613951.28837151	-102925.20951958	-295286.30300702	-225677.62406226	 -52416.97964801	-671020.53072364	-472869.54722689	-200658.42303109	-1696533.49518320	-1696533.49518320	-834197.74684773	-1320651.16487869	 -45365.54570963	-414235.96096503	-340263.39930188	-1284199.37306144	 -95535.58701780	-1044733.31277139	-924562.05502991	-644062.86536363	-302622.33622685	-279433.05623289	-231047.16384232	-324471.13950700	-375987.49586461	-292341.75523784	-303534.39655365	-223484.26203921	-213518.36183934
      0.41253310	-170804.67424347	-182880.64192586	-139618.58689585	-139618.58689585	-193264.56861747	-549499.96594114	-734426.37957522	-613951.28837151	-102925.20951958	-295286.30300702	-225677.62406227	 -52416.97964789	-671020.53072477	-472869.54722689	-200658.42303109	-1696533.49518320	-1696533.49518320	-834197.74684758	-1320651.16487917	 -45365.54570956	-414235.96096503	-340263.39930188	-1284199.37306144	 -95535.58701780	-1044733.31277139	-924562.05502990	-644062.86536363	-302622.33622685	-279433.05622461	-231047.16384232	-324471.13950700	-375987.49586458	-292341.75523785	-303534.39655365	-223484.26203921	-213518.36183879	-170804.67424347	-182880.64192586	-139618.58689585	-139618.58689585	-193264.56861747	-549499.96594114	-734426.37957522	-613951.28837151	-102925.20951958	-295286.30300702	-225677.62406226	 -52416.97964801	-671020.53072364	-472869.54722689	-200658.42303109	-1696533.49518320	-1696533.49518320	-834197.74684773	-1320651.16487869	 -45365.54570963	-414235.96096503	-340263.39930188	-1284199.37306144	 -95535.58701780	-1044733.31277139	-924562.05502991	-644062.86536363	-302622.33622685	-279433.05623289	-231047.16384232	-324471.13950700	-375987.49586461	-292341.75523784	-303534.39655365	-223484.26203921	-213518.36183934
      0.41547976	-170804.67424347	-182880.64192586	-139618.58689585	-139618.58689585	-193264.56861747	-549499.96594114	-734426.37957522	-613951.28837151	-102925.20951958	-295286.30300702	-225677.62406227	 -52416.97964789	-671020.53072477	-472869.54722689	-200658.42303109	-1696533.49518320	-1696533.49518320	-834197.74684758	-1320651.16487917	 -45365.54570956	-414235.96096503	-340263.39930188	-1284199.37306144	 -95535.58701780	-1044733.31277139	-924562.05502990	-644062.86536363	-302622.33622685	-279433.05622461	-231047.16384232	-324471.13950700	-375987.49586458	-292341.75523785	-303534.39655365	-223484.26203921	-213518.36183879	-170804.67424347	-182880.64192586	-139618.58689585	-139618.58689585	-193264.56861747	-549499.96594114	-734426.37957522	-613951.28837151	-102925.20951958	-295286.30300702	-225677.62406226	 -52416.97964801	-671020.53072364	-472869.54722689	-200658.42303109	-1696533.49518320	-1696533.49518320	-834197.74684773	-1320651.16487869	 -45365.54570963	-414235.96096503	-340263.39930188	-1284199.37306144	 -95535.58701780	-1044733.31277139	-924562.05502991	-644062.86536363	-302622.33622685	-279433.05623289	-231047.16384232	-324471.13950700	-375987.49586461	-292341.75523784	-303534.39655365	-223484.26203921	-213518.36183934
      0.41842643	-170804.67424347	-182880.64192586	-139618.58689585	-139618.58689585	-193264.56861747	-549499.96594114	-734426.37957522	-613951.28837151	-102925.20951958	-295286.30300702	-225677.62406227	 -52416.97964789	-671020.53072477	-472869.54722689	-200658.42303109	-1696533.49518320	-1696533.49518320	-834197.74684758	-1320651.16487917	 -45365.54570956	-414235.96096503	-340263.39930188	-1284199.37306144	 -95535.58701780	-1044733.31277139	-924562.05502990	-644062.86536363	-302622.33622685	-279433.05622461	-231047.16384232	-324471.13950700	-375987.49586458	-292341.75523785	-303534.39655365	-223484.26203921	-213518.36183879	-170804.67424347	-182880.64192586	-139618.58689585	-139618.58689585	-193264.56861747	-549499.96594114	-734426.37957522	-613951.28837151	-102925.20951958	-295286.30300702	-225677.62406226	 -52416.97964801	-671020.53072364	-472869.54722689	-200658.42303109	-1696533.49518320	-1696533.49518320	-834197.74684773	-1320651.16487869	 -45365.54570963	-414235.96096503	-340263.39930188	-1284199.37306144	 -95535.58701780	-1044733.31277139	-924562.05502991	-644062.86536363	-302622.33622685	-279433.05623289	-231047.16384232	-324471.13950700	-375987.49586461	-292341.75523784	-303534.39655365	-223484.26203921	-213518.36183934
      0.42137310	-170804.67424347	-182880.64192586	-139618.58689585	-139618.58689585	-193264.56861747	-549499.96594114	-734426.37957522	-613951.28837151	-102925.20951958	-295286.30300702	-225677.62406227	 -52416.97964789	-671020.53072477	-472869.54722689	-200658.42303109	-1696533.49518320	-1696533.49518320	-834197.74684758	-1320651.16487917	 -45365.54570956	-414235.96096503	-340263.39930188	-1284199.37306144	 -95535.58701780	-1044733.31277139	-924562.05502990	-644062.86536363	-302622.33622685	-279433.05622461	-231047.16384232	-324471.13950700	-375987.49586458	-292341.75523785	-303534.39655365	-223484.26203921	-213518.36183879	-170804.67424347	-182880.64192586	-139618.58689585	-139618.58689585	-193264.56861747	-549499.96594114	-734426.37957522	-613951.28837151	-102925.20951958	-295286.30300702	-225677.62406226	 -52416.97964801	-671020.53072364	-472869.54722689	-200658.42303109	-1696533.49518320	-1696533.49518320	-834197.74684773	-1320651.16487869	 -45365.54570963	-414235.96096503	-340263.39930188	-1284199.37306144	 -95535.58701780	-1044733.31277139	-924562.05502991	-644062.86536363	-302622.33622685	-279433.05623289	-231047.16384232	-324471.13950700	-375987.49586461	-292341.75523784	-303534.39655365	-223484.26203921	-213518.36183934
      0.42431976	-170804.67424347	-182880.64192586	-139618.58689585	-139618.58689585	-193264.56861747	-549499.96594114	-734426.37957522	-613951.28837151	-102925.20951958	-295286.30300702	-225677.62406227	 -52416.97964789	-671020.53072477	-472869.54722689	-200658.42303109	-1696533.49518320	-1696533.49518320	-834197.74684758	-1320651.16487917	 -45365.54570956	-414235.96096503	-340263.39930188	-1284199.37306144	 -95535.58701780	-1044733.31277139	-924562.05502990	-644062.86536363	-302622.33622685	-279433.05622461	-231047.16384232	-324471.13950700	-375987.49586458	-292341.75523785	-303534.39655365	-223484.26203921	-213518.36183879	-170804.67424347	-182880.64192586	-139618.58689585	-139618.58689585	-193264.56861747	-549499.96594114	-734426.37957522	-613951.28837151	-102925.20951958	-295286.30300702	-225677.62406226	 -52416.97964801	-671020.53072364	-472869.54722689	-200658.42303109	-1696533.49518320	-1696533.49518320	-834197.74684773	-1320651.16487869	 -45365.54570963	-414235.96096503	-340263.39930188	-1284199.37306144	 -95535.58701780	-1044733.31277139	-924562.05502991	-644062.86536363	-302622.33622685	-279433.05623289	-231047.16384232	-324471.13950700	-375987.49586461	-292341.75523784	-303534.39655365	-223484.26203921	-213518.36183934
      0.42726642	-170804.67424347	-182880.64192586	-139618.58689585	-139618.58689585	-193264.56861747	-549499.96594114	-734426.37957522	-613951.28837151	-102925.20951958	-295286.30300702	-225677.62406227	 -52416.97964789	-671020.53072477	-472869.54722689	-200658.42303109	-1696533.49518320	-1696533.49518320	-834197.74684758	-1320651.16487917	 -45365.54570956	-414235.96096503	-340263.39930188	-1284199.37306144	 -95535.58701780	-1044733.31277139	-924562.05502990	-644062.86536363	-302622.33622685	-279433.05622461	-231047.16384232	-324471.13950700	-375987.49586458	-292341.75523785	-303534.39655365	-223484.26203921	-213518.36183879	-170804.67424347	-182880.64192586	-139618.58689585	-139618.58689585	-193264.56861747	-549499.96594114	-734426.37957522	-613951.28837151	-102925.20951958	-295286.30300702	-225677.62406226	 -52416.97964801	-671020.53072364	-472869.54722689	-200658.42303109	-1696533.49518320	-1696533.49518320	-834197.74684773	-1320651.16487869	 -45365.54570963	-414235.96096503	-340263.39930188	-1284199.37306144	 -95535.58701780	-1044733.31277139	-924562.05502991	-644062.86536363	-302622.33622685	-279433.05623289	-231047.16384232	-324471.13950700	-375987.49586461	-292341.75523784	-303534.39655365	-223484.26203921	-213518.36183934
      0.43021309	-170804.67424347	-182880.64192586	-139618.58689585	-139618.58689585	-193264.56861747	-549499.96594114	-734426.37957522	-613951.28837151	-102925.20951958	-295286.30300702	-225677.62406227	 -52416.97964789	-671020.53072477	-472869.54722689	-200658.42303109	-1696533.49518320	-1696533.49518320	-834197.74684758	-1320651.16487917	 -45365.54570956	-414235.96096503	-340263.39930188	-1284199.37306144	 -95535.58701780	-1044733.31277139	-924562.05502990	-644062.86536363	-302622.33622685	-279433.05622461	-231047.16384232	-324471.13950700	-375987.49586458	-292341.75523785	-303534.39655365	-223484.26203921	-213518.36183879	-170804.67424347	-182880.64192586	-139618.58689585	-139618.58689585	-193264.56861747	-549499.96594114	-734426.37957522	-613951.28837151	-102925.20951958	-295286.30300702	-225677.62406226	 -52416.97964801	-671020.53072364	-472869.54722689	-200658.42303109	-1696533.49518320	-1696533.49518320	-834197.74684773	-1320651.16487869	 -45365.54570963	-414235.96096503	-340263.39930188	-1284199.37306144	 -95535.58701780	-1044733.31277139	-924562.05502991	-644062.86536363	-302622.33622685	-279433.05623289	-231047.16384232	-324471.13950700	-375987.49586461	-292341.75523784	-303534.39655365	-223484.26203921	-213518.36183934
      0.43315975	-170804.67424347	-182880.64192586	-139618.58689585	-139618.58689585	-193264.56861747	-549499.96594114	-734426.37957522	-613951.28837151	-102925.20951958	-295286.30300702	-225677.62406227	 -52416.97964789	-671020.53072477	-472869.54722689	-200658.42303109	-1696533.49518320	-1696533.49518320	-834197.74684758	-1320651.16487917	 -45365.54570956	-414235.96096503	-340263.39930188	-1284199.37306144	 -95535.58701780	-1044733.31277139	-924562.05502990	-644062.86536363	-302622.33622685	-279433.05622461	-231047.16384232	-324471.13950700	-375987.49586458	-292341.75523785	-303534.39655365	-223484.26203921	-213518.36183879	-170804.67424347	-182880.64192586	-139618.58689585	-139618.58689585	-193264.56861747	-549499.96594114	-734426.37957522	-613951.28837151	-102925.20951958	-295286.30300702	-225677.62406226	 -52416.97964801	-671020.53072364	-472869.54722689	-200658.42303109	-1696533.49518320	-1696533.49518320	-834197.74684773	-1320651.16487869	 -45365.54570963	-414235.96096503	-340263.39930188	-1284199.37306144	 -95535.58701780	-1044733.31277139	-924562.05502991	-644062.86536363	-302622.33622685	-279433.05623289	-231047.16384232	-324471.13950700	-375987.49586461	-292341.75523784	-303534.39655365	-223484.26203921	-213518.36183934
      0.43610642	-170804.67424347	-182880.64192586	-139618.58689585	-139618.58689585	-193264.56861747	-549499.96594114	-734426.37957522	-613951.28837151	-102925.20951958	-295286.30300702	-225677.62406227	 -52416.97964789	-671020.53072477	-472869.54722689	-200658.42303109	-1696533.49518320	-1696533.49518320	-834197.74684758	-1320651.16487917	 -45365.54570956	-414235.96096503	-340263.39930188	-1284199.37306144	 -95535.58701780	-1044733.31277139	-924562.05502990	-644062.86536363	-302622.33622685	-279433.05622461	-231047.16384232	-324471.13950700	-375987.49586458	-292341.75523785	-303534.39655365	-223484.26203921	-213518.36183879	-170804.67424347	-182880.64192586	-139618.58689585	-139618.58689585	-193264.56861747	-549499.96594114	-734426.37957522	-613951.28837151	-102925.20951958	-295286.30300702	-225677.62406226	 -52416.97964801	-671020.53072364	-472869.54722689	-200658.42303109	-1696533.49518320	-1696533.49518320	-834197.74684773	-1320651.16487869	 -45365.54570963	-414235.96096503	-340263.39930188	-1284199.37306144	 -95535.58701780	-1044733.31277139	-924562.05502991	-644062.86536363	-302622.33622685	-279433.05623289	-231047.16384232	-324471.13950700	-375987.49586461	-292341.75523784	-303534.39655365	-223484.26203921	-213518.36183934
      0.43905308	-170804.67424347	-182880.64192586	-139618.58689585	-139618.58689585	-193264.56861747	-549499.96594114	-734426.37957522	-613951.28837151	-102925.20951958	-295286.30300702	-225677.62406227	 -52416.97964789	-671020.53072477	-472869.54722689	-200658.42303109	-1696533.49518320	-1696533.49518320	-834197.74684758	-1320651.16487917	 -45365.54570956	-414235.96096503	-340263.39930188	-1284199.37306144	 -95535.58701780	-1044733.31277139	-924562.05502990	-644062.86536363	-302622.33622685	-279433.05622461	-231047.16384232	-324471.13950700	-375987.49586458	-292341.75523785	-303534.39655365	-223484.26203921	-213518.36183879	-170804.67424347	-182880.64192586	-139618.58689585	-139618.58689585	-193264.56861747	-549499.96594114	-734426.37957522	-613951.28837151	-102925.20951958	-295286.30300702	-225677.62406226	 -52416.97964801	-671020.53072364	-472869.54722689	-200658.42303109	-1696533.49518320	-1696533.49518320	-834197.74684773	-1320651.16487869	 -45365.54570963	-414235.96096503	-340263.39930188	-1284199.37306144	 -95535.58701780	-1044733.31277139	-924562.05502991	-644062.86536363	-302622.33622685	-279433.05623289	-231047.16384232	-324471.13950700	-375987.49586461	-292341.75523784	-303534.39655365	-223484.26203921	-213518.36183934
      0.44199975	-170804.67424347	-182880.64192586	-139618.58689585	-139618.58689585	-193264.56861747	-549499.96594114	-734426.37957522	-613951.28837151	-102925.20951958	-295286.30300702	-225677.62406227	 -52416.97964789	-671020.53072477	-472869.54722689	-200658.42303109	-1696533.49518320	-1696533.49518320	-834197.74684758	-1320651.16487917	 -45365.54570956	-414235.96096503	-340263.39930188	-1284199.37306144	 -95535.58701780	-1044733.31277139	-924562.05502990	-644062.86536363	-302622.33622685	-279433.05622461	-231047.16384232	-324471.13950700	-375987.49586458	-292341.75523785	-303534.39655365	-223484.26203921	-213518.36183879	-170804.67424347	-182880.64192586	-139618.58689585	-139618.58689585	-193264.56861747	-549499.96594114	-734426.37957522	-613951.28837151	-102925.20951958	-295286.30300702	-225677.62406226	 -52416.97964801	-671020.53072364	-472869.54722689	-200658.42303109	-1696533.49518320	-1696533.49518320	-834197.74684773	-1320651.16487869	 -45365.54570963	-414235.96096503	-340263.39930188	-1284199.37306144	 -95535.58701780	-1044733.31277139	-924562.05502991	-644062.86536363	-302622.33622685	-279433.05623289	-231047.16384232	-324471.13950700	-375987.49586461	-292341.75523784	-303534.39655365	-223484.26203921	-213518.36183934
      0.44494641	-170804.67424347	-182880.64192586	-139618.58689585	-139618.58689585	-193264.56861747	-549499.96594114	-734426.37957522	-613951.28837151	-102925.20951958	-295286.30300702	-225677.62406227	 -52416.97964789	-671020.53072477	-472869.54722689	-200658.42303109	-1696533.49518320	-1696533.49518320	-834197.74684758	-1320651.16487917	 -45365.54570956	-414235.96096503	-340263.39930188	-1284199.37306144	 -95535.58701780	-1044733.31277139	-924562.05502990	-644062.86536363	-302622.33622685	-279433.05622461	-231047.16384232	-324471.13950700	-375987.49586458	-292341.75523785	-303534.39655365	-223484.26203921	-213518.36183879	-170804.67424347	-182880.64192586	-139618.58689585	-139618.58689585	-193264.56861747	-549499.96594114	-734426.37957522	-613951.28837151	-102925.20951958	-295286.30300702	-225677.62406226	 -52416.97964801	-671020.53072364	-472869.54722689	-200658.42303109	-1696533.49518320	-1696533.49518320	-834197.74684773	-1320651.16487869	 -45365.54570963	-414235.96096503	-340263.39930188	-1284199.37306144	 -95535.58701780	-1044733.31277139	-924562.05502991	-644062.86536363	-302622.33622685	-279433.05623289	-231047.16384232	-324471.13950700	-375987.49586461	-292341.75523784	-303534.39655365	-223484.26203921	-213518.36183934
      0.44789308	-170804.67424347	-182880.64192586	-139618.58689585	-139618.58689585	-193264.56861747	-549499.96594114	-734426.37957522	-613951.28837151	-102925.20951958	-295286.30300702	-225677.62406227	 -52416.97964789	-671020.53072477	-472869.54722689	-200658.42303109	-1696533.49518320	-1696533.49518320	-834197.74684758	-1320651.16487917	 -45365.54570956	-414235.96096503	-340263.39930188	-1284199.37306144	 -95535.58701780	-1044733.31277139	-924562.05502990	-644062.86536363	-302622.33622685	-279433.05622461	-231047.16384232	-324471.13950700	-375987.49586458	-292341.75523785	-303534.39655365	-223484.26203921	-213518.36183879	-170804.67424347	-182880.64192586	-139618.58689585	-139618.58689585	-193264.56861747	-549499.96594114	-734426.37957522	-613951.28837151	-102925.20951958	-295286.30300702	-225677.62406226	 -52416.97964801	-671020.53072364	-472869.54722689	-200658.42303109	-1696533.49518320	-1696533.49518320	-834197.74684773	-1320651.16487869	 -45365.54570963	-414235.96096503	-340263.39930188	-1284199.37306144	 -95535.58701780	-1044733.31277139	-924562.05502991	-644062.86536363	-302622.33622685	-279433.05623289	-231047.16384232	-324471.13950700	-375987.49586461	-292341.75523784	-303534.39655365	-223484.26203921	-213518.36183934
      0.45083974	-170804.67424347	-182880.64192586	-139618.58689585	-139618.58689585	-193264.56861747	-549499.96594114	-734426.37957522	-613951.28837151	-102925.20951958	-295286.30300702	-225677.62406227	 -52416.97964789	-671020.53072477	-472869.54722689	-200658.42303109	-1696533.49518320	-1696533.49518320	-834197.74684758	-1320651.16487917	 -45365.54570956	-414235.96096503	-340263.39930188	-1284199.37306144	 -95535.58701780	-1044733.31277139	-924562.05502990	-644062.86536363	-302622.33622685	-279433.05622461	-231047.16384232	-324471.13950700	-375987.49586458	-292341.75523785	-303534.39655365	-223484.26203921	-213518.36183879	-170804.67424347	-182880.64192586	-139618.58689585	-139618.58689585	-193264.56861747	-549499.96594114	-734426.37957522	-613951.28837151	-102925.20951958	-295286.30300702	-225677.62406226	 -52416.97964801	-671020.53072364	-472869.54722689	-200658.42303109	-1696533.49518320	-1696533.49518320	-834197.74684773	-1320651.16487869	 -45365.54570963	-414235.96096503	-340263.39930188	-1284199.37306144	 -95535.58701780	-1044733.31277139	-924562.05502991	-644062.86536363	-302622.33622685	-279433.05623289	-231047.16384232	-324471.13950700	-375987.49586461	-292341.75523784	-303534.39655365	-223484.26203921	-213518.36183934
      0.45378641	-170804.67424347	-182880.64192586	-139618.58689585	-139618.58689585	-193264.56861747	-549499.96594114	-734426.37957522	-613951.28837151	-102925.20951958	-295286.30300702	-225677.62406227	 -52416.97964789	-671020.53072477	-472869.54722689	-200658.42303109	-1696533.49518320	-1696533.49518320	-834197.74684758	-1320651.16487917	 -45365.54570956	-414235.96096503	-340263.39930188	-1284199.37306144	 -95535.58701780	-1044733.31277139	-924562.05502990	-644062.86536363	-302622.33622685	-279433.05622461	-231047.16384232	-324471.13950700	-375987.49586458	-292341.75523785	-303534.39655365	-223484.26203921	-213518.36183879	-170804.67424347	-182880.64192586	-139618.58689585	-139618.58689585	-193264.56861747	-549499.96594114	-734426.37957522	-613951.28837151	-102925.20951958	-295286.30300702	-225677.62406226	 -52416.97964801	-671020.53072364	-472869.54722689	-200658.42303109	-1696533.49518320	-1696533.49518320	-834197.74684773	-1320651.16487869	 -45365.54570963	-414235.96096503	-340263.39930188	-1284199.37306144	 -95535.58701780	-1044733.31277139	-924562.05502991	-644062.86536363	-302622.33622685	-279433.05623289	-231047.16384232	-324471.13950700	-375987.49586461	-292341.75523784	-303534.39655365	-223484.26203921	-213518.36183934
      0.45673307	-170804.67424347	-182880.64192586	-139618.58689585	-139618.58689585	-193264.56861747	-549499.96594114	-734426.37957522	-613951.28837151	-102925.20951958	-295286.30300702	-225677.62406227	 -52416.97964789	-671020.53072477	-472869.54722689	-200658.42303109	-1696533.49518320	-1696533.49518320	-834197.74684758	-1320651.16487917	 -45365.54570956	-414235.96096503	-340263.39930188	-1284199.37306144	 -95535.58701780	-1044733.31277139	-924562.05502990	-644062.86536363	-302622.33622685	-279433.05622461	-231047.16384232	-324471.13950700	-375987.49586458	-292341.75523785	-303534.39655365	-223484.26203921	-213518.36183879	-170804.67424347	-182880.64192586	-139618.58689585	-139618.58689585	-193264.56861747	-549499.96594114	-734426.37957522	-613951.28837151	-102925.20951958	-295286.30300702	-225677.62406226	 -52416.97964801	-671020.53072364	-472869.54722689	-200658.42303109	-1696533.49518320	-1696533.49518320	-834197.74684773	-1320651.16487869	 -45365.54570963	-414235.96096503	-340263.39930188	-1284199.37306144	 -95535.58701780	-1044733.31277139	-924562.05502991	-644062.86536363	-302622.33622685	-279433.05623289	-231047.16384232	-324471.13950700	-375987.49586461	-292341.75523784	-303534.39655365	-223484.26203921	-213518.36183934
      0.45967974	-170804.67424347	-182880.64192586	-139618.58689585	-139618.58689585	-193264.56861747	-549499.96594114	-734426.37957522	-613951.28837151	-102925.20951958	-295286.30300702	-225677.62406227	 -52416.97964789	-671020.53072477	-472869.54722689	-200658.42303109	-1696533.49518320	-1696533.49518320	-834197.74684758	-1320651.16487917	 -45365.54570956	-414235.96096503	-340263.39930188	-1284199.37306144	 -95535.58701780	-1044733.31277139	-924562.05502990	-644062.86536363	-302622.33622685	-279433.05622461	-231047.16384232	-324471.13950700	-375987.49586458	-292341.75523785	-303534.39655365	-223484.26203921	-213518.36183879	-170804.67424347	-182880.64192586	-139618.58689585	-139618.58689585	-193264.56861747	-549499.96594114	-734426.37957522	-613951.28837151	-102925.20951958	-295286.30300702	-225677.62406226	 -52416.97964801	-671020.53072364	-472869.54722689	-200658.42303109	-1696533.49518320	-1696533.49518320	-834197.74684773	-1320651.16487869	 -45365.54570963	-414235.96096503	-340263.39930188	-1284199.37306144	 -95535.58701780	-1044733.31277139	-924562.05502991	-644062.86536363	-302622.33622685	-279433.05623289	-231047.16384232	-324471.13950700	-375987.49586461	-292341.75523784	-303534.39655365	-223484.26203921	-213518.36183934
      0.46262640	-170804.67424347	-182880.64192586	-139618.58689585	-139618.58689585	-193264.56861747	-549499.96594114	-734426.37957522	-613951.28837151	-102925.20951958	-295286.30300702	-225677.62406227	 -52416.97964789	-671020.53072477	-472869.54722689	-200658.42303109	-1696533.49518320	-1696533.49518320	-834197.74684758	-1320651.16487917	 -45365.54570956	-414235.96096503	-340263.39930188	-1284199.37306144	 -95535.58701780	-1044733.31277139	-924562.05502990	-644062.86536363	-302622.33622685	-279433.05622461	-231047.16384232	-324471.13950700	-375987.49586458	-292341.75523785	-303534.39655365	-223484.26203921	-213518.36183879	-170804.67424347	-182880.64192586	-139618.58689585	-139618.58689585	-193264.56861747	-549499.96594114	-734426.37957522	-613951.28837151	-102925.20951958	-295286.30300702	-225677.62406226	 -52416.97964801	-671020.53072364	-472869.54722689	-200658.42303109	-1696533.49518320	-1696533.49518320	-834197.74684773	-1320651.16487869	 -45365.54570963	-414235.96096503	-340263.39930188	-1284199.37306144	 -95535.58701780	-1044733.31277139	-924562.05502991	-644062.86536363	-302622.33622685	-279433.05623289	-231047.16384232	-324471.13950700	-375987.49586461	-292341.75523784	-303534.39655365	-223484.26203921	-213518.36183934
      0.46557307	-170804.67424347	-182880.64192586	-139618.58689585	-139618.58689585	-193264.56861747	-549499.96594114	-734426.37957522	-613951.28837151	-102925.20951958	-295286.30300702	-225677.62406227	 -52416.97964789	-671020.53072477	-472869.54722689	-200658.42303109	-1696533.49518320	-1696533.49518320	-834197.74684758	-1320651.16487917	 -45365.54570956	-414235.96096503	-340263.39930188	-1284199.37306144	 -95535.58701780	-1044733.31277139	-924562.05502990	-644062.86536363	-302622.33622685	-279433.05622461	-231047.16384232	-324471.13950700	-375987.49586458	-292341.75523785	-303534.39655365	-223484.26203921	-213518.36183879	-170804.67424347	-182880.64192586	-139618.58689585	-139618.58689585	-193264.56861747	-549499.96594114	-734426.37957522	-613951.28837151	-102925.20951958	-295286.30300702	-225677.62406226	 -52416.97964801	-671020.53072364	-472869.54722689	-200658.42303109	-1696533.49518320	-1696533.49518320	-834197.74684773	-1320651.16487869	 -45365.54570963	-414235.96096503	-340263.39930188	-1284199.37306144	 -95535.58701780	-1044733.31277139	-924562.05502991	-644062.86536363	-302622.33622685	-279433.05623289	-231047.16384232	-324471.13950700	-375987.49586461	-292341.75523784	-303534.39655365	-223484.26203921	-213518.36183934
      0.46851973	-170804.67424347	-182880.64192586	-139618.58689585	-139618.58689585	-193264.56861747	-549499.96594114	-734426.37957522	-613951.28837151	-102925.20951958	-295286.30300702	-225677.62406227	 -52416.97964789	-671020.53072477	-472869.54722689	-200658.42303109	-1696533.49518320	-1696533.49518320	-834197.74684758	-1320651.16487917	 -45365.54570956	-414235.96096503	-340263.39930188	-1284199.37306144	 -95535.58701780	-1044733.31277139	-924562.05502990	-644062.86536363	-302622.33622685	-279433.05622461	-231047.16384232	-324471.13950700	-375987.49586458	-292341.75523785	-303534.39655365	-223484.26203921	-213518.36183879	-170804.67424347	-182880.64192586	-139618.58689585	-139618.58689585	-193264.56861747	-549499.96594114	-734426.37957522	-613951.28837151	-102925.20951958	-295286.30300702	-225677.62406226	 -52416.97964801	-671020.53072364	-472869.54722689	-200658.42303109	-1696533.49518320	-1696533.49518320	-834197.74684773	-1320651.16487869	 -45365.54570963	-414235.96096503	-340263.39930188	-1284199.37306144	 -95535.58701780	-1044733.31277139	-924562.05502991	-644062.86536363	-302622.33622685	-279433.05623289	-231047.16384232	-324471.13950700	-375987.49586461	-292341.75523784	-303534.39655365	-223484.26203921	-213518.36183934
      0.47146640	-170804.67424347	-182880.64192586	-139618.58689585	-139618.58689585	-193264.56861747	-549499.96594114	-734426.37957522	-613951.28837151	-102925.20951958	-295286.30300702	-225677.62406227	 -52416.97964789	-671020.53072477	-472869.54722689	-200658.42303109	-1696533.49518320	-1696533.49518320	-834197.74684758	-1320651.16487917	 -45365.54570956	-414235.96096503	-340263.39930188	-1284199.37306144	 -95535.58701780	-1044733.31277139	-924562.05502990	-644062.86536363	-302622.33622685	-279433.05622461	-231047.16384232	-324471.13950700	-375987.49586458	-292341.75523785	-303534.39655365	-223484.26203921	-213518.36183879	-170804.67424347	-182880.64192586	-139618.58689585	-139618.58689585	-193264.56861747	-549499.96594114	-734426.37957522	-613951.28837151	-102925.20951958	-295286.30300702	-225677.62406226	 -52416.97964801	-671020.53072364	-472869.54722689	-200658.42303109	-1696533.49518320	-1696533.49518320	-834197.74684773	-1320651.16487869	 -45365.54570963	-414235.96096503	-340263.39930188	-1284199.37306144	 -95535.58701780	-1044733.31277139	-924562.05502991	-644062.86536363	-302622.33622685	-279433.05623289	-231047.16384232	-324471.13950700	-375987.49586461	-292341.75523784	-303534.39655365	-223484.26203921	-213518.36183934
      0.47441307	-170804.67424347	-182880.64192586	-139618.58689585	-139618.58689585	-193264.56861747	-549499.96594114	-734426.37957522	-613951.28837151	-102925.20951958	-295286.30300702	-225677.62406227	 -52416.97964789	-671020.53072477	-472869.54722689	-200658.42303109	-1696533.49518320	-1696533.49518320	-834197.74684758	-1320651.16487917	 -45365.54570956	-414235.96096503	-340263.39930188	-1284199.37306144	 -95535.58701780	-1044733.31277139	-924562.05502990	-644062.86536363	-302622.33622685	-279433.05622461	-231047.16384232	-324471.13950700	-375987.49586458	-292341.75523785	-303534.39655365	-223484.26203921	-213518.36183879	-170804.67424347	-182880.64192586	-139618.58689585	-139618.58689585	-193264.56861747	-549499.96594114	-734426.37957522	-613951.28837151	-102925.20951958	-295286.30300702	-225677.62406226	 -52416.97964801	-671020.53072364	-472869.54722689	-200658.42303109	-1696533.49518320	-1696533.49518320	-834197.74684773	-1320651.16487869	 -45365.54570963	-414235.96096503	-340263.39930188	-1284199.37306144	 -95535.58701780	-1044733.31277139	-924562.05502991	-644062.86536363	-302622.33622685	-279433.05623289	-231047.16384232	-324471.13950700	-375987.49586461	-292341.75523784	-303534.39655365	-223484.26203921	-213518.36183934
      0.47735973	-170804.67424347	-182880.64192586	-139618.58689585	-139618.58689585	-193264.56861747	-549499.96594114	-734426.37957522	-613951.28837151	-102925.20951958	-295286.30300702	-225677.62406227	 -52416.97964789	-671020.53072477	-472869.54722689	-200658.42303109	-1696533.49518320	-1696533.49518320	-834197.74684758	-1320651.16487917	 -45365.54570956	-414235.96096503	-340263.39930188	-1284199.37306144	 -95535.58701780	-1044733.31277139	-924562.05502990	-644062.86536363	-302622.33622685	-279433.05622461	-231047.16384232	-324471.13950700	-375987.49586458	-292341.75523785	-303534.39655365	-223484.26203921	-213518.36183879	-170804.67424347	-182880.64192586	-139618.58689585	-139618.58689585	-193264.56861747	-549499.96594114	-734426.37957522	-613951.28837151	-102925.20951958	-295286.30300702	-225677.62406226	 -52416.97964801	-671020.53072364	-472869.54722689	-200658.42303109	-1696533.49518320	-1696533.49518320	-834197.74684773	-1320651.16487869	 -45365.54570963	-414235.96096503	-340263.39930188	-1284199.37306144	 -95535.58701780	-1044733.31277139	-924562.05502991	-644062.86536363	-302622.33622685	-279433.05623289	-231047.16384232	-324471.13950700	-375987.49586461	-292341.75523784	-303534.39655365	-223484.26203921	-213518.36183934
      0.48030639	-170804.67424347	-182880.64192586	-139618.58689585	-139618.58689585	-193264.56861747	-549499.96594114	-734426.37957522	-613951.28837151	-102925.20951958	-295286.30300702	-225677.62406227	 -52416.97964789	-671020.53072477	-472869.54722689	-200658.42303109	-1696533.49518320	-1696533.49518320	-834197.74684758	-1320651.16487917	 -45365.54570956	-414235.96096503	-340263.39930188	-1284199.37306144	 -95535.58701780	-1044733.31277139	-924562.05502990	-644062.86536363	-302622.33622685	-279433.05622461	-231047.16384232	-324471.13950700	-375987.49586458	-292341.75523785	-303534.39655365	-223484.26203921	-213518.36183879	-170804.67424347	-182880.64192586	-139618.58689585	-139618.58689585	-193264.56861747	-549499.96594114	-734426.37957522	-613951.28837151	-102925.20951958	-295286.30300702	-225677.62406226	 -52416.97964801	-671020.53072364	-472869.54722689	-200658.42303109	-1696533.49518320	-1696533.49518320	-834197.74684773	-1320651.16487869	 -45365.54570963	-414235.96096503	-340263.39930188	-1284199.37306144	 -95535.58701780	-1044733.31277139	-924562.05502991	-644062.86536363	-302622.33622685	-279433.05623289	-231047.16384232	-324471.13950700	-375987.49586461	-292341.75523784	-303534.39655365	-223484.26203921	-213518.36183934
      0.48325306	-170804.67424347	-182880.64192586	-139618.58689585	-139618.58689585	-193264.56861747	-549499.96594114	-734426.37957522	-613951.28837151	-102925.20951958	-295286.30300702	-225677.62406227	 -52416.97964789	-671020.53072477	-472869.54722689	-200658.42303109	-1696533.49518320	-1696533.49518320	-834197.74684758	-1320651.16487917	 -45365.54570956	-414235.96096503	-340263.39930188	-1284199.37306144	 -95535.58701780	-1044733.31277139	-924562.05502990	-644062.86536363	-302622.33622685	-279433.05622461	-231047.16384232	-324471.13950700	-375987.49586458	-292341.75523785	-303534.39655365	-223484.26203921	-213518.36183879	-170804.67424347	-182880.64192586	-139618.58689585	-139618.58689585	-193264.56861747	-549499.96594114	-734426.37957522	-613951.28837151	-102925.20951958	-295286.30300702	-225677.62406226	 -52416.97964801	-671020.53072364	-472869.54722689	-200658.42303109	-1696533.49518320	-1696533.49518320	-834197.74684773	-1320651.16487869	 -45365.54570963	-414235.96096503	-340263.39930188	-1284199.37306144	 -95535.58701780	-1044733.31277139	-924562.05502991	-644062.86536363	-302622.33622685	-279433.05623289	-231047.16384232	-324471.13950700	-375987.49586461	-292341.75523784	-303534.39655365	-223484.26203921	-213518.36183934
      0.48619973	-170804.67424347	-182880.64192586	-139618.58689585	-139618.58689585	-193264.56861747	-549499.96594114	-734426.37957522	-613951.28837151	-102925.20951958	-295286.30300702	-225677.62406227	 -52416.97964789	-671020.53072477	-472869.54722689	-200658.42303109	-1696533.49518320	-1696533.49518320	-834197.74684758	-1320651.16487917	 -45365.54570956	-414235.96096503	-340263.39930188	-1284199.37306144	 -95535.58701780	-1044733.31277139	-924562.05502990	-644062.86536363	-302622.33622685	-279433.05622461	-231047.16384232	-324471.13950700	-375987.49586458	-292341.75523785	-303534.39655365	-223484.26203921	-213518.36183879	-170804.67424347	-182880.64192586	-139618.58689585	-139618.58689585	-193264.56861747	-549499.96594114	-734426.37957522	-613951.28837151	-102925.20951958	-295286.30300702	-225677.62406226	 -52416.97964801	-671020.53072364	-472869.54722689	-200658.42303109	-1696533.49518320	-1696533.49518320	-834197.74684773	-1320651.16487869	 -45365.54570963	-414235.96096503	-340263.39930188	-1284199.37306144	 -95535.58701780	-1044733.31277139	-924562.05502991	-644062.86536363	-302622.33622685	-279433.05623289	-231047.16384232	-324471.13950700	-375987.49586461	-292341.75523784	-303534.39655365	-223484.26203921	-213518.36183934
      0.48914639	-170804.67424347	-182880.64192586	-139618.58689585	-139618.58689585	-193264.56861747	-549499.96594114	-734426.37957522	-613951.28837151	-102925.20951958	-295286.30300702	-225677.62406227	 -52416.97964789	-671020.53072477	-472869.54722689	-200658.42303109	-1696533.49518320	-1696533.49518320	-834197.74684758	-1320651.16487917	 -45365.54570956	-414235.96096503	-340263.39930188	-1284199.37306144	 -95535.58701780	-1044733.31277139	-924562.05502990	-644062.86536363	-302622.33622685	-279433.05622461	-231047.16384232	-324471.13950700	-375987.49586458	-292341.75523785	-303534.39655365	-223484.26203921	-213518.36183879	-170804.67424347	-182880.64192586	-139618.58689585	-139618.58689585	-193264.56861747	-549499.96594114	-734426.37957522	-613951.28837151	-102925.20951958	-295286.30300702	-225677.62406226	 -52416.97964801	-671020.53072364	-472869.54722689	-200658.42303109	-1696533.49518320	-1696533.49518320	-834197.74684773	-1320651.16487869	 -45365.54570963	-414235.96096503	-340263.39930188	-1284199.37306144	 -95535.58701780	-1044733.31277139	-924562.05502991	-644062.86536363	-302622.33622685	-279433.05623289	-231047.16384232	-324471.13950700	-375987.49586461	-292341.75523784	-303534.39655365	-223484.26203921	-213518.36183934
      0.49209306	-170804.67424347	-182880.64192586	-139618.58689585	-139618.58689585	-193264.56861747	-549499.96594114	-734426.37957522	-613951.28837151	-102925.20951958	-295286.30300702	-225677.62406227	 -52416.97964789	-671020.53072477	-472869.54722689	-200658.42303109	-1696533.49518320	-1696533.49518320	-834197.74684758	-1320651.16487917	 -45365.54570956	-414235.96096503	-340263.39930188	-1284199.37306144	 -95535.58701780	-1044733.31277139	-924562.05502990	-644062.86536363	-302622.33622685	-279433.05622461	-231047.16384232	-324471.13950700	-375987.49586458	-292341.75523785	-303534.39655365	-223484.26203921	-213518.36183879	-170804.67424347	-182880.64192586	-139618.58689585	-139618.58689585	-193264.56861747	-549499.96594114	-734426.37957522	-613951.28837151	-102925.20951958	-295286.30300702	-225677.62406226	 -52416.97964801	-671020.53072364	-472869.54722689	-200658.42303109	-1696533.49518320	-1696533.49518320	-834197.74684773	-1320651.16487869	 -45365.54570963	-414235.96096503	-340263.39930188	-1284199.37306144	 -95535.58701780	-1044733.31277139	-924562.05502991	-644062.86536363	-302622.33622685	-279433.05623289	-231047.16384232	-324471.13950700	-375987.49586461	-292341.75523784	-303534.39655365	-223484.26203921	-213518.36183934
      0.49503972	-170804.67424347	-182880.64192586	-139618.58689585	-139618.58689585	-193264.56861747	-549499.96594114	-734426.37957522	-613951.28837151	-102925.20951958	-295286.30300702	-225677.62406227	 -52416.97964789	-671020.53072477	-472869.54722689	-200658.42303109	-1696533.49518320	-1696533.49518320	-834197.74684758	-1320651.16487917	 -45365.54570956	-414235.96096503	-340263.39930188	-1284199.37306144	 -95535.58701780	-1044733.31277139	-924562.05502990	-644062.86536363	-302622.33622685	-279433.05622461	-231047.16384232	-324471.13950700	-375987.49586458	-292341.75523785	-303534.39655365	-223484.26203921	-213518.36183879	-170804.67424347	-182880.64192586	-139618.58689585	-139618.58689585	-193264.56861747	-549499.96594114	-734426.37957522	-613951.28837151	-102925.20951958	-295286.30300702	-225677.62406226	 -52416.97964801	-671020.53072364	-472869.54722689	-200658.42303109	-1696533.49518320	-1696533.49518320	-834197.74684773	-1320651.16487869	 -45365.54570963	-414235.96096503	-340263.39930188	-1284199.37306144	 -95535.58701780	-1044733.31277139	-924562.05502991	-644062.86536363	-302622.33622685	-279433.05623289	-231047.16384232	-324471.13950700	-375987.49586461	-292341.75523784	-303534.39655365	-223484.26203921	-213518.36183934
      0.49798639	-170804.67424347	-182880.64192586	-139618.58689585	-139618.58689585	-193264.56861747	-549499.96594114	-734426.37957522	-613951.28837151	-102925.20951958	-295286.30300702	-225677.62406227	 -52416.97964789	-671020.53072477	-472869.54722689	-200658.42303109	-1696533.49518320	-1696533.49518320	-834197.74684758	-1320651.16487917	 -45365.54570956	-414235.96096503	-340263.39930188	-1284199.37306144	 -95535.58701780	-1044733.31277139	-924562.05502990	-644062.86536363	-302622.33622685	-279433.05622461	-231047.16384232	-324471.13950700	-375987.49586458	-292341.75523785	-303534.39655365	-223484.26203921	-213518.36183879	-170804.67424347	-182880.64192586	-139618.58689585	-139618.58689585	-193264.56861747	-549499.96594114	-734426.37957522	-613951.28837151	-102925.20951958	-295286.30300702	-225677.62406226	 -52416.97964801	-671020.53072364	-472869.54722689	-200658.42303109	-1696533.49518320	-1696533.49518320	-834197.74684773	-1320651.16487869	 -45365.54570963	-414235.96096503	-340263.39930188	-1284199.37306144	 -95535.58701780	-1044733.31277139	-924562.05502991	-644062.86536363	-302622.33622685	-279433.05623289	-231047.16384232	-324471.13950700	-375987.49586461	-292341.75523784	-303534.39655365	-223484.26203921	-213518.36183934
      0.50093305	-170804.67424347	-182880.64192586	-139618.58689585	-139618.58689585	-193264.56861747	-549499.96594114	-734426.37957522	-613951.28837151	-102925.20951958	-295286.30300702	-225677.62406227	 -52416.97964789	-671020.53072477	-472869.54722689	-200658.42303109	-1696533.49518320	-1696533.49518320	-834197.74684758	-1320651.16487917	 -45365.54570956	-414235.96096503	-340263.39930188	-1284199.37306144	 -95535.58701780	-1044733.31277139	-924562.05502990	-644062.86536363	-302622.33622685	-279433.05622461	-231047.16384232	-324471.13950700	-375987.49586458	-292341.75523785	-303534.39655365	-223484.26203921	-213518.36183879	-170804.67424347	-182880.64192586	-139618.58689585	-139618.58689585	-193264.56861747	-549499.96594114	-734426.37957522	-613951.28837151	-102925.20951958	-295286.30300702	-225677.62406226	 -52416.97964801	-671020.53072364	-472869.54722689	-200658.42303109	-1696533.49518320	-1696533.49518320	-834197.74684773	-1320651.16487869	 -45365.54570963	-414235.96096503	-340263.39930188	-1284199.37306144	 -95535.58701780	-1044733.31277139	-924562.05502991	-644062.86536363	-302622.33622685	-279433.05623289	-231047.16384232	-324471.13950700	-375987.49586461	-292341.75523784	-303534.39655365	-223484.26203921	-213518.36183934
      0.50387971	-170804.67424347	-182880.64192586	-139618.58689585	-139618.58689585	-193264.56861747	-549499.96594114	-734426.37957522	-613951.28837151	-102925.20951958	-295286.30300702	-225677.62406227	 -52416.97964789	-671020.53072477	-472869.54722689	-200658.42303109	-1696533.49518320	-1696533.49518320	-834197.74684758	-1320651.16487917	 -45365.54570956	-414235.96096503	-340263.39930188	-1284199.37306144	 -95535.58701780	-1044733.31277139	-924562.05502990	-644062.86536363	-302622.33622685	-279433.05622461	-231047.16384232	-324471.13950700	-375987.49586458	-292341.75523785	-303534.39655365	-223484.26203921	-213518.36183879	-170804.67424347	-182880.64192586	-139618.58689585	-139618.58689585	-193264.56861747	-549499.96594114	-734426.37957522	-613951.28837151	-102925.20951958	-295286.30300702	-225677.62406226	 -52416.97964801	-671020.53072364	-472869.54722689	-200658.42303109	-1696533.49518320	-1696533.49518320	-834197.74684773	-1320651.16487869	 -45365.54570963	-414235.96096503	-340263.39930188	-1284199.37306144	 -95535.58701780	-1044733.31277139	-924562.05502991	-644062.86536363	-302622.33622685	-279433.05623289	-231047.16384232	-324471.13950700	-375987.49586461	-292341.75523784	-303534.39655365	-223484.26203921	-213518.36183934
      0.50682638	-170804.67424347	-182880.64192586	-139618.58689585	-139618.58689585	-193264.56861747	-549499.96594114	-734426.37957522	-613951.28837151	-102925.20951958	-295286.30300702	-225677.62406227	 -52416.97964789	-671020.53072477	-472869.54722689	-200658.42303109	-1696533.49518320	-1696533.49518320	-834197.74684758	-1320651.16487917	 -45365.54570956	-414235.96096503	-340263.39930188	-1284199.37306144	 -95535.58701780	-1044733.31277139	-924562.05502990	-644062.86536363	-302622.33622685	-279433.05622461	-231047.16384232	-324471.13950700	-375987.49586458	-292341.75523785	-303534.39655365	-223484.26203921	-213518.36183879	-170804.67424347	-182880.64192586	-139618.58689585	-139618.58689585	-193264.56861747	-549499.96594114	-734426.37957522	-613951.28837151	-102925.20951958	-295286.30300702	-225677.62406226	 -52416.97964801	-671020.53072364	-472869.54722689	-200658.42303109	-1696533.49518320	-1696533.49518320	-834197.74684773	-1320651.16487869	 -45365.54570963	-414235.96096503	-340263.39930188	-1284199.37306144	 -95535.58701780	-1044733.31277139	-924562.05502991	-644062.86536363	-302622.33622685	-279433.05623289	-231047.16384232	-324471.13950700	-375987.49586461	-292341.75523784	-303534.39655365	-223484.26203921	-213518.36183934
      0.50977304	-170804.67424347	-182880.64192586	-139618.58689585	-139618.58689585	-193264.56861747	-549499.96594114	-734426.37957522	-613951.28837151	-102925.20951958	-295286.30300702	-225677.62406227	 -52416.97964789	-671020.53072477	-472869.54722689	-200658.42303109	-1696533.49518320	-1696533.49518320	-834197.74684758	-1320651.16487917	 -45365.54570956	-414235.96096503	-340263.39930188	-1284199.37306144	 -95535.58701780	-1044733.31277139	-924562.05502990	-644062.86536363	-302622.33622685	-279433.05622461	-231047.16384232	-324471.13950700	-375987.49586458	-292341.75523785	-303534.39655365	-223484.26203921	-213518.36183879	-170804.67424347	-182880.64192586	-139618.58689585	-139618.58689585	-193264.56861747	-549499.96594114	-734426.37957522	-613951.28837151	-102925.20951958	-295286.30300702	-225677.62406226	 -52416.97964801	-671020.53072364	-472869.54722689	-200658.42303109	-1696533.49518320	-1696533.49518320	-834197.74684773	-1320651.16487869	 -45365.54570963	-414235.96096503	-340263.39930188	-1284199.37306144	 -95535.58701780	-1044733.31277139	-924562.05502991	-644062.86536363	-302622.33622685	-279433.05623289	-231047.16384232	-324471.13950700	-375987.49586461	-292341.75523784	-303534.39655365	-223484.26203921	-213518.36183934
      0.51271971	-170804.67424347	-182880.64192586	-139618.58689585	-139618.58689585	-193264.56861747	-549499.96594114	-734426.37957522	-613951.28837151	-102925.20951958	-295286.30300702	-225677.62406227	 -52416.97964789	-671020.53072477	-472869.54722689	-200658.42303109	-1696533.49518320	-1696533.49518320	-834197.74684758	-1320651.16487917	 -45365.54570956	-414235.96096503	-340263.39930188	-1284199.37306144	 -95535.58701780	-1044733.31277139	-924562.05502990	-644062.86536363	-302622.33622685	-279433.05622461	-231047.16384232	-324471.13950700	-375987.49586458	-292341.75523785	-303534.39655365	-223484.26203921	-213518.36183879	-170804.67424347	-182880.64192586	-139618.58689585	-139618.58689585	-193264.56861747	-549499.96594114	-734426.37957522	-613951.28837151	-102925.20951958	-295286.30300702	-225677.62406226	 -52416.97964801	-671020.53072364	-472869.54722689	-200658.42303109	-1696533.49518320	-1696533.49518320	-834197.74684773	-1320651.16487869	 -45365.54570963	-414235.96096503	-340263.39930188	-1284199.37306144	 -95535.58701780	-1044733.31277139	-924562.05502991	-644062.86536363	-302622.33622685	-279433.05623289	-231047.16384232	-324471.13950700	-375987.49586461	-292341.75523784	-303534.39655365	-223484.26203921	-213518.36183934
      0.51566638	-170804.67424347	-182880.64192586	-139618.58689585	-139618.58689585	-193264.56861747	-549499.96594114	-734426.37957522	-613951.28837151	-102925.20951958	-295286.30300702	-225677.62406227	 -52416.97964789	-671020.53072477	-472869.54722689	-200658.42303109	-1696533.49518320	-1696533.49518320	-834197.74684758	-1320651.16487917	 -45365.54570956	-414235.96096503	-340263.39930188	-1284199.37306144	 -95535.58701780	-1044733.31277139	-924562.05502990	-644062.86536363	-302622.33622685	-279433.05622461	-231047.16384232	-324471.13950700	-375987.49586458	-292341.75523785	-303534.39655365	-223484.26203921	-213518.36183879	-170804.67424347	-182880.64192586	-139618.58689585	-139618.58689585	-193264.56861747	-549499.96594114	-734426.37957522	-613951.28837151	-102925.20951958	-295286.30300702	-225677.62406226	 -52416.97964801	-671020.53072364	-472869.54722689	-200658.42303109	-1696533.49518320	-1696533.49518320	-834197.74684773	-1320651.16487869	 -45365.54570963	-414235.96096503	-340263.39930188	-1284199.37306144	 -95535.58701780	-1044733.31277139	-924562.05502991	-644062.86536363	-302622.33622685	-279433.05623289	-231047.16384232	-324471.13950700	-375987.49586461	-292341.75523784	-303534.39655365	-223484.26203921	-213518.36183934
      0.51861304	-170804.67424347	-182880.64192586	-139618.58689585	-139618.58689585	-193264.56861747	-549499.96594114	-734426.37957522	-613951.28837151	-102925.20951958	-295286.30300702	-225677.62406227	 -52416.97964789	-671020.53072477	-472869.54722689	-200658.42303109	-1696533.49518320	-1696533.49518320	-834197.74684758	-1320651.16487917	 -45365.54570956	-414235.96096503	-340263.39930188	-1284199.37306144	 -95535.58701780	-1044733.31277139	-924562.05502990	-644062.86536363	-302622.33622685	-279433.05622461	-231047.16384232	-324471.13950700	-375987.49586458	-292341.75523785	-303534.39655365	-223484.26203921	-213518.36183879	-170804.67424347	-182880.64192586	-139618.58689585	-139618.58689585	-193264.56861747	-549499.96594114	-734426.37957522	-613951.28837151	-102925.20951958	-295286.30300702	-225677.62406226	 -52416.97964801	-671020.53072364	-472869.54722689	-200658.42303109	-1696533.49518320	-1696533.49518320	-834197.74684773	-1320651.16487869	 -45365.54570963	-414235.96096503	-340263.39930188	-1284199.37306144	 -95535.58701780	-1044733.31277139	-924562.05502991	-644062.86536363	-302622.33622685	-279433.05623289	-231047.16384232	-324471.13950700	-375987.49586461	-292341.75523784	-303534.39655365	-223484.26203921	-213518.36183934
      0.52155971	-170804.67424347	-182880.64192586	-139618.58689585	-139618.58689585	-193264.56861747	-549499.96594114	-734426.37957522	-613951.28837151	-102925.20951958	-295286.30300702	-225677.62406227	 -52416.97964789	-671020.53072477	-472869.54722689	-200658.42303109	-1696533.49518320	-1696533.49518320	-834197.74684758	-1320651.16487917	 -45365.54570956	-414235.96096503	-340263.39930188	-1284199.37306144	 -95535.58701780	-1044733.31277139	-924562.05502990	-644062.86536363	-302622.33622685	-279433.05622461	-231047.16384232	-324471.13950700	-375987.49586458	-292341.75523785	-303534.39655365	-223484.26203921	-213518.36183879	-170804.67424347	-182880.64192586	-139618.58689585	-139618.58689585	-193264.56861747	-549499.96594114	-734426.37957522	-613951.28837151	-102925.20951958	-295286.30300702	-225677.62406226	 -52416.97964801	-671020.53072364	-472869.54722689	-200658.42303109	-1696533.49518320	-1696533.49518320	-834197.74684773	-1320651.16487869	 -45365.54570963	-414235.96096503	-340263.39930188	-1284199.37306144	 -95535.58701780	-1044733.31277139	-924562.05502991	-644062.86536363	-302622.33622685	-279433.05623289	-231047.16384232	-324471.13950700	-375987.49586461	-292341.75523784	-303534.39655365	-223484.26203921	-213518.36183934
      0.52450637	-170804.67424347	-182880.64192586	-139618.58689585	-139618.58689585	-193264.56861747	-549499.96594114	-734426.37957522	-613951.28837151	-102925.20951958	-295286.30300702	-225677.62406227	 -52416.97964789	-671020.53072477	-472869.54722689	-200658.42303109	-1696533.49518320	-1696533.49518320	-834197.74684758	-1320651.16487917	 -45365.54570956	-414235.96096503	-340263.39930188	-1284199.37306144	 -95535.58701780	-1044733.31277139	-924562.05502990	-644062.86536363	-302622.33622685	-279433.05622461	-231047.16384232	-324471.13950700	-375987.49586458	-292341.75523785	-303534.39655365	-223484.26203921	-213518.36183879	-170804.67424347	-182880.64192586	-139618.58689585	-139618.58689585	-193264.56861747	-549499.96594114	-734426.37957522	-613951.28837151	-102925.20951958	-295286.30300702	-225677.62406226	 -52416.97964801	-671020.53072364	-472869.54722689	-200658.42303109	-1696533.49518320	-1696533.49518320	-834197.74684773	-1320651.16487869	 -45365.54570963	-414235.96096503	-340263.39930188	-1284199.37306144	 -95535.58701780	-1044733.31277139	-924562.05502991	-644062.86536363	-302622.33622685	-279433.05623289	-231047.16384232	-324471.13950700	-375987.49586461	-292341.75523784	-303534.39655365	-223484.26203921	-213518.36183934
      0.52745303	-170804.67424347	-182880.64192586	-139618.58689585	-139618.58689585	-193264.56861747	-549499.96594114	-734426.37957522	-613951.28837151	-102925.20951958	-295286.30300702	-225677.62406227	 -52416.97964789	-671020.53072477	-472869.54722689	-200658.42303109	-1696533.49518320	-1696533.49518320	-834197.74684758	-1320651.16487917	 -45365.54570956	-414235.96096503	-340263.39930188	-1284199.37306144	 -95535.58701780	-1044733.31277139	-924562.05502990	-644062.86536363	-302622.33622685	-279433.05622461	-231047.16384232	-324471.13950700	-375987.49586458	-292341.75523785	-303534.39655365	-223484.26203921	-213518.36183879	-170804.67424347	-182880.64192586	-139618.58689585	-139618.58689585	-193264.56861747	-549499.96594114	-734426.37957522	-613951.28837151	-102925.20951958	-295286.30300702	-225677.62406226	 -52416.97964801	-671020.53072364	-472869.54722689	-200658.42303109	-1696533.49518320	-1696533.49518320	-834197.74684773	-1320651.16487869	 -45365.54570963	-414235.96096503	-340263.39930188	-1284199.37306144	 -95535.58701780	-1044733.31277139	-924562.05502991	-644062.86536363	-302622.33622685	-279433.05623289	-231047.16384232	-324471.13950700	-375987.49586461	-292341.75523784	-303534.39655365	-223484.26203921	-213518.36183934
      0.53039970	-170804.67424347	-182880.64192586	-139618.58689585	-139618.58689585	-193264.56861747	-549499.96594114	-734426.37957522	-613951.28837151	-102925.20951958	-295286.30300702	-225677.62406227	 -52416.97964789	-671020.53072477	-472869.54722689	-200658.42303109	-1696533.49518320	-1696533.49518320	-834197.74684758	-1320651.16487917	 -45365.54570956	-414235.96096503	-340263.39930188	-1284199.37306144	 -95535.58701780	-1044733.31277139	-924562.05502990	-644062.86536363	-302622.33622685	-279433.05622461	-231047.16384232	-324471.13950700	-375987.49586458	-292341.75523785	-303534.39655365	-223484.26203921	-213518.36183879	-170804.67424347	-182880.64192586	-139618.58689585	-139618.58689585	-193264.56861747	-549499.96594114	-734426.37957522	-613951.28837151	-102925.20951958	-295286.30300702	-225677.62406226	 -52416.97964801	-671020.53072364	-472869.54722689	-200658.42303109	-1696533.49518320	-1696533.49518320	-834197.74684773	-1320651.16487869	 -45365.54570963	-414235.96096503	-340263.39930188	-1284199.37306144	 -95535.58701780	-1044733.31277139	-924562.05502991	-644062.86536363	-302622.33622685	-279433.05623289	-231047.16384232	-324471.13950700	-375987.49586461	-292341.75523784	-303534.39655365	-223484.26203921	-213518.36183934
      0.53334636	-170804.67424347	-182880.64192586	-139618.58689585	-139618.58689585	-193264.56861747	-549499.96594114	-734426.37957522	-613951.28837151	-102925.20951958	-295286.30300702	-225677.62406227	 -52416.97964789	-671020.53072477	-472869.54722689	-200658.42303109	-1696533.49518320	-1696533.49518320	-834197.74684758	-1320651.16487917	 -45365.54570956	-414235.96096503	-340263.39930188	-1284199.37306144	 -95535.58701780	-1044733.31277139	-924562.05502990	-644062.86536363	-302622.33622685	-279433.05622461	-231047.16384232	-324471.13950700	-375987.49586458	-292341.75523785	-303534.39655365	-223484.26203921	-213518.36183879	-170804.67424347	-182880.64192586	-139618.58689585	-139618.58689585	-193264.56861747	-549499.96594114	-734426.37957522	-613951.28837151	-102925.20951958	-295286.30300702	-225677.62406226	 -52416.97964801	-671020.53072364	-472869.54722689	-200658.42303109	-1696533.49518320	-1696533.49518320	-834197.74684773	-1320651.16487869	 -45365.54570963	-414235.96096503	-340263.39930188	-1284199.37306144	 -95535.58701780	-1044733.31277139	-924562.05502991	-644062.86536363	-302622.33622685	-279433.05623289	-231047.16384232	-324471.13950700	-375987.49586461	-292341.75523784	-303534.39655365	-223484.26203921	-213518.36183934
      0.53629303	-170804.67424347	-182880.64192586	-139618.58689585	-139618.58689585	-193264.56861747	-549499.96594114	-734426.37957522	-613951.28837151	-102925.20951958	-295286.30300702	-225677.62406227	 -52416.97964789	-671020.53072477	-472869.54722689	-200658.42303109	-1696533.49518320	-1696533.49518320	-834197.74684758	-1320651.16487917	 -45365.54570956	-414235.96096503	-340263.39930188	-1284199.37306144	 -95535.58701780	-1044733.31277139	-924562.05502990	-644062.86536363	-302622.33622685	-279433.05622461	-231047.16384232	-324471.13950700	-375987.49586458	-292341.75523785	-303534.39655365	-223484.26203921	-213518.36183879	-170804.67424347	-182880.64192586	-139618.58689585	-139618.58689585	-193264.56861747	-549499.96594114	-734426.37957522	-613951.28837151	-102925.20951958	-295286.30300702	-225677.62406226	 -52416.97964801	-671020.53072364	-472869.54722689	-200658.42303109	-1696533.49518320	-1696533.49518320	-834197.74684773	-1320651.16487869	 -45365.54570963	-414235.96096503	-340263.39930188	-1284199.37306144	 -95535.58701780	-1044733.31277139	-924562.05502991	-644062.86536363	-302622.33622685	-279433.05623289	-231047.16384232	-324471.13950700	-375987.49586461	-292341.75523784	-303534.39655365	-223484.26203921	-213518.36183934
      0.53923970	-170804.67424347	-182880.64192586	-139618.58689585	-139618.58689585	-193264.56861747	-549499.96594114	-734426.37957522	-613951.28837151	-102925.20951958	-295286.30300702	-225677.62406227	 -52416.97964789	-671020.53072477	-472869.54722689	-200658.42303109	-1696533.49518320	-1696533.49518320	-834197.74684758	-1320651.16487917	 -45365.54570956	-414235.96096503	-340263.39930188	-1284199.37306144	 -95535.58701780	-1044733.31277139	-924562.05502990	-644062.86536363	-302622.33622685	-279433.05622461	-231047.16384232	-324471.13950700	-375987.49586458	-292341.75523785	-303534.39655365	-223484.26203921	-213518.36183879	-170804.67424347	-182880.64192586	-139618.58689585	-139618.58689585	-193264.56861747	-549499.96594114	-734426.37957522	-613951.28837151	-102925.20951958	-295286.30300702	-225677.62406226	 -52416.97964801	-671020.53072364	-472869.54722689	-200658.42303109	-1696533.49518320	-1696533.49518320	-834197.74684773	-1320651.16487869	 -45365.54570963	-414235.96096503	-340263.39930188	-1284199.37306144	 -95535.58701780	-1044733.31277139	-924562.05502991	-644062.86536363	-302622.33622685	-279433.05623289	-231047.16384232	-324471.13950700	-375987.49586461	-292341.75523784	-303534.39655365	-223484.26203921	-213518.36183934
      0.54218636	-170804.67424347	-182880.64192586	-139618.58689585	-139618.58689585	-193264.56861747	-549499.96594114	-734426.37957522	-613951.28837151	-102925.20951958	-295286.30300702	-225677.62406227	 -52416.97964789	-671020.53072477	-472869.54722689	-200658.42303109	-1696533.49518320	-1696533.49518320	-834197.74684758	-1320651.16487917	 -45365.54570956	-414235.96096503	-340263.39930188	-1284199.37306144	 -95535.58701780	-1044733.31277139	-924562.05502990	-644062.86536363	-302622.33622685	-279433.05622461	-231047.16384232	-324471.13950700	-375987.49586458	-292341.75523785	-303534.39655365	-223484.26203921	-213518.36183879	-170804.67424347	-182880.64192586	-139618.58689585	-139618.58689585	-193264.56861747	-549499.96594114	-734426.37957522	-613951.28837151	-102925.20951958	-295286.30300702	-225677.62406226	 -52416.97964801	-671020.53072364	-472869.54722689	-200658.42303109	-1696533.49518320	-1696533.49518320	-834197.74684773	-1320651.16487869	 -45365.54570963	-414235.96096503	-340263.39930188	-1284199.37306144	 -95535.58701780	-1044733.31277139	-924562.05502991	-644062.86536363	-302622.33622685	-279433.05623289	-231047.16384232	-324471.13950700	-375987.49586461	-292341.75523784	-303534.39655365	-223484.26203921	-213518.36183934
      0.54513303	-170804.67424347	-182880.64192586	-139618.58689585	-139618.58689585	-193264.56861747	-549499.96594114	-734426.37957522	-613951.28837151	-102925.20951958	-295286.30300702	-225677.62406227	 -52416.97964789	-671020.53072477	-472869.54722689	-200658.42303109	-1696533.49518320	-1696533.49518320	-834197.74684758	-1320651.16487917	 -45365.54570956	-414235.96096503	-340263.39930188	-1284199.37306144	 -95535.58701780	-1044733.31277139	-924562.05502990	-644062.86536363	-302622.33622685	-279433.05622461	-231047.16384232	-324471.13950700	-375987.49586458	-292341.75523785	-303534.39655365	-223484.26203921	-213518.36183879	-170804.67424347	-182880.64192586	-139618.58689585	-139618.58689585	-193264.56861747	-549499.96594114	-734426.37957522	-613951.28837151	-102925.20951958	-295286.30300702	-225677.62406226	 -52416.97964801	-671020.53072364	-472869.54722689	-200658.42303109	-1696533.49518320	-1696533.49518320	-834197.74684773	-1320651.16487869	 -45365.54570963	-414235.96096503	-340263.39930188	-1284199.37306144	 -95535.58701780	-1044733.31277139	-924562.05502991	-644062.86536363	-302622.33622685	-279433.05623289	-231047.16384232	-324471.13950700	-375987.49586461	-292341.75523784	-303534.39655365	-223484.26203921	-213518.36183934
      0.54807969	-170804.67424347	-182880.64192586	-139618.58689585	-139618.58689585	-193264.56861747	-549499.96594114	-734426.37957522	-613951.28837151	-102925.20951958	-295286.30300702	-225677.62406227	 -52416.97964789	-671020.53072477	-472869.54722689	-200658.42303109	-1696533.49518320	-1696533.49518320	-834197.74684758	-1320651.16487917	 -45365.54570956	-414235.96096503	-340263.39930188	-1284199.37306144	 -95535.58701780	-1044733.31277139	-924562.05502990	-644062.86536363	-302622.33622685	-279433.05622461	-231047.16384232	-324471.13950700	-375987.49586458	-292341.75523785	-303534.39655365	-223484.26203921	-213518.36183879	-170804.67424347	-182880.64192586	-139618.58689585	-139618.58689585	-193264.56861747	-549499.96594114	-734426.37957522	-613951.28837151	-102925.20951958	-295286.30300702	-225677.62406226	 -52416.97964801	-671020.53072364	-472869.54722689	-200658.42303109	-1696533.49518320	-1696533.49518320	-834197.74684773	-1320651.16487869	 -45365.54570963	-414235.96096503	-340263.39930188	-1284199.37306144	 -95535.58701780	-1044733.31277139	-924562.05502991	-644062.86536363	-302622.33622685	-279433.05623289	-231047.16384232	-324471.13950700	-375987.49586461	-292341.75523784	-303534.39655365	-223484.26203921	-213518.36183934
      0.55102635	-170804.67424347	-182880.64192586	-139618.58689585	-139618.58689585	-193264.56861747	-549499.96594114	-734426.37957522	-613951.28837151	-102925.20951958	-295286.30300702	-225677.62406227	 -52416.97964789	-671020.53072477	-472869.54722689	-200658.42303109	-1696533.49518320	-1696533.49518320	-834197.74684758	-1320651.16487917	 -45365.54570956	-414235.96096503	-340263.39930188	-1284199.37306144	 -95535.58701780	-1044733.31277139	-924562.05502990	-644062.86536363	-302622.33622685	-279433.05622461	-231047.16384232	-324471.13950700	-375987.49586458	-292341.75523785	-303534.39655365	-223484.26203921	-213518.36183879	-170804.67424347	-182880.64192586	-139618.58689585	-139618.58689585	-193264.56861747	-549499.96594114	-734426.37957522	-613951.28837151	-102925.20951958	-295286.30300702	-225677.62406226	 -52416.97964801	-671020.53072364	-472869.54722689	-200658.42303109	-1696533.49518320	-1696533.49518320	-834197.74684773	-1320651.16487869	 -45365.54570963	-414235.96096503	-340263.39930188	-1284199.37306144	 -95535.58701780	-1044733.31277139	-924562.05502991	-644062.86536363	-302622.33622685	-279433.05623289	-231047.16384232	-324471.13950700	-375987.49586461	-292341.75523784	-303534.39655365	-223484.26203921	-213518.36183934
      0.55397302	-170804.67424347	-182880.64192586	-139618.58689585	-139618.58689585	-193264.56861747	-549499.96594114	-734426.37957522	-613951.28837151	-102925.20951958	-295286.30300702	-225677.62406227	 -52416.97964789	-671020.53072477	-472869.54722689	-200658.42303109	-1696533.49518320	-1696533.49518320	-834197.74684758	-1320651.16487917	 -45365.54570956	-414235.96096503	-340263.39930188	-1284199.37306144	 -95535.58701780	-1044733.31277139	-924562.05502990	-644062.86536363	-302622.33622685	-279433.05622461	-231047.16384232	-324471.13950700	-375987.49586458	-292341.75523785	-303534.39655365	-223484.26203921	-213518.36183879	-170804.67424347	-182880.64192586	-139618.58689585	-139618.58689585	-193264.56861747	-549499.96594114	-734426.37957522	-613951.28837151	-102925.20951958	-295286.30300702	-225677.62406226	 -52416.97964801	-671020.53072364	-472869.54722689	-200658.42303109	-1696533.49518320	-1696533.49518320	-834197.74684773	-1320651.16487869	 -45365.54570963	-414235.96096503	-340263.39930188	-1284199.37306144	 -95535.58701780	-1044733.31277139	-924562.05502991	-644062.86536363	-302622.33622685	-279433.05623289	-231047.16384232	-324471.13950700	-375987.49586461	-292341.75523784	-303534.39655365	-223484.26203921	-213518.36183934
      0.55691968	-170804.67424347	-182880.64192586	-139618.58689585	-139618.58689585	-193264.56861747	-549499.96594114	-734426.37957522	-613951.28837151	-102925.20951958	-295286.30300702	-225677.62406227	 -52416.97964789	-671020.53072477	-472869.54722689	-200658.42303109	-1696533.49518320	-1696533.49518320	-834197.74684758	-1320651.16487917	 -45365.54570956	-414235.96096503	-340263.39930188	-1284199.37306144	 -95535.58701780	-1044733.31277139	-924562.05502990	-644062.86536363	-302622.33622685	-279433.05622461	-231047.16384232	-324471.13950700	-375987.49586458	-292341.75523785	-303534.39655365	-223484.26203921	-213518.36183879	-170804.67424347	-182880.64192586	-139618.58689585	-139618.58689585	-193264.56861747	-549499.96594114	-734426.37957522	-613951.28837151	-102925.20951958	-295286.30300702	-225677.62406226	 -52416.97964801	-671020.53072364	-472869.54722689	-200658.42303109	-1696533.49518320	-1696533.49518320	-834197.74684773	-1320651.16487869	 -45365.54570963	-414235.96096503	-340263.39930188	-1284199.37306144	 -95535.58701780	-1044733.31277139	-924562.05502991	-644062.86536363	-302622.33622685	-279433.05623289	-231047.16384232	-324471.13950700	-375987.49586461	-292341.75523784	-303534.39655365	-223484.26203921	-213518.36183934
      0.55986635	-170804.67424347	-182880.64192586	-139618.58689585	-139618.58689585	-193264.56861747	-549499.96594114	-734426.37957522	-613951.28837151	-102925.20951958	-295286.30300702	-225677.62406227	 -52416.97964789	-671020.53072477	-472869.54722689	-200658.42303109	-1696533.49518320	-1696533.49518320	-834197.74684758	-1320651.16487917	 -45365.54570956	-414235.96096503	-340263.39930188	-1284199.37306144	 -95535.58701780	-1044733.31277139	-924562.05502990	-644062.86536363	-302622.33622685	-279433.05622461	-231047.16384232	-324471.13950700	-375987.49586458	-292341.75523785	-303534.39655365	-223484.26203921	-213518.36183879	-170804.67424347	-182880.64192586	-139618.58689585	-139618.58689585	-193264.56861747	-549499.96594114	-734426.37957522	-613951.28837151	-102925.20951958	-295286.30300702	-225677.62406226	 -52416.97964801	-671020.53072364	-472869.54722689	-200658.42303109	-1696533.49518320	-1696533.49518320	-834197.74684773	-1320651.16487869	 -45365.54570963	-414235.96096503	-340263.39930188	-1284199.37306144	 -95535.58701780	-1044733.31277139	-924562.05502991	-644062.86536363	-302622.33622685	-279433.05623289	-231047.16384232	-324471.13950700	-375987.49586461	-292341.75523784	-303534.39655365	-223484.26203921	-213518.36183934
      0.56281302	-170804.67424347	-182880.64192586	-139618.58689585	-139618.58689585	-193264.56861747	-549499.96594114	-734426.37957522	-613951.28837151	-102925.20951958	-295286.30300702	-225677.62406227	 -52416.97964789	-671020.53072477	-472869.54722689	-200658.42303109	-1696533.49518320	-1696533.49518320	-834197.74684758	-1320651.16487917	 -45365.54570956	-414235.96096503	-340263.39930188	-1284199.37306144	 -95535.58701780	-1044733.31277139	-924562.05502990	-644062.86536363	-302622.33622685	-279433.05622461	-231047.16384232	-324471.13950700	-375987.49586458	-292341.75523785	-303534.39655365	-223484.26203921	-213518.36183879	-170804.67424347	-182880.64192586	-139618.58689585	-139618.58689585	-193264.56861747	-549499.96594114	-734426.37957522	-613951.28837151	-102925.20951958	-295286.30300702	-225677.62406226	 -52416.97964801	-671020.53072364	-472869.54722689	-200658.42303109	-1696533.49518320	-1696533.49518320	-834197.74684773	-1320651.16487869	 -45365.54570963	-414235.96096503	-340263.39930188	-1284199.37306144	 -95535.58701780	-1044733.31277139	-924562.05502991	-644062.86536363	-302622.33622685	-279433.05623289	-231047.16384232	-324471.13950700	-375987.49586461	-292341.75523784	-303534.39655365	-223484.26203921	-213518.36183934
      0.56575968	-170804.67424347	-182880.64192586	-139618.58689585	-139618.58689585	-193264.56861747	-549499.96594114	-734426.37957522	-613951.28837151	-102925.20951958	-295286.30300702	-225677.62406227	 -52416.97964789	-671020.53072477	-472869.54722689	-200658.42303109	-1696533.49518320	-1696533.49518320	-834197.74684758	-1320651.16487917	 -45365.54570956	-414235.96096503	-340263.39930188	-1284199.37306144	 -95535.58701780	-1044733.31277139	-924562.05502990	-644062.86536363	-302622.33622685	-279433.05622461	-231047.16384232	-324471.13950700	-375987.49586458	-292341.75523785	-303534.39655365	-223484.26203921	-213518.36183879	-170804.67424347	-182880.64192586	-139618.58689585	-139618.58689585	-193264.56861747	-549499.96594114	-734426.37957522	-613951.28837151	-102925.20951958	-295286.30300702	-225677.62406226	 -52416.97964801	-671020.53072364	-472869.54722689	-200658.42303109	-1696533.49518320	-1696533.49518320	-834197.74684773	-1320651.16487869	 -45365.54570963	-414235.96096503	-340263.39930188	-1284199.37306144	 -95535.58701780	-1044733.31277139	-924562.05502991	-644062.86536363	-302622.33622685	-279433.05623289	-231047.16384232	-324471.13950700	-375987.49586461	-292341.75523784	-303534.39655365	-223484.26203921	-213518.36183934
      0.56870635	-170804.67424347	-182880.64192586	-139618.58689585	-139618.58689585	-193264.56861747	-549499.96594114	-734426.37957522	-613951.28837151	-102925.20951958	-295286.30300702	-225677.62406227	 -52416.97964789	-671020.53072477	-472869.54722689	-200658.42303109	-1696533.49518320	-1696533.49518320	-834197.74684758	-1320651.16487917	 -45365.54570956	-414235.96096503	-340263.39930188	-1284199.37306144	 -95535.58701780	-1044733.31277139	-924562.05502990	-644062.86536363	-302622.33622685	-279433.05622461	-231047.16384232	-324471.13950700	-375987.49586458	-292341.75523785	-303534.39655365	-223484.26203921	-213518.36183879	-170804.67424347	-182880.64192586	-139618.58689585	-139618.58689585	-193264.56861747	-549499.96594114	-734426.37957522	-613951.28837151	-102925.20951958	-295286.30300702	-225677.62406226	 -52416.97964801	-671020.53072364	-472869.54722689	-200658.42303109	-1696533.49518320	-1696533.49518320	-834197.74684773	-1320651.16487869	 -45365.54570963	-414235.96096503	-340263.39930188	-1284199.37306144	 -95535.58701780	-1044733.31277139	-924562.05502991	-644062.86536363	-302622.33622685	-279433.05623289	-231047.16384232	-324471.13950700	-375987.49586461	-292341.75523784	-303534.39655365	-223484.26203921	-213518.36183934
      0.57165301	-170804.67424347	-182880.64192586	-139618.58689585	-139618.58689585	-193264.56861747	-549499.96594114	-734426.37957522	-613951.28837151	-102925.20951958	-295286.30300702	-225677.62406227	 -52416.97964789	-671020.53072477	-472869.54722689	-200658.42303109	-1696533.49518320	-1696533.49518320	-834197.74684758	-1320651.16487917	 -45365.54570956	-414235.96096503	-340263.39930188	-1284199.37306144	 -95535.58701780	-1044733.31277139	-924562.05502990	-644062.86536363	-302622.33622685	-279433.05622461	-231047.16384232	-324471.13950700	-375987.49586458	-292341.75523785	-303534.39655365	-223484.26203921	-213518.36183879	-170804.67424347	-182880.64192586	-139618.58689585	-139618.58689585	-193264.56861747	-549499.96594114	-734426.37957522	-613951.28837151	-102925.20951958	-295286.30300702	-225677.62406226	 -52416.97964801	-671020.53072364	-472869.54722689	-200658.42303109	-1696533.49518320	-1696533.49518320	-834197.74684773	-1320651.16487869	 -45365.54570963	-414235.96096503	-340263.39930188	-1284199.37306144	 -95535.58701780	-1044733.31277139	-924562.05502991	-644062.86536363	-302622.33622685	-279433.05623289	-231047.16384232	-324471.13950700	-375987.49586461	-292341.75523784	-303534.39655365	-223484.26203921	-213518.36183934
      0.57459967	-170804.67424347	-182880.64192586	-139618.58689585	-139618.58689585	-193264.56861747	-549499.96594114	-734426.37957522	-613951.28837151	-102925.20951958	-295286.30300702	-225677.62406227	 -52416.97964789	-671020.53072477	-472869.54722689	-200658.42303109	-1696533.49518320	-1696533.49518320	-834197.74684758	-1320651.16487917	 -45365.54570956	-414235.96096503	-340263.39930188	-1284199.37306144	 -95535.58701780	-1044733.31277139	-924562.05502990	-644062.86536363	-302622.33622685	-279433.05622461	-231047.16384232	-324471.13950700	-375987.49586458	-292341.75523785	-303534.39655365	-223484.26203921	-213518.36183879	-170804.67424347	-182880.64192586	-139618.58689585	-139618.58689585	-193264.56861747	-549499.96594114	-734426.37957522	-613951.28837151	-102925.20951958	-295286.30300702	-225677.62406226	 -52416.97964801	-671020.53072364	-472869.54722689	-200658.42303109	-1696533.49518320	-1696533.49518320	-834197.74684773	-1320651.16487869	 -45365.54570963	-414235.96096503	-340263.39930188	-1284199.37306144	 -95535.58701780	-1044733.31277139	-924562.05502991	-644062.86536363	-302622.33622685	-279433.05623289	-231047.16384232	-324471.13950700	-375987.49586461	-292341.75523784	-303534.39655365	-223484.26203921	-213518.36183934
      0.57754634	-170804.67424347	-182880.64192586	-139618.58689585	-139618.58689585	-193264.56861747	-549499.96594114	-734426.37957522	-613951.28837151	-102925.20951958	-295286.30300702	-225677.62406227	 -52416.97964789	-671020.53072477	-472869.54722689	-200658.42303109	-1696533.49518320	-1696533.49518320	-834197.74684758	-1320651.16487917	 -45365.54570956	-414235.96096503	-340263.39930188	-1284199.37306144	 -95535.58701780	-1044733.31277139	-924562.05502990	-644062.86536363	-302622.33622685	-279433.05622461	-231047.16384232	-324471.13950700	-375987.49586458	-292341.75523785	-303534.39655365	-223484.26203921	-213518.36183879	-170804.67424347	-182880.64192586	-139618.58689585	-139618.58689585	-193264.56861747	-549499.96594114	-734426.37957522	-613951.28837151	-102925.20951958	-295286.30300702	-225677.62406226	 -52416.97964801	-671020.53072364	-472869.54722689	-200658.42303109	-1696533.49518320	-1696533.49518320	-834197.74684773	-1320651.16487869	 -45365.54570963	-414235.96096503	-340263.39930188	-1284199.37306144	 -95535.58701780	-1044733.31277139	-924562.05502991	-644062.86536363	-302622.33622685	-279433.05623289	-231047.16384232	-324471.13950700	-375987.49586461	-292341.75523784	-303534.39655365	-223484.26203921	-213518.36183934
      0.58049301	-170804.67424347	-182880.64192586	-139618.58689585	-139618.58689585	-193264.56861747	-549499.96594114	-734426.37957522	-613951.28837151	-102925.20951958	-295286.30300702	-225677.62406227	 -52416.97964789	-671020.53072477	-472869.54722689	-200658.42303109	-1696533.49518320	-1696533.49518320	-834197.74684758	-1320651.16487917	 -45365.54570956	-414235.96096503	-340263.39930188	-1284199.37306144	 -95535.58701780	-1044733.31277139	-924562.05502990	-644062.86536363	-302622.33622685	-279433.05622461	-231047.16384232	-324471.13950700	-375987.49586458	-292341.75523785	-303534.39655365	-223484.26203921	-213518.36183879	-170804.67424347	-182880.64192586	-139618.58689585	-139618.58689585	-193264.56861747	-549499.96594114	-734426.37957522	-613951.28837151	-102925.20951958	-295286.30300702	-225677.62406226	 -52416.97964801	-671020.53072364	-472869.54722689	-200658.42303109	-1696533.49518320	-1696533.49518320	-834197.74684773	-1320651.16487869	 -45365.54570963	-414235.96096503	-340263.39930188	-1284199.37306144	 -95535.58701780	-1044733.31277139	-924562.05502991	-644062.86536363	-302622.33622685	-279433.05623289	-231047.16384232	-324471.13950700	-375987.49586461	-292341.75523784	-303534.39655365	-223484.26203921	-213518.36183934
      0.58343967	-170804.67424347	-182880.64192586	-139618.58689585	-139618.58689585	-193264.56861747	-549499.96594114	-734426.37957522	-613951.28837151	-102925.20951958	-295286.30300702	-225677.62406227	 -52416.97964789	-671020.53072477	-472869.54722689	-200658.42303109	-1696533.49518320	-1696533.49518320	-834197.74684758	-1320651.16487917	 -45365.54570956	-414235.96096503	-340263.39930188	-1284199.37306144	 -95535.58701780	-1044733.31277139	-924562.05502990	-644062.86536363	-302622.33622685	-279433.05622461	-231047.16384232	-324471.13950700	-375987.49586458	-292341.75523785	-303534.39655365	-223484.26203921	-213518.36183879	-170804.67424347	-182880.64192586	-139618.58689585	-139618.58689585	-193264.56861747	-549499.96594114	-734426.37957522	-613951.28837151	-102925.20951958	-295286.30300702	-225677.62406226	 -52416.97964801	-671020.53072364	-472869.54722689	-200658.42303109	-1696533.49518320	-1696533.49518320	-834197.74684773	-1320651.16487869	 -45365.54570963	-414235.96096503	-340263.39930188	-1284199.37306144	 -95535.58701780	-1044733.31277139	-924562.05502991	-644062.86536363	-302622.33622685	-279433.05623289	-231047.16384232	-324471.13950700	-375987.49586461	-292341.75523784	-303534.39655365	-223484.26203921	-213518.36183934
      0.58638633	-170804.67424347	-182880.64192586	-139618.58689585	-139618.58689585	-193264.56861747	-549499.96594114	-734426.37957522	-613951.28837151	-102925.20951958	-295286.30300702	-225677.62406227	 -52416.97964789	-671020.53072477	-472869.54722689	-200658.42303109	-1696533.49518320	-1696533.49518320	-834197.74684758	-1320651.16487917	 -45365.54570956	-414235.96096503	-340263.39930188	-1284199.37306144	 -95535.58701780	-1044733.31277139	-924562.05502990	-644062.86536363	-302622.33622685	-279433.05622461	-231047.16384232	-324471.13950700	-375987.49586458	-292341.75523785	-303534.39655365	-223484.26203921	-213518.36183879	-170804.67424347	-182880.64192586	-139618.58689585	-139618.58689585	-193264.56861747	-549499.96594114	-734426.37957522	-613951.28837151	-102925.20951958	-295286.30300702	-225677.62406226	 -52416.97964801	-671020.53072364	-472869.54722689	-200658.42303109	-1696533.49518320	-1696533.49518320	-834197.74684773	-1320651.16487869	 -45365.54570963	-414235.96096503	-340263.39930188	-1284199.37306144	 -95535.58701780	-1044733.31277139	-924562.05502991	-644062.86536363	-302622.33622685	-279433.05623289	-231047.16384232	-324471.13950700	-375987.49586461	-292341.75523784	-303534.39655365	-223484.26203921	-213518.36183934
      0.58933300	-170804.67424347	-182880.64192586	-139618.58689585	-139618.58689585	-193264.56861747	-549499.96594114	-734426.37957522	-613951.28837151	-102925.20951958	-295286.30300702	-225677.62406227	 -52416.97964789	-671020.53072477	-472869.54722689	-200658.42303109	-1696533.49518320	-1696533.49518320	-834197.74684758	-1320651.16487917	 -45365.54570956	-414235.96096503	-340263.39930188	-1284199.37306144	 -95535.58701780	-1044733.31277139	-924562.05502990	-644062.86536363	-302622.33622685	-279433.05622461	-231047.16384232	-324471.13950700	-375987.49586458	-292341.75523785	-303534.39655365	-223484.26203921	-213518.36183879	-170804.67424347	-182880.64192586	-139618.58689585	-139618.58689585	-193264.56861747	-549499.96594114	-734426.37957522	-613951.28837151	-102925.20951958	-295286.30300702	-225677.62406226	 -52416.97964801	-671020.53072364	-472869.54722689	-200658.42303109	-1696533.49518320	-1696533.49518320	-834197.74684773	-1320651.16487869	 -45365.54570963	-414235.96096503	-340263.39930188	-1284199.37306144	 -95535.58701780	-1044733.31277139	-924562.05502991	-644062.86536363	-302622.33622685	-279433.05623289	-231047.16384232	-324471.13950700	-375987.49586461	-292341.75523784	-303534.39655365	-223484.26203921	-213518.36183934
