# Supplementary material for: Computational modelling of muscle fibre operating ranges in the hindlimb of a small ground bird (Eudromia elegans), with implications for modelling locomotion in extinct species
Source: PLoS Comput Biol. 2021 Apr 1;17(4):e1008843. doi: 10.1371/journal.pcbi.1008843 (PMC8016346; doi:10.1371/journal.pcbi.1008843)
Supplement: S1 Code. MATLAB code used for (a) processing raw forceplate data, (b) performing the tracking simulations, (c) performing the inverse simulation, and (d) performing the static simulations — (ZIP) [file pcbi.1008843.s007.zip › Inverse Simulation/Walking/MuscleAnalysis/Tinamou_Walk_Kinematics_MuscleAnalysis_FiberPassivePower.sto]

FiberPassivePower
version=1
nRows=201
nColumns=73
inDegrees=no

This analysis gathers basic information about muscles during a simulation (e.g., forces, tendon lenghts, moment arms, etc).
Units are S.I. units (second, meters, Newtons, ...)
Angles are in degrees.

endheader
time	L_IC	L_ILPR	L_ILPOa	L_ILPOp	L_AMB	L_FMTL	L_FMTI	L_FMTM	L_ILFB	L_FCLP	L_FCLA	L_FCM	L_IFE	L_ITCr	L_ITM	L_ITCaa	L_ITCap	L_ISF	L_OM	L_OL	L_CFP	L_PIFML	L_GL	L_GI	L_GM	L_FL	L_TCf	L_TCt	L_EDL	L_FDL	L_FHL	L_FP2	L_FPP2	L_FP3	L_FPP3	L_FP4	R_IC	R_ILPR	R_ILPOa	R_ILPOp	R_AMB	R_FMTL	R_FMTI	R_FMTM	R_ILFB	R_FCLP	R_FCLA	R_FCM	R_IFE	R_ITCr	R_ITM	R_ITCaa	R_ITCap	R_ISF	R_OM	R_OL	R_CFP	R_PIFML	R_GL	R_GI	R_GM	R_FL	R_TCf	R_TCt	R_EDL	R_FDL	R_FHL	R_FP2	R_FPP2	R_FP3	R_FPP3	R_FP4
      0.00000000	 170804.67424347	 182880.64192586	 139618.58689585	 139618.58689585	 193264.56861747	 549499.96594114	 734426.37957522	 613951.28837151	 102925.20951958	 295286.30300702	 225677.62406227	  52416.97964789	 671020.53072477	 472869.54722689	 200658.42303109	1696533.49518320	1696533.49518320	 834197.74684758	1320651.16487917	  45365.54570956	 414235.96096503	 340263.39930188	1284199.37306144	  95535.58701780	1044733.31277139	 924562.05502990	 644062.86536363	 302622.33622685	 279433.05622461	 231047.16384232	 324471.13950700	 375987.49586458	 292341.75523785	 303534.39655365	 223484.26203921	 213518.36183879	 170804.67424347	 182880.64192586	 139618.58689585	 139618.58689585	 193264.56861747	 549499.96594114	 734426.37957522	 613951.28837151	 102925.20951958	 295286.30300702	 225677.62406226	  52416.97964801	 671020.53072364	 472869.54722689	 200658.42303109	1696533.49518320	1696533.49518320	 834197.74684773	1320651.16487869	  45365.54570963	 414235.96096503	 340263.39930188	1284199.37306144	  95535.58701780	1044733.31277139	 924562.05502991	 644062.86536363	 302622.33622685	 279433.05623289	 231047.16384232	 324471.13950700	 375987.49586461	 292341.75523784	 303534.39655365	 223484.26203921	 213518.36183934
      0.00294666	 170804.67424347	 182880.64192586	 139618.58689585	 139618.58689585	 193264.56861747	 549499.96594114	 734426.37957522	 613951.28837151	 102925.20951958	 295286.30300702	 225677.62406227	  52416.97964789	 671020.53072477	 472869.54722689	 200658.42303109	1696533.49518320	1696533.49518320	 834197.74684758	1320651.16487917	  45365.54570956	 414235.96096503	 340263.39930188	1284199.37306144	  95535.58701780	1044733.31277139	 924562.05502990	 644062.86536363	 302622.33622685	 279433.05622461	 231047.16384232	 324471.13950700	 375987.49586458	 292341.75523785	 303534.39655365	 223484.26203921	 213518.36183879	 170804.67424347	 182880.64192586	 139618.58689585	 139618.58689585	 193264.56861747	 549499.96594114	 734426.37957522	 613951.28837151	 102925.20951958	 295286.30300702	 225677.62406226	  52416.97964801	 671020.53072364	 472869.54722689	 200658.42303109	1696533.49518320	1696533.49518320	 834197.74684773	1320651.16487869	  45365.54570963	 414235.96096503	 340263.39930188	1284199.37306144	  95535.58701780	1044733.31277139	 924562.05502991	 644062.86536363	 302622.33622685	 279433.05623289	 231047.16384232	 324471.13950700	 375987.49586461	 292341.75523784	 303534.39655365	 223484.26203921	 213518.36183934
      0.00589333	 170804.67424347	 182880.64192586	 139618.58689585	 139618.58689585	 193264.56861747	 549499.96594114	 734426.37957522	 613951.28837151	 102925.20951958	 295286.30300702	 225677.62406227	  52416.97964789	 671020.53072477	 472869.54722689	 200658.42303109	1696533.49518320	1696533.49518320	 834197.74684758	1320651.16487917	  45365.54570956	 414235.96096503	 340263.39930188	1284199.37306144	  95535.58701780	1044733.31277139	 924562.05502990	 644062.86536363	 302622.33622685	 279433.05622461	 231047.16384232	 324471.13950700	 375987.49586458	 292341.75523785	 303534.39655365	 223484.26203921	 213518.36183879	 170804.67424347	 182880.64192586	 139618.58689585	 139618.58689585	 193264.56861747	 549499.96594114	 734426.37957522	 613951.28837151	 102925.20951958	 295286.30300702	 225677.62406226	  52416.97964801	 671020.53072364	 472869.54722689	 200658.42303109	1696533.49518320	1696533.49518320	 834197.74684773	1320651.16487869	  45365.54570963	 414235.96096503	 340263.39930188	1284199.37306144	  95535.58701780	1044733.31277139	 924562.05502991	 644062.86536363	 302622.33622685	 279433.05623289	 231047.16384232	 324471.13950700	 375987.49586461	 292341.75523784	 303534.39655365	 223484.26203921	 213518.36183934
      0.00883999	 170804.67424347	 182880.64192586	 139618.58689585	 139618.58689585	 193264.56861747	 549499.96594114	 734426.37957522	 613951.28837151	 102925.20951958	 295286.30300702	 225677.62406227	  52416.97964789	 671020.53072477	 472869.54722689	 200658.42303109	1696533.49518320	1696533.49518320	 834197.74684758	1320651.16487917	  45365.54570956	 414235.96096503	 340263.39930188	1284199.37306144	  95535.58701780	1044733.31277139	 924562.05502990	 644062.86536363	 302622.33622685	 279433.05622461	 231047.16384232	 324471.13950700	 375987.49586458	 292341.75523785	 303534.39655365	 223484.26203921	 213518.36183879	 170804.67424347	 182880.64192586	 139618.58689585	 139618.58689585	 193264.56861747	 549499.96594114	 734426.37957522	 613951.28837151	 102925.20951958	 295286.30300702	 225677.62406226	  52416.97964801	 671020.53072364	 472869.54722689	 200658.42303109	1696533.49518320	1696533.49518320	 834197.74684773	1320651.16487869	  45365.54570963	 414235.96096503	 340263.39930188	1284199.37306144	  95535.58701780	1044733.31277139	 924562.05502991	 644062.86536363	 302622.33622685	 279433.05623289	 231047.16384232	 324471.13950700	 375987.49586461	 292341.75523784	 303534.39655365	 223484.26203921	 213518.36183934
      0.01178666	 170804.67424347	 182880.64192586	 139618.58689585	 139618.58689585	 193264.56861747	 549499.96594114	 734426.37957522	 613951.28837151	 102925.20951958	 295286.30300702	 225677.62406227	  52416.97964789	 671020.53072477	 472869.54722689	 200658.42303109	1696533.49518320	1696533.49518320	 834197.74684758	1320651.16487917	  45365.54570956	 414235.96096503	 340263.39930188	1284199.37306144	  95535.58701780	1044733.31277139	 924562.05502990	 644062.86536363	 302622.33622685	 279433.05622461	 231047.16384232	 324471.13950700	 375987.49586458	 292341.75523785	 303534.39655365	 223484.26203921	 213518.36183879	 170804.67424347	 182880.64192586	 139618.58689585	 139618.58689585	 193264.56861747	 549499.96594114	 734426.37957522	 613951.28837151	 102925.20951958	 295286.30300702	 225677.62406226	  52416.97964801	 671020.53072364	 472869.54722689	 200658.42303109	1696533.49518320	1696533.49518320	 834197.74684773	1320651.16487869	  45365.54570963	 414235.96096503	 340263.39930188	1284199.37306144	  95535.58701780	1044733.31277139	 924562.05502991	 644062.86536363	 302622.33622685	 279433.05623289	 231047.16384232	 324471.13950700	 375987.49586461	 292341.75523784	 303534.39655365	 223484.26203921	 213518.36183934
      0.01473332	 170804.67424347	 182880.64192586	 139618.58689585	 139618.58689585	 193264.56861747	 549499.96594114	 734426.37957522	 613951.28837151	 102925.20951958	 295286.30300702	 225677.62406227	  52416.97964789	 671020.53072477	 472869.54722689	 200658.42303109	1696533.49518320	1696533.49518320	 834197.74684758	1320651.16487917	  45365.54570956	 414235.96096503	 340263.39930188	1284199.37306144	  95535.58701780	1044733.31277139	 924562.05502990	 644062.86536363	 302622.33622685	 279433.05622461	 231047.16384232	 324471.13950700	 375987.49586458	 292341.75523785	 303534.39655365	 223484.26203921	 213518.36183879	 170804.67424347	 182880.64192586	 139618.58689585	 139618.58689585	 193264.56861747	 549499.96594114	 734426.37957522	 613951.28837151	 102925.20951958	 295286.30300702	 225677.62406226	  52416.97964801	 671020.53072364	 472869.54722689	 200658.42303109	1696533.49518320	1696533.49518320	 834197.74684773	1320651.16487869	  45365.54570963	 414235.96096503	 340263.39930188	1284199.37306144	  95535.58701780	1044733.31277139	 924562.05502991	 644062.86536363	 302622.33622685	 279433.05623289	 231047.16384232	 324471.13950700	 375987.49586461	 292341.75523784	 303534.39655365	 223484.26203921	 213518.36183934
      0.01767999	 170804.67424347	 182880.64192586	 139618.58689585	 139618.58689585	 193264.56861747	 549499.96594114	 734426.37957522	 613951.28837151	 102925.20951958	 295286.30300702	 225677.62406227	  52416.97964789	 671020.53072477	 472869.54722689	 200658.42303109	1696533.49518320	1696533.49518320	 834197.74684758	1320651.16487917	  45365.54570956	 414235.96096503	 340263.39930188	1284199.37306144	  95535.58701780	1044733.31277139	 924562.05502990	 644062.86536363	 302622.33622685	 279433.05622461	 231047.16384232	 324471.13950700	 375987.49586458	 292341.75523785	 303534.39655365	 223484.26203921	 213518.36183879	 170804.67424347	 182880.64192586	 139618.58689585	 139618.58689585	 193264.56861747	 549499.96594114	 734426.37957522	 613951.28837151	 102925.20951958	 295286.30300702	 225677.62406226	  52416.97964801	 671020.53072364	 472869.54722689	 200658.42303109	1696533.49518320	1696533.49518320	 834197.74684773	1320651.16487869	  45365.54570963	 414235.96096503	 340263.39930188	1284199.37306144	  95535.58701780	1044733.31277139	 924562.05502991	 644062.86536363	 302622.33622685	 279433.05623289	 231047.16384232	 324471.13950700	 375987.49586461	 292341.75523784	 303534.39655365	 223484.26203921	 213518.36183934
      0.02062666	 170804.67424347	 182880.64192586	 139618.58689585	 139618.58689585	 193264.56861747	 549499.96594114	 734426.37957522	 613951.28837151	 102925.20951958	 295286.30300702	 225677.62406227	  52416.97964789	 671020.53072477	 472869.54722689	 200658.42303109	1696533.49518320	1696533.49518320	 834197.74684758	1320651.16487917	  45365.54570956	 414235.96096503	 340263.39930188	1284199.37306144	  95535.58701780	1044733.31277139	 924562.05502990	 644062.86536363	 302622.33622685	 279433.05622461	 231047.16384232	 324471.13950700	 375987.49586458	 292341.75523785	 303534.39655365	 223484.26203921	 213518.36183879	 170804.67424347	 182880.64192586	 139618.58689585	 139618.58689585	 193264.56861747	 549499.96594114	 734426.37957522	 613951.28837151	 102925.20951958	 295286.30300702	 225677.62406226	  52416.97964801	 671020.53072364	 472869.54722689	 200658.42303109	1696533.49518320	1696533.49518320	 834197.74684773	1320651.16487869	  45365.54570963	 414235.96096503	 340263.39930188	1284199.37306144	  95535.58701780	1044733.31277139	 924562.05502991	 644062.86536363	 302622.33622685	 279433.05623289	 231047.16384232	 324471.13950700	 375987.49586461	 292341.75523784	 303534.39655365	 223484.26203921	 213518.36183934
      0.02357332	 170804.67424347	 182880.64192586	 139618.58689585	 139618.58689585	 193264.56861747	 549499.96594114	 734426.37957522	 613951.28837151	 102925.20951958	 295286.30300702	 225677.62406227	  52416.97964789	 671020.53072477	 472869.54722689	 200658.42303109	1696533.49518320	1696533.49518320	 834197.74684758	1320651.16487917	  45365.54570956	 414235.96096503	 340263.39930188	1284199.37306144	  95535.58701780	1044733.31277139	 924562.05502990	 644062.86536363	 302622.33622685	 279433.05622461	 231047.16384232	 324471.13950700	 375987.49586458	 292341.75523785	 303534.39655365	 223484.26203921	 213518.36183879	 170804.67424347	 182880.64192586	 139618.58689585	 139618.58689585	 193264.56861747	 549499.96594114	 734426.37957522	 613951.28837151	 102925.20951958	 295286.30300702	 225677.62406226	  52416.97964801	 671020.53072364	 472869.54722689	 200658.42303109	1696533.49518320	1696533.49518320	 834197.74684773	1320651.16487869	  45365.54570963	 414235.96096503	 340263.39930188	1284199.37306144	  95535.58701780	1044733.31277139	 924562.05502991	 644062.86536363	 302622.33622685	 279433.05623289	 231047.16384232	 324471.13950700	 375987.49586461	 292341.75523784	 303534.39655365	 223484.26203921	 213518.36183934
      0.02651998	 170804.67424347	 182880.64192586	 139618.58689585	 139618.58689585	 193264.56861747	 549499.96594114	 734426.37957522	 613951.28837151	 102925.20951958	 295286.30300702	 225677.62406227	  52416.97964789	 671020.53072477	 472869.54722689	 200658.42303109	1696533.49518320	1696533.49518320	 834197.74684758	1320651.16487917	  45365.54570956	 414235.96096503	 340263.39930188	1284199.37306144	  95535.58701780	1044733.31277139	 924562.05502990	 644062.86536363	 302622.33622685	 279433.05622461	 231047.16384232	 324471.13950700	 375987.49586458	 292341.75523785	 303534.39655365	 223484.26203921	 213518.36183879	 170804.67424347	 182880.64192586	 139618.58689585	 139618.58689585	 193264.56861747	 549499.96594114	 734426.37957522	 613951.28837151	 102925.20951958	 295286.30300702	 225677.62406226	  52416.97964801	 671020.53072364	 472869.54722689	 200658.42303109	1696533.49518320	1696533.49518320	 834197.74684773	1320651.16487869	  45365.54570963	 414235.96096503	 340263.39930188	1284199.37306144	  95535.58701780	1044733.31277139	 924562.05502991	 644062.86536363	 302622.33622685	 279433.05623289	 231047.16384232	 324471.13950700	 375987.49586461	 292341.75523784	 303534.39655365	 223484.26203921	 213518.36183934
      0.02946665	 170804.67424347	 182880.64192586	 139618.58689585	 139618.58689585	 193264.56861747	 549499.96594114	 734426.37957522	 613951.28837151	 102925.20951958	 295286.30300702	 225677.62406227	  52416.97964789	 671020.53072477	 472869.54722689	 200658.42303109	1696533.49518320	1696533.49518320	 834197.74684758	1320651.16487917	  45365.54570956	 414235.96096503	 340263.39930188	1284199.37306144	  95535.58701780	1044733.31277139	 924562.05502990	 644062.86536363	 302622.33622685	 279433.05622461	 231047.16384232	 324471.13950700	 375987.49586458	 292341.75523785	 303534.39655365	 223484.26203921	 213518.36183879	 170804.67424347	 182880.64192586	 139618.58689585	 139618.58689585	 193264.56861747	 549499.96594114	 734426.37957522	 613951.28837151	 102925.20951958	 295286.30300702	 225677.62406226	  52416.97964801	 671020.53072364	 472869.54722689	 200658.42303109	1696533.49518320	1696533.49518320	 834197.74684773	1320651.16487869	  45365.54570963	 414235.96096503	 340263.39930188	1284199.37306144	  95535.58701780	1044733.31277139	 924562.05502991	 644062.86536363	 302622.33622685	 279433.05623289	 231047.16384232	 324471.13950700	 375987.49586461	 292341.75523784	 303534.39655365	 223484.26203921	 213518.36183934
      0.03241331	 170804.67424347	 182880.64192586	 139618.58689585	 139618.58689585	 193264.56861747	 549499.96594114	 734426.37957522	 613951.28837151	 102925.20951958	 295286.30300702	 225677.62406227	  52416.97964789	 671020.53072477	 472869.54722689	 200658.42303109	1696533.49518320	1696533.49518320	 834197.74684758	1320651.16487917	  45365.54570956	 414235.96096503	 340263.39930188	1284199.37306144	  95535.58701780	1044733.31277139	 924562.05502990	 644062.86536363	 302622.33622685	 279433.05622461	 231047.16384232	 324471.13950700	 375987.49586458	 292341.75523785	 303534.39655365	 223484.26203921	 213518.36183879	 170804.67424347	 182880.64192586	 139618.58689585	 139618.58689585	 193264.56861747	 549499.96594114	 734426.37957522	 613951.28837151	 102925.20951958	 295286.30300702	 225677.62406226	  52416.97964801	 671020.53072364	 472869.54722689	 200658.42303109	1696533.49518320	1696533.49518320	 834197.74684773	1320651.16487869	  45365.54570963	 414235.96096503	 340263.39930188	1284199.37306144	  95535.58701780	1044733.31277139	 924562.05502991	 644062.86536363	 302622.33622685	 279433.05623289	 231047.16384232	 324471.13950700	 375987.49586461	 292341.75523784	 303534.39655365	 223484.26203921	 213518.36183934
      0.03535998	 170804.67424347	 182880.64192586	 139618.58689585	 139618.58689585	 193264.56861747	 549499.96594114	 734426.37957522	 613951.28837151	 102925.20951958	 295286.30300702	 225677.62406227	  52416.97964789	 671020.53072477	 472869.54722689	 200658.42303109	1696533.49518320	1696533.49518320	 834197.74684758	1320651.16487917	  45365.54570956	 414235.96096503	 340263.39930188	1284199.37306144	  95535.58701780	1044733.31277139	 924562.05502990	 644062.86536363	 302622.33622685	 279433.05622461	 231047.16384232	 324471.13950700	 375987.49586458	 292341.75523785	 303534.39655365	 223484.26203921	 213518.36183879	 170804.67424347	 182880.64192586	 139618.58689585	 139618.58689585	 193264.56861747	 549499.96594114	 734426.37957522	 613951.28837151	 102925.20951958	 295286.30300702	 225677.62406226	  52416.97964801	 671020.53072364	 472869.54722689	 200658.42303109	1696533.49518320	1696533.49518320	 834197.74684773	1320651.16487869	  45365.54570963	 414235.96096503	 340263.39930188	1284199.37306144	  95535.58701780	1044733.31277139	 924562.05502991	 644062.86536363	 302622.33622685	 279433.05623289	 231047.16384232	 324471.13950700	 375987.49586461	 292341.75523784	 303534.39655365	 223484.26203921	 213518.36183934
      0.03830665	 170804.67424347	 182880.64192586	 139618.58689585	 139618.58689585	 193264.56861747	 549499.96594114	 734426.37957522	 613951.28837151	 102925.20951958	 295286.30300702	 225677.62406227	  52416.97964789	 671020.53072477	 472869.54722689	 200658.42303109	1696533.49518320	1696533.49518320	 834197.74684758	1320651.16487917	  45365.54570956	 414235.96096503	 340263.39930188	1284199.37306144	  95535.58701780	1044733.31277139	 924562.05502990	 644062.86536363	 302622.33622685	 279433.05622461	 231047.16384232	 324471.13950700	 375987.49586458	 292341.75523785	 303534.39655365	 223484.26203921	 213518.36183879	 170804.67424347	 182880.64192586	 139618.58689585	 139618.58689585	 193264.56861747	 549499.96594114	 734426.37957522	 613951.28837151	 102925.20951958	 295286.30300702	 225677.62406226	  52416.97964801	 671020.53072364	 472869.54722689	 200658.42303109	1696533.49518320	1696533.49518320	 834197.74684773	1320651.16487869	  45365.54570963	 414235.96096503	 340263.39930188	1284199.37306144	  95535.58701780	1044733.31277139	 924562.05502991	 644062.86536363	 302622.33622685	 279433.05623289	 231047.16384232	 324471.13950700	 375987.49586461	 292341.75523784	 303534.39655365	 223484.26203921	 213518.36183934
      0.04125331	 170804.67424347	 182880.64192586	 139618.58689585	 139618.58689585	 193264.56861747	 549499.96594114	 734426.37957522	 613951.28837151	 102925.20951958	 295286.30300702	 225677.62406227	  52416.97964789	 671020.53072477	 472869.54722689	 200658.42303109	1696533.49518320	1696533.49518320	 834197.74684758	1320651.16487917	  45365.54570956	 414235.96096503	 340263.39930188	1284199.37306144	  95535.58701780	1044733.31277139	 924562.05502990	 644062.86536363	 302622.33622685	 279433.05622461	 231047.16384232	 324471.13950700	 375987.49586458	 292341.75523785	 303534.39655365	 223484.26203921	 213518.36183879	 170804.67424347	 182880.64192586	 139618.58689585	 139618.58689585	 193264.56861747	 549499.96594114	 734426.37957522	 613951.28837151	 102925.20951958	 295286.30300702	 225677.62406226	  52416.97964801	 671020.53072364	 472869.54722689	 200658.42303109	1696533.49518320	1696533.49518320	 834197.74684773	1320651.16487869	  45365.54570963	 414235.96096503	 340263.39930188	1284199.37306144	  95535.58701780	1044733.31277139	 924562.05502991	 644062.86536363	 302622.33622685	 279433.05623289	 231047.16384232	 324471.13950700	 375987.49586461	 292341.75523784	 303534.39655365	 223484.26203921	 213518.36183934
      0.04419998	 170804.67424347	 182880.64192586	 139618.58689585	 139618.58689585	 193264.56861747	 549499.96594114	 734426.37957522	 613951.28837151	 102925.20951958	 295286.30300702	 225677.62406227	  52416.97964789	 671020.53072477	 472869.54722689	 200658.42303109	1696533.49518320	1696533.49518320	 834197.74684758	1320651.16487917	  45365.54570956	 414235.96096503	 340263.39930188	1284199.37306144	  95535.58701780	1044733.31277139	 924562.05502990	 644062.86536363	 302622.33622685	 279433.05622461	 231047.16384232	 324471.13950700	 375987.49586458	 292341.75523785	 303534.39655365	 223484.26203921	 213518.36183879	 170804.67424347	 182880.64192586	 139618.58689585	 139618.58689585	 193264.56861747	 549499.96594114	 734426.37957522	 613951.28837151	 102925.20951958	 295286.30300702	 225677.62406226	  52416.97964801	 671020.53072364	 472869.54722689	 200658.42303109	1696533.49518320	1696533.49518320	 834197.74684773	1320651.16487869	  45365.54570963	 414235.96096503	 340263.39930188	1284199.37306144	  95535.58701780	1044733.31277139	 924562.05502991	 644062.86536363	 302622.33622685	 279433.05623289	 231047.16384232	 324471.13950700	 375987.49586461	 292341.75523784	 303534.39655365	 223484.26203921	 213518.36183934
      0.04714664	 170804.67424347	 182880.64192586	 139618.58689585	 139618.58689585	 193264.56861747	 549499.96594114	 734426.37957522	 613951.28837151	 102925.20951958	 295286.30300702	 225677.62406227	  52416.97964789	 671020.53072477	 472869.54722689	 200658.42303109	1696533.49518320	1696533.49518320	 834197.74684758	1320651.16487917	  45365.54570956	 414235.96096503	 340263.39930188	1284199.37306144	  95535.58701780	1044733.31277139	 924562.05502990	 644062.86536363	 302622.33622685	 279433.05622461	 231047.16384232	 324471.13950700	 375987.49586458	 292341.75523785	 303534.39655365	 223484.26203921	 213518.36183879	 170804.67424347	 182880.64192586	 139618.58689585	 139618.58689585	 193264.56861747	 549499.96594114	 734426.37957522	 613951.28837151	 102925.20951958	 295286.30300702	 225677.62406226	  52416.97964801	 671020.53072364	 472869.54722689	 200658.42303109	1696533.49518320	1696533.49518320	 834197.74684773	1320651.16487869	  45365.54570963	 414235.96096503	 340263.39930188	1284199.37306144	  95535.58701780	1044733.31277139	 924562.05502991	 644062.86536363	 302622.33622685	 279433.05623289	 231047.16384232	 324471.13950700	 375987.49586461	 292341.75523784	 303534.39655365	 223484.26203921	 213518.36183934
      0.05009330	 170804.67424347	 182880.64192586	 139618.58689585	 139618.58689585	 193264.56861747	 549499.96594114	 734426.37957522	 613951.28837151	 102925.20951958	 295286.30300702	 225677.62406227	  52416.97964789	 671020.53072477	 472869.54722689	 200658.42303109	1696533.49518320	1696533.49518320	 834197.74684758	1320651.16487917	  45365.54570956	 414235.96096503	 340263.39930188	1284199.37306144	  95535.58701780	1044733.31277139	 924562.05502990	 644062.86536363	 302622.33622685	 279433.05622461	 231047.16384232	 324471.13950700	 375987.49586458	 292341.75523785	 303534.39655365	 223484.26203921	 213518.36183879	 170804.67424347	 182880.64192586	 139618.58689585	 139618.58689585	 193264.56861747	 549499.96594114	 734426.37957522	 613951.28837151	 102925.20951958	 295286.30300702	 225677.62406226	  52416.97964801	 671020.53072364	 472869.54722689	 200658.42303109	1696533.49518320	1696533.49518320	 834197.74684773	1320651.16487869	  45365.54570963	 414235.96096503	 340263.39930188	1284199.37306144	  95535.58701780	1044733.31277139	 924562.05502991	 644062.86536363	 302622.33622685	 279433.05623289	 231047.16384232	 324471.13950700	 375987.49586461	 292341.75523784	 303534.39655365	 223484.26203921	 213518.36183934
      0.05303997	 170804.67424347	 182880.64192586	 139618.58689585	 139618.58689585	 193264.56861747	 549499.96594114	 734426.37957522	 613951.28837151	 102925.20951958	 295286.30300702	 225677.62406227	  52416.97964789	 671020.53072477	 472869.54722689	 200658.42303109	1696533.49518320	1696533.49518320	 834197.74684758	1320651.16487917	  45365.54570956	 414235.96096503	 340263.39930188	1284199.37306144	  95535.58701780	1044733.31277139	 924562.05502990	 644062.86536363	 302622.33622685	 279433.05622461	 231047.16384232	 324471.13950700	 375987.49586458	 292341.75523785	 303534.39655365	 223484.26203921	 213518.36183879	 170804.67424347	 182880.64192586	 139618.58689585	 139618.58689585	 193264.56861747	 549499.96594114	 734426.37957522	 613951.28837151	 102925.20951958	 295286.30300702	 225677.62406226	  52416.97964801	 671020.53072364	 472869.54722689	 200658.42303109	1696533.49518320	1696533.49518320	 834197.74684773	1320651.16487869	  45365.54570963	 414235.96096503	 340263.39930188	1284199.37306144	  95535.58701780	1044733.31277139	 924562.05502991	 644062.86536363	 302622.33622685	 279433.05623289	 231047.16384232	 324471.13950700	 375987.49586461	 292341.75523784	 303534.39655365	 223484.26203921	 213518.36183934
      0.05598663	 170804.67424347	 182880.64192586	 139618.58689585	 139618.58689585	 193264.56861747	 549499.96594114	 734426.37957522	 613951.28837151	 102925.20951958	 295286.30300702	 225677.62406227	  52416.97964789	 671020.53072477	 472869.54722689	 200658.42303109	1696533.49518320	1696533.49518320	 834197.74684758	1320651.16487917	  45365.54570956	 414235.96096503	 340263.39930188	1284199.37306144	  95535.58701780	1044733.31277139	 924562.05502990	 644062.86536363	 302622.33622685	 279433.05622461	 231047.16384232	 324471.13950700	 375987.49586458	 292341.75523785	 303534.39655365	 223484.26203921	 213518.36183879	 170804.67424347	 182880.64192586	 139618.58689585	 139618.58689585	 193264.56861747	 549499.96594114	 734426.37957522	 613951.28837151	 102925.20951958	 295286.30300702	 225677.62406226	  52416.97964801	 671020.53072364	 472869.54722689	 200658.42303109	1696533.49518320	1696533.49518320	 834197.74684773	1320651.16487869	  45365.54570963	 414235.96096503	 340263.39930188	1284199.37306144	  95535.58701780	1044733.31277139	 924562.05502991	 644062.86536363	 302622.33622685	 279433.05623289	 231047.16384232	 324471.13950700	 375987.49586461	 292341.75523784	 303534.39655365	 223484.26203921	 213518.36183934
      0.05893330	 170804.67424347	 182880.64192586	 139618.58689585	 139618.58689585	 193264.56861747	 549499.96594114	 734426.37957522	 613951.28837151	 102925.20951958	 295286.30300702	 225677.62406227	  52416.97964789	 671020.53072477	 472869.54722689	 200658.42303109	1696533.49518320	1696533.49518320	 834197.74684758	1320651.16487917	  45365.54570956	 414235.96096503	 340263.39930188	1284199.37306144	  95535.58701780	1044733.31277139	 924562.05502990	 644062.86536363	 302622.33622685	 279433.05622461	 231047.16384232	 324471.13950700	 375987.49586458	 292341.75523785	 303534.39655365	 223484.26203921	 213518.36183879	 170804.67424347	 182880.64192586	 139618.58689585	 139618.58689585	 193264.56861747	 549499.96594114	 734426.37957522	 613951.28837151	 102925.20951958	 295286.30300702	 225677.62406226	  52416.97964801	 671020.53072364	 472869.54722689	 200658.42303109	1696533.49518320	1696533.49518320	 834197.74684773	1320651.16487869	  45365.54570963	 414235.96096503	 340263.39930188	1284199.37306144	  95535.58701780	1044733.31277139	 924562.05502991	 644062.86536363	 302622.33622685	 279433.05623289	 231047.16384232	 324471.13950700	 375987.49586461	 292341.75523784	 303534.39655365	 223484.26203921	 213518.36183934
      0.06187996	 170804.67424347	 182880.64192586	 139618.58689585	 139618.58689585	 193264.56861747	 549499.96594114	 734426.37957522	 613951.28837151	 102925.20951958	 295286.30300702	 225677.62406227	  52416.97964789	 671020.53072477	 472869.54722689	 200658.42303109	1696533.49518320	1696533.49518320	 834197.74684758	1320651.16487917	  45365.54570956	 414235.96096503	 340263.39930188	1284199.37306144	  95535.58701780	1044733.31277139	 924562.05502990	 644062.86536363	 302622.33622685	 279433.05622461	 231047.16384232	 324471.13950700	 375987.49586458	 292341.75523785	 303534.39655365	 223484.26203921	 213518.36183879	 170804.67424347	 182880.64192586	 139618.58689585	 139618.58689585	 193264.56861747	 549499.96594114	 734426.37957522	 613951.28837151	 102925.20951958	 295286.30300702	 225677.62406226	  52416.97964801	 671020.53072364	 472869.54722689	 200658.42303109	1696533.49518320	1696533.49518320	 834197.74684773	1320651.16487869	  45365.54570963	 414235.96096503	 340263.39930188	1284199.37306144	  95535.58701780	1044733.31277139	 924562.05502991	 644062.86536363	 302622.33622685	 279433.05623289	 231047.16384232	 324471.13950700	 375987.49586461	 292341.75523784	 303534.39655365	 223484.26203921	 213518.36183934
      0.06482663	 170804.67424347	 182880.64192586	 139618.58689585	 139618.58689585	 193264.56861747	 549499.96594114	 734426.37957522	 613951.28837151	 102925.20951958	 295286.30300702	 225677.62406227	  52416.97964789	 671020.53072477	 472869.54722689	 200658.42303109	1696533.49518320	1696533.49518320	 834197.74684758	1320651.16487917	  45365.54570956	 414235.96096503	 340263.39930188	1284199.37306144	  95535.58701780	1044733.31277139	 924562.05502990	 644062.86536363	 302622.33622685	 279433.05622461	 231047.16384232	 324471.13950700	 375987.49586458	 292341.75523785	 303534.39655365	 223484.26203921	 213518.36183879	 170804.67424347	 182880.64192586	 139618.58689585	 139618.58689585	 193264.56861747	 549499.96594114	 734426.37957522	 613951.28837151	 102925.20951958	 295286.30300702	 225677.62406226	  52416.97964801	 671020.53072364	 472869.54722689	 200658.42303109	1696533.49518320	1696533.49518320	 834197.74684773	1320651.16487869	  45365.54570963	 414235.96096503	 340263.39930188	1284199.37306144	  95535.58701780	1044733.31277139	 924562.05502991	 644062.86536363	 302622.33622685	 279433.05623289	 231047.16384232	 324471.13950700	 375987.49586461	 292341.75523784	 303534.39655365	 223484.26203921	 213518.36183934
      0.06777329	 170804.67424347	 182880.64192586	 139618.58689585	 139618.58689585	 193264.56861747	 549499.96594114	 734426.37957522	 613951.28837151	 102925.20951958	 295286.30300702	 225677.62406227	  52416.97964789	 671020.53072477	 472869.54722689	 200658.42303109	1696533.49518320	1696533.49518320	 834197.74684758	1320651.16487917	  45365.54570956	 414235.96096503	 340263.39930188	1284199.37306144	  95535.58701780	1044733.31277139	 924562.05502990	 644062.86536363	 302622.33622685	 279433.05622461	 231047.16384232	 324471.13950700	 375987.49586458	 292341.75523785	 303534.39655365	 223484.26203921	 213518.36183879	 170804.67424347	 182880.64192586	 139618.58689585	 139618.58689585	 193264.56861747	 549499.96594114	 734426.37957522	 613951.28837151	 102925.20951958	 295286.30300702	 225677.62406226	  52416.97964801	 671020.53072364	 472869.54722689	 200658.42303109	1696533.49518320	1696533.49518320	 834197.74684773	1320651.16487869	  45365.54570963	 414235.96096503	 340263.39930188	1284199.37306144	  95535.58701780	1044733.31277139	 924562.05502991	 644062.86536363	 302622.33622685	 279433.05623289	 231047.16384232	 324471.13950700	 375987.49586461	 292341.75523784	 303534.39655365	 223484.26203921	 213518.36183934
      0.07071996	 170804.67424347	 182880.64192586	 139618.58689585	 139618.58689585	 193264.56861747	 549499.96594114	 734426.37957522	 613951.28837151	 102925.20951958	 295286.30300702	 225677.62406227	  52416.97964789	 671020.53072477	 472869.54722689	 200658.42303109	1696533.49518320	1696533.49518320	 834197.74684758	1320651.16487917	  45365.54570956	 414235.96096503	 340263.39930188	1284199.37306144	  95535.58701780	1044733.31277139	 924562.05502990	 644062.86536363	 302622.33622685	 279433.05622461	 231047.16384232	 324471.13950700	 375987.49586458	 292341.75523785	 303534.39655365	 223484.26203921	 213518.36183879	 170804.67424347	 182880.64192586	 139618.58689585	 139618.58689585	 193264.56861747	 549499.96594114	 734426.37957522	 613951.28837151	 102925.20951958	 295286.30300702	 225677.62406226	  52416.97964801	 671020.53072364	 472869.54722689	 200658.42303109	1696533.49518320	1696533.49518320	 834197.74684773	1320651.16487869	  45365.54570963	 414235.96096503	 340263.39930188	1284199.37306144	  95535.58701780	1044733.31277139	 924562.05502991	 644062.86536363	 302622.33622685	 279433.05623289	 231047.16384232	 324471.13950700	 375987.49586461	 292341.75523784	 303534.39655365	 223484.26203921	 213518.36183934
      0.07366662	 170804.67424347	 182880.64192586	 139618.58689585	 139618.58689585	 193264.56861747	 549499.96594114	 734426.37957522	 613951.28837151	 102925.20951958	 295286.30300702	 225677.62406227	  52416.97964789	 671020.53072477	 472869.54722689	 200658.42303109	1696533.49518320	1696533.49518320	 834197.74684758	1320651.16487917	  45365.54570956	 414235.96096503	 340263.39930188	1284199.37306144	  95535.58701780	1044733.31277139	 924562.05502990	 644062.86536363	 302622.33622685	 279433.05622461	 231047.16384232	 324471.13950700	 375987.49586458	 292341.75523785	 303534.39655365	 223484.26203921	 213518.36183879	 170804.67424347	 182880.64192586	 139618.58689585	 139618.58689585	 193264.56861747	 549499.96594114	 734426.37957522	 613951.28837151	 102925.20951958	 295286.30300702	 225677.62406226	  52416.97964801	 671020.53072364	 472869.54722689	 200658.42303109	1696533.49518320	1696533.49518320	 834197.74684773	1320651.16487869	  45365.54570963	 414235.96096503	 340263.39930188	1284199.37306144	  95535.58701780	1044733.31277139	 924562.05502991	 644062.86536363	 302622.33622685	 279433.05623289	 231047.16384232	 324471.13950700	 375987.49586461	 292341.75523784	 303534.39655365	 223484.26203921	 213518.36183934
      0.07661329	 170804.67424347	 182880.64192586	 139618.58689585	 139618.58689585	 193264.56861747	 549499.96594114	 734426.37957522	 613951.28837151	 102925.20951958	 295286.30300702	 225677.62406227	  52416.97964789	 671020.53072477	 472869.54722689	 200658.42303109	1696533.49518320	1696533.49518320	 834197.74684758	1320651.16487917	  45365.54570956	 414235.96096503	 340263.39930188	1284199.37306144	  95535.58701780	1044733.31277139	 924562.05502990	 644062.86536363	 302622.33622685	 279433.05622461	 231047.16384232	 324471.13950700	 375987.49586458	 292341.75523785	 303534.39655365	 223484.26203921	 213518.36183879	 170804.67424347	 182880.64192586	 139618.58689585	 139618.58689585	 193264.56861747	 549499.96594114	 734426.37957522	 613951.28837151	 102925.20951958	 295286.30300702	 225677.62406226	  52416.97964801	 671020.53072364	 472869.54722689	 200658.42303109	1696533.49518320	1696533.49518320	 834197.74684773	1320651.16487869	  45365.54570963	 414235.96096503	 340263.39930188	1284199.37306144	  95535.58701780	1044733.31277139	 924562.05502991	 644062.86536363	 302622.33622685	 279433.05623289	 231047.16384232	 324471.13950700	 375987.49586461	 292341.75523784	 303534.39655365	 223484.26203921	 213518.36183934
      0.07955996	 170804.67424347	 182880.64192586	 139618.58689585	 139618.58689585	 193264.56861747	 549499.96594114	 734426.37957522	 613951.28837151	 102925.20951958	 295286.30300702	 225677.62406227	  52416.97964789	 671020.53072477	 472869.54722689	 200658.42303109	1696533.49518320	1696533.49518320	 834197.74684758	1320651.16487917	  45365.54570956	 414235.96096503	 340263.39930188	1284199.37306144	  95535.58701780	1044733.31277139	 924562.05502990	 644062.86536363	 302622.33622685	 279433.05622461	 231047.16384232	 324471.13950700	 375987.49586458	 292341.75523785	 303534.39655365	 223484.26203921	 213518.36183879	 170804.67424347	 182880.64192586	 139618.58689585	 139618.58689585	 193264.56861747	 549499.96594114	 734426.37957522	 613951.28837151	 102925.20951958	 295286.30300702	 225677.62406226	  52416.97964801	 671020.53072364	 472869.54722689	 200658.42303109	1696533.49518320	1696533.49518320	 834197.74684773	1320651.16487869	  45365.54570963	 414235.96096503	 340263.39930188	1284199.37306144	  95535.58701780	1044733.31277139	 924562.05502991	 644062.86536363	 302622.33622685	 279433.05623289	 231047.16384232	 324471.13950700	 375987.49586461	 292341.75523784	 303534.39655365	 223484.26203921	 213518.36183934
      0.08250662	 170804.67424347	 182880.64192586	 139618.58689585	 139618.58689585	 193264.56861747	 549499.96594114	 734426.37957522	 613951.28837151	 102925.20951958	 295286.30300702	 225677.62406227	  52416.97964789	 671020.53072477	 472869.54722689	 200658.42303109	1696533.49518320	1696533.49518320	 834197.74684758	1320651.16487917	  45365.54570956	 414235.96096503	 340263.39930188	1284199.37306144	  95535.58701780	1044733.31277139	 924562.05502990	 644062.86536363	 302622.33622685	 279433.05622461	 231047.16384232	 324471.13950700	 375987.49586458	 292341.75523785	 303534.39655365	 223484.26203921	 213518.36183879	 170804.67424347	 182880.64192586	 139618.58689585	 139618.58689585	 193264.56861747	 549499.96594114	 734426.37957522	 613951.28837151	 102925.20951958	 295286.30300702	 225677.62406226	  52416.97964801	 671020.53072364	 472869.54722689	 200658.42303109	1696533.49518320	1696533.49518320	 834197.74684773	1320651.16487869	  45365.54570963	 414235.96096503	 340263.39930188	1284199.37306144	  95535.58701780	1044733.31277139	 924562.05502991	 644062.86536363	 302622.33622685	 279433.05623289	 231047.16384232	 324471.13950700	 375987.49586461	 292341.75523784	 303534.39655365	 223484.26203921	 213518.36183934
      0.08545329	 170804.67424347	 182880.64192586	 139618.58689585	 139618.58689585	 193264.56861747	 549499.96594114	 734426.37957522	 613951.28837151	 102925.20951958	 295286.30300702	 225677.62406227	  52416.97964789	 671020.53072477	 472869.54722689	 200658.42303109	1696533.49518320	1696533.49518320	 834197.74684758	1320651.16487917	  45365.54570956	 414235.96096503	 340263.39930188	1284199.37306144	  95535.58701780	1044733.31277139	 924562.05502990	 644062.86536363	 302622.33622685	 279433.05622461	 231047.16384232	 324471.13950700	 375987.49586458	 292341.75523785	 303534.39655365	 223484.26203921	 213518.36183879	 170804.67424347	 182880.64192586	 139618.58689585	 139618.58689585	 193264.56861747	 549499.96594114	 734426.37957522	 613951.28837151	 102925.20951958	 295286.30300702	 225677.62406226	  52416.97964801	 671020.53072364	 472869.54722689	 200658.42303109	1696533.49518320	1696533.49518320	 834197.74684773	1320651.16487869	  45365.54570963	 414235.96096503	 340263.39930188	1284199.37306144	  95535.58701780	1044733.31277139	 924562.05502991	 644062.86536363	 302622.33622685	 279433.05623289	 231047.16384232	 324471.13950700	 375987.49586461	 292341.75523784	 303534.39655365	 223484.26203921	 213518.36183934
      0.08839995	 170804.67424347	 182880.64192586	 139618.58689585	 139618.58689585	 193264.56861747	 549499.96594114	 734426.37957522	 613951.28837151	 102925.20951958	 295286.30300702	 225677.62406227	  52416.97964789	 671020.53072477	 472869.54722689	 200658.42303109	1696533.49518320	1696533.49518320	 834197.74684758	1320651.16487917	  45365.54570956	 414235.96096503	 340263.39930188	1284199.37306144	  95535.58701780	1044733.31277139	 924562.05502990	 644062.86536363	 302622.33622685	 279433.05622461	 231047.16384232	 324471.13950700	 375987.49586458	 292341.75523785	 303534.39655365	 223484.26203921	 213518.36183879	 170804.67424347	 182880.64192586	 139618.58689585	 139618.58689585	 193264.56861747	 549499.96594114	 734426.37957522	 613951.28837151	 102925.20951958	 295286.30300702	 225677.62406226	  52416.97964801	 671020.53072364	 472869.54722689	 200658.42303109	1696533.49518320	1696533.49518320	 834197.74684773	1320651.16487869	  45365.54570963	 414235.96096503	 340263.39930188	1284199.37306144	  95535.58701780	1044733.31277139	 924562.05502991	 644062.86536363	 302622.33622685	 279433.05623289	 231047.16384232	 324471.13950700	 375987.49586461	 292341.75523784	 303534.39655365	 223484.26203921	 213518.36183934
      0.09134662	 170804.67424347	 182880.64192586	 139618.58689585	 139618.58689585	 193264.56861747	 549499.96594114	 734426.37957522	 613951.28837151	 102925.20951958	 295286.30300702	 225677.62406227	  52416.97964789	 671020.53072477	 472869.54722689	 200658.42303109	1696533.49518320	1696533.49518320	 834197.74684758	1320651.16487917	  45365.54570956	 414235.96096503	 340263.39930188	1284199.37306144	  95535.58701780	1044733.31277139	 924562.05502990	 644062.86536363	 302622.33622685	 279433.05622461	 231047.16384232	 324471.13950700	 375987.49586458	 292341.75523785	 303534.39655365	 223484.26203921	 213518.36183879	 170804.67424347	 182880.64192586	 139618.58689585	 139618.58689585	 193264.56861747	 549499.96594114	 734426.37957522	 613951.28837151	 102925.20951958	 295286.30300702	 225677.62406226	  52416.97964801	 671020.53072364	 472869.54722689	 200658.42303109	1696533.49518320	1696533.49518320	 834197.74684773	1320651.16487869	  45365.54570963	 414235.96096503	 340263.39930188	1284199.37306144	  95535.58701780	1044733.31277139	 924562.05502991	 644062.86536363	 302622.33622685	 279433.05623289	 231047.16384232	 324471.13950700	 375987.49586461	 292341.75523784	 303534.39655365	 223484.26203921	 213518.36183934
      0.09429328	 170804.67424347	 182880.64192586	 139618.58689585	 139618.58689585	 193264.56861747	 549499.96594114	 734426.37957522	 613951.28837151	 102925.20951958	 295286.30300702	 225677.62406227	  52416.97964789	 671020.53072477	 472869.54722689	 200658.42303109	1696533.49518320	1696533.49518320	 834197.74684758	1320651.16487917	  45365.54570956	 414235.96096503	 340263.39930188	1284199.37306144	  95535.58701780	1044733.31277139	 924562.05502990	 644062.86536363	 302622.33622685	 279433.05622461	 231047.16384232	 324471.13950700	 375987.49586458	 292341.75523785	 303534.39655365	 223484.26203921	 213518.36183879	 170804.67424347	 182880.64192586	 139618.58689585	 139618.58689585	 193264.56861747	 549499.96594114	 734426.37957522	 613951.28837151	 102925.20951958	 295286.30300702	 225677.62406226	  52416.97964801	 671020.53072364	 472869.54722689	 200658.42303109	1696533.49518320	1696533.49518320	 834197.74684773	1320651.16487869	  45365.54570963	 414235.96096503	 340263.39930188	1284199.37306144	  95535.58701780	1044733.31277139	 924562.05502991	 644062.86536363	 302622.33622685	 279433.05623289	 231047.16384232	 324471.13950700	 375987.49586461	 292341.75523784	 303534.39655365	 223484.26203921	 213518.36183934
      0.09723994	 170804.67424347	 182880.64192586	 139618.58689585	 139618.58689585	 193264.56861747	 549499.96594114	 734426.37957522	 613951.28837151	 102925.20951958	 295286.30300702	 225677.62406227	  52416.97964789	 671020.53072477	 472869.54722689	 200658.42303109	1696533.49518320	1696533.49518320	 834197.74684758	1320651.16487917	  45365.54570956	 414235.96096503	 340263.39930188	1284199.37306144	  95535.58701780	1044733.31277139	 924562.05502990	 644062.86536363	 302622.33622685	 279433.05622461	 231047.16384232	 324471.13950700	 375987.49586458	 292341.75523785	 303534.39655365	 223484.26203921	 213518.36183879	 170804.67424347	 182880.64192586	 139618.58689585	 139618.58689585	 193264.56861747	 549499.96594114	 734426.37957522	 613951.28837151	 102925.20951958	 295286.30300702	 225677.62406226	  52416.97964801	 671020.53072364	 472869.54722689	 200658.42303109	1696533.49518320	1696533.49518320	 834197.74684773	1320651.16487869	  45365.54570963	 414235.96096503	 340263.39930188	1284199.37306144	  95535.58701780	1044733.31277139	 924562.05502991	 644062.86536363	 302622.33622685	 279433.05623289	 231047.16384232	 324471.13950700	 375987.49586461	 292341.75523784	 303534.39655365	 223484.26203921	 213518.36183934
      0.10018661	 170804.67424347	 182880.64192586	 139618.58689585	 139618.58689585	 193264.56861747	 549499.96594114	 734426.37957522	 613951.28837151	 102925.20951958	 295286.30300702	 225677.62406227	  52416.97964789	 671020.53072477	 472869.54722689	 200658.42303109	1696533.49518320	1696533.49518320	 834197.74684758	1320651.16487917	  45365.54570956	 414235.96096503	 340263.39930188	1284199.37306144	  95535.58701780	1044733.31277139	 924562.05502990	 644062.86536363	 302622.33622685	 279433.05622461	 231047.16384232	 324471.13950700	 375987.49586458	 292341.75523785	 303534.39655365	 223484.26203921	 213518.36183879	 170804.67424347	 182880.64192586	 139618.58689585	 139618.58689585	 193264.56861747	 549499.96594114	 734426.37957522	 613951.28837151	 102925.20951958	 295286.30300702	 225677.62406226	  52416.97964801	 671020.53072364	 472869.54722689	 200658.42303109	1696533.49518320	1696533.49518320	 834197.74684773	1320651.16487869	  45365.54570963	 414235.96096503	 340263.39930188	1284199.37306144	  95535.58701780	1044733.31277139	 924562.05502991	 644062.86536363	 302622.33622685	 279433.05623289	 231047.16384232	 324471.13950700	 375987.49586461	 292341.75523784	 303534.39655365	 223484.26203921	 213518.36183934
      0.10313327	 170804.67424347	 182880.64192586	 139618.58689585	 139618.58689585	 193264.56861747	 549499.96594114	 734426.37957522	 613951.28837151	 102925.20951958	 295286.30300702	 225677.62406227	  52416.97964789	 671020.53072477	 472869.54722689	 200658.42303109	1696533.49518320	1696533.49518320	 834197.74684758	1320651.16487917	  45365.54570956	 414235.96096503	 340263.39930188	1284199.37306144	  95535.58701780	1044733.31277139	 924562.05502990	 644062.86536363	 302622.33622685	 279433.05622461	 231047.16384232	 324471.13950700	 375987.49586458	 292341.75523785	 303534.39655365	 223484.26203921	 213518.36183879	 170804.67424347	 182880.64192586	 139618.58689585	 139618.58689585	 193264.56861747	 549499.96594114	 734426.37957522	 613951.28837151	 102925.20951958	 295286.30300702	 225677.62406226	  52416.97964801	 671020.53072364	 472869.54722689	 200658.42303109	1696533.49518320	1696533.49518320	 834197.74684773	1320651.16487869	  45365.54570963	 414235.96096503	 340263.39930188	1284199.37306144	  95535.58701780	1044733.31277139	 924562.05502991	 644062.86536363	 302622.33622685	 279433.05623289	 231047.16384232	 324471.13950700	 375987.49586461	 292341.75523784	 303534.39655365	 223484.26203921	 213518.36183934
      0.10607994	 170804.67424347	 182880.64192586	 139618.58689585	 139618.58689585	 193264.56861747	 549499.96594114	 734426.37957522	 613951.28837151	 102925.20951958	 295286.30300702	 225677.62406227	  52416.97964789	 671020.53072477	 472869.54722689	 200658.42303109	1696533.49518320	1696533.49518320	 834197.74684758	1320651.16487917	  45365.54570956	 414235.96096503	 340263.39930188	1284199.37306144	  95535.58701780	1044733.31277139	 924562.05502990	 644062.86536363	 302622.33622685	 279433.05622461	 231047.16384232	 324471.13950700	 375987.49586458	 292341.75523785	 303534.39655365	 223484.26203921	 213518.36183879	 170804.67424347	 182880.64192586	 139618.58689585	 139618.58689585	 193264.56861747	 549499.96594114	 734426.37957522	 613951.28837151	 102925.20951958	 295286.30300702	 225677.62406226	  52416.97964801	 671020.53072364	 472869.54722689	 200658.42303109	1696533.49518320	1696533.49518320	 834197.74684773	1320651.16487869	  45365.54570963	 414235.96096503	 340263.39930188	1284199.37306144	  95535.58701780	1044733.31277139	 924562.05502991	 644062.86536363	 302622.33622685	 279433.05623289	 231047.16384232	 324471.13950700	 375987.49586461	 292341.75523784	 303534.39655365	 223484.26203921	 213518.36183934
      0.10902660	 170804.67424347	 182880.64192586	 139618.58689585	 139618.58689585	 193264.56861747	 549499.96594114	 734426.37957522	 613951.28837151	 102925.20951958	 295286.30300702	 225677.62406227	  52416.97964789	 671020.53072477	 472869.54722689	 200658.42303109	1696533.49518320	1696533.49518320	 834197.74684758	1320651.16487917	  45365.54570956	 414235.96096503	 340263.39930188	1284199.37306144	  95535.58701780	1044733.31277139	 924562.05502990	 644062.86536363	 302622.33622685	 279433.05622461	 231047.16384232	 324471.13950700	 375987.49586458	 292341.75523785	 303534.39655365	 223484.26203921	 213518.36183879	 170804.67424347	 182880.64192586	 139618.58689585	 139618.58689585	 193264.56861747	 549499.96594114	 734426.37957522	 613951.28837151	 102925.20951958	 295286.30300702	 225677.62406226	  52416.97964801	 671020.53072364	 472869.54722689	 200658.42303109	1696533.49518320	1696533.49518320	 834197.74684773	1320651.16487869	  45365.54570963	 414235.96096503	 340263.39930188	1284199.37306144	  95535.58701780	1044733.31277139	 924562.05502991	 644062.86536363	 302622.33622685	 279433.05623289	 231047.16384232	 324471.13950700	 375987.49586461	 292341.75523784	 303534.39655365	 223484.26203921	 213518.36183934
      0.11197327	 170804.67424347	 182880.64192586	 139618.58689585	 139618.58689585	 193264.56861747	 549499.96594114	 734426.37957522	 613951.28837151	 102925.20951958	 295286.30300702	 225677.62406227	  52416.97964789	 671020.53072477	 472869.54722689	 200658.42303109	1696533.49518320	1696533.49518320	 834197.74684758	1320651.16487917	  45365.54570956	 414235.96096503	 340263.39930188	1284199.37306144	  95535.58701780	1044733.31277139	 924562.05502990	 644062.86536363	 302622.33622685	 279433.05622461	 231047.16384232	 324471.13950700	 375987.49586458	 292341.75523785	 303534.39655365	 223484.26203921	 213518.36183879	 170804.67424347	 182880.64192586	 139618.58689585	 139618.58689585	 193264.56861747	 549499.96594114	 734426.37957522	 613951.28837151	 102925.20951958	 295286.30300702	 225677.62406226	  52416.97964801	 671020.53072364	 472869.54722689	 200658.42303109	1696533.49518320	1696533.49518320	 834197.74684773	1320651.16487869	  45365.54570963	 414235.96096503	 340263.39930188	1284199.37306144	  95535.58701780	1044733.31277139	 924562.05502991	 644062.86536363	 302622.33622685	 279433.05623289	 231047.16384232	 324471.13950700	 375987.49586461	 292341.75523784	 303534.39655365	 223484.26203921	 213518.36183934
      0.11491994	 170804.67424347	 182880.64192586	 139618.58689585	 139618.58689585	 193264.56861747	 549499.96594114	 734426.37957522	 613951.28837151	 102925.20951958	 295286.30300702	 225677.62406227	  52416.97964789	 671020.53072477	 472869.54722689	 200658.42303109	1696533.49518320	1696533.49518320	 834197.74684758	1320651.16487917	  45365.54570956	 414235.96096503	 340263.39930188	1284199.37306144	  95535.58701780	1044733.31277139	 924562.05502990	 644062.86536363	 302622.33622685	 279433.05622461	 231047.16384232	 324471.13950700	 375987.49586458	 292341.75523785	 303534.39655365	 223484.26203921	 213518.36183879	 170804.67424347	 182880.64192586	 139618.58689585	 139618.58689585	 193264.56861747	 549499.96594114	 734426.37957522	 613951.28837151	 102925.20951958	 295286.30300702	 225677.62406226	  52416.97964801	 671020.53072364	 472869.54722689	 200658.42303109	1696533.49518320	1696533.49518320	 834197.74684773	1320651.16487869	  45365.54570963	 414235.96096503	 340263.39930188	1284199.37306144	  95535.58701780	1044733.31277139	 924562.05502991	 644062.86536363	 302622.33622685	 279433.05623289	 231047.16384232	 324471.13950700	 375987.49586461	 292341.75523784	 303534.39655365	 223484.26203921	 213518.36183934
      0.11786660	 170804.67424347	 182880.64192586	 139618.58689585	 139618.58689585	 193264.56861747	 549499.96594114	 734426.37957522	 613951.28837151	 102925.20951958	 295286.30300702	 225677.62406227	  52416.97964789	 671020.53072477	 472869.54722689	 200658.42303109	1696533.49518320	1696533.49518320	 834197.74684758	1320651.16487917	  45365.54570956	 414235.96096503	 340263.39930188	1284199.37306144	  95535.58701780	1044733.31277139	 924562.05502990	 644062.86536363	 302622.33622685	 279433.05622461	 231047.16384232	 324471.13950700	 375987.49586458	 292341.75523785	 303534.39655365	 223484.26203921	 213518.36183879	 170804.67424347	 182880.64192586	 139618.58689585	 139618.58689585	 193264.56861747	 549499.96594114	 734426.37957522	 613951.28837151	 102925.20951958	 295286.30300702	 225677.62406226	  52416.97964801	 671020.53072364	 472869.54722689	 200658.42303109	1696533.49518320	1696533.49518320	 834197.74684773	1320651.16487869	  45365.54570963	 414235.96096503	 340263.39930188	1284199.37306144	  95535.58701780	1044733.31277139	 924562.05502991	 644062.86536363	 302622.33622685	 279433.05623289	 231047.16384232	 324471.13950700	 375987.49586461	 292341.75523784	 303534.39655365	 223484.26203921	 213518.36183934
      0.12081326	 170804.67424347	 182880.64192586	 139618.58689585	 139618.58689585	 193264.56861747	 549499.96594114	 734426.37957522	 613951.28837151	 102925.20951958	 295286.30300702	 225677.62406227	  52416.97964789	 671020.53072477	 472869.54722689	 200658.42303109	1696533.49518320	1696533.49518320	 834197.74684758	1320651.16487917	  45365.54570956	 414235.96096503	 340263.39930188	1284199.37306144	  95535.58701780	1044733.31277139	 924562.05502990	 644062.86536363	 302622.33622685	 279433.05622461	 231047.16384232	 324471.13950700	 375987.49586458	 292341.75523785	 303534.39655365	 223484.26203921	 213518.36183879	 170804.67424347	 182880.64192586	 139618.58689585	 139618.58689585	 193264.56861747	 549499.96594114	 734426.37957522	 613951.28837151	 102925.20951958	 295286.30300702	 225677.62406226	  52416.97964801	 671020.53072364	 472869.54722689	 200658.42303109	1696533.49518320	1696533.49518320	 834197.74684773	1320651.16487869	  45365.54570963	 414235.96096503	 340263.39930188	1284199.37306144	  95535.58701780	1044733.31277139	 924562.05502991	 644062.86536363	 302622.33622685	 279433.05623289	 231047.16384232	 324471.13950700	 375987.49586461	 292341.75523784	 303534.39655365	 223484.26203921	 213518.36183934
      0.12375993	 170804.67424347	 182880.64192586	 139618.58689585	 139618.58689585	 193264.56861747	 549499.96594114	 734426.37957522	 613951.28837151	 102925.20951958	 295286.30300702	 225677.62406227	  52416.97964789	 671020.53072477	 472869.54722689	 200658.42303109	1696533.49518320	1696533.49518320	 834197.74684758	1320651.16487917	  45365.54570956	 414235.96096503	 340263.39930188	1284199.37306144	  95535.58701780	1044733.31277139	 924562.05502990	 644062.86536363	 302622.33622685	 279433.05622461	 231047.16384232	 324471.13950700	 375987.49586458	 292341.75523785	 303534.39655365	 223484.26203921	 213518.36183879	 170804.67424347	 182880.64192586	 139618.58689585	 139618.58689585	 193264.56861747	 549499.96594114	 734426.37957522	 613951.28837151	 102925.20951958	 295286.30300702	 225677.62406226	  52416.97964801	 671020.53072364	 472869.54722689	 200658.42303109	1696533.49518320	1696533.49518320	 834197.74684773	1320651.16487869	  45365.54570963	 414235.96096503	 340263.39930188	1284199.37306144	  95535.58701780	1044733.31277139	 924562.05502991	 644062.86536363	 302622.33622685	 279433.05623289	 231047.16384232	 324471.13950700	 375987.49586461	 292341.75523784	 303534.39655365	 223484.26203921	 213518.36183934
      0.12670660	 170804.67424347	 182880.64192586	 139618.58689585	 139618.58689585	 193264.56861747	 549499.96594114	 734426.37957522	 613951.28837151	 102925.20951958	 295286.30300702	 225677.62406227	  52416.97964789	 671020.53072477	 472869.54722689	 200658.42303109	1696533.49518320	1696533.49518320	 834197.74684758	1320651.16487917	  45365.54570956	 414235.96096503	 340263.39930188	1284199.37306144	  95535.58701780	1044733.31277139	 924562.05502990	 644062.86536363	 302622.33622685	 279433.05622461	 231047.16384232	 324471.13950700	 375987.49586458	 292341.75523785	 303534.39655365	 223484.26203921	 213518.36183879	 170804.67424347	 182880.64192586	 139618.58689585	 139618.58689585	 193264.56861747	 549499.96594114	 734426.37957522	 613951.28837151	 102925.20951958	 295286.30300702	 225677.62406226	  52416.97964801	 671020.53072364	 472869.54722689	 200658.42303109	1696533.49518320	1696533.49518320	 834197.74684773	1320651.16487869	  45365.54570963	 414235.96096503	 340263.39930188	1284199.37306144	  95535.58701780	1044733.31277139	 924562.05502991	 644062.86536363	 302622.33622685	 279433.05623289	 231047.16384232	 324471.13950700	 375987.49586461	 292341.75523784	 303534.39655365	 223484.26203921	 213518.36183934
      0.12965326	 170804.67424347	 182880.64192586	 139618.58689585	 139618.58689585	 193264.56861747	 549499.96594114	 734426.37957522	 613951.28837151	 102925.20951958	 295286.30300702	 225677.62406227	  52416.97964789	 671020.53072477	 472869.54722689	 200658.42303109	1696533.49518320	1696533.49518320	 834197.74684758	1320651.16487917	  45365.54570956	 414235.96096503	 340263.39930188	1284199.37306144	  95535.58701780	1044733.31277139	 924562.05502990	 644062.86536363	 302622.33622685	 279433.05622461	 231047.16384232	 324471.13950700	 375987.49586458	 292341.75523785	 303534.39655365	 223484.26203921	 213518.36183879	 170804.67424347	 182880.64192586	 139618.58689585	 139618.58689585	 193264.56861747	 549499.96594114	 734426.37957522	 613951.28837151	 102925.20951958	 295286.30300702	 225677.62406226	  52416.97964801	 671020.53072364	 472869.54722689	 200658.42303109	1696533.49518320	1696533.49518320	 834197.74684773	1320651.16487869	  45365.54570963	 414235.96096503	 340263.39930188	1284199.37306144	  95535.58701780	1044733.31277139	 924562.05502991	 644062.86536363	 302622.33622685	 279433.05623289	 231047.16384232	 324471.13950700	 375987.49586461	 292341.75523784	 303534.39655365	 223484.26203921	 213518.36183934
      0.13259992	 170804.67424347	 182880.64192586	 139618.58689585	 139618.58689585	 193264.56861747	 549499.96594114	 734426.37957522	 613951.28837151	 102925.20951958	 295286.30300702	 225677.62406227	  52416.97964789	 671020.53072477	 472869.54722689	 200658.42303109	1696533.49518320	1696533.49518320	 834197.74684758	1320651.16487917	  45365.54570956	 414235.96096503	 340263.39930188	1284199.37306144	  95535.58701780	1044733.31277139	 924562.05502990	 644062.86536363	 302622.33622685	 279433.05622461	 231047.16384232	 324471.13950700	 375987.49586458	 292341.75523785	 303534.39655365	 223484.26203921	 213518.36183879	 170804.67424347	 182880.64192586	 139618.58689585	 139618.58689585	 193264.56861747	 549499.96594114	 734426.37957522	 613951.28837151	 102925.20951958	 295286.30300702	 225677.62406226	  52416.97964801	 671020.53072364	 472869.54722689	 200658.42303109	1696533.49518320	1696533.49518320	 834197.74684773	1320651.16487869	  45365.54570963	 414235.96096503	 340263.39930188	1284199.37306144	  95535.58701780	1044733.31277139	 924562.05502991	 644062.86536363	 302622.33622685	 279433.05623289	 231047.16384232	 324471.13950700	 375987.49586461	 292341.75523784	 303534.39655365	 223484.26203921	 213518.36183934
      0.13554659	 170804.67424347	 182880.64192586	 139618.58689585	 139618.58689585	 193264.56861747	 549499.96594114	 734426.37957522	 613951.28837151	 102925.20951958	 295286.30300702	 225677.62406227	  52416.97964789	 671020.53072477	 472869.54722689	 200658.42303109	1696533.49518320	1696533.49518320	 834197.74684758	1320651.16487917	  45365.54570956	 414235.96096503	 340263.39930188	1284199.37306144	  95535.58701780	1044733.31277139	 924562.05502990	 644062.86536363	 302622.33622685	 279433.05622461	 231047.16384232	 324471.13950700	 375987.49586458	 292341.75523785	 303534.39655365	 223484.26203921	 213518.36183879	 170804.67424347	 182880.64192586	 139618.58689585	 139618.58689585	 193264.56861747	 549499.96594114	 734426.37957522	 613951.28837151	 102925.20951958	 295286.30300702	 225677.62406226	  52416.97964801	 671020.53072364	 472869.54722689	 200658.42303109	1696533.49518320	1696533.49518320	 834197.74684773	1320651.16487869	  45365.54570963	 414235.96096503	 340263.39930188	1284199.37306144	  95535.58701780	1044733.31277139	 924562.05502991	 644062.86536363	 302622.33622685	 279433.05623289	 231047.16384232	 324471.13950700	 375987.49586461	 292341.75523784	 303534.39655365	 223484.26203921	 213518.36183934
      0.13849325	 170804.67424347	 182880.64192586	 139618.58689585	 139618.58689585	 193264.56861747	 549499.96594114	 734426.37957522	 613951.28837151	 102925.20951958	 295286.30300702	 225677.62406227	  52416.97964789	 671020.53072477	 472869.54722689	 200658.42303109	1696533.49518320	1696533.49518320	 834197.74684758	1320651.16487917	  45365.54570956	 414235.96096503	 340263.39930188	1284199.37306144	  95535.58701780	1044733.31277139	 924562.05502990	 644062.86536363	 302622.33622685	 279433.05622461	 231047.16384232	 324471.13950700	 375987.49586458	 292341.75523785	 303534.39655365	 223484.26203921	 213518.36183879	 170804.67424347	 182880.64192586	 139618.58689585	 139618.58689585	 193264.56861747	 549499.96594114	 734426.37957522	 613951.28837151	 102925.20951958	 295286.30300702	 225677.62406226	  52416.97964801	 671020.53072364	 472869.54722689	 200658.42303109	1696533.49518320	1696533.49518320	 834197.74684773	1320651.16487869	  45365.54570963	 414235.96096503	 340263.39930188	1284199.37306144	  95535.58701780	1044733.31277139	 924562.05502991	 644062.86536363	 302622.33622685	 279433.05623289	 231047.16384232	 324471.13950700	 375987.49586461	 292341.75523784	 303534.39655365	 223484.26203921	 213518.36183934
      0.14143992	 170804.67424347	 182880.64192586	 139618.58689585	 139618.58689585	 193264.56861747	 549499.96594114	 734426.37957522	 613951.28837151	 102925.20951958	 295286.30300702	 225677.62406227	  52416.97964789	 671020.53072477	 472869.54722689	 200658.42303109	1696533.49518320	1696533.49518320	 834197.74684758	1320651.16487917	  45365.54570956	 414235.96096503	 340263.39930188	1284199.37306144	  95535.58701780	1044733.31277139	 924562.05502990	 644062.86536363	 302622.33622685	 279433.05622461	 231047.16384232	 324471.13950700	 375987.49586458	 292341.75523785	 303534.39655365	 223484.26203921	 213518.36183879	 170804.67424347	 182880.64192586	 139618.58689585	 139618.58689585	 193264.56861747	 549499.96594114	 734426.37957522	 613951.28837151	 102925.20951958	 295286.30300702	 225677.62406226	  52416.97964801	 671020.53072364	 472869.54722689	 200658.42303109	1696533.49518320	1696533.49518320	 834197.74684773	1320651.16487869	  45365.54570963	 414235.96096503	 340263.39930188	1284199.37306144	  95535.58701780	1044733.31277139	 924562.05502991	 644062.86536363	 302622.33622685	 279433.05623289	 231047.16384232	 324471.13950700	 375987.49586461	 292341.75523784	 303534.39655365	 223484.26203921	 213518.36183934
      0.14438659	 170804.67424347	 182880.64192586	 139618.58689585	 139618.58689585	 193264.56861747	 549499.96594114	 734426.37957522	 613951.28837151	 102925.20951958	 295286.30300702	 225677.62406227	  52416.97964789	 671020.53072477	 472869.54722689	 200658.42303109	1696533.49518320	1696533.49518320	 834197.74684758	1320651.16487917	  45365.54570956	 414235.96096503	 340263.39930188	1284199.37306144	  95535.58701780	1044733.31277139	 924562.05502990	 644062.86536363	 302622.33622685	 279433.05622461	 231047.16384232	 324471.13950700	 375987.49586458	 292341.75523785	 303534.39655365	 223484.26203921	 213518.36183879	 170804.67424347	 182880.64192586	 139618.58689585	 139618.58689585	 193264.56861747	 549499.96594114	 734426.37957522	 613951.28837151	 102925.20951958	 295286.30300702	 225677.62406226	  52416.97964801	 671020.53072364	 472869.54722689	 200658.42303109	1696533.49518320	1696533.49518320	 834197.74684773	1320651.16487869	  45365.54570963	 414235.96096503	 340263.39930188	1284199.37306144	  95535.58701780	1044733.31277139	 924562.05502991	 644062.86536363	 302622.33622685	 279433.05623289	 231047.16384232	 324471.13950700	 375987.49586461	 292341.75523784	 303534.39655365	 223484.26203921	 213518.36183934
      0.14733325	 170804.67424347	 182880.64192586	 139618.58689585	 139618.58689585	 193264.56861747	 549499.96594114	 734426.37957522	 613951.28837151	 102925.20951958	 295286.30300702	 225677.62406227	  52416.97964789	 671020.53072477	 472869.54722689	 200658.42303109	1696533.49518320	1696533.49518320	 834197.74684758	1320651.16487917	  45365.54570956	 414235.96096503	 340263.39930188	1284199.37306144	  95535.58701780	1044733.31277139	 924562.05502990	 644062.86536363	 302622.33622685	 279433.05622461	 231047.16384232	 324471.13950700	 375987.49586458	 292341.75523785	 303534.39655365	 223484.26203921	 213518.36183879	 170804.67424347	 182880.64192586	 139618.58689585	 139618.58689585	 193264.56861747	 549499.96594114	 734426.37957522	 613951.28837151	 102925.20951958	 295286.30300702	 225677.62406226	  52416.97964801	 671020.53072364	 472869.54722689	 200658.42303109	1696533.49518320	1696533.49518320	 834197.74684773	1320651.16487869	  45365.54570963	 414235.96096503	 340263.39930188	1284199.37306144	  95535.58701780	1044733.31277139	 924562.05502991	 644062.86536363	 302622.33622685	 279433.05623289	 231047.16384232	 324471.13950700	 375987.49586461	 292341.75523784	 303534.39655365	 223484.26203921	 213518.36183934
      0.15027992	 170804.67424347	 182880.64192586	 139618.58689585	 139618.58689585	 193264.56861747	 549499.96594114	 734426.37957522	 613951.28837151	 102925.20951958	 295286.30300702	 225677.62406227	  52416.97964789	 671020.53072477	 472869.54722689	 200658.42303109	1696533.49518320	1696533.49518320	 834197.74684758	1320651.16487917	  45365.54570956	 414235.96096503	 340263.39930188	1284199.37306144	  95535.58701780	1044733.31277139	 924562.05502990	 644062.86536363	 302622.33622685	 279433.05622461	 231047.16384232	 324471.13950700	 375987.49586458	 292341.75523785	 303534.39655365	 223484.26203921	 213518.36183879	 170804.67424347	 182880.64192586	 139618.58689585	 139618.58689585	 193264.56861747	 549499.96594114	 734426.37957522	 613951.28837151	 102925.20951958	 295286.30300702	 225677.62406226	  52416.97964801	 671020.53072364	 472869.54722689	 200658.42303109	1696533.49518320	1696533.49518320	 834197.74684773	1320651.16487869	  45365.54570963	 414235.96096503	 340263.39930188	1284199.37306144	  95535.58701780	1044733.31277139	 924562.05502991	 644062.86536363	 302622.33622685	 279433.05623289	 231047.16384232	 324471.13950700	 375987.49586461	 292341.75523784	 303534.39655365	 223484.26203921	 213518.36183934
      0.15322658	 170804.67424347	 182880.64192586	 139618.58689585	 139618.58689585	 193264.56861747	 549499.96594114	 734426.37957522	 613951.28837151	 102925.20951958	 295286.30300702	 225677.62406227	  52416.97964789	 671020.53072477	 472869.54722689	 200658.42303109	1696533.49518320	1696533.49518320	 834197.74684758	1320651.16487917	  45365.54570956	 414235.96096503	 340263.39930188	1284199.37306144	  95535.58701780	1044733.31277139	 924562.05502990	 644062.86536363	 302622.33622685	 279433.05622461	 231047.16384232	 324471.13950700	 375987.49586458	 292341.75523785	 303534.39655365	 223484.26203921	 213518.36183879	 170804.67424347	 182880.64192586	 139618.58689585	 139618.58689585	 193264.56861747	 549499.96594114	 734426.37957522	 613951.28837151	 102925.20951958	 295286.30300702	 225677.62406226	  52416.97964801	 671020.53072364	 472869.54722689	 200658.42303109	1696533.49518320	1696533.49518320	 834197.74684773	1320651.16487869	  45365.54570963	 414235.96096503	 340263.39930188	1284199.37306144	  95535.58701780	1044733.31277139	 924562.05502991	 644062.86536363	 302622.33622685	 279433.05623289	 231047.16384232	 324471.13950700	 375987.49586461	 292341.75523784	 303534.39655365	 223484.26203921	 213518.36183934
      0.15617325	 170804.67424347	 182880.64192586	 139618.58689585	 139618.58689585	 193264.56861747	 549499.96594114	 734426.37957522	 613951.28837151	 102925.20951958	 295286.30300702	 225677.62406227	  52416.97964789	 671020.53072477	 472869.54722689	 200658.42303109	1696533.49518320	1696533.49518320	 834197.74684758	1320651.16487917	  45365.54570956	 414235.96096503	 340263.39930188	1284199.37306144	  95535.58701780	1044733.31277139	 924562.05502990	 644062.86536363	 302622.33622685	 279433.05622461	 231047.16384232	 324471.13950700	 375987.49586458	 292341.75523785	 303534.39655365	 223484.26203921	 213518.36183879	 170804.67424347	 182880.64192586	 139618.58689585	 139618.58689585	 193264.56861747	 549499.96594114	 734426.37957522	 613951.28837151	 102925.20951958	 295286.30300702	 225677.62406226	  52416.97964801	 671020.53072364	 472869.54722689	 200658.42303109	1696533.49518320	1696533.49518320	 834197.74684773	1320651.16487869	  45365.54570963	 414235.96096503	 340263.39930188	1284199.37306144	  95535.58701780	1044733.31277139	 924562.05502991	 644062.86536363	 302622.33622685	 279433.05623289	 231047.16384232	 324471.13950700	 375987.49586461	 292341.75523784	 303534.39655365	 223484.26203921	 213518.36183934
      0.15911991	 170804.67424347	 182880.64192586	 139618.58689585	 139618.58689585	 193264.56861747	 549499.96594114	 734426.37957522	 613951.28837151	 102925.20951958	 295286.30300702	 225677.62406227	  52416.97964789	 671020.53072477	 472869.54722689	 200658.42303109	1696533.49518320	1696533.49518320	 834197.74684758	1320651.16487917	  45365.54570956	 414235.96096503	 340263.39930188	1284199.37306144	  95535.58701780	1044733.31277139	 924562.05502990	 644062.86536363	 302622.33622685	 279433.05622461	 231047.16384232	 324471.13950700	 375987.49586458	 292341.75523785	 303534.39655365	 223484.26203921	 213518.36183879	 170804.67424347	 182880.64192586	 139618.58689585	 139618.58689585	 193264.56861747	 549499.96594114	 734426.37957522	 613951.28837151	 102925.20951958	 295286.30300702	 225677.62406226	  52416.97964801	 671020.53072364	 472869.54722689	 200658.42303109	1696533.49518320	1696533.49518320	 834197.74684773	1320651.16487869	  45365.54570963	 414235.96096503	 340263.39930188	1284199.37306144	  95535.58701780	1044733.31277139	 924562.05502991	 644062.86536363	 302622.33622685	 279433.05623289	 231047.16384232	 324471.13950700	 375987.49586461	 292341.75523784	 303534.39655365	 223484.26203921	 213518.36183934
      0.16206657	 170804.67424347	 182880.64192586	 139618.58689585	 139618.58689585	 193264.56861747	 549499.96594114	 734426.37957522	 613951.28837151	 102925.20951958	 295286.30300702	 225677.62406227	  52416.97964789	 671020.53072477	 472869.54722689	 200658.42303109	1696533.49518320	1696533.49518320	 834197.74684758	1320651.16487917	  45365.54570956	 414235.96096503	 340263.39930188	1284199.37306144	  95535.58701780	1044733.31277139	 924562.05502990	 644062.86536363	 302622.33622685	 279433.05622461	 231047.16384232	 324471.13950700	 375987.49586458	 292341.75523785	 303534.39655365	 223484.26203921	 213518.36183879	 170804.67424347	 182880.64192586	 139618.58689585	 139618.58689585	 193264.56861747	 549499.96594114	 734426.37957522	 613951.28837151	 102925.20951958	 295286.30300702	 225677.62406226	  52416.97964801	 671020.53072364	 472869.54722689	 200658.42303109	1696533.49518320	1696533.49518320	 834197.74684773	1320651.16487869	  45365.54570963	 414235.96096503	 340263.39930188	1284199.37306144	  95535.58701780	1044733.31277139	 924562.05502991	 644062.86536363	 302622.33622685	 279433.05623289	 231047.16384232	 324471.13950700	 375987.49586461	 292341.75523784	 303534.39655365	 223484.26203921	 213518.36183934
      0.16501324	 170804.67424347	 182880.64192586	 139618.58689585	 139618.58689585	 193264.56861747	 549499.96594114	 734426.37957522	 613951.28837151	 102925.20951958	 295286.30300702	 225677.62406227	  52416.97964789	 671020.53072477	 472869.54722689	 200658.42303109	1696533.49518320	1696533.49518320	 834197.74684758	1320651.16487917	  45365.54570956	 414235.96096503	 340263.39930188	1284199.37306144	  95535.58701780	1044733.31277139	 924562.05502990	 644062.86536363	 302622.33622685	 279433.05622461	 231047.16384232	 324471.13950700	 375987.49586458	 292341.75523785	 303534.39655365	 223484.26203921	 213518.36183879	 170804.67424347	 182880.64192586	 139618.58689585	 139618.58689585	 193264.56861747	 549499.96594114	 734426.37957522	 613951.28837151	 102925.20951958	 295286.30300702	 225677.62406226	  52416.97964801	 671020.53072364	 472869.54722689	 200658.42303109	1696533.49518320	1696533.49518320	 834197.74684773	1320651.16487869	  45365.54570963	 414235.96096503	 340263.39930188	1284199.37306144	  95535.58701780	1044733.31277139	 924562.05502991	 644062.86536363	 302622.33622685	 279433.05623289	 231047.16384232	 324471.13950700	 375987.49586461	 292341.75523784	 303534.39655365	 223484.26203921	 213518.36183934
      0.16795990	 170804.67424347	 182880.64192586	 139618.58689585	 139618.58689585	 193264.56861747	 549499.96594114	 734426.37957522	 613951.28837151	 102925.20951958	 295286.30300702	 225677.62406227	  52416.97964789	 671020.53072477	 472869.54722689	 200658.42303109	1696533.49518320	1696533.49518320	 834197.74684758	1320651.16487917	  45365.54570956	 414235.96096503	 340263.39930188	1284199.37306144	  95535.58701780	1044733.31277139	 924562.05502990	 644062.86536363	 302622.33622685	 279433.05622461	 231047.16384232	 324471.13950700	 375987.49586458	 292341.75523785	 303534.39655365	 223484.26203921	 213518.36183879	 170804.67424347	 182880.64192586	 139618.58689585	 139618.58689585	 193264.56861747	 549499.96594114	 734426.37957522	 613951.28837151	 102925.20951958	 295286.30300702	 225677.62406226	  52416.97964801	 671020.53072364	 472869.54722689	 200658.42303109	1696533.49518320	1696533.49518320	 834197.74684773	1320651.16487869	  45365.54570963	 414235.96096503	 340263.39930188	1284199.37306144	  95535.58701780	1044733.31277139	 924562.05502991	 644062.86536363	 302622.33622685	 279433.05623289	 231047.16384232	 324471.13950700	 375987.49586461	 292341.75523784	 303534.39655365	 223484.26203921	 213518.36183934
      0.17090657	 170804.67424347	 182880.64192586	 139618.58689585	 139618.58689585	 193264.56861747	 549499.96594114	 734426.37957522	 613951.28837151	 102925.20951958	 295286.30300702	 225677.62406227	  52416.97964789	 671020.53072477	 472869.54722689	 200658.42303109	1696533.49518320	1696533.49518320	 834197.74684758	1320651.16487917	  45365.54570956	 414235.96096503	 340263.39930188	1284199.37306144	  95535.58701780	1044733.31277139	 924562.05502990	 644062.86536363	 302622.33622685	 279433.05622461	 231047.16384232	 324471.13950700	 375987.49586458	 292341.75523785	 303534.39655365	 223484.26203921	 213518.36183879	 170804.67424347	 182880.64192586	 139618.58689585	 139618.58689585	 193264.56861747	 549499.96594114	 734426.37957522	 613951.28837151	 102925.20951958	 295286.30300702	 225677.62406226	  52416.97964801	 671020.53072364	 472869.54722689	 200658.42303109	1696533.49518320	1696533.49518320	 834197.74684773	1320651.16487869	  45365.54570963	 414235.96096503	 340263.39930188	1284199.37306144	  95535.58701780	1044733.31277139	 924562.05502991	 644062.86536363	 302622.33622685	 279433.05623289	 231047.16384232	 324471.13950700	 375987.49586461	 292341.75523784	 303534.39655365	 223484.26203921	 213518.36183934
      0.17385323	 170804.67424347	 182880.64192586	 139618.58689585	 139618.58689585	 193264.56861747	 549499.96594114	 734426.37957522	 613951.28837151	 102925.20951958	 295286.30300702	 225677.62406227	  52416.97964789	 671020.53072477	 472869.54722689	 200658.42303109	1696533.49518320	1696533.49518320	 834197.74684758	1320651.16487917	  45365.54570956	 414235.96096503	 340263.39930188	1284199.37306144	  95535.58701780	1044733.31277139	 924562.05502990	 644062.86536363	 302622.33622685	 279433.05622461	 231047.16384232	 324471.13950700	 375987.49586458	 292341.75523785	 303534.39655365	 223484.26203921	 213518.36183879	 170804.67424347	 182880.64192586	 139618.58689585	 139618.58689585	 193264.56861747	 549499.96594114	 734426.37957522	 613951.28837151	 102925.20951958	 295286.30300702	 225677.62406226	  52416.97964801	 671020.53072364	 472869.54722689	 200658.42303109	1696533.49518320	1696533.49518320	 834197.74684773	1320651.16487869	  45365.54570963	 414235.96096503	 340263.39930188	1284199.37306144	  95535.58701780	1044733.31277139	 924562.05502991	 644062.86536363	 302622.33622685	 279433.05623289	 231047.16384232	 324471.13950700	 375987.49586461	 292341.75523784	 303534.39655365	 223484.26203921	 213518.36183934
      0.17679990	 170804.67424347	 182880.64192586	 139618.58689585	 139618.58689585	 193264.56861747	 549499.96594114	 734426.37957522	 613951.28837151	 102925.20951958	 295286.30300702	 225677.62406227	  52416.97964789	 671020.53072477	 472869.54722689	 200658.42303109	1696533.49518320	1696533.49518320	 834197.74684758	1320651.16487917	  45365.54570956	 414235.96096503	 340263.39930188	1284199.37306144	  95535.58701780	1044733.31277139	 924562.05502990	 644062.86536363	 302622.33622685	 279433.05622461	 231047.16384232	 324471.13950700	 375987.49586458	 292341.75523785	 303534.39655365	 223484.26203921	 213518.36183879	 170804.67424347	 182880.64192586	 139618.58689585	 139618.58689585	 193264.56861747	 549499.96594114	 734426.37957522	 613951.28837151	 102925.20951958	 295286.30300702	 225677.62406226	  52416.97964801	 671020.53072364	 472869.54722689	 200658.42303109	1696533.49518320	1696533.49518320	 834197.74684773	1320651.16487869	  45365.54570963	 414235.96096503	 340263.39930188	1284199.37306144	  95535.58701780	1044733.31277139	 924562.05502991	 644062.86536363	 302622.33622685	 279433.05623289	 231047.16384232	 324471.13950700	 375987.49586461	 292341.75523784	 303534.39655365	 223484.26203921	 213518.36183934
      0.17974656	 170804.67424347	 182880.64192586	 139618.58689585	 139618.58689585	 193264.56861747	 549499.96594114	 734426.37957522	 613951.28837151	 102925.20951958	 295286.30300702	 225677.62406227	  52416.97964789	 671020.53072477	 472869.54722689	 200658.42303109	1696533.49518320	1696533.49518320	 834197.74684758	1320651.16487917	  45365.54570956	 414235.96096503	 340263.39930188	1284199.37306144	  95535.58701780	1044733.31277139	 924562.05502990	 644062.86536363	 302622.33622685	 279433.05622461	 231047.16384232	 324471.13950700	 375987.49586458	 292341.75523785	 303534.39655365	 223484.26203921	 213518.36183879	 170804.67424347	 182880.64192586	 139618.58689585	 139618.58689585	 193264.56861747	 549499.96594114	 734426.37957522	 613951.28837151	 102925.20951958	 295286.30300702	 225677.62406226	  52416.97964801	 671020.53072364	 472869.54722689	 200658.42303109	1696533.49518320	1696533.49518320	 834197.74684773	1320651.16487869	  45365.54570963	 414235.96096503	 340263.39930188	1284199.37306144	  95535.58701780	1044733.31277139	 924562.05502991	 644062.86536363	 302622.33622685	 279433.05623289	 231047.16384232	 324471.13950700	 375987.49586461	 292341.75523784	 303534.39655365	 223484.26203921	 213518.36183934
      0.18269323	 170804.67424347	 182880.64192586	 139618.58689585	 139618.58689585	 193264.56861747	 549499.96594114	 734426.37957522	 613951.28837151	 102925.20951958	 295286.30300702	 225677.62406227	  52416.97964789	 671020.53072477	 472869.54722689	 200658.42303109	1696533.49518320	1696533.49518320	 834197.74684758	1320651.16487917	  45365.54570956	 414235.96096503	 340263.39930188	1284199.37306144	  95535.58701780	1044733.31277139	 924562.05502990	 644062.86536363	 302622.33622685	 279433.05622461	 231047.16384232	 324471.13950700	 375987.49586458	 292341.75523785	 303534.39655365	 223484.26203921	 213518.36183879	 170804.67424347	 182880.64192586	 139618.58689585	 139618.58689585	 193264.56861747	 549499.96594114	 734426.37957522	 613951.28837151	 102925.20951958	 295286.30300702	 225677.62406226	  52416.97964801	 671020.53072364	 472869.54722689	 200658.42303109	1696533.49518320	1696533.49518320	 834197.74684773	1320651.16487869	  45365.54570963	 414235.96096503	 340263.39930188	1284199.37306144	  95535.58701780	1044733.31277139	 924562.05502991	 644062.86536363	 302622.33622685	 279433.05623289	 231047.16384232	 324471.13950700	 375987.49586461	 292341.75523784	 303534.39655365	 223484.26203921	 213518.36183934
      0.18563989	 170804.67424347	 182880.64192586	 139618.58689585	 139618.58689585	 193264.56861747	 549499.96594114	 734426.37957522	 613951.28837151	 102925.20951958	 295286.30300702	 225677.62406227	  52416.97964789	 671020.53072477	 472869.54722689	 200658.42303109	1696533.49518320	1696533.49518320	 834197.74684758	1320651.16487917	  45365.54570956	 414235.96096503	 340263.39930188	1284199.37306144	  95535.58701780	1044733.31277139	 924562.05502990	 644062.86536363	 302622.33622685	 279433.05622461	 231047.16384232	 324471.13950700	 375987.49586458	 292341.75523785	 303534.39655365	 223484.26203921	 213518.36183879	 170804.67424347	 182880.64192586	 139618.58689585	 139618.58689585	 193264.56861747	 549499.96594114	 734426.37957522	 613951.28837151	 102925.20951958	 295286.30300702	 225677.62406226	  52416.97964801	 671020.53072364	 472869.54722689	 200658.42303109	1696533.49518320	1696533.49518320	 834197.74684773	1320651.16487869	  45365.54570963	 414235.96096503	 340263.39930188	1284199.37306144	  95535.58701780	1044733.31277139	 924562.05502991	 644062.86536363	 302622.33622685	 279433.05623289	 231047.16384232	 324471.13950700	 375987.49586461	 292341.75523784	 303534.39655365	 223484.26203921	 213518.36183934
      0.18858656	 170804.67424347	 182880.64192586	 139618.58689585	 139618.58689585	 193264.56861747	 549499.96594114	 734426.37957522	 613951.28837151	 102925.20951958	 295286.30300702	 225677.62406227	  52416.97964789	 671020.53072477	 472869.54722689	 200658.42303109	1696533.49518320	1696533.49518320	 834197.74684758	1320651.16487917	  45365.54570956	 414235.96096503	 340263.39930188	1284199.37306144	  95535.58701780	1044733.31277139	 924562.05502990	 644062.86536363	 302622.33622685	 279433.05622461	 231047.16384232	 324471.13950700	 375987.49586458	 292341.75523785	 303534.39655365	 223484.26203921	 213518.36183879	 170804.67424347	 182880.64192586	 139618.58689585	 139618.58689585	 193264.56861747	 549499.96594114	 734426.37957522	 613951.28837151	 102925.20951958	 295286.30300702	 225677.62406226	  52416.97964801	 671020.53072364	 472869.54722689	 200658.42303109	1696533.49518320	1696533.49518320	 834197.74684773	1320651.16487869	  45365.54570963	 414235.96096503	 340263.39930188	1284199.37306144	  95535.58701780	1044733.31277139	 924562.05502991	 644062.86536363	 302622.33622685	 279433.05623289	 231047.16384232	 324471.13950700	 375987.49586461	 292341.75523784	 303534.39655365	 223484.26203921	 213518.36183934
      0.19153323	 170804.67424347	 182880.64192586	 139618.58689585	 139618.58689585	 193264.56861747	 549499.96594114	 734426.37957522	 613951.28837151	 102925.20951958	 295286.30300702	 225677.62406227	  52416.97964789	 671020.53072477	 472869.54722689	 200658.42303109	1696533.49518320	1696533.49518320	 834197.74684758	1320651.16487917	  45365.54570956	 414235.96096503	 340263.39930188	1284199.37306144	  95535.58701780	1044733.31277139	 924562.05502990	 644062.86536363	 302622.33622685	 279433.05622461	 231047.16384232	 324471.13950700	 375987.49586458	 292341.75523785	 303534.39655365	 223484.26203921	 213518.36183879	 170804.67424347	 182880.64192586	 139618.58689585	 139618.58689585	 193264.56861747	 549499.96594114	 734426.37957522	 613951.28837151	 102925.20951958	 295286.30300702	 225677.62406226	  52416.97964801	 671020.53072364	 472869.54722689	 200658.42303109	1696533.49518320	1696533.49518320	 834197.74684773	1320651.16487869	  45365.54570963	 414235.96096503	 340263.39930188	1284199.37306144	  95535.58701780	1044733.31277139	 924562.05502991	 644062.86536363	 302622.33622685	 279433.05623289	 231047.16384232	 324471.13950700	 375987.49586461	 292341.75523784	 303534.39655365	 223484.26203921	 213518.36183934
      0.19447989	 170804.67424347	 182880.64192586	 139618.58689585	 139618.58689585	 193264.56861747	 549499.96594114	 734426.37957522	 613951.28837151	 102925.20951958	 295286.30300702	 225677.62406227	  52416.97964789	 671020.53072477	 472869.54722689	 200658.42303109	1696533.49518320	1696533.49518320	 834197.74684758	1320651.16487917	  45365.54570956	 414235.96096503	 340263.39930188	1284199.37306144	  95535.58701780	1044733.31277139	 924562.05502990	 644062.86536363	 302622.33622685	 279433.05622461	 231047.16384232	 324471.13950700	 375987.49586458	 292341.75523785	 303534.39655365	 223484.26203921	 213518.36183879	 170804.67424347	 182880.64192586	 139618.58689585	 139618.58689585	 193264.56861747	 549499.96594114	 734426.37957522	 613951.28837151	 102925.20951958	 295286.30300702	 225677.62406226	  52416.97964801	 671020.53072364	 472869.54722689	 200658.42303109	1696533.49518320	1696533.49518320	 834197.74684773	1320651.16487869	  45365.54570963	 414235.96096503	 340263.39930188	1284199.37306144	  95535.58701780	1044733.31277139	 924562.05502991	 644062.86536363	 302622.33622685	 279433.05623289	 231047.16384232	 324471.13950700	 375987.49586461	 292341.75523784	 303534.39655365	 223484.26203921	 213518.36183934
      0.19742656	 170804.67424347	 182880.64192586	 139618.58689585	 139618.58689585	 193264.56861747	 549499.96594114	 734426.37957522	 613951.28837151	 102925.20951958	 295286.30300702	 225677.62406227	  52416.97964789	 671020.53072477	 472869.54722689	 200658.42303109	1696533.49518320	1696533.49518320	 834197.74684758	1320651.16487917	  45365.54570956	 414235.96096503	 340263.39930188	1284199.37306144	  95535.58701780	1044733.31277139	 924562.05502990	 644062.86536363	 302622.33622685	 279433.05622461	 231047.16384232	 324471.13950700	 375987.49586458	 292341.75523785	 303534.39655365	 223484.26203921	 213518.36183879	 170804.67424347	 182880.64192586	 139618.58689585	 139618.58689585	 193264.56861747	 549499.96594114	 734426.37957522	 613951.28837151	 102925.20951958	 295286.30300702	 225677.62406226	  52416.97964801	 671020.53072364	 472869.54722689	 200658.42303109	1696533.49518320	1696533.49518320	 834197.74684773	1320651.16487869	  45365.54570963	 414235.96096503	 340263.39930188	1284199.37306144	  95535.58701780	1044733.31277139	 924562.05502991	 644062.86536363	 302622.33622685	 279433.05623289	 231047.16384232	 324471.13950700	 375987.49586461	 292341.75523784	 303534.39655365	 223484.26203921	 213518.36183934
      0.20037322	 170804.67424347	 182880.64192586	 139618.58689585	 139618.58689585	 193264.56861747	 549499.96594114	 734426.37957522	 613951.28837151	 102925.20951958	 295286.30300702	 225677.62406227	  52416.97964789	 671020.53072477	 472869.54722689	 200658.42303109	1696533.49518320	1696533.49518320	 834197.74684758	1320651.16487917	  45365.54570956	 414235.96096503	 340263.39930188	1284199.37306144	  95535.58701780	1044733.31277139	 924562.05502990	 644062.86536363	 302622.33622685	 279433.05622461	 231047.16384232	 324471.13950700	 375987.49586458	 292341.75523785	 303534.39655365	 223484.26203921	 213518.36183879	 170804.67424347	 182880.64192586	 139618.58689585	 139618.58689585	 193264.56861747	 549499.96594114	 734426.37957522	 613951.28837151	 102925.20951958	 295286.30300702	 225677.62406226	  52416.97964801	 671020.53072364	 472869.54722689	 200658.42303109	1696533.49518320	1696533.49518320	 834197.74684773	1320651.16487869	  45365.54570963	 414235.96096503	 340263.39930188	1284199.37306144	  95535.58701780	1044733.31277139	 924562.05502991	 644062.86536363	 302622.33622685	 279433.05623289	 231047.16384232	 324471.13950700	 375987.49586461	 292341.75523784	 303534.39655365	 223484.26203921	 213518.36183934
      0.20331989	 170804.67424347	 182880.64192586	 139618.58689585	 139618.58689585	 193264.56861747	 549499.96594114	 734426.37957522	 613951.28837151	 102925.20951958	 295286.30300702	 225677.62406227	  52416.97964789	 671020.53072477	 472869.54722689	 200658.42303109	1696533.49518320	1696533.49518320	 834197.74684758	1320651.16487917	  45365.54570956	 414235.96096503	 340263.39930188	1284199.37306144	  95535.58701780	1044733.31277139	 924562.05502990	 644062.86536363	 302622.33622685	 279433.05622461	 231047.16384232	 324471.13950700	 375987.49586458	 292341.75523785	 303534.39655365	 223484.26203921	 213518.36183879	 170804.67424347	 182880.64192586	 139618.58689585	 139618.58689585	 193264.56861747	 549499.96594114	 734426.37957522	 613951.28837151	 102925.20951958	 295286.30300702	 225677.62406226	  52416.97964801	 671020.53072364	 472869.54722689	 200658.42303109	1696533.49518320	1696533.49518320	 834197.74684773	1320651.16487869	  45365.54570963	 414235.96096503	 340263.39930188	1284199.37306144	  95535.58701780	1044733.31277139	 924562.05502991	 644062.86536363	 302622.33622685	 279433.05623289	 231047.16384232	 324471.13950700	 375987.49586461	 292341.75523784	 303534.39655365	 223484.26203921	 213518.36183934
      0.20626655	 170804.67424347	 182880.64192586	 139618.58689585	 139618.58689585	 193264.56861747	 549499.96594114	 734426.37957522	 613951.28837151	 102925.20951958	 295286.30300702	 225677.62406227	  52416.97964789	 671020.53072477	 472869.54722689	 200658.42303109	1696533.49518320	1696533.49518320	 834197.74684758	1320651.16487917	  45365.54570956	 414235.96096503	 340263.39930188	1284199.37306144	  95535.58701780	1044733.31277139	 924562.05502990	 644062.86536363	 302622.33622685	 279433.05622461	 231047.16384232	 324471.13950700	 375987.49586458	 292341.75523785	 303534.39655365	 223484.26203921	 213518.36183879	 170804.67424347	 182880.64192586	 139618.58689585	 139618.58689585	 193264.56861747	 549499.96594114	 734426.37957522	 613951.28837151	 102925.20951958	 295286.30300702	 225677.62406226	  52416.97964801	 671020.53072364	 472869.54722689	 200658.42303109	1696533.49518320	1696533.49518320	 834197.74684773	1320651.16487869	  45365.54570963	 414235.96096503	 340263.39930188	1284199.37306144	  95535.58701780	1044733.31277139	 924562.05502991	 644062.86536363	 302622.33622685	 279433.05623289	 231047.16384232	 324471.13950700	 375987.49586461	 292341.75523784	 303534.39655365	 223484.26203921	 213518.36183934
      0.20921322	 170804.67424347	 182880.64192586	 139618.58689585	 139618.58689585	 193264.56861747	 549499.96594114	 734426.37957522	 613951.28837151	 102925.20951958	 295286.30300702	 225677.62406227	  52416.97964789	 671020.53072477	 472869.54722689	 200658.42303109	1696533.49518320	1696533.49518320	 834197.74684758	1320651.16487917	  45365.54570956	 414235.96096503	 340263.39930188	1284199.37306144	  95535.58701780	1044733.31277139	 924562.05502990	 644062.86536363	 302622.33622685	 279433.05622461	 231047.16384232	 324471.13950700	 375987.49586458	 292341.75523785	 303534.39655365	 223484.26203921	 213518.36183879	 170804.67424347	 182880.64192586	 139618.58689585	 139618.58689585	 193264.56861747	 549499.96594114	 734426.37957522	 613951.28837151	 102925.20951958	 295286.30300702	 225677.62406226	  52416.97964801	 671020.53072364	 472869.54722689	 200658.42303109	1696533.49518320	1696533.49518320	 834197.74684773	1320651.16487869	  45365.54570963	 414235.96096503	 340263.39930188	1284199.37306144	  95535.58701780	1044733.31277139	 924562.05502991	 644062.86536363	 302622.33622685	 279433.05623289	 231047.16384232	 324471.13950700	 375987.49586461	 292341.75523784	 303534.39655365	 223484.26203921	 213518.36183934
      0.21215988	 170804.67424347	 182880.64192586	 139618.58689585	 139618.58689585	 193264.56861747	 549499.96594114	 734426.37957522	 613951.28837151	 102925.20951958	 295286.30300702	 225677.62406227	  52416.97964789	 671020.53072477	 472869.54722689	 200658.42303109	1696533.49518320	1696533.49518320	 834197.74684758	1320651.16487917	  45365.54570956	 414235.96096503	 340263.39930188	1284199.37306144	  95535.58701780	1044733.31277139	 924562.05502990	 644062.86536363	 302622.33622685	 279433.05622461	 231047.16384232	 324471.13950700	 375987.49586458	 292341.75523785	 303534.39655365	 223484.26203921	 213518.36183879	 170804.67424347	 182880.64192586	 139618.58689585	 139618.58689585	 193264.56861747	 549499.96594114	 734426.37957522	 613951.28837151	 102925.20951958	 295286.30300702	 225677.62406226	  52416.97964801	 671020.53072364	 472869.54722689	 200658.42303109	1696533.49518320	1696533.49518320	 834197.74684773	1320651.16487869	  45365.54570963	 414235.96096503	 340263.39930188	1284199.37306144	  95535.58701780	1044733.31277139	 924562.05502991	 644062.86536363	 302622.33622685	 279433.05623289	 231047.16384232	 324471.13950700	 375987.49586461	 292341.75523784	 303534.39655365	 223484.26203921	 213518.36183934
      0.21510655	 170804.67424347	 182880.64192586	 139618.58689585	 139618.58689585	 193264.56861747	 549499.96594114	 734426.37957522	 613951.28837151	 102925.20951958	 295286.30300702	 225677.62406227	  52416.97964789	 671020.53072477	 472869.54722689	 200658.42303109	1696533.49518320	1696533.49518320	 834197.74684758	1320651.16487917	  45365.54570956	 414235.96096503	 340263.39930188	1284199.37306144	  95535.58701780	1044733.31277139	 924562.05502990	 644062.86536363	 302622.33622685	 279433.05622461	 231047.16384232	 324471.13950700	 375987.49586458	 292341.75523785	 303534.39655365	 223484.26203921	 213518.36183879	 170804.67424347	 182880.64192586	 139618.58689585	 139618.58689585	 193264.56861747	 549499.96594114	 734426.37957522	 613951.28837151	 102925.20951958	 295286.30300702	 225677.62406226	  52416.97964801	 671020.53072364	 472869.54722689	 200658.42303109	1696533.49518320	1696533.49518320	 834197.74684773	1320651.16487869	  45365.54570963	 414235.96096503	 340263.39930188	1284199.37306144	  95535.58701780	1044733.31277139	 924562.05502991	 644062.86536363	 302622.33622685	 279433.05623289	 231047.16384232	 324471.13950700	 375987.49586461	 292341.75523784	 303534.39655365	 223484.26203921	 213518.36183934
      0.21805321	 170804.67424347	 182880.64192586	 139618.58689585	 139618.58689585	 193264.56861747	 549499.96594114	 734426.37957522	 613951.28837151	 102925.20951958	 295286.30300702	 225677.62406227	  52416.97964789	 671020.53072477	 472869.54722689	 200658.42303109	1696533.49518320	1696533.49518320	 834197.74684758	1320651.16487917	  45365.54570956	 414235.96096503	 340263.39930188	1284199.37306144	  95535.58701780	1044733.31277139	 924562.05502990	 644062.86536363	 302622.33622685	 279433.05622461	 231047.16384232	 324471.13950700	 375987.49586458	 292341.75523785	 303534.39655365	 223484.26203921	 213518.36183879	 170804.67424347	 182880.64192586	 139618.58689585	 139618.58689585	 193264.56861747	 549499.96594114	 734426.37957522	 613951.28837151	 102925.20951958	 295286.30300702	 225677.62406226	  52416.97964801	 671020.53072364	 472869.54722689	 200658.42303109	1696533.49518320	1696533.49518320	 834197.74684773	1320651.16487869	  45365.54570963	 414235.96096503	 340263.39930188	1284199.37306144	  95535.58701780	1044733.31277139	 924562.05502991	 644062.86536363	 302622.33622685	 279433.05623289	 231047.16384232	 324471.13950700	 375987.49586461	 292341.75523784	 303534.39655365	 223484.26203921	 213518.36183934
      0.22099988	 170804.67424347	 182880.64192586	 139618.58689585	 139618.58689585	 193264.56861747	 549499.96594114	 734426.37957522	 613951.28837151	 102925.20951958	 295286.30300702	 225677.62406227	  52416.97964789	 671020.53072477	 472869.54722689	 200658.42303109	1696533.49518320	1696533.49518320	 834197.74684758	1320651.16487917	  45365.54570956	 414235.96096503	 340263.39930188	1284199.37306144	  95535.58701780	1044733.31277139	 924562.05502990	 644062.86536363	 302622.33622685	 279433.05622461	 231047.16384232	 324471.13950700	 375987.49586458	 292341.75523785	 303534.39655365	 223484.26203921	 213518.36183879	 170804.67424347	 182880.64192586	 139618.58689585	 139618.58689585	 193264.56861747	 549499.96594114	 734426.37957522	 613951.28837151	 102925.20951958	 295286.30300702	 225677.62406226	  52416.97964801	 671020.53072364	 472869.54722689	 200658.42303109	1696533.49518320	1696533.49518320	 834197.74684773	1320651.16487869	  45365.54570963	 414235.96096503	 340263.39930188	1284199.37306144	  95535.58701780	1044733.31277139	 924562.05502991	 644062.86536363	 302622.33622685	 279433.05623289	 231047.16384232	 324471.13950700	 375987.49586461	 292341.75523784	 303534.39655365	 223484.26203921	 213518.36183934
      0.22394654	 170804.67424347	 182880.64192586	 139618.58689585	 139618.58689585	 193264.56861747	 549499.96594114	 734426.37957522	 613951.28837151	 102925.20951958	 295286.30300702	 225677.62406227	  52416.97964789	 671020.53072477	 472869.54722689	 200658.42303109	1696533.49518320	1696533.49518320	 834197.74684758	1320651.16487917	  45365.54570956	 414235.96096503	 340263.39930188	1284199.37306144	  95535.58701780	1044733.31277139	 924562.05502990	 644062.86536363	 302622.33622685	 279433.05622461	 231047.16384232	 324471.13950700	 375987.49586458	 292341.75523785	 303534.39655365	 223484.26203921	 213518.36183879	 170804.67424347	 182880.64192586	 139618.58689585	 139618.58689585	 193264.56861747	 549499.96594114	 734426.37957522	 613951.28837151	 102925.20951958	 295286.30300702	 225677.62406226	  52416.97964801	 671020.53072364	 472869.54722689	 200658.42303109	1696533.49518320	1696533.49518320	 834197.74684773	1320651.16487869	  45365.54570963	 414235.96096503	 340263.39930188	1284199.37306144	  95535.58701780	1044733.31277139	 924562.05502991	 644062.86536363	 302622.33622685	 279433.05623289	 231047.16384232	 324471.13950700	 375987.49586461	 292341.75523784	 303534.39655365	 223484.26203921	 213518.36183934
      0.22689321	 170804.67424347	 182880.64192586	 139618.58689585	 139618.58689585	 193264.56861747	 549499.96594114	 734426.37957522	 613951.28837151	 102925.20951958	 295286.30300702	 225677.62406227	  52416.97964789	 671020.53072477	 472869.54722689	 200658.42303109	1696533.49518320	1696533.49518320	 834197.74684758	1320651.16487917	  45365.54570956	 414235.96096503	 340263.39930188	1284199.37306144	  95535.58701780	1044733.31277139	 924562.05502990	 644062.86536363	 302622.33622685	 279433.05622461	 231047.16384232	 324471.13950700	 375987.49586458	 292341.75523785	 303534.39655365	 223484.26203921	 213518.36183879	 170804.67424347	 182880.64192586	 139618.58689585	 139618.58689585	 193264.56861747	 549499.96594114	 734426.37957522	 613951.28837151	 102925.20951958	 295286.30300702	 225677.62406226	  52416.97964801	 671020.53072364	 472869.54722689	 200658.42303109	1696533.49518320	1696533.49518320	 834197.74684773	1320651.16487869	  45365.54570963	 414235.96096503	 340263.39930188	1284199.37306144	  95535.58701780	1044733.31277139	 924562.05502991	 644062.86536363	 302622.33622685	 279433.05623289	 231047.16384232	 324471.13950700	 375987.49586461	 292341.75523784	 303534.39655365	 223484.26203921	 213518.36183934
      0.22983987	 170804.67424347	 182880.64192586	 139618.58689585	 139618.58689585	 193264.56861747	 549499.96594114	 734426.37957522	 613951.28837151	 102925.20951958	 295286.30300702	 225677.62406227	  52416.97964789	 671020.53072477	 472869.54722689	 200658.42303109	1696533.49518320	1696533.49518320	 834197.74684758	1320651.16487917	  45365.54570956	 414235.96096503	 340263.39930188	1284199.37306144	  95535.58701780	1044733.31277139	 924562.05502990	 644062.86536363	 302622.33622685	 279433.05622461	 231047.16384232	 324471.13950700	 375987.49586458	 292341.75523785	 303534.39655365	 223484.26203921	 213518.36183879	 170804.67424347	 182880.64192586	 139618.58689585	 139618.58689585	 193264.56861747	 549499.96594114	 734426.37957522	 613951.28837151	 102925.20951958	 295286.30300702	 225677.62406226	  52416.97964801	 671020.53072364	 472869.54722689	 200658.42303109	1696533.49518320	1696533.49518320	 834197.74684773	1320651.16487869	  45365.54570963	 414235.96096503	 340263.39930188	1284199.37306144	  95535.58701780	1044733.31277139	 924562.05502991	 644062.86536363	 302622.33622685	 279433.05623289	 231047.16384232	 324471.13950700	 375987.49586461	 292341.75523784	 303534.39655365	 223484.26203921	 213518.36183934
      0.23278654	 170804.67424347	 182880.64192586	 139618.58689585	 139618.58689585	 193264.56861747	 549499.96594114	 734426.37957522	 613951.28837151	 102925.20951958	 295286.30300702	 225677.62406227	  52416.97964789	 671020.53072477	 472869.54722689	 200658.42303109	1696533.49518320	1696533.49518320	 834197.74684758	1320651.16487917	  45365.54570956	 414235.96096503	 340263.39930188	1284199.37306144	  95535.58701780	1044733.31277139	 924562.05502990	 644062.86536363	 302622.33622685	 279433.05622461	 231047.16384232	 324471.13950700	 375987.49586458	 292341.75523785	 303534.39655365	 223484.26203921	 213518.36183879	 170804.67424347	 182880.64192586	 139618.58689585	 139618.58689585	 193264.56861747	 549499.96594114	 734426.37957522	 613951.28837151	 102925.20951958	 295286.30300702	 225677.62406226	  52416.97964801	 671020.53072364	 472869.54722689	 200658.42303109	1696533.49518320	1696533.49518320	 834197.74684773	1320651.16487869	  45365.54570963	 414235.96096503	 340263.39930188	1284199.37306144	  95535.58701780	1044733.31277139	 924562.05502991	 644062.86536363	 302622.33622685	 279433.05623289	 231047.16384232	 324471.13950700	 375987.49586461	 292341.75523784	 303534.39655365	 223484.26203921	 213518.36183934
      0.23573320	 170804.67424347	 182880.64192586	 139618.58689585	 139618.58689585	 193264.56861747	 549499.96594114	 734426.37957522	 613951.28837151	 102925.20951958	 295286.30300702	 225677.62406227	  52416.97964789	 671020.53072477	 472869.54722689	 200658.42303109	1696533.49518320	1696533.49518320	 834197.74684758	1320651.16487917	  45365.54570956	 414235.96096503	 340263.39930188	1284199.37306144	  95535.58701780	1044733.31277139	 924562.05502990	 644062.86536363	 302622.33622685	 279433.05622461	 231047.16384232	 324471.13950700	 375987.49586458	 292341.75523785	 303534.39655365	 223484.26203921	 213518.36183879	 170804.67424347	 182880.64192586	 139618.58689585	 139618.58689585	 193264.56861747	 549499.96594114	 734426.37957522	 613951.28837151	 102925.20951958	 295286.30300702	 225677.62406226	  52416.97964801	 671020.53072364	 472869.54722689	 200658.42303109	1696533.49518320	1696533.49518320	 834197.74684773	1320651.16487869	  45365.54570963	 414235.96096503	 340263.39930188	1284199.37306144	  95535.58701780	1044733.31277139	 924562.05502991	 644062.86536363	 302622.33622685	 279433.05623289	 231047.16384232	 324471.13950700	 375987.49586461	 292341.75523784	 303534.39655365	 223484.26203921	 213518.36183934
      0.23867987	 170804.67424347	 182880.64192586	 139618.58689585	 139618.58689585	 193264.56861747	 549499.96594114	 734426.37957522	 613951.28837151	 102925.20951958	 295286.30300702	 225677.62406227	  52416.97964789	 671020.53072477	 472869.54722689	 200658.42303109	1696533.49518320	1696533.49518320	 834197.74684758	1320651.16487917	  45365.54570956	 414235.96096503	 340263.39930188	1284199.37306144	  95535.58701780	1044733.31277139	 924562.05502990	 644062.86536363	 302622.33622685	 279433.05622461	 231047.16384232	 324471.13950700	 375987.49586458	 292341.75523785	 303534.39655365	 223484.26203921	 213518.36183879	 170804.67424347	 182880.64192586	 139618.58689585	 139618.58689585	 193264.56861747	 549499.96594114	 734426.37957522	 613951.28837151	 102925.20951958	 295286.30300702	 225677.62406226	  52416.97964801	 671020.53072364	 472869.54722689	 200658.42303109	1696533.49518320	1696533.49518320	 834197.74684773	1320651.16487869	  45365.54570963	 414235.96096503	 340263.39930188	1284199.37306144	  95535.58701780	1044733.31277139	 924562.05502991	 644062.86536363	 302622.33622685	 279433.05623289	 231047.16384232	 324471.13950700	 375987.49586461	 292341.75523784	 303534.39655365	 223484.26203921	 213518.36183934
      0.24162653	 170804.67424347	 182880.64192586	 139618.58689585	 139618.58689585	 193264.56861747	 549499.96594114	 734426.37957522	 613951.28837151	 102925.20951958	 295286.30300702	 225677.62406227	  52416.97964789	 671020.53072477	 472869.54722689	 200658.42303109	1696533.49518320	1696533.49518320	 834197.74684758	1320651.16487917	  45365.54570956	 414235.96096503	 340263.39930188	1284199.37306144	  95535.58701780	1044733.31277139	 924562.05502990	 644062.86536363	 302622.33622685	 279433.05622461	 231047.16384232	 324471.13950700	 375987.49586458	 292341.75523785	 303534.39655365	 223484.26203921	 213518.36183879	 170804.67424347	 182880.64192586	 139618.58689585	 139618.58689585	 193264.56861747	 549499.96594114	 734426.37957522	 613951.28837151	 102925.20951958	 295286.30300702	 225677.62406226	  52416.97964801	 671020.53072364	 472869.54722689	 200658.42303109	1696533.49518320	1696533.49518320	 834197.74684773	1320651.16487869	  45365.54570963	 414235.96096503	 340263.39930188	1284199.37306144	  95535.58701780	1044733.31277139	 924562.05502991	 644062.86536363	 302622.33622685	 279433.05623289	 231047.16384232	 324471.13950700	 375987.49586461	 292341.75523784	 303534.39655365	 223484.26203921	 213518.36183934
      0.24457319	 170804.67424347	 182880.64192586	 139618.58689585	 139618.58689585	 193264.56861747	 549499.96594114	 734426.37957522	 613951.28837151	 102925.20951958	 295286.30300702	 225677.62406227	  52416.97964789	 671020.53072477	 472869.54722689	 200658.42303109	1696533.49518320	1696533.49518320	 834197.74684758	1320651.16487917	  45365.54570956	 414235.96096503	 340263.39930188	1284199.37306144	  95535.58701780	1044733.31277139	 924562.05502990	 644062.86536363	 302622.33622685	 279433.05622461	 231047.16384232	 324471.13950700	 375987.49586458	 292341.75523785	 303534.39655365	 223484.26203921	 213518.36183879	 170804.67424347	 182880.64192586	 139618.58689585	 139618.58689585	 193264.56861747	 549499.96594114	 734426.37957522	 613951.28837151	 102925.20951958	 295286.30300702	 225677.62406226	  52416.97964801	 671020.53072364	 472869.54722689	 200658.42303109	1696533.49518320	1696533.49518320	 834197.74684773	1320651.16487869	  45365.54570963	 414235.96096503	 340263.39930188	1284199.37306144	  95535.58701780	1044733.31277139	 924562.05502991	 644062.86536363	 302622.33622685	 279433.05623289	 231047.16384232	 324471.13950700	 375987.49586461	 292341.75523784	 303534.39655365	 223484.26203921	 213518.36183934
      0.24751986	 170804.67424347	 182880.64192586	 139618.58689585	 139618.58689585	 193264.56861747	 549499.96594114	 734426.37957522	 613951.28837151	 102925.20951958	 295286.30300702	 225677.62406227	  52416.97964789	 671020.53072477	 472869.54722689	 200658.42303109	1696533.49518320	1696533.49518320	 834197.74684758	1320651.16487917	  45365.54570956	 414235.96096503	 340263.39930188	1284199.37306144	  95535.58701780	1044733.31277139	 924562.05502990	 644062.86536363	 302622.33622685	 279433.05622461	 231047.16384232	 324471.13950700	 375987.49586458	 292341.75523785	 303534.39655365	 223484.26203921	 213518.36183879	 170804.67424347	 182880.64192586	 139618.58689585	 139618.58689585	 193264.56861747	 549499.96594114	 734426.37957522	 613951.28837151	 102925.20951958	 295286.30300702	 225677.62406226	  52416.97964801	 671020.53072364	 472869.54722689	 200658.42303109	1696533.49518320	1696533.49518320	 834197.74684773	1320651.16487869	  45365.54570963	 414235.96096503	 340263.39930188	1284199.37306144	  95535.58701780	1044733.31277139	 924562.05502991	 644062.86536363	 302622.33622685	 279433.05623289	 231047.16384232	 324471.13950700	 375987.49586461	 292341.75523784	 303534.39655365	 223484.26203921	 213518.36183934
      0.25046652	 170804.67424347	 182880.64192586	 139618.58689585	 139618.58689585	 193264.56861747	 549499.96594114	 734426.37957522	 613951.28837151	 102925.20951958	 295286.30300702	 225677.62406227	  52416.97964789	 671020.53072477	 472869.54722689	 200658.42303109	1696533.49518320	1696533.49518320	 834197.74684758	1320651.16487917	  45365.54570956	 414235.96096503	 340263.39930188	1284199.37306144	  95535.58701780	1044733.31277139	 924562.05502990	 644062.86536363	 302622.33622685	 279433.05622461	 231047.16384232	 324471.13950700	 375987.49586458	 292341.75523785	 303534.39655365	 223484.26203921	 213518.36183879	 170804.67424347	 182880.64192586	 139618.58689585	 139618.58689585	 193264.56861747	 549499.96594114	 734426.37957522	 613951.28837151	 102925.20951958	 295286.30300702	 225677.62406226	  52416.97964801	 671020.53072364	 472869.54722689	 200658.42303109	1696533.49518320	1696533.49518320	 834197.74684773	1320651.16487869	  45365.54570963	 414235.96096503	 340263.39930188	1284199.37306144	  95535.58701780	1044733.31277139	 924562.05502991	 644062.86536363	 302622.33622685	 279433.05623289	 231047.16384232	 324471.13950700	 375987.49586461	 292341.75523784	 303534.39655365	 223484.26203921	 213518.36183934
      0.25341319	 170804.67424347	 182880.64192586	 139618.58689585	 139618.58689585	 193264.56861747	 549499.96594114	 734426.37957522	 613951.28837151	 102925.20951958	 295286.30300702	 225677.62406227	  52416.97964789	 671020.53072477	 472869.54722689	 200658.42303109	1696533.49518320	1696533.49518320	 834197.74684758	1320651.16487917	  45365.54570956	 414235.96096503	 340263.39930188	1284199.37306144	  95535.58701780	1044733.31277139	 924562.05502990	 644062.86536363	 302622.33622685	 279433.05622461	 231047.16384232	 324471.13950700	 375987.49586458	 292341.75523785	 303534.39655365	 223484.26203921	 213518.36183879	 170804.67424347	 182880.64192586	 139618.58689585	 139618.58689585	 193264.56861747	 549499.96594114	 734426.37957522	 613951.28837151	 102925.20951958	 295286.30300702	 225677.62406226	  52416.97964801	 671020.53072364	 472869.54722689	 200658.42303109	1696533.49518320	1696533.49518320	 834197.74684773	1320651.16487869	  45365.54570963	 414235.96096503	 340263.39930188	1284199.37306144	  95535.58701780	1044733.31277139	 924562.05502991	 644062.86536363	 302622.33622685	 279433.05623289	 231047.16384232	 324471.13950700	 375987.49586461	 292341.75523784	 303534.39655365	 223484.26203921	 213518.36183934
      0.25635986	 170804.67424347	 182880.64192586	 139618.58689585	 139618.58689585	 193264.56861747	 549499.96594114	 734426.37957522	 613951.28837151	 102925.20951958	 295286.30300702	 225677.62406227	  52416.97964789	 671020.53072477	 472869.54722689	 200658.42303109	1696533.49518320	1696533.49518320	 834197.74684758	1320651.16487917	  45365.54570956	 414235.96096503	 340263.39930188	1284199.37306144	  95535.58701780	1044733.31277139	 924562.05502990	 644062.86536363	 302622.33622685	 279433.05622461	 231047.16384232	 324471.13950700	 375987.49586458	 292341.75523785	 303534.39655365	 223484.26203921	 213518.36183879	 170804.67424347	 182880.64192586	 139618.58689585	 139618.58689585	 193264.56861747	 549499.96594114	 734426.37957522	 613951.28837151	 102925.20951958	 295286.30300702	 225677.62406226	  52416.97964801	 671020.53072364	 472869.54722689	 200658.42303109	1696533.49518320	1696533.49518320	 834197.74684773	1320651.16487869	  45365.54570963	 414235.96096503	 340263.39930188	1284199.37306144	  95535.58701780	1044733.31277139	 924562.05502991	 644062.86536363	 302622.33622685	 279433.05623289	 231047.16384232	 324471.13950700	 375987.49586461	 292341.75523784	 303534.39655365	 223484.26203921	 213518.36183934
      0.25930652	 170804.67424347	 182880.64192586	 139618.58689585	 139618.58689585	 193264.56861747	 549499.96594114	 734426.37957522	 613951.28837151	 102925.20951958	 295286.30300702	 225677.62406227	  52416.97964789	 671020.53072477	 472869.54722689	 200658.42303109	1696533.49518320	1696533.49518320	 834197.74684758	1320651.16487917	  45365.54570956	 414235.96096503	 340263.39930188	1284199.37306144	  95535.58701780	1044733.31277139	 924562.05502990	 644062.86536363	 302622.33622685	 279433.05622461	 231047.16384232	 324471.13950700	 375987.49586458	 292341.75523785	 303534.39655365	 223484.26203921	 213518.36183879	 170804.67424347	 182880.64192586	 139618.58689585	 139618.58689585	 193264.56861747	 549499.96594114	 734426.37957522	 613951.28837151	 102925.20951958	 295286.30300702	 225677.62406226	  52416.97964801	 671020.53072364	 472869.54722689	 200658.42303109	1696533.49518320	1696533.49518320	 834197.74684773	1320651.16487869	  45365.54570963	 414235.96096503	 340263.39930188	1284199.37306144	  95535.58701780	1044733.31277139	 924562.05502991	 644062.86536363	 302622.33622685	 279433.05623289	 231047.16384232	 324471.13950700	 375987.49586461	 292341.75523784	 303534.39655365	 223484.26203921	 213518.36183934
      0.26225318	 170804.67424347	 182880.64192586	 139618.58689585	 139618.58689585	 193264.56861747	 549499.96594114	 734426.37957522	 613951.28837151	 102925.20951958	 295286.30300702	 225677.62406227	  52416.97964789	 671020.53072477	 472869.54722689	 200658.42303109	1696533.49518320	1696533.49518320	 834197.74684758	1320651.16487917	  45365.54570956	 414235.96096503	 340263.39930188	1284199.37306144	  95535.58701780	1044733.31277139	 924562.05502990	 644062.86536363	 302622.33622685	 279433.05622461	 231047.16384232	 324471.13950700	 375987.49586458	 292341.75523785	 303534.39655365	 223484.26203921	 213518.36183879	 170804.67424347	 182880.64192586	 139618.58689585	 139618.58689585	 193264.56861747	 549499.96594114	 734426.37957522	 613951.28837151	 102925.20951958	 295286.30300702	 225677.62406226	  52416.97964801	 671020.53072364	 472869.54722689	 200658.42303109	1696533.49518320	1696533.49518320	 834197.74684773	1320651.16487869	  45365.54570963	 414235.96096503	 340263.39930188	1284199.37306144	  95535.58701780	1044733.31277139	 924562.05502991	 644062.86536363	 302622.33622685	 279433.05623289	 231047.16384232	 324471.13950700	 375987.49586461	 292341.75523784	 303534.39655365	 223484.26203921	 213518.36183934
      0.26519985	 170804.67424347	 182880.64192586	 139618.58689585	 139618.58689585	 193264.56861747	 549499.96594114	 734426.37957522	 613951.28837151	 102925.20951958	 295286.30300702	 225677.62406227	  52416.97964789	 671020.53072477	 472869.54722689	 200658.42303109	1696533.49518320	1696533.49518320	 834197.74684758	1320651.16487917	  45365.54570956	 414235.96096503	 340263.39930188	1284199.37306144	  95535.58701780	1044733.31277139	 924562.05502990	 644062.86536363	 302622.33622685	 279433.05622461	 231047.16384232	 324471.13950700	 375987.49586458	 292341.75523785	 303534.39655365	 223484.26203921	 213518.36183879	 170804.67424347	 182880.64192586	 139618.58689585	 139618.58689585	 193264.56861747	 549499.96594114	 734426.37957522	 613951.28837151	 102925.20951958	 295286.30300702	 225677.62406226	  52416.97964801	 671020.53072364	 472869.54722689	 200658.42303109	1696533.49518320	1696533.49518320	 834197.74684773	1320651.16487869	  45365.54570963	 414235.96096503	 340263.39930188	1284199.37306144	  95535.58701780	1044733.31277139	 924562.05502991	 644062.86536363	 302622.33622685	 279433.05623289	 231047.16384232	 324471.13950700	 375987.49586461	 292341.75523784	 303534.39655365	 223484.26203921	 213518.36183934
      0.26814651	 170804.67424347	 182880.64192586	 139618.58689585	 139618.58689585	 193264.56861747	 549499.96594114	 734426.37957522	 613951.28837151	 102925.20951958	 295286.30300702	 225677.62406227	  52416.97964789	 671020.53072477	 472869.54722689	 200658.42303109	1696533.49518320	1696533.49518320	 834197.74684758	1320651.16487917	  45365.54570956	 414235.96096503	 340263.39930188	1284199.37306144	  95535.58701780	1044733.31277139	 924562.05502990	 644062.86536363	 302622.33622685	 279433.05622461	 231047.16384232	 324471.13950700	 375987.49586458	 292341.75523785	 303534.39655365	 223484.26203921	 213518.36183879	 170804.67424347	 182880.64192586	 139618.58689585	 139618.58689585	 193264.56861747	 549499.96594114	 734426.37957522	 613951.28837151	 102925.20951958	 295286.30300702	 225677.62406226	  52416.97964801	 671020.53072364	 472869.54722689	 200658.42303109	1696533.49518320	1696533.49518320	 834197.74684773	1320651.16487869	  45365.54570963	 414235.96096503	 340263.39930188	1284199.37306144	  95535.58701780	1044733.31277139	 924562.05502991	 644062.86536363	 302622.33622685	 279433.05623289	 231047.16384232	 324471.13950700	 375987.49586461	 292341.75523784	 303534.39655365	 223484.26203921	 213518.36183934
      0.27109318	 170804.67424347	 182880.64192586	 139618.58689585	 139618.58689585	 193264.56861747	 549499.96594114	 734426.37957522	 613951.28837151	 102925.20951958	 295286.30300702	 225677.62406227	  52416.97964789	 671020.53072477	 472869.54722689	 200658.42303109	1696533.49518320	1696533.49518320	 834197.74684758	1320651.16487917	  45365.54570956	 414235.96096503	 340263.39930188	1284199.37306144	  95535.58701780	1044733.31277139	 924562.05502990	 644062.86536363	 302622.33622685	 279433.05622461	 231047.16384232	 324471.13950700	 375987.49586458	 292341.75523785	 303534.39655365	 223484.26203921	 213518.36183879	 170804.67424347	 182880.64192586	 139618.58689585	 139618.58689585	 193264.56861747	 549499.96594114	 734426.37957522	 613951.28837151	 102925.20951958	 295286.30300702	 225677.62406226	  52416.97964801	 671020.53072364	 472869.54722689	 200658.42303109	1696533.49518320	1696533.49518320	 834197.74684773	1320651.16487869	  45365.54570963	 414235.96096503	 340263.39930188	1284199.37306144	  95535.58701780	1044733.31277139	 924562.05502991	 644062.86536363	 302622.33622685	 279433.05623289	 231047.16384232	 324471.13950700	 375987.49586461	 292341.75523784	 303534.39655365	 223484.26203921	 213518.36183934
      0.27403985	 170804.67424347	 182880.64192586	 139618.58689585	 139618.58689585	 193264.56861747	 549499.96594114	 734426.37957522	 613951.28837151	 102925.20951958	 295286.30300702	 225677.62406227	  52416.97964789	 671020.53072477	 472869.54722689	 200658.42303109	1696533.49518320	1696533.49518320	 834197.74684758	1320651.16487917	  45365.54570956	 414235.96096503	 340263.39930188	1284199.37306144	  95535.58701780	1044733.31277139	 924562.05502990	 644062.86536363	 302622.33622685	 279433.05622461	 231047.16384232	 324471.13950700	 375987.49586458	 292341.75523785	 303534.39655365	 223484.26203921	 213518.36183879	 170804.67424347	 182880.64192586	 139618.58689585	 139618.58689585	 193264.56861747	 549499.96594114	 734426.37957522	 613951.28837151	 102925.20951958	 295286.30300702	 225677.62406226	  52416.97964801	 671020.53072364	 472869.54722689	 200658.42303109	1696533.49518320	1696533.49518320	 834197.74684773	1320651.16487869	  45365.54570963	 414235.96096503	 340263.39930188	1284199.37306144	  95535.58701780	1044733.31277139	 924562.05502991	 644062.86536363	 302622.33622685	 279433.05623289	 231047.16384232	 324471.13950700	 375987.49586461	 292341.75523784	 303534.39655365	 223484.26203921	 213518.36183934
      0.27698651	 170804.67424347	 182880.64192586	 139618.58689585	 139618.58689585	 193264.56861747	 549499.96594114	 734426.37957522	 613951.28837151	 102925.20951958	 295286.30300702	 225677.62406227	  52416.97964789	 671020.53072477	 472869.54722689	 200658.42303109	1696533.49518320	1696533.49518320	 834197.74684758	1320651.16487917	  45365.54570956	 414235.96096503	 340263.39930188	1284199.37306144	  95535.58701780	1044733.31277139	 924562.05502990	 644062.86536363	 302622.33622685	 279433.05622461	 231047.16384232	 324471.13950700	 375987.49586458	 292341.75523785	 303534.39655365	 223484.26203921	 213518.36183879	 170804.67424347	 182880.64192586	 139618.58689585	 139618.58689585	 193264.56861747	 549499.96594114	 734426.37957522	 613951.28837151	 102925.20951958	 295286.30300702	 225677.62406226	  52416.97964801	 671020.53072364	 472869.54722689	 200658.42303109	1696533.49518320	1696533.49518320	 834197.74684773	1320651.16487869	  45365.54570963	 414235.96096503	 340263.39930188	1284199.37306144	  95535.58701780	1044733.31277139	 924562.05502991	 644062.86536363	 302622.33622685	 279433.05623289	 231047.16384232	 324471.13950700	 375987.49586461	 292341.75523784	 303534.39655365	 223484.26203921	 213518.36183934
      0.27993317	 170804.67424347	 182880.64192586	 139618.58689585	 139618.58689585	 193264.56861747	 549499.96594114	 734426.37957522	 613951.28837151	 102925.20951958	 295286.30300702	 225677.62406227	  52416.97964789	 671020.53072477	 472869.54722689	 200658.42303109	1696533.49518320	1696533.49518320	 834197.74684758	1320651.16487917	  45365.54570956	 414235.96096503	 340263.39930188	1284199.37306144	  95535.58701780	1044733.31277139	 924562.05502990	 644062.86536363	 302622.33622685	 279433.05622461	 231047.16384232	 324471.13950700	 375987.49586458	 292341.75523785	 303534.39655365	 223484.26203921	 213518.36183879	 170804.67424347	 182880.64192586	 139618.58689585	 139618.58689585	 193264.56861747	 549499.96594114	 734426.37957522	 613951.28837151	 102925.20951958	 295286.30300702	 225677.62406226	  52416.97964801	 671020.53072364	 472869.54722689	 200658.42303109	1696533.49518320	1696533.49518320	 834197.74684773	1320651.16487869	  45365.54570963	 414235.96096503	 340263.39930188	1284199.37306144	  95535.58701780	1044733.31277139	 924562.05502991	 644062.86536363	 302622.33622685	 279433.05623289	 231047.16384232	 324471.13950700	 375987.49586461	 292341.75523784	 303534.39655365	 223484.26203921	 213518.36183934
      0.28287984	 170804.67424347	 182880.64192586	 139618.58689585	 139618.58689585	 193264.56861747	 549499.96594114	 734426.37957522	 613951.28837151	 102925.20951958	 295286.30300702	 225677.62406227	  52416.97964789	 671020.53072477	 472869.54722689	 200658.42303109	1696533.49518320	1696533.49518320	 834197.74684758	1320651.16487917	  45365.54570956	 414235.96096503	 340263.39930188	1284199.37306144	  95535.58701780	1044733.31277139	 924562.05502990	 644062.86536363	 302622.33622685	 279433.05622461	 231047.16384232	 324471.13950700	 375987.49586458	 292341.75523785	 303534.39655365	 223484.26203921	 213518.36183879	 170804.67424347	 182880.64192586	 139618.58689585	 139618.58689585	 193264.56861747	 549499.96594114	 734426.37957522	 613951.28837151	 102925.20951958	 295286.30300702	 225677.62406226	  52416.97964801	 671020.53072364	 472869.54722689	 200658.42303109	1696533.49518320	1696533.49518320	 834197.74684773	1320651.16487869	  45365.54570963	 414235.96096503	 340263.39930188	1284199.37306144	  95535.58701780	1044733.31277139	 924562.05502991	 644062.86536363	 302622.33622685	 279433.05623289	 231047.16384232	 324471.13950700	 375987.49586461	 292341.75523784	 303534.39655365	 223484.26203921	 213518.36183934
      0.28582651	 170804.67424347	 182880.64192586	 139618.58689585	 139618.58689585	 193264.56861747	 549499.96594114	 734426.37957522	 613951.28837151	 102925.20951958	 295286.30300702	 225677.62406227	  52416.97964789	 671020.53072477	 472869.54722689	 200658.42303109	1696533.49518320	1696533.49518320	 834197.74684758	1320651.16487917	  45365.54570956	 414235.96096503	 340263.39930188	1284199.37306144	  95535.58701780	1044733.31277139	 924562.05502990	 644062.86536363	 302622.33622685	 279433.05622461	 231047.16384232	 324471.13950700	 375987.49586458	 292341.75523785	 303534.39655365	 223484.26203921	 213518.36183879	 170804.67424347	 182880.64192586	 139618.58689585	 139618.58689585	 193264.56861747	 549499.96594114	 734426.37957522	 613951.28837151	 102925.20951958	 295286.30300702	 225677.62406226	  52416.97964801	 671020.53072364	 472869.54722689	 200658.42303109	1696533.49518320	1696533.49518320	 834197.74684773	1320651.16487869	  45365.54570963	 414235.96096503	 340263.39930188	1284199.37306144	  95535.58701780	1044733.31277139	 924562.05502991	 644062.86536363	 302622.33622685	 279433.05623289	 231047.16384232	 324471.13950700	 375987.49586461	 292341.75523784	 303534.39655365	 223484.26203921	 213518.36183934
      0.28877317	 170804.67424347	 182880.64192586	 139618.58689585	 139618.58689585	 193264.56861747	 549499.96594114	 734426.37957522	 613951.28837151	 102925.20951958	 295286.30300702	 225677.62406227	  52416.97964789	 671020.53072477	 472869.54722689	 200658.42303109	1696533.49518320	1696533.49518320	 834197.74684758	1320651.16487917	  45365.54570956	 414235.96096503	 340263.39930188	1284199.37306144	  95535.58701780	1044733.31277139	 924562.05502990	 644062.86536363	 302622.33622685	 279433.05622461	 231047.16384232	 324471.13950700	 375987.49586458	 292341.75523785	 303534.39655365	 223484.26203921	 213518.36183879	 170804.67424347	 182880.64192586	 139618.58689585	 139618.58689585	 193264.56861747	 549499.96594114	 734426.37957522	 613951.28837151	 102925.20951958	 295286.30300702	 225677.62406226	  52416.97964801	 671020.53072364	 472869.54722689	 200658.42303109	1696533.49518320	1696533.49518320	 834197.74684773	1320651.16487869	  45365.54570963	 414235.96096503	 340263.39930188	1284199.37306144	  95535.58701780	1044733.31277139	 924562.05502991	 644062.86536363	 302622.33622685	 279433.05623289	 231047.16384232	 324471.13950700	 375987.49586461	 292341.75523784	 303534.39655365	 223484.26203921	 213518.36183934
      0.29171983	 170804.67424347	 182880.64192586	 139618.58689585	 139618.58689585	 193264.56861747	 549499.96594114	 734426.37957522	 613951.28837151	 102925.20951958	 295286.30300702	 225677.62406227	  52416.97964789	 671020.53072477	 472869.54722689	 200658.42303109	1696533.49518320	1696533.49518320	 834197.74684758	1320651.16487917	  45365.54570956	 414235.96096503	 340263.39930188	1284199.37306144	  95535.58701780	1044733.31277139	 924562.05502990	 644062.86536363	 302622.33622685	 279433.05622461	 231047.16384232	 324471.13950700	 375987.49586458	 292341.75523785	 303534.39655365	 223484.26203921	 213518.36183879	 170804.67424347	 182880.64192586	 139618.58689585	 139618.58689585	 193264.56861747	 549499.96594114	 734426.37957522	 613951.28837151	 102925.20951958	 295286.30300702	 225677.62406226	  52416.97964801	 671020.53072364	 472869.54722689	 200658.42303109	1696533.49518320	1696533.49518320	 834197.74684773	1320651.16487869	  45365.54570963	 414235.96096503	 340263.39930188	1284199.37306144	  95535.58701780	1044733.31277139	 924562.05502991	 644062.86536363	 302622.33622685	 279433.05623289	 231047.16384232	 324471.13950700	 375987.49586461	 292341.75523784	 303534.39655365	 223484.26203921	 213518.36183934
      0.29466650	 170804.67424347	 182880.64192586	 139618.58689585	 139618.58689585	 193264.56861747	 549499.96594114	 734426.37957522	 613951.28837151	 102925.20951958	 295286.30300702	 225677.62406227	  52416.97964789	 671020.53072477	 472869.54722689	 200658.42303109	1696533.49518320	1696533.49518320	 834197.74684758	1320651.16487917	  45365.54570956	 414235.96096503	 340263.39930188	1284199.37306144	  95535.58701780	1044733.31277139	 924562.05502990	 644062.86536363	 302622.33622685	 279433.05622461	 231047.16384232	 324471.13950700	 375987.49586458	 292341.75523785	 303534.39655365	 223484.26203921	 213518.36183879	 170804.67424347	 182880.64192586	 139618.58689585	 139618.58689585	 193264.56861747	 549499.96594114	 734426.37957522	 613951.28837151	 102925.20951958	 295286.30300702	 225677.62406226	  52416.97964801	 671020.53072364	 472869.54722689	 200658.42303109	1696533.49518320	1696533.49518320	 834197.74684773	1320651.16487869	  45365.54570963	 414235.96096503	 340263.39930188	1284199.37306144	  95535.58701780	1044733.31277139	 924562.05502991	 644062.86536363	 302622.33622685	 279433.05623289	 231047.16384232	 324471.13950700	 375987.49586461	 292341.75523784	 303534.39655365	 223484.26203921	 213518.36183934
      0.29761317	 170804.67424347	 182880.64192586	 139618.58689585	 139618.58689585	 193264.56861747	 549499.96594114	 734426.37957522	 613951.28837151	 102925.20951958	 295286.30300702	 225677.62406227	  52416.97964789	 671020.53072477	 472869.54722689	 200658.42303109	1696533.49518320	1696533.49518320	 834197.74684758	1320651.16487917	  45365.54570956	 414235.96096503	 340263.39930188	1284199.37306144	  95535.58701780	1044733.31277139	 924562.05502990	 644062.86536363	 302622.33622685	 279433.05622461	 231047.16384232	 324471.13950700	 375987.49586458	 292341.75523785	 303534.39655365	 223484.26203921	 213518.36183879	 170804.67424347	 182880.64192586	 139618.58689585	 139618.58689585	 193264.56861747	 549499.96594114	 734426.37957522	 613951.28837151	 102925.20951958	 295286.30300702	 225677.62406226	  52416.97964801	 671020.53072364	 472869.54722689	 200658.42303109	1696533.49518320	1696533.49518320	 834197.74684773	1320651.16487869	  45365.54570963	 414235.96096503	 340263.39930188	1284199.37306144	  95535.58701780	1044733.31277139	 924562.05502991	 644062.86536363	 302622.33622685	 279433.05623289	 231047.16384232	 324471.13950700	 375987.49586461	 292341.75523784	 303534.39655365	 223484.26203921	 213518.36183934
      0.30055983	 170804.67424347	 182880.64192586	 139618.58689585	 139618.58689585	 193264.56861747	 549499.96594114	 734426.37957522	 613951.28837151	 102925.20951958	 295286.30300702	 225677.62406227	  52416.97964789	 671020.53072477	 472869.54722689	 200658.42303109	1696533.49518320	1696533.49518320	 834197.74684758	1320651.16487917	  45365.54570956	 414235.96096503	 340263.39930188	1284199.37306144	  95535.58701780	1044733.31277139	 924562.05502990	 644062.86536363	 302622.33622685	 279433.05622461	 231047.16384232	 324471.13950700	 375987.49586458	 292341.75523785	 303534.39655365	 223484.26203921	 213518.36183879	 170804.67424347	 182880.64192586	 139618.58689585	 139618.58689585	 193264.56861747	 549499.96594114	 734426.37957522	 613951.28837151	 102925.20951958	 295286.30300702	 225677.62406226	  52416.97964801	 671020.53072364	 472869.54722689	 200658.42303109	1696533.49518320	1696533.49518320	 834197.74684773	1320651.16487869	  45365.54570963	 414235.96096503	 340263.39930188	1284199.37306144	  95535.58701780	1044733.31277139	 924562.05502991	 644062.86536363	 302622.33622685	 279433.05623289	 231047.16384232	 324471.13950700	 375987.49586461	 292341.75523784	 303534.39655365	 223484.26203921	 213518.36183934
      0.30350649	 170804.67424347	 182880.64192586	 139618.58689585	 139618.58689585	 193264.56861747	 549499.96594114	 734426.37957522	 613951.28837151	 102925.20951958	 295286.30300702	 225677.62406227	  52416.97964789	 671020.53072477	 472869.54722689	 200658.42303109	1696533.49518320	1696533.49518320	 834197.74684758	1320651.16487917	  45365.54570956	 414235.96096503	 340263.39930188	1284199.37306144	  95535.58701780	1044733.31277139	 924562.05502990	 644062.86536363	 302622.33622685	 279433.05622461	 231047.16384232	 324471.13950700	 375987.49586458	 292341.75523785	 303534.39655365	 223484.26203921	 213518.36183879	 170804.67424347	 182880.64192586	 139618.58689585	 139618.58689585	 193264.56861747	 549499.96594114	 734426.37957522	 613951.28837151	 102925.20951958	 295286.30300702	 225677.62406226	  52416.97964801	 671020.53072364	 472869.54722689	 200658.42303109	1696533.49518320	1696533.49518320	 834197.74684773	1320651.16487869	  45365.54570963	 414235.96096503	 340263.39930188	1284199.37306144	  95535.58701780	1044733.31277139	 924562.05502991	 644062.86536363	 302622.33622685	 279433.05623289	 231047.16384232	 324471.13950700	 375987.49586461	 292341.75523784	 303534.39655365	 223484.26203921	 213518.36183934
      0.30645316	 170804.67424347	 182880.64192586	 139618.58689585	 139618.58689585	 193264.56861747	 549499.96594114	 734426.37957522	 613951.28837151	 102925.20951958	 295286.30300702	 225677.62406227	  52416.97964789	 671020.53072477	 472869.54722689	 200658.42303109	1696533.49518320	1696533.49518320	 834197.74684758	1320651.16487917	  45365.54570956	 414235.96096503	 340263.39930188	1284199.37306144	  95535.58701780	1044733.31277139	 924562.05502990	 644062.86536363	 302622.33622685	 279433.05622461	 231047.16384232	 324471.13950700	 375987.49586458	 292341.75523785	 303534.39655365	 223484.26203921	 213518.36183879	 170804.67424347	 182880.64192586	 139618.58689585	 139618.58689585	 193264.56861747	 549499.96594114	 734426.37957522	 613951.28837151	 102925.20951958	 295286.30300702	 225677.62406226	  52416.97964801	 671020.53072364	 472869.54722689	 200658.42303109	1696533.49518320	1696533.49518320	 834197.74684773	1320651.16487869	  45365.54570963	 414235.96096503	 340263.39930188	1284199.37306144	  95535.58701780	1044733.31277139	 924562.05502991	 644062.86536363	 302622.33622685	 279433.05623289	 231047.16384232	 324471.13950700	 375987.49586461	 292341.75523784	 303534.39655365	 223484.26203921	 213518.36183934
      0.30939983	 170804.67424347	 182880.64192586	 139618.58689585	 139618.58689585	 193264.56861747	 549499.96594114	 734426.37957522	 613951.28837151	 102925.20951958	 295286.30300702	 225677.62406227	  52416.97964789	 671020.53072477	 472869.54722689	 200658.42303109	1696533.49518320	1696533.49518320	 834197.74684758	1320651.16487917	  45365.54570956	 414235.96096503	 340263.39930188	1284199.37306144	  95535.58701780	1044733.31277139	 924562.05502990	 644062.86536363	 302622.33622685	 279433.05622461	 231047.16384232	 324471.13950700	 375987.49586458	 292341.75523785	 303534.39655365	 223484.26203921	 213518.36183879	 170804.67424347	 182880.64192586	 139618.58689585	 139618.58689585	 193264.56861747	 549499.96594114	 734426.37957522	 613951.28837151	 102925.20951958	 295286.30300702	 225677.62406226	  52416.97964801	 671020.53072364	 472869.54722689	 200658.42303109	1696533.49518320	1696533.49518320	 834197.74684773	1320651.16487869	  45365.54570963	 414235.96096503	 340263.39930188	1284199.37306144	  95535.58701780	1044733.31277139	 924562.05502991	 644062.86536363	 302622.33622685	 279433.05623289	 231047.16384232	 324471.13950700	 375987.49586461	 292341.75523784	 303534.39655365	 223484.26203921	 213518.36183934
      0.31234649	 170804.67424347	 182880.64192586	 139618.58689585	 139618.58689585	 193264.56861747	 549499.96594114	 734426.37957522	 613951.28837151	 102925.20951958	 295286.30300702	 225677.62406227	  52416.97964789	 671020.53072477	 472869.54722689	 200658.42303109	1696533.49518320	1696533.49518320	 834197.74684758	1320651.16487917	  45365.54570956	 414235.96096503	 340263.39930188	1284199.37306144	  95535.58701780	1044733.31277139	 924562.05502990	 644062.86536363	 302622.33622685	 279433.05622461	 231047.16384232	 324471.13950700	 375987.49586458	 292341.75523785	 303534.39655365	 223484.26203921	 213518.36183879	 170804.67424347	 182880.64192586	 139618.58689585	 139618.58689585	 193264.56861747	 549499.96594114	 734426.37957522	 613951.28837151	 102925.20951958	 295286.30300702	 225677.62406226	  52416.97964801	 671020.53072364	 472869.54722689	 200658.42303109	1696533.49518320	1696533.49518320	 834197.74684773	1320651.16487869	  45365.54570963	 414235.96096503	 340263.39930188	1284199.37306144	  95535.58701780	1044733.31277139	 924562.05502991	 644062.86536363	 302622.33622685	 279433.05623289	 231047.16384232	 324471.13950700	 375987.49586461	 292341.75523784	 303534.39655365	 223484.26203921	 213518.36183934
      0.31529315	 170804.67424347	 182880.64192586	 139618.58689585	 139618.58689585	 193264.56861747	 549499.96594114	 734426.37957522	 613951.28837151	 102925.20951958	 295286.30300702	 225677.62406227	  52416.97964789	 671020.53072477	 472869.54722689	 200658.42303109	1696533.49518320	1696533.49518320	 834197.74684758	1320651.16487917	  45365.54570956	 414235.96096503	 340263.39930188	1284199.37306144	  95535.58701780	1044733.31277139	 924562.05502990	 644062.86536363	 302622.33622685	 279433.05622461	 231047.16384232	 324471.13950700	 375987.49586458	 292341.75523785	 303534.39655365	 223484.26203921	 213518.36183879	 170804.67424347	 182880.64192586	 139618.58689585	 139618.58689585	 193264.56861747	 549499.96594114	 734426.37957522	 613951.28837151	 102925.20951958	 295286.30300702	 225677.62406226	  52416.97964801	 671020.53072364	 472869.54722689	 200658.42303109	1696533.49518320	1696533.49518320	 834197.74684773	1320651.16487869	  45365.54570963	 414235.96096503	 340263.39930188	1284199.37306144	  95535.58701780	1044733.31277139	 924562.05502991	 644062.86536363	 302622.33622685	 279433.05623289	 231047.16384232	 324471.13950700	 375987.49586461	 292341.75523784	 303534.39655365	 223484.26203921	 213518.36183934
      0.31823982	 170804.67424347	 182880.64192586	 139618.58689585	 139618.58689585	 193264.56861747	 549499.96594114	 734426.37957522	 613951.28837151	 102925.20951958	 295286.30300702	 225677.62406227	  52416.97964789	 671020.53072477	 472869.54722689	 200658.42303109	1696533.49518320	1696533.49518320	 834197.74684758	1320651.16487917	  45365.54570956	 414235.96096503	 340263.39930188	1284199.37306144	  95535.58701780	1044733.31277139	 924562.05502990	 644062.86536363	 302622.33622685	 279433.05622461	 231047.16384232	 324471.13950700	 375987.49586458	 292341.75523785	 303534.39655365	 223484.26203921	 213518.36183879	 170804.67424347	 182880.64192586	 139618.58689585	 139618.58689585	 193264.56861747	 549499.96594114	 734426.37957522	 613951.28837151	 102925.20951958	 295286.30300702	 225677.62406226	  52416.97964801	 671020.53072364	 472869.54722689	 200658.42303109	1696533.49518320	1696533.49518320	 834197.74684773	1320651.16487869	  45365.54570963	 414235.96096503	 340263.39930188	1284199.37306144	  95535.58701780	1044733.31277139	 924562.05502991	 644062.86536363	 302622.33622685	 279433.05623289	 231047.16384232	 324471.13950700	 375987.49586461	 292341.75523784	 303534.39655365	 223484.26203921	 213518.36183934
      0.32118648	 170804.67424347	 182880.64192586	 139618.58689585	 139618.58689585	 193264.56861747	 549499.96594114	 734426.37957522	 613951.28837151	 102925.20951958	 295286.30300702	 225677.62406227	  52416.97964789	 671020.53072477	 472869.54722689	 200658.42303109	1696533.49518320	1696533.49518320	 834197.74684758	1320651.16487917	  45365.54570956	 414235.96096503	 340263.39930188	1284199.37306144	  95535.58701780	1044733.31277139	 924562.05502990	 644062.86536363	 302622.33622685	 279433.05622461	 231047.16384232	 324471.13950700	 375987.49586458	 292341.75523785	 303534.39655365	 223484.26203921	 213518.36183879	 170804.67424347	 182880.64192586	 139618.58689585	 139618.58689585	 193264.56861747	 549499.96594114	 734426.37957522	 613951.28837151	 102925.20951958	 295286.30300702	 225677.62406226	  52416.97964801	 671020.53072364	 472869.54722689	 200658.42303109	1696533.49518320	1696533.49518320	 834197.74684773	1320651.16487869	  45365.54570963	 414235.96096503	 340263.39930188	1284199.37306144	  95535.58701780	1044733.31277139	 924562.05502991	 644062.86536363	 302622.33622685	 279433.05623289	 231047.16384232	 324471.13950700	 375987.49586461	 292341.75523784	 303534.39655365	 223484.26203921	 213518.36183934
      0.32413315	 170804.67424347	 182880.64192586	 139618.58689585	 139618.58689585	 193264.56861747	 549499.96594114	 734426.37957522	 613951.28837151	 102925.20951958	 295286.30300702	 225677.62406227	  52416.97964789	 671020.53072477	 472869.54722689	 200658.42303109	1696533.49518320	1696533.49518320	 834197.74684758	1320651.16487917	  45365.54570956	 414235.96096503	 340263.39930188	1284199.37306144	  95535.58701780	1044733.31277139	 924562.05502990	 644062.86536363	 302622.33622685	 279433.05622461	 231047.16384232	 324471.13950700	 375987.49586458	 292341.75523785	 303534.39655365	 223484.26203921	 213518.36183879	 170804.67424347	 182880.64192586	 139618.58689585	 139618.58689585	 193264.56861747	 549499.96594114	 734426.37957522	 613951.28837151	 102925.20951958	 295286.30300702	 225677.62406226	  52416.97964801	 671020.53072364	 472869.54722689	 200658.42303109	1696533.49518320	1696533.49518320	 834197.74684773	1320651.16487869	  45365.54570963	 414235.96096503	 340263.39930188	1284199.37306144	  95535.58701780	1044733.31277139	 924562.05502991	 644062.86536363	 302622.33622685	 279433.05623289	 231047.16384232	 324471.13950700	 375987.49586461	 292341.75523784	 303534.39655365	 223484.26203921	 213518.36183934
      0.32707982	 170804.67424347	 182880.64192586	 139618.58689585	 139618.58689585	 193264.56861747	 549499.96594114	 734426.37957522	 613951.28837151	 102925.20951958	 295286.30300702	 225677.62406227	  52416.97964789	 671020.53072477	 472869.54722689	 200658.42303109	1696533.49518320	1696533.49518320	 834197.74684758	1320651.16487917	  45365.54570956	 414235.96096503	 340263.39930188	1284199.37306144	  95535.58701780	1044733.31277139	 924562.05502990	 644062.86536363	 302622.33622685	 279433.05622461	 231047.16384232	 324471.13950700	 375987.49586458	 292341.75523785	 303534.39655365	 223484.26203921	 213518.36183879	 170804.67424347	 182880.64192586	 139618.58689585	 139618.58689585	 193264.56861747	 549499.96594114	 734426.37957522	 613951.28837151	 102925.20951958	 295286.30300702	 225677.62406226	  52416.97964801	 671020.53072364	 472869.54722689	 200658.42303109	1696533.49518320	1696533.49518320	 834197.74684773	1320651.16487869	  45365.54570963	 414235.96096503	 340263.39930188	1284199.37306144	  95535.58701780	1044733.31277139	 924562.05502991	 644062.86536363	 302622.33622685	 279433.05623289	 231047.16384232	 324471.13950700	 375987.49586461	 292341.75523784	 303534.39655365	 223484.26203921	 213518.36183934
      0.33002648	 170804.67424347	 182880.64192586	 139618.58689585	 139618.58689585	 193264.56861747	 549499.96594114	 734426.37957522	 613951.28837151	 102925.20951958	 295286.30300702	 225677.62406227	  52416.97964789	 671020.53072477	 472869.54722689	 200658.42303109	1696533.49518320	1696533.49518320	 834197.74684758	1320651.16487917	  45365.54570956	 414235.96096503	 340263.39930188	1284199.37306144	  95535.58701780	1044733.31277139	 924562.05502990	 644062.86536363	 302622.33622685	 279433.05622461	 231047.16384232	 324471.13950700	 375987.49586458	 292341.75523785	 303534.39655365	 223484.26203921	 213518.36183879	 170804.67424347	 182880.64192586	 139618.58689585	 139618.58689585	 193264.56861747	 549499.96594114	 734426.37957522	 613951.28837151	 102925.20951958	 295286.30300702	 225677.62406226	  52416.97964801	 671020.53072364	 472869.54722689	 200658.42303109	1696533.49518320	1696533.49518320	 834197.74684773	1320651.16487869	  45365.54570963	 414235.96096503	 340263.39930188	1284199.37306144	  95535.58701780	1044733.31277139	 924562.05502991	 644062.86536363	 302622.33622685	 279433.05623289	 231047.16384232	 324471.13950700	 375987.49586461	 292341.75523784	 303534.39655365	 223484.26203921	 213518.36183934
      0.33297314	 170804.67424347	 182880.64192586	 139618.58689585	 139618.58689585	 193264.56861747	 549499.96594114	 734426.37957522	 613951.28837151	 102925.20951958	 295286.30300702	 225677.62406227	  52416.97964789	 671020.53072477	 472869.54722689	 200658.42303109	1696533.49518320	1696533.49518320	 834197.74684758	1320651.16487917	  45365.54570956	 414235.96096503	 340263.39930188	1284199.37306144	  95535.58701780	1044733.31277139	 924562.05502990	 644062.86536363	 302622.33622685	 279433.05622461	 231047.16384232	 324471.13950700	 375987.49586458	 292341.75523785	 303534.39655365	 223484.26203921	 213518.36183879	 170804.67424347	 182880.64192586	 139618.58689585	 139618.58689585	 193264.56861747	 549499.96594114	 734426.37957522	 613951.28837151	 102925.20951958	 295286.30300702	 225677.62406226	  52416.97964801	 671020.53072364	 472869.54722689	 200658.42303109	1696533.49518320	1696533.49518320	 834197.74684773	1320651.16487869	  45365.54570963	 414235.96096503	 340263.39930188	1284199.37306144	  95535.58701780	1044733.31277139	 924562.05502991	 644062.86536363	 302622.33622685	 279433.05623289	 231047.16384232	 324471.13950700	 375987.49586461	 292341.75523784	 303534.39655365	 223484.26203921	 213518.36183934
      0.33591981	 170804.67424347	 182880.64192586	 139618.58689585	 139618.58689585	 193264.56861747	 549499.96594114	 734426.37957522	 613951.28837151	 102925.20951958	 295286.30300702	 225677.62406227	  52416.97964789	 671020.53072477	 472869.54722689	 200658.42303109	1696533.49518320	1696533.49518320	 834197.74684758	1320651.16487917	  45365.54570956	 414235.96096503	 340263.39930188	1284199.37306144	  95535.58701780	1044733.31277139	 924562.05502990	 644062.86536363	 302622.33622685	 279433.05622461	 231047.16384232	 324471.13950700	 375987.49586458	 292341.75523785	 303534.39655365	 223484.26203921	 213518.36183879	 170804.67424347	 182880.64192586	 139618.58689585	 139618.58689585	 193264.56861747	 549499.96594114	 734426.37957522	 613951.28837151	 102925.20951958	 295286.30300702	 225677.62406226	  52416.97964801	 671020.53072364	 472869.54722689	 200658.42303109	1696533.49518320	1696533.49518320	 834197.74684773	1320651.16487869	  45365.54570963	 414235.96096503	 340263.39930188	1284199.37306144	  95535.58701780	1044733.31277139	 924562.05502991	 644062.86536363	 302622.33622685	 279433.05623289	 231047.16384232	 324471.13950700	 375987.49586461	 292341.75523784	 303534.39655365	 223484.26203921	 213518.36183934
      0.33886648	 170804.67424347	 182880.64192586	 139618.58689585	 139618.58689585	 193264.56861747	 549499.96594114	 734426.37957522	 613951.28837151	 102925.20951958	 295286.30300702	 225677.62406227	  52416.97964789	 671020.53072477	 472869.54722689	 200658.42303109	1696533.49518320	1696533.49518320	 834197.74684758	1320651.16487917	  45365.54570956	 414235.96096503	 340263.39930188	1284199.37306144	  95535.58701780	1044733.31277139	 924562.05502990	 644062.86536363	 302622.33622685	 279433.05622461	 231047.16384232	 324471.13950700	 375987.49586458	 292341.75523785	 303534.39655365	 223484.26203921	 213518.36183879	 170804.67424347	 182880.64192586	 139618.58689585	 139618.58689585	 193264.56861747	 549499.96594114	 734426.37957522	 613951.28837151	 102925.20951958	 295286.30300702	 225677.62406226	  52416.97964801	 671020.53072364	 472869.54722689	 200658.42303109	1696533.49518320	1696533.49518320	 834197.74684773	1320651.16487869	  45365.54570963	 414235.96096503	 340263.39930188	1284199.37306144	  95535.58701780	1044733.31277139	 924562.05502991	 644062.86536363	 302622.33622685	 279433.05623289	 231047.16384232	 324471.13950700	 375987.49586461	 292341.75523784	 303534.39655365	 223484.26203921	 213518.36183934
      0.34181314	 170804.67424347	 182880.64192586	 139618.58689585	 139618.58689585	 193264.56861747	 549499.96594114	 734426.37957522	 613951.28837151	 102925.20951958	 295286.30300702	 225677.62406227	  52416.97964789	 671020.53072477	 472869.54722689	 200658.42303109	1696533.49518320	1696533.49518320	 834197.74684758	1320651.16487917	  45365.54570956	 414235.96096503	 340263.39930188	1284199.37306144	  95535.58701780	1044733.31277139	 924562.05502990	 644062.86536363	 302622.33622685	 279433.05622461	 231047.16384232	 324471.13950700	 375987.49586458	 292341.75523785	 303534.39655365	 223484.26203921	 213518.36183879	 170804.67424347	 182880.64192586	 139618.58689585	 139618.58689585	 193264.56861747	 549499.96594114	 734426.37957522	 613951.28837151	 102925.20951958	 295286.30300702	 225677.62406226	  52416.97964801	 671020.53072364	 472869.54722689	 200658.42303109	1696533.49518320	1696533.49518320	 834197.74684773	1320651.16487869	  45365.54570963	 414235.96096503	 340263.39930188	1284199.37306144	  95535.58701780	1044733.31277139	 924562.05502991	 644062.86536363	 302622.33622685	 279433.05623289	 231047.16384232	 324471.13950700	 375987.49586461	 292341.75523784	 303534.39655365	 223484.26203921	 213518.36183934
      0.34475980	 170804.67424347	 182880.64192586	 139618.58689585	 139618.58689585	 193264.56861747	 549499.96594114	 734426.37957522	 613951.28837151	 102925.20951958	 295286.30300702	 225677.62406227	  52416.97964789	 671020.53072477	 472869.54722689	 200658.42303109	1696533.49518320	1696533.49518320	 834197.74684758	1320651.16487917	  45365.54570956	 414235.96096503	 340263.39930188	1284199.37306144	  95535.58701780	1044733.31277139	 924562.05502990	 644062.86536363	 302622.33622685	 279433.05622461	 231047.16384232	 324471.13950700	 375987.49586458	 292341.75523785	 303534.39655365	 223484.26203921	 213518.36183879	 170804.67424347	 182880.64192586	 139618.58689585	 139618.58689585	 193264.56861747	 549499.96594114	 734426.37957522	 613951.28837151	 102925.20951958	 295286.30300702	 225677.62406226	  52416.97964801	 671020.53072364	 472869.54722689	 200658.42303109	1696533.49518320	1696533.49518320	 834197.74684773	1320651.16487869	  45365.54570963	 414235.96096503	 340263.39930188	1284199.37306144	  95535.58701780	1044733.31277139	 924562.05502991	 644062.86536363	 302622.33622685	 279433.05623289	 231047.16384232	 324471.13950700	 375987.49586461	 292341.75523784	 303534.39655365	 223484.26203921	 213518.36183934
      0.34770647	 170804.67424347	 182880.64192586	 139618.58689585	 139618.58689585	 193264.56861747	 549499.96594114	 734426.37957522	 613951.28837151	 102925.20951958	 295286.30300702	 225677.62406227	  52416.97964789	 671020.53072477	 472869.54722689	 200658.42303109	1696533.49518320	1696533.49518320	 834197.74684758	1320651.16487917	  45365.54570956	 414235.96096503	 340263.39930188	1284199.37306144	  95535.58701780	1044733.31277139	 924562.05502990	 644062.86536363	 302622.33622685	 279433.05622461	 231047.16384232	 324471.13950700	 375987.49586458	 292341.75523785	 303534.39655365	 223484.26203921	 213518.36183879	 170804.67424347	 182880.64192586	 139618.58689585	 139618.58689585	 193264.56861747	 549499.96594114	 734426.37957522	 613951.28837151	 102925.20951958	 295286.30300702	 225677.62406226	  52416.97964801	 671020.53072364	 472869.54722689	 200658.42303109	1696533.49518320	1696533.49518320	 834197.74684773	1320651.16487869	  45365.54570963	 414235.96096503	 340263.39930188	1284199.37306144	  95535.58701780	1044733.31277139	 924562.05502991	 644062.86536363	 302622.33622685	 279433.05623289	 231047.16384232	 324471.13950700	 375987.49586461	 292341.75523784	 303534.39655365	 223484.26203921	 213518.36183934
      0.35065314	 170804.67424347	 182880.64192586	 139618.58689585	 139618.58689585	 193264.56861747	 549499.96594114	 734426.37957522	 613951.28837151	 102925.20951958	 295286.30300702	 225677.62406227	  52416.97964789	 671020.53072477	 472869.54722689	 200658.42303109	1696533.49518320	1696533.49518320	 834197.74684758	1320651.16487917	  45365.54570956	 414235.96096503	 340263.39930188	1284199.37306144	  95535.58701780	1044733.31277139	 924562.05502990	 644062.86536363	 302622.33622685	 279433.05622461	 231047.16384232	 324471.13950700	 375987.49586458	 292341.75523785	 303534.39655365	 223484.26203921	 213518.36183879	 170804.67424347	 182880.64192586	 139618.58689585	 139618.58689585	 193264.56861747	 549499.96594114	 734426.37957522	 613951.28837151	 102925.20951958	 295286.30300702	 225677.62406226	  52416.97964801	 671020.53072364	 472869.54722689	 200658.42303109	1696533.49518320	1696533.49518320	 834197.74684773	1320651.16487869	  45365.54570963	 414235.96096503	 340263.39930188	1284199.37306144	  95535.58701780	1044733.31277139	 924562.05502991	 644062.86536363	 302622.33622685	 279433.05623289	 231047.16384232	 324471.13950700	 375987.49586461	 292341.75523784	 303534.39655365	 223484.26203921	 213518.36183934
      0.35359980	 170804.67424347	 182880.64192586	 139618.58689585	 139618.58689585	 193264.56861747	 549499.96594114	 734426.37957522	 613951.28837151	 102925.20951958	 295286.30300702	 225677.62406227	  52416.97964789	 671020.53072477	 472869.54722689	 200658.42303109	1696533.49518320	1696533.49518320	 834197.74684758	1320651.16487917	  45365.54570956	 414235.96096503	 340263.39930188	1284199.37306144	  95535.58701780	1044733.31277139	 924562.05502990	 644062.86536363	 302622.33622685	 279433.05622461	 231047.16384232	 324471.13950700	 375987.49586458	 292341.75523785	 303534.39655365	 223484.26203921	 213518.36183879	 170804.67424347	 182880.64192586	 139618.58689585	 139618.58689585	 193264.56861747	 549499.96594114	 734426.37957522	 613951.28837151	 102925.20951958	 295286.30300702	 225677.62406226	  52416.97964801	 671020.53072364	 472869.54722689	 200658.42303109	1696533.49518320	1696533.49518320	 834197.74684773	1320651.16487869	  45365.54570963	 414235.96096503	 340263.39930188	1284199.37306144	  95535.58701780	1044733.31277139	 924562.05502991	 644062.86536363	 302622.33622685	 279433.05623289	 231047.16384232	 324471.13950700	 375987.49586461	 292341.75523784	 303534.39655365	 223484.26203921	 213518.36183934
      0.35654646	 170804.67424347	 182880.64192586	 139618.58689585	 139618.58689585	 193264.56861747	 549499.96594114	 734426.37957522	 613951.28837151	 102925.20951958	 295286.30300702	 225677.62406227	  52416.97964789	 671020.53072477	 472869.54722689	 200658.42303109	1696533.49518320	1696533.49518320	 834197.74684758	1320651.16487917	  45365.54570956	 414235.96096503	 340263.39930188	1284199.37306144	  95535.58701780	1044733.31277139	 924562.05502990	 644062.86536363	 302622.33622685	 279433.05622461	 231047.16384232	 324471.13950700	 375987.49586458	 292341.75523785	 303534.39655365	 223484.26203921	 213518.36183879	 170804.67424347	 182880.64192586	 139618.58689585	 139618.58689585	 193264.56861747	 549499.96594114	 734426.37957522	 613951.28837151	 102925.20951958	 295286.30300702	 225677.62406226	  52416.97964801	 671020.53072364	 472869.54722689	 200658.42303109	1696533.49518320	1696533.49518320	 834197.74684773	1320651.16487869	  45365.54570963	 414235.96096503	 340263.39930188	1284199.37306144	  95535.58701780	1044733.31277139	 924562.05502991	 644062.86536363	 302622.33622685	 279433.05623289	 231047.16384232	 324471.13950700	 375987.49586461	 292341.75523784	 303534.39655365	 223484.26203921	 213518.36183934
      0.35949313	 170804.67424347	 182880.64192586	 139618.58689585	 139618.58689585	 193264.56861747	 549499.96594114	 734426.37957522	 613951.28837151	 102925.20951958	 295286.30300702	 225677.62406227	  52416.97964789	 671020.53072477	 472869.54722689	 200658.42303109	1696533.49518320	1696533.49518320	 834197.74684758	1320651.16487917	  45365.54570956	 414235.96096503	 340263.39930188	1284199.37306144	  95535.58701780	1044733.31277139	 924562.05502990	 644062.86536363	 302622.33622685	 279433.05622461	 231047.16384232	 324471.13950700	 375987.49586458	 292341.75523785	 303534.39655365	 223484.26203921	 213518.36183879	 170804.67424347	 182880.64192586	 139618.58689585	 139618.58689585	 193264.56861747	 549499.96594114	 734426.37957522	 613951.28837151	 102925.20951958	 295286.30300702	 225677.62406226	  52416.97964801	 671020.53072364	 472869.54722689	 200658.42303109	1696533.49518320	1696533.49518320	 834197.74684773	1320651.16487869	  45365.54570963	 414235.96096503	 340263.39930188	1284199.37306144	  95535.58701780	1044733.31277139	 924562.05502991	 644062.86536363	 302622.33622685	 279433.05623289	 231047.16384232	 324471.13950700	 375987.49586461	 292341.75523784	 303534.39655365	 223484.26203921	 213518.36183934
      0.36243980	 170804.67424347	 182880.64192586	 139618.58689585	 139618.58689585	 193264.56861747	 549499.96594114	 734426.37957522	 613951.28837151	 102925.20951958	 295286.30300702	 225677.62406227	  52416.97964789	 671020.53072477	 472869.54722689	 200658.42303109	1696533.49518320	1696533.49518320	 834197.74684758	1320651.16487917	  45365.54570956	 414235.96096503	 340263.39930188	1284199.37306144	  95535.58701780	1044733.31277139	 924562.05502990	 644062.86536363	 302622.33622685	 279433.05622461	 231047.16384232	 324471.13950700	 375987.49586458	 292341.75523785	 303534.39655365	 223484.26203921	 213518.36183879	 170804.67424347	 182880.64192586	 139618.58689585	 139618.58689585	 193264.56861747	 549499.96594114	 734426.37957522	 613951.28837151	 102925.20951958	 295286.30300702	 225677.62406226	  52416.97964801	 671020.53072364	 472869.54722689	 200658.42303109	1696533.49518320	1696533.49518320	 834197.74684773	1320651.16487869	  45365.54570963	 414235.96096503	 340263.39930188	1284199.37306144	  95535.58701780	1044733.31277139	 924562.05502991	 644062.86536363	 302622.33622685	 279433.05623289	 231047.16384232	 324471.13950700	 375987.49586461	 292341.75523784	 303534.39655365	 223484.26203921	 213518.36183934
      0.36538646	 170804.67424347	 182880.64192586	 139618.58689585	 139618.58689585	 193264.56861747	 549499.96594114	 734426.37957522	 613951.28837151	 102925.20951958	 295286.30300702	 225677.62406227	  52416.97964789	 671020.53072477	 472869.54722689	 200658.42303109	1696533.49518320	1696533.49518320	 834197.74684758	1320651.16487917	  45365.54570956	 414235.96096503	 340263.39930188	1284199.37306144	  95535.58701780	1044733.31277139	 924562.05502990	 644062.86536363	 302622.33622685	 279433.05622461	 231047.16384232	 324471.13950700	 375987.49586458	 292341.75523785	 303534.39655365	 223484.26203921	 213518.36183879	 170804.67424347	 182880.64192586	 139618.58689585	 139618.58689585	 193264.56861747	 549499.96594114	 734426.37957522	 613951.28837151	 102925.20951958	 295286.30300702	 225677.62406226	  52416.97964801	 671020.53072364	 472869.54722689	 200658.42303109	1696533.49518320	1696533.49518320	 834197.74684773	1320651.16487869	  45365.54570963	 414235.96096503	 340263.39930188	1284199.37306144	  95535.58701780	1044733.31277139	 924562.05502991	 644062.86536363	 302622.33622685	 279433.05623289	 231047.16384232	 324471.13950700	 375987.49586461	 292341.75523784	 303534.39655365	 223484.26203921	 213518.36183934
      0.36833312	 170804.67424347	 182880.64192586	 139618.58689585	 139618.58689585	 193264.56861747	 549499.96594114	 734426.37957522	 613951.28837151	 102925.20951958	 295286.30300702	 225677.62406227	  52416.97964789	 671020.53072477	 472869.54722689	 200658.42303109	1696533.49518320	1696533.49518320	 834197.74684758	1320651.16487917	  45365.54570956	 414235.96096503	 340263.39930188	1284199.37306144	  95535.58701780	1044733.31277139	 924562.05502990	 644062.86536363	 302622.33622685	 279433.05622461	 231047.16384232	 324471.13950700	 375987.49586458	 292341.75523785	 303534.39655365	 223484.26203921	 213518.36183879	 170804.67424347	 182880.64192586	 139618.58689585	 139618.58689585	 193264.56861747	 549499.96594114	 734426.37957522	 613951.28837151	 102925.20951958	 295286.30300702	 225677.62406226	  52416.97964801	 671020.53072364	 472869.54722689	 200658.42303109	1696533.49518320	1696533.49518320	 834197.74684773	1320651.16487869	  45365.54570963	 414235.96096503	 340263.39930188	1284199.37306144	  95535.58701780	1044733.31277139	 924562.05502991	 644062.86536363	 302622.33622685	 279433.05623289	 231047.16384232	 324471.13950700	 375987.49586461	 292341.75523784	 303534.39655365	 223484.26203921	 213518.36183934
      0.37127979	 170804.67424347	 182880.64192586	 139618.58689585	 139618.58689585	 193264.56861747	 549499.96594114	 734426.37957522	 613951.28837151	 102925.20951958	 295286.30300702	 225677.62406227	  52416.97964789	 671020.53072477	 472869.54722689	 200658.42303109	1696533.49518320	1696533.49518320	 834197.74684758	1320651.16487917	  45365.54570956	 414235.96096503	 340263.39930188	1284199.37306144	  95535.58701780	1044733.31277139	 924562.05502990	 644062.86536363	 302622.33622685	 279433.05622461	 231047.16384232	 324471.13950700	 375987.49586458	 292341.75523785	 303534.39655365	 223484.26203921	 213518.36183879	 170804.67424347	 182880.64192586	 139618.58689585	 139618.58689585	 193264.56861747	 549499.96594114	 734426.37957522	 613951.28837151	 102925.20951958	 295286.30300702	 225677.62406226	  52416.97964801	 671020.53072364	 472869.54722689	 200658.42303109	1696533.49518320	1696533.49518320	 834197.74684773	1320651.16487869	  45365.54570963	 414235.96096503	 340263.39930188	1284199.37306144	  95535.58701780	1044733.31277139	 924562.05502991	 644062.86536363	 302622.33622685	 279433.05623289	 231047.16384232	 324471.13950700	 375987.49586461	 292341.75523784	 303534.39655365	 223484.26203921	 213518.36183934
      0.37422646	 170804.67424347	 182880.64192586	 139618.58689585	 139618.58689585	 193264.56861747	 549499.96594114	 734426.37957522	 613951.28837151	 102925.20951958	 295286.30300702	 225677.62406227	  52416.97964789	 671020.53072477	 472869.54722689	 200658.42303109	1696533.49518320	1696533.49518320	 834197.74684758	1320651.16487917	  45365.54570956	 414235.96096503	 340263.39930188	1284199.37306144	  95535.58701780	1044733.31277139	 924562.05502990	 644062.86536363	 302622.33622685	 279433.05622461	 231047.16384232	 324471.13950700	 375987.49586458	 292341.75523785	 303534.39655365	 223484.26203921	 213518.36183879	 170804.67424347	 182880.64192586	 139618.58689585	 139618.58689585	 193264.56861747	 549499.96594114	 734426.37957522	 613951.28837151	 102925.20951958	 295286.30300702	 225677.62406226	  52416.97964801	 671020.53072364	 472869.54722689	 200658.42303109	1696533.49518320	1696533.49518320	 834197.74684773	1320651.16487869	  45365.54570963	 414235.96096503	 340263.39930188	1284199.37306144	  95535.58701780	1044733.31277139	 924562.05502991	 644062.86536363	 302622.33622685	 279433.05623289	 231047.16384232	 324471.13950700	 375987.49586461	 292341.75523784	 303534.39655365	 223484.26203921	 213518.36183934
      0.37717312	 170804.67424347	 182880.64192586	 139618.58689585	 139618.58689585	 193264.56861747	 549499.96594114	 734426.37957522	 613951.28837151	 102925.20951958	 295286.30300702	 225677.62406227	  52416.97964789	 671020.53072477	 472869.54722689	 200658.42303109	1696533.49518320	1696533.49518320	 834197.74684758	1320651.16487917	  45365.54570956	 414235.96096503	 340263.39930188	1284199.37306144	  95535.58701780	1044733.31277139	 924562.05502990	 644062.86536363	 302622.33622685	 279433.05622461	 231047.16384232	 324471.13950700	 375987.49586458	 292341.75523785	 303534.39655365	 223484.26203921	 213518.36183879	 170804.67424347	 182880.64192586	 139618.58689585	 139618.58689585	 193264.56861747	 549499.96594114	 734426.37957522	 613951.28837151	 102925.20951958	 295286.30300702	 225677.62406226	  52416.97964801	 671020.53072364	 472869.54722689	 200658.42303109	1696533.49518320	1696533.49518320	 834197.74684773	1320651.16487869	  45365.54570963	 414235.96096503	 340263.39930188	1284199.37306144	  95535.58701780	1044733.31277139	 924562.05502991	 644062.86536363	 302622.33622685	 279433.05623289	 231047.16384232	 324471.13950700	 375987.49586461	 292341.75523784	 303534.39655365	 223484.26203921	 213518.36183934
      0.38011978	 170804.67424347	 182880.64192586	 139618.58689585	 139618.58689585	 193264.56861747	 549499.96594114	 734426.37957522	 613951.28837151	 102925.20951958	 295286.30300702	 225677.62406227	  52416.97964789	 671020.53072477	 472869.54722689	 200658.42303109	1696533.49518320	1696533.49518320	 834197.74684758	1320651.16487917	  45365.54570956	 414235.96096503	 340263.39930188	1284199.37306144	  95535.58701780	1044733.31277139	 924562.05502990	 644062.86536363	 302622.33622685	 279433.05622461	 231047.16384232	 324471.13950700	 375987.49586458	 292341.75523785	 303534.39655365	 223484.26203921	 213518.36183879	 170804.67424347	 182880.64192586	 139618.58689585	 139618.58689585	 193264.56861747	 549499.96594114	 734426.37957522	 613951.28837151	 102925.20951958	 295286.30300702	 225677.62406226	  52416.97964801	 671020.53072364	 472869.54722689	 200658.42303109	1696533.49518320	1696533.49518320	 834197.74684773	1320651.16487869	  45365.54570963	 414235.96096503	 340263.39930188	1284199.37306144	  95535.58701780	1044733.31277139	 924562.05502991	 644062.86536363	 302622.33622685	 279433.05623289	 231047.16384232	 324471.13950700	 375987.49586461	 292341.75523784	 303534.39655365	 223484.26203921	 213518.36183934
      0.38306645	 170804.67424347	 182880.64192586	 139618.58689585	 139618.58689585	 193264.56861747	 549499.96594114	 734426.37957522	 613951.28837151	 102925.20951958	 295286.30300702	 225677.62406227	  52416.97964789	 671020.53072477	 472869.54722689	 200658.42303109	1696533.49518320	1696533.49518320	 834197.74684758	1320651.16487917	  45365.54570956	 414235.96096503	 340263.39930188	1284199.37306144	  95535.58701780	1044733.31277139	 924562.05502990	 644062.86536363	 302622.33622685	 279433.05622461	 231047.16384232	 324471.13950700	 375987.49586458	 292341.75523785	 303534.39655365	 223484.26203921	 213518.36183879	 170804.67424347	 182880.64192586	 139618.58689585	 139618.58689585	 193264.56861747	 549499.96594114	 734426.37957522	 613951.28837151	 102925.20951958	 295286.30300702	 225677.62406226	  52416.97964801	 671020.53072364	 472869.54722689	 200658.42303109	1696533.49518320	1696533.49518320	 834197.74684773	1320651.16487869	  45365.54570963	 414235.96096503	 340263.39930188	1284199.37306144	  95535.58701780	1044733.31277139	 924562.05502991	 644062.86536363	 302622.33622685	 279433.05623289	 231047.16384232	 324471.13950700	 375987.49586461	 292341.75523784	 303534.39655365	 223484.26203921	 213518.36183934
      0.38601312	 170804.67424347	 182880.64192586	 139618.58689585	 139618.58689585	 193264.56861747	 549499.96594114	 734426.37957522	 613951.28837151	 102925.20951958	 295286.30300702	 225677.62406227	  52416.97964789	 671020.53072477	 472869.54722689	 200658.42303109	1696533.49518320	1696533.49518320	 834197.74684758	1320651.16487917	  45365.54570956	 414235.96096503	 340263.39930188	1284199.37306144	  95535.58701780	1044733.31277139	 924562.05502990	 644062.86536363	 302622.33622685	 279433.05622461	 231047.16384232	 324471.13950700	 375987.49586458	 292341.75523785	 303534.39655365	 223484.26203921	 213518.36183879	 170804.67424347	 182880.64192586	 139618.58689585	 139618.58689585	 193264.56861747	 549499.96594114	 734426.37957522	 613951.28837151	 102925.20951958	 295286.30300702	 225677.62406226	  52416.97964801	 671020.53072364	 472869.54722689	 200658.42303109	1696533.49518320	1696533.49518320	 834197.74684773	1320651.16487869	  45365.54570963	 414235.96096503	 340263.39930188	1284199.37306144	  95535.58701780	1044733.31277139	 924562.05502991	 644062.86536363	 302622.33622685	 279433.05623289	 231047.16384232	 324471.13950700	 375987.49586461	 292341.75523784	 303534.39655365	 223484.26203921	 213518.36183934
      0.38895978	 170804.67424347	 182880.64192586	 139618.58689585	 139618.58689585	 193264.56861747	 549499.96594114	 734426.37957522	 613951.28837151	 102925.20951958	 295286.30300702	 225677.62406227	  52416.97964789	 671020.53072477	 472869.54722689	 200658.42303109	1696533.49518320	1696533.49518320	 834197.74684758	1320651.16487917	  45365.54570956	 414235.96096503	 340263.39930188	1284199.37306144	  95535.58701780	1044733.31277139	 924562.05502990	 644062.86536363	 302622.33622685	 279433.05622461	 231047.16384232	 324471.13950700	 375987.49586458	 292341.75523785	 303534.39655365	 223484.26203921	 213518.36183879	 170804.67424347	 182880.64192586	 139618.58689585	 139618.58689585	 193264.56861747	 549499.96594114	 734426.37957522	 613951.28837151	 102925.20951958	 295286.30300702	 225677.62406226	  52416.97964801	 671020.53072364	 472869.54722689	 200658.42303109	1696533.49518320	1696533.49518320	 834197.74684773	1320651.16487869	  45365.54570963	 414235.96096503	 340263.39930188	1284199.37306144	  95535.58701780	1044733.31277139	 924562.05502991	 644062.86536363	 302622.33622685	 279433.05623289	 231047.16384232	 324471.13950700	 375987.49586461	 292341.75523784	 303534.39655365	 223484.26203921	 213518.36183934
      0.39190644	 170804.67424347	 182880.64192586	 139618.58689585	 139618.58689585	 193264.56861747	 549499.96594114	 734426.37957522	 613951.28837151	 102925.20951958	 295286.30300702	 225677.62406227	  52416.97964789	 671020.53072477	 472869.54722689	 200658.42303109	1696533.49518320	1696533.49518320	 834197.74684758	1320651.16487917	  45365.54570956	 414235.96096503	 340263.39930188	1284199.37306144	  95535.58701780	1044733.31277139	 924562.05502990	 644062.86536363	 302622.33622685	 279433.05622461	 231047.16384232	 324471.13950700	 375987.49586458	 292341.75523785	 303534.39655365	 223484.26203921	 213518.36183879	 170804.67424347	 182880.64192586	 139618.58689585	 139618.58689585	 193264.56861747	 549499.96594114	 734426.37957522	 613951.28837151	 102925.20951958	 295286.30300702	 225677.62406226	  52416.97964801	 671020.53072364	 472869.54722689	 200658.42303109	1696533.49518320	1696533.49518320	 834197.74684773	1320651.16487869	  45365.54570963	 414235.96096503	 340263.39930188	1284199.37306144	  95535.58701780	1044733.31277139	 924562.05502991	 644062.86536363	 302622.33622685	 279433.05623289	 231047.16384232	 324471.13950700	 375987.49586461	 292341.75523784	 303534.39655365	 223484.26203921	 213518.36183934
      0.39485311	 170804.67424347	 182880.64192586	 139618.58689585	 139618.58689585	 193264.56861747	 549499.96594114	 734426.37957522	 613951.28837151	 102925.20951958	 295286.30300702	 225677.62406227	  52416.97964789	 671020.53072477	 472869.54722689	 200658.42303109	1696533.49518320	1696533.49518320	 834197.74684758	1320651.16487917	  45365.54570956	 414235.96096503	 340263.39930188	1284199.37306144	  95535.58701780	1044733.31277139	 924562.05502990	 644062.86536363	 302622.33622685	 279433.05622461	 231047.16384232	 324471.13950700	 375987.49586458	 292341.75523785	 303534.39655365	 223484.26203921	 213518.36183879	 170804.67424347	 182880.64192586	 139618.58689585	 139618.58689585	 193264.56861747	 549499.96594114	 734426.37957522	 613951.28837151	 102925.20951958	 295286.30300702	 225677.62406226	  52416.97964801	 671020.53072364	 472869.54722689	 200658.42303109	1696533.49518320	1696533.49518320	 834197.74684773	1320651.16487869	  45365.54570963	 414235.96096503	 340263.39930188	1284199.37306144	  95535.58701780	1044733.31277139	 924562.05502991	 644062.86536363	 302622.33622685	 279433.05623289	 231047.16384232	 324471.13950700	 375987.49586461	 292341.75523784	 303534.39655365	 223484.26203921	 213518.36183934
      0.39779978	 170804.67424347	 182880.64192586	 139618.58689585	 139618.58689585	 193264.56861747	 549499.96594114	 734426.37957522	 613951.28837151	 102925.20951958	 295286.30300702	 225677.62406227	  52416.97964789	 671020.53072477	 472869.54722689	 200658.42303109	1696533.49518320	1696533.49518320	 834197.74684758	1320651.16487917	  45365.54570956	 414235.96096503	 340263.39930188	1284199.37306144	  95535.58701780	1044733.31277139	 924562.05502990	 644062.86536363	 302622.33622685	 279433.05622461	 231047.16384232	 324471.13950700	 375987.49586458	 292341.75523785	 303534.39655365	 223484.26203921	 213518.36183879	 170804.67424347	 182880.64192586	 139618.58689585	 139618.58689585	 193264.56861747	 549499.96594114	 734426.37957522	 613951.28837151	 102925.20951958	 295286.30300702	 225677.62406226	  52416.97964801	 671020.53072364	 472869.54722689	 200658.42303109	1696533.49518320	1696533.49518320	 834197.74684773	1320651.16487869	  45365.54570963	 414235.96096503	 340263.39930188	1284199.37306144	  95535.58701780	1044733.31277139	 924562.05502991	 644062.86536363	 302622.33622685	 279433.05623289	 231047.16384232	 324471.13950700	 375987.49586461	 292341.75523784	 303534.39655365	 223484.26203921	 213518.36183934
      0.40074644	 170804.67424347	 182880.64192586	 139618.58689585	 139618.58689585	 193264.56861747	 549499.96594114	 734426.37957522	 613951.28837151	 102925.20951958	 295286.30300702	 225677.62406227	  52416.97964789	 671020.53072477	 472869.54722689	 200658.42303109	1696533.49518320	1696533.49518320	 834197.74684758	1320651.16487917	  45365.54570956	 414235.96096503	 340263.39930188	1284199.37306144	  95535.58701780	1044733.31277139	 924562.05502990	 644062.86536363	 302622.33622685	 279433.05622461	 231047.16384232	 324471.13950700	 375987.49586458	 292341.75523785	 303534.39655365	 223484.26203921	 213518.36183879	 170804.67424347	 182880.64192586	 139618.58689585	 139618.58689585	 193264.56861747	 549499.96594114	 734426.37957522	 613951.28837151	 102925.20951958	 295286.30300702	 225677.62406226	  52416.97964801	 671020.53072364	 472869.54722689	 200658.42303109	1696533.49518320	1696533.49518320	 834197.74684773	1320651.16487869	  45365.54570963	 414235.96096503	 340263.39930188	1284199.37306144	  95535.58701780	1044733.31277139	 924562.05502991	 644062.86536363	 302622.33622685	 279433.05623289	 231047.16384232	 324471.13950700	 375987.49586461	 292341.75523784	 303534.39655365	 223484.26203921	 213518.36183934
      0.40369310	 170804.67424347	 182880.64192586	 139618.58689585	 139618.58689585	 193264.56861747	 549499.96594114	 734426.37957522	 613951.28837151	 102925.20951958	 295286.30300702	 225677.62406227	  52416.97964789	 671020.53072477	 472869.54722689	 200658.42303109	1696533.49518320	1696533.49518320	 834197.74684758	1320651.16487917	  45365.54570956	 414235.96096503	 340263.39930188	1284199.37306144	  95535.58701780	1044733.31277139	 924562.05502990	 644062.86536363	 302622.33622685	 279433.05622461	 231047.16384232	 324471.13950700	 375987.49586458	 292341.75523785	 303534.39655365	 223484.26203921	 213518.36183879	 170804.67424347	 182880.64192586	 139618.58689585	 139618.58689585	 193264.56861747	 549499.96594114	 734426.37957522	 613951.28837151	 102925.20951958	 295286.30300702	 225677.62406226	  52416.97964801	 671020.53072364	 472869.54722689	 200658.42303109	1696533.49518320	1696533.49518320	 834197.74684773	1320651.16487869	  45365.54570963	 414235.96096503	 340263.39930188	1284199.37306144	  95535.58701780	1044733.31277139	 924562.05502991	 644062.86536363	 302622.33622685	 279433.05623289	 231047.16384232	 324471.13950700	 375987.49586461	 292341.75523784	 303534.39655365	 223484.26203921	 213518.36183934
      0.40663977	 170804.67424347	 182880.64192586	 139618.58689585	 139618.58689585	 193264.56861747	 549499.96594114	 734426.37957522	 613951.28837151	 102925.20951958	 295286.30300702	 225677.62406227	  52416.97964789	 671020.53072477	 472869.54722689	 200658.42303109	1696533.49518320	1696533.49518320	 834197.74684758	1320651.16487917	  45365.54570956	 414235.96096503	 340263.39930188	1284199.37306144	  95535.58701780	1044733.31277139	 924562.05502990	 644062.86536363	 302622.33622685	 279433.05622461	 231047.16384232	 324471.13950700	 375987.49586458	 292341.75523785	 303534.39655365	 223484.26203921	 213518.36183879	 170804.67424347	 182880.64192586	 139618.58689585	 139618.58689585	 193264.56861747	 549499.96594114	 734426.37957522	 613951.28837151	 102925.20951958	 295286.30300702	 225677.62406226	  52416.97964801	 671020.53072364	 472869.54722689	 200658.42303109	1696533.49518320	1696533.49518320	 834197.74684773	1320651.16487869	  45365.54570963	 414235.96096503	 340263.39930188	1284199.37306144	  95535.58701780	1044733.31277139	 924562.05502991	 644062.86536363	 302622.33622685	 279433.05623289	 231047.16384232	 324471.13950700	 375987.49586461	 292341.75523784	 303534.39655365	 223484.26203921	 213518.36183934
      0.40958644	 170804.67424347	 182880.64192586	 139618.58689585	 139618.58689585	 193264.56861747	 549499.96594114	 734426.37957522	 613951.28837151	 102925.20951958	 295286.30300702	 225677.62406227	  52416.97964789	 671020.53072477	 472869.54722689	 200658.42303109	1696533.49518320	1696533.49518320	 834197.74684758	1320651.16487917	  45365.54570956	 414235.96096503	 340263.39930188	1284199.37306144	  95535.58701780	1044733.31277139	 924562.05502990	 644062.86536363	 302622.33622685	 279433.05622461	 231047.16384232	 324471.13950700	 375987.49586458	 292341.75523785	 303534.39655365	 223484.26203921	 213518.36183879	 170804.67424347	 182880.64192586	 139618.58689585	 139618.58689585	 193264.56861747	 549499.96594114	 734426.37957522	 613951.28837151	 102925.20951958	 295286.30300702	 225677.62406226	  52416.97964801	 671020.53072364	 472869.54722689	 200658.42303109	1696533.49518320	1696533.49518320	 834197.74684773	1320651.16487869	  45365.54570963	 414235.96096503	 340263.39930188	1284199.37306144	  95535.58701780	1044733.31277139	 924562.05502991	 644062.86536363	 302622.33622685	 279433.05623289	 231047.16384232	 324471.13950700	 375987.49586461	 292341.75523784	 303534.39655365	 223484.26203921	 213518.36183934
      0.41253310	 170804.67424347	 182880.64192586	 139618.58689585	 139618.58689585	 193264.56861747	 549499.96594114	 734426.37957522	 613951.28837151	 102925.20951958	 295286.30300702	 225677.62406227	  52416.97964789	 671020.53072477	 472869.54722689	 200658.42303109	1696533.49518320	1696533.49518320	 834197.74684758	1320651.16487917	  45365.54570956	 414235.96096503	 340263.39930188	1284199.37306144	  95535.58701780	1044733.31277139	 924562.05502990	 644062.86536363	 302622.33622685	 279433.05622461	 231047.16384232	 324471.13950700	 375987.49586458	 292341.75523785	 303534.39655365	 223484.26203921	 213518.36183879	 170804.67424347	 182880.64192586	 139618.58689585	 139618.58689585	 193264.56861747	 549499.96594114	 734426.37957522	 613951.28837151	 102925.20951958	 295286.30300702	 225677.62406226	  52416.97964801	 671020.53072364	 472869.54722689	 200658.42303109	1696533.49518320	1696533.49518320	 834197.74684773	1320651.16487869	  45365.54570963	 414235.96096503	 340263.39930188	1284199.37306144	  95535.58701780	1044733.31277139	 924562.05502991	 644062.86536363	 302622.33622685	 279433.05623289	 231047.16384232	 324471.13950700	 375987.49586461	 292341.75523784	 303534.39655365	 223484.26203921	 213518.36183934
      0.41547976	 170804.67424347	 182880.64192586	 139618.58689585	 139618.58689585	 193264.56861747	 549499.96594114	 734426.37957522	 613951.28837151	 102925.20951958	 295286.30300702	 225677.62406227	  52416.97964789	 671020.53072477	 472869.54722689	 200658.42303109	1696533.49518320	1696533.49518320	 834197.74684758	1320651.16487917	  45365.54570956	 414235.96096503	 340263.39930188	1284199.37306144	  95535.58701780	1044733.31277139	 924562.05502990	 644062.86536363	 302622.33622685	 279433.05622461	 231047.16384232	 324471.13950700	 375987.49586458	 292341.75523785	 303534.39655365	 223484.26203921	 213518.36183879	 170804.67424347	 182880.64192586	 139618.58689585	 139618.58689585	 193264.56861747	 549499.96594114	 734426.37957522	 613951.28837151	 102925.20951958	 295286.30300702	 225677.62406226	  52416.97964801	 671020.53072364	 472869.54722689	 200658.42303109	1696533.49518320	1696533.49518320	 834197.74684773	1320651.16487869	  45365.54570963	 414235.96096503	 340263.39930188	1284199.37306144	  95535.58701780	1044733.31277139	 924562.05502991	 644062.86536363	 302622.33622685	 279433.05623289	 231047.16384232	 324471.13950700	 375987.49586461	 292341.75523784	 303534.39655365	 223484.26203921	 213518.36183934
      0.41842643	 170804.67424347	 182880.64192586	 139618.58689585	 139618.58689585	 193264.56861747	 549499.96594114	 734426.37957522	 613951.28837151	 102925.20951958	 295286.30300702	 225677.62406227	  52416.97964789	 671020.53072477	 472869.54722689	 200658.42303109	1696533.49518320	1696533.49518320	 834197.74684758	1320651.16487917	  45365.54570956	 414235.96096503	 340263.39930188	1284199.37306144	  95535.58701780	1044733.31277139	 924562.05502990	 644062.86536363	 302622.33622685	 279433.05622461	 231047.16384232	 324471.13950700	 375987.49586458	 292341.75523785	 303534.39655365	 223484.26203921	 213518.36183879	 170804.67424347	 182880.64192586	 139618.58689585	 139618.58689585	 193264.56861747	 549499.96594114	 734426.37957522	 613951.28837151	 102925.20951958	 295286.30300702	 225677.62406226	  52416.97964801	 671020.53072364	 472869.54722689	 200658.42303109	1696533.49518320	1696533.49518320	 834197.74684773	1320651.16487869	  45365.54570963	 414235.96096503	 340263.39930188	1284199.37306144	  95535.58701780	1044733.31277139	 924562.05502991	 644062.86536363	 302622.33622685	 279433.05623289	 231047.16384232	 324471.13950700	 375987.49586461	 292341.75523784	 303534.39655365	 223484.26203921	 213518.36183934
      0.42137310	 170804.67424347	 182880.64192586	 139618.58689585	 139618.58689585	 193264.56861747	 549499.96594114	 734426.37957522	 613951.28837151	 102925.20951958	 295286.30300702	 225677.62406227	  52416.97964789	 671020.53072477	 472869.54722689	 200658.42303109	1696533.49518320	1696533.49518320	 834197.74684758	1320651.16487917	  45365.54570956	 414235.96096503	 340263.39930188	1284199.37306144	  95535.58701780	1044733.31277139	 924562.05502990	 644062.86536363	 302622.33622685	 279433.05622461	 231047.16384232	 324471.13950700	 375987.49586458	 292341.75523785	 303534.39655365	 223484.26203921	 213518.36183879	 170804.67424347	 182880.64192586	 139618.58689585	 139618.58689585	 193264.56861747	 549499.96594114	 734426.37957522	 613951.28837151	 102925.20951958	 295286.30300702	 225677.62406226	  52416.97964801	 671020.53072364	 472869.54722689	 200658.42303109	1696533.49518320	1696533.49518320	 834197.74684773	1320651.16487869	  45365.54570963	 414235.96096503	 340263.39930188	1284199.37306144	  95535.58701780	1044733.31277139	 924562.05502991	 644062.86536363	 302622.33622685	 279433.05623289	 231047.16384232	 324471.13950700	 375987.49586461	 292341.75523784	 303534.39655365	 223484.26203921	 213518.36183934
      0.42431976	 170804.67424347	 182880.64192586	 139618.58689585	 139618.58689585	 193264.56861747	 549499.96594114	 734426.37957522	 613951.28837151	 102925.20951958	 295286.30300702	 225677.62406227	  52416.97964789	 671020.53072477	 472869.54722689	 200658.42303109	1696533.49518320	1696533.49518320	 834197.74684758	1320651.16487917	  45365.54570956	 414235.96096503	 340263.39930188	1284199.37306144	  95535.58701780	1044733.31277139	 924562.05502990	 644062.86536363	 302622.33622685	 279433.05622461	 231047.16384232	 324471.13950700	 375987.49586458	 292341.75523785	 303534.39655365	 223484.26203921	 213518.36183879	 170804.67424347	 182880.64192586	 139618.58689585	 139618.58689585	 193264.56861747	 549499.96594114	 734426.37957522	 613951.28837151	 102925.20951958	 295286.30300702	 225677.62406226	  52416.97964801	 671020.53072364	 472869.54722689	 200658.42303109	1696533.49518320	1696533.49518320	 834197.74684773	1320651.16487869	  45365.54570963	 414235.96096503	 340263.39930188	1284199.37306144	  95535.58701780	1044733.31277139	 924562.05502991	 644062.86536363	 302622.33622685	 279433.05623289	 231047.16384232	 324471.13950700	 375987.49586461	 292341.75523784	 303534.39655365	 223484.26203921	 213518.36183934
      0.42726642	 170804.67424347	 182880.64192586	 139618.58689585	 139618.58689585	 193264.56861747	 549499.96594114	 734426.37957522	 613951.28837151	 102925.20951958	 295286.30300702	 225677.62406227	  52416.97964789	 671020.53072477	 472869.54722689	 200658.42303109	1696533.49518320	1696533.49518320	 834197.74684758	1320651.16487917	  45365.54570956	 414235.96096503	 340263.39930188	1284199.37306144	  95535.58701780	1044733.31277139	 924562.05502990	 644062.86536363	 302622.33622685	 279433.05622461	 231047.16384232	 324471.13950700	 375987.49586458	 292341.75523785	 303534.39655365	 223484.26203921	 213518.36183879	 170804.67424347	 182880.64192586	 139618.58689585	 139618.58689585	 193264.56861747	 549499.96594114	 734426.37957522	 613951.28837151	 102925.20951958	 295286.30300702	 225677.62406226	  52416.97964801	 671020.53072364	 472869.54722689	 200658.42303109	1696533.49518320	1696533.49518320	 834197.74684773	1320651.16487869	  45365.54570963	 414235.96096503	 340263.39930188	1284199.37306144	  95535.58701780	1044733.31277139	 924562.05502991	 644062.86536363	 302622.33622685	 279433.05623289	 231047.16384232	 324471.13950700	 375987.49586461	 292341.75523784	 303534.39655365	 223484.26203921	 213518.36183934
      0.43021309	 170804.67424347	 182880.64192586	 139618.58689585	 139618.58689585	 193264.56861747	 549499.96594114	 734426.37957522	 613951.28837151	 102925.20951958	 295286.30300702	 225677.62406227	  52416.97964789	 671020.53072477	 472869.54722689	 200658.42303109	1696533.49518320	1696533.49518320	 834197.74684758	1320651.16487917	  45365.54570956	 414235.96096503	 340263.39930188	1284199.37306144	  95535.58701780	1044733.31277139	 924562.05502990	 644062.86536363	 302622.33622685	 279433.05622461	 231047.16384232	 324471.13950700	 375987.49586458	 292341.75523785	 303534.39655365	 223484.26203921	 213518.36183879	 170804.67424347	 182880.64192586	 139618.58689585	 139618.58689585	 193264.56861747	 549499.96594114	 734426.37957522	 613951.28837151	 102925.20951958	 295286.30300702	 225677.62406226	  52416.97964801	 671020.53072364	 472869.54722689	 200658.42303109	1696533.49518320	1696533.49518320	 834197.74684773	1320651.16487869	  45365.54570963	 414235.96096503	 340263.39930188	1284199.37306144	  95535.58701780	1044733.31277139	 924562.05502991	 644062.86536363	 302622.33622685	 279433.05623289	 231047.16384232	 324471.13950700	 375987.49586461	 292341.75523784	 303534.39655365	 223484.26203921	 213518.36183934
      0.43315975	 170804.67424347	 182880.64192586	 139618.58689585	 139618.58689585	 193264.56861747	 549499.96594114	 734426.37957522	 613951.28837151	 102925.20951958	 295286.30300702	 225677.62406227	  52416.97964789	 671020.53072477	 472869.54722689	 200658.42303109	1696533.49518320	1696533.49518320	 834197.74684758	1320651.16487917	  45365.54570956	 414235.96096503	 340263.39930188	1284199.37306144	  95535.58701780	1044733.31277139	 924562.05502990	 644062.86536363	 302622.33622685	 279433.05622461	 231047.16384232	 324471.13950700	 375987.49586458	 292341.75523785	 303534.39655365	 223484.26203921	 213518.36183879	 170804.67424347	 182880.64192586	 139618.58689585	 139618.58689585	 193264.56861747	 549499.96594114	 734426.37957522	 613951.28837151	 102925.20951958	 295286.30300702	 225677.62406226	  52416.97964801	 671020.53072364	 472869.54722689	 200658.42303109	1696533.49518320	1696533.49518320	 834197.74684773	1320651.16487869	  45365.54570963	 414235.96096503	 340263.39930188	1284199.37306144	  95535.58701780	1044733.31277139	 924562.05502991	 644062.86536363	 302622.33622685	 279433.05623289	 231047.16384232	 324471.13950700	 375987.49586461	 292341.75523784	 303534.39655365	 223484.26203921	 213518.36183934
      0.43610642	 170804.67424347	 182880.64192586	 139618.58689585	 139618.58689585	 193264.56861747	 549499.96594114	 734426.37957522	 613951.28837151	 102925.20951958	 295286.30300702	 225677.62406227	  52416.97964789	 671020.53072477	 472869.54722689	 200658.42303109	1696533.49518320	1696533.49518320	 834197.74684758	1320651.16487917	  45365.54570956	 414235.96096503	 340263.39930188	1284199.37306144	  95535.58701780	1044733.31277139	 924562.05502990	 644062.86536363	 302622.33622685	 279433.05622461	 231047.16384232	 324471.13950700	 375987.49586458	 292341.75523785	 303534.39655365	 223484.26203921	 213518.36183879	 170804.67424347	 182880.64192586	 139618.58689585	 139618.58689585	 193264.56861747	 549499.96594114	 734426.37957522	 613951.28837151	 102925.20951958	 295286.30300702	 225677.62406226	  52416.97964801	 671020.53072364	 472869.54722689	 200658.42303109	1696533.49518320	1696533.49518320	 834197.74684773	1320651.16487869	  45365.54570963	 414235.96096503	 340263.39930188	1284199.37306144	  95535.58701780	1044733.31277139	 924562.05502991	 644062.86536363	 302622.33622685	 279433.05623289	 231047.16384232	 324471.13950700	 375987.49586461	 292341.75523784	 303534.39655365	 223484.26203921	 213518.36183934
      0.43905308	 170804.67424347	 182880.64192586	 139618.58689585	 139618.58689585	 193264.56861747	 549499.96594114	 734426.37957522	 613951.28837151	 102925.20951958	 295286.30300702	 225677.62406227	  52416.97964789	 671020.53072477	 472869.54722689	 200658.42303109	1696533.49518320	1696533.49518320	 834197.74684758	1320651.16487917	  45365.54570956	 414235.96096503	 340263.39930188	1284199.37306144	  95535.58701780	1044733.31277139	 924562.05502990	 644062.86536363	 302622.33622685	 279433.05622461	 231047.16384232	 324471.13950700	 375987.49586458	 292341.75523785	 303534.39655365	 223484.26203921	 213518.36183879	 170804.67424347	 182880.64192586	 139618.58689585	 139618.58689585	 193264.56861747	 549499.96594114	 734426.37957522	 613951.28837151	 102925.20951958	 295286.30300702	 225677.62406226	  52416.97964801	 671020.53072364	 472869.54722689	 200658.42303109	1696533.49518320	1696533.49518320	 834197.74684773	1320651.16487869	  45365.54570963	 414235.96096503	 340263.39930188	1284199.37306144	  95535.58701780	1044733.31277139	 924562.05502991	 644062.86536363	 302622.33622685	 279433.05623289	 231047.16384232	 324471.13950700	 375987.49586461	 292341.75523784	 303534.39655365	 223484.26203921	 213518.36183934
      0.44199975	 170804.67424347	 182880.64192586	 139618.58689585	 139618.58689585	 193264.56861747	 549499.96594114	 734426.37957522	 613951.28837151	 102925.20951958	 295286.30300702	 225677.62406227	  52416.97964789	 671020.53072477	 472869.54722689	 200658.42303109	1696533.49518320	1696533.49518320	 834197.74684758	1320651.16487917	  45365.54570956	 414235.96096503	 340263.39930188	1284199.37306144	  95535.58701780	1044733.31277139	 924562.05502990	 644062.86536363	 302622.33622685	 279433.05622461	 231047.16384232	 324471.13950700	 375987.49586458	 292341.75523785	 303534.39655365	 223484.26203921	 213518.36183879	 170804.67424347	 182880.64192586	 139618.58689585	 139618.58689585	 193264.56861747	 549499.96594114	 734426.37957522	 613951.28837151	 102925.20951958	 295286.30300702	 225677.62406226	  52416.97964801	 671020.53072364	 472869.54722689	 200658.42303109	1696533.49518320	1696533.49518320	 834197.74684773	1320651.16487869	  45365.54570963	 414235.96096503	 340263.39930188	1284199.37306144	  95535.58701780	1044733.31277139	 924562.05502991	 644062.86536363	 302622.33622685	 279433.05623289	 231047.16384232	 324471.13950700	 375987.49586461	 292341.75523784	 303534.39655365	 223484.26203921	 213518.36183934
      0.44494641	 170804.67424347	 182880.64192586	 139618.58689585	 139618.58689585	 193264.56861747	 549499.96594114	 734426.37957522	 613951.28837151	 102925.20951958	 295286.30300702	 225677.62406227	  52416.97964789	 671020.53072477	 472869.54722689	 200658.42303109	1696533.49518320	1696533.49518320	 834197.74684758	1320651.16487917	  45365.54570956	 414235.96096503	 340263.39930188	1284199.37306144	  95535.58701780	1044733.31277139	 924562.05502990	 644062.86536363	 302622.33622685	 279433.05622461	 231047.16384232	 324471.13950700	 375987.49586458	 292341.75523785	 303534.39655365	 223484.26203921	 213518.36183879	 170804.67424347	 182880.64192586	 139618.58689585	 139618.58689585	 193264.56861747	 549499.96594114	 734426.37957522	 613951.28837151	 102925.20951958	 295286.30300702	 225677.62406226	  52416.97964801	 671020.53072364	 472869.54722689	 200658.42303109	1696533.49518320	1696533.49518320	 834197.74684773	1320651.16487869	  45365.54570963	 414235.96096503	 340263.39930188	1284199.37306144	  95535.58701780	1044733.31277139	 924562.05502991	 644062.86536363	 302622.33622685	 279433.05623289	 231047.16384232	 324471.13950700	 375987.49586461	 292341.75523784	 303534.39655365	 223484.26203921	 213518.36183934
      0.44789308	 170804.67424347	 182880.64192586	 139618.58689585	 139618.58689585	 193264.56861747	 549499.96594114	 734426.37957522	 613951.28837151	 102925.20951958	 295286.30300702	 225677.62406227	  52416.97964789	 671020.53072477	 472869.54722689	 200658.42303109	1696533.49518320	1696533.49518320	 834197.74684758	1320651.16487917	  45365.54570956	 414235.96096503	 340263.39930188	1284199.37306144	  95535.58701780	1044733.31277139	 924562.05502990	 644062.86536363	 302622.33622685	 279433.05622461	 231047.16384232	 324471.13950700	 375987.49586458	 292341.75523785	 303534.39655365	 223484.26203921	 213518.36183879	 170804.67424347	 182880.64192586	 139618.58689585	 139618.58689585	 193264.56861747	 549499.96594114	 734426.37957522	 613951.28837151	 102925.20951958	 295286.30300702	 225677.62406226	  52416.97964801	 671020.53072364	 472869.54722689	 200658.42303109	1696533.49518320	1696533.49518320	 834197.74684773	1320651.16487869	  45365.54570963	 414235.96096503	 340263.39930188	1284199.37306144	  95535.58701780	1044733.31277139	 924562.05502991	 644062.86536363	 302622.33622685	 279433.05623289	 231047.16384232	 324471.13950700	 375987.49586461	 292341.75523784	 303534.39655365	 223484.26203921	 213518.36183934
      0.45083974	 170804.67424347	 182880.64192586	 139618.58689585	 139618.58689585	 193264.56861747	 549499.96594114	 734426.37957522	 613951.28837151	 102925.20951958	 295286.30300702	 225677.62406227	  52416.97964789	 671020.53072477	 472869.54722689	 200658.42303109	1696533.49518320	1696533.49518320	 834197.74684758	1320651.16487917	  45365.54570956	 414235.96096503	 340263.39930188	1284199.37306144	  95535.58701780	1044733.31277139	 924562.05502990	 644062.86536363	 302622.33622685	 279433.05622461	 231047.16384232	 324471.13950700	 375987.49586458	 292341.75523785	 303534.39655365	 223484.26203921	 213518.36183879	 170804.67424347	 182880.64192586	 139618.58689585	 139618.58689585	 193264.56861747	 549499.96594114	 734426.37957522	 613951.28837151	 102925.20951958	 295286.30300702	 225677.62406226	  52416.97964801	 671020.53072364	 472869.54722689	 200658.42303109	1696533.49518320	1696533.49518320	 834197.74684773	1320651.16487869	  45365.54570963	 414235.96096503	 340263.39930188	1284199.37306144	  95535.58701780	1044733.31277139	 924562.05502991	 644062.86536363	 302622.33622685	 279433.05623289	 231047.16384232	 324471.13950700	 375987.49586461	 292341.75523784	 303534.39655365	 223484.26203921	 213518.36183934
      0.45378641	 170804.67424347	 182880.64192586	 139618.58689585	 139618.58689585	 193264.56861747	 549499.96594114	 734426.37957522	 613951.28837151	 102925.20951958	 295286.30300702	 225677.62406227	  52416.97964789	 671020.53072477	 472869.54722689	 200658.42303109	1696533.49518320	1696533.49518320	 834197.74684758	1320651.16487917	  45365.54570956	 414235.96096503	 340263.39930188	1284199.37306144	  95535.58701780	1044733.31277139	 924562.05502990	 644062.86536363	 302622.33622685	 279433.05622461	 231047.16384232	 324471.13950700	 375987.49586458	 292341.75523785	 303534.39655365	 223484.26203921	 213518.36183879	 170804.67424347	 182880.64192586	 139618.58689585	 139618.58689585	 193264.56861747	 549499.96594114	 734426.37957522	 613951.28837151	 102925.20951958	 295286.30300702	 225677.62406226	  52416.97964801	 671020.53072364	 472869.54722689	 200658.42303109	1696533.49518320	1696533.49518320	 834197.74684773	1320651.16487869	  45365.54570963	 414235.96096503	 340263.39930188	1284199.37306144	  95535.58701780	1044733.31277139	 924562.05502991	 644062.86536363	 302622.33622685	 279433.05623289	 231047.16384232	 324471.13950700	 375987.49586461	 292341.75523784	 303534.39655365	 223484.26203921	 213518.36183934
      0.45673307	 170804.67424347	 182880.64192586	 139618.58689585	 139618.58689585	 193264.56861747	 549499.96594114	 734426.37957522	 613951.28837151	 102925.20951958	 295286.30300702	 225677.62406227	  52416.97964789	 671020.53072477	 472869.54722689	 200658.42303109	1696533.49518320	1696533.49518320	 834197.74684758	1320651.16487917	  45365.54570956	 414235.96096503	 340263.39930188	1284199.37306144	  95535.58701780	1044733.31277139	 924562.05502990	 644062.86536363	 302622.33622685	 279433.05622461	 231047.16384232	 324471.13950700	 375987.49586458	 292341.75523785	 303534.39655365	 223484.26203921	 213518.36183879	 170804.67424347	 182880.64192586	 139618.58689585	 139618.58689585	 193264.56861747	 549499.96594114	 734426.37957522	 613951.28837151	 102925.20951958	 295286.30300702	 225677.62406226	  52416.97964801	 671020.53072364	 472869.54722689	 200658.42303109	1696533.49518320	1696533.49518320	 834197.74684773	1320651.16487869	  45365.54570963	 414235.96096503	 340263.39930188	1284199.37306144	  95535.58701780	1044733.31277139	 924562.05502991	 644062.86536363	 302622.33622685	 279433.05623289	 231047.16384232	 324471.13950700	 375987.49586461	 292341.75523784	 303534.39655365	 223484.26203921	 213518.36183934
      0.45967974	 170804.67424347	 182880.64192586	 139618.58689585	 139618.58689585	 193264.56861747	 549499.96594114	 734426.37957522	 613951.28837151	 102925.20951958	 295286.30300702	 225677.62406227	  52416.97964789	 671020.53072477	 472869.54722689	 200658.42303109	1696533.49518320	1696533.49518320	 834197.74684758	1320651.16487917	  45365.54570956	 414235.96096503	 340263.39930188	1284199.37306144	  95535.58701780	1044733.31277139	 924562.05502990	 644062.86536363	 302622.33622685	 279433.05622461	 231047.16384232	 324471.13950700	 375987.49586458	 292341.75523785	 303534.39655365	 223484.26203921	 213518.36183879	 170804.67424347	 182880.64192586	 139618.58689585	 139618.58689585	 193264.56861747	 549499.96594114	 734426.37957522	 613951.28837151	 102925.20951958	 295286.30300702	 225677.62406226	  52416.97964801	 671020.53072364	 472869.54722689	 200658.42303109	1696533.49518320	1696533.49518320	 834197.74684773	1320651.16487869	  45365.54570963	 414235.96096503	 340263.39930188	1284199.37306144	  95535.58701780	1044733.31277139	 924562.05502991	 644062.86536363	 302622.33622685	 279433.05623289	 231047.16384232	 324471.13950700	 375987.49586461	 292341.75523784	 303534.39655365	 223484.26203921	 213518.36183934
      0.46262640	 170804.67424347	 182880.64192586	 139618.58689585	 139618.58689585	 193264.56861747	 549499.96594114	 734426.37957522	 613951.28837151	 102925.20951958	 295286.30300702	 225677.62406227	  52416.97964789	 671020.53072477	 472869.54722689	 200658.42303109	1696533.49518320	1696533.49518320	 834197.74684758	1320651.16487917	  45365.54570956	 414235.96096503	 340263.39930188	1284199.37306144	  95535.58701780	1044733.31277139	 924562.05502990	 644062.86536363	 302622.33622685	 279433.05622461	 231047.16384232	 324471.13950700	 375987.49586458	 292341.75523785	 303534.39655365	 223484.26203921	 213518.36183879	 170804.67424347	 182880.64192586	 139618.58689585	 139618.58689585	 193264.56861747	 549499.96594114	 734426.37957522	 613951.28837151	 102925.20951958	 295286.30300702	 225677.62406226	  52416.97964801	 671020.53072364	 472869.54722689	 200658.42303109	1696533.49518320	1696533.49518320	 834197.74684773	1320651.16487869	  45365.54570963	 414235.96096503	 340263.39930188	1284199.37306144	  95535.58701780	1044733.31277139	 924562.05502991	 644062.86536363	 302622.33622685	 279433.05623289	 231047.16384232	 324471.13950700	 375987.49586461	 292341.75523784	 303534.39655365	 223484.26203921	 213518.36183934
      0.46557307	 170804.67424347	 182880.64192586	 139618.58689585	 139618.58689585	 193264.56861747	 549499.96594114	 734426.37957522	 613951.28837151	 102925.20951958	 295286.30300702	 225677.62406227	  52416.97964789	 671020.53072477	 472869.54722689	 200658.42303109	1696533.49518320	1696533.49518320	 834197.74684758	1320651.16487917	  45365.54570956	 414235.96096503	 340263.39930188	1284199.37306144	  95535.58701780	1044733.31277139	 924562.05502990	 644062.86536363	 302622.33622685	 279433.05622461	 231047.16384232	 324471.13950700	 375987.49586458	 292341.75523785	 303534.39655365	 223484.26203921	 213518.36183879	 170804.67424347	 182880.64192586	 139618.58689585	 139618.58689585	 193264.56861747	 549499.96594114	 734426.37957522	 613951.28837151	 102925.20951958	 295286.30300702	 225677.62406226	  52416.97964801	 671020.53072364	 472869.54722689	 200658.42303109	1696533.49518320	1696533.49518320	 834197.74684773	1320651.16487869	  45365.54570963	 414235.96096503	 340263.39930188	1284199.37306144	  95535.58701780	1044733.31277139	 924562.05502991	 644062.86536363	 302622.33622685	 279433.05623289	 231047.16384232	 324471.13950700	 375987.49586461	 292341.75523784	 303534.39655365	 223484.26203921	 213518.36183934
      0.46851973	 170804.67424347	 182880.64192586	 139618.58689585	 139618.58689585	 193264.56861747	 549499.96594114	 734426.37957522	 613951.28837151	 102925.20951958	 295286.30300702	 225677.62406227	  52416.97964789	 671020.53072477	 472869.54722689	 200658.42303109	1696533.49518320	1696533.49518320	 834197.74684758	1320651.16487917	  45365.54570956	 414235.96096503	 340263.39930188	1284199.37306144	  95535.58701780	1044733.31277139	 924562.05502990	 644062.86536363	 302622.33622685	 279433.05622461	 231047.16384232	 324471.13950700	 375987.49586458	 292341.75523785	 303534.39655365	 223484.26203921	 213518.36183879	 170804.67424347	 182880.64192586	 139618.58689585	 139618.58689585	 193264.56861747	 549499.96594114	 734426.37957522	 613951.28837151	 102925.20951958	 295286.30300702	 225677.62406226	  52416.97964801	 671020.53072364	 472869.54722689	 200658.42303109	1696533.49518320	1696533.49518320	 834197.74684773	1320651.16487869	  45365.54570963	 414235.96096503	 340263.39930188	1284199.37306144	  95535.58701780	1044733.31277139	 924562.05502991	 644062.86536363	 302622.33622685	 279433.05623289	 231047.16384232	 324471.13950700	 375987.49586461	 292341.75523784	 303534.39655365	 223484.26203921	 213518.36183934
      0.47146640	 170804.67424347	 182880.64192586	 139618.58689585	 139618.58689585	 193264.56861747	 549499.96594114	 734426.37957522	 613951.28837151	 102925.20951958	 295286.30300702	 225677.62406227	  52416.97964789	 671020.53072477	 472869.54722689	 200658.42303109	1696533.49518320	1696533.49518320	 834197.74684758	1320651.16487917	  45365.54570956	 414235.96096503	 340263.39930188	1284199.37306144	  95535.58701780	1044733.31277139	 924562.05502990	 644062.86536363	 302622.33622685	 279433.05622461	 231047.16384232	 324471.13950700	 375987.49586458	 292341.75523785	 303534.39655365	 223484.26203921	 213518.36183879	 170804.67424347	 182880.64192586	 139618.58689585	 139618.58689585	 193264.56861747	 549499.96594114	 734426.37957522	 613951.28837151	 102925.20951958	 295286.30300702	 225677.62406226	  52416.97964801	 671020.53072364	 472869.54722689	 200658.42303109	1696533.49518320	1696533.49518320	 834197.74684773	1320651.16487869	  45365.54570963	 414235.96096503	 340263.39930188	1284199.37306144	  95535.58701780	1044733.31277139	 924562.05502991	 644062.86536363	 302622.33622685	 279433.05623289	 231047.16384232	 324471.13950700	 375987.49586461	 292341.75523784	 303534.39655365	 223484.26203921	 213518.36183934
      0.47441307	 170804.67424347	 182880.64192586	 139618.58689585	 139618.58689585	 193264.56861747	 549499.96594114	 734426.37957522	 613951.28837151	 102925.20951958	 295286.30300702	 225677.62406227	  52416.97964789	 671020.53072477	 472869.54722689	 200658.42303109	1696533.49518320	1696533.49518320	 834197.74684758	1320651.16487917	  45365.54570956	 414235.96096503	 340263.39930188	1284199.37306144	  95535.58701780	1044733.31277139	 924562.05502990	 644062.86536363	 302622.33622685	 279433.05622461	 231047.16384232	 324471.13950700	 375987.49586458	 292341.75523785	 303534.39655365	 223484.26203921	 213518.36183879	 170804.67424347	 182880.64192586	 139618.58689585	 139618.58689585	 193264.56861747	 549499.96594114	 734426.37957522	 613951.28837151	 102925.20951958	 295286.30300702	 225677.62406226	  52416.97964801	 671020.53072364	 472869.54722689	 200658.42303109	1696533.49518320	1696533.49518320	 834197.74684773	1320651.16487869	  45365.54570963	 414235.96096503	 340263.39930188	1284199.37306144	  95535.58701780	1044733.31277139	 924562.05502991	 644062.86536363	 302622.33622685	 279433.05623289	 231047.16384232	 324471.13950700	 375987.49586461	 292341.75523784	 303534.39655365	 223484.26203921	 213518.36183934
      0.47735973	 170804.67424347	 182880.64192586	 139618.58689585	 139618.58689585	 193264.56861747	 549499.96594114	 734426.37957522	 613951.28837151	 102925.20951958	 295286.30300702	 225677.62406227	  52416.97964789	 671020.53072477	 472869.54722689	 200658.42303109	1696533.49518320	1696533.49518320	 834197.74684758	1320651.16487917	  45365.54570956	 414235.96096503	 340263.39930188	1284199.37306144	  95535.58701780	1044733.31277139	 924562.05502990	 644062.86536363	 302622.33622685	 279433.05622461	 231047.16384232	 324471.13950700	 375987.49586458	 292341.75523785	 303534.39655365	 223484.26203921	 213518.36183879	 170804.67424347	 182880.64192586	 139618.58689585	 139618.58689585	 193264.56861747	 549499.96594114	 734426.37957522	 613951.28837151	 102925.20951958	 295286.30300702	 225677.62406226	  52416.97964801	 671020.53072364	 472869.54722689	 200658.42303109	1696533.49518320	1696533.49518320	 834197.74684773	1320651.16487869	  45365.54570963	 414235.96096503	 340263.39930188	1284199.37306144	  95535.58701780	1044733.31277139	 924562.05502991	 644062.86536363	 302622.33622685	 279433.05623289	 231047.16384232	 324471.13950700	 375987.49586461	 292341.75523784	 303534.39655365	 223484.26203921	 213518.36183934
      0.48030639	 170804.67424347	 182880.64192586	 139618.58689585	 139618.58689585	 193264.56861747	 549499.96594114	 734426.37957522	 613951.28837151	 102925.20951958	 295286.30300702	 225677.62406227	  52416.97964789	 671020.53072477	 472869.54722689	 200658.42303109	1696533.49518320	1696533.49518320	 834197.74684758	1320651.16487917	  45365.54570956	 414235.96096503	 340263.39930188	1284199.37306144	  95535.58701780	1044733.31277139	 924562.05502990	 644062.86536363	 302622.33622685	 279433.05622461	 231047.16384232	 324471.13950700	 375987.49586458	 292341.75523785	 303534.39655365	 223484.26203921	 213518.36183879	 170804.67424347	 182880.64192586	 139618.58689585	 139618.58689585	 193264.56861747	 549499.96594114	 734426.37957522	 613951.28837151	 102925.20951958	 295286.30300702	 225677.62406226	  52416.97964801	 671020.53072364	 472869.54722689	 200658.42303109	1696533.49518320	1696533.49518320	 834197.74684773	1320651.16487869	  45365.54570963	 414235.96096503	 340263.39930188	1284199.37306144	  95535.58701780	1044733.31277139	 924562.05502991	 644062.86536363	 302622.33622685	 279433.05623289	 231047.16384232	 324471.13950700	 375987.49586461	 292341.75523784	 303534.39655365	 223484.26203921	 213518.36183934
      0.48325306	 170804.67424347	 182880.64192586	 139618.58689585	 139618.58689585	 193264.56861747	 549499.96594114	 734426.37957522	 613951.28837151	 102925.20951958	 295286.30300702	 225677.62406227	  52416.97964789	 671020.53072477	 472869.54722689	 200658.42303109	1696533.49518320	1696533.49518320	 834197.74684758	1320651.16487917	  45365.54570956	 414235.96096503	 340263.39930188	1284199.37306144	  95535.58701780	1044733.31277139	 924562.05502990	 644062.86536363	 302622.33622685	 279433.05622461	 231047.16384232	 324471.13950700	 375987.49586458	 292341.75523785	 303534.39655365	 223484.26203921	 213518.36183879	 170804.67424347	 182880.64192586	 139618.58689585	 139618.58689585	 193264.56861747	 549499.96594114	 734426.37957522	 613951.28837151	 102925.20951958	 295286.30300702	 225677.62406226	  52416.97964801	 671020.53072364	 472869.54722689	 200658.42303109	1696533.49518320	1696533.49518320	 834197.74684773	1320651.16487869	  45365.54570963	 414235.96096503	 340263.39930188	1284199.37306144	  95535.58701780	1044733.31277139	 924562.05502991	 644062.86536363	 302622.33622685	 279433.05623289	 231047.16384232	 324471.13950700	 375987.49586461	 292341.75523784	 303534.39655365	 223484.26203921	 213518.36183934
      0.48619973	 170804.67424347	 182880.64192586	 139618.58689585	 139618.58689585	 193264.56861747	 549499.96594114	 734426.37957522	 613951.28837151	 102925.20951958	 295286.30300702	 225677.62406227	  52416.97964789	 671020.53072477	 472869.54722689	 200658.42303109	1696533.49518320	1696533.49518320	 834197.74684758	1320651.16487917	  45365.54570956	 414235.96096503	 340263.39930188	1284199.37306144	  95535.58701780	1044733.31277139	 924562.05502990	 644062.86536363	 302622.33622685	 279433.05622461	 231047.16384232	 324471.13950700	 375987.49586458	 292341.75523785	 303534.39655365	 223484.26203921	 213518.36183879	 170804.67424347	 182880.64192586	 139618.58689585	 139618.58689585	 193264.56861747	 549499.96594114	 734426.37957522	 613951.28837151	 102925.20951958	 295286.30300702	 225677.62406226	  52416.97964801	 671020.53072364	 472869.54722689	 200658.42303109	1696533.49518320	1696533.49518320	 834197.74684773	1320651.16487869	  45365.54570963	 414235.96096503	 340263.39930188	1284199.37306144	  95535.58701780	1044733.31277139	 924562.05502991	 644062.86536363	 302622.33622685	 279433.05623289	 231047.16384232	 324471.13950700	 375987.49586461	 292341.75523784	 303534.39655365	 223484.26203921	 213518.36183934
      0.48914639	 170804.67424347	 182880.64192586	 139618.58689585	 139618.58689585	 193264.56861747	 549499.96594114	 734426.37957522	 613951.28837151	 102925.20951958	 295286.30300702	 225677.62406227	  52416.97964789	 671020.53072477	 472869.54722689	 200658.42303109	1696533.49518320	1696533.49518320	 834197.74684758	1320651.16487917	  45365.54570956	 414235.96096503	 340263.39930188	1284199.37306144	  95535.58701780	1044733.31277139	 924562.05502990	 644062.86536363	 302622.33622685	 279433.05622461	 231047.16384232	 324471.13950700	 375987.49586458	 292341.75523785	 303534.39655365	 223484.26203921	 213518.36183879	 170804.67424347	 182880.64192586	 139618.58689585	 139618.58689585	 193264.56861747	 549499.96594114	 734426.37957522	 613951.28837151	 102925.20951958	 295286.30300702	 225677.62406226	  52416.97964801	 671020.53072364	 472869.54722689	 200658.42303109	1696533.49518320	1696533.49518320	 834197.74684773	1320651.16487869	  45365.54570963	 414235.96096503	 340263.39930188	1284199.37306144	  95535.58701780	1044733.31277139	 924562.05502991	 644062.86536363	 302622.33622685	 279433.05623289	 231047.16384232	 324471.13950700	 375987.49586461	 292341.75523784	 303534.39655365	 223484.26203921	 213518.36183934
      0.49209306	 170804.67424347	 182880.64192586	 139618.58689585	 139618.58689585	 193264.56861747	 549499.96594114	 734426.37957522	 613951.28837151	 102925.20951958	 295286.30300702	 225677.62406227	  52416.97964789	 671020.53072477	 472869.54722689	 200658.42303109	1696533.49518320	1696533.49518320	 834197.74684758	1320651.16487917	  45365.54570956	 414235.96096503	 340263.39930188	1284199.37306144	  95535.58701780	1044733.31277139	 924562.05502990	 644062.86536363	 302622.33622685	 279433.05622461	 231047.16384232	 324471.13950700	 375987.49586458	 292341.75523785	 303534.39655365	 223484.26203921	 213518.36183879	 170804.67424347	 182880.64192586	 139618.58689585	 139618.58689585	 193264.56861747	 549499.96594114	 734426.37957522	 613951.28837151	 102925.20951958	 295286.30300702	 225677.62406226	  52416.97964801	 671020.53072364	 472869.54722689	 200658.42303109	1696533.49518320	1696533.49518320	 834197.74684773	1320651.16487869	  45365.54570963	 414235.96096503	 340263.39930188	1284199.37306144	  95535.58701780	1044733.31277139	 924562.05502991	 644062.86536363	 302622.33622685	 279433.05623289	 231047.16384232	 324471.13950700	 375987.49586461	 292341.75523784	 303534.39655365	 223484.26203921	 213518.36183934
      0.49503972	 170804.67424347	 182880.64192586	 139618.58689585	 139618.58689585	 193264.56861747	 549499.96594114	 734426.37957522	 613951.28837151	 102925.20951958	 295286.30300702	 225677.62406227	  52416.97964789	 671020.53072477	 472869.54722689	 200658.42303109	1696533.49518320	1696533.49518320	 834197.74684758	1320651.16487917	  45365.54570956	 414235.96096503	 340263.39930188	1284199.37306144	  95535.58701780	1044733.31277139	 924562.05502990	 644062.86536363	 302622.33622685	 279433.05622461	 231047.16384232	 324471.13950700	 375987.49586458	 292341.75523785	 303534.39655365	 223484.26203921	 213518.36183879	 170804.67424347	 182880.64192586	 139618.58689585	 139618.58689585	 193264.56861747	 549499.96594114	 734426.37957522	 613951.28837151	 102925.20951958	 295286.30300702	 225677.62406226	  52416.97964801	 671020.53072364	 472869.54722689	 200658.42303109	1696533.49518320	1696533.49518320	 834197.74684773	1320651.16487869	  45365.54570963	 414235.96096503	 340263.39930188	1284199.37306144	  95535.58701780	1044733.31277139	 924562.05502991	 644062.86536363	 302622.33622685	 279433.05623289	 231047.16384232	 324471.13950700	 375987.49586461	 292341.75523784	 303534.39655365	 223484.26203921	 213518.36183934
      0.49798639	 170804.67424347	 182880.64192586	 139618.58689585	 139618.58689585	 193264.56861747	 549499.96594114	 734426.37957522	 613951.28837151	 102925.20951958	 295286.30300702	 225677.62406227	  52416.97964789	 671020.53072477	 472869.54722689	 200658.42303109	1696533.49518320	1696533.49518320	 834197.74684758	1320651.16487917	  45365.54570956	 414235.96096503	 340263.39930188	1284199.37306144	  95535.58701780	1044733.31277139	 924562.05502990	 644062.86536363	 302622.33622685	 279433.05622461	 231047.16384232	 324471.13950700	 375987.49586458	 292341.75523785	 303534.39655365	 223484.26203921	 213518.36183879	 170804.67424347	 182880.64192586	 139618.58689585	 139618.58689585	 193264.56861747	 549499.96594114	 734426.37957522	 613951.28837151	 102925.20951958	 295286.30300702	 225677.62406226	  52416.97964801	 671020.53072364	 472869.54722689	 200658.42303109	1696533.49518320	1696533.49518320	 834197.74684773	1320651.16487869	  45365.54570963	 414235.96096503	 340263.39930188	1284199.37306144	  95535.58701780	1044733.31277139	 924562.05502991	 644062.86536363	 302622.33622685	 279433.05623289	 231047.16384232	 324471.13950700	 375987.49586461	 292341.75523784	 303534.39655365	 223484.26203921	 213518.36183934
      0.50093305	 170804.67424347	 182880.64192586	 139618.58689585	 139618.58689585	 193264.56861747	 549499.96594114	 734426.37957522	 613951.28837151	 102925.20951958	 295286.30300702	 225677.62406227	  52416.97964789	 671020.53072477	 472869.54722689	 200658.42303109	1696533.49518320	1696533.49518320	 834197.74684758	1320651.16487917	  45365.54570956	 414235.96096503	 340263.39930188	1284199.37306144	  95535.58701780	1044733.31277139	 924562.05502990	 644062.86536363	 302622.33622685	 279433.05622461	 231047.16384232	 324471.13950700	 375987.49586458	 292341.75523785	 303534.39655365	 223484.26203921	 213518.36183879	 170804.67424347	 182880.64192586	 139618.58689585	 139618.58689585	 193264.56861747	 549499.96594114	 734426.37957522	 613951.28837151	 102925.20951958	 295286.30300702	 225677.62406226	  52416.97964801	 671020.53072364	 472869.54722689	 200658.42303109	1696533.49518320	1696533.49518320	 834197.74684773	1320651.16487869	  45365.54570963	 414235.96096503	 340263.39930188	1284199.37306144	  95535.58701780	1044733.31277139	 924562.05502991	 644062.86536363	 302622.33622685	 279433.05623289	 231047.16384232	 324471.13950700	 375987.49586461	 292341.75523784	 303534.39655365	 223484.26203921	 213518.36183934
      0.50387971	 170804.67424347	 182880.64192586	 139618.58689585	 139618.58689585	 193264.56861747	 549499.96594114	 734426.37957522	 613951.28837151	 102925.20951958	 295286.30300702	 225677.62406227	  52416.97964789	 671020.53072477	 472869.54722689	 200658.42303109	1696533.49518320	1696533.49518320	 834197.74684758	1320651.16487917	  45365.54570956	 414235.96096503	 340263.39930188	1284199.37306144	  95535.58701780	1044733.31277139	 924562.05502990	 644062.86536363	 302622.33622685	 279433.05622461	 231047.16384232	 324471.13950700	 375987.49586458	 292341.75523785	 303534.39655365	 223484.26203921	 213518.36183879	 170804.67424347	 182880.64192586	 139618.58689585	 139618.58689585	 193264.56861747	 549499.96594114	 734426.37957522	 613951.28837151	 102925.20951958	 295286.30300702	 225677.62406226	  52416.97964801	 671020.53072364	 472869.54722689	 200658.42303109	1696533.49518320	1696533.49518320	 834197.74684773	1320651.16487869	  45365.54570963	 414235.96096503	 340263.39930188	1284199.37306144	  95535.58701780	1044733.31277139	 924562.05502991	 644062.86536363	 302622.33622685	 279433.05623289	 231047.16384232	 324471.13950700	 375987.49586461	 292341.75523784	 303534.39655365	 223484.26203921	 213518.36183934
      0.50682638	 170804.67424347	 182880.64192586	 139618.58689585	 139618.58689585	 193264.56861747	 549499.96594114	 734426.37957522	 613951.28837151	 102925.20951958	 295286.30300702	 225677.62406227	  52416.97964789	 671020.53072477	 472869.54722689	 200658.42303109	1696533.49518320	1696533.49518320	 834197.74684758	1320651.16487917	  45365.54570956	 414235.96096503	 340263.39930188	1284199.37306144	  95535.58701780	1044733.31277139	 924562.05502990	 644062.86536363	 302622.33622685	 279433.05622461	 231047.16384232	 324471.13950700	 375987.49586458	 292341.75523785	 303534.39655365	 223484.26203921	 213518.36183879	 170804.67424347	 182880.64192586	 139618.58689585	 139618.58689585	 193264.56861747	 549499.96594114	 734426.37957522	 613951.28837151	 102925.20951958	 295286.30300702	 225677.62406226	  52416.97964801	 671020.53072364	 472869.54722689	 200658.42303109	1696533.49518320	1696533.49518320	 834197.74684773	1320651.16487869	  45365.54570963	 414235.96096503	 340263.39930188	1284199.37306144	  95535.58701780	1044733.31277139	 924562.05502991	 644062.86536363	 302622.33622685	 279433.05623289	 231047.16384232	 324471.13950700	 375987.49586461	 292341.75523784	 303534.39655365	 223484.26203921	 213518.36183934
      0.50977304	 170804.67424347	 182880.64192586	 139618.58689585	 139618.58689585	 193264.56861747	 549499.96594114	 734426.37957522	 613951.28837151	 102925.20951958	 295286.30300702	 225677.62406227	  52416.97964789	 671020.53072477	 472869.54722689	 200658.42303109	1696533.49518320	1696533.49518320	 834197.74684758	1320651.16487917	  45365.54570956	 414235.96096503	 340263.39930188	1284199.37306144	  95535.58701780	1044733.31277139	 924562.05502990	 644062.86536363	 302622.33622685	 279433.05622461	 231047.16384232	 324471.13950700	 375987.49586458	 292341.75523785	 303534.39655365	 223484.26203921	 213518.36183879	 170804.67424347	 182880.64192586	 139618.58689585	 139618.58689585	 193264.56861747	 549499.96594114	 734426.37957522	 613951.28837151	 102925.20951958	 295286.30300702	 225677.62406226	  52416.97964801	 671020.53072364	 472869.54722689	 200658.42303109	1696533.49518320	1696533.49518320	 834197.74684773	1320651.16487869	  45365.54570963	 414235.96096503	 340263.39930188	1284199.37306144	  95535.58701780	1044733.31277139	 924562.05502991	 644062.86536363	 302622.33622685	 279433.05623289	 231047.16384232	 324471.13950700	 375987.49586461	 292341.75523784	 303534.39655365	 223484.26203921	 213518.36183934
      0.51271971	 170804.67424347	 182880.64192586	 139618.58689585	 139618.58689585	 193264.56861747	 549499.96594114	 734426.37957522	 613951.28837151	 102925.20951958	 295286.30300702	 225677.62406227	  52416.97964789	 671020.53072477	 472869.54722689	 200658.42303109	1696533.49518320	1696533.49518320	 834197.74684758	1320651.16487917	  45365.54570956	 414235.96096503	 340263.39930188	1284199.37306144	  95535.58701780	1044733.31277139	 924562.05502990	 644062.86536363	 302622.33622685	 279433.05622461	 231047.16384232	 324471.13950700	 375987.49586458	 292341.75523785	 303534.39655365	 223484.26203921	 213518.36183879	 170804.67424347	 182880.64192586	 139618.58689585	 139618.58689585	 193264.56861747	 549499.96594114	 734426.37957522	 613951.28837151	 102925.20951958	 295286.30300702	 225677.62406226	  52416.97964801	 671020.53072364	 472869.54722689	 200658.42303109	1696533.49518320	1696533.49518320	 834197.74684773	1320651.16487869	  45365.54570963	 414235.96096503	 340263.39930188	1284199.37306144	  95535.58701780	1044733.31277139	 924562.05502991	 644062.86536363	 302622.33622685	 279433.05623289	 231047.16384232	 324471.13950700	 375987.49586461	 292341.75523784	 303534.39655365	 223484.26203921	 213518.36183934
      0.51566638	 170804.67424347	 182880.64192586	 139618.58689585	 139618.58689585	 193264.56861747	 549499.96594114	 734426.37957522	 613951.28837151	 102925.20951958	 295286.30300702	 225677.62406227	  52416.97964789	 671020.53072477	 472869.54722689	 200658.42303109	1696533.49518320	1696533.49518320	 834197.74684758	1320651.16487917	  45365.54570956	 414235.96096503	 340263.39930188	1284199.37306144	  95535.58701780	1044733.31277139	 924562.05502990	 644062.86536363	 302622.33622685	 279433.05622461	 231047.16384232	 324471.13950700	 375987.49586458	 292341.75523785	 303534.39655365	 223484.26203921	 213518.36183879	 170804.67424347	 182880.64192586	 139618.58689585	 139618.58689585	 193264.56861747	 549499.96594114	 734426.37957522	 613951.28837151	 102925.20951958	 295286.30300702	 225677.62406226	  52416.97964801	 671020.53072364	 472869.54722689	 200658.42303109	1696533.49518320	1696533.49518320	 834197.74684773	1320651.16487869	  45365.54570963	 414235.96096503	 340263.39930188	1284199.37306144	  95535.58701780	1044733.31277139	 924562.05502991	 644062.86536363	 302622.33622685	 279433.05623289	 231047.16384232	 324471.13950700	 375987.49586461	 292341.75523784	 303534.39655365	 223484.26203921	 213518.36183934
      0.51861304	 170804.67424347	 182880.64192586	 139618.58689585	 139618.58689585	 193264.56861747	 549499.96594114	 734426.37957522	 613951.28837151	 102925.20951958	 295286.30300702	 225677.62406227	  52416.97964789	 671020.53072477	 472869.54722689	 200658.42303109	1696533.49518320	1696533.49518320	 834197.74684758	1320651.16487917	  45365.54570956	 414235.96096503	 340263.39930188	1284199.37306144	  95535.58701780	1044733.31277139	 924562.05502990	 644062.86536363	 302622.33622685	 279433.05622461	 231047.16384232	 324471.13950700	 375987.49586458	 292341.75523785	 303534.39655365	 223484.26203921	 213518.36183879	 170804.67424347	 182880.64192586	 139618.58689585	 139618.58689585	 193264.56861747	 549499.96594114	 734426.37957522	 613951.28837151	 102925.20951958	 295286.30300702	 225677.62406226	  52416.97964801	 671020.53072364	 472869.54722689	 200658.42303109	1696533.49518320	1696533.49518320	 834197.74684773	1320651.16487869	  45365.54570963	 414235.96096503	 340263.39930188	1284199.37306144	  95535.58701780	1044733.31277139	 924562.05502991	 644062.86536363	 302622.33622685	 279433.05623289	 231047.16384232	 324471.13950700	 375987.49586461	 292341.75523784	 303534.39655365	 223484.26203921	 213518.36183934
      0.52155971	 170804.67424347	 182880.64192586	 139618.58689585	 139618.58689585	 193264.56861747	 549499.96594114	 734426.37957522	 613951.28837151	 102925.20951958	 295286.30300702	 225677.62406227	  52416.97964789	 671020.53072477	 472869.54722689	 200658.42303109	1696533.49518320	1696533.49518320	 834197.74684758	1320651.16487917	  45365.54570956	 414235.96096503	 340263.39930188	1284199.37306144	  95535.58701780	1044733.31277139	 924562.05502990	 644062.86536363	 302622.33622685	 279433.05622461	 231047.16384232	 324471.13950700	 375987.49586458	 292341.75523785	 303534.39655365	 223484.26203921	 213518.36183879	 170804.67424347	 182880.64192586	 139618.58689585	 139618.58689585	 193264.56861747	 549499.96594114	 734426.37957522	 613951.28837151	 102925.20951958	 295286.30300702	 225677.62406226	  52416.97964801	 671020.53072364	 472869.54722689	 200658.42303109	1696533.49518320	1696533.49518320	 834197.74684773	1320651.16487869	  45365.54570963	 414235.96096503	 340263.39930188	1284199.37306144	  95535.58701780	1044733.31277139	 924562.05502991	 644062.86536363	 302622.33622685	 279433.05623289	 231047.16384232	 324471.13950700	 375987.49586461	 292341.75523784	 303534.39655365	 223484.26203921	 213518.36183934
      0.52450637	 170804.67424347	 182880.64192586	 139618.58689585	 139618.58689585	 193264.56861747	 549499.96594114	 734426.37957522	 613951.28837151	 102925.20951958	 295286.30300702	 225677.62406227	  52416.97964789	 671020.53072477	 472869.54722689	 200658.42303109	1696533.49518320	1696533.49518320	 834197.74684758	1320651.16487917	  45365.54570956	 414235.96096503	 340263.39930188	1284199.37306144	  95535.58701780	1044733.31277139	 924562.05502990	 644062.86536363	 302622.33622685	 279433.05622461	 231047.16384232	 324471.13950700	 375987.49586458	 292341.75523785	 303534.39655365	 223484.26203921	 213518.36183879	 170804.67424347	 182880.64192586	 139618.58689585	 139618.58689585	 193264.56861747	 549499.96594114	 734426.37957522	 613951.28837151	 102925.20951958	 295286.30300702	 225677.62406226	  52416.97964801	 671020.53072364	 472869.54722689	 200658.42303109	1696533.49518320	1696533.49518320	 834197.74684773	1320651.16487869	  45365.54570963	 414235.96096503	 340263.39930188	1284199.37306144	  95535.58701780	1044733.31277139	 924562.05502991	 644062.86536363	 302622.33622685	 279433.05623289	 231047.16384232	 324471.13950700	 375987.49586461	 292341.75523784	 303534.39655365	 223484.26203921	 213518.36183934
      0.52745303	 170804.67424347	 182880.64192586	 139618.58689585	 139618.58689585	 193264.56861747	 549499.96594114	 734426.37957522	 613951.28837151	 102925.20951958	 295286.30300702	 225677.62406227	  52416.97964789	 671020.53072477	 472869.54722689	 200658.42303109	1696533.49518320	1696533.49518320	 834197.74684758	1320651.16487917	  45365.54570956	 414235.96096503	 340263.39930188	1284199.37306144	  95535.58701780	1044733.31277139	 924562.05502990	 644062.86536363	 302622.33622685	 279433.05622461	 231047.16384232	 324471.13950700	 375987.49586458	 292341.75523785	 303534.39655365	 223484.26203921	 213518.36183879	 170804.67424347	 182880.64192586	 139618.58689585	 139618.58689585	 193264.56861747	 549499.96594114	 734426.37957522	 613951.28837151	 102925.20951958	 295286.30300702	 225677.62406226	  52416.97964801	 671020.53072364	 472869.54722689	 200658.42303109	1696533.49518320	1696533.49518320	 834197.74684773	1320651.16487869	  45365.54570963	 414235.96096503	 340263.39930188	1284199.37306144	  95535.58701780	1044733.31277139	 924562.05502991	 644062.86536363	 302622.33622685	 279433.05623289	 231047.16384232	 324471.13950700	 375987.49586461	 292341.75523784	 303534.39655365	 223484.26203921	 213518.36183934
      0.53039970	 170804.67424347	 182880.64192586	 139618.58689585	 139618.58689585	 193264.56861747	 549499.96594114	 734426.37957522	 613951.28837151	 102925.20951958	 295286.30300702	 225677.62406227	  52416.97964789	 671020.53072477	 472869.54722689	 200658.42303109	1696533.49518320	1696533.49518320	 834197.74684758	1320651.16487917	  45365.54570956	 414235.96096503	 340263.39930188	1284199.37306144	  95535.58701780	1044733.31277139	 924562.05502990	 644062.86536363	 302622.33622685	 279433.05622461	 231047.16384232	 324471.13950700	 375987.49586458	 292341.75523785	 303534.39655365	 223484.26203921	 213518.36183879	 170804.67424347	 182880.64192586	 139618.58689585	 139618.58689585	 193264.56861747	 549499.96594114	 734426.37957522	 613951.28837151	 102925.20951958	 295286.30300702	 225677.62406226	  52416.97964801	 671020.53072364	 472869.54722689	 200658.42303109	1696533.49518320	1696533.49518320	 834197.74684773	1320651.16487869	  45365.54570963	 414235.96096503	 340263.39930188	1284199.37306144	  95535.58701780	1044733.31277139	 924562.05502991	 644062.86536363	 302622.33622685	 279433.05623289	 231047.16384232	 324471.13950700	 375987.49586461	 292341.75523784	 303534.39655365	 223484.26203921	 213518.36183934
      0.53334636	 170804.67424347	 182880.64192586	 139618.58689585	 139618.58689585	 193264.56861747	 549499.96594114	 734426.37957522	 613951.28837151	 102925.20951958	 295286.30300702	 225677.62406227	  52416.97964789	 671020.53072477	 472869.54722689	 200658.42303109	1696533.49518320	1696533.49518320	 834197.74684758	1320651.16487917	  45365.54570956	 414235.96096503	 340263.39930188	1284199.37306144	  95535.58701780	1044733.31277139	 924562.05502990	 644062.86536363	 302622.33622685	 279433.05622461	 231047.16384232	 324471.13950700	 375987.49586458	 292341.75523785	 303534.39655365	 223484.26203921	 213518.36183879	 170804.67424347	 182880.64192586	 139618.58689585	 139618.58689585	 193264.56861747	 549499.96594114	 734426.37957522	 613951.28837151	 102925.20951958	 295286.30300702	 225677.62406226	  52416.97964801	 671020.53072364	 472869.54722689	 200658.42303109	1696533.49518320	1696533.49518320	 834197.74684773	1320651.16487869	  45365.54570963	 414235.96096503	 340263.39930188	1284199.37306144	  95535.58701780	1044733.31277139	 924562.05502991	 644062.86536363	 302622.33622685	 279433.05623289	 231047.16384232	 324471.13950700	 375987.49586461	 292341.75523784	 303534.39655365	 223484.26203921	 213518.36183934
      0.53629303	 170804.67424347	 182880.64192586	 139618.58689585	 139618.58689585	 193264.56861747	 549499.96594114	 734426.37957522	 613951.28837151	 102925.20951958	 295286.30300702	 225677.62406227	  52416.97964789	 671020.53072477	 472869.54722689	 200658.42303109	1696533.49518320	1696533.49518320	 834197.74684758	1320651.16487917	  45365.54570956	 414235.96096503	 340263.39930188	1284199.37306144	  95535.58701780	1044733.31277139	 924562.05502990	 644062.86536363	 302622.33622685	 279433.05622461	 231047.16384232	 324471.13950700	 375987.49586458	 292341.75523785	 303534.39655365	 223484.26203921	 213518.36183879	 170804.67424347	 182880.64192586	 139618.58689585	 139618.58689585	 193264.56861747	 549499.96594114	 734426.37957522	 613951.28837151	 102925.20951958	 295286.30300702	 225677.62406226	  52416.97964801	 671020.53072364	 472869.54722689	 200658.42303109	1696533.49518320	1696533.49518320	 834197.74684773	1320651.16487869	  45365.54570963	 414235.96096503	 340263.39930188	1284199.37306144	  95535.58701780	1044733.31277139	 924562.05502991	 644062.86536363	 302622.33622685	 279433.05623289	 231047.16384232	 324471.13950700	 375987.49586461	 292341.75523784	 303534.39655365	 223484.26203921	 213518.36183934
      0.53923970	 170804.67424347	 182880.64192586	 139618.58689585	 139618.58689585	 193264.56861747	 549499.96594114	 734426.37957522	 613951.28837151	 102925.20951958	 295286.30300702	 225677.62406227	  52416.97964789	 671020.53072477	 472869.54722689	 200658.42303109	1696533.49518320	1696533.49518320	 834197.74684758	1320651.16487917	  45365.54570956	 414235.96096503	 340263.39930188	1284199.37306144	  95535.58701780	1044733.31277139	 924562.05502990	 644062.86536363	 302622.33622685	 279433.05622461	 231047.16384232	 324471.13950700	 375987.49586458	 292341.75523785	 303534.39655365	 223484.26203921	 213518.36183879	 170804.67424347	 182880.64192586	 139618.58689585	 139618.58689585	 193264.56861747	 549499.96594114	 734426.37957522	 613951.28837151	 102925.20951958	 295286.30300702	 225677.62406226	  52416.97964801	 671020.53072364	 472869.54722689	 200658.42303109	1696533.49518320	1696533.49518320	 834197.74684773	1320651.16487869	  45365.54570963	 414235.96096503	 340263.39930188	1284199.37306144	  95535.58701780	1044733.31277139	 924562.05502991	 644062.86536363	 302622.33622685	 279433.05623289	 231047.16384232	 324471.13950700	 375987.49586461	 292341.75523784	 303534.39655365	 223484.26203921	 213518.36183934
      0.54218636	 170804.67424347	 182880.64192586	 139618.58689585	 139618.58689585	 193264.56861747	 549499.96594114	 734426.37957522	 613951.28837151	 102925.20951958	 295286.30300702	 225677.62406227	  52416.97964789	 671020.53072477	 472869.54722689	 200658.42303109	1696533.49518320	1696533.49518320	 834197.74684758	1320651.16487917	  45365.54570956	 414235.96096503	 340263.39930188	1284199.37306144	  95535.58701780	1044733.31277139	 924562.05502990	 644062.86536363	 302622.33622685	 279433.05622461	 231047.16384232	 324471.13950700	 375987.49586458	 292341.75523785	 303534.39655365	 223484.26203921	 213518.36183879	 170804.67424347	 182880.64192586	 139618.58689585	 139618.58689585	 193264.56861747	 549499.96594114	 734426.37957522	 613951.28837151	 102925.20951958	 295286.30300702	 225677.62406226	  52416.97964801	 671020.53072364	 472869.54722689	 200658.42303109	1696533.49518320	1696533.49518320	 834197.74684773	1320651.16487869	  45365.54570963	 414235.96096503	 340263.39930188	1284199.37306144	  95535.58701780	1044733.31277139	 924562.05502991	 644062.86536363	 302622.33622685	 279433.05623289	 231047.16384232	 324471.13950700	 375987.49586461	 292341.75523784	 303534.39655365	 223484.26203921	 213518.36183934
      0.54513303	 170804.67424347	 182880.64192586	 139618.58689585	 139618.58689585	 193264.56861747	 549499.96594114	 734426.37957522	 613951.28837151	 102925.20951958	 295286.30300702	 225677.62406227	  52416.97964789	 671020.53072477	 472869.54722689	 200658.42303109	1696533.49518320	1696533.49518320	 834197.74684758	1320651.16487917	  45365.54570956	 414235.96096503	 340263.39930188	1284199.37306144	  95535.58701780	1044733.31277139	 924562.05502990	 644062.86536363	 302622.33622685	 279433.05622461	 231047.16384232	 324471.13950700	 375987.49586458	 292341.75523785	 303534.39655365	 223484.26203921	 213518.36183879	 170804.67424347	 182880.64192586	 139618.58689585	 139618.58689585	 193264.56861747	 549499.96594114	 734426.37957522	 613951.28837151	 102925.20951958	 295286.30300702	 225677.62406226	  52416.97964801	 671020.53072364	 472869.54722689	 200658.42303109	1696533.49518320	1696533.49518320	 834197.74684773	1320651.16487869	  45365.54570963	 414235.96096503	 340263.39930188	1284199.37306144	  95535.58701780	1044733.31277139	 924562.05502991	 644062.86536363	 302622.33622685	 279433.05623289	 231047.16384232	 324471.13950700	 375987.49586461	 292341.75523784	 303534.39655365	 223484.26203921	 213518.36183934
      0.54807969	 170804.67424347	 182880.64192586	 139618.58689585	 139618.58689585	 193264.56861747	 549499.96594114	 734426.37957522	 613951.28837151	 102925.20951958	 295286.30300702	 225677.62406227	  52416.97964789	 671020.53072477	 472869.54722689	 200658.42303109	1696533.49518320	1696533.49518320	 834197.74684758	1320651.16487917	  45365.54570956	 414235.96096503	 340263.39930188	1284199.37306144	  95535.58701780	1044733.31277139	 924562.05502990	 644062.86536363	 302622.33622685	 279433.05622461	 231047.16384232	 324471.13950700	 375987.49586458	 292341.75523785	 303534.39655365	 223484.26203921	 213518.36183879	 170804.67424347	 182880.64192586	 139618.58689585	 139618.58689585	 193264.56861747	 549499.96594114	 734426.37957522	 613951.28837151	 102925.20951958	 295286.30300702	 225677.62406226	  52416.97964801	 671020.53072364	 472869.54722689	 200658.42303109	1696533.49518320	1696533.49518320	 834197.74684773	1320651.16487869	  45365.54570963	 414235.96096503	 340263.39930188	1284199.37306144	  95535.58701780	1044733.31277139	 924562.05502991	 644062.86536363	 302622.33622685	 279433.05623289	 231047.16384232	 324471.13950700	 375987.49586461	 292341.75523784	 303534.39655365	 223484.26203921	 213518.36183934
      0.55102635	 170804.67424347	 182880.64192586	 139618.58689585	 139618.58689585	 193264.56861747	 549499.96594114	 734426.37957522	 613951.28837151	 102925.20951958	 295286.30300702	 225677.62406227	  52416.97964789	 671020.53072477	 472869.54722689	 200658.42303109	1696533.49518320	1696533.49518320	 834197.74684758	1320651.16487917	  45365.54570956	 414235.96096503	 340263.39930188	1284199.37306144	  95535.58701780	1044733.31277139	 924562.05502990	 644062.86536363	 302622.33622685	 279433.05622461	 231047.16384232	 324471.13950700	 375987.49586458	 292341.75523785	 303534.39655365	 223484.26203921	 213518.36183879	 170804.67424347	 182880.64192586	 139618.58689585	 139618.58689585	 193264.56861747	 549499.96594114	 734426.37957522	 613951.28837151	 102925.20951958	 295286.30300702	 225677.62406226	  52416.97964801	 671020.53072364	 472869.54722689	 200658.42303109	1696533.49518320	1696533.49518320	 834197.74684773	1320651.16487869	  45365.54570963	 414235.96096503	 340263.39930188	1284199.37306144	  95535.58701780	1044733.31277139	 924562.05502991	 644062.86536363	 302622.33622685	 279433.05623289	 231047.16384232	 324471.13950700	 375987.49586461	 292341.75523784	 303534.39655365	 223484.26203921	 213518.36183934
      0.55397302	 170804.67424347	 182880.64192586	 139618.58689585	 139618.58689585	 193264.56861747	 549499.96594114	 734426.37957522	 613951.28837151	 102925.20951958	 295286.30300702	 225677.62406227	  52416.97964789	 671020.53072477	 472869.54722689	 200658.42303109	1696533.49518320	1696533.49518320	 834197.74684758	1320651.16487917	  45365.54570956	 414235.96096503	 340263.39930188	1284199.37306144	  95535.58701780	1044733.31277139	 924562.05502990	 644062.86536363	 302622.33622685	 279433.05622461	 231047.16384232	 324471.13950700	 375987.49586458	 292341.75523785	 303534.39655365	 223484.26203921	 213518.36183879	 170804.67424347	 182880.64192586	 139618.58689585	 139618.58689585	 193264.56861747	 549499.96594114	 734426.37957522	 613951.28837151	 102925.20951958	 295286.30300702	 225677.62406226	  52416.97964801	 671020.53072364	 472869.54722689	 200658.42303109	1696533.49518320	1696533.49518320	 834197.74684773	1320651.16487869	  45365.54570963	 414235.96096503	 340263.39930188	1284199.37306144	  95535.58701780	1044733.31277139	 924562.05502991	 644062.86536363	 302622.33622685	 279433.05623289	 231047.16384232	 324471.13950700	 375987.49586461	 292341.75523784	 303534.39655365	 223484.26203921	 213518.36183934
      0.55691968	 170804.67424347	 182880.64192586	 139618.58689585	 139618.58689585	 193264.56861747	 549499.96594114	 734426.37957522	 613951.28837151	 102925.20951958	 295286.30300702	 225677.62406227	  52416.97964789	 671020.53072477	 472869.54722689	 200658.42303109	1696533.49518320	1696533.49518320	 834197.74684758	1320651.16487917	  45365.54570956	 414235.96096503	 340263.39930188	1284199.37306144	  95535.58701780	1044733.31277139	 924562.05502990	 644062.86536363	 302622.33622685	 279433.05622461	 231047.16384232	 324471.13950700	 375987.49586458	 292341.75523785	 303534.39655365	 223484.26203921	 213518.36183879	 170804.67424347	 182880.64192586	 139618.58689585	 139618.58689585	 193264.56861747	 549499.96594114	 734426.37957522	 613951.28837151	 102925.20951958	 295286.30300702	 225677.62406226	  52416.97964801	 671020.53072364	 472869.54722689	 200658.42303109	1696533.49518320	1696533.49518320	 834197.74684773	1320651.16487869	  45365.54570963	 414235.96096503	 340263.39930188	1284199.37306144	  95535.58701780	1044733.31277139	 924562.05502991	 644062.86536363	 302622.33622685	 279433.05623289	 231047.16384232	 324471.13950700	 375987.49586461	 292341.75523784	 303534.39655365	 223484.26203921	 213518.36183934
      0.55986635	 170804.67424347	 182880.64192586	 139618.58689585	 139618.58689585	 193264.56861747	 549499.96594114	 734426.37957522	 613951.28837151	 102925.20951958	 295286.30300702	 225677.62406227	  52416.97964789	 671020.53072477	 472869.54722689	 200658.42303109	1696533.49518320	1696533.49518320	 834197.74684758	1320651.16487917	  45365.54570956	 414235.96096503	 340263.39930188	1284199.37306144	  95535.58701780	1044733.31277139	 924562.05502990	 644062.86536363	 302622.33622685	 279433.05622461	 231047.16384232	 324471.13950700	 375987.49586458	 292341.75523785	 303534.39655365	 223484.26203921	 213518.36183879	 170804.67424347	 182880.64192586	 139618.58689585	 139618.58689585	 193264.56861747	 549499.96594114	 734426.37957522	 613951.28837151	 102925.20951958	 295286.30300702	 225677.62406226	  52416.97964801	 671020.53072364	 472869.54722689	 200658.42303109	1696533.49518320	1696533.49518320	 834197.74684773	1320651.16487869	  45365.54570963	 414235.96096503	 340263.39930188	1284199.37306144	  95535.58701780	1044733.31277139	 924562.05502991	 644062.86536363	 302622.33622685	 279433.05623289	 231047.16384232	 324471.13950700	 375987.49586461	 292341.75523784	 303534.39655365	 223484.26203921	 213518.36183934
      0.56281302	 170804.67424347	 182880.64192586	 139618.58689585	 139618.58689585	 193264.56861747	 549499.96594114	 734426.37957522	 613951.28837151	 102925.20951958	 295286.30300702	 225677.62406227	  52416.97964789	 671020.53072477	 472869.54722689	 200658.42303109	1696533.49518320	1696533.49518320	 834197.74684758	1320651.16487917	  45365.54570956	 414235.96096503	 340263.39930188	1284199.37306144	  95535.58701780	1044733.31277139	 924562.05502990	 644062.86536363	 302622.33622685	 279433.05622461	 231047.16384232	 324471.13950700	 375987.49586458	 292341.75523785	 303534.39655365	 223484.26203921	 213518.36183879	 170804.67424347	 182880.64192586	 139618.58689585	 139618.58689585	 193264.56861747	 549499.96594114	 734426.37957522	 613951.28837151	 102925.20951958	 295286.30300702	 225677.62406226	  52416.97964801	 671020.53072364	 472869.54722689	 200658.42303109	1696533.49518320	1696533.49518320	 834197.74684773	1320651.16487869	  45365.54570963	 414235.96096503	 340263.39930188	1284199.37306144	  95535.58701780	1044733.31277139	 924562.05502991	 644062.86536363	 302622.33622685	 279433.05623289	 231047.16384232	 324471.13950700	 375987.49586461	 292341.75523784	 303534.39655365	 223484.26203921	 213518.36183934
      0.56575968	 170804.67424347	 182880.64192586	 139618.58689585	 139618.58689585	 193264.56861747	 549499.96594114	 734426.37957522	 613951.28837151	 102925.20951958	 295286.30300702	 225677.62406227	  52416.97964789	 671020.53072477	 472869.54722689	 200658.42303109	1696533.49518320	1696533.49518320	 834197.74684758	1320651.16487917	  45365.54570956	 414235.96096503	 340263.39930188	1284199.37306144	  95535.58701780	1044733.31277139	 924562.05502990	 644062.86536363	 302622.33622685	 279433.05622461	 231047.16384232	 324471.13950700	 375987.49586458	 292341.75523785	 303534.39655365	 223484.26203921	 213518.36183879	 170804.67424347	 182880.64192586	 139618.58689585	 139618.58689585	 193264.56861747	 549499.96594114	 734426.37957522	 613951.28837151	 102925.20951958	 295286.30300702	 225677.62406226	  52416.97964801	 671020.53072364	 472869.54722689	 200658.42303109	1696533.49518320	1696533.49518320	 834197.74684773	1320651.16487869	  45365.54570963	 414235.96096503	 340263.39930188	1284199.37306144	  95535.58701780	1044733.31277139	 924562.05502991	 644062.86536363	 302622.33622685	 279433.05623289	 231047.16384232	 324471.13950700	 375987.49586461	 292341.75523784	 303534.39655365	 223484.26203921	 213518.36183934
      0.56870635	 170804.67424347	 182880.64192586	 139618.58689585	 139618.58689585	 193264.56861747	 549499.96594114	 734426.37957522	 613951.28837151	 102925.20951958	 295286.30300702	 225677.62406227	  52416.97964789	 671020.53072477	 472869.54722689	 200658.42303109	1696533.49518320	1696533.49518320	 834197.74684758	1320651.16487917	  45365.54570956	 414235.96096503	 340263.39930188	1284199.37306144	  95535.58701780	1044733.31277139	 924562.05502990	 644062.86536363	 302622.33622685	 279433.05622461	 231047.16384232	 324471.13950700	 375987.49586458	 292341.75523785	 303534.39655365	 223484.26203921	 213518.36183879	 170804.67424347	 182880.64192586	 139618.58689585	 139618.58689585	 193264.56861747	 549499.96594114	 734426.37957522	 613951.28837151	 102925.20951958	 295286.30300702	 225677.62406226	  52416.97964801	 671020.53072364	 472869.54722689	 200658.42303109	1696533.49518320	1696533.49518320	 834197.74684773	1320651.16487869	  45365.54570963	 414235.96096503	 340263.39930188	1284199.37306144	  95535.58701780	1044733.31277139	 924562.05502991	 644062.86536363	 302622.33622685	 279433.05623289	 231047.16384232	 324471.13950700	 375987.49586461	 292341.75523784	 303534.39655365	 223484.26203921	 213518.36183934
      0.57165301	 170804.67424347	 182880.64192586	 139618.58689585	 139618.58689585	 193264.56861747	 549499.96594114	 734426.37957522	 613951.28837151	 102925.20951958	 295286.30300702	 225677.62406227	  52416.97964789	 671020.53072477	 472869.54722689	 200658.42303109	1696533.49518320	1696533.49518320	 834197.74684758	1320651.16487917	  45365.54570956	 414235.96096503	 340263.39930188	1284199.37306144	  95535.58701780	1044733.31277139	 924562.05502990	 644062.86536363	 302622.33622685	 279433.05622461	 231047.16384232	 324471.13950700	 375987.49586458	 292341.75523785	 303534.39655365	 223484.26203921	 213518.36183879	 170804.67424347	 182880.64192586	 139618.58689585	 139618.58689585	 193264.56861747	 549499.96594114	 734426.37957522	 613951.28837151	 102925.20951958	 295286.30300702	 225677.62406226	  52416.97964801	 671020.53072364	 472869.54722689	 200658.42303109	1696533.49518320	1696533.49518320	 834197.74684773	1320651.16487869	  45365.54570963	 414235.96096503	 340263.39930188	1284199.37306144	  95535.58701780	1044733.31277139	 924562.05502991	 644062.86536363	 302622.33622685	 279433.05623289	 231047.16384232	 324471.13950700	 375987.49586461	 292341.75523784	 303534.39655365	 223484.26203921	 213518.36183934
      0.57459967	 170804.67424347	 182880.64192586	 139618.58689585	 139618.58689585	 193264.56861747	 549499.96594114	 734426.37957522	 613951.28837151	 102925.20951958	 295286.30300702	 225677.62406227	  52416.97964789	 671020.53072477	 472869.54722689	 200658.42303109	1696533.49518320	1696533.49518320	 834197.74684758	1320651.16487917	  45365.54570956	 414235.96096503	 340263.39930188	1284199.37306144	  95535.58701780	1044733.31277139	 924562.05502990	 644062.86536363	 302622.33622685	 279433.05622461	 231047.16384232	 324471.13950700	 375987.49586458	 292341.75523785	 303534.39655365	 223484.26203921	 213518.36183879	 170804.67424347	 182880.64192586	 139618.58689585	 139618.58689585	 193264.56861747	 549499.96594114	 734426.37957522	 613951.28837151	 102925.20951958	 295286.30300702	 225677.62406226	  52416.97964801	 671020.53072364	 472869.54722689	 200658.42303109	1696533.49518320	1696533.49518320	 834197.74684773	1320651.16487869	  45365.54570963	 414235.96096503	 340263.39930188	1284199.37306144	  95535.58701780	1044733.31277139	 924562.05502991	 644062.86536363	 302622.33622685	 279433.05623289	 231047.16384232	 324471.13950700	 375987.49586461	 292341.75523784	 303534.39655365	 223484.26203921	 213518.36183934
      0.57754634	 170804.67424347	 182880.64192586	 139618.58689585	 139618.58689585	 193264.56861747	 549499.96594114	 734426.37957522	 613951.28837151	 102925.20951958	 295286.30300702	 225677.62406227	  52416.97964789	 671020.53072477	 472869.54722689	 200658.42303109	1696533.49518320	1696533.49518320	 834197.74684758	1320651.16487917	  45365.54570956	 414235.96096503	 340263.39930188	1284199.37306144	  95535.58701780	1044733.31277139	 924562.05502990	 644062.86536363	 302622.33622685	 279433.05622461	 231047.16384232	 324471.13950700	 375987.49586458	 292341.75523785	 303534.39655365	 223484.26203921	 213518.36183879	 170804.67424347	 182880.64192586	 139618.58689585	 139618.58689585	 193264.56861747	 549499.96594114	 734426.37957522	 613951.28837151	 102925.20951958	 295286.30300702	 225677.62406226	  52416.97964801	 671020.53072364	 472869.54722689	 200658.42303109	1696533.49518320	1696533.49518320	 834197.74684773	1320651.16487869	  45365.54570963	 414235.96096503	 340263.39930188	1284199.37306144	  95535.58701780	1044733.31277139	 924562.05502991	 644062.86536363	 302622.33622685	 279433.05623289	 231047.16384232	 324471.13950700	 375987.49586461	 292341.75523784	 303534.39655365	 223484.26203921	 213518.36183934
      0.58049301	 170804.67424347	 182880.64192586	 139618.58689585	 139618.58689585	 193264.56861747	 549499.96594114	 734426.37957522	 613951.28837151	 102925.20951958	 295286.30300702	 225677.62406227	  52416.97964789	 671020.53072477	 472869.54722689	 200658.42303109	1696533.49518320	1696533.49518320	 834197.74684758	1320651.16487917	  45365.54570956	 414235.96096503	 340263.39930188	1284199.37306144	  95535.58701780	1044733.31277139	 924562.05502990	 644062.86536363	 302622.33622685	 279433.05622461	 231047.16384232	 324471.13950700	 375987.49586458	 292341.75523785	 303534.39655365	 223484.26203921	 213518.36183879	 170804.67424347	 182880.64192586	 139618.58689585	 139618.58689585	 193264.56861747	 549499.96594114	 734426.37957522	 613951.28837151	 102925.20951958	 295286.30300702	 225677.62406226	  52416.97964801	 671020.53072364	 472869.54722689	 200658.42303109	1696533.49518320	1696533.49518320	 834197.74684773	1320651.16487869	  45365.54570963	 414235.96096503	 340263.39930188	1284199.37306144	  95535.58701780	1044733.31277139	 924562.05502991	 644062.86536363	 302622.33622685	 279433.05623289	 231047.16384232	 324471.13950700	 375987.49586461	 292341.75523784	 303534.39655365	 223484.26203921	 213518.36183934
      0.58343967	 170804.67424347	 182880.64192586	 139618.58689585	 139618.58689585	 193264.56861747	 549499.96594114	 734426.37957522	 613951.28837151	 102925.20951958	 295286.30300702	 225677.62406227	  52416.97964789	 671020.53072477	 472869.54722689	 200658.42303109	1696533.49518320	1696533.49518320	 834197.74684758	1320651.16487917	  45365.54570956	 414235.96096503	 340263.39930188	1284199.37306144	  95535.58701780	1044733.31277139	 924562.05502990	 644062.86536363	 302622.33622685	 279433.05622461	 231047.16384232	 324471.13950700	 375987.49586458	 292341.75523785	 303534.39655365	 223484.26203921	 213518.36183879	 170804.67424347	 182880.64192586	 139618.58689585	 139618.58689585	 193264.56861747	 549499.96594114	 734426.37957522	 613951.28837151	 102925.20951958	 295286.30300702	 225677.62406226	  52416.97964801	 671020.53072364	 472869.54722689	 200658.42303109	1696533.49518320	1696533.49518320	 834197.74684773	1320651.16487869	  45365.54570963	 414235.96096503	 340263.39930188	1284199.37306144	  95535.58701780	1044733.31277139	 924562.05502991	 644062.86536363	 302622.33622685	 279433.05623289	 231047.16384232	 324471.13950700	 375987.49586461	 292341.75523784	 303534.39655365	 223484.26203921	 213518.36183934
      0.58638633	 170804.67424347	 182880.64192586	 139618.58689585	 139618.58689585	 193264.56861747	 549499.96594114	 734426.37957522	 613951.28837151	 102925.20951958	 295286.30300702	 225677.62406227	  52416.97964789	 671020.53072477	 472869.54722689	 200658.42303109	1696533.49518320	1696533.49518320	 834197.74684758	1320651.16487917	  45365.54570956	 414235.96096503	 340263.39930188	1284199.37306144	  95535.58701780	1044733.31277139	 924562.05502990	 644062.86536363	 302622.33622685	 279433.05622461	 231047.16384232	 324471.13950700	 375987.49586458	 292341.75523785	 303534.39655365	 223484.26203921	 213518.36183879	 170804.67424347	 182880.64192586	 139618.58689585	 139618.58689585	 193264.56861747	 549499.96594114	 734426.37957522	 613951.28837151	 102925.20951958	 295286.30300702	 225677.62406226	  52416.97964801	 671020.53072364	 472869.54722689	 200658.42303109	1696533.49518320	1696533.49518320	 834197.74684773	1320651.16487869	  45365.54570963	 414235.96096503	 340263.39930188	1284199.37306144	  95535.58701780	1044733.31277139	 924562.05502991	 644062.86536363	 302622.33622685	 279433.05623289	 231047.16384232	 324471.13950700	 375987.49586461	 292341.75523784	 303534.39655365	 223484.26203921	 213518.36183934
      0.58933300	 170804.67424347	 182880.64192586	 139618.58689585	 139618.58689585	 193264.56861747	 549499.96594114	 734426.37957522	 613951.28837151	 102925.20951958	 295286.30300702	 225677.62406227	  52416.97964789	 671020.53072477	 472869.54722689	 200658.42303109	1696533.49518320	1696533.49518320	 834197.74684758	1320651.16487917	  45365.54570956	 414235.96096503	 340263.39930188	1284199.37306144	  95535.58701780	1044733.31277139	 924562.05502990	 644062.86536363	 302622.33622685	 279433.05622461	 231047.16384232	 324471.13950700	 375987.49586458	 292341.75523785	 303534.39655365	 223484.26203921	 213518.36183879	 170804.67424347	 182880.64192586	 139618.58689585	 139618.58689585	 193264.56861747	 549499.96594114	 734426.37957522	 613951.28837151	 102925.20951958	 295286.30300702	 225677.62406226	  52416.97964801	 671020.53072364	 472869.54722689	 200658.42303109	1696533.49518320	1696533.49518320	 834197.74684773	1320651.16487869	  45365.54570963	 414235.96096503	 340263.39930188	1284199.37306144	  95535.58701780	1044733.31277139	 924562.05502991	 644062.86536363	 302622.33622685	 279433.05623289	 231047.16384232	 324471.13950700	 375987.49586461	 292341.75523784	 303534.39655365	 223484.26203921	 213518.36183934
