# Supplementary material for: Computational modelling of muscle fibre operating ranges in the hindlimb of a small ground bird (Eudromia elegans), with implications for modelling locomotion in extinct species
Source: PLoS Comput Biol. 2021 Apr 1;17(4):e1008843. doi: 10.1371/journal.pcbi.1008843 (PMC8016346; doi:10.1371/journal.pcbi.1008843)
Supplement: S1 Code. MATLAB code used for (a) processing raw forceplate data, (b) performing the tracking simulations, (c) performing the inverse simulation, and (d) performing the static simulations — (ZIP) [file pcbi.1008843.s007.zip › Inverse Simulation/Walking/MuscleAnalysis/Tinamou_Walk_Kinematics_MuscleAnalysis_FiberVelocity.sto]

FiberVelocity
version=1
nRows=201
nColumns=73
inDegrees=no

This analysis gathers basic information about muscles during a simulation (e.g., forces, tendon lenghts, moment arms, etc).
Units are S.I. units (second, meters, Newtons, ...)
Angles are in degrees.

endheader
time	L_IC	L_ILPR	L_ILPOa	L_ILPOp	L_AMB	L_FMTL	L_FMTI	L_FMTM	L_ILFB	L_FCLP	L_FCLA	L_FCM	L_IFE	L_ITCr	L_ITM	L_ITCaa	L_ITCap	L_ISF	L_OM	L_OL	L_CFP	L_PIFML	L_GL	L_GI	L_GM	L_FL	L_TCf	L_TCt	L_EDL	L_FDL	L_FHL	L_FP2	L_FPP2	L_FP3	L_FPP3	L_FP4	R_IC	R_ILPR	R_ILPOa	R_ILPOp	R_AMB	R_FMTL	R_FMTI	R_FMTM	R_ILFB	R_FCLP	R_FCLA	R_FCM	R_IFE	R_ITCr	R_ITM	R_ITCaa	R_ITCap	R_ISF	R_OM	R_OL	R_CFP	R_PIFML	R_GL	R_GI	R_GM	R_FL	R_TCf	R_TCt	R_EDL	R_FDL	R_FHL	R_FP2	R_FPP2	R_FP3	R_FPP3	R_FP4
      0.00000000	   -306.36700000	   -320.84900000	   -304.99766667	   -304.99766667	   -324.02966667	   -321.20000000	   -327.43133333	   -319.73533333	   -301.67400000	   -305.75600000	   -319.10700000	   -317.44733335	   -329.06933335	   -327.08033333	   -328.98700000	   -326.61666667	   -326.61666667	   -327.15400000	   -328.15499999	   -326.96333332	   -321.75900000	   -317.73333333	   -322.84666667	   -317.65533333	   -322.42200000	   -321.60300000	   -326.57766667	   -320.06033333	   -325.62433334	   -321.75466667	   -326.05766667	   -324.50200000	   -324.91800000	   -326.31766667	   -325.97966667	   -325.01766667	   -306.36700000	   -320.84900000	   -304.99766667	   -304.99766667	   -324.02966667	   -321.20000000	   -327.43133333	   -319.73533333	   -301.67400000	   -305.75600000	   -319.10700000	   -317.44733335	   -329.06933335	   -327.08033333	   -328.98700000	   -326.61666667	   -326.61666667	   -327.15400000	   -328.15499999	   -326.96333332	   -321.75900000	   -317.73333333	   -322.84666667	   -317.65533333	   -322.42200000	   -321.60300000	   -326.57766667	   -320.06033333	   -325.62433334	   -321.75466667	   -326.05766667	   -324.50200000	   -324.91800000	   -326.31766667	   -325.97966667	   -325.01766667
      0.00294666	   -306.36700000	   -320.84900000	   -304.99766667	   -304.99766667	   -324.02966667	   -321.20000000	   -327.43133333	   -319.73533333	   -301.67400000	   -305.75600000	   -319.10700000	   -317.44733335	   -329.06933335	   -327.08033333	   -328.98700000	   -326.61666667	   -326.61666667	   -327.15400000	   -328.15499999	   -326.96333332	   -321.75900000	   -317.73333333	   -322.84666667	   -317.65533333	   -322.42200000	   -321.60300000	   -326.57766667	   -320.06033333	   -325.62433334	   -321.75466667	   -326.05766667	   -324.50200000	   -324.91800000	   -326.31766667	   -325.97966667	   -325.01766667	   -306.36700000	   -320.84900000	   -304.99766667	   -304.99766667	   -324.02966667	   -321.20000000	   -327.43133333	   -319.73533333	   -301.67400000	   -305.75600000	   -319.10700000	   -317.44733335	   -329.06933335	   -327.08033333	   -328.98700000	   -326.61666667	   -326.61666667	   -327.15400000	   -328.15499999	   -326.96333332	   -321.75900000	   -317.73333333	   -322.84666667	   -317.65533333	   -322.42200000	   -321.60300000	   -326.57766667	   -320.06033333	   -325.62433334	   -321.75466667	   -326.05766667	   -324.50200000	   -324.91800000	   -326.31766667	   -325.97966667	   -325.01766667
      0.00589333	   -306.36700000	   -320.84900000	   -304.99766667	   -304.99766667	   -324.02966667	   -321.20000000	   -327.43133333	   -319.73533333	   -301.67400000	   -305.75600000	   -319.10700000	   -317.44733335	   -329.06933335	   -327.08033333	   -328.98700000	   -326.61666667	   -326.61666667	   -327.15400000	   -328.15499999	   -326.96333332	   -321.75900000	   -317.73333333	   -322.84666667	   -317.65533333	   -322.42200000	   -321.60300000	   -326.57766667	   -320.06033333	   -325.62433334	   -321.75466667	   -326.05766667	   -324.50200000	   -324.91800000	   -326.31766667	   -325.97966667	   -325.01766667	   -306.36700000	   -320.84900000	   -304.99766667	   -304.99766667	   -324.02966667	   -321.20000000	   -327.43133333	   -319.73533333	   -301.67400000	   -305.75600000	   -319.10700000	   -317.44733335	   -329.06933335	   -327.08033333	   -328.98700000	   -326.61666667	   -326.61666667	   -327.15400000	   -328.15499999	   -326.96333332	   -321.75900000	   -317.73333333	   -322.84666667	   -317.65533333	   -322.42200000	   -321.60300000	   -326.57766667	   -320.06033333	   -325.62433334	   -321.75466667	   -326.05766667	   -324.50200000	   -324.91800000	   -326.31766667	   -325.97966667	   -325.01766667
      0.00883999	   -306.36700000	   -320.84900000	   -304.99766667	   -304.99766667	   -324.02966667	   -321.20000000	   -327.43133333	   -319.73533333	   -301.67400000	   -305.75600000	   -319.10700000	   -317.44733335	   -329.06933335	   -327.08033333	   -328.98700000	   -326.61666667	   -326.61666667	   -327.15400000	   -328.15499999	   -326.96333332	   -321.75900000	   -317.73333333	   -322.84666667	   -317.65533333	   -322.42200000	   -321.60300000	   -326.57766667	   -320.06033333	   -325.62433334	   -321.75466667	   -326.05766667	   -324.50200000	   -324.91800000	   -326.31766667	   -325.97966667	   -325.01766667	   -306.36700000	   -320.84900000	   -304.99766667	   -304.99766667	   -324.02966667	   -321.20000000	   -327.43133333	   -319.73533333	   -301.67400000	   -305.75600000	   -319.10700000	   -317.44733335	   -329.06933335	   -327.08033333	   -328.98700000	   -326.61666667	   -326.61666667	   -327.15400000	   -328.15499999	   -326.96333332	   -321.75900000	   -317.73333333	   -322.84666667	   -317.65533333	   -322.42200000	   -321.60300000	   -326.57766667	   -320.06033333	   -325.62433334	   -321.75466667	   -326.05766667	   -324.50200000	   -324.91800000	   -326.31766667	   -325.97966667	   -325.01766667
      0.01178666	   -306.36700000	   -320.84900000	   -304.99766667	   -304.99766667	   -324.02966667	   -321.20000000	   -327.43133333	   -319.73533333	   -301.67400000	   -305.75600000	   -319.10700000	   -317.44733335	   -329.06933335	   -327.08033333	   -328.98700000	   -326.61666667	   -326.61666667	   -327.15400000	   -328.15499999	   -326.96333332	   -321.75900000	   -317.73333333	   -322.84666667	   -317.65533333	   -322.42200000	   -321.60300000	   -326.57766667	   -320.06033333	   -325.62433334	   -321.75466667	   -326.05766667	   -324.50200000	   -324.91800000	   -326.31766667	   -325.97966667	   -325.01766667	   -306.36700000	   -320.84900000	   -304.99766667	   -304.99766667	   -324.02966667	   -321.20000000	   -327.43133333	   -319.73533333	   -301.67400000	   -305.75600000	   -319.10700000	   -317.44733335	   -329.06933335	   -327.08033333	   -328.98700000	   -326.61666667	   -326.61666667	   -327.15400000	   -328.15499999	   -326.96333332	   -321.75900000	   -317.73333333	   -322.84666667	   -317.65533333	   -322.42200000	   -321.60300000	   -326.57766667	   -320.06033333	   -325.62433334	   -321.75466667	   -326.05766667	   -324.50200000	   -324.91800000	   -326.31766667	   -325.97966667	   -325.01766667
      0.01473332	   -306.36700000	   -320.84900000	   -304.99766667	   -304.99766667	   -324.02966667	   -321.20000000	   -327.43133333	   -319.73533333	   -301.67400000	   -305.75600000	   -319.10700000	   -317.44733335	   -329.06933335	   -327.08033333	   -328.98700000	   -326.61666667	   -326.61666667	   -327.15400000	   -328.15499999	   -326.96333332	   -321.75900000	   -317.73333333	   -322.84666667	   -317.65533333	   -322.42200000	   -321.60300000	   -326.57766667	   -320.06033333	   -325.62433334	   -321.75466667	   -326.05766667	   -324.50200000	   -324.91800000	   -326.31766667	   -325.97966667	   -325.01766667	   -306.36700000	   -320.84900000	   -304.99766667	   -304.99766667	   -324.02966667	   -321.20000000	   -327.43133333	   -319.73533333	   -301.67400000	   -305.75600000	   -319.10700000	   -317.44733335	   -329.06933335	   -327.08033333	   -328.98700000	   -326.61666667	   -326.61666667	   -327.15400000	   -328.15499999	   -326.96333332	   -321.75900000	   -317.73333333	   -322.84666667	   -317.65533333	   -322.42200000	   -321.60300000	   -326.57766667	   -320.06033333	   -325.62433334	   -321.75466667	   -326.05766667	   -324.50200000	   -324.91800000	   -326.31766667	   -325.97966667	   -325.01766667
      0.01767999	   -306.36700000	   -320.84900000	   -304.99766667	   -304.99766667	   -324.02966667	   -321.20000000	   -327.43133333	   -319.73533333	   -301.67400000	   -305.75600000	   -319.10700000	   -317.44733335	   -329.06933335	   -327.08033333	   -328.98700000	   -326.61666667	   -326.61666667	   -327.15400000	   -328.15499999	   -326.96333332	   -321.75900000	   -317.73333333	   -322.84666667	   -317.65533333	   -322.42200000	   -321.60300000	   -326.57766667	   -320.06033333	   -325.62433334	   -321.75466667	   -326.05766667	   -324.50200000	   -324.91800000	   -326.31766667	   -325.97966667	   -325.01766667	   -306.36700000	   -320.84900000	   -304.99766667	   -304.99766667	   -324.02966667	   -321.20000000	   -327.43133333	   -319.73533333	   -301.67400000	   -305.75600000	   -319.10700000	   -317.44733335	   -329.06933335	   -327.08033333	   -328.98700000	   -326.61666667	   -326.61666667	   -327.15400000	   -328.15499999	   -326.96333332	   -321.75900000	   -317.73333333	   -322.84666667	   -317.65533333	   -322.42200000	   -321.60300000	   -326.57766667	   -320.06033333	   -325.62433334	   -321.75466667	   -326.05766667	   -324.50200000	   -324.91800000	   -326.31766667	   -325.97966667	   -325.01766667
      0.02062666	   -306.36700000	   -320.84900000	   -304.99766667	   -304.99766667	   -324.02966667	   -321.20000000	   -327.43133333	   -319.73533333	   -301.67400000	   -305.75600000	   -319.10700000	   -317.44733335	   -329.06933335	   -327.08033333	   -328.98700000	   -326.61666667	   -326.61666667	   -327.15400000	   -328.15499999	   -326.96333332	   -321.75900000	   -317.73333333	   -322.84666667	   -317.65533333	   -322.42200000	   -321.60300000	   -326.57766667	   -320.06033333	   -325.62433334	   -321.75466667	   -326.05766667	   -324.50200000	   -324.91800000	   -326.31766667	   -325.97966667	   -325.01766667	   -306.36700000	   -320.84900000	   -304.99766667	   -304.99766667	   -324.02966667	   -321.20000000	   -327.43133333	   -319.73533333	   -301.67400000	   -305.75600000	   -319.10700000	   -317.44733335	   -329.06933335	   -327.08033333	   -328.98700000	   -326.61666667	   -326.61666667	   -327.15400000	   -328.15499999	   -326.96333332	   -321.75900000	   -317.73333333	   -322.84666667	   -317.65533333	   -322.42200000	   -321.60300000	   -326.57766667	   -320.06033333	   -325.62433334	   -321.75466667	   -326.05766667	   -324.50200000	   -324.91800000	   -326.31766667	   -325.97966667	   -325.01766667
      0.02357332	   -306.36700000	   -320.84900000	   -304.99766667	   -304.99766667	   -324.02966667	   -321.20000000	   -327.43133333	   -319.73533333	   -301.67400000	   -305.75600000	   -319.10700000	   -317.44733335	   -329.06933335	   -327.08033333	   -328.98700000	   -326.61666667	   -326.61666667	   -327.15400000	   -328.15499999	   -326.96333332	   -321.75900000	   -317.73333333	   -322.84666667	   -317.65533333	   -322.42200000	   -321.60300000	   -326.57766667	   -320.06033333	   -325.62433334	   -321.75466667	   -326.05766667	   -324.50200000	   -324.91800000	   -326.31766667	   -325.97966667	   -325.01766667	   -306.36700000	   -320.84900000	   -304.99766667	   -304.99766667	   -324.02966667	   -321.20000000	   -327.43133333	   -319.73533333	   -301.67400000	   -305.75600000	   -319.10700000	   -317.44733335	   -329.06933335	   -327.08033333	   -328.98700000	   -326.61666667	   -326.61666667	   -327.15400000	   -328.15499999	   -326.96333332	   -321.75900000	   -317.73333333	   -322.84666667	   -317.65533333	   -322.42200000	   -321.60300000	   -326.57766667	   -320.06033333	   -325.62433334	   -321.75466667	   -326.05766667	   -324.50200000	   -324.91800000	   -326.31766667	   -325.97966667	   -325.01766667
      0.02651998	   -306.36700000	   -320.84900000	   -304.99766667	   -304.99766667	   -324.02966667	   -321.20000000	   -327.43133333	   -319.73533333	   -301.67400000	   -305.75600000	   -319.10700000	   -317.44733335	   -329.06933335	   -327.08033333	   -328.98700000	   -326.61666667	   -326.61666667	   -327.15400000	   -328.15499999	   -326.96333332	   -321.75900000	   -317.73333333	   -322.84666667	   -317.65533333	   -322.42200000	   -321.60300000	   -326.57766667	   -320.06033333	   -325.62433334	   -321.75466667	   -326.05766667	   -324.50200000	   -324.91800000	   -326.31766667	   -325.97966667	   -325.01766667	   -306.36700000	   -320.84900000	   -304.99766667	   -304.99766667	   -324.02966667	   -321.20000000	   -327.43133333	   -319.73533333	   -301.67400000	   -305.75600000	   -319.10700000	   -317.44733335	   -329.06933335	   -327.08033333	   -328.98700000	   -326.61666667	   -326.61666667	   -327.15400000	   -328.15499999	   -326.96333332	   -321.75900000	   -317.73333333	   -322.84666667	   -317.65533333	   -322.42200000	   -321.60300000	   -326.57766667	   -320.06033333	   -325.62433334	   -321.75466667	   -326.05766667	   -324.50200000	   -324.91800000	   -326.31766667	   -325.97966667	   -325.01766667
      0.02946665	   -306.36700000	   -320.84900000	   -304.99766667	   -304.99766667	   -324.02966667	   -321.20000000	   -327.43133333	   -319.73533333	   -301.67400000	   -305.75600000	   -319.10700000	   -317.44733335	   -329.06933335	   -327.08033333	   -328.98700000	   -326.61666667	   -326.61666667	   -327.15400000	   -328.15499999	   -326.96333332	   -321.75900000	   -317.73333333	   -322.84666667	   -317.65533333	   -322.42200000	   -321.60300000	   -326.57766667	   -320.06033333	   -325.62433334	   -321.75466667	   -326.05766667	   -324.50200000	   -324.91800000	   -326.31766667	   -325.97966667	   -325.01766667	   -306.36700000	   -320.84900000	   -304.99766667	   -304.99766667	   -324.02966667	   -321.20000000	   -327.43133333	   -319.73533333	   -301.67400000	   -305.75600000	   -319.10700000	   -317.44733335	   -329.06933335	   -327.08033333	   -328.98700000	   -326.61666667	   -326.61666667	   -327.15400000	   -328.15499999	   -326.96333332	   -321.75900000	   -317.73333333	   -322.84666667	   -317.65533333	   -322.42200000	   -321.60300000	   -326.57766667	   -320.06033333	   -325.62433334	   -321.75466667	   -326.05766667	   -324.50200000	   -324.91800000	   -326.31766667	   -325.97966667	   -325.01766667
      0.03241331	   -306.36700000	   -320.84900000	   -304.99766667	   -304.99766667	   -324.02966667	   -321.20000000	   -327.43133333	   -319.73533333	   -301.67400000	   -305.75600000	   -319.10700000	   -317.44733335	   -329.06933335	   -327.08033333	   -328.98700000	   -326.61666667	   -326.61666667	   -327.15400000	   -328.15499999	   -326.96333332	   -321.75900000	   -317.73333333	   -322.84666667	   -317.65533333	   -322.42200000	   -321.60300000	   -326.57766667	   -320.06033333	   -325.62433334	   -321.75466667	   -326.05766667	   -324.50200000	   -324.91800000	   -326.31766667	   -325.97966667	   -325.01766667	   -306.36700000	   -320.84900000	   -304.99766667	   -304.99766667	   -324.02966667	   -321.20000000	   -327.43133333	   -319.73533333	   -301.67400000	   -305.75600000	   -319.10700000	   -317.44733335	   -329.06933335	   -327.08033333	   -328.98700000	   -326.61666667	   -326.61666667	   -327.15400000	   -328.15499999	   -326.96333332	   -321.75900000	   -317.73333333	   -322.84666667	   -317.65533333	   -322.42200000	   -321.60300000	   -326.57766667	   -320.06033333	   -325.62433334	   -321.75466667	   -326.05766667	   -324.50200000	   -324.91800000	   -326.31766667	   -325.97966667	   -325.01766667
      0.03535998	   -306.36700000	   -320.84900000	   -304.99766667	   -304.99766667	   -324.02966667	   -321.20000000	   -327.43133333	   -319.73533333	   -301.67400000	   -305.75600000	   -319.10700000	   -317.44733335	   -329.06933335	   -327.08033333	   -328.98700000	   -326.61666667	   -326.61666667	   -327.15400000	   -328.15499999	   -326.96333332	   -321.75900000	   -317.73333333	   -322.84666667	   -317.65533333	   -322.42200000	   -321.60300000	   -326.57766667	   -320.06033333	   -325.62433334	   -321.75466667	   -326.05766667	   -324.50200000	   -324.91800000	   -326.31766667	   -325.97966667	   -325.01766667	   -306.36700000	   -320.84900000	   -304.99766667	   -304.99766667	   -324.02966667	   -321.20000000	   -327.43133333	   -319.73533333	   -301.67400000	   -305.75600000	   -319.10700000	   -317.44733335	   -329.06933335	   -327.08033333	   -328.98700000	   -326.61666667	   -326.61666667	   -327.15400000	   -328.15499999	   -326.96333332	   -321.75900000	   -317.73333333	   -322.84666667	   -317.65533333	   -322.42200000	   -321.60300000	   -326.57766667	   -320.06033333	   -325.62433334	   -321.75466667	   -326.05766667	   -324.50200000	   -324.91800000	   -326.31766667	   -325.97966667	   -325.01766667
      0.03830665	   -306.36700000	   -320.84900000	   -304.99766667	   -304.99766667	   -324.02966667	   -321.20000000	   -327.43133333	   -319.73533333	   -301.67400000	   -305.75600000	   -319.10700000	   -317.44733335	   -329.06933335	   -327.08033333	   -328.98700000	   -326.61666667	   -326.61666667	   -327.15400000	   -328.15499999	   -326.96333332	   -321.75900000	   -317.73333333	   -322.84666667	   -317.65533333	   -322.42200000	   -321.60300000	   -326.57766667	   -320.06033333	   -325.62433334	   -321.75466667	   -326.05766667	   -324.50200000	   -324.91800000	   -326.31766667	   -325.97966667	   -325.01766667	   -306.36700000	   -320.84900000	   -304.99766667	   -304.99766667	   -324.02966667	   -321.20000000	   -327.43133333	   -319.73533333	   -301.67400000	   -305.75600000	   -319.10700000	   -317.44733335	   -329.06933335	   -327.08033333	   -328.98700000	   -326.61666667	   -326.61666667	   -327.15400000	   -328.15499999	   -326.96333332	   -321.75900000	   -317.73333333	   -322.84666667	   -317.65533333	   -322.42200000	   -321.60300000	   -326.57766667	   -320.06033333	   -325.62433334	   -321.75466667	   -326.05766667	   -324.50200000	   -324.91800000	   -326.31766667	   -325.97966667	   -325.01766667
      0.04125331	   -306.36700000	   -320.84900000	   -304.99766667	   -304.99766667	   -324.02966667	   -321.20000000	   -327.43133333	   -319.73533333	   -301.67400000	   -305.75600000	   -319.10700000	   -317.44733335	   -329.06933335	   -327.08033333	   -328.98700000	   -326.61666667	   -326.61666667	   -327.15400000	   -328.15499999	   -326.96333332	   -321.75900000	   -317.73333333	   -322.84666667	   -317.65533333	   -322.42200000	   -321.60300000	   -326.57766667	   -320.06033333	   -325.62433334	   -321.75466667	   -326.05766667	   -324.50200000	   -324.91800000	   -326.31766667	   -325.97966667	   -325.01766667	   -306.36700000	   -320.84900000	   -304.99766667	   -304.99766667	   -324.02966667	   -321.20000000	   -327.43133333	   -319.73533333	   -301.67400000	   -305.75600000	   -319.10700000	   -317.44733335	   -329.06933335	   -327.08033333	   -328.98700000	   -326.61666667	   -326.61666667	   -327.15400000	   -328.15499999	   -326.96333332	   -321.75900000	   -317.73333333	   -322.84666667	   -317.65533333	   -322.42200000	   -321.60300000	   -326.57766667	   -320.06033333	   -325.62433334	   -321.75466667	   -326.05766667	   -324.50200000	   -324.91800000	   -326.31766667	   -325.97966667	   -325.01766667
      0.04419998	   -306.36700000	   -320.84900000	   -304.99766667	   -304.99766667	   -324.02966667	   -321.20000000	   -327.43133333	   -319.73533333	   -301.67400000	   -305.75600000	   -319.10700000	   -317.44733335	   -329.06933335	   -327.08033333	   -328.98700000	   -326.61666667	   -326.61666667	   -327.15400000	   -328.15499999	   -326.96333332	   -321.75900000	   -317.73333333	   -322.84666667	   -317.65533333	   -322.42200000	   -321.60300000	   -326.57766667	   -320.06033333	   -325.62433334	   -321.75466667	   -326.05766667	   -324.50200000	   -324.91800000	   -326.31766667	   -325.97966667	   -325.01766667	   -306.36700000	   -320.84900000	   -304.99766667	   -304.99766667	   -324.02966667	   -321.20000000	   -327.43133333	   -319.73533333	   -301.67400000	   -305.75600000	   -319.10700000	   -317.44733335	   -329.06933335	   -327.08033333	   -328.98700000	   -326.61666667	   -326.61666667	   -327.15400000	   -328.15499999	   -326.96333332	   -321.75900000	   -317.73333333	   -322.84666667	   -317.65533333	   -322.42200000	   -321.60300000	   -326.57766667	   -320.06033333	   -325.62433334	   -321.75466667	   -326.05766667	   -324.50200000	   -324.91800000	   -326.31766667	   -325.97966667	   -325.01766667
      0.04714664	   -306.36700000	   -320.84900000	   -304.99766667	   -304.99766667	   -324.02966667	   -321.20000000	   -327.43133333	   -319.73533333	   -301.67400000	   -305.75600000	   -319.10700000	   -317.44733335	   -329.06933335	   -327.08033333	   -328.98700000	   -326.61666667	   -326.61666667	   -327.15400000	   -328.15499999	   -326.96333332	   -321.75900000	   -317.73333333	   -322.84666667	   -317.65533333	   -322.42200000	   -321.60300000	   -326.57766667	   -320.06033333	   -325.62433334	   -321.75466667	   -326.05766667	   -324.50200000	   -324.91800000	   -326.31766667	   -325.97966667	   -325.01766667	   -306.36700000	   -320.84900000	   -304.99766667	   -304.99766667	   -324.02966667	   -321.20000000	   -327.43133333	   -319.73533333	   -301.67400000	   -305.75600000	   -319.10700000	   -317.44733335	   -329.06933335	   -327.08033333	   -328.98700000	   -326.61666667	   -326.61666667	   -327.15400000	   -328.15499999	   -326.96333332	   -321.75900000	   -317.73333333	   -322.84666667	   -317.65533333	   -322.42200000	   -321.60300000	   -326.57766667	   -320.06033333	   -325.62433334	   -321.75466667	   -326.05766667	   -324.50200000	   -324.91800000	   -326.31766667	   -325.97966667	   -325.01766667
      0.05009330	   -306.36700000	   -320.84900000	   -304.99766667	   -304.99766667	   -324.02966667	   -321.20000000	   -327.43133333	   -319.73533333	   -301.67400000	   -305.75600000	   -319.10700000	   -317.44733335	   -329.06933335	   -327.08033333	   -328.98700000	   -326.61666667	   -326.61666667	   -327.15400000	   -328.15499999	   -326.96333332	   -321.75900000	   -317.73333333	   -322.84666667	   -317.65533333	   -322.42200000	   -321.60300000	   -326.57766667	   -320.06033333	   -325.62433334	   -321.75466667	   -326.05766667	   -324.50200000	   -324.91800000	   -326.31766667	   -325.97966667	   -325.01766667	   -306.36700000	   -320.84900000	   -304.99766667	   -304.99766667	   -324.02966667	   -321.20000000	   -327.43133333	   -319.73533333	   -301.67400000	   -305.75600000	   -319.10700000	   -317.44733335	   -329.06933335	   -327.08033333	   -328.98700000	   -326.61666667	   -326.61666667	   -327.15400000	   -328.15499999	   -326.96333332	   -321.75900000	   -317.73333333	   -322.84666667	   -317.65533333	   -322.42200000	   -321.60300000	   -326.57766667	   -320.06033333	   -325.62433334	   -321.75466667	   -326.05766667	   -324.50200000	   -324.91800000	   -326.31766667	   -325.97966667	   -325.01766667
      0.05303997	   -306.36700000	   -320.84900000	   -304.99766667	   -304.99766667	   -324.02966667	   -321.20000000	   -327.43133333	   -319.73533333	   -301.67400000	   -305.75600000	   -319.10700000	   -317.44733335	   -329.06933335	   -327.08033333	   -328.98700000	   -326.61666667	   -326.61666667	   -327.15400000	   -328.15499999	   -326.96333332	   -321.75900000	   -317.73333333	   -322.84666667	   -317.65533333	   -322.42200000	   -321.60300000	   -326.57766667	   -320.06033333	   -325.62433334	   -321.75466667	   -326.05766667	   -324.50200000	   -324.91800000	   -326.31766667	   -325.97966667	   -325.01766667	   -306.36700000	   -320.84900000	   -304.99766667	   -304.99766667	   -324.02966667	   -321.20000000	   -327.43133333	   -319.73533333	   -301.67400000	   -305.75600000	   -319.10700000	   -317.44733335	   -329.06933335	   -327.08033333	   -328.98700000	   -326.61666667	   -326.61666667	   -327.15400000	   -328.15499999	   -326.96333332	   -321.75900000	   -317.73333333	   -322.84666667	   -317.65533333	   -322.42200000	   -321.60300000	   -326.57766667	   -320.06033333	   -325.62433334	   -321.75466667	   -326.05766667	   -324.50200000	   -324.91800000	   -326.31766667	   -325.97966667	   -325.01766667
      0.05598663	   -306.36700000	   -320.84900000	   -304.99766667	   -304.99766667	   -324.02966667	   -321.20000000	   -327.43133333	   -319.73533333	   -301.67400000	   -305.75600000	   -319.10700000	   -317.44733335	   -329.06933335	   -327.08033333	   -328.98700000	   -326.61666667	   -326.61666667	   -327.15400000	   -328.15499999	   -326.96333332	   -321.75900000	   -317.73333333	   -322.84666667	   -317.65533333	   -322.42200000	   -321.60300000	   -326.57766667	   -320.06033333	   -325.62433334	   -321.75466667	   -326.05766667	   -324.50200000	   -324.91800000	   -326.31766667	   -325.97966667	   -325.01766667	   -306.36700000	   -320.84900000	   -304.99766667	   -304.99766667	   -324.02966667	   -321.20000000	   -327.43133333	   -319.73533333	   -301.67400000	   -305.75600000	   -319.10700000	   -317.44733335	   -329.06933335	   -327.08033333	   -328.98700000	   -326.61666667	   -326.61666667	   -327.15400000	   -328.15499999	   -326.96333332	   -321.75900000	   -317.73333333	   -322.84666667	   -317.65533333	   -322.42200000	   -321.60300000	   -326.57766667	   -320.06033333	   -325.62433334	   -321.75466667	   -326.05766667	   -324.50200000	   -324.91800000	   -326.31766667	   -325.97966667	   -325.01766667
      0.05893330	   -306.36700000	   -320.84900000	   -304.99766667	   -304.99766667	   -324.02966667	   -321.20000000	   -327.43133333	   -319.73533333	   -301.67400000	   -305.75600000	   -319.10700000	   -317.44733335	   -329.06933335	   -327.08033333	   -328.98700000	   -326.61666667	   -326.61666667	   -327.15400000	   -328.15499999	   -326.96333332	   -321.75900000	   -317.73333333	   -322.84666667	   -317.65533333	   -322.42200000	   -321.60300000	   -326.57766667	   -320.06033333	   -325.62433334	   -321.75466667	   -326.05766667	   -324.50200000	   -324.91800000	   -326.31766667	   -325.97966667	   -325.01766667	   -306.36700000	   -320.84900000	   -304.99766667	   -304.99766667	   -324.02966667	   -321.20000000	   -327.43133333	   -319.73533333	   -301.67400000	   -305.75600000	   -319.10700000	   -317.44733335	   -329.06933335	   -327.08033333	   -328.98700000	   -326.61666667	   -326.61666667	   -327.15400000	   -328.15499999	   -326.96333332	   -321.75900000	   -317.73333333	   -322.84666667	   -317.65533333	   -322.42200000	   -321.60300000	   -326.57766667	   -320.06033333	   -325.62433334	   -321.75466667	   -326.05766667	   -324.50200000	   -324.91800000	   -326.31766667	   -325.97966667	   -325.01766667
      0.06187996	   -306.36700000	   -320.84900000	   -304.99766667	   -304.99766667	   -324.02966667	   -321.20000000	   -327.43133333	   -319.73533333	   -301.67400000	   -305.75600000	   -319.10700000	   -317.44733335	   -329.06933335	   -327.08033333	   -328.98700000	   -326.61666667	   -326.61666667	   -327.15400000	   -328.15499999	   -326.96333332	   -321.75900000	   -317.73333333	   -322.84666667	   -317.65533333	   -322.42200000	   -321.60300000	   -326.57766667	   -320.06033333	   -325.62433334	   -321.75466667	   -326.05766667	   -324.50200000	   -324.91800000	   -326.31766667	   -325.97966667	   -325.01766667	   -306.36700000	   -320.84900000	   -304.99766667	   -304.99766667	   -324.02966667	   -321.20000000	   -327.43133333	   -319.73533333	   -301.67400000	   -305.75600000	   -319.10700000	   -317.44733335	   -329.06933335	   -327.08033333	   -328.98700000	   -326.61666667	   -326.61666667	   -327.15400000	   -328.15499999	   -326.96333332	   -321.75900000	   -317.73333333	   -322.84666667	   -317.65533333	   -322.42200000	   -321.60300000	   -326.57766667	   -320.06033333	   -325.62433334	   -321.75466667	   -326.05766667	   -324.50200000	   -324.91800000	   -326.31766667	   -325.97966667	   -325.01766667
      0.06482663	   -306.36700000	   -320.84900000	   -304.99766667	   -304.99766667	   -324.02966667	   -321.20000000	   -327.43133333	   -319.73533333	   -301.67400000	   -305.75600000	   -319.10700000	   -317.44733335	   -329.06933335	   -327.08033333	   -328.98700000	   -326.61666667	   -326.61666667	   -327.15400000	   -328.15499999	   -326.96333332	   -321.75900000	   -317.73333333	   -322.84666667	   -317.65533333	   -322.42200000	   -321.60300000	   -326.57766667	   -320.06033333	   -325.62433334	   -321.75466667	   -326.05766667	   -324.50200000	   -324.91800000	   -326.31766667	   -325.97966667	   -325.01766667	   -306.36700000	   -320.84900000	   -304.99766667	   -304.99766667	   -324.02966667	   -321.20000000	   -327.43133333	   -319.73533333	   -301.67400000	   -305.75600000	   -319.10700000	   -317.44733335	   -329.06933335	   -327.08033333	   -328.98700000	   -326.61666667	   -326.61666667	   -327.15400000	   -328.15499999	   -326.96333332	   -321.75900000	   -317.73333333	   -322.84666667	   -317.65533333	   -322.42200000	   -321.60300000	   -326.57766667	   -320.06033333	   -325.62433334	   -321.75466667	   -326.05766667	   -324.50200000	   -324.91800000	   -326.31766667	   -325.97966667	   -325.01766667
      0.06777329	   -306.36700000	   -320.84900000	   -304.99766667	   -304.99766667	   -324.02966667	   -321.20000000	   -327.43133333	   -319.73533333	   -301.67400000	   -305.75600000	   -319.10700000	   -317.44733335	   -329.06933335	   -327.08033333	   -328.98700000	   -326.61666667	   -326.61666667	   -327.15400000	   -328.15499999	   -326.96333332	   -321.75900000	   -317.73333333	   -322.84666667	   -317.65533333	   -322.42200000	   -321.60300000	   -326.57766667	   -320.06033333	   -325.62433334	   -321.75466667	   -326.05766667	   -324.50200000	   -324.91800000	   -326.31766667	   -325.97966667	   -325.01766667	   -306.36700000	   -320.84900000	   -304.99766667	   -304.99766667	   -324.02966667	   -321.20000000	   -327.43133333	   -319.73533333	   -301.67400000	   -305.75600000	   -319.10700000	   -317.44733335	   -329.06933335	   -327.08033333	   -328.98700000	   -326.61666667	   -326.61666667	   -327.15400000	   -328.15499999	   -326.96333332	   -321.75900000	   -317.73333333	   -322.84666667	   -317.65533333	   -322.42200000	   -321.60300000	   -326.57766667	   -320.06033333	   -325.62433334	   -321.75466667	   -326.05766667	   -324.50200000	   -324.91800000	   -326.31766667	   -325.97966667	   -325.01766667
      0.07071996	   -306.36700000	   -320.84900000	   -304.99766667	   -304.99766667	   -324.02966667	   -321.20000000	   -327.43133333	   -319.73533333	   -301.67400000	   -305.75600000	   -319.10700000	   -317.44733335	   -329.06933335	   -327.08033333	   -328.98700000	   -326.61666667	   -326.61666667	   -327.15400000	   -328.15499999	   -326.96333332	   -321.75900000	   -317.73333333	   -322.84666667	   -317.65533333	   -322.42200000	   -321.60300000	   -326.57766667	   -320.06033333	   -325.62433334	   -321.75466667	   -326.05766667	   -324.50200000	   -324.91800000	   -326.31766667	   -325.97966667	   -325.01766667	   -306.36700000	   -320.84900000	   -304.99766667	   -304.99766667	   -324.02966667	   -321.20000000	   -327.43133333	   -319.73533333	   -301.67400000	   -305.75600000	   -319.10700000	   -317.44733335	   -329.06933335	   -327.08033333	   -328.98700000	   -326.61666667	   -326.61666667	   -327.15400000	   -328.15499999	   -326.96333332	   -321.75900000	   -317.73333333	   -322.84666667	   -317.65533333	   -322.42200000	   -321.60300000	   -326.57766667	   -320.06033333	   -325.62433334	   -321.75466667	   -326.05766667	   -324.50200000	   -324.91800000	   -326.31766667	   -325.97966667	   -325.01766667
      0.07366662	   -306.36700000	   -320.84900000	   -304.99766667	   -304.99766667	   -324.02966667	   -321.20000000	   -327.43133333	   -319.73533333	   -301.67400000	   -305.75600000	   -319.10700000	   -317.44733335	   -329.06933335	   -327.08033333	   -328.98700000	   -326.61666667	   -326.61666667	   -327.15400000	   -328.15499999	   -326.96333332	   -321.75900000	   -317.73333333	   -322.84666667	   -317.65533333	   -322.42200000	   -321.60300000	   -326.57766667	   -320.06033333	   -325.62433334	   -321.75466667	   -326.05766667	   -324.50200000	   -324.91800000	   -326.31766667	   -325.97966667	   -325.01766667	   -306.36700000	   -320.84900000	   -304.99766667	   -304.99766667	   -324.02966667	   -321.20000000	   -327.43133333	   -319.73533333	   -301.67400000	   -305.75600000	   -319.10700000	   -317.44733335	   -329.06933335	   -327.08033333	   -328.98700000	   -326.61666667	   -326.61666667	   -327.15400000	   -328.15499999	   -326.96333332	   -321.75900000	   -317.73333333	   -322.84666667	   -317.65533333	   -322.42200000	   -321.60300000	   -326.57766667	   -320.06033333	   -325.62433334	   -321.75466667	   -326.05766667	   -324.50200000	   -324.91800000	   -326.31766667	   -325.97966667	   -325.01766667
      0.07661329	   -306.36700000	   -320.84900000	   -304.99766667	   -304.99766667	   -324.02966667	   -321.20000000	   -327.43133333	   -319.73533333	   -301.67400000	   -305.75600000	   -319.10700000	   -317.44733335	   -329.06933335	   -327.08033333	   -328.98700000	   -326.61666667	   -326.61666667	   -327.15400000	   -328.15499999	   -326.96333332	   -321.75900000	   -317.73333333	   -322.84666667	   -317.65533333	   -322.42200000	   -321.60300000	   -326.57766667	   -320.06033333	   -325.62433334	   -321.75466667	   -326.05766667	   -324.50200000	   -324.91800000	   -326.31766667	   -325.97966667	   -325.01766667	   -306.36700000	   -320.84900000	   -304.99766667	   -304.99766667	   -324.02966667	   -321.20000000	   -327.43133333	   -319.73533333	   -301.67400000	   -305.75600000	   -319.10700000	   -317.44733335	   -329.06933335	   -327.08033333	   -328.98700000	   -326.61666667	   -326.61666667	   -327.15400000	   -328.15499999	   -326.96333332	   -321.75900000	   -317.73333333	   -322.84666667	   -317.65533333	   -322.42200000	   -321.60300000	   -326.57766667	   -320.06033333	   -325.62433334	   -321.75466667	   -326.05766667	   -324.50200000	   -324.91800000	   -326.31766667	   -325.97966667	   -325.01766667
      0.07955996	   -306.36700000	   -320.84900000	   -304.99766667	   -304.99766667	   -324.02966667	   -321.20000000	   -327.43133333	   -319.73533333	   -301.67400000	   -305.75600000	   -319.10700000	   -317.44733335	   -329.06933335	   -327.08033333	   -328.98700000	   -326.61666667	   -326.61666667	   -327.15400000	   -328.15499999	   -326.96333332	   -321.75900000	   -317.73333333	   -322.84666667	   -317.65533333	   -322.42200000	   -321.60300000	   -326.57766667	   -320.06033333	   -325.62433334	   -321.75466667	   -326.05766667	   -324.50200000	   -324.91800000	   -326.31766667	   -325.97966667	   -325.01766667	   -306.36700000	   -320.84900000	   -304.99766667	   -304.99766667	   -324.02966667	   -321.20000000	   -327.43133333	   -319.73533333	   -301.67400000	   -305.75600000	   -319.10700000	   -317.44733335	   -329.06933335	   -327.08033333	   -328.98700000	   -326.61666667	   -326.61666667	   -327.15400000	   -328.15499999	   -326.96333332	   -321.75900000	   -317.73333333	   -322.84666667	   -317.65533333	   -322.42200000	   -321.60300000	   -326.57766667	   -320.06033333	   -325.62433334	   -321.75466667	   -326.05766667	   -324.50200000	   -324.91800000	   -326.31766667	   -325.97966667	   -325.01766667
      0.08250662	   -306.36700000	   -320.84900000	   -304.99766667	   -304.99766667	   -324.02966667	   -321.20000000	   -327.43133333	   -319.73533333	   -301.67400000	   -305.75600000	   -319.10700000	   -317.44733335	   -329.06933335	   -327.08033333	   -328.98700000	   -326.61666667	   -326.61666667	   -327.15400000	   -328.15499999	   -326.96333332	   -321.75900000	   -317.73333333	   -322.84666667	   -317.65533333	   -322.42200000	   -321.60300000	   -326.57766667	   -320.06033333	   -325.62433334	   -321.75466667	   -326.05766667	   -324.50200000	   -324.91800000	   -326.31766667	   -325.97966667	   -325.01766667	   -306.36700000	   -320.84900000	   -304.99766667	   -304.99766667	   -324.02966667	   -321.20000000	   -327.43133333	   -319.73533333	   -301.67400000	   -305.75600000	   -319.10700000	   -317.44733335	   -329.06933335	   -327.08033333	   -328.98700000	   -326.61666667	   -326.61666667	   -327.15400000	   -328.15499999	   -326.96333332	   -321.75900000	   -317.73333333	   -322.84666667	   -317.65533333	   -322.42200000	   -321.60300000	   -326.57766667	   -320.06033333	   -325.62433334	   -321.75466667	   -326.05766667	   -324.50200000	   -324.91800000	   -326.31766667	   -325.97966667	   -325.01766667
      0.08545329	   -306.36700000	   -320.84900000	   -304.99766667	   -304.99766667	   -324.02966667	   -321.20000000	   -327.43133333	   -319.73533333	   -301.67400000	   -305.75600000	   -319.10700000	   -317.44733335	   -329.06933335	   -327.08033333	   -328.98700000	   -326.61666667	   -326.61666667	   -327.15400000	   -328.15499999	   -326.96333332	   -321.75900000	   -317.73333333	   -322.84666667	   -317.65533333	   -322.42200000	   -321.60300000	   -326.57766667	   -320.06033333	   -325.62433334	   -321.75466667	   -326.05766667	   -324.50200000	   -324.91800000	   -326.31766667	   -325.97966667	   -325.01766667	   -306.36700000	   -320.84900000	   -304.99766667	   -304.99766667	   -324.02966667	   -321.20000000	   -327.43133333	   -319.73533333	   -301.67400000	   -305.75600000	   -319.10700000	   -317.44733335	   -329.06933335	   -327.08033333	   -328.98700000	   -326.61666667	   -326.61666667	   -327.15400000	   -328.15499999	   -326.96333332	   -321.75900000	   -317.73333333	   -322.84666667	   -317.65533333	   -322.42200000	   -321.60300000	   -326.57766667	   -320.06033333	   -325.62433334	   -321.75466667	   -326.05766667	   -324.50200000	   -324.91800000	   -326.31766667	   -325.97966667	   -325.01766667
      0.08839995	   -306.36700000	   -320.84900000	   -304.99766667	   -304.99766667	   -324.02966667	   -321.20000000	   -327.43133333	   -319.73533333	   -301.67400000	   -305.75600000	   -319.10700000	   -317.44733335	   -329.06933335	   -327.08033333	   -328.98700000	   -326.61666667	   -326.61666667	   -327.15400000	   -328.15499999	   -326.96333332	   -321.75900000	   -317.73333333	   -322.84666667	   -317.65533333	   -322.42200000	   -321.60300000	   -326.57766667	   -320.06033333	   -325.62433334	   -321.75466667	   -326.05766667	   -324.50200000	   -324.91800000	   -326.31766667	   -325.97966667	   -325.01766667	   -306.36700000	   -320.84900000	   -304.99766667	   -304.99766667	   -324.02966667	   -321.20000000	   -327.43133333	   -319.73533333	   -301.67400000	   -305.75600000	   -319.10700000	   -317.44733335	   -329.06933335	   -327.08033333	   -328.98700000	   -326.61666667	   -326.61666667	   -327.15400000	   -328.15499999	   -326.96333332	   -321.75900000	   -317.73333333	   -322.84666667	   -317.65533333	   -322.42200000	   -321.60300000	   -326.57766667	   -320.06033333	   -325.62433334	   -321.75466667	   -326.05766667	   -324.50200000	   -324.91800000	   -326.31766667	   -325.97966667	   -325.01766667
      0.09134662	   -306.36700000	   -320.84900000	   -304.99766667	   -304.99766667	   -324.02966667	   -321.20000000	   -327.43133333	   -319.73533333	   -301.67400000	   -305.75600000	   -319.10700000	   -317.44733335	   -329.06933335	   -327.08033333	   -328.98700000	   -326.61666667	   -326.61666667	   -327.15400000	   -328.15499999	   -326.96333332	   -321.75900000	   -317.73333333	   -322.84666667	   -317.65533333	   -322.42200000	   -321.60300000	   -326.57766667	   -320.06033333	   -325.62433334	   -321.75466667	   -326.05766667	   -324.50200000	   -324.91800000	   -326.31766667	   -325.97966667	   -325.01766667	   -306.36700000	   -320.84900000	   -304.99766667	   -304.99766667	   -324.02966667	   -321.20000000	   -327.43133333	   -319.73533333	   -301.67400000	   -305.75600000	   -319.10700000	   -317.44733335	   -329.06933335	   -327.08033333	   -328.98700000	   -326.61666667	   -326.61666667	   -327.15400000	   -328.15499999	   -326.96333332	   -321.75900000	   -317.73333333	   -322.84666667	   -317.65533333	   -322.42200000	   -321.60300000	   -326.57766667	   -320.06033333	   -325.62433334	   -321.75466667	   -326.05766667	   -324.50200000	   -324.91800000	   -326.31766667	   -325.97966667	   -325.01766667
      0.09429328	   -306.36700000	   -320.84900000	   -304.99766667	   -304.99766667	   -324.02966667	   -321.20000000	   -327.43133333	   -319.73533333	   -301.67400000	   -305.75600000	   -319.10700000	   -317.44733335	   -329.06933335	   -327.08033333	   -328.98700000	   -326.61666667	   -326.61666667	   -327.15400000	   -328.15499999	   -326.96333332	   -321.75900000	   -317.73333333	   -322.84666667	   -317.65533333	   -322.42200000	   -321.60300000	   -326.57766667	   -320.06033333	   -325.62433334	   -321.75466667	   -326.05766667	   -324.50200000	   -324.91800000	   -326.31766667	   -325.97966667	   -325.01766667	   -306.36700000	   -320.84900000	   -304.99766667	   -304.99766667	   -324.02966667	   -321.20000000	   -327.43133333	   -319.73533333	   -301.67400000	   -305.75600000	   -319.10700000	   -317.44733335	   -329.06933335	   -327.08033333	   -328.98700000	   -326.61666667	   -326.61666667	   -327.15400000	   -328.15499999	   -326.96333332	   -321.75900000	   -317.73333333	   -322.84666667	   -317.65533333	   -322.42200000	   -321.60300000	   -326.57766667	   -320.06033333	   -325.62433334	   -321.75466667	   -326.05766667	   -324.50200000	   -324.91800000	   -326.31766667	   -325.97966667	   -325.01766667
      0.09723994	   -306.36700000	   -320.84900000	   -304.99766667	   -304.99766667	   -324.02966667	   -321.20000000	   -327.43133333	   -319.73533333	   -301.67400000	   -305.75600000	   -319.10700000	   -317.44733335	   -329.06933335	   -327.08033333	   -328.98700000	   -326.61666667	   -326.61666667	   -327.15400000	   -328.15499999	   -326.96333332	   -321.75900000	   -317.73333333	   -322.84666667	   -317.65533333	   -322.42200000	   -321.60300000	   -326.57766667	   -320.06033333	   -325.62433334	   -321.75466667	   -326.05766667	   -324.50200000	   -324.91800000	   -326.31766667	   -325.97966667	   -325.01766667	   -306.36700000	   -320.84900000	   -304.99766667	   -304.99766667	   -324.02966667	   -321.20000000	   -327.43133333	   -319.73533333	   -301.67400000	   -305.75600000	   -319.10700000	   -317.44733335	   -329.06933335	   -327.08033333	   -328.98700000	   -326.61666667	   -326.61666667	   -327.15400000	   -328.15499999	   -326.96333332	   -321.75900000	   -317.73333333	   -322.84666667	   -317.65533333	   -322.42200000	   -321.60300000	   -326.57766667	   -320.06033333	   -325.62433334	   -321.75466667	   -326.05766667	   -324.50200000	   -324.91800000	   -326.31766667	   -325.97966667	   -325.01766667
      0.10018661	   -306.36700000	   -320.84900000	   -304.99766667	   -304.99766667	   -324.02966667	   -321.20000000	   -327.43133333	   -319.73533333	   -301.67400000	   -305.75600000	   -319.10700000	   -317.44733335	   -329.06933335	   -327.08033333	   -328.98700000	   -326.61666667	   -326.61666667	   -327.15400000	   -328.15499999	   -326.96333332	   -321.75900000	   -317.73333333	   -322.84666667	   -317.65533333	   -322.42200000	   -321.60300000	   -326.57766667	   -320.06033333	   -325.62433334	   -321.75466667	   -326.05766667	   -324.50200000	   -324.91800000	   -326.31766667	   -325.97966667	   -325.01766667	   -306.36700000	   -320.84900000	   -304.99766667	   -304.99766667	   -324.02966667	   -321.20000000	   -327.43133333	   -319.73533333	   -301.67400000	   -305.75600000	   -319.10700000	   -317.44733335	   -329.06933335	   -327.08033333	   -328.98700000	   -326.61666667	   -326.61666667	   -327.15400000	   -328.15499999	   -326.96333332	   -321.75900000	   -317.73333333	   -322.84666667	   -317.65533333	   -322.42200000	   -321.60300000	   -326.57766667	   -320.06033333	   -325.62433334	   -321.75466667	   -326.05766667	   -324.50200000	   -324.91800000	   -326.31766667	   -325.97966667	   -325.01766667
      0.10313327	   -306.36700000	   -320.84900000	   -304.99766667	   -304.99766667	   -324.02966667	   -321.20000000	   -327.43133333	   -319.73533333	   -301.67400000	   -305.75600000	   -319.10700000	   -317.44733335	   -329.06933335	   -327.08033333	   -328.98700000	   -326.61666667	   -326.61666667	   -327.15400000	   -328.15499999	   -326.96333332	   -321.75900000	   -317.73333333	   -322.84666667	   -317.65533333	   -322.42200000	   -321.60300000	   -326.57766667	   -320.06033333	   -325.62433334	   -321.75466667	   -326.05766667	   -324.50200000	   -324.91800000	   -326.31766667	   -325.97966667	   -325.01766667	   -306.36700000	   -320.84900000	   -304.99766667	   -304.99766667	   -324.02966667	   -321.20000000	   -327.43133333	   -319.73533333	   -301.67400000	   -305.75600000	   -319.10700000	   -317.44733335	   -329.06933335	   -327.08033333	   -328.98700000	   -326.61666667	   -326.61666667	   -327.15400000	   -328.15499999	   -326.96333332	   -321.75900000	   -317.73333333	   -322.84666667	   -317.65533333	   -322.42200000	   -321.60300000	   -326.57766667	   -320.06033333	   -325.62433334	   -321.75466667	   -326.05766667	   -324.50200000	   -324.91800000	   -326.31766667	   -325.97966667	   -325.01766667
      0.10607994	   -306.36700000	   -320.84900000	   -304.99766667	   -304.99766667	   -324.02966667	   -321.20000000	   -327.43133333	   -319.73533333	   -301.67400000	   -305.75600000	   -319.10700000	   -317.44733335	   -329.06933335	   -327.08033333	   -328.98700000	   -326.61666667	   -326.61666667	   -327.15400000	   -328.15499999	   -326.96333332	   -321.75900000	   -317.73333333	   -322.84666667	   -317.65533333	   -322.42200000	   -321.60300000	   -326.57766667	   -320.06033333	   -325.62433334	   -321.75466667	   -326.05766667	   -324.50200000	   -324.91800000	   -326.31766667	   -325.97966667	   -325.01766667	   -306.36700000	   -320.84900000	   -304.99766667	   -304.99766667	   -324.02966667	   -321.20000000	   -327.43133333	   -319.73533333	   -301.67400000	   -305.75600000	   -319.10700000	   -317.44733335	   -329.06933335	   -327.08033333	   -328.98700000	   -326.61666667	   -326.61666667	   -327.15400000	   -328.15499999	   -326.96333332	   -321.75900000	   -317.73333333	   -322.84666667	   -317.65533333	   -322.42200000	   -321.60300000	   -326.57766667	   -320.06033333	   -325.62433334	   -321.75466667	   -326.05766667	   -324.50200000	   -324.91800000	   -326.31766667	   -325.97966667	   -325.01766667
      0.10902660	   -306.36700000	   -320.84900000	   -304.99766667	   -304.99766667	   -324.02966667	   -321.20000000	   -327.43133333	   -319.73533333	   -301.67400000	   -305.75600000	   -319.10700000	   -317.44733335	   -329.06933335	   -327.08033333	   -328.98700000	   -326.61666667	   -326.61666667	   -327.15400000	   -328.15499999	   -326.96333332	   -321.75900000	   -317.73333333	   -322.84666667	   -317.65533333	   -322.42200000	   -321.60300000	   -326.57766667	   -320.06033333	   -325.62433334	   -321.75466667	   -326.05766667	   -324.50200000	   -324.91800000	   -326.31766667	   -325.97966667	   -325.01766667	   -306.36700000	   -320.84900000	   -304.99766667	   -304.99766667	   -324.02966667	   -321.20000000	   -327.43133333	   -319.73533333	   -301.67400000	   -305.75600000	   -319.10700000	   -317.44733335	   -329.06933335	   -327.08033333	   -328.98700000	   -326.61666667	   -326.61666667	   -327.15400000	   -328.15499999	   -326.96333332	   -321.75900000	   -317.73333333	   -322.84666667	   -317.65533333	   -322.42200000	   -321.60300000	   -326.57766667	   -320.06033333	   -325.62433334	   -321.75466667	   -326.05766667	   -324.50200000	   -324.91800000	   -326.31766667	   -325.97966667	   -325.01766667
      0.11197327	   -306.36700000	   -320.84900000	   -304.99766667	   -304.99766667	   -324.02966667	   -321.20000000	   -327.43133333	   -319.73533333	   -301.67400000	   -305.75600000	   -319.10700000	   -317.44733335	   -329.06933335	   -327.08033333	   -328.98700000	   -326.61666667	   -326.61666667	   -327.15400000	   -328.15499999	   -326.96333332	   -321.75900000	   -317.73333333	   -322.84666667	   -317.65533333	   -322.42200000	   -321.60300000	   -326.57766667	   -320.06033333	   -325.62433334	   -321.75466667	   -326.05766667	   -324.50200000	   -324.91800000	   -326.31766667	   -325.97966667	   -325.01766667	   -306.36700000	   -320.84900000	   -304.99766667	   -304.99766667	   -324.02966667	   -321.20000000	   -327.43133333	   -319.73533333	   -301.67400000	   -305.75600000	   -319.10700000	   -317.44733335	   -329.06933335	   -327.08033333	   -328.98700000	   -326.61666667	   -326.61666667	   -327.15400000	   -328.15499999	   -326.96333332	   -321.75900000	   -317.73333333	   -322.84666667	   -317.65533333	   -322.42200000	   -321.60300000	   -326.57766667	   -320.06033333	   -325.62433334	   -321.75466667	   -326.05766667	   -324.50200000	   -324.91800000	   -326.31766667	   -325.97966667	   -325.01766667
      0.11491994	   -306.36700000	   -320.84900000	   -304.99766667	   -304.99766667	   -324.02966667	   -321.20000000	   -327.43133333	   -319.73533333	   -301.67400000	   -305.75600000	   -319.10700000	   -317.44733335	   -329.06933335	   -327.08033333	   -328.98700000	   -326.61666667	   -326.61666667	   -327.15400000	   -328.15499999	   -326.96333332	   -321.75900000	   -317.73333333	   -322.84666667	   -317.65533333	   -322.42200000	   -321.60300000	   -326.57766667	   -320.06033333	   -325.62433334	   -321.75466667	   -326.05766667	   -324.50200000	   -324.91800000	   -326.31766667	   -325.97966667	   -325.01766667	   -306.36700000	   -320.84900000	   -304.99766667	   -304.99766667	   -324.02966667	   -321.20000000	   -327.43133333	   -319.73533333	   -301.67400000	   -305.75600000	   -319.10700000	   -317.44733335	   -329.06933335	   -327.08033333	   -328.98700000	   -326.61666667	   -326.61666667	   -327.15400000	   -328.15499999	   -326.96333332	   -321.75900000	   -317.73333333	   -322.84666667	   -317.65533333	   -322.42200000	   -321.60300000	   -326.57766667	   -320.06033333	   -325.62433334	   -321.75466667	   -326.05766667	   -324.50200000	   -324.91800000	   -326.31766667	   -325.97966667	   -325.01766667
      0.11786660	   -306.36700000	   -320.84900000	   -304.99766667	   -304.99766667	   -324.02966667	   -321.20000000	   -327.43133333	   -319.73533333	   -301.67400000	   -305.75600000	   -319.10700000	   -317.44733335	   -329.06933335	   -327.08033333	   -328.98700000	   -326.61666667	   -326.61666667	   -327.15400000	   -328.15499999	   -326.96333332	   -321.75900000	   -317.73333333	   -322.84666667	   -317.65533333	   -322.42200000	   -321.60300000	   -326.57766667	   -320.06033333	   -325.62433334	   -321.75466667	   -326.05766667	   -324.50200000	   -324.91800000	   -326.31766667	   -325.97966667	   -325.01766667	   -306.36700000	   -320.84900000	   -304.99766667	   -304.99766667	   -324.02966667	   -321.20000000	   -327.43133333	   -319.73533333	   -301.67400000	   -305.75600000	   -319.10700000	   -317.44733335	   -329.06933335	   -327.08033333	   -328.98700000	   -326.61666667	   -326.61666667	   -327.15400000	   -328.15499999	   -326.96333332	   -321.75900000	   -317.73333333	   -322.84666667	   -317.65533333	   -322.42200000	   -321.60300000	   -326.57766667	   -320.06033333	   -325.62433334	   -321.75466667	   -326.05766667	   -324.50200000	   -324.91800000	   -326.31766667	   -325.97966667	   -325.01766667
      0.12081326	   -306.36700000	   -320.84900000	   -304.99766667	   -304.99766667	   -324.02966667	   -321.20000000	   -327.43133333	   -319.73533333	   -301.67400000	   -305.75600000	   -319.10700000	   -317.44733335	   -329.06933335	   -327.08033333	   -328.98700000	   -326.61666667	   -326.61666667	   -327.15400000	   -328.15499999	   -326.96333332	   -321.75900000	   -317.73333333	   -322.84666667	   -317.65533333	   -322.42200000	   -321.60300000	   -326.57766667	   -320.06033333	   -325.62433334	   -321.75466667	   -326.05766667	   -324.50200000	   -324.91800000	   -326.31766667	   -325.97966667	   -325.01766667	   -306.36700000	   -320.84900000	   -304.99766667	   -304.99766667	   -324.02966667	   -321.20000000	   -327.43133333	   -319.73533333	   -301.67400000	   -305.75600000	   -319.10700000	   -317.44733335	   -329.06933335	   -327.08033333	   -328.98700000	   -326.61666667	   -326.61666667	   -327.15400000	   -328.15499999	   -326.96333332	   -321.75900000	   -317.73333333	   -322.84666667	   -317.65533333	   -322.42200000	   -321.60300000	   -326.57766667	   -320.06033333	   -325.62433334	   -321.75466667	   -326.05766667	   -324.50200000	   -324.91800000	   -326.31766667	   -325.97966667	   -325.01766667
      0.12375993	   -306.36700000	   -320.84900000	   -304.99766667	   -304.99766667	   -324.02966667	   -321.20000000	   -327.43133333	   -319.73533333	   -301.67400000	   -305.75600000	   -319.10700000	   -317.44733335	   -329.06933335	   -327.08033333	   -328.98700000	   -326.61666667	   -326.61666667	   -327.15400000	   -328.15499999	   -326.96333332	   -321.75900000	   -317.73333333	   -322.84666667	   -317.65533333	   -322.42200000	   -321.60300000	   -326.57766667	   -320.06033333	   -325.62433334	   -321.75466667	   -326.05766667	   -324.50200000	   -324.91800000	   -326.31766667	   -325.97966667	   -325.01766667	   -306.36700000	   -320.84900000	   -304.99766667	   -304.99766667	   -324.02966667	   -321.20000000	   -327.43133333	   -319.73533333	   -301.67400000	   -305.75600000	   -319.10700000	   -317.44733335	   -329.06933335	   -327.08033333	   -328.98700000	   -326.61666667	   -326.61666667	   -327.15400000	   -328.15499999	   -326.96333332	   -321.75900000	   -317.73333333	   -322.84666667	   -317.65533333	   -322.42200000	   -321.60300000	   -326.57766667	   -320.06033333	   -325.62433334	   -321.75466667	   -326.05766667	   -324.50200000	   -324.91800000	   -326.31766667	   -325.97966667	   -325.01766667
      0.12670660	   -306.36700000	   -320.84900000	   -304.99766667	   -304.99766667	   -324.02966667	   -321.20000000	   -327.43133333	   -319.73533333	   -301.67400000	   -305.75600000	   -319.10700000	   -317.44733335	   -329.06933335	   -327.08033333	   -328.98700000	   -326.61666667	   -326.61666667	   -327.15400000	   -328.15499999	   -326.96333332	   -321.75900000	   -317.73333333	   -322.84666667	   -317.65533333	   -322.42200000	   -321.60300000	   -326.57766667	   -320.06033333	   -325.62433334	   -321.75466667	   -326.05766667	   -324.50200000	   -324.91800000	   -326.31766667	   -325.97966667	   -325.01766667	   -306.36700000	   -320.84900000	   -304.99766667	   -304.99766667	   -324.02966667	   -321.20000000	   -327.43133333	   -319.73533333	   -301.67400000	   -305.75600000	   -319.10700000	   -317.44733335	   -329.06933335	   -327.08033333	   -328.98700000	   -326.61666667	   -326.61666667	   -327.15400000	   -328.15499999	   -326.96333332	   -321.75900000	   -317.73333333	   -322.84666667	   -317.65533333	   -322.42200000	   -321.60300000	   -326.57766667	   -320.06033333	   -325.62433334	   -321.75466667	   -326.05766667	   -324.50200000	   -324.91800000	   -326.31766667	   -325.97966667	   -325.01766667
      0.12965326	   -306.36700000	   -320.84900000	   -304.99766667	   -304.99766667	   -324.02966667	   -321.20000000	   -327.43133333	   -319.73533333	   -301.67400000	   -305.75600000	   -319.10700000	   -317.44733335	   -329.06933335	   -327.08033333	   -328.98700000	   -326.61666667	   -326.61666667	   -327.15400000	   -328.15499999	   -326.96333332	   -321.75900000	   -317.73333333	   -322.84666667	   -317.65533333	   -322.42200000	   -321.60300000	   -326.57766667	   -320.06033333	   -325.62433334	   -321.75466667	   -326.05766667	   -324.50200000	   -324.91800000	   -326.31766667	   -325.97966667	   -325.01766667	   -306.36700000	   -320.84900000	   -304.99766667	   -304.99766667	   -324.02966667	   -321.20000000	   -327.43133333	   -319.73533333	   -301.67400000	   -305.75600000	   -319.10700000	   -317.44733335	   -329.06933335	   -327.08033333	   -328.98700000	   -326.61666667	   -326.61666667	   -327.15400000	   -328.15499999	   -326.96333332	   -321.75900000	   -317.73333333	   -322.84666667	   -317.65533333	   -322.42200000	   -321.60300000	   -326.57766667	   -320.06033333	   -325.62433334	   -321.75466667	   -326.05766667	   -324.50200000	   -324.91800000	   -326.31766667	   -325.97966667	   -325.01766667
      0.13259992	   -306.36700000	   -320.84900000	   -304.99766667	   -304.99766667	   -324.02966667	   -321.20000000	   -327.43133333	   -319.73533333	   -301.67400000	   -305.75600000	   -319.10700000	   -317.44733335	   -329.06933335	   -327.08033333	   -328.98700000	   -326.61666667	   -326.61666667	   -327.15400000	   -328.15499999	   -326.96333332	   -321.75900000	   -317.73333333	   -322.84666667	   -317.65533333	   -322.42200000	   -321.60300000	   -326.57766667	   -320.06033333	   -325.62433334	   -321.75466667	   -326.05766667	   -324.50200000	   -324.91800000	   -326.31766667	   -325.97966667	   -325.01766667	   -306.36700000	   -320.84900000	   -304.99766667	   -304.99766667	   -324.02966667	   -321.20000000	   -327.43133333	   -319.73533333	   -301.67400000	   -305.75600000	   -319.10700000	   -317.44733335	   -329.06933335	   -327.08033333	   -328.98700000	   -326.61666667	   -326.61666667	   -327.15400000	   -328.15499999	   -326.96333332	   -321.75900000	   -317.73333333	   -322.84666667	   -317.65533333	   -322.42200000	   -321.60300000	   -326.57766667	   -320.06033333	   -325.62433334	   -321.75466667	   -326.05766667	   -324.50200000	   -324.91800000	   -326.31766667	   -325.97966667	   -325.01766667
      0.13554659	   -306.36700000	   -320.84900000	   -304.99766667	   -304.99766667	   -324.02966667	   -321.20000000	   -327.43133333	   -319.73533333	   -301.67400000	   -305.75600000	   -319.10700000	   -317.44733335	   -329.06933335	   -327.08033333	   -328.98700000	   -326.61666667	   -326.61666667	   -327.15400000	   -328.15499999	   -326.96333332	   -321.75900000	   -317.73333333	   -322.84666667	   -317.65533333	   -322.42200000	   -321.60300000	   -326.57766667	   -320.06033333	   -325.62433334	   -321.75466667	   -326.05766667	   -324.50200000	   -324.91800000	   -326.31766667	   -325.97966667	   -325.01766667	   -306.36700000	   -320.84900000	   -304.99766667	   -304.99766667	   -324.02966667	   -321.20000000	   -327.43133333	   -319.73533333	   -301.67400000	   -305.75600000	   -319.10700000	   -317.44733335	   -329.06933335	   -327.08033333	   -328.98700000	   -326.61666667	   -326.61666667	   -327.15400000	   -328.15499999	   -326.96333332	   -321.75900000	   -317.73333333	   -322.84666667	   -317.65533333	   -322.42200000	   -321.60300000	   -326.57766667	   -320.06033333	   -325.62433334	   -321.75466667	   -326.05766667	   -324.50200000	   -324.91800000	   -326.31766667	   -325.97966667	   -325.01766667
      0.13849325	   -306.36700000	   -320.84900000	   -304.99766667	   -304.99766667	   -324.02966667	   -321.20000000	   -327.43133333	   -319.73533333	   -301.67400000	   -305.75600000	   -319.10700000	   -317.44733335	   -329.06933335	   -327.08033333	   -328.98700000	   -326.61666667	   -326.61666667	   -327.15400000	   -328.15499999	   -326.96333332	   -321.75900000	   -317.73333333	   -322.84666667	   -317.65533333	   -322.42200000	   -321.60300000	   -326.57766667	   -320.06033333	   -325.62433334	   -321.75466667	   -326.05766667	   -324.50200000	   -324.91800000	   -326.31766667	   -325.97966667	   -325.01766667	   -306.36700000	   -320.84900000	   -304.99766667	   -304.99766667	   -324.02966667	   -321.20000000	   -327.43133333	   -319.73533333	   -301.67400000	   -305.75600000	   -319.10700000	   -317.44733335	   -329.06933335	   -327.08033333	   -328.98700000	   -326.61666667	   -326.61666667	   -327.15400000	   -328.15499999	   -326.96333332	   -321.75900000	   -317.73333333	   -322.84666667	   -317.65533333	   -322.42200000	   -321.60300000	   -326.57766667	   -320.06033333	   -325.62433334	   -321.75466667	   -326.05766667	   -324.50200000	   -324.91800000	   -326.31766667	   -325.97966667	   -325.01766667
      0.14143992	   -306.36700000	   -320.84900000	   -304.99766667	   -304.99766667	   -324.02966667	   -321.20000000	   -327.43133333	   -319.73533333	   -301.67400000	   -305.75600000	   -319.10700000	   -317.44733335	   -329.06933335	   -327.08033333	   -328.98700000	   -326.61666667	   -326.61666667	   -327.15400000	   -328.15499999	   -326.96333332	   -321.75900000	   -317.73333333	   -322.84666667	   -317.65533333	   -322.42200000	   -321.60300000	   -326.57766667	   -320.06033333	   -325.62433334	   -321.75466667	   -326.05766667	   -324.50200000	   -324.91800000	   -326.31766667	   -325.97966667	   -325.01766667	   -306.36700000	   -320.84900000	   -304.99766667	   -304.99766667	   -324.02966667	   -321.20000000	   -327.43133333	   -319.73533333	   -301.67400000	   -305.75600000	   -319.10700000	   -317.44733335	   -329.06933335	   -327.08033333	   -328.98700000	   -326.61666667	   -326.61666667	   -327.15400000	   -328.15499999	   -326.96333332	   -321.75900000	   -317.73333333	   -322.84666667	   -317.65533333	   -322.42200000	   -321.60300000	   -326.57766667	   -320.06033333	   -325.62433334	   -321.75466667	   -326.05766667	   -324.50200000	   -324.91800000	   -326.31766667	   -325.97966667	   -325.01766667
      0.14438659	   -306.36700000	   -320.84900000	   -304.99766667	   -304.99766667	   -324.02966667	   -321.20000000	   -327.43133333	   -319.73533333	   -301.67400000	   -305.75600000	   -319.10700000	   -317.44733335	   -329.06933335	   -327.08033333	   -328.98700000	   -326.61666667	   -326.61666667	   -327.15400000	   -328.15499999	   -326.96333332	   -321.75900000	   -317.73333333	   -322.84666667	   -317.65533333	   -322.42200000	   -321.60300000	   -326.57766667	   -320.06033333	   -325.62433334	   -321.75466667	   -326.05766667	   -324.50200000	   -324.91800000	   -326.31766667	   -325.97966667	   -325.01766667	   -306.36700000	   -320.84900000	   -304.99766667	   -304.99766667	   -324.02966667	   -321.20000000	   -327.43133333	   -319.73533333	   -301.67400000	   -305.75600000	   -319.10700000	   -317.44733335	   -329.06933335	   -327.08033333	   -328.98700000	   -326.61666667	   -326.61666667	   -327.15400000	   -328.15499999	   -326.96333332	   -321.75900000	   -317.73333333	   -322.84666667	   -317.65533333	   -322.42200000	   -321.60300000	   -326.57766667	   -320.06033333	   -325.62433334	   -321.75466667	   -326.05766667	   -324.50200000	   -324.91800000	   -326.31766667	   -325.97966667	   -325.01766667
      0.14733325	   -306.36700000	   -320.84900000	   -304.99766667	   -304.99766667	   -324.02966667	   -321.20000000	   -327.43133333	   -319.73533333	   -301.67400000	   -305.75600000	   -319.10700000	   -317.44733335	   -329.06933335	   -327.08033333	   -328.98700000	   -326.61666667	   -326.61666667	   -327.15400000	   -328.15499999	   -326.96333332	   -321.75900000	   -317.73333333	   -322.84666667	   -317.65533333	   -322.42200000	   -321.60300000	   -326.57766667	   -320.06033333	   -325.62433334	   -321.75466667	   -326.05766667	   -324.50200000	   -324.91800000	   -326.31766667	   -325.97966667	   -325.01766667	   -306.36700000	   -320.84900000	   -304.99766667	   -304.99766667	   -324.02966667	   -321.20000000	   -327.43133333	   -319.73533333	   -301.67400000	   -305.75600000	   -319.10700000	   -317.44733335	   -329.06933335	   -327.08033333	   -328.98700000	   -326.61666667	   -326.61666667	   -327.15400000	   -328.15499999	   -326.96333332	   -321.75900000	   -317.73333333	   -322.84666667	   -317.65533333	   -322.42200000	   -321.60300000	   -326.57766667	   -320.06033333	   -325.62433334	   -321.75466667	   -326.05766667	   -324.50200000	   -324.91800000	   -326.31766667	   -325.97966667	   -325.01766667
      0.15027992	   -306.36700000	   -320.84900000	   -304.99766667	   -304.99766667	   -324.02966667	   -321.20000000	   -327.43133333	   -319.73533333	   -301.67400000	   -305.75600000	   -319.10700000	   -317.44733335	   -329.06933335	   -327.08033333	   -328.98700000	   -326.61666667	   -326.61666667	   -327.15400000	   -328.15499999	   -326.96333332	   -321.75900000	   -317.73333333	   -322.84666667	   -317.65533333	   -322.42200000	   -321.60300000	   -326.57766667	   -320.06033333	   -325.62433334	   -321.75466667	   -326.05766667	   -324.50200000	   -324.91800000	   -326.31766667	   -325.97966667	   -325.01766667	   -306.36700000	   -320.84900000	   -304.99766667	   -304.99766667	   -324.02966667	   -321.20000000	   -327.43133333	   -319.73533333	   -301.67400000	   -305.75600000	   -319.10700000	   -317.44733335	   -329.06933335	   -327.08033333	   -328.98700000	   -326.61666667	   -326.61666667	   -327.15400000	   -328.15499999	   -326.96333332	   -321.75900000	   -317.73333333	   -322.84666667	   -317.65533333	   -322.42200000	   -321.60300000	   -326.57766667	   -320.06033333	   -325.62433334	   -321.75466667	   -326.05766667	   -324.50200000	   -324.91800000	   -326.31766667	   -325.97966667	   -325.01766667
      0.15322658	   -306.36700000	   -320.84900000	   -304.99766667	   -304.99766667	   -324.02966667	   -321.20000000	   -327.43133333	   -319.73533333	   -301.67400000	   -305.75600000	   -319.10700000	   -317.44733335	   -329.06933335	   -327.08033333	   -328.98700000	   -326.61666667	   -326.61666667	   -327.15400000	   -328.15499999	   -326.96333332	   -321.75900000	   -317.73333333	   -322.84666667	   -317.65533333	   -322.42200000	   -321.60300000	   -326.57766667	   -320.06033333	   -325.62433334	   -321.75466667	   -326.05766667	   -324.50200000	   -324.91800000	   -326.31766667	   -325.97966667	   -325.01766667	   -306.36700000	   -320.84900000	   -304.99766667	   -304.99766667	   -324.02966667	   -321.20000000	   -327.43133333	   -319.73533333	   -301.67400000	   -305.75600000	   -319.10700000	   -317.44733335	   -329.06933335	   -327.08033333	   -328.98700000	   -326.61666667	   -326.61666667	   -327.15400000	   -328.15499999	   -326.96333332	   -321.75900000	   -317.73333333	   -322.84666667	   -317.65533333	   -322.42200000	   -321.60300000	   -326.57766667	   -320.06033333	   -325.62433334	   -321.75466667	   -326.05766667	   -324.50200000	   -324.91800000	   -326.31766667	   -325.97966667	   -325.01766667
      0.15617325	   -306.36700000	   -320.84900000	   -304.99766667	   -304.99766667	   -324.02966667	   -321.20000000	   -327.43133333	   -319.73533333	   -301.67400000	   -305.75600000	   -319.10700000	   -317.44733335	   -329.06933335	   -327.08033333	   -328.98700000	   -326.61666667	   -326.61666667	   -327.15400000	   -328.15499999	   -326.96333332	   -321.75900000	   -317.73333333	   -322.84666667	   -317.65533333	   -322.42200000	   -321.60300000	   -326.57766667	   -320.06033333	   -325.62433334	   -321.75466667	   -326.05766667	   -324.50200000	   -324.91800000	   -326.31766667	   -325.97966667	   -325.01766667	   -306.36700000	   -320.84900000	   -304.99766667	   -304.99766667	   -324.02966667	   -321.20000000	   -327.43133333	   -319.73533333	   -301.67400000	   -305.75600000	   -319.10700000	   -317.44733335	   -329.06933335	   -327.08033333	   -328.98700000	   -326.61666667	   -326.61666667	   -327.15400000	   -328.15499999	   -326.96333332	   -321.75900000	   -317.73333333	   -322.84666667	   -317.65533333	   -322.42200000	   -321.60300000	   -326.57766667	   -320.06033333	   -325.62433334	   -321.75466667	   -326.05766667	   -324.50200000	   -324.91800000	   -326.31766667	   -325.97966667	   -325.01766667
      0.15911991	   -306.36700000	   -320.84900000	   -304.99766667	   -304.99766667	   -324.02966667	   -321.20000000	   -327.43133333	   -319.73533333	   -301.67400000	   -305.75600000	   -319.10700000	   -317.44733335	   -329.06933335	   -327.08033333	   -328.98700000	   -326.61666667	   -326.61666667	   -327.15400000	   -328.15499999	   -326.96333332	   -321.75900000	   -317.73333333	   -322.84666667	   -317.65533333	   -322.42200000	   -321.60300000	   -326.57766667	   -320.06033333	   -325.62433334	   -321.75466667	   -326.05766667	   -324.50200000	   -324.91800000	   -326.31766667	   -325.97966667	   -325.01766667	   -306.36700000	   -320.84900000	   -304.99766667	   -304.99766667	   -324.02966667	   -321.20000000	   -327.43133333	   -319.73533333	   -301.67400000	   -305.75600000	   -319.10700000	   -317.44733335	   -329.06933335	   -327.08033333	   -328.98700000	   -326.61666667	   -326.61666667	   -327.15400000	   -328.15499999	   -326.96333332	   -321.75900000	   -317.73333333	   -322.84666667	   -317.65533333	   -322.42200000	   -321.60300000	   -326.57766667	   -320.06033333	   -325.62433334	   -321.75466667	   -326.05766667	   -324.50200000	   -324.91800000	   -326.31766667	   -325.97966667	   -325.01766667
      0.16206657	   -306.36700000	   -320.84900000	   -304.99766667	   -304.99766667	   -324.02966667	   -321.20000000	   -327.43133333	   -319.73533333	   -301.67400000	   -305.75600000	   -319.10700000	   -317.44733335	   -329.06933335	   -327.08033333	   -328.98700000	   -326.61666667	   -326.61666667	   -327.15400000	   -328.15499999	   -326.96333332	   -321.75900000	   -317.73333333	   -322.84666667	   -317.65533333	   -322.42200000	   -321.60300000	   -326.57766667	   -320.06033333	   -325.62433334	   -321.75466667	   -326.05766667	   -324.50200000	   -324.91800000	   -326.31766667	   -325.97966667	   -325.01766667	   -306.36700000	   -320.84900000	   -304.99766667	   -304.99766667	   -324.02966667	   -321.20000000	   -327.43133333	   -319.73533333	   -301.67400000	   -305.75600000	   -319.10700000	   -317.44733335	   -329.06933335	   -327.08033333	   -328.98700000	   -326.61666667	   -326.61666667	   -327.15400000	   -328.15499999	   -326.96333332	   -321.75900000	   -317.73333333	   -322.84666667	   -317.65533333	   -322.42200000	   -321.60300000	   -326.57766667	   -320.06033333	   -325.62433334	   -321.75466667	   -326.05766667	   -324.50200000	   -324.91800000	   -326.31766667	   -325.97966667	   -325.01766667
      0.16501324	   -306.36700000	   -320.84900000	   -304.99766667	   -304.99766667	   -324.02966667	   -321.20000000	   -327.43133333	   -319.73533333	   -301.67400000	   -305.75600000	   -319.10700000	   -317.44733335	   -329.06933335	   -327.08033333	   -328.98700000	   -326.61666667	   -326.61666667	   -327.15400000	   -328.15499999	   -326.96333332	   -321.75900000	   -317.73333333	   -322.84666667	   -317.65533333	   -322.42200000	   -321.60300000	   -326.57766667	   -320.06033333	   -325.62433334	   -321.75466667	   -326.05766667	   -324.50200000	   -324.91800000	   -326.31766667	   -325.97966667	   -325.01766667	   -306.36700000	   -320.84900000	   -304.99766667	   -304.99766667	   -324.02966667	   -321.20000000	   -327.43133333	   -319.73533333	   -301.67400000	   -305.75600000	   -319.10700000	   -317.44733335	   -329.06933335	   -327.08033333	   -328.98700000	   -326.61666667	   -326.61666667	   -327.15400000	   -328.15499999	   -326.96333332	   -321.75900000	   -317.73333333	   -322.84666667	   -317.65533333	   -322.42200000	   -321.60300000	   -326.57766667	   -320.06033333	   -325.62433334	   -321.75466667	   -326.05766667	   -324.50200000	   -324.91800000	   -326.31766667	   -325.97966667	   -325.01766667
      0.16795990	   -306.36700000	   -320.84900000	   -304.99766667	   -304.99766667	   -324.02966667	   -321.20000000	   -327.43133333	   -319.73533333	   -301.67400000	   -305.75600000	   -319.10700000	   -317.44733335	   -329.06933335	   -327.08033333	   -328.98700000	   -326.61666667	   -326.61666667	   -327.15400000	   -328.15499999	   -326.96333332	   -321.75900000	   -317.73333333	   -322.84666667	   -317.65533333	   -322.42200000	   -321.60300000	   -326.57766667	   -320.06033333	   -325.62433334	   -321.75466667	   -326.05766667	   -324.50200000	   -324.91800000	   -326.31766667	   -325.97966667	   -325.01766667	   -306.36700000	   -320.84900000	   -304.99766667	   -304.99766667	   -324.02966667	   -321.20000000	   -327.43133333	   -319.73533333	   -301.67400000	   -305.75600000	   -319.10700000	   -317.44733335	   -329.06933335	   -327.08033333	   -328.98700000	   -326.61666667	   -326.61666667	   -327.15400000	   -328.15499999	   -326.96333332	   -321.75900000	   -317.73333333	   -322.84666667	   -317.65533333	   -322.42200000	   -321.60300000	   -326.57766667	   -320.06033333	   -325.62433334	   -321.75466667	   -326.05766667	   -324.50200000	   -324.91800000	   -326.31766667	   -325.97966667	   -325.01766667
      0.17090657	   -306.36700000	   -320.84900000	   -304.99766667	   -304.99766667	   -324.02966667	   -321.20000000	   -327.43133333	   -319.73533333	   -301.67400000	   -305.75600000	   -319.10700000	   -317.44733335	   -329.06933335	   -327.08033333	   -328.98700000	   -326.61666667	   -326.61666667	   -327.15400000	   -328.15499999	   -326.96333332	   -321.75900000	   -317.73333333	   -322.84666667	   -317.65533333	   -322.42200000	   -321.60300000	   -326.57766667	   -320.06033333	   -325.62433334	   -321.75466667	   -326.05766667	   -324.50200000	   -324.91800000	   -326.31766667	   -325.97966667	   -325.01766667	   -306.36700000	   -320.84900000	   -304.99766667	   -304.99766667	   -324.02966667	   -321.20000000	   -327.43133333	   -319.73533333	   -301.67400000	   -305.75600000	   -319.10700000	   -317.44733335	   -329.06933335	   -327.08033333	   -328.98700000	   -326.61666667	   -326.61666667	   -327.15400000	   -328.15499999	   -326.96333332	   -321.75900000	   -317.73333333	   -322.84666667	   -317.65533333	   -322.42200000	   -321.60300000	   -326.57766667	   -320.06033333	   -325.62433334	   -321.75466667	   -326.05766667	   -324.50200000	   -324.91800000	   -326.31766667	   -325.97966667	   -325.01766667
      0.17385323	   -306.36700000	   -320.84900000	   -304.99766667	   -304.99766667	   -324.02966667	   -321.20000000	   -327.43133333	   -319.73533333	   -301.67400000	   -305.75600000	   -319.10700000	   -317.44733335	   -329.06933335	   -327.08033333	   -328.98700000	   -326.61666667	   -326.61666667	   -327.15400000	   -328.15499999	   -326.96333332	   -321.75900000	   -317.73333333	   -322.84666667	   -317.65533333	   -322.42200000	   -321.60300000	   -326.57766667	   -320.06033333	   -325.62433334	   -321.75466667	   -326.05766667	   -324.50200000	   -324.91800000	   -326.31766667	   -325.97966667	   -325.01766667	   -306.36700000	   -320.84900000	   -304.99766667	   -304.99766667	   -324.02966667	   -321.20000000	   -327.43133333	   -319.73533333	   -301.67400000	   -305.75600000	   -319.10700000	   -317.44733335	   -329.06933335	   -327.08033333	   -328.98700000	   -326.61666667	   -326.61666667	   -327.15400000	   -328.15499999	   -326.96333332	   -321.75900000	   -317.73333333	   -322.84666667	   -317.65533333	   -322.42200000	   -321.60300000	   -326.57766667	   -320.06033333	   -325.62433334	   -321.75466667	   -326.05766667	   -324.50200000	   -324.91800000	   -326.31766667	   -325.97966667	   -325.01766667
      0.17679990	   -306.36700000	   -320.84900000	   -304.99766667	   -304.99766667	   -324.02966667	   -321.20000000	   -327.43133333	   -319.73533333	   -301.67400000	   -305.75600000	   -319.10700000	   -317.44733335	   -329.06933335	   -327.08033333	   -328.98700000	   -326.61666667	   -326.61666667	   -327.15400000	   -328.15499999	   -326.96333332	   -321.75900000	   -317.73333333	   -322.84666667	   -317.65533333	   -322.42200000	   -321.60300000	   -326.57766667	   -320.06033333	   -325.62433334	   -321.75466667	   -326.05766667	   -324.50200000	   -324.91800000	   -326.31766667	   -325.97966667	   -325.01766667	   -306.36700000	   -320.84900000	   -304.99766667	   -304.99766667	   -324.02966667	   -321.20000000	   -327.43133333	   -319.73533333	   -301.67400000	   -305.75600000	   -319.10700000	   -317.44733335	   -329.06933335	   -327.08033333	   -328.98700000	   -326.61666667	   -326.61666667	   -327.15400000	   -328.15499999	   -326.96333332	   -321.75900000	   -317.73333333	   -322.84666667	   -317.65533333	   -322.42200000	   -321.60300000	   -326.57766667	   -320.06033333	   -325.62433334	   -321.75466667	   -326.05766667	   -324.50200000	   -324.91800000	   -326.31766667	   -325.97966667	   -325.01766667
      0.17974656	   -306.36700000	   -320.84900000	   -304.99766667	   -304.99766667	   -324.02966667	   -321.20000000	   -327.43133333	   -319.73533333	   -301.67400000	   -305.75600000	   -319.10700000	   -317.44733335	   -329.06933335	   -327.08033333	   -328.98700000	   -326.61666667	   -326.61666667	   -327.15400000	   -328.15499999	   -326.96333332	   -321.75900000	   -317.73333333	   -322.84666667	   -317.65533333	   -322.42200000	   -321.60300000	   -326.57766667	   -320.06033333	   -325.62433334	   -321.75466667	   -326.05766667	   -324.50200000	   -324.91800000	   -326.31766667	   -325.97966667	   -325.01766667	   -306.36700000	   -320.84900000	   -304.99766667	   -304.99766667	   -324.02966667	   -321.20000000	   -327.43133333	   -319.73533333	   -301.67400000	   -305.75600000	   -319.10700000	   -317.44733335	   -329.06933335	   -327.08033333	   -328.98700000	   -326.61666667	   -326.61666667	   -327.15400000	   -328.15499999	   -326.96333332	   -321.75900000	   -317.73333333	   -322.84666667	   -317.65533333	   -322.42200000	   -321.60300000	   -326.57766667	   -320.06033333	   -325.62433334	   -321.75466667	   -326.05766667	   -324.50200000	   -324.91800000	   -326.31766667	   -325.97966667	   -325.01766667
      0.18269323	   -306.36700000	   -320.84900000	   -304.99766667	   -304.99766667	   -324.02966667	   -321.20000000	   -327.43133333	   -319.73533333	   -301.67400000	   -305.75600000	   -319.10700000	   -317.44733335	   -329.06933335	   -327.08033333	   -328.98700000	   -326.61666667	   -326.61666667	   -327.15400000	   -328.15499999	   -326.96333332	   -321.75900000	   -317.73333333	   -322.84666667	   -317.65533333	   -322.42200000	   -321.60300000	   -326.57766667	   -320.06033333	   -325.62433334	   -321.75466667	   -326.05766667	   -324.50200000	   -324.91800000	   -326.31766667	   -325.97966667	   -325.01766667	   -306.36700000	   -320.84900000	   -304.99766667	   -304.99766667	   -324.02966667	   -321.20000000	   -327.43133333	   -319.73533333	   -301.67400000	   -305.75600000	   -319.10700000	   -317.44733335	   -329.06933335	   -327.08033333	   -328.98700000	   -326.61666667	   -326.61666667	   -327.15400000	   -328.15499999	   -326.96333332	   -321.75900000	   -317.73333333	   -322.84666667	   -317.65533333	   -322.42200000	   -321.60300000	   -326.57766667	   -320.06033333	   -325.62433334	   -321.75466667	   -326.05766667	   -324.50200000	   -324.91800000	   -326.31766667	   -325.97966667	   -325.01766667
      0.18563989	   -306.36700000	   -320.84900000	   -304.99766667	   -304.99766667	   -324.02966667	   -321.20000000	   -327.43133333	   -319.73533333	   -301.67400000	   -305.75600000	   -319.10700000	   -317.44733335	   -329.06933335	   -327.08033333	   -328.98700000	   -326.61666667	   -326.61666667	   -327.15400000	   -328.15499999	   -326.96333332	   -321.75900000	   -317.73333333	   -322.84666667	   -317.65533333	   -322.42200000	   -321.60300000	   -326.57766667	   -320.06033333	   -325.62433334	   -321.75466667	   -326.05766667	   -324.50200000	   -324.91800000	   -326.31766667	   -325.97966667	   -325.01766667	   -306.36700000	   -320.84900000	   -304.99766667	   -304.99766667	   -324.02966667	   -321.20000000	   -327.43133333	   -319.73533333	   -301.67400000	   -305.75600000	   -319.10700000	   -317.44733335	   -329.06933335	   -327.08033333	   -328.98700000	   -326.61666667	   -326.61666667	   -327.15400000	   -328.15499999	   -326.96333332	   -321.75900000	   -317.73333333	   -322.84666667	   -317.65533333	   -322.42200000	   -321.60300000	   -326.57766667	   -320.06033333	   -325.62433334	   -321.75466667	   -326.05766667	   -324.50200000	   -324.91800000	   -326.31766667	   -325.97966667	   -325.01766667
      0.18858656	   -306.36700000	   -320.84900000	   -304.99766667	   -304.99766667	   -324.02966667	   -321.20000000	   -327.43133333	   -319.73533333	   -301.67400000	   -305.75600000	   -319.10700000	   -317.44733335	   -329.06933335	   -327.08033333	   -328.98700000	   -326.61666667	   -326.61666667	   -327.15400000	   -328.15499999	   -326.96333332	   -321.75900000	   -317.73333333	   -322.84666667	   -317.65533333	   -322.42200000	   -321.60300000	   -326.57766667	   -320.06033333	   -325.62433334	   -321.75466667	   -326.05766667	   -324.50200000	   -324.91800000	   -326.31766667	   -325.97966667	   -325.01766667	   -306.36700000	   -320.84900000	   -304.99766667	   -304.99766667	   -324.02966667	   -321.20000000	   -327.43133333	   -319.73533333	   -301.67400000	   -305.75600000	   -319.10700000	   -317.44733335	   -329.06933335	   -327.08033333	   -328.98700000	   -326.61666667	   -326.61666667	   -327.15400000	   -328.15499999	   -326.96333332	   -321.75900000	   -317.73333333	   -322.84666667	   -317.65533333	   -322.42200000	   -321.60300000	   -326.57766667	   -320.06033333	   -325.62433334	   -321.75466667	   -326.05766667	   -324.50200000	   -324.91800000	   -326.31766667	   -325.97966667	   -325.01766667
      0.19153323	   -306.36700000	   -320.84900000	   -304.99766667	   -304.99766667	   -324.02966667	   -321.20000000	   -327.43133333	   -319.73533333	   -301.67400000	   -305.75600000	   -319.10700000	   -317.44733335	   -329.06933335	   -327.08033333	   -328.98700000	   -326.61666667	   -326.61666667	   -327.15400000	   -328.15499999	   -326.96333332	   -321.75900000	   -317.73333333	   -322.84666667	   -317.65533333	   -322.42200000	   -321.60300000	   -326.57766667	   -320.06033333	   -325.62433334	   -321.75466667	   -326.05766667	   -324.50200000	   -324.91800000	   -326.31766667	   -325.97966667	   -325.01766667	   -306.36700000	   -320.84900000	   -304.99766667	   -304.99766667	   -324.02966667	   -321.20000000	   -327.43133333	   -319.73533333	   -301.67400000	   -305.75600000	   -319.10700000	   -317.44733335	   -329.06933335	   -327.08033333	   -328.98700000	   -326.61666667	   -326.61666667	   -327.15400000	   -328.15499999	   -326.96333332	   -321.75900000	   -317.73333333	   -322.84666667	   -317.65533333	   -322.42200000	   -321.60300000	   -326.57766667	   -320.06033333	   -325.62433334	   -321.75466667	   -326.05766667	   -324.50200000	   -324.91800000	   -326.31766667	   -325.97966667	   -325.01766667
      0.19447989	   -306.36700000	   -320.84900000	   -304.99766667	   -304.99766667	   -324.02966667	   -321.20000000	   -327.43133333	   -319.73533333	   -301.67400000	   -305.75600000	   -319.10700000	   -317.44733335	   -329.06933335	   -327.08033333	   -328.98700000	   -326.61666667	   -326.61666667	   -327.15400000	   -328.15499999	   -326.96333332	   -321.75900000	   -317.73333333	   -322.84666667	   -317.65533333	   -322.42200000	   -321.60300000	   -326.57766667	   -320.06033333	   -325.62433334	   -321.75466667	   -326.05766667	   -324.50200000	   -324.91800000	   -326.31766667	   -325.97966667	   -325.01766667	   -306.36700000	   -320.84900000	   -304.99766667	   -304.99766667	   -324.02966667	   -321.20000000	   -327.43133333	   -319.73533333	   -301.67400000	   -305.75600000	   -319.10700000	   -317.44733335	   -329.06933335	   -327.08033333	   -328.98700000	   -326.61666667	   -326.61666667	   -327.15400000	   -328.15499999	   -326.96333332	   -321.75900000	   -317.73333333	   -322.84666667	   -317.65533333	   -322.42200000	   -321.60300000	   -326.57766667	   -320.06033333	   -325.62433334	   -321.75466667	   -326.05766667	   -324.50200000	   -324.91800000	   -326.31766667	   -325.97966667	   -325.01766667
      0.19742656	   -306.36700000	   -320.84900000	   -304.99766667	   -304.99766667	   -324.02966667	   -321.20000000	   -327.43133333	   -319.73533333	   -301.67400000	   -305.75600000	   -319.10700000	   -317.44733335	   -329.06933335	   -327.08033333	   -328.98700000	   -326.61666667	   -326.61666667	   -327.15400000	   -328.15499999	   -326.96333332	   -321.75900000	   -317.73333333	   -322.84666667	   -317.65533333	   -322.42200000	   -321.60300000	   -326.57766667	   -320.06033333	   -325.62433334	   -321.75466667	   -326.05766667	   -324.50200000	   -324.91800000	   -326.31766667	   -325.97966667	   -325.01766667	   -306.36700000	   -320.84900000	   -304.99766667	   -304.99766667	   -324.02966667	   -321.20000000	   -327.43133333	   -319.73533333	   -301.67400000	   -305.75600000	   -319.10700000	   -317.44733335	   -329.06933335	   -327.08033333	   -328.98700000	   -326.61666667	   -326.61666667	   -327.15400000	   -328.15499999	   -326.96333332	   -321.75900000	   -317.73333333	   -322.84666667	   -317.65533333	   -322.42200000	   -321.60300000	   -326.57766667	   -320.06033333	   -325.62433334	   -321.75466667	   -326.05766667	   -324.50200000	   -324.91800000	   -326.31766667	   -325.97966667	   -325.01766667
      0.20037322	   -306.36700000	   -320.84900000	   -304.99766667	   -304.99766667	   -324.02966667	   -321.20000000	   -327.43133333	   -319.73533333	   -301.67400000	   -305.75600000	   -319.10700000	   -317.44733335	   -329.06933335	   -327.08033333	   -328.98700000	   -326.61666667	   -326.61666667	   -327.15400000	   -328.15499999	   -326.96333332	   -321.75900000	   -317.73333333	   -322.84666667	   -317.65533333	   -322.42200000	   -321.60300000	   -326.57766667	   -320.06033333	   -325.62433334	   -321.75466667	   -326.05766667	   -324.50200000	   -324.91800000	   -326.31766667	   -325.97966667	   -325.01766667	   -306.36700000	   -320.84900000	   -304.99766667	   -304.99766667	   -324.02966667	   -321.20000000	   -327.43133333	   -319.73533333	   -301.67400000	   -305.75600000	   -319.10700000	   -317.44733335	   -329.06933335	   -327.08033333	   -328.98700000	   -326.61666667	   -326.61666667	   -327.15400000	   -328.15499999	   -326.96333332	   -321.75900000	   -317.73333333	   -322.84666667	   -317.65533333	   -322.42200000	   -321.60300000	   -326.57766667	   -320.06033333	   -325.62433334	   -321.75466667	   -326.05766667	   -324.50200000	   -324.91800000	   -326.31766667	   -325.97966667	   -325.01766667
      0.20331989	   -306.36700000	   -320.84900000	   -304.99766667	   -304.99766667	   -324.02966667	   -321.20000000	   -327.43133333	   -319.73533333	   -301.67400000	   -305.75600000	   -319.10700000	   -317.44733335	   -329.06933335	   -327.08033333	   -328.98700000	   -326.61666667	   -326.61666667	   -327.15400000	   -328.15499999	   -326.96333332	   -321.75900000	   -317.73333333	   -322.84666667	   -317.65533333	   -322.42200000	   -321.60300000	   -326.57766667	   -320.06033333	   -325.62433334	   -321.75466667	   -326.05766667	   -324.50200000	   -324.91800000	   -326.31766667	   -325.97966667	   -325.01766667	   -306.36700000	   -320.84900000	   -304.99766667	   -304.99766667	   -324.02966667	   -321.20000000	   -327.43133333	   -319.73533333	   -301.67400000	   -305.75600000	   -319.10700000	   -317.44733335	   -329.06933335	   -327.08033333	   -328.98700000	   -326.61666667	   -326.61666667	   -327.15400000	   -328.15499999	   -326.96333332	   -321.75900000	   -317.73333333	   -322.84666667	   -317.65533333	   -322.42200000	   -321.60300000	   -326.57766667	   -320.06033333	   -325.62433334	   -321.75466667	   -326.05766667	   -324.50200000	   -324.91800000	   -326.31766667	   -325.97966667	   -325.01766667
      0.20626655	   -306.36700000	   -320.84900000	   -304.99766667	   -304.99766667	   -324.02966667	   -321.20000000	   -327.43133333	   -319.73533333	   -301.67400000	   -305.75600000	   -319.10700000	   -317.44733335	   -329.06933335	   -327.08033333	   -328.98700000	   -326.61666667	   -326.61666667	   -327.15400000	   -328.15499999	   -326.96333332	   -321.75900000	   -317.73333333	   -322.84666667	   -317.65533333	   -322.42200000	   -321.60300000	   -326.57766667	   -320.06033333	   -325.62433334	   -321.75466667	   -326.05766667	   -324.50200000	   -324.91800000	   -326.31766667	   -325.97966667	   -325.01766667	   -306.36700000	   -320.84900000	   -304.99766667	   -304.99766667	   -324.02966667	   -321.20000000	   -327.43133333	   -319.73533333	   -301.67400000	   -305.75600000	   -319.10700000	   -317.44733335	   -329.06933335	   -327.08033333	   -328.98700000	   -326.61666667	   -326.61666667	   -327.15400000	   -328.15499999	   -326.96333332	   -321.75900000	   -317.73333333	   -322.84666667	   -317.65533333	   -322.42200000	   -321.60300000	   -326.57766667	   -320.06033333	   -325.62433334	   -321.75466667	   -326.05766667	   -324.50200000	   -324.91800000	   -326.31766667	   -325.97966667	   -325.01766667
      0.20921322	   -306.36700000	   -320.84900000	   -304.99766667	   -304.99766667	   -324.02966667	   -321.20000000	   -327.43133333	   -319.73533333	   -301.67400000	   -305.75600000	   -319.10700000	   -317.44733335	   -329.06933335	   -327.08033333	   -328.98700000	   -326.61666667	   -326.61666667	   -327.15400000	   -328.15499999	   -326.96333332	   -321.75900000	   -317.73333333	   -322.84666667	   -317.65533333	   -322.42200000	   -321.60300000	   -326.57766667	   -320.06033333	   -325.62433334	   -321.75466667	   -326.05766667	   -324.50200000	   -324.91800000	   -326.31766667	   -325.97966667	   -325.01766667	   -306.36700000	   -320.84900000	   -304.99766667	   -304.99766667	   -324.02966667	   -321.20000000	   -327.43133333	   -319.73533333	   -301.67400000	   -305.75600000	   -319.10700000	   -317.44733335	   -329.06933335	   -327.08033333	   -328.98700000	   -326.61666667	   -326.61666667	   -327.15400000	   -328.15499999	   -326.96333332	   -321.75900000	   -317.73333333	   -322.84666667	   -317.65533333	   -322.42200000	   -321.60300000	   -326.57766667	   -320.06033333	   -325.62433334	   -321.75466667	   -326.05766667	   -324.50200000	   -324.91800000	   -326.31766667	   -325.97966667	   -325.01766667
      0.21215988	   -306.36700000	   -320.84900000	   -304.99766667	   -304.99766667	   -324.02966667	   -321.20000000	   -327.43133333	   -319.73533333	   -301.67400000	   -305.75600000	   -319.10700000	   -317.44733335	   -329.06933335	   -327.08033333	   -328.98700000	   -326.61666667	   -326.61666667	   -327.15400000	   -328.15499999	   -326.96333332	   -321.75900000	   -317.73333333	   -322.84666667	   -317.65533333	   -322.42200000	   -321.60300000	   -326.57766667	   -320.06033333	   -325.62433334	   -321.75466667	   -326.05766667	   -324.50200000	   -324.91800000	   -326.31766667	   -325.97966667	   -325.01766667	   -306.36700000	   -320.84900000	   -304.99766667	   -304.99766667	   -324.02966667	   -321.20000000	   -327.43133333	   -319.73533333	   -301.67400000	   -305.75600000	   -319.10700000	   -317.44733335	   -329.06933335	   -327.08033333	   -328.98700000	   -326.61666667	   -326.61666667	   -327.15400000	   -328.15499999	   -326.96333332	   -321.75900000	   -317.73333333	   -322.84666667	   -317.65533333	   -322.42200000	   -321.60300000	   -326.57766667	   -320.06033333	   -325.62433334	   -321.75466667	   -326.05766667	   -324.50200000	   -324.91800000	   -326.31766667	   -325.97966667	   -325.01766667
      0.21510655	   -306.36700000	   -320.84900000	   -304.99766667	   -304.99766667	   -324.02966667	   -321.20000000	   -327.43133333	   -319.73533333	   -301.67400000	   -305.75600000	   -319.10700000	   -317.44733335	   -329.06933335	   -327.08033333	   -328.98700000	   -326.61666667	   -326.61666667	   -327.15400000	   -328.15499999	   -326.96333332	   -321.75900000	   -317.73333333	   -322.84666667	   -317.65533333	   -322.42200000	   -321.60300000	   -326.57766667	   -320.06033333	   -325.62433334	   -321.75466667	   -326.05766667	   -324.50200000	   -324.91800000	   -326.31766667	   -325.97966667	   -325.01766667	   -306.36700000	   -320.84900000	   -304.99766667	   -304.99766667	   -324.02966667	   -321.20000000	   -327.43133333	   -319.73533333	   -301.67400000	   -305.75600000	   -319.10700000	   -317.44733335	   -329.06933335	   -327.08033333	   -328.98700000	   -326.61666667	   -326.61666667	   -327.15400000	   -328.15499999	   -326.96333332	   -321.75900000	   -317.73333333	   -322.84666667	   -317.65533333	   -322.42200000	   -321.60300000	   -326.57766667	   -320.06033333	   -325.62433334	   -321.75466667	   -326.05766667	   -324.50200000	   -324.91800000	   -326.31766667	   -325.97966667	   -325.01766667
      0.21805321	   -306.36700000	   -320.84900000	   -304.99766667	   -304.99766667	   -324.02966667	   -321.20000000	   -327.43133333	   -319.73533333	   -301.67400000	   -305.75600000	   -319.10700000	   -317.44733335	   -329.06933335	   -327.08033333	   -328.98700000	   -326.61666667	   -326.61666667	   -327.15400000	   -328.15499999	   -326.96333332	   -321.75900000	   -317.73333333	   -322.84666667	   -317.65533333	   -322.42200000	   -321.60300000	   -326.57766667	   -320.06033333	   -325.62433334	   -321.75466667	   -326.05766667	   -324.50200000	   -324.91800000	   -326.31766667	   -325.97966667	   -325.01766667	   -306.36700000	   -320.84900000	   -304.99766667	   -304.99766667	   -324.02966667	   -321.20000000	   -327.43133333	   -319.73533333	   -301.67400000	   -305.75600000	   -319.10700000	   -317.44733335	   -329.06933335	   -327.08033333	   -328.98700000	   -326.61666667	   -326.61666667	   -327.15400000	   -328.15499999	   -326.96333332	   -321.75900000	   -317.73333333	   -322.84666667	   -317.65533333	   -322.42200000	   -321.60300000	   -326.57766667	   -320.06033333	   -325.62433334	   -321.75466667	   -326.05766667	   -324.50200000	   -324.91800000	   -326.31766667	   -325.97966667	   -325.01766667
      0.22099988	   -306.36700000	   -320.84900000	   -304.99766667	   -304.99766667	   -324.02966667	   -321.20000000	   -327.43133333	   -319.73533333	   -301.67400000	   -305.75600000	   -319.10700000	   -317.44733335	   -329.06933335	   -327.08033333	   -328.98700000	   -326.61666667	   -326.61666667	   -327.15400000	   -328.15499999	   -326.96333332	   -321.75900000	   -317.73333333	   -322.84666667	   -317.65533333	   -322.42200000	   -321.60300000	   -326.57766667	   -320.06033333	   -325.62433334	   -321.75466667	   -326.05766667	   -324.50200000	   -324.91800000	   -326.31766667	   -325.97966667	   -325.01766667	   -306.36700000	   -320.84900000	   -304.99766667	   -304.99766667	   -324.02966667	   -321.20000000	   -327.43133333	   -319.73533333	   -301.67400000	   -305.75600000	   -319.10700000	   -317.44733335	   -329.06933335	   -327.08033333	   -328.98700000	   -326.61666667	   -326.61666667	   -327.15400000	   -328.15499999	   -326.96333332	   -321.75900000	   -317.73333333	   -322.84666667	   -317.65533333	   -322.42200000	   -321.60300000	   -326.57766667	   -320.06033333	   -325.62433334	   -321.75466667	   -326.05766667	   -324.50200000	   -324.91800000	   -326.31766667	   -325.97966667	   -325.01766667
      0.22394654	   -306.36700000	   -320.84900000	   -304.99766667	   -304.99766667	   -324.02966667	   -321.20000000	   -327.43133333	   -319.73533333	   -301.67400000	   -305.75600000	   -319.10700000	   -317.44733335	   -329.06933335	   -327.08033333	   -328.98700000	   -326.61666667	   -326.61666667	   -327.15400000	   -328.15499999	   -326.96333332	   -321.75900000	   -317.73333333	   -322.84666667	   -317.65533333	   -322.42200000	   -321.60300000	   -326.57766667	   -320.06033333	   -325.62433334	   -321.75466667	   -326.05766667	   -324.50200000	   -324.91800000	   -326.31766667	   -325.97966667	   -325.01766667	   -306.36700000	   -320.84900000	   -304.99766667	   -304.99766667	   -324.02966667	   -321.20000000	   -327.43133333	   -319.73533333	   -301.67400000	   -305.75600000	   -319.10700000	   -317.44733335	   -329.06933335	   -327.08033333	   -328.98700000	   -326.61666667	   -326.61666667	   -327.15400000	   -328.15499999	   -326.96333332	   -321.75900000	   -317.73333333	   -322.84666667	   -317.65533333	   -322.42200000	   -321.60300000	   -326.57766667	   -320.06033333	   -325.62433334	   -321.75466667	   -326.05766667	   -324.50200000	   -324.91800000	   -326.31766667	   -325.97966667	   -325.01766667
      0.22689321	   -306.36700000	   -320.84900000	   -304.99766667	   -304.99766667	   -324.02966667	   -321.20000000	   -327.43133333	   -319.73533333	   -301.67400000	   -305.75600000	   -319.10700000	   -317.44733335	   -329.06933335	   -327.08033333	   -328.98700000	   -326.61666667	   -326.61666667	   -327.15400000	   -328.15499999	   -326.96333332	   -321.75900000	   -317.73333333	   -322.84666667	   -317.65533333	   -322.42200000	   -321.60300000	   -326.57766667	   -320.06033333	   -325.62433334	   -321.75466667	   -326.05766667	   -324.50200000	   -324.91800000	   -326.31766667	   -325.97966667	   -325.01766667	   -306.36700000	   -320.84900000	   -304.99766667	   -304.99766667	   -324.02966667	   -321.20000000	   -327.43133333	   -319.73533333	   -301.67400000	   -305.75600000	   -319.10700000	   -317.44733335	   -329.06933335	   -327.08033333	   -328.98700000	   -326.61666667	   -326.61666667	   -327.15400000	   -328.15499999	   -326.96333332	   -321.75900000	   -317.73333333	   -322.84666667	   -317.65533333	   -322.42200000	   -321.60300000	   -326.57766667	   -320.06033333	   -325.62433334	   -321.75466667	   -326.05766667	   -324.50200000	   -324.91800000	   -326.31766667	   -325.97966667	   -325.01766667
      0.22983987	   -306.36700000	   -320.84900000	   -304.99766667	   -304.99766667	   -324.02966667	   -321.20000000	   -327.43133333	   -319.73533333	   -301.67400000	   -305.75600000	   -319.10700000	   -317.44733335	   -329.06933335	   -327.08033333	   -328.98700000	   -326.61666667	   -326.61666667	   -327.15400000	   -328.15499999	   -326.96333332	   -321.75900000	   -317.73333333	   -322.84666667	   -317.65533333	   -322.42200000	   -321.60300000	   -326.57766667	   -320.06033333	   -325.62433334	   -321.75466667	   -326.05766667	   -324.50200000	   -324.91800000	   -326.31766667	   -325.97966667	   -325.01766667	   -306.36700000	   -320.84900000	   -304.99766667	   -304.99766667	   -324.02966667	   -321.20000000	   -327.43133333	   -319.73533333	   -301.67400000	   -305.75600000	   -319.10700000	   -317.44733335	   -329.06933335	   -327.08033333	   -328.98700000	   -326.61666667	   -326.61666667	   -327.15400000	   -328.15499999	   -326.96333332	   -321.75900000	   -317.73333333	   -322.84666667	   -317.65533333	   -322.42200000	   -321.60300000	   -326.57766667	   -320.06033333	   -325.62433334	   -321.75466667	   -326.05766667	   -324.50200000	   -324.91800000	   -326.31766667	   -325.97966667	   -325.01766667
      0.23278654	   -306.36700000	   -320.84900000	   -304.99766667	   -304.99766667	   -324.02966667	   -321.20000000	   -327.43133333	   -319.73533333	   -301.67400000	   -305.75600000	   -319.10700000	   -317.44733335	   -329.06933335	   -327.08033333	   -328.98700000	   -326.61666667	   -326.61666667	   -327.15400000	   -328.15499999	   -326.96333332	   -321.75900000	   -317.73333333	   -322.84666667	   -317.65533333	   -322.42200000	   -321.60300000	   -326.57766667	   -320.06033333	   -325.62433334	   -321.75466667	   -326.05766667	   -324.50200000	   -324.91800000	   -326.31766667	   -325.97966667	   -325.01766667	   -306.36700000	   -320.84900000	   -304.99766667	   -304.99766667	   -324.02966667	   -321.20000000	   -327.43133333	   -319.73533333	   -301.67400000	   -305.75600000	   -319.10700000	   -317.44733335	   -329.06933335	   -327.08033333	   -328.98700000	   -326.61666667	   -326.61666667	   -327.15400000	   -328.15499999	   -326.96333332	   -321.75900000	   -317.73333333	   -322.84666667	   -317.65533333	   -322.42200000	   -321.60300000	   -326.57766667	   -320.06033333	   -325.62433334	   -321.75466667	   -326.05766667	   -324.50200000	   -324.91800000	   -326.31766667	   -325.97966667	   -325.01766667
      0.23573320	   -306.36700000	   -320.84900000	   -304.99766667	   -304.99766667	   -324.02966667	   -321.20000000	   -327.43133333	   -319.73533333	   -301.67400000	   -305.75600000	   -319.10700000	   -317.44733335	   -329.06933335	   -327.08033333	   -328.98700000	   -326.61666667	   -326.61666667	   -327.15400000	   -328.15499999	   -326.96333332	   -321.75900000	   -317.73333333	   -322.84666667	   -317.65533333	   -322.42200000	   -321.60300000	   -326.57766667	   -320.06033333	   -325.62433334	   -321.75466667	   -326.05766667	   -324.50200000	   -324.91800000	   -326.31766667	   -325.97966667	   -325.01766667	   -306.36700000	   -320.84900000	   -304.99766667	   -304.99766667	   -324.02966667	   -321.20000000	   -327.43133333	   -319.73533333	   -301.67400000	   -305.75600000	   -319.10700000	   -317.44733335	   -329.06933335	   -327.08033333	   -328.98700000	   -326.61666667	   -326.61666667	   -327.15400000	   -328.15499999	   -326.96333332	   -321.75900000	   -317.73333333	   -322.84666667	   -317.65533333	   -322.42200000	   -321.60300000	   -326.57766667	   -320.06033333	   -325.62433334	   -321.75466667	   -326.05766667	   -324.50200000	   -324.91800000	   -326.31766667	   -325.97966667	   -325.01766667
      0.23867987	   -306.36700000	   -320.84900000	   -304.99766667	   -304.99766667	   -324.02966667	   -321.20000000	   -327.43133333	   -319.73533333	   -301.67400000	   -305.75600000	   -319.10700000	   -317.44733335	   -329.06933335	   -327.08033333	   -328.98700000	   -326.61666667	   -326.61666667	   -327.15400000	   -328.15499999	   -326.96333332	   -321.75900000	   -317.73333333	   -322.84666667	   -317.65533333	   -322.42200000	   -321.60300000	   -326.57766667	   -320.06033333	   -325.62433334	   -321.75466667	   -326.05766667	   -324.50200000	   -324.91800000	   -326.31766667	   -325.97966667	   -325.01766667	   -306.36700000	   -320.84900000	   -304.99766667	   -304.99766667	   -324.02966667	   -321.20000000	   -327.43133333	   -319.73533333	   -301.67400000	   -305.75600000	   -319.10700000	   -317.44733335	   -329.06933335	   -327.08033333	   -328.98700000	   -326.61666667	   -326.61666667	   -327.15400000	   -328.15499999	   -326.96333332	   -321.75900000	   -317.73333333	   -322.84666667	   -317.65533333	   -322.42200000	   -321.60300000	   -326.57766667	   -320.06033333	   -325.62433334	   -321.75466667	   -326.05766667	   -324.50200000	   -324.91800000	   -326.31766667	   -325.97966667	   -325.01766667
      0.24162653	   -306.36700000	   -320.84900000	   -304.99766667	   -304.99766667	   -324.02966667	   -321.20000000	   -327.43133333	   -319.73533333	   -301.67400000	   -305.75600000	   -319.10700000	   -317.44733335	   -329.06933335	   -327.08033333	   -328.98700000	   -326.61666667	   -326.61666667	   -327.15400000	   -328.15499999	   -326.96333332	   -321.75900000	   -317.73333333	   -322.84666667	   -317.65533333	   -322.42200000	   -321.60300000	   -326.57766667	   -320.06033333	   -325.62433334	   -321.75466667	   -326.05766667	   -324.50200000	   -324.91800000	   -326.31766667	   -325.97966667	   -325.01766667	   -306.36700000	   -320.84900000	   -304.99766667	   -304.99766667	   -324.02966667	   -321.20000000	   -327.43133333	   -319.73533333	   -301.67400000	   -305.75600000	   -319.10700000	   -317.44733335	   -329.06933335	   -327.08033333	   -328.98700000	   -326.61666667	   -326.61666667	   -327.15400000	   -328.15499999	   -326.96333332	   -321.75900000	   -317.73333333	   -322.84666667	   -317.65533333	   -322.42200000	   -321.60300000	   -326.57766667	   -320.06033333	   -325.62433334	   -321.75466667	   -326.05766667	   -324.50200000	   -324.91800000	   -326.31766667	   -325.97966667	   -325.01766667
      0.24457319	   -306.36700000	   -320.84900000	   -304.99766667	   -304.99766667	   -324.02966667	   -321.20000000	   -327.43133333	   -319.73533333	   -301.67400000	   -305.75600000	   -319.10700000	   -317.44733335	   -329.06933335	   -327.08033333	   -328.98700000	   -326.61666667	   -326.61666667	   -327.15400000	   -328.15499999	   -326.96333332	   -321.75900000	   -317.73333333	   -322.84666667	   -317.65533333	   -322.42200000	   -321.60300000	   -326.57766667	   -320.06033333	   -325.62433334	   -321.75466667	   -326.05766667	   -324.50200000	   -324.91800000	   -326.31766667	   -325.97966667	   -325.01766667	   -306.36700000	   -320.84900000	   -304.99766667	   -304.99766667	   -324.02966667	   -321.20000000	   -327.43133333	   -319.73533333	   -301.67400000	   -305.75600000	   -319.10700000	   -317.44733335	   -329.06933335	   -327.08033333	   -328.98700000	   -326.61666667	   -326.61666667	   -327.15400000	   -328.15499999	   -326.96333332	   -321.75900000	   -317.73333333	   -322.84666667	   -317.65533333	   -322.42200000	   -321.60300000	   -326.57766667	   -320.06033333	   -325.62433334	   -321.75466667	   -326.05766667	   -324.50200000	   -324.91800000	   -326.31766667	   -325.97966667	   -325.01766667
      0.24751986	   -306.36700000	   -320.84900000	   -304.99766667	   -304.99766667	   -324.02966667	   -321.20000000	   -327.43133333	   -319.73533333	   -301.67400000	   -305.75600000	   -319.10700000	   -317.44733335	   -329.06933335	   -327.08033333	   -328.98700000	   -326.61666667	   -326.61666667	   -327.15400000	   -328.15499999	   -326.96333332	   -321.75900000	   -317.73333333	   -322.84666667	   -317.65533333	   -322.42200000	   -321.60300000	   -326.57766667	   -320.06033333	   -325.62433334	   -321.75466667	   -326.05766667	   -324.50200000	   -324.91800000	   -326.31766667	   -325.97966667	   -325.01766667	   -306.36700000	   -320.84900000	   -304.99766667	   -304.99766667	   -324.02966667	   -321.20000000	   -327.43133333	   -319.73533333	   -301.67400000	   -305.75600000	   -319.10700000	   -317.44733335	   -329.06933335	   -327.08033333	   -328.98700000	   -326.61666667	   -326.61666667	   -327.15400000	   -328.15499999	   -326.96333332	   -321.75900000	   -317.73333333	   -322.84666667	   -317.65533333	   -322.42200000	   -321.60300000	   -326.57766667	   -320.06033333	   -325.62433334	   -321.75466667	   -326.05766667	   -324.50200000	   -324.91800000	   -326.31766667	   -325.97966667	   -325.01766667
      0.25046652	   -306.36700000	   -320.84900000	   -304.99766667	   -304.99766667	   -324.02966667	   -321.20000000	   -327.43133333	   -319.73533333	   -301.67400000	   -305.75600000	   -319.10700000	   -317.44733335	   -329.06933335	   -327.08033333	   -328.98700000	   -326.61666667	   -326.61666667	   -327.15400000	   -328.15499999	   -326.96333332	   -321.75900000	   -317.73333333	   -322.84666667	   -317.65533333	   -322.42200000	   -321.60300000	   -326.57766667	   -320.06033333	   -325.62433334	   -321.75466667	   -326.05766667	   -324.50200000	   -324.91800000	   -326.31766667	   -325.97966667	   -325.01766667	   -306.36700000	   -320.84900000	   -304.99766667	   -304.99766667	   -324.02966667	   -321.20000000	   -327.43133333	   -319.73533333	   -301.67400000	   -305.75600000	   -319.10700000	   -317.44733335	   -329.06933335	   -327.08033333	   -328.98700000	   -326.61666667	   -326.61666667	   -327.15400000	   -328.15499999	   -326.96333332	   -321.75900000	   -317.73333333	   -322.84666667	   -317.65533333	   -322.42200000	   -321.60300000	   -326.57766667	   -320.06033333	   -325.62433334	   -321.75466667	   -326.05766667	   -324.50200000	   -324.91800000	   -326.31766667	   -325.97966667	   -325.01766667
      0.25341319	   -306.36700000	   -320.84900000	   -304.99766667	   -304.99766667	   -324.02966667	   -321.20000000	   -327.43133333	   -319.73533333	   -301.67400000	   -305.75600000	   -319.10700000	   -317.44733335	   -329.06933335	   -327.08033333	   -328.98700000	   -326.61666667	   -326.61666667	   -327.15400000	   -328.15499999	   -326.96333332	   -321.75900000	   -317.73333333	   -322.84666667	   -317.65533333	   -322.42200000	   -321.60300000	   -326.57766667	   -320.06033333	   -325.62433334	   -321.75466667	   -326.05766667	   -324.50200000	   -324.91800000	   -326.31766667	   -325.97966667	   -325.01766667	   -306.36700000	   -320.84900000	   -304.99766667	   -304.99766667	   -324.02966667	   -321.20000000	   -327.43133333	   -319.73533333	   -301.67400000	   -305.75600000	   -319.10700000	   -317.44733335	   -329.06933335	   -327.08033333	   -328.98700000	   -326.61666667	   -326.61666667	   -327.15400000	   -328.15499999	   -326.96333332	   -321.75900000	   -317.73333333	   -322.84666667	   -317.65533333	   -322.42200000	   -321.60300000	   -326.57766667	   -320.06033333	   -325.62433334	   -321.75466667	   -326.05766667	   -324.50200000	   -324.91800000	   -326.31766667	   -325.97966667	   -325.01766667
      0.25635986	   -306.36700000	   -320.84900000	   -304.99766667	   -304.99766667	   -324.02966667	   -321.20000000	   -327.43133333	   -319.73533333	   -301.67400000	   -305.75600000	   -319.10700000	   -317.44733335	   -329.06933335	   -327.08033333	   -328.98700000	   -326.61666667	   -326.61666667	   -327.15400000	   -328.15499999	   -326.96333332	   -321.75900000	   -317.73333333	   -322.84666667	   -317.65533333	   -322.42200000	   -321.60300000	   -326.57766667	   -320.06033333	   -325.62433334	   -321.75466667	   -326.05766667	   -324.50200000	   -324.91800000	   -326.31766667	   -325.97966667	   -325.01766667	   -306.36700000	   -320.84900000	   -304.99766667	   -304.99766667	   -324.02966667	   -321.20000000	   -327.43133333	   -319.73533333	   -301.67400000	   -305.75600000	   -319.10700000	   -317.44733335	   -329.06933335	   -327.08033333	   -328.98700000	   -326.61666667	   -326.61666667	   -327.15400000	   -328.15499999	   -326.96333332	   -321.75900000	   -317.73333333	   -322.84666667	   -317.65533333	   -322.42200000	   -321.60300000	   -326.57766667	   -320.06033333	   -325.62433334	   -321.75466667	   -326.05766667	   -324.50200000	   -324.91800000	   -326.31766667	   -325.97966667	   -325.01766667
      0.25930652	   -306.36700000	   -320.84900000	   -304.99766667	   -304.99766667	   -324.02966667	   -321.20000000	   -327.43133333	   -319.73533333	   -301.67400000	   -305.75600000	   -319.10700000	   -317.44733335	   -329.06933335	   -327.08033333	   -328.98700000	   -326.61666667	   -326.61666667	   -327.15400000	   -328.15499999	   -326.96333332	   -321.75900000	   -317.73333333	   -322.84666667	   -317.65533333	   -322.42200000	   -321.60300000	   -326.57766667	   -320.06033333	   -325.62433334	   -321.75466667	   -326.05766667	   -324.50200000	   -324.91800000	   -326.31766667	   -325.97966667	   -325.01766667	   -306.36700000	   -320.84900000	   -304.99766667	   -304.99766667	   -324.02966667	   -321.20000000	   -327.43133333	   -319.73533333	   -301.67400000	   -305.75600000	   -319.10700000	   -317.44733335	   -329.06933335	   -327.08033333	   -328.98700000	   -326.61666667	   -326.61666667	   -327.15400000	   -328.15499999	   -326.96333332	   -321.75900000	   -317.73333333	   -322.84666667	   -317.65533333	   -322.42200000	   -321.60300000	   -326.57766667	   -320.06033333	   -325.62433334	   -321.75466667	   -326.05766667	   -324.50200000	   -324.91800000	   -326.31766667	   -325.97966667	   -325.01766667
      0.26225318	   -306.36700000	   -320.84900000	   -304.99766667	   -304.99766667	   -324.02966667	   -321.20000000	   -327.43133333	   -319.73533333	   -301.67400000	   -305.75600000	   -319.10700000	   -317.44733335	   -329.06933335	   -327.08033333	   -328.98700000	   -326.61666667	   -326.61666667	   -327.15400000	   -328.15499999	   -326.96333332	   -321.75900000	   -317.73333333	   -322.84666667	   -317.65533333	   -322.42200000	   -321.60300000	   -326.57766667	   -320.06033333	   -325.62433334	   -321.75466667	   -326.05766667	   -324.50200000	   -324.91800000	   -326.31766667	   -325.97966667	   -325.01766667	   -306.36700000	   -320.84900000	   -304.99766667	   -304.99766667	   -324.02966667	   -321.20000000	   -327.43133333	   -319.73533333	   -301.67400000	   -305.75600000	   -319.10700000	   -317.44733335	   -329.06933335	   -327.08033333	   -328.98700000	   -326.61666667	   -326.61666667	   -327.15400000	   -328.15499999	   -326.96333332	   -321.75900000	   -317.73333333	   -322.84666667	   -317.65533333	   -322.42200000	   -321.60300000	   -326.57766667	   -320.06033333	   -325.62433334	   -321.75466667	   -326.05766667	   -324.50200000	   -324.91800000	   -326.31766667	   -325.97966667	   -325.01766667
      0.26519985	   -306.36700000	   -320.84900000	   -304.99766667	   -304.99766667	   -324.02966667	   -321.20000000	   -327.43133333	   -319.73533333	   -301.67400000	   -305.75600000	   -319.10700000	   -317.44733335	   -329.06933335	   -327.08033333	   -328.98700000	   -326.61666667	   -326.61666667	   -327.15400000	   -328.15499999	   -326.96333332	   -321.75900000	   -317.73333333	   -322.84666667	   -317.65533333	   -322.42200000	   -321.60300000	   -326.57766667	   -320.06033333	   -325.62433334	   -321.75466667	   -326.05766667	   -324.50200000	   -324.91800000	   -326.31766667	   -325.97966667	   -325.01766667	   -306.36700000	   -320.84900000	   -304.99766667	   -304.99766667	   -324.02966667	   -321.20000000	   -327.43133333	   -319.73533333	   -301.67400000	   -305.75600000	   -319.10700000	   -317.44733335	   -329.06933335	   -327.08033333	   -328.98700000	   -326.61666667	   -326.61666667	   -327.15400000	   -328.15499999	   -326.96333332	   -321.75900000	   -317.73333333	   -322.84666667	   -317.65533333	   -322.42200000	   -321.60300000	   -326.57766667	   -320.06033333	   -325.62433334	   -321.75466667	   -326.05766667	   -324.50200000	   -324.91800000	   -326.31766667	   -325.97966667	   -325.01766667
      0.26814651	   -306.36700000	   -320.84900000	   -304.99766667	   -304.99766667	   -324.02966667	   -321.20000000	   -327.43133333	   -319.73533333	   -301.67400000	   -305.75600000	   -319.10700000	   -317.44733335	   -329.06933335	   -327.08033333	   -328.98700000	   -326.61666667	   -326.61666667	   -327.15400000	   -328.15499999	   -326.96333332	   -321.75900000	   -317.73333333	   -322.84666667	   -317.65533333	   -322.42200000	   -321.60300000	   -326.57766667	   -320.06033333	   -325.62433334	   -321.75466667	   -326.05766667	   -324.50200000	   -324.91800000	   -326.31766667	   -325.97966667	   -325.01766667	   -306.36700000	   -320.84900000	   -304.99766667	   -304.99766667	   -324.02966667	   -321.20000000	   -327.43133333	   -319.73533333	   -301.67400000	   -305.75600000	   -319.10700000	   -317.44733335	   -329.06933335	   -327.08033333	   -328.98700000	   -326.61666667	   -326.61666667	   -327.15400000	   -328.15499999	   -326.96333332	   -321.75900000	   -317.73333333	   -322.84666667	   -317.65533333	   -322.42200000	   -321.60300000	   -326.57766667	   -320.06033333	   -325.62433334	   -321.75466667	   -326.05766667	   -324.50200000	   -324.91800000	   -326.31766667	   -325.97966667	   -325.01766667
      0.27109318	   -306.36700000	   -320.84900000	   -304.99766667	   -304.99766667	   -324.02966667	   -321.20000000	   -327.43133333	   -319.73533333	   -301.67400000	   -305.75600000	   -319.10700000	   -317.44733335	   -329.06933335	   -327.08033333	   -328.98700000	   -326.61666667	   -326.61666667	   -327.15400000	   -328.15499999	   -326.96333332	   -321.75900000	   -317.73333333	   -322.84666667	   -317.65533333	   -322.42200000	   -321.60300000	   -326.57766667	   -320.06033333	   -325.62433334	   -321.75466667	   -326.05766667	   -324.50200000	   -324.91800000	   -326.31766667	   -325.97966667	   -325.01766667	   -306.36700000	   -320.84900000	   -304.99766667	   -304.99766667	   -324.02966667	   -321.20000000	   -327.43133333	   -319.73533333	   -301.67400000	   -305.75600000	   -319.10700000	   -317.44733335	   -329.06933335	   -327.08033333	   -328.98700000	   -326.61666667	   -326.61666667	   -327.15400000	   -328.15499999	   -326.96333332	   -321.75900000	   -317.73333333	   -322.84666667	   -317.65533333	   -322.42200000	   -321.60300000	   -326.57766667	   -320.06033333	   -325.62433334	   -321.75466667	   -326.05766667	   -324.50200000	   -324.91800000	   -326.31766667	   -325.97966667	   -325.01766667
      0.27403985	   -306.36700000	   -320.84900000	   -304.99766667	   -304.99766667	   -324.02966667	   -321.20000000	   -327.43133333	   -319.73533333	   -301.67400000	   -305.75600000	   -319.10700000	   -317.44733335	   -329.06933335	   -327.08033333	   -328.98700000	   -326.61666667	   -326.61666667	   -327.15400000	   -328.15499999	   -326.96333332	   -321.75900000	   -317.73333333	   -322.84666667	   -317.65533333	   -322.42200000	   -321.60300000	   -326.57766667	   -320.06033333	   -325.62433334	   -321.75466667	   -326.05766667	   -324.50200000	   -324.91800000	   -326.31766667	   -325.97966667	   -325.01766667	   -306.36700000	   -320.84900000	   -304.99766667	   -304.99766667	   -324.02966667	   -321.20000000	   -327.43133333	   -319.73533333	   -301.67400000	   -305.75600000	   -319.10700000	   -317.44733335	   -329.06933335	   -327.08033333	   -328.98700000	   -326.61666667	   -326.61666667	   -327.15400000	   -328.15499999	   -326.96333332	   -321.75900000	   -317.73333333	   -322.84666667	   -317.65533333	   -322.42200000	   -321.60300000	   -326.57766667	   -320.06033333	   -325.62433334	   -321.75466667	   -326.05766667	   -324.50200000	   -324.91800000	   -326.31766667	   -325.97966667	   -325.01766667
      0.27698651	   -306.36700000	   -320.84900000	   -304.99766667	   -304.99766667	   -324.02966667	   -321.20000000	   -327.43133333	   -319.73533333	   -301.67400000	   -305.75600000	   -319.10700000	   -317.44733335	   -329.06933335	   -327.08033333	   -328.98700000	   -326.61666667	   -326.61666667	   -327.15400000	   -328.15499999	   -326.96333332	   -321.75900000	   -317.73333333	   -322.84666667	   -317.65533333	   -322.42200000	   -321.60300000	   -326.57766667	   -320.06033333	   -325.62433334	   -321.75466667	   -326.05766667	   -324.50200000	   -324.91800000	   -326.31766667	   -325.97966667	   -325.01766667	   -306.36700000	   -320.84900000	   -304.99766667	   -304.99766667	   -324.02966667	   -321.20000000	   -327.43133333	   -319.73533333	   -301.67400000	   -305.75600000	   -319.10700000	   -317.44733335	   -329.06933335	   -327.08033333	   -328.98700000	   -326.61666667	   -326.61666667	   -327.15400000	   -328.15499999	   -326.96333332	   -321.75900000	   -317.73333333	   -322.84666667	   -317.65533333	   -322.42200000	   -321.60300000	   -326.57766667	   -320.06033333	   -325.62433334	   -321.75466667	   -326.05766667	   -324.50200000	   -324.91800000	   -326.31766667	   -325.97966667	   -325.01766667
      0.27993317	   -306.36700000	   -320.84900000	   -304.99766667	   -304.99766667	   -324.02966667	   -321.20000000	   -327.43133333	   -319.73533333	   -301.67400000	   -305.75600000	   -319.10700000	   -317.44733335	   -329.06933335	   -327.08033333	   -328.98700000	   -326.61666667	   -326.61666667	   -327.15400000	   -328.15499999	   -326.96333332	   -321.75900000	   -317.73333333	   -322.84666667	   -317.65533333	   -322.42200000	   -321.60300000	   -326.57766667	   -320.06033333	   -325.62433334	   -321.75466667	   -326.05766667	   -324.50200000	   -324.91800000	   -326.31766667	   -325.97966667	   -325.01766667	   -306.36700000	   -320.84900000	   -304.99766667	   -304.99766667	   -324.02966667	   -321.20000000	   -327.43133333	   -319.73533333	   -301.67400000	   -305.75600000	   -319.10700000	   -317.44733335	   -329.06933335	   -327.08033333	   -328.98700000	   -326.61666667	   -326.61666667	   -327.15400000	   -328.15499999	   -326.96333332	   -321.75900000	   -317.73333333	   -322.84666667	   -317.65533333	   -322.42200000	   -321.60300000	   -326.57766667	   -320.06033333	   -325.62433334	   -321.75466667	   -326.05766667	   -324.50200000	   -324.91800000	   -326.31766667	   -325.97966667	   -325.01766667
      0.28287984	   -306.36700000	   -320.84900000	   -304.99766667	   -304.99766667	   -324.02966667	   -321.20000000	   -327.43133333	   -319.73533333	   -301.67400000	   -305.75600000	   -319.10700000	   -317.44733335	   -329.06933335	   -327.08033333	   -328.98700000	   -326.61666667	   -326.61666667	   -327.15400000	   -328.15499999	   -326.96333332	   -321.75900000	   -317.73333333	   -322.84666667	   -317.65533333	   -322.42200000	   -321.60300000	   -326.57766667	   -320.06033333	   -325.62433334	   -321.75466667	   -326.05766667	   -324.50200000	   -324.91800000	   -326.31766667	   -325.97966667	   -325.01766667	   -306.36700000	   -320.84900000	   -304.99766667	   -304.99766667	   -324.02966667	   -321.20000000	   -327.43133333	   -319.73533333	   -301.67400000	   -305.75600000	   -319.10700000	   -317.44733335	   -329.06933335	   -327.08033333	   -328.98700000	   -326.61666667	   -326.61666667	   -327.15400000	   -328.15499999	   -326.96333332	   -321.75900000	   -317.73333333	   -322.84666667	   -317.65533333	   -322.42200000	   -321.60300000	   -326.57766667	   -320.06033333	   -325.62433334	   -321.75466667	   -326.05766667	   -324.50200000	   -324.91800000	   -326.31766667	   -325.97966667	   -325.01766667
      0.28582651	   -306.36700000	   -320.84900000	   -304.99766667	   -304.99766667	   -324.02966667	   -321.20000000	   -327.43133333	   -319.73533333	   -301.67400000	   -305.75600000	   -319.10700000	   -317.44733335	   -329.06933335	   -327.08033333	   -328.98700000	   -326.61666667	   -326.61666667	   -327.15400000	   -328.15499999	   -326.96333332	   -321.75900000	   -317.73333333	   -322.84666667	   -317.65533333	   -322.42200000	   -321.60300000	   -326.57766667	   -320.06033333	   -325.62433334	   -321.75466667	   -326.05766667	   -324.50200000	   -324.91800000	   -326.31766667	   -325.97966667	   -325.01766667	   -306.36700000	   -320.84900000	   -304.99766667	   -304.99766667	   -324.02966667	   -321.20000000	   -327.43133333	   -319.73533333	   -301.67400000	   -305.75600000	   -319.10700000	   -317.44733335	   -329.06933335	   -327.08033333	   -328.98700000	   -326.61666667	   -326.61666667	   -327.15400000	   -328.15499999	   -326.96333332	   -321.75900000	   -317.73333333	   -322.84666667	   -317.65533333	   -322.42200000	   -321.60300000	   -326.57766667	   -320.06033333	   -325.62433334	   -321.75466667	   -326.05766667	   -324.50200000	   -324.91800000	   -326.31766667	   -325.97966667	   -325.01766667
      0.28877317	   -306.36700000	   -320.84900000	   -304.99766667	   -304.99766667	   -324.02966667	   -321.20000000	   -327.43133333	   -319.73533333	   -301.67400000	   -305.75600000	   -319.10700000	   -317.44733335	   -329.06933335	   -327.08033333	   -328.98700000	   -326.61666667	   -326.61666667	   -327.15400000	   -328.15499999	   -326.96333332	   -321.75900000	   -317.73333333	   -322.84666667	   -317.65533333	   -322.42200000	   -321.60300000	   -326.57766667	   -320.06033333	   -325.62433334	   -321.75466667	   -326.05766667	   -324.50200000	   -324.91800000	   -326.31766667	   -325.97966667	   -325.01766667	   -306.36700000	   -320.84900000	   -304.99766667	   -304.99766667	   -324.02966667	   -321.20000000	   -327.43133333	   -319.73533333	   -301.67400000	   -305.75600000	   -319.10700000	   -317.44733335	   -329.06933335	   -327.08033333	   -328.98700000	   -326.61666667	   -326.61666667	   -327.15400000	   -328.15499999	   -326.96333332	   -321.75900000	   -317.73333333	   -322.84666667	   -317.65533333	   -322.42200000	   -321.60300000	   -326.57766667	   -320.06033333	   -325.62433334	   -321.75466667	   -326.05766667	   -324.50200000	   -324.91800000	   -326.31766667	   -325.97966667	   -325.01766667
      0.29171983	   -306.36700000	   -320.84900000	   -304.99766667	   -304.99766667	   -324.02966667	   -321.20000000	   -327.43133333	   -319.73533333	   -301.67400000	   -305.75600000	   -319.10700000	   -317.44733335	   -329.06933335	   -327.08033333	   -328.98700000	   -326.61666667	   -326.61666667	   -327.15400000	   -328.15499999	   -326.96333332	   -321.75900000	   -317.73333333	   -322.84666667	   -317.65533333	   -322.42200000	   -321.60300000	   -326.57766667	   -320.06033333	   -325.62433334	   -321.75466667	   -326.05766667	   -324.50200000	   -324.91800000	   -326.31766667	   -325.97966667	   -325.01766667	   -306.36700000	   -320.84900000	   -304.99766667	   -304.99766667	   -324.02966667	   -321.20000000	   -327.43133333	   -319.73533333	   -301.67400000	   -305.75600000	   -319.10700000	   -317.44733335	   -329.06933335	   -327.08033333	   -328.98700000	   -326.61666667	   -326.61666667	   -327.15400000	   -328.15499999	   -326.96333332	   -321.75900000	   -317.73333333	   -322.84666667	   -317.65533333	   -322.42200000	   -321.60300000	   -326.57766667	   -320.06033333	   -325.62433334	   -321.75466667	   -326.05766667	   -324.50200000	   -324.91800000	   -326.31766667	   -325.97966667	   -325.01766667
      0.29466650	   -306.36700000	   -320.84900000	   -304.99766667	   -304.99766667	   -324.02966667	   -321.20000000	   -327.43133333	   -319.73533333	   -301.67400000	   -305.75600000	   -319.10700000	   -317.44733335	   -329.06933335	   -327.08033333	   -328.98700000	   -326.61666667	   -326.61666667	   -327.15400000	   -328.15499999	   -326.96333332	   -321.75900000	   -317.73333333	   -322.84666667	   -317.65533333	   -322.42200000	   -321.60300000	   -326.57766667	   -320.06033333	   -325.62433334	   -321.75466667	   -326.05766667	   -324.50200000	   -324.91800000	   -326.31766667	   -325.97966667	   -325.01766667	   -306.36700000	   -320.84900000	   -304.99766667	   -304.99766667	   -324.02966667	   -321.20000000	   -327.43133333	   -319.73533333	   -301.67400000	   -305.75600000	   -319.10700000	   -317.44733335	   -329.06933335	   -327.08033333	   -328.98700000	   -326.61666667	   -326.61666667	   -327.15400000	   -328.15499999	   -326.96333332	   -321.75900000	   -317.73333333	   -322.84666667	   -317.65533333	   -322.42200000	   -321.60300000	   -326.57766667	   -320.06033333	   -325.62433334	   -321.75466667	   -326.05766667	   -324.50200000	   -324.91800000	   -326.31766667	   -325.97966667	   -325.01766667
      0.29761317	   -306.36700000	   -320.84900000	   -304.99766667	   -304.99766667	   -324.02966667	   -321.20000000	   -327.43133333	   -319.73533333	   -301.67400000	   -305.75600000	   -319.10700000	   -317.44733335	   -329.06933335	   -327.08033333	   -328.98700000	   -326.61666667	   -326.61666667	   -327.15400000	   -328.15499999	   -326.96333332	   -321.75900000	   -317.73333333	   -322.84666667	   -317.65533333	   -322.42200000	   -321.60300000	   -326.57766667	   -320.06033333	   -325.62433334	   -321.75466667	   -326.05766667	   -324.50200000	   -324.91800000	   -326.31766667	   -325.97966667	   -325.01766667	   -306.36700000	   -320.84900000	   -304.99766667	   -304.99766667	   -324.02966667	   -321.20000000	   -327.43133333	   -319.73533333	   -301.67400000	   -305.75600000	   -319.10700000	   -317.44733335	   -329.06933335	   -327.08033333	   -328.98700000	   -326.61666667	   -326.61666667	   -327.15400000	   -328.15499999	   -326.96333332	   -321.75900000	   -317.73333333	   -322.84666667	   -317.65533333	   -322.42200000	   -321.60300000	   -326.57766667	   -320.06033333	   -325.62433334	   -321.75466667	   -326.05766667	   -324.50200000	   -324.91800000	   -326.31766667	   -325.97966667	   -325.01766667
      0.30055983	   -306.36700000	   -320.84900000	   -304.99766667	   -304.99766667	   -324.02966667	   -321.20000000	   -327.43133333	   -319.73533333	   -301.67400000	   -305.75600000	   -319.10700000	   -317.44733335	   -329.06933335	   -327.08033333	   -328.98700000	   -326.61666667	   -326.61666667	   -327.15400000	   -328.15499999	   -326.96333332	   -321.75900000	   -317.73333333	   -322.84666667	   -317.65533333	   -322.42200000	   -321.60300000	   -326.57766667	   -320.06033333	   -325.62433334	   -321.75466667	   -326.05766667	   -324.50200000	   -324.91800000	   -326.31766667	   -325.97966667	   -325.01766667	   -306.36700000	   -320.84900000	   -304.99766667	   -304.99766667	   -324.02966667	   -321.20000000	   -327.43133333	   -319.73533333	   -301.67400000	   -305.75600000	   -319.10700000	   -317.44733335	   -329.06933335	   -327.08033333	   -328.98700000	   -326.61666667	   -326.61666667	   -327.15400000	   -328.15499999	   -326.96333332	   -321.75900000	   -317.73333333	   -322.84666667	   -317.65533333	   -322.42200000	   -321.60300000	   -326.57766667	   -320.06033333	   -325.62433334	   -321.75466667	   -326.05766667	   -324.50200000	   -324.91800000	   -326.31766667	   -325.97966667	   -325.01766667
      0.30350649	   -306.36700000	   -320.84900000	   -304.99766667	   -304.99766667	   -324.02966667	   -321.20000000	   -327.43133333	   -319.73533333	   -301.67400000	   -305.75600000	   -319.10700000	   -317.44733335	   -329.06933335	   -327.08033333	   -328.98700000	   -326.61666667	   -326.61666667	   -327.15400000	   -328.15499999	   -326.96333332	   -321.75900000	   -317.73333333	   -322.84666667	   -317.65533333	   -322.42200000	   -321.60300000	   -326.57766667	   -320.06033333	   -325.62433334	   -321.75466667	   -326.05766667	   -324.50200000	   -324.91800000	   -326.31766667	   -325.97966667	   -325.01766667	   -306.36700000	   -320.84900000	   -304.99766667	   -304.99766667	   -324.02966667	   -321.20000000	   -327.43133333	   -319.73533333	   -301.67400000	   -305.75600000	   -319.10700000	   -317.44733335	   -329.06933335	   -327.08033333	   -328.98700000	   -326.61666667	   -326.61666667	   -327.15400000	   -328.15499999	   -326.96333332	   -321.75900000	   -317.73333333	   -322.84666667	   -317.65533333	   -322.42200000	   -321.60300000	   -326.57766667	   -320.06033333	   -325.62433334	   -321.75466667	   -326.05766667	   -324.50200000	   -324.91800000	   -326.31766667	   -325.97966667	   -325.01766667
      0.30645316	   -306.36700000	   -320.84900000	   -304.99766667	   -304.99766667	   -324.02966667	   -321.20000000	   -327.43133333	   -319.73533333	   -301.67400000	   -305.75600000	   -319.10700000	   -317.44733335	   -329.06933335	   -327.08033333	   -328.98700000	   -326.61666667	   -326.61666667	   -327.15400000	   -328.15499999	   -326.96333332	   -321.75900000	   -317.73333333	   -322.84666667	   -317.65533333	   -322.42200000	   -321.60300000	   -326.57766667	   -320.06033333	   -325.62433334	   -321.75466667	   -326.05766667	   -324.50200000	   -324.91800000	   -326.31766667	   -325.97966667	   -325.01766667	   -306.36700000	   -320.84900000	   -304.99766667	   -304.99766667	   -324.02966667	   -321.20000000	   -327.43133333	   -319.73533333	   -301.67400000	   -305.75600000	   -319.10700000	   -317.44733335	   -329.06933335	   -327.08033333	   -328.98700000	   -326.61666667	   -326.61666667	   -327.15400000	   -328.15499999	   -326.96333332	   -321.75900000	   -317.73333333	   -322.84666667	   -317.65533333	   -322.42200000	   -321.60300000	   -326.57766667	   -320.06033333	   -325.62433334	   -321.75466667	   -326.05766667	   -324.50200000	   -324.91800000	   -326.31766667	   -325.97966667	   -325.01766667
      0.30939983	   -306.36700000	   -320.84900000	   -304.99766667	   -304.99766667	   -324.02966667	   -321.20000000	   -327.43133333	   -319.73533333	   -301.67400000	   -305.75600000	   -319.10700000	   -317.44733335	   -329.06933335	   -327.08033333	   -328.98700000	   -326.61666667	   -326.61666667	   -327.15400000	   -328.15499999	   -326.96333332	   -321.75900000	   -317.73333333	   -322.84666667	   -317.65533333	   -322.42200000	   -321.60300000	   -326.57766667	   -320.06033333	   -325.62433334	   -321.75466667	   -326.05766667	   -324.50200000	   -324.91800000	   -326.31766667	   -325.97966667	   -325.01766667	   -306.36700000	   -320.84900000	   -304.99766667	   -304.99766667	   -324.02966667	   -321.20000000	   -327.43133333	   -319.73533333	   -301.67400000	   -305.75600000	   -319.10700000	   -317.44733335	   -329.06933335	   -327.08033333	   -328.98700000	   -326.61666667	   -326.61666667	   -327.15400000	   -328.15499999	   -326.96333332	   -321.75900000	   -317.73333333	   -322.84666667	   -317.65533333	   -322.42200000	   -321.60300000	   -326.57766667	   -320.06033333	   -325.62433334	   -321.75466667	   -326.05766667	   -324.50200000	   -324.91800000	   -326.31766667	   -325.97966667	   -325.01766667
      0.31234649	   -306.36700000	   -320.84900000	   -304.99766667	   -304.99766667	   -324.02966667	   -321.20000000	   -327.43133333	   -319.73533333	   -301.67400000	   -305.75600000	   -319.10700000	   -317.44733335	   -329.06933335	   -327.08033333	   -328.98700000	   -326.61666667	   -326.61666667	   -327.15400000	   -328.15499999	   -326.96333332	   -321.75900000	   -317.73333333	   -322.84666667	   -317.65533333	   -322.42200000	   -321.60300000	   -326.57766667	   -320.06033333	   -325.62433334	   -321.75466667	   -326.05766667	   -324.50200000	   -324.91800000	   -326.31766667	   -325.97966667	   -325.01766667	   -306.36700000	   -320.84900000	   -304.99766667	   -304.99766667	   -324.02966667	   -321.20000000	   -327.43133333	   -319.73533333	   -301.67400000	   -305.75600000	   -319.10700000	   -317.44733335	   -329.06933335	   -327.08033333	   -328.98700000	   -326.61666667	   -326.61666667	   -327.15400000	   -328.15499999	   -326.96333332	   -321.75900000	   -317.73333333	   -322.84666667	   -317.65533333	   -322.42200000	   -321.60300000	   -326.57766667	   -320.06033333	   -325.62433334	   -321.75466667	   -326.05766667	   -324.50200000	   -324.91800000	   -326.31766667	   -325.97966667	   -325.01766667
      0.31529315	   -306.36700000	   -320.84900000	   -304.99766667	   -304.99766667	   -324.02966667	   -321.20000000	   -327.43133333	   -319.73533333	   -301.67400000	   -305.75600000	   -319.10700000	   -317.44733335	   -329.06933335	   -327.08033333	   -328.98700000	   -326.61666667	   -326.61666667	   -327.15400000	   -328.15499999	   -326.96333332	   -321.75900000	   -317.73333333	   -322.84666667	   -317.65533333	   -322.42200000	   -321.60300000	   -326.57766667	   -320.06033333	   -325.62433334	   -321.75466667	   -326.05766667	   -324.50200000	   -324.91800000	   -326.31766667	   -325.97966667	   -325.01766667	   -306.36700000	   -320.84900000	   -304.99766667	   -304.99766667	   -324.02966667	   -321.20000000	   -327.43133333	   -319.73533333	   -301.67400000	   -305.75600000	   -319.10700000	   -317.44733335	   -329.06933335	   -327.08033333	   -328.98700000	   -326.61666667	   -326.61666667	   -327.15400000	   -328.15499999	   -326.96333332	   -321.75900000	   -317.73333333	   -322.84666667	   -317.65533333	   -322.42200000	   -321.60300000	   -326.57766667	   -320.06033333	   -325.62433334	   -321.75466667	   -326.05766667	   -324.50200000	   -324.91800000	   -326.31766667	   -325.97966667	   -325.01766667
      0.31823982	   -306.36700000	   -320.84900000	   -304.99766667	   -304.99766667	   -324.02966667	   -321.20000000	   -327.43133333	   -319.73533333	   -301.67400000	   -305.75600000	   -319.10700000	   -317.44733335	   -329.06933335	   -327.08033333	   -328.98700000	   -326.61666667	   -326.61666667	   -327.15400000	   -328.15499999	   -326.96333332	   -321.75900000	   -317.73333333	   -322.84666667	   -317.65533333	   -322.42200000	   -321.60300000	   -326.57766667	   -320.06033333	   -325.62433334	   -321.75466667	   -326.05766667	   -324.50200000	   -324.91800000	   -326.31766667	   -325.97966667	   -325.01766667	   -306.36700000	   -320.84900000	   -304.99766667	   -304.99766667	   -324.02966667	   -321.20000000	   -327.43133333	   -319.73533333	   -301.67400000	   -305.75600000	   -319.10700000	   -317.44733335	   -329.06933335	   -327.08033333	   -328.98700000	   -326.61666667	   -326.61666667	   -327.15400000	   -328.15499999	   -326.96333332	   -321.75900000	   -317.73333333	   -322.84666667	   -317.65533333	   -322.42200000	   -321.60300000	   -326.57766667	   -320.06033333	   -325.62433334	   -321.75466667	   -326.05766667	   -324.50200000	   -324.91800000	   -326.31766667	   -325.97966667	   -325.01766667
      0.32118648	   -306.36700000	   -320.84900000	   -304.99766667	   -304.99766667	   -324.02966667	   -321.20000000	   -327.43133333	   -319.73533333	   -301.67400000	   -305.75600000	   -319.10700000	   -317.44733335	   -329.06933335	   -327.08033333	   -328.98700000	   -326.61666667	   -326.61666667	   -327.15400000	   -328.15499999	   -326.96333332	   -321.75900000	   -317.73333333	   -322.84666667	   -317.65533333	   -322.42200000	   -321.60300000	   -326.57766667	   -320.06033333	   -325.62433334	   -321.75466667	   -326.05766667	   -324.50200000	   -324.91800000	   -326.31766667	   -325.97966667	   -325.01766667	   -306.36700000	   -320.84900000	   -304.99766667	   -304.99766667	   -324.02966667	   -321.20000000	   -327.43133333	   -319.73533333	   -301.67400000	   -305.75600000	   -319.10700000	   -317.44733335	   -329.06933335	   -327.08033333	   -328.98700000	   -326.61666667	   -326.61666667	   -327.15400000	   -328.15499999	   -326.96333332	   -321.75900000	   -317.73333333	   -322.84666667	   -317.65533333	   -322.42200000	   -321.60300000	   -326.57766667	   -320.06033333	   -325.62433334	   -321.75466667	   -326.05766667	   -324.50200000	   -324.91800000	   -326.31766667	   -325.97966667	   -325.01766667
      0.32413315	   -306.36700000	   -320.84900000	   -304.99766667	   -304.99766667	   -324.02966667	   -321.20000000	   -327.43133333	   -319.73533333	   -301.67400000	   -305.75600000	   -319.10700000	   -317.44733335	   -329.06933335	   -327.08033333	   -328.98700000	   -326.61666667	   -326.61666667	   -327.15400000	   -328.15499999	   -326.96333332	   -321.75900000	   -317.73333333	   -322.84666667	   -317.65533333	   -322.42200000	   -321.60300000	   -326.57766667	   -320.06033333	   -325.62433334	   -321.75466667	   -326.05766667	   -324.50200000	   -324.91800000	   -326.31766667	   -325.97966667	   -325.01766667	   -306.36700000	   -320.84900000	   -304.99766667	   -304.99766667	   -324.02966667	   -321.20000000	   -327.43133333	   -319.73533333	   -301.67400000	   -305.75600000	   -319.10700000	   -317.44733335	   -329.06933335	   -327.08033333	   -328.98700000	   -326.61666667	   -326.61666667	   -327.15400000	   -328.15499999	   -326.96333332	   -321.75900000	   -317.73333333	   -322.84666667	   -317.65533333	   -322.42200000	   -321.60300000	   -326.57766667	   -320.06033333	   -325.62433334	   -321.75466667	   -326.05766667	   -324.50200000	   -324.91800000	   -326.31766667	   -325.97966667	   -325.01766667
      0.32707982	   -306.36700000	   -320.84900000	   -304.99766667	   -304.99766667	   -324.02966667	   -321.20000000	   -327.43133333	   -319.73533333	   -301.67400000	   -305.75600000	   -319.10700000	   -317.44733335	   -329.06933335	   -327.08033333	   -328.98700000	   -326.61666667	   -326.61666667	   -327.15400000	   -328.15499999	   -326.96333332	   -321.75900000	   -317.73333333	   -322.84666667	   -317.65533333	   -322.42200000	   -321.60300000	   -326.57766667	   -320.06033333	   -325.62433334	   -321.75466667	   -326.05766667	   -324.50200000	   -324.91800000	   -326.31766667	   -325.97966667	   -325.01766667	   -306.36700000	   -320.84900000	   -304.99766667	   -304.99766667	   -324.02966667	   -321.20000000	   -327.43133333	   -319.73533333	   -301.67400000	   -305.75600000	   -319.10700000	   -317.44733335	   -329.06933335	   -327.08033333	   -328.98700000	   -326.61666667	   -326.61666667	   -327.15400000	   -328.15499999	   -326.96333332	   -321.75900000	   -317.73333333	   -322.84666667	   -317.65533333	   -322.42200000	   -321.60300000	   -326.57766667	   -320.06033333	   -325.62433334	   -321.75466667	   -326.05766667	   -324.50200000	   -324.91800000	   -326.31766667	   -325.97966667	   -325.01766667
      0.33002648	   -306.36700000	   -320.84900000	   -304.99766667	   -304.99766667	   -324.02966667	   -321.20000000	   -327.43133333	   -319.73533333	   -301.67400000	   -305.75600000	   -319.10700000	   -317.44733335	   -329.06933335	   -327.08033333	   -328.98700000	   -326.61666667	   -326.61666667	   -327.15400000	   -328.15499999	   -326.96333332	   -321.75900000	   -317.73333333	   -322.84666667	   -317.65533333	   -322.42200000	   -321.60300000	   -326.57766667	   -320.06033333	   -325.62433334	   -321.75466667	   -326.05766667	   -324.50200000	   -324.91800000	   -326.31766667	   -325.97966667	   -325.01766667	   -306.36700000	   -320.84900000	   -304.99766667	   -304.99766667	   -324.02966667	   -321.20000000	   -327.43133333	   -319.73533333	   -301.67400000	   -305.75600000	   -319.10700000	   -317.44733335	   -329.06933335	   -327.08033333	   -328.98700000	   -326.61666667	   -326.61666667	   -327.15400000	   -328.15499999	   -326.96333332	   -321.75900000	   -317.73333333	   -322.84666667	   -317.65533333	   -322.42200000	   -321.60300000	   -326.57766667	   -320.06033333	   -325.62433334	   -321.75466667	   -326.05766667	   -324.50200000	   -324.91800000	   -326.31766667	   -325.97966667	   -325.01766667
      0.33297314	   -306.36700000	   -320.84900000	   -304.99766667	   -304.99766667	   -324.02966667	   -321.20000000	   -327.43133333	   -319.73533333	   -301.67400000	   -305.75600000	   -319.10700000	   -317.44733335	   -329.06933335	   -327.08033333	   -328.98700000	   -326.61666667	   -326.61666667	   -327.15400000	   -328.15499999	   -326.96333332	   -321.75900000	   -317.73333333	   -322.84666667	   -317.65533333	   -322.42200000	   -321.60300000	   -326.57766667	   -320.06033333	   -325.62433334	   -321.75466667	   -326.05766667	   -324.50200000	   -324.91800000	   -326.31766667	   -325.97966667	   -325.01766667	   -306.36700000	   -320.84900000	   -304.99766667	   -304.99766667	   -324.02966667	   -321.20000000	   -327.43133333	   -319.73533333	   -301.67400000	   -305.75600000	   -319.10700000	   -317.44733335	   -329.06933335	   -327.08033333	   -328.98700000	   -326.61666667	   -326.61666667	   -327.15400000	   -328.15499999	   -326.96333332	   -321.75900000	   -317.73333333	   -322.84666667	   -317.65533333	   -322.42200000	   -321.60300000	   -326.57766667	   -320.06033333	   -325.62433334	   -321.75466667	   -326.05766667	   -324.50200000	   -324.91800000	   -326.31766667	   -325.97966667	   -325.01766667
      0.33591981	   -306.36700000	   -320.84900000	   -304.99766667	   -304.99766667	   -324.02966667	   -321.20000000	   -327.43133333	   -319.73533333	   -301.67400000	   -305.75600000	   -319.10700000	   -317.44733335	   -329.06933335	   -327.08033333	   -328.98700000	   -326.61666667	   -326.61666667	   -327.15400000	   -328.15499999	   -326.96333332	   -321.75900000	   -317.73333333	   -322.84666667	   -317.65533333	   -322.42200000	   -321.60300000	   -326.57766667	   -320.06033333	   -325.62433334	   -321.75466667	   -326.05766667	   -324.50200000	   -324.91800000	   -326.31766667	   -325.97966667	   -325.01766667	   -306.36700000	   -320.84900000	   -304.99766667	   -304.99766667	   -324.02966667	   -321.20000000	   -327.43133333	   -319.73533333	   -301.67400000	   -305.75600000	   -319.10700000	   -317.44733335	   -329.06933335	   -327.08033333	   -328.98700000	   -326.61666667	   -326.61666667	   -327.15400000	   -328.15499999	   -326.96333332	   -321.75900000	   -317.73333333	   -322.84666667	   -317.65533333	   -322.42200000	   -321.60300000	   -326.57766667	   -320.06033333	   -325.62433334	   -321.75466667	   -326.05766667	   -324.50200000	   -324.91800000	   -326.31766667	   -325.97966667	   -325.01766667
      0.33886648	   -306.36700000	   -320.84900000	   -304.99766667	   -304.99766667	   -324.02966667	   -321.20000000	   -327.43133333	   -319.73533333	   -301.67400000	   -305.75600000	   -319.10700000	   -317.44733335	   -329.06933335	   -327.08033333	   -328.98700000	   -326.61666667	   -326.61666667	   -327.15400000	   -328.15499999	   -326.96333332	   -321.75900000	   -317.73333333	   -322.84666667	   -317.65533333	   -322.42200000	   -321.60300000	   -326.57766667	   -320.06033333	   -325.62433334	   -321.75466667	   -326.05766667	   -324.50200000	   -324.91800000	   -326.31766667	   -325.97966667	   -325.01766667	   -306.36700000	   -320.84900000	   -304.99766667	   -304.99766667	   -324.02966667	   -321.20000000	   -327.43133333	   -319.73533333	   -301.67400000	   -305.75600000	   -319.10700000	   -317.44733335	   -329.06933335	   -327.08033333	   -328.98700000	   -326.61666667	   -326.61666667	   -327.15400000	   -328.15499999	   -326.96333332	   -321.75900000	   -317.73333333	   -322.84666667	   -317.65533333	   -322.42200000	   -321.60300000	   -326.57766667	   -320.06033333	   -325.62433334	   -321.75466667	   -326.05766667	   -324.50200000	   -324.91800000	   -326.31766667	   -325.97966667	   -325.01766667
      0.34181314	   -306.36700000	   -320.84900000	   -304.99766667	   -304.99766667	   -324.02966667	   -321.20000000	   -327.43133333	   -319.73533333	   -301.67400000	   -305.75600000	   -319.10700000	   -317.44733335	   -329.06933335	   -327.08033333	   -328.98700000	   -326.61666667	   -326.61666667	   -327.15400000	   -328.15499999	   -326.96333332	   -321.75900000	   -317.73333333	   -322.84666667	   -317.65533333	   -322.42200000	   -321.60300000	   -326.57766667	   -320.06033333	   -325.62433334	   -321.75466667	   -326.05766667	   -324.50200000	   -324.91800000	   -326.31766667	   -325.97966667	   -325.01766667	   -306.36700000	   -320.84900000	   -304.99766667	   -304.99766667	   -324.02966667	   -321.20000000	   -327.43133333	   -319.73533333	   -301.67400000	   -305.75600000	   -319.10700000	   -317.44733335	   -329.06933335	   -327.08033333	   -328.98700000	   -326.61666667	   -326.61666667	   -327.15400000	   -328.15499999	   -326.96333332	   -321.75900000	   -317.73333333	   -322.84666667	   -317.65533333	   -322.42200000	   -321.60300000	   -326.57766667	   -320.06033333	   -325.62433334	   -321.75466667	   -326.05766667	   -324.50200000	   -324.91800000	   -326.31766667	   -325.97966667	   -325.01766667
      0.34475980	   -306.36700000	   -320.84900000	   -304.99766667	   -304.99766667	   -324.02966667	   -321.20000000	   -327.43133333	   -319.73533333	   -301.67400000	   -305.75600000	   -319.10700000	   -317.44733335	   -329.06933335	   -327.08033333	   -328.98700000	   -326.61666667	   -326.61666667	   -327.15400000	   -328.15499999	   -326.96333332	   -321.75900000	   -317.73333333	   -322.84666667	   -317.65533333	   -322.42200000	   -321.60300000	   -326.57766667	   -320.06033333	   -325.62433334	   -321.75466667	   -326.05766667	   -324.50200000	   -324.91800000	   -326.31766667	   -325.97966667	   -325.01766667	   -306.36700000	   -320.84900000	   -304.99766667	   -304.99766667	   -324.02966667	   -321.20000000	   -327.43133333	   -319.73533333	   -301.67400000	   -305.75600000	   -319.10700000	   -317.44733335	   -329.06933335	   -327.08033333	   -328.98700000	   -326.61666667	   -326.61666667	   -327.15400000	   -328.15499999	   -326.96333332	   -321.75900000	   -317.73333333	   -322.84666667	   -317.65533333	   -322.42200000	   -321.60300000	   -326.57766667	   -320.06033333	   -325.62433334	   -321.75466667	   -326.05766667	   -324.50200000	   -324.91800000	   -326.31766667	   -325.97966667	   -325.01766667
      0.34770647	   -306.36700000	   -320.84900000	   -304.99766667	   -304.99766667	   -324.02966667	   -321.20000000	   -327.43133333	   -319.73533333	   -301.67400000	   -305.75600000	   -319.10700000	   -317.44733335	   -329.06933335	   -327.08033333	   -328.98700000	   -326.61666667	   -326.61666667	   -327.15400000	   -328.15499999	   -326.96333332	   -321.75900000	   -317.73333333	   -322.84666667	   -317.65533333	   -322.42200000	   -321.60300000	   -326.57766667	   -320.06033333	   -325.62433334	   -321.75466667	   -326.05766667	   -324.50200000	   -324.91800000	   -326.31766667	   -325.97966667	   -325.01766667	   -306.36700000	   -320.84900000	   -304.99766667	   -304.99766667	   -324.02966667	   -321.20000000	   -327.43133333	   -319.73533333	   -301.67400000	   -305.75600000	   -319.10700000	   -317.44733335	   -329.06933335	   -327.08033333	   -328.98700000	   -326.61666667	   -326.61666667	   -327.15400000	   -328.15499999	   -326.96333332	   -321.75900000	   -317.73333333	   -322.84666667	   -317.65533333	   -322.42200000	   -321.60300000	   -326.57766667	   -320.06033333	   -325.62433334	   -321.75466667	   -326.05766667	   -324.50200000	   -324.91800000	   -326.31766667	   -325.97966667	   -325.01766667
      0.35065314	   -306.36700000	   -320.84900000	   -304.99766667	   -304.99766667	   -324.02966667	   -321.20000000	   -327.43133333	   -319.73533333	   -301.67400000	   -305.75600000	   -319.10700000	   -317.44733335	   -329.06933335	   -327.08033333	   -328.98700000	   -326.61666667	   -326.61666667	   -327.15400000	   -328.15499999	   -326.96333332	   -321.75900000	   -317.73333333	   -322.84666667	   -317.65533333	   -322.42200000	   -321.60300000	   -326.57766667	   -320.06033333	   -325.62433334	   -321.75466667	   -326.05766667	   -324.50200000	   -324.91800000	   -326.31766667	   -325.97966667	   -325.01766667	   -306.36700000	   -320.84900000	   -304.99766667	   -304.99766667	   -324.02966667	   -321.20000000	   -327.43133333	   -319.73533333	   -301.67400000	   -305.75600000	   -319.10700000	   -317.44733335	   -329.06933335	   -327.08033333	   -328.98700000	   -326.61666667	   -326.61666667	   -327.15400000	   -328.15499999	   -326.96333332	   -321.75900000	   -317.73333333	   -322.84666667	   -317.65533333	   -322.42200000	   -321.60300000	   -326.57766667	   -320.06033333	   -325.62433334	   -321.75466667	   -326.05766667	   -324.50200000	   -324.91800000	   -326.31766667	   -325.97966667	   -325.01766667
      0.35359980	   -306.36700000	   -320.84900000	   -304.99766667	   -304.99766667	   -324.02966667	   -321.20000000	   -327.43133333	   -319.73533333	   -301.67400000	   -305.75600000	   -319.10700000	   -317.44733335	   -329.06933335	   -327.08033333	   -328.98700000	   -326.61666667	   -326.61666667	   -327.15400000	   -328.15499999	   -326.96333332	   -321.75900000	   -317.73333333	   -322.84666667	   -317.65533333	   -322.42200000	   -321.60300000	   -326.57766667	   -320.06033333	   -325.62433334	   -321.75466667	   -326.05766667	   -324.50200000	   -324.91800000	   -326.31766667	   -325.97966667	   -325.01766667	   -306.36700000	   -320.84900000	   -304.99766667	   -304.99766667	   -324.02966667	   -321.20000000	   -327.43133333	   -319.73533333	   -301.67400000	   -305.75600000	   -319.10700000	   -317.44733335	   -329.06933335	   -327.08033333	   -328.98700000	   -326.61666667	   -326.61666667	   -327.15400000	   -328.15499999	   -326.96333332	   -321.75900000	   -317.73333333	   -322.84666667	   -317.65533333	   -322.42200000	   -321.60300000	   -326.57766667	   -320.06033333	   -325.62433334	   -321.75466667	   -326.05766667	   -324.50200000	   -324.91800000	   -326.31766667	   -325.97966667	   -325.01766667
      0.35654646	   -306.36700000	   -320.84900000	   -304.99766667	   -304.99766667	   -324.02966667	   -321.20000000	   -327.43133333	   -319.73533333	   -301.67400000	   -305.75600000	   -319.10700000	   -317.44733335	   -329.06933335	   -327.08033333	   -328.98700000	   -326.61666667	   -326.61666667	   -327.15400000	   -328.15499999	   -326.96333332	   -321.75900000	   -317.73333333	   -322.84666667	   -317.65533333	   -322.42200000	   -321.60300000	   -326.57766667	   -320.06033333	   -325.62433334	   -321.75466667	   -326.05766667	   -324.50200000	   -324.91800000	   -326.31766667	   -325.97966667	   -325.01766667	   -306.36700000	   -320.84900000	   -304.99766667	   -304.99766667	   -324.02966667	   -321.20000000	   -327.43133333	   -319.73533333	   -301.67400000	   -305.75600000	   -319.10700000	   -317.44733335	   -329.06933335	   -327.08033333	   -328.98700000	   -326.61666667	   -326.61666667	   -327.15400000	   -328.15499999	   -326.96333332	   -321.75900000	   -317.73333333	   -322.84666667	   -317.65533333	   -322.42200000	   -321.60300000	   -326.57766667	   -320.06033333	   -325.62433334	   -321.75466667	   -326.05766667	   -324.50200000	   -324.91800000	   -326.31766667	   -325.97966667	   -325.01766667
      0.35949313	   -306.36700000	   -320.84900000	   -304.99766667	   -304.99766667	   -324.02966667	   -321.20000000	   -327.43133333	   -319.73533333	   -301.67400000	   -305.75600000	   -319.10700000	   -317.44733335	   -329.06933335	   -327.08033333	   -328.98700000	   -326.61666667	   -326.61666667	   -327.15400000	   -328.15499999	   -326.96333332	   -321.75900000	   -317.73333333	   -322.84666667	   -317.65533333	   -322.42200000	   -321.60300000	   -326.57766667	   -320.06033333	   -325.62433334	   -321.75466667	   -326.05766667	   -324.50200000	   -324.91800000	   -326.31766667	   -325.97966667	   -325.01766667	   -306.36700000	   -320.84900000	   -304.99766667	   -304.99766667	   -324.02966667	   -321.20000000	   -327.43133333	   -319.73533333	   -301.67400000	   -305.75600000	   -319.10700000	   -317.44733335	   -329.06933335	   -327.08033333	   -328.98700000	   -326.61666667	   -326.61666667	   -327.15400000	   -328.15499999	   -326.96333332	   -321.75900000	   -317.73333333	   -322.84666667	   -317.65533333	   -322.42200000	   -321.60300000	   -326.57766667	   -320.06033333	   -325.62433334	   -321.75466667	   -326.05766667	   -324.50200000	   -324.91800000	   -326.31766667	   -325.97966667	   -325.01766667
      0.36243980	   -306.36700000	   -320.84900000	   -304.99766667	   -304.99766667	   -324.02966667	   -321.20000000	   -327.43133333	   -319.73533333	   -301.67400000	   -305.75600000	   -319.10700000	   -317.44733335	   -329.06933335	   -327.08033333	   -328.98700000	   -326.61666667	   -326.61666667	   -327.15400000	   -328.15499999	   -326.96333332	   -321.75900000	   -317.73333333	   -322.84666667	   -317.65533333	   -322.42200000	   -321.60300000	   -326.57766667	   -320.06033333	   -325.62433334	   -321.75466667	   -326.05766667	   -324.50200000	   -324.91800000	   -326.31766667	   -325.97966667	   -325.01766667	   -306.36700000	   -320.84900000	   -304.99766667	   -304.99766667	   -324.02966667	   -321.20000000	   -327.43133333	   -319.73533333	   -301.67400000	   -305.75600000	   -319.10700000	   -317.44733335	   -329.06933335	   -327.08033333	   -328.98700000	   -326.61666667	   -326.61666667	   -327.15400000	   -328.15499999	   -326.96333332	   -321.75900000	   -317.73333333	   -322.84666667	   -317.65533333	   -322.42200000	   -321.60300000	   -326.57766667	   -320.06033333	   -325.62433334	   -321.75466667	   -326.05766667	   -324.50200000	   -324.91800000	   -326.31766667	   -325.97966667	   -325.01766667
      0.36538646	   -306.36700000	   -320.84900000	   -304.99766667	   -304.99766667	   -324.02966667	   -321.20000000	   -327.43133333	   -319.73533333	   -301.67400000	   -305.75600000	   -319.10700000	   -317.44733335	   -329.06933335	   -327.08033333	   -328.98700000	   -326.61666667	   -326.61666667	   -327.15400000	   -328.15499999	   -326.96333332	   -321.75900000	   -317.73333333	   -322.84666667	   -317.65533333	   -322.42200000	   -321.60300000	   -326.57766667	   -320.06033333	   -325.62433334	   -321.75466667	   -326.05766667	   -324.50200000	   -324.91800000	   -326.31766667	   -325.97966667	   -325.01766667	   -306.36700000	   -320.84900000	   -304.99766667	   -304.99766667	   -324.02966667	   -321.20000000	   -327.43133333	   -319.73533333	   -301.67400000	   -305.75600000	   -319.10700000	   -317.44733335	   -329.06933335	   -327.08033333	   -328.98700000	   -326.61666667	   -326.61666667	   -327.15400000	   -328.15499999	   -326.96333332	   -321.75900000	   -317.73333333	   -322.84666667	   -317.65533333	   -322.42200000	   -321.60300000	   -326.57766667	   -320.06033333	   -325.62433334	   -321.75466667	   -326.05766667	   -324.50200000	   -324.91800000	   -326.31766667	   -325.97966667	   -325.01766667
      0.36833312	   -306.36700000	   -320.84900000	   -304.99766667	   -304.99766667	   -324.02966667	   -321.20000000	   -327.43133333	   -319.73533333	   -301.67400000	   -305.75600000	   -319.10700000	   -317.44733335	   -329.06933335	   -327.08033333	   -328.98700000	   -326.61666667	   -326.61666667	   -327.15400000	   -328.15499999	   -326.96333332	   -321.75900000	   -317.73333333	   -322.84666667	   -317.65533333	   -322.42200000	   -321.60300000	   -326.57766667	   -320.06033333	   -325.62433334	   -321.75466667	   -326.05766667	   -324.50200000	   -324.91800000	   -326.31766667	   -325.97966667	   -325.01766667	   -306.36700000	   -320.84900000	   -304.99766667	   -304.99766667	   -324.02966667	   -321.20000000	   -327.43133333	   -319.73533333	   -301.67400000	   -305.75600000	   -319.10700000	   -317.44733335	   -329.06933335	   -327.08033333	   -328.98700000	   -326.61666667	   -326.61666667	   -327.15400000	   -328.15499999	   -326.96333332	   -321.75900000	   -317.73333333	   -322.84666667	   -317.65533333	   -322.42200000	   -321.60300000	   -326.57766667	   -320.06033333	   -325.62433334	   -321.75466667	   -326.05766667	   -324.50200000	   -324.91800000	   -326.31766667	   -325.97966667	   -325.01766667
      0.37127979	   -306.36700000	   -320.84900000	   -304.99766667	   -304.99766667	   -324.02966667	   -321.20000000	   -327.43133333	   -319.73533333	   -301.67400000	   -305.75600000	   -319.10700000	   -317.44733335	   -329.06933335	   -327.08033333	   -328.98700000	   -326.61666667	   -326.61666667	   -327.15400000	   -328.15499999	   -326.96333332	   -321.75900000	   -317.73333333	   -322.84666667	   -317.65533333	   -322.42200000	   -321.60300000	   -326.57766667	   -320.06033333	   -325.62433334	   -321.75466667	   -326.05766667	   -324.50200000	   -324.91800000	   -326.31766667	   -325.97966667	   -325.01766667	   -306.36700000	   -320.84900000	   -304.99766667	   -304.99766667	   -324.02966667	   -321.20000000	   -327.43133333	   -319.73533333	   -301.67400000	   -305.75600000	   -319.10700000	   -317.44733335	   -329.06933335	   -327.08033333	   -328.98700000	   -326.61666667	   -326.61666667	   -327.15400000	   -328.15499999	   -326.96333332	   -321.75900000	   -317.73333333	   -322.84666667	   -317.65533333	   -322.42200000	   -321.60300000	   -326.57766667	   -320.06033333	   -325.62433334	   -321.75466667	   -326.05766667	   -324.50200000	   -324.91800000	   -326.31766667	   -325.97966667	   -325.01766667
      0.37422646	   -306.36700000	   -320.84900000	   -304.99766667	   -304.99766667	   -324.02966667	   -321.20000000	   -327.43133333	   -319.73533333	   -301.67400000	   -305.75600000	   -319.10700000	   -317.44733335	   -329.06933335	   -327.08033333	   -328.98700000	   -326.61666667	   -326.61666667	   -327.15400000	   -328.15499999	   -326.96333332	   -321.75900000	   -317.73333333	   -322.84666667	   -317.65533333	   -322.42200000	   -321.60300000	   -326.57766667	   -320.06033333	   -325.62433334	   -321.75466667	   -326.05766667	   -324.50200000	   -324.91800000	   -326.31766667	   -325.97966667	   -325.01766667	   -306.36700000	   -320.84900000	   -304.99766667	   -304.99766667	   -324.02966667	   -321.20000000	   -327.43133333	   -319.73533333	   -301.67400000	   -305.75600000	   -319.10700000	   -317.44733335	   -329.06933335	   -327.08033333	   -328.98700000	   -326.61666667	   -326.61666667	   -327.15400000	   -328.15499999	   -326.96333332	   -321.75900000	   -317.73333333	   -322.84666667	   -317.65533333	   -322.42200000	   -321.60300000	   -326.57766667	   -320.06033333	   -325.62433334	   -321.75466667	   -326.05766667	   -324.50200000	   -324.91800000	   -326.31766667	   -325.97966667	   -325.01766667
      0.37717312	   -306.36700000	   -320.84900000	   -304.99766667	   -304.99766667	   -324.02966667	   -321.20000000	   -327.43133333	   -319.73533333	   -301.67400000	   -305.75600000	   -319.10700000	   -317.44733335	   -329.06933335	   -327.08033333	   -328.98700000	   -326.61666667	   -326.61666667	   -327.15400000	   -328.15499999	   -326.96333332	   -321.75900000	   -317.73333333	   -322.84666667	   -317.65533333	   -322.42200000	   -321.60300000	   -326.57766667	   -320.06033333	   -325.62433334	   -321.75466667	   -326.05766667	   -324.50200000	   -324.91800000	   -326.31766667	   -325.97966667	   -325.01766667	   -306.36700000	   -320.84900000	   -304.99766667	   -304.99766667	   -324.02966667	   -321.20000000	   -327.43133333	   -319.73533333	   -301.67400000	   -305.75600000	   -319.10700000	   -317.44733335	   -329.06933335	   -327.08033333	   -328.98700000	   -326.61666667	   -326.61666667	   -327.15400000	   -328.15499999	   -326.96333332	   -321.75900000	   -317.73333333	   -322.84666667	   -317.65533333	   -322.42200000	   -321.60300000	   -326.57766667	   -320.06033333	   -325.62433334	   -321.75466667	   -326.05766667	   -324.50200000	   -324.91800000	   -326.31766667	   -325.97966667	   -325.01766667
      0.38011978	   -306.36700000	   -320.84900000	   -304.99766667	   -304.99766667	   -324.02966667	   -321.20000000	   -327.43133333	   -319.73533333	   -301.67400000	   -305.75600000	   -319.10700000	   -317.44733335	   -329.06933335	   -327.08033333	   -328.98700000	   -326.61666667	   -326.61666667	   -327.15400000	   -328.15499999	   -326.96333332	   -321.75900000	   -317.73333333	   -322.84666667	   -317.65533333	   -322.42200000	   -321.60300000	   -326.57766667	   -320.06033333	   -325.62433334	   -321.75466667	   -326.05766667	   -324.50200000	   -324.91800000	   -326.31766667	   -325.97966667	   -325.01766667	   -306.36700000	   -320.84900000	   -304.99766667	   -304.99766667	   -324.02966667	   -321.20000000	   -327.43133333	   -319.73533333	   -301.67400000	   -305.75600000	   -319.10700000	   -317.44733335	   -329.06933335	   -327.08033333	   -328.98700000	   -326.61666667	   -326.61666667	   -327.15400000	   -328.15499999	   -326.96333332	   -321.75900000	   -317.73333333	   -322.84666667	   -317.65533333	   -322.42200000	   -321.60300000	   -326.57766667	   -320.06033333	   -325.62433334	   -321.75466667	   -326.05766667	   -324.50200000	   -324.91800000	   -326.31766667	   -325.97966667	   -325.01766667
      0.38306645	   -306.36700000	   -320.84900000	   -304.99766667	   -304.99766667	   -324.02966667	   -321.20000000	   -327.43133333	   -319.73533333	   -301.67400000	   -305.75600000	   -319.10700000	   -317.44733335	   -329.06933335	   -327.08033333	   -328.98700000	   -326.61666667	   -326.61666667	   -327.15400000	   -328.15499999	   -326.96333332	   -321.75900000	   -317.73333333	   -322.84666667	   -317.65533333	   -322.42200000	   -321.60300000	   -326.57766667	   -320.06033333	   -325.62433334	   -321.75466667	   -326.05766667	   -324.50200000	   -324.91800000	   -326.31766667	   -325.97966667	   -325.01766667	   -306.36700000	   -320.84900000	   -304.99766667	   -304.99766667	   -324.02966667	   -321.20000000	   -327.43133333	   -319.73533333	   -301.67400000	   -305.75600000	   -319.10700000	   -317.44733335	   -329.06933335	   -327.08033333	   -328.98700000	   -326.61666667	   -326.61666667	   -327.15400000	   -328.15499999	   -326.96333332	   -321.75900000	   -317.73333333	   -322.84666667	   -317.65533333	   -322.42200000	   -321.60300000	   -326.57766667	   -320.06033333	   -325.62433334	   -321.75466667	   -326.05766667	   -324.50200000	   -324.91800000	   -326.31766667	   -325.97966667	   -325.01766667
      0.38601312	   -306.36700000	   -320.84900000	   -304.99766667	   -304.99766667	   -324.02966667	   -321.20000000	   -327.43133333	   -319.73533333	   -301.67400000	   -305.75600000	   -319.10700000	   -317.44733335	   -329.06933335	   -327.08033333	   -328.98700000	   -326.61666667	   -326.61666667	   -327.15400000	   -328.15499999	   -326.96333332	   -321.75900000	   -317.73333333	   -322.84666667	   -317.65533333	   -322.42200000	   -321.60300000	   -326.57766667	   -320.06033333	   -325.62433334	   -321.75466667	   -326.05766667	   -324.50200000	   -324.91800000	   -326.31766667	   -325.97966667	   -325.01766667	   -306.36700000	   -320.84900000	   -304.99766667	   -304.99766667	   -324.02966667	   -321.20000000	   -327.43133333	   -319.73533333	   -301.67400000	   -305.75600000	   -319.10700000	   -317.44733335	   -329.06933335	   -327.08033333	   -328.98700000	   -326.61666667	   -326.61666667	   -327.15400000	   -328.15499999	   -326.96333332	   -321.75900000	   -317.73333333	   -322.84666667	   -317.65533333	   -322.42200000	   -321.60300000	   -326.57766667	   -320.06033333	   -325.62433334	   -321.75466667	   -326.05766667	   -324.50200000	   -324.91800000	   -326.31766667	   -325.97966667	   -325.01766667
      0.38895978	   -306.36700000	   -320.84900000	   -304.99766667	   -304.99766667	   -324.02966667	   -321.20000000	   -327.43133333	   -319.73533333	   -301.67400000	   -305.75600000	   -319.10700000	   -317.44733335	   -329.06933335	   -327.08033333	   -328.98700000	   -326.61666667	   -326.61666667	   -327.15400000	   -328.15499999	   -326.96333332	   -321.75900000	   -317.73333333	   -322.84666667	   -317.65533333	   -322.42200000	   -321.60300000	   -326.57766667	   -320.06033333	   -325.62433334	   -321.75466667	   -326.05766667	   -324.50200000	   -324.91800000	   -326.31766667	   -325.97966667	   -325.01766667	   -306.36700000	   -320.84900000	   -304.99766667	   -304.99766667	   -324.02966667	   -321.20000000	   -327.43133333	   -319.73533333	   -301.67400000	   -305.75600000	   -319.10700000	   -317.44733335	   -329.06933335	   -327.08033333	   -328.98700000	   -326.61666667	   -326.61666667	   -327.15400000	   -328.15499999	   -326.96333332	   -321.75900000	   -317.73333333	   -322.84666667	   -317.65533333	   -322.42200000	   -321.60300000	   -326.57766667	   -320.06033333	   -325.62433334	   -321.75466667	   -326.05766667	   -324.50200000	   -324.91800000	   -326.31766667	   -325.97966667	   -325.01766667
      0.39190644	   -306.36700000	   -320.84900000	   -304.99766667	   -304.99766667	   -324.02966667	   -321.20000000	   -327.43133333	   -319.73533333	   -301.67400000	   -305.75600000	   -319.10700000	   -317.44733335	   -329.06933335	   -327.08033333	   -328.98700000	   -326.61666667	   -326.61666667	   -327.15400000	   -328.15499999	   -326.96333332	   -321.75900000	   -317.73333333	   -322.84666667	   -317.65533333	   -322.42200000	   -321.60300000	   -326.57766667	   -320.06033333	   -325.62433334	   -321.75466667	   -326.05766667	   -324.50200000	   -324.91800000	   -326.31766667	   -325.97966667	   -325.01766667	   -306.36700000	   -320.84900000	   -304.99766667	   -304.99766667	   -324.02966667	   -321.20000000	   -327.43133333	   -319.73533333	   -301.67400000	   -305.75600000	   -319.10700000	   -317.44733335	   -329.06933335	   -327.08033333	   -328.98700000	   -326.61666667	   -326.61666667	   -327.15400000	   -328.15499999	   -326.96333332	   -321.75900000	   -317.73333333	   -322.84666667	   -317.65533333	   -322.42200000	   -321.60300000	   -326.57766667	   -320.06033333	   -325.62433334	   -321.75466667	   -326.05766667	   -324.50200000	   -324.91800000	   -326.31766667	   -325.97966667	   -325.01766667
      0.39485311	   -306.36700000	   -320.84900000	   -304.99766667	   -304.99766667	   -324.02966667	   -321.20000000	   -327.43133333	   -319.73533333	   -301.67400000	   -305.75600000	   -319.10700000	   -317.44733335	   -329.06933335	   -327.08033333	   -328.98700000	   -326.61666667	   -326.61666667	   -327.15400000	   -328.15499999	   -326.96333332	   -321.75900000	   -317.73333333	   -322.84666667	   -317.65533333	   -322.42200000	   -321.60300000	   -326.57766667	   -320.06033333	   -325.62433334	   -321.75466667	   -326.05766667	   -324.50200000	   -324.91800000	   -326.31766667	   -325.97966667	   -325.01766667	   -306.36700000	   -320.84900000	   -304.99766667	   -304.99766667	   -324.02966667	   -321.20000000	   -327.43133333	   -319.73533333	   -301.67400000	   -305.75600000	   -319.10700000	   -317.44733335	   -329.06933335	   -327.08033333	   -328.98700000	   -326.61666667	   -326.61666667	   -327.15400000	   -328.15499999	   -326.96333332	   -321.75900000	   -317.73333333	   -322.84666667	   -317.65533333	   -322.42200000	   -321.60300000	   -326.57766667	   -320.06033333	   -325.62433334	   -321.75466667	   -326.05766667	   -324.50200000	   -324.91800000	   -326.31766667	   -325.97966667	   -325.01766667
      0.39779978	   -306.36700000	   -320.84900000	   -304.99766667	   -304.99766667	   -324.02966667	   -321.20000000	   -327.43133333	   -319.73533333	   -301.67400000	   -305.75600000	   -319.10700000	   -317.44733335	   -329.06933335	   -327.08033333	   -328.98700000	   -326.61666667	   -326.61666667	   -327.15400000	   -328.15499999	   -326.96333332	   -321.75900000	   -317.73333333	   -322.84666667	   -317.65533333	   -322.42200000	   -321.60300000	   -326.57766667	   -320.06033333	   -325.62433334	   -321.75466667	   -326.05766667	   -324.50200000	   -324.91800000	   -326.31766667	   -325.97966667	   -325.01766667	   -306.36700000	   -320.84900000	   -304.99766667	   -304.99766667	   -324.02966667	   -321.20000000	   -327.43133333	   -319.73533333	   -301.67400000	   -305.75600000	   -319.10700000	   -317.44733335	   -329.06933335	   -327.08033333	   -328.98700000	   -326.61666667	   -326.61666667	   -327.15400000	   -328.15499999	   -326.96333332	   -321.75900000	   -317.73333333	   -322.84666667	   -317.65533333	   -322.42200000	   -321.60300000	   -326.57766667	   -320.06033333	   -325.62433334	   -321.75466667	   -326.05766667	   -324.50200000	   -324.91800000	   -326.31766667	   -325.97966667	   -325.01766667
      0.40074644	   -306.36700000	   -320.84900000	   -304.99766667	   -304.99766667	   -324.02966667	   -321.20000000	   -327.43133333	   -319.73533333	   -301.67400000	   -305.75600000	   -319.10700000	   -317.44733335	   -329.06933335	   -327.08033333	   -328.98700000	   -326.61666667	   -326.61666667	   -327.15400000	   -328.15499999	   -326.96333332	   -321.75900000	   -317.73333333	   -322.84666667	   -317.65533333	   -322.42200000	   -321.60300000	   -326.57766667	   -320.06033333	   -325.62433334	   -321.75466667	   -326.05766667	   -324.50200000	   -324.91800000	   -326.31766667	   -325.97966667	   -325.01766667	   -306.36700000	   -320.84900000	   -304.99766667	   -304.99766667	   -324.02966667	   -321.20000000	   -327.43133333	   -319.73533333	   -301.67400000	   -305.75600000	   -319.10700000	   -317.44733335	   -329.06933335	   -327.08033333	   -328.98700000	   -326.61666667	   -326.61666667	   -327.15400000	   -328.15499999	   -326.96333332	   -321.75900000	   -317.73333333	   -322.84666667	   -317.65533333	   -322.42200000	   -321.60300000	   -326.57766667	   -320.06033333	   -325.62433334	   -321.75466667	   -326.05766667	   -324.50200000	   -324.91800000	   -326.31766667	   -325.97966667	   -325.01766667
      0.40369310	   -306.36700000	   -320.84900000	   -304.99766667	   -304.99766667	   -324.02966667	   -321.20000000	   -327.43133333	   -319.73533333	   -301.67400000	   -305.75600000	   -319.10700000	   -317.44733335	   -329.06933335	   -327.08033333	   -328.98700000	   -326.61666667	   -326.61666667	   -327.15400000	   -328.15499999	   -326.96333332	   -321.75900000	   -317.73333333	   -322.84666667	   -317.65533333	   -322.42200000	   -321.60300000	   -326.57766667	   -320.06033333	   -325.62433334	   -321.75466667	   -326.05766667	   -324.50200000	   -324.91800000	   -326.31766667	   -325.97966667	   -325.01766667	   -306.36700000	   -320.84900000	   -304.99766667	   -304.99766667	   -324.02966667	   -321.20000000	   -327.43133333	   -319.73533333	   -301.67400000	   -305.75600000	   -319.10700000	   -317.44733335	   -329.06933335	   -327.08033333	   -328.98700000	   -326.61666667	   -326.61666667	   -327.15400000	   -328.15499999	   -326.96333332	   -321.75900000	   -317.73333333	   -322.84666667	   -317.65533333	   -322.42200000	   -321.60300000	   -326.57766667	   -320.06033333	   -325.62433334	   -321.75466667	   -326.05766667	   -324.50200000	   -324.91800000	   -326.31766667	   -325.97966667	   -325.01766667
      0.40663977	   -306.36700000	   -320.84900000	   -304.99766667	   -304.99766667	   -324.02966667	   -321.20000000	   -327.43133333	   -319.73533333	   -301.67400000	   -305.75600000	   -319.10700000	   -317.44733335	   -329.06933335	   -327.08033333	   -328.98700000	   -326.61666667	   -326.61666667	   -327.15400000	   -328.15499999	   -326.96333332	   -321.75900000	   -317.73333333	   -322.84666667	   -317.65533333	   -322.42200000	   -321.60300000	   -326.57766667	   -320.06033333	   -325.62433334	   -321.75466667	   -326.05766667	   -324.50200000	   -324.91800000	   -326.31766667	   -325.97966667	   -325.01766667	   -306.36700000	   -320.84900000	   -304.99766667	   -304.99766667	   -324.02966667	   -321.20000000	   -327.43133333	   -319.73533333	   -301.67400000	   -305.75600000	   -319.10700000	   -317.44733335	   -329.06933335	   -327.08033333	   -328.98700000	   -326.61666667	   -326.61666667	   -327.15400000	   -328.15499999	   -326.96333332	   -321.75900000	   -317.73333333	   -322.84666667	   -317.65533333	   -322.42200000	   -321.60300000	   -326.57766667	   -320.06033333	   -325.62433334	   -321.75466667	   -326.05766667	   -324.50200000	   -324.91800000	   -326.31766667	   -325.97966667	   -325.01766667
      0.40958644	   -306.36700000	   -320.84900000	   -304.99766667	   -304.99766667	   -324.02966667	   -321.20000000	   -327.43133333	   -319.73533333	   -301.67400000	   -305.75600000	   -319.10700000	   -317.44733335	   -329.06933335	   -327.08033333	   -328.98700000	   -326.61666667	   -326.61666667	   -327.15400000	   -328.15499999	   -326.96333332	   -321.75900000	   -317.73333333	   -322.84666667	   -317.65533333	   -322.42200000	   -321.60300000	   -326.57766667	   -320.06033333	   -325.62433334	   -321.75466667	   -326.05766667	   -324.50200000	   -324.91800000	   -326.31766667	   -325.97966667	   -325.01766667	   -306.36700000	   -320.84900000	   -304.99766667	   -304.99766667	   -324.02966667	   -321.20000000	   -327.43133333	   -319.73533333	   -301.67400000	   -305.75600000	   -319.10700000	   -317.44733335	   -329.06933335	   -327.08033333	   -328.98700000	   -326.61666667	   -326.61666667	   -327.15400000	   -328.15499999	   -326.96333332	   -321.75900000	   -317.73333333	   -322.84666667	   -317.65533333	   -322.42200000	   -321.60300000	   -326.57766667	   -320.06033333	   -325.62433334	   -321.75466667	   -326.05766667	   -324.50200000	   -324.91800000	   -326.31766667	   -325.97966667	   -325.01766667
      0.41253310	   -306.36700000	   -320.84900000	   -304.99766667	   -304.99766667	   -324.02966667	   -321.20000000	   -327.43133333	   -319.73533333	   -301.67400000	   -305.75600000	   -319.10700000	   -317.44733335	   -329.06933335	   -327.08033333	   -328.98700000	   -326.61666667	   -326.61666667	   -327.15400000	   -328.15499999	   -326.96333332	   -321.75900000	   -317.73333333	   -322.84666667	   -317.65533333	   -322.42200000	   -321.60300000	   -326.57766667	   -320.06033333	   -325.62433334	   -321.75466667	   -326.05766667	   -324.50200000	   -324.91800000	   -326.31766667	   -325.97966667	   -325.01766667	   -306.36700000	   -320.84900000	   -304.99766667	   -304.99766667	   -324.02966667	   -321.20000000	   -327.43133333	   -319.73533333	   -301.67400000	   -305.75600000	   -319.10700000	   -317.44733335	   -329.06933335	   -327.08033333	   -328.98700000	   -326.61666667	   -326.61666667	   -327.15400000	   -328.15499999	   -326.96333332	   -321.75900000	   -317.73333333	   -322.84666667	   -317.65533333	   -322.42200000	   -321.60300000	   -326.57766667	   -320.06033333	   -325.62433334	   -321.75466667	   -326.05766667	   -324.50200000	   -324.91800000	   -326.31766667	   -325.97966667	   -325.01766667
      0.41547976	   -306.36700000	   -320.84900000	   -304.99766667	   -304.99766667	   -324.02966667	   -321.20000000	   -327.43133333	   -319.73533333	   -301.67400000	   -305.75600000	   -319.10700000	   -317.44733335	   -329.06933335	   -327.08033333	   -328.98700000	   -326.61666667	   -326.61666667	   -327.15400000	   -328.15499999	   -326.96333332	   -321.75900000	   -317.73333333	   -322.84666667	   -317.65533333	   -322.42200000	   -321.60300000	   -326.57766667	   -320.06033333	   -325.62433334	   -321.75466667	   -326.05766667	   -324.50200000	   -324.91800000	   -326.31766667	   -325.97966667	   -325.01766667	   -306.36700000	   -320.84900000	   -304.99766667	   -304.99766667	   -324.02966667	   -321.20000000	   -327.43133333	   -319.73533333	   -301.67400000	   -305.75600000	   -319.10700000	   -317.44733335	   -329.06933335	   -327.08033333	   -328.98700000	   -326.61666667	   -326.61666667	   -327.15400000	   -328.15499999	   -326.96333332	   -321.75900000	   -317.73333333	   -322.84666667	   -317.65533333	   -322.42200000	   -321.60300000	   -326.57766667	   -320.06033333	   -325.62433334	   -321.75466667	   -326.05766667	   -324.50200000	   -324.91800000	   -326.31766667	   -325.97966667	   -325.01766667
      0.41842643	   -306.36700000	   -320.84900000	   -304.99766667	   -304.99766667	   -324.02966667	   -321.20000000	   -327.43133333	   -319.73533333	   -301.67400000	   -305.75600000	   -319.10700000	   -317.44733335	   -329.06933335	   -327.08033333	   -328.98700000	   -326.61666667	   -326.61666667	   -327.15400000	   -328.15499999	   -326.96333332	   -321.75900000	   -317.73333333	   -322.84666667	   -317.65533333	   -322.42200000	   -321.60300000	   -326.57766667	   -320.06033333	   -325.62433334	   -321.75466667	   -326.05766667	   -324.50200000	   -324.91800000	   -326.31766667	   -325.97966667	   -325.01766667	   -306.36700000	   -320.84900000	   -304.99766667	   -304.99766667	   -324.02966667	   -321.20000000	   -327.43133333	   -319.73533333	   -301.67400000	   -305.75600000	   -319.10700000	   -317.44733335	   -329.06933335	   -327.08033333	   -328.98700000	   -326.61666667	   -326.61666667	   -327.15400000	   -328.15499999	   -326.96333332	   -321.75900000	   -317.73333333	   -322.84666667	   -317.65533333	   -322.42200000	   -321.60300000	   -326.57766667	   -320.06033333	   -325.62433334	   -321.75466667	   -326.05766667	   -324.50200000	   -324.91800000	   -326.31766667	   -325.97966667	   -325.01766667
      0.42137310	   -306.36700000	   -320.84900000	   -304.99766667	   -304.99766667	   -324.02966667	   -321.20000000	   -327.43133333	   -319.73533333	   -301.67400000	   -305.75600000	   -319.10700000	   -317.44733335	   -329.06933335	   -327.08033333	   -328.98700000	   -326.61666667	   -326.61666667	   -327.15400000	   -328.15499999	   -326.96333332	   -321.75900000	   -317.73333333	   -322.84666667	   -317.65533333	   -322.42200000	   -321.60300000	   -326.57766667	   -320.06033333	   -325.62433334	   -321.75466667	   -326.05766667	   -324.50200000	   -324.91800000	   -326.31766667	   -325.97966667	   -325.01766667	   -306.36700000	   -320.84900000	   -304.99766667	   -304.99766667	   -324.02966667	   -321.20000000	   -327.43133333	   -319.73533333	   -301.67400000	   -305.75600000	   -319.10700000	   -317.44733335	   -329.06933335	   -327.08033333	   -328.98700000	   -326.61666667	   -326.61666667	   -327.15400000	   -328.15499999	   -326.96333332	   -321.75900000	   -317.73333333	   -322.84666667	   -317.65533333	   -322.42200000	   -321.60300000	   -326.57766667	   -320.06033333	   -325.62433334	   -321.75466667	   -326.05766667	   -324.50200000	   -324.91800000	   -326.31766667	   -325.97966667	   -325.01766667
      0.42431976	   -306.36700000	   -320.84900000	   -304.99766667	   -304.99766667	   -324.02966667	   -321.20000000	   -327.43133333	   -319.73533333	   -301.67400000	   -305.75600000	   -319.10700000	   -317.44733335	   -329.06933335	   -327.08033333	   -328.98700000	   -326.61666667	   -326.61666667	   -327.15400000	   -328.15499999	   -326.96333332	   -321.75900000	   -317.73333333	   -322.84666667	   -317.65533333	   -322.42200000	   -321.60300000	   -326.57766667	   -320.06033333	   -325.62433334	   -321.75466667	   -326.05766667	   -324.50200000	   -324.91800000	   -326.31766667	   -325.97966667	   -325.01766667	   -306.36700000	   -320.84900000	   -304.99766667	   -304.99766667	   -324.02966667	   -321.20000000	   -327.43133333	   -319.73533333	   -301.67400000	   -305.75600000	   -319.10700000	   -317.44733335	   -329.06933335	   -327.08033333	   -328.98700000	   -326.61666667	   -326.61666667	   -327.15400000	   -328.15499999	   -326.96333332	   -321.75900000	   -317.73333333	   -322.84666667	   -317.65533333	   -322.42200000	   -321.60300000	   -326.57766667	   -320.06033333	   -325.62433334	   -321.75466667	   -326.05766667	   -324.50200000	   -324.91800000	   -326.31766667	   -325.97966667	   -325.01766667
      0.42726642	   -306.36700000	   -320.84900000	   -304.99766667	   -304.99766667	   -324.02966667	   -321.20000000	   -327.43133333	   -319.73533333	   -301.67400000	   -305.75600000	   -319.10700000	   -317.44733335	   -329.06933335	   -327.08033333	   -328.98700000	   -326.61666667	   -326.61666667	   -327.15400000	   -328.15499999	   -326.96333332	   -321.75900000	   -317.73333333	   -322.84666667	   -317.65533333	   -322.42200000	   -321.60300000	   -326.57766667	   -320.06033333	   -325.62433334	   -321.75466667	   -326.05766667	   -324.50200000	   -324.91800000	   -326.31766667	   -325.97966667	   -325.01766667	   -306.36700000	   -320.84900000	   -304.99766667	   -304.99766667	   -324.02966667	   -321.20000000	   -327.43133333	   -319.73533333	   -301.67400000	   -305.75600000	   -319.10700000	   -317.44733335	   -329.06933335	   -327.08033333	   -328.98700000	   -326.61666667	   -326.61666667	   -327.15400000	   -328.15499999	   -326.96333332	   -321.75900000	   -317.73333333	   -322.84666667	   -317.65533333	   -322.42200000	   -321.60300000	   -326.57766667	   -320.06033333	   -325.62433334	   -321.75466667	   -326.05766667	   -324.50200000	   -324.91800000	   -326.31766667	   -325.97966667	   -325.01766667
      0.43021309	   -306.36700000	   -320.84900000	   -304.99766667	   -304.99766667	   -324.02966667	   -321.20000000	   -327.43133333	   -319.73533333	   -301.67400000	   -305.75600000	   -319.10700000	   -317.44733335	   -329.06933335	   -327.08033333	   -328.98700000	   -326.61666667	   -326.61666667	   -327.15400000	   -328.15499999	   -326.96333332	   -321.75900000	   -317.73333333	   -322.84666667	   -317.65533333	   -322.42200000	   -321.60300000	   -326.57766667	   -320.06033333	   -325.62433334	   -321.75466667	   -326.05766667	   -324.50200000	   -324.91800000	   -326.31766667	   -325.97966667	   -325.01766667	   -306.36700000	   -320.84900000	   -304.99766667	   -304.99766667	   -324.02966667	   -321.20000000	   -327.43133333	   -319.73533333	   -301.67400000	   -305.75600000	   -319.10700000	   -317.44733335	   -329.06933335	   -327.08033333	   -328.98700000	   -326.61666667	   -326.61666667	   -327.15400000	   -328.15499999	   -326.96333332	   -321.75900000	   -317.73333333	   -322.84666667	   -317.65533333	   -322.42200000	   -321.60300000	   -326.57766667	   -320.06033333	   -325.62433334	   -321.75466667	   -326.05766667	   -324.50200000	   -324.91800000	   -326.31766667	   -325.97966667	   -325.01766667
      0.43315975	   -306.36700000	   -320.84900000	   -304.99766667	   -304.99766667	   -324.02966667	   -321.20000000	   -327.43133333	   -319.73533333	   -301.67400000	   -305.75600000	   -319.10700000	   -317.44733335	   -329.06933335	   -327.08033333	   -328.98700000	   -326.61666667	   -326.61666667	   -327.15400000	   -328.15499999	   -326.96333332	   -321.75900000	   -317.73333333	   -322.84666667	   -317.65533333	   -322.42200000	   -321.60300000	   -326.57766667	   -320.06033333	   -325.62433334	   -321.75466667	   -326.05766667	   -324.50200000	   -324.91800000	   -326.31766667	   -325.97966667	   -325.01766667	   -306.36700000	   -320.84900000	   -304.99766667	   -304.99766667	   -324.02966667	   -321.20000000	   -327.43133333	   -319.73533333	   -301.67400000	   -305.75600000	   -319.10700000	   -317.44733335	   -329.06933335	   -327.08033333	   -328.98700000	   -326.61666667	   -326.61666667	   -327.15400000	   -328.15499999	   -326.96333332	   -321.75900000	   -317.73333333	   -322.84666667	   -317.65533333	   -322.42200000	   -321.60300000	   -326.57766667	   -320.06033333	   -325.62433334	   -321.75466667	   -326.05766667	   -324.50200000	   -324.91800000	   -326.31766667	   -325.97966667	   -325.01766667
      0.43610642	   -306.36700000	   -320.84900000	   -304.99766667	   -304.99766667	   -324.02966667	   -321.20000000	   -327.43133333	   -319.73533333	   -301.67400000	   -305.75600000	   -319.10700000	   -317.44733335	   -329.06933335	   -327.08033333	   -328.98700000	   -326.61666667	   -326.61666667	   -327.15400000	   -328.15499999	   -326.96333332	   -321.75900000	   -317.73333333	   -322.84666667	   -317.65533333	   -322.42200000	   -321.60300000	   -326.57766667	   -320.06033333	   -325.62433334	   -321.75466667	   -326.05766667	   -324.50200000	   -324.91800000	   -326.31766667	   -325.97966667	   -325.01766667	   -306.36700000	   -320.84900000	   -304.99766667	   -304.99766667	   -324.02966667	   -321.20000000	   -327.43133333	   -319.73533333	   -301.67400000	   -305.75600000	   -319.10700000	   -317.44733335	   -329.06933335	   -327.08033333	   -328.98700000	   -326.61666667	   -326.61666667	   -327.15400000	   -328.15499999	   -326.96333332	   -321.75900000	   -317.73333333	   -322.84666667	   -317.65533333	   -322.42200000	   -321.60300000	   -326.57766667	   -320.06033333	   -325.62433334	   -321.75466667	   -326.05766667	   -324.50200000	   -324.91800000	   -326.31766667	   -325.97966667	   -325.01766667
      0.43905308	   -306.36700000	   -320.84900000	   -304.99766667	   -304.99766667	   -324.02966667	   -321.20000000	   -327.43133333	   -319.73533333	   -301.67400000	   -305.75600000	   -319.10700000	   -317.44733335	   -329.06933335	   -327.08033333	   -328.98700000	   -326.61666667	   -326.61666667	   -327.15400000	   -328.15499999	   -326.96333332	   -321.75900000	   -317.73333333	   -322.84666667	   -317.65533333	   -322.42200000	   -321.60300000	   -326.57766667	   -320.06033333	   -325.62433334	   -321.75466667	   -326.05766667	   -324.50200000	   -324.91800000	   -326.31766667	   -325.97966667	   -325.01766667	   -306.36700000	   -320.84900000	   -304.99766667	   -304.99766667	   -324.02966667	   -321.20000000	   -327.43133333	   -319.73533333	   -301.67400000	   -305.75600000	   -319.10700000	   -317.44733335	   -329.06933335	   -327.08033333	   -328.98700000	   -326.61666667	   -326.61666667	   -327.15400000	   -328.15499999	   -326.96333332	   -321.75900000	   -317.73333333	   -322.84666667	   -317.65533333	   -322.42200000	   -321.60300000	   -326.57766667	   -320.06033333	   -325.62433334	   -321.75466667	   -326.05766667	   -324.50200000	   -324.91800000	   -326.31766667	   -325.97966667	   -325.01766667
      0.44199975	   -306.36700000	   -320.84900000	   -304.99766667	   -304.99766667	   -324.02966667	   -321.20000000	   -327.43133333	   -319.73533333	   -301.67400000	   -305.75600000	   -319.10700000	   -317.44733335	   -329.06933335	   -327.08033333	   -328.98700000	   -326.61666667	   -326.61666667	   -327.15400000	   -328.15499999	   -326.96333332	   -321.75900000	   -317.73333333	   -322.84666667	   -317.65533333	   -322.42200000	   -321.60300000	   -326.57766667	   -320.06033333	   -325.62433334	   -321.75466667	   -326.05766667	   -324.50200000	   -324.91800000	   -326.31766667	   -325.97966667	   -325.01766667	   -306.36700000	   -320.84900000	   -304.99766667	   -304.99766667	   -324.02966667	   -321.20000000	   -327.43133333	   -319.73533333	   -301.67400000	   -305.75600000	   -319.10700000	   -317.44733335	   -329.06933335	   -327.08033333	   -328.98700000	   -326.61666667	   -326.61666667	   -327.15400000	   -328.15499999	   -326.96333332	   -321.75900000	   -317.73333333	   -322.84666667	   -317.65533333	   -322.42200000	   -321.60300000	   -326.57766667	   -320.06033333	   -325.62433334	   -321.75466667	   -326.05766667	   -324.50200000	   -324.91800000	   -326.31766667	   -325.97966667	   -325.01766667
      0.44494641	   -306.36700000	   -320.84900000	   -304.99766667	   -304.99766667	   -324.02966667	   -321.20000000	   -327.43133333	   -319.73533333	   -301.67400000	   -305.75600000	   -319.10700000	   -317.44733335	   -329.06933335	   -327.08033333	   -328.98700000	   -326.61666667	   -326.61666667	   -327.15400000	   -328.15499999	   -326.96333332	   -321.75900000	   -317.73333333	   -322.84666667	   -317.65533333	   -322.42200000	   -321.60300000	   -326.57766667	   -320.06033333	   -325.62433334	   -321.75466667	   -326.05766667	   -324.50200000	   -324.91800000	   -326.31766667	   -325.97966667	   -325.01766667	   -306.36700000	   -320.84900000	   -304.99766667	   -304.99766667	   -324.02966667	   -321.20000000	   -327.43133333	   -319.73533333	   -301.67400000	   -305.75600000	   -319.10700000	   -317.44733335	   -329.06933335	   -327.08033333	   -328.98700000	   -326.61666667	   -326.61666667	   -327.15400000	   -328.15499999	   -326.96333332	   -321.75900000	   -317.73333333	   -322.84666667	   -317.65533333	   -322.42200000	   -321.60300000	   -326.57766667	   -320.06033333	   -325.62433334	   -321.75466667	   -326.05766667	   -324.50200000	   -324.91800000	   -326.31766667	   -325.97966667	   -325.01766667
      0.44789308	   -306.36700000	   -320.84900000	   -304.99766667	   -304.99766667	   -324.02966667	   -321.20000000	   -327.43133333	   -319.73533333	   -301.67400000	   -305.75600000	   -319.10700000	   -317.44733335	   -329.06933335	   -327.08033333	   -328.98700000	   -326.61666667	   -326.61666667	   -327.15400000	   -328.15499999	   -326.96333332	   -321.75900000	   -317.73333333	   -322.84666667	   -317.65533333	   -322.42200000	   -321.60300000	   -326.57766667	   -320.06033333	   -325.62433334	   -321.75466667	   -326.05766667	   -324.50200000	   -324.91800000	   -326.31766667	   -325.97966667	   -325.01766667	   -306.36700000	   -320.84900000	   -304.99766667	   -304.99766667	   -324.02966667	   -321.20000000	   -327.43133333	   -319.73533333	   -301.67400000	   -305.75600000	   -319.10700000	   -317.44733335	   -329.06933335	   -327.08033333	   -328.98700000	   -326.61666667	   -326.61666667	   -327.15400000	   -328.15499999	   -326.96333332	   -321.75900000	   -317.73333333	   -322.84666667	   -317.65533333	   -322.42200000	   -321.60300000	   -326.57766667	   -320.06033333	   -325.62433334	   -321.75466667	   -326.05766667	   -324.50200000	   -324.91800000	   -326.31766667	   -325.97966667	   -325.01766667
      0.45083974	   -306.36700000	   -320.84900000	   -304.99766667	   -304.99766667	   -324.02966667	   -321.20000000	   -327.43133333	   -319.73533333	   -301.67400000	   -305.75600000	   -319.10700000	   -317.44733335	   -329.06933335	   -327.08033333	   -328.98700000	   -326.61666667	   -326.61666667	   -327.15400000	   -328.15499999	   -326.96333332	   -321.75900000	   -317.73333333	   -322.84666667	   -317.65533333	   -322.42200000	   -321.60300000	   -326.57766667	   -320.06033333	   -325.62433334	   -321.75466667	   -326.05766667	   -324.50200000	   -324.91800000	   -326.31766667	   -325.97966667	   -325.01766667	   -306.36700000	   -320.84900000	   -304.99766667	   -304.99766667	   -324.02966667	   -321.20000000	   -327.43133333	   -319.73533333	   -301.67400000	   -305.75600000	   -319.10700000	   -317.44733335	   -329.06933335	   -327.08033333	   -328.98700000	   -326.61666667	   -326.61666667	   -327.15400000	   -328.15499999	   -326.96333332	   -321.75900000	   -317.73333333	   -322.84666667	   -317.65533333	   -322.42200000	   -321.60300000	   -326.57766667	   -320.06033333	   -325.62433334	   -321.75466667	   -326.05766667	   -324.50200000	   -324.91800000	   -326.31766667	   -325.97966667	   -325.01766667
      0.45378641	   -306.36700000	   -320.84900000	   -304.99766667	   -304.99766667	   -324.02966667	   -321.20000000	   -327.43133333	   -319.73533333	   -301.67400000	   -305.75600000	   -319.10700000	   -317.44733335	   -329.06933335	   -327.08033333	   -328.98700000	   -326.61666667	   -326.61666667	   -327.15400000	   -328.15499999	   -326.96333332	   -321.75900000	   -317.73333333	   -322.84666667	   -317.65533333	   -322.42200000	   -321.60300000	   -326.57766667	   -320.06033333	   -325.62433334	   -321.75466667	   -326.05766667	   -324.50200000	   -324.91800000	   -326.31766667	   -325.97966667	   -325.01766667	   -306.36700000	   -320.84900000	   -304.99766667	   -304.99766667	   -324.02966667	   -321.20000000	   -327.43133333	   -319.73533333	   -301.67400000	   -305.75600000	   -319.10700000	   -317.44733335	   -329.06933335	   -327.08033333	   -328.98700000	   -326.61666667	   -326.61666667	   -327.15400000	   -328.15499999	   -326.96333332	   -321.75900000	   -317.73333333	   -322.84666667	   -317.65533333	   -322.42200000	   -321.60300000	   -326.57766667	   -320.06033333	   -325.62433334	   -321.75466667	   -326.05766667	   -324.50200000	   -324.91800000	   -326.31766667	   -325.97966667	   -325.01766667
      0.45673307	   -306.36700000	   -320.84900000	   -304.99766667	   -304.99766667	   -324.02966667	   -321.20000000	   -327.43133333	   -319.73533333	   -301.67400000	   -305.75600000	   -319.10700000	   -317.44733335	   -329.06933335	   -327.08033333	   -328.98700000	   -326.61666667	   -326.61666667	   -327.15400000	   -328.15499999	   -326.96333332	   -321.75900000	   -317.73333333	   -322.84666667	   -317.65533333	   -322.42200000	   -321.60300000	   -326.57766667	   -320.06033333	   -325.62433334	   -321.75466667	   -326.05766667	   -324.50200000	   -324.91800000	   -326.31766667	   -325.97966667	   -325.01766667	   -306.36700000	   -320.84900000	   -304.99766667	   -304.99766667	   -324.02966667	   -321.20000000	   -327.43133333	   -319.73533333	   -301.67400000	   -305.75600000	   -319.10700000	   -317.44733335	   -329.06933335	   -327.08033333	   -328.98700000	   -326.61666667	   -326.61666667	   -327.15400000	   -328.15499999	   -326.96333332	   -321.75900000	   -317.73333333	   -322.84666667	   -317.65533333	   -322.42200000	   -321.60300000	   -326.57766667	   -320.06033333	   -325.62433334	   -321.75466667	   -326.05766667	   -324.50200000	   -324.91800000	   -326.31766667	   -325.97966667	   -325.01766667
      0.45967974	   -306.36700000	   -320.84900000	   -304.99766667	   -304.99766667	   -324.02966667	   -321.20000000	   -327.43133333	   -319.73533333	   -301.67400000	   -305.75600000	   -319.10700000	   -317.44733335	   -329.06933335	   -327.08033333	   -328.98700000	   -326.61666667	   -326.61666667	   -327.15400000	   -328.15499999	   -326.96333332	   -321.75900000	   -317.73333333	   -322.84666667	   -317.65533333	   -322.42200000	   -321.60300000	   -326.57766667	   -320.06033333	   -325.62433334	   -321.75466667	   -326.05766667	   -324.50200000	   -324.91800000	   -326.31766667	   -325.97966667	   -325.01766667	   -306.36700000	   -320.84900000	   -304.99766667	   -304.99766667	   -324.02966667	   -321.20000000	   -327.43133333	   -319.73533333	   -301.67400000	   -305.75600000	   -319.10700000	   -317.44733335	   -329.06933335	   -327.08033333	   -328.98700000	   -326.61666667	   -326.61666667	   -327.15400000	   -328.15499999	   -326.96333332	   -321.75900000	   -317.73333333	   -322.84666667	   -317.65533333	   -322.42200000	   -321.60300000	   -326.57766667	   -320.06033333	   -325.62433334	   -321.75466667	   -326.05766667	   -324.50200000	   -324.91800000	   -326.31766667	   -325.97966667	   -325.01766667
      0.46262640	   -306.36700000	   -320.84900000	   -304.99766667	   -304.99766667	   -324.02966667	   -321.20000000	   -327.43133333	   -319.73533333	   -301.67400000	   -305.75600000	   -319.10700000	   -317.44733335	   -329.06933335	   -327.08033333	   -328.98700000	   -326.61666667	   -326.61666667	   -327.15400000	   -328.15499999	   -326.96333332	   -321.75900000	   -317.73333333	   -322.84666667	   -317.65533333	   -322.42200000	   -321.60300000	   -326.57766667	   -320.06033333	   -325.62433334	   -321.75466667	   -326.05766667	   -324.50200000	   -324.91800000	   -326.31766667	   -325.97966667	   -325.01766667	   -306.36700000	   -320.84900000	   -304.99766667	   -304.99766667	   -324.02966667	   -321.20000000	   -327.43133333	   -319.73533333	   -301.67400000	   -305.75600000	   -319.10700000	   -317.44733335	   -329.06933335	   -327.08033333	   -328.98700000	   -326.61666667	   -326.61666667	   -327.15400000	   -328.15499999	   -326.96333332	   -321.75900000	   -317.73333333	   -322.84666667	   -317.65533333	   -322.42200000	   -321.60300000	   -326.57766667	   -320.06033333	   -325.62433334	   -321.75466667	   -326.05766667	   -324.50200000	   -324.91800000	   -326.31766667	   -325.97966667	   -325.01766667
      0.46557307	   -306.36700000	   -320.84900000	   -304.99766667	   -304.99766667	   -324.02966667	   -321.20000000	   -327.43133333	   -319.73533333	   -301.67400000	   -305.75600000	   -319.10700000	   -317.44733335	   -329.06933335	   -327.08033333	   -328.98700000	   -326.61666667	   -326.61666667	   -327.15400000	   -328.15499999	   -326.96333332	   -321.75900000	   -317.73333333	   -322.84666667	   -317.65533333	   -322.42200000	   -321.60300000	   -326.57766667	   -320.06033333	   -325.62433334	   -321.75466667	   -326.05766667	   -324.50200000	   -324.91800000	   -326.31766667	   -325.97966667	   -325.01766667	   -306.36700000	   -320.84900000	   -304.99766667	   -304.99766667	   -324.02966667	   -321.20000000	   -327.43133333	   -319.73533333	   -301.67400000	   -305.75600000	   -319.10700000	   -317.44733335	   -329.06933335	   -327.08033333	   -328.98700000	   -326.61666667	   -326.61666667	   -327.15400000	   -328.15499999	   -326.96333332	   -321.75900000	   -317.73333333	   -322.84666667	   -317.65533333	   -322.42200000	   -321.60300000	   -326.57766667	   -320.06033333	   -325.62433334	   -321.75466667	   -326.05766667	   -324.50200000	   -324.91800000	   -326.31766667	   -325.97966667	   -325.01766667
      0.46851973	   -306.36700000	   -320.84900000	   -304.99766667	   -304.99766667	   -324.02966667	   -321.20000000	   -327.43133333	   -319.73533333	   -301.67400000	   -305.75600000	   -319.10700000	   -317.44733335	   -329.06933335	   -327.08033333	   -328.98700000	   -326.61666667	   -326.61666667	   -327.15400000	   -328.15499999	   -326.96333332	   -321.75900000	   -317.73333333	   -322.84666667	   -317.65533333	   -322.42200000	   -321.60300000	   -326.57766667	   -320.06033333	   -325.62433334	   -321.75466667	   -326.05766667	   -324.50200000	   -324.91800000	   -326.31766667	   -325.97966667	   -325.01766667	   -306.36700000	   -320.84900000	   -304.99766667	   -304.99766667	   -324.02966667	   -321.20000000	   -327.43133333	   -319.73533333	   -301.67400000	   -305.75600000	   -319.10700000	   -317.44733335	   -329.06933335	   -327.08033333	   -328.98700000	   -326.61666667	   -326.61666667	   -327.15400000	   -328.15499999	   -326.96333332	   -321.75900000	   -317.73333333	   -322.84666667	   -317.65533333	   -322.42200000	   -321.60300000	   -326.57766667	   -320.06033333	   -325.62433334	   -321.75466667	   -326.05766667	   -324.50200000	   -324.91800000	   -326.31766667	   -325.97966667	   -325.01766667
      0.47146640	   -306.36700000	   -320.84900000	   -304.99766667	   -304.99766667	   -324.02966667	   -321.20000000	   -327.43133333	   -319.73533333	   -301.67400000	   -305.75600000	   -319.10700000	   -317.44733335	   -329.06933335	   -327.08033333	   -328.98700000	   -326.61666667	   -326.61666667	   -327.15400000	   -328.15499999	   -326.96333332	   -321.75900000	   -317.73333333	   -322.84666667	   -317.65533333	   -322.42200000	   -321.60300000	   -326.57766667	   -320.06033333	   -325.62433334	   -321.75466667	   -326.05766667	   -324.50200000	   -324.91800000	   -326.31766667	   -325.97966667	   -325.01766667	   -306.36700000	   -320.84900000	   -304.99766667	   -304.99766667	   -324.02966667	   -321.20000000	   -327.43133333	   -319.73533333	   -301.67400000	   -305.75600000	   -319.10700000	   -317.44733335	   -329.06933335	   -327.08033333	   -328.98700000	   -326.61666667	   -326.61666667	   -327.15400000	   -328.15499999	   -326.96333332	   -321.75900000	   -317.73333333	   -322.84666667	   -317.65533333	   -322.42200000	   -321.60300000	   -326.57766667	   -320.06033333	   -325.62433334	   -321.75466667	   -326.05766667	   -324.50200000	   -324.91800000	   -326.31766667	   -325.97966667	   -325.01766667
      0.47441307	   -306.36700000	   -320.84900000	   -304.99766667	   -304.99766667	   -324.02966667	   -321.20000000	   -327.43133333	   -319.73533333	   -301.67400000	   -305.75600000	   -319.10700000	   -317.44733335	   -329.06933335	   -327.08033333	   -328.98700000	   -326.61666667	   -326.61666667	   -327.15400000	   -328.15499999	   -326.96333332	   -321.75900000	   -317.73333333	   -322.84666667	   -317.65533333	   -322.42200000	   -321.60300000	   -326.57766667	   -320.06033333	   -325.62433334	   -321.75466667	   -326.05766667	   -324.50200000	   -324.91800000	   -326.31766667	   -325.97966667	   -325.01766667	   -306.36700000	   -320.84900000	   -304.99766667	   -304.99766667	   -324.02966667	   -321.20000000	   -327.43133333	   -319.73533333	   -301.67400000	   -305.75600000	   -319.10700000	   -317.44733335	   -329.06933335	   -327.08033333	   -328.98700000	   -326.61666667	   -326.61666667	   -327.15400000	   -328.15499999	   -326.96333332	   -321.75900000	   -317.73333333	   -322.84666667	   -317.65533333	   -322.42200000	   -321.60300000	   -326.57766667	   -320.06033333	   -325.62433334	   -321.75466667	   -326.05766667	   -324.50200000	   -324.91800000	   -326.31766667	   -325.97966667	   -325.01766667
      0.47735973	   -306.36700000	   -320.84900000	   -304.99766667	   -304.99766667	   -324.02966667	   -321.20000000	   -327.43133333	   -319.73533333	   -301.67400000	   -305.75600000	   -319.10700000	   -317.44733335	   -329.06933335	   -327.08033333	   -328.98700000	   -326.61666667	   -326.61666667	   -327.15400000	   -328.15499999	   -326.96333332	   -321.75900000	   -317.73333333	   -322.84666667	   -317.65533333	   -322.42200000	   -321.60300000	   -326.57766667	   -320.06033333	   -325.62433334	   -321.75466667	   -326.05766667	   -324.50200000	   -324.91800000	   -326.31766667	   -325.97966667	   -325.01766667	   -306.36700000	   -320.84900000	   -304.99766667	   -304.99766667	   -324.02966667	   -321.20000000	   -327.43133333	   -319.73533333	   -301.67400000	   -305.75600000	   -319.10700000	   -317.44733335	   -329.06933335	   -327.08033333	   -328.98700000	   -326.61666667	   -326.61666667	   -327.15400000	   -328.15499999	   -326.96333332	   -321.75900000	   -317.73333333	   -322.84666667	   -317.65533333	   -322.42200000	   -321.60300000	   -326.57766667	   -320.06033333	   -325.62433334	   -321.75466667	   -326.05766667	   -324.50200000	   -324.91800000	   -326.31766667	   -325.97966667	   -325.01766667
      0.48030639	   -306.36700000	   -320.84900000	   -304.99766667	   -304.99766667	   -324.02966667	   -321.20000000	   -327.43133333	   -319.73533333	   -301.67400000	   -305.75600000	   -319.10700000	   -317.44733335	   -329.06933335	   -327.08033333	   -328.98700000	   -326.61666667	   -326.61666667	   -327.15400000	   -328.15499999	   -326.96333332	   -321.75900000	   -317.73333333	   -322.84666667	   -317.65533333	   -322.42200000	   -321.60300000	   -326.57766667	   -320.06033333	   -325.62433334	   -321.75466667	   -326.05766667	   -324.50200000	   -324.91800000	   -326.31766667	   -325.97966667	   -325.01766667	   -306.36700000	   -320.84900000	   -304.99766667	   -304.99766667	   -324.02966667	   -321.20000000	   -327.43133333	   -319.73533333	   -301.67400000	   -305.75600000	   -319.10700000	   -317.44733335	   -329.06933335	   -327.08033333	   -328.98700000	   -326.61666667	   -326.61666667	   -327.15400000	   -328.15499999	   -326.96333332	   -321.75900000	   -317.73333333	   -322.84666667	   -317.65533333	   -322.42200000	   -321.60300000	   -326.57766667	   -320.06033333	   -325.62433334	   -321.75466667	   -326.05766667	   -324.50200000	   -324.91800000	   -326.31766667	   -325.97966667	   -325.01766667
      0.48325306	   -306.36700000	   -320.84900000	   -304.99766667	   -304.99766667	   -324.02966667	   -321.20000000	   -327.43133333	   -319.73533333	   -301.67400000	   -305.75600000	   -319.10700000	   -317.44733335	   -329.06933335	   -327.08033333	   -328.98700000	   -326.61666667	   -326.61666667	   -327.15400000	   -328.15499999	   -326.96333332	   -321.75900000	   -317.73333333	   -322.84666667	   -317.65533333	   -322.42200000	   -321.60300000	   -326.57766667	   -320.06033333	   -325.62433334	   -321.75466667	   -326.05766667	   -324.50200000	   -324.91800000	   -326.31766667	   -325.97966667	   -325.01766667	   -306.36700000	   -320.84900000	   -304.99766667	   -304.99766667	   -324.02966667	   -321.20000000	   -327.43133333	   -319.73533333	   -301.67400000	   -305.75600000	   -319.10700000	   -317.44733335	   -329.06933335	   -327.08033333	   -328.98700000	   -326.61666667	   -326.61666667	   -327.15400000	   -328.15499999	   -326.96333332	   -321.75900000	   -317.73333333	   -322.84666667	   -317.65533333	   -322.42200000	   -321.60300000	   -326.57766667	   -320.06033333	   -325.62433334	   -321.75466667	   -326.05766667	   -324.50200000	   -324.91800000	   -326.31766667	   -325.97966667	   -325.01766667
      0.48619973	   -306.36700000	   -320.84900000	   -304.99766667	   -304.99766667	   -324.02966667	   -321.20000000	   -327.43133333	   -319.73533333	   -301.67400000	   -305.75600000	   -319.10700000	   -317.44733335	   -329.06933335	   -327.08033333	   -328.98700000	   -326.61666667	   -326.61666667	   -327.15400000	   -328.15499999	   -326.96333332	   -321.75900000	   -317.73333333	   -322.84666667	   -317.65533333	   -322.42200000	   -321.60300000	   -326.57766667	   -320.06033333	   -325.62433334	   -321.75466667	   -326.05766667	   -324.50200000	   -324.91800000	   -326.31766667	   -325.97966667	   -325.01766667	   -306.36700000	   -320.84900000	   -304.99766667	   -304.99766667	   -324.02966667	   -321.20000000	   -327.43133333	   -319.73533333	   -301.67400000	   -305.75600000	   -319.10700000	   -317.44733335	   -329.06933335	   -327.08033333	   -328.98700000	   -326.61666667	   -326.61666667	   -327.15400000	   -328.15499999	   -326.96333332	   -321.75900000	   -317.73333333	   -322.84666667	   -317.65533333	   -322.42200000	   -321.60300000	   -326.57766667	   -320.06033333	   -325.62433334	   -321.75466667	   -326.05766667	   -324.50200000	   -324.91800000	   -326.31766667	   -325.97966667	   -325.01766667
      0.48914639	   -306.36700000	   -320.84900000	   -304.99766667	   -304.99766667	   -324.02966667	   -321.20000000	   -327.43133333	   -319.73533333	   -301.67400000	   -305.75600000	   -319.10700000	   -317.44733335	   -329.06933335	   -327.08033333	   -328.98700000	   -326.61666667	   -326.61666667	   -327.15400000	   -328.15499999	   -326.96333332	   -321.75900000	   -317.73333333	   -322.84666667	   -317.65533333	   -322.42200000	   -321.60300000	   -326.57766667	   -320.06033333	   -325.62433334	   -321.75466667	   -326.05766667	   -324.50200000	   -324.91800000	   -326.31766667	   -325.97966667	   -325.01766667	   -306.36700000	   -320.84900000	   -304.99766667	   -304.99766667	   -324.02966667	   -321.20000000	   -327.43133333	   -319.73533333	   -301.67400000	   -305.75600000	   -319.10700000	   -317.44733335	   -329.06933335	   -327.08033333	   -328.98700000	   -326.61666667	   -326.61666667	   -327.15400000	   -328.15499999	   -326.96333332	   -321.75900000	   -317.73333333	   -322.84666667	   -317.65533333	   -322.42200000	   -321.60300000	   -326.57766667	   -320.06033333	   -325.62433334	   -321.75466667	   -326.05766667	   -324.50200000	   -324.91800000	   -326.31766667	   -325.97966667	   -325.01766667
      0.49209306	   -306.36700000	   -320.84900000	   -304.99766667	   -304.99766667	   -324.02966667	   -321.20000000	   -327.43133333	   -319.73533333	   -301.67400000	   -305.75600000	   -319.10700000	   -317.44733335	   -329.06933335	   -327.08033333	   -328.98700000	   -326.61666667	   -326.61666667	   -327.15400000	   -328.15499999	   -326.96333332	   -321.75900000	   -317.73333333	   -322.84666667	   -317.65533333	   -322.42200000	   -321.60300000	   -326.57766667	   -320.06033333	   -325.62433334	   -321.75466667	   -326.05766667	   -324.50200000	   -324.91800000	   -326.31766667	   -325.97966667	   -325.01766667	   -306.36700000	   -320.84900000	   -304.99766667	   -304.99766667	   -324.02966667	   -321.20000000	   -327.43133333	   -319.73533333	   -301.67400000	   -305.75600000	   -319.10700000	   -317.44733335	   -329.06933335	   -327.08033333	   -328.98700000	   -326.61666667	   -326.61666667	   -327.15400000	   -328.15499999	   -326.96333332	   -321.75900000	   -317.73333333	   -322.84666667	   -317.65533333	   -322.42200000	   -321.60300000	   -326.57766667	   -320.06033333	   -325.62433334	   -321.75466667	   -326.05766667	   -324.50200000	   -324.91800000	   -326.31766667	   -325.97966667	   -325.01766667
      0.49503972	   -306.36700000	   -320.84900000	   -304.99766667	   -304.99766667	   -324.02966667	   -321.20000000	   -327.43133333	   -319.73533333	   -301.67400000	   -305.75600000	   -319.10700000	   -317.44733335	   -329.06933335	   -327.08033333	   -328.98700000	   -326.61666667	   -326.61666667	   -327.15400000	   -328.15499999	   -326.96333332	   -321.75900000	   -317.73333333	   -322.84666667	   -317.65533333	   -322.42200000	   -321.60300000	   -326.57766667	   -320.06033333	   -325.62433334	   -321.75466667	   -326.05766667	   -324.50200000	   -324.91800000	   -326.31766667	   -325.97966667	   -325.01766667	   -306.36700000	   -320.84900000	   -304.99766667	   -304.99766667	   -324.02966667	   -321.20000000	   -327.43133333	   -319.73533333	   -301.67400000	   -305.75600000	   -319.10700000	   -317.44733335	   -329.06933335	   -327.08033333	   -328.98700000	   -326.61666667	   -326.61666667	   -327.15400000	   -328.15499999	   -326.96333332	   -321.75900000	   -317.73333333	   -322.84666667	   -317.65533333	   -322.42200000	   -321.60300000	   -326.57766667	   -320.06033333	   -325.62433334	   -321.75466667	   -326.05766667	   -324.50200000	   -324.91800000	   -326.31766667	   -325.97966667	   -325.01766667
      0.49798639	   -306.36700000	   -320.84900000	   -304.99766667	   -304.99766667	   -324.02966667	   -321.20000000	   -327.43133333	   -319.73533333	   -301.67400000	   -305.75600000	   -319.10700000	   -317.44733335	   -329.06933335	   -327.08033333	   -328.98700000	   -326.61666667	   -326.61666667	   -327.15400000	   -328.15499999	   -326.96333332	   -321.75900000	   -317.73333333	   -322.84666667	   -317.65533333	   -322.42200000	   -321.60300000	   -326.57766667	   -320.06033333	   -325.62433334	   -321.75466667	   -326.05766667	   -324.50200000	   -324.91800000	   -326.31766667	   -325.97966667	   -325.01766667	   -306.36700000	   -320.84900000	   -304.99766667	   -304.99766667	   -324.02966667	   -321.20000000	   -327.43133333	   -319.73533333	   -301.67400000	   -305.75600000	   -319.10700000	   -317.44733335	   -329.06933335	   -327.08033333	   -328.98700000	   -326.61666667	   -326.61666667	   -327.15400000	   -328.15499999	   -326.96333332	   -321.75900000	   -317.73333333	   -322.84666667	   -317.65533333	   -322.42200000	   -321.60300000	   -326.57766667	   -320.06033333	   -325.62433334	   -321.75466667	   -326.05766667	   -324.50200000	   -324.91800000	   -326.31766667	   -325.97966667	   -325.01766667
      0.50093305	   -306.36700000	   -320.84900000	   -304.99766667	   -304.99766667	   -324.02966667	   -321.20000000	   -327.43133333	   -319.73533333	   -301.67400000	   -305.75600000	   -319.10700000	   -317.44733335	   -329.06933335	   -327.08033333	   -328.98700000	   -326.61666667	   -326.61666667	   -327.15400000	   -328.15499999	   -326.96333332	   -321.75900000	   -317.73333333	   -322.84666667	   -317.65533333	   -322.42200000	   -321.60300000	   -326.57766667	   -320.06033333	   -325.62433334	   -321.75466667	   -326.05766667	   -324.50200000	   -324.91800000	   -326.31766667	   -325.97966667	   -325.01766667	   -306.36700000	   -320.84900000	   -304.99766667	   -304.99766667	   -324.02966667	   -321.20000000	   -327.43133333	   -319.73533333	   -301.67400000	   -305.75600000	   -319.10700000	   -317.44733335	   -329.06933335	   -327.08033333	   -328.98700000	   -326.61666667	   -326.61666667	   -327.15400000	   -328.15499999	   -326.96333332	   -321.75900000	   -317.73333333	   -322.84666667	   -317.65533333	   -322.42200000	   -321.60300000	   -326.57766667	   -320.06033333	   -325.62433334	   -321.75466667	   -326.05766667	   -324.50200000	   -324.91800000	   -326.31766667	   -325.97966667	   -325.01766667
      0.50387971	   -306.36700000	   -320.84900000	   -304.99766667	   -304.99766667	   -324.02966667	   -321.20000000	   -327.43133333	   -319.73533333	   -301.67400000	   -305.75600000	   -319.10700000	   -317.44733335	   -329.06933335	   -327.08033333	   -328.98700000	   -326.61666667	   -326.61666667	   -327.15400000	   -328.15499999	   -326.96333332	   -321.75900000	   -317.73333333	   -322.84666667	   -317.65533333	   -322.42200000	   -321.60300000	   -326.57766667	   -320.06033333	   -325.62433334	   -321.75466667	   -326.05766667	   -324.50200000	   -324.91800000	   -326.31766667	   -325.97966667	   -325.01766667	   -306.36700000	   -320.84900000	   -304.99766667	   -304.99766667	   -324.02966667	   -321.20000000	   -327.43133333	   -319.73533333	   -301.67400000	   -305.75600000	   -319.10700000	   -317.44733335	   -329.06933335	   -327.08033333	   -328.98700000	   -326.61666667	   -326.61666667	   -327.15400000	   -328.15499999	   -326.96333332	   -321.75900000	   -317.73333333	   -322.84666667	   -317.65533333	   -322.42200000	   -321.60300000	   -326.57766667	   -320.06033333	   -325.62433334	   -321.75466667	   -326.05766667	   -324.50200000	   -324.91800000	   -326.31766667	   -325.97966667	   -325.01766667
      0.50682638	   -306.36700000	   -320.84900000	   -304.99766667	   -304.99766667	   -324.02966667	   -321.20000000	   -327.43133333	   -319.73533333	   -301.67400000	   -305.75600000	   -319.10700000	   -317.44733335	   -329.06933335	   -327.08033333	   -328.98700000	   -326.61666667	   -326.61666667	   -327.15400000	   -328.15499999	   -326.96333332	   -321.75900000	   -317.73333333	   -322.84666667	   -317.65533333	   -322.42200000	   -321.60300000	   -326.57766667	   -320.06033333	   -325.62433334	   -321.75466667	   -326.05766667	   -324.50200000	   -324.91800000	   -326.31766667	   -325.97966667	   -325.01766667	   -306.36700000	   -320.84900000	   -304.99766667	   -304.99766667	   -324.02966667	   -321.20000000	   -327.43133333	   -319.73533333	   -301.67400000	   -305.75600000	   -319.10700000	   -317.44733335	   -329.06933335	   -327.08033333	   -328.98700000	   -326.61666667	   -326.61666667	   -327.15400000	   -328.15499999	   -326.96333332	   -321.75900000	   -317.73333333	   -322.84666667	   -317.65533333	   -322.42200000	   -321.60300000	   -326.57766667	   -320.06033333	   -325.62433334	   -321.75466667	   -326.05766667	   -324.50200000	   -324.91800000	   -326.31766667	   -325.97966667	   -325.01766667
      0.50977304	   -306.36700000	   -320.84900000	   -304.99766667	   -304.99766667	   -324.02966667	   -321.20000000	   -327.43133333	   -319.73533333	   -301.67400000	   -305.75600000	   -319.10700000	   -317.44733335	   -329.06933335	   -327.08033333	   -328.98700000	   -326.61666667	   -326.61666667	   -327.15400000	   -328.15499999	   -326.96333332	   -321.75900000	   -317.73333333	   -322.84666667	   -317.65533333	   -322.42200000	   -321.60300000	   -326.57766667	   -320.06033333	   -325.62433334	   -321.75466667	   -326.05766667	   -324.50200000	   -324.91800000	   -326.31766667	   -325.97966667	   -325.01766667	   -306.36700000	   -320.84900000	   -304.99766667	   -304.99766667	   -324.02966667	   -321.20000000	   -327.43133333	   -319.73533333	   -301.67400000	   -305.75600000	   -319.10700000	   -317.44733335	   -329.06933335	   -327.08033333	   -328.98700000	   -326.61666667	   -326.61666667	   -327.15400000	   -328.15499999	   -326.96333332	   -321.75900000	   -317.73333333	   -322.84666667	   -317.65533333	   -322.42200000	   -321.60300000	   -326.57766667	   -320.06033333	   -325.62433334	   -321.75466667	   -326.05766667	   -324.50200000	   -324.91800000	   -326.31766667	   -325.97966667	   -325.01766667
      0.51271971	   -306.36700000	   -320.84900000	   -304.99766667	   -304.99766667	   -324.02966667	   -321.20000000	   -327.43133333	   -319.73533333	   -301.67400000	   -305.75600000	   -319.10700000	   -317.44733335	   -329.06933335	   -327.08033333	   -328.98700000	   -326.61666667	   -326.61666667	   -327.15400000	   -328.15499999	   -326.96333332	   -321.75900000	   -317.73333333	   -322.84666667	   -317.65533333	   -322.42200000	   -321.60300000	   -326.57766667	   -320.06033333	   -325.62433334	   -321.75466667	   -326.05766667	   -324.50200000	   -324.91800000	   -326.31766667	   -325.97966667	   -325.01766667	   -306.36700000	   -320.84900000	   -304.99766667	   -304.99766667	   -324.02966667	   -321.20000000	   -327.43133333	   -319.73533333	   -301.67400000	   -305.75600000	   -319.10700000	   -317.44733335	   -329.06933335	   -327.08033333	   -328.98700000	   -326.61666667	   -326.61666667	   -327.15400000	   -328.15499999	   -326.96333332	   -321.75900000	   -317.73333333	   -322.84666667	   -317.65533333	   -322.42200000	   -321.60300000	   -326.57766667	   -320.06033333	   -325.62433334	   -321.75466667	   -326.05766667	   -324.50200000	   -324.91800000	   -326.31766667	   -325.97966667	   -325.01766667
      0.51566638	   -306.36700000	   -320.84900000	   -304.99766667	   -304.99766667	   -324.02966667	   -321.20000000	   -327.43133333	   -319.73533333	   -301.67400000	   -305.75600000	   -319.10700000	   -317.44733335	   -329.06933335	   -327.08033333	   -328.98700000	   -326.61666667	   -326.61666667	   -327.15400000	   -328.15499999	   -326.96333332	   -321.75900000	   -317.73333333	   -322.84666667	   -317.65533333	   -322.42200000	   -321.60300000	   -326.57766667	   -320.06033333	   -325.62433334	   -321.75466667	   -326.05766667	   -324.50200000	   -324.91800000	   -326.31766667	   -325.97966667	   -325.01766667	   -306.36700000	   -320.84900000	   -304.99766667	   -304.99766667	   -324.02966667	   -321.20000000	   -327.43133333	   -319.73533333	   -301.67400000	   -305.75600000	   -319.10700000	   -317.44733335	   -329.06933335	   -327.08033333	   -328.98700000	   -326.61666667	   -326.61666667	   -327.15400000	   -328.15499999	   -326.96333332	   -321.75900000	   -317.73333333	   -322.84666667	   -317.65533333	   -322.42200000	   -321.60300000	   -326.57766667	   -320.06033333	   -325.62433334	   -321.75466667	   -326.05766667	   -324.50200000	   -324.91800000	   -326.31766667	   -325.97966667	   -325.01766667
      0.51861304	   -306.36700000	   -320.84900000	   -304.99766667	   -304.99766667	   -324.02966667	   -321.20000000	   -327.43133333	   -319.73533333	   -301.67400000	   -305.75600000	   -319.10700000	   -317.44733335	   -329.06933335	   -327.08033333	   -328.98700000	   -326.61666667	   -326.61666667	   -327.15400000	   -328.15499999	   -326.96333332	   -321.75900000	   -317.73333333	   -322.84666667	   -317.65533333	   -322.42200000	   -321.60300000	   -326.57766667	   -320.06033333	   -325.62433334	   -321.75466667	   -326.05766667	   -324.50200000	   -324.91800000	   -326.31766667	   -325.97966667	   -325.01766667	   -306.36700000	   -320.84900000	   -304.99766667	   -304.99766667	   -324.02966667	   -321.20000000	   -327.43133333	   -319.73533333	   -301.67400000	   -305.75600000	   -319.10700000	   -317.44733335	   -329.06933335	   -327.08033333	   -328.98700000	   -326.61666667	   -326.61666667	   -327.15400000	   -328.15499999	   -326.96333332	   -321.75900000	   -317.73333333	   -322.84666667	   -317.65533333	   -322.42200000	   -321.60300000	   -326.57766667	   -320.06033333	   -325.62433334	   -321.75466667	   -326.05766667	   -324.50200000	   -324.91800000	   -326.31766667	   -325.97966667	   -325.01766667
      0.52155971	   -306.36700000	   -320.84900000	   -304.99766667	   -304.99766667	   -324.02966667	   -321.20000000	   -327.43133333	   -319.73533333	   -301.67400000	   -305.75600000	   -319.10700000	   -317.44733335	   -329.06933335	   -327.08033333	   -328.98700000	   -326.61666667	   -326.61666667	   -327.15400000	   -328.15499999	   -326.96333332	   -321.75900000	   -317.73333333	   -322.84666667	   -317.65533333	   -322.42200000	   -321.60300000	   -326.57766667	   -320.06033333	   -325.62433334	   -321.75466667	   -326.05766667	   -324.50200000	   -324.91800000	   -326.31766667	   -325.97966667	   -325.01766667	   -306.36700000	   -320.84900000	   -304.99766667	   -304.99766667	   -324.02966667	   -321.20000000	   -327.43133333	   -319.73533333	   -301.67400000	   -305.75600000	   -319.10700000	   -317.44733335	   -329.06933335	   -327.08033333	   -328.98700000	   -326.61666667	   -326.61666667	   -327.15400000	   -328.15499999	   -326.96333332	   -321.75900000	   -317.73333333	   -322.84666667	   -317.65533333	   -322.42200000	   -321.60300000	   -326.57766667	   -320.06033333	   -325.62433334	   -321.75466667	   -326.05766667	   -324.50200000	   -324.91800000	   -326.31766667	   -325.97966667	   -325.01766667
      0.52450637	   -306.36700000	   -320.84900000	   -304.99766667	   -304.99766667	   -324.02966667	   -321.20000000	   -327.43133333	   -319.73533333	   -301.67400000	   -305.75600000	   -319.10700000	   -317.44733335	   -329.06933335	   -327.08033333	   -328.98700000	   -326.61666667	   -326.61666667	   -327.15400000	   -328.15499999	   -326.96333332	   -321.75900000	   -317.73333333	   -322.84666667	   -317.65533333	   -322.42200000	   -321.60300000	   -326.57766667	   -320.06033333	   -325.62433334	   -321.75466667	   -326.05766667	   -324.50200000	   -324.91800000	   -326.31766667	   -325.97966667	   -325.01766667	   -306.36700000	   -320.84900000	   -304.99766667	   -304.99766667	   -324.02966667	   -321.20000000	   -327.43133333	   -319.73533333	   -301.67400000	   -305.75600000	   -319.10700000	   -317.44733335	   -329.06933335	   -327.08033333	   -328.98700000	   -326.61666667	   -326.61666667	   -327.15400000	   -328.15499999	   -326.96333332	   -321.75900000	   -317.73333333	   -322.84666667	   -317.65533333	   -322.42200000	   -321.60300000	   -326.57766667	   -320.06033333	   -325.62433334	   -321.75466667	   -326.05766667	   -324.50200000	   -324.91800000	   -326.31766667	   -325.97966667	   -325.01766667
      0.52745303	   -306.36700000	   -320.84900000	   -304.99766667	   -304.99766667	   -324.02966667	   -321.20000000	   -327.43133333	   -319.73533333	   -301.67400000	   -305.75600000	   -319.10700000	   -317.44733335	   -329.06933335	   -327.08033333	   -328.98700000	   -326.61666667	   -326.61666667	   -327.15400000	   -328.15499999	   -326.96333332	   -321.75900000	   -317.73333333	   -322.84666667	   -317.65533333	   -322.42200000	   -321.60300000	   -326.57766667	   -320.06033333	   -325.62433334	   -321.75466667	   -326.05766667	   -324.50200000	   -324.91800000	   -326.31766667	   -325.97966667	   -325.01766667	   -306.36700000	   -320.84900000	   -304.99766667	   -304.99766667	   -324.02966667	   -321.20000000	   -327.43133333	   -319.73533333	   -301.67400000	   -305.75600000	   -319.10700000	   -317.44733335	   -329.06933335	   -327.08033333	   -328.98700000	   -326.61666667	   -326.61666667	   -327.15400000	   -328.15499999	   -326.96333332	   -321.75900000	   -317.73333333	   -322.84666667	   -317.65533333	   -322.42200000	   -321.60300000	   -326.57766667	   -320.06033333	   -325.62433334	   -321.75466667	   -326.05766667	   -324.50200000	   -324.91800000	   -326.31766667	   -325.97966667	   -325.01766667
      0.53039970	   -306.36700000	   -320.84900000	   -304.99766667	   -304.99766667	   -324.02966667	   -321.20000000	   -327.43133333	   -319.73533333	   -301.67400000	   -305.75600000	   -319.10700000	   -317.44733335	   -329.06933335	   -327.08033333	   -328.98700000	   -326.61666667	   -326.61666667	   -327.15400000	   -328.15499999	   -326.96333332	   -321.75900000	   -317.73333333	   -322.84666667	   -317.65533333	   -322.42200000	   -321.60300000	   -326.57766667	   -320.06033333	   -325.62433334	   -321.75466667	   -326.05766667	   -324.50200000	   -324.91800000	   -326.31766667	   -325.97966667	   -325.01766667	   -306.36700000	   -320.84900000	   -304.99766667	   -304.99766667	   -324.02966667	   -321.20000000	   -327.43133333	   -319.73533333	   -301.67400000	   -305.75600000	   -319.10700000	   -317.44733335	   -329.06933335	   -327.08033333	   -328.98700000	   -326.61666667	   -326.61666667	   -327.15400000	   -328.15499999	   -326.96333332	   -321.75900000	   -317.73333333	   -322.84666667	   -317.65533333	   -322.42200000	   -321.60300000	   -326.57766667	   -320.06033333	   -325.62433334	   -321.75466667	   -326.05766667	   -324.50200000	   -324.91800000	   -326.31766667	   -325.97966667	   -325.01766667
      0.53334636	   -306.36700000	   -320.84900000	   -304.99766667	   -304.99766667	   -324.02966667	   -321.20000000	   -327.43133333	   -319.73533333	   -301.67400000	   -305.75600000	   -319.10700000	   -317.44733335	   -329.06933335	   -327.08033333	   -328.98700000	   -326.61666667	   -326.61666667	   -327.15400000	   -328.15499999	   -326.96333332	   -321.75900000	   -317.73333333	   -322.84666667	   -317.65533333	   -322.42200000	   -321.60300000	   -326.57766667	   -320.06033333	   -325.62433334	   -321.75466667	   -326.05766667	   -324.50200000	   -324.91800000	   -326.31766667	   -325.97966667	   -325.01766667	   -306.36700000	   -320.84900000	   -304.99766667	   -304.99766667	   -324.02966667	   -321.20000000	   -327.43133333	   -319.73533333	   -301.67400000	   -305.75600000	   -319.10700000	   -317.44733335	   -329.06933335	   -327.08033333	   -328.98700000	   -326.61666667	   -326.61666667	   -327.15400000	   -328.15499999	   -326.96333332	   -321.75900000	   -317.73333333	   -322.84666667	   -317.65533333	   -322.42200000	   -321.60300000	   -326.57766667	   -320.06033333	   -325.62433334	   -321.75466667	   -326.05766667	   -324.50200000	   -324.91800000	   -326.31766667	   -325.97966667	   -325.01766667
      0.53629303	   -306.36700000	   -320.84900000	   -304.99766667	   -304.99766667	   -324.02966667	   -321.20000000	   -327.43133333	   -319.73533333	   -301.67400000	   -305.75600000	   -319.10700000	   -317.44733335	   -329.06933335	   -327.08033333	   -328.98700000	   -326.61666667	   -326.61666667	   -327.15400000	   -328.15499999	   -326.96333332	   -321.75900000	   -317.73333333	   -322.84666667	   -317.65533333	   -322.42200000	   -321.60300000	   -326.57766667	   -320.06033333	   -325.62433334	   -321.75466667	   -326.05766667	   -324.50200000	   -324.91800000	   -326.31766667	   -325.97966667	   -325.01766667	   -306.36700000	   -320.84900000	   -304.99766667	   -304.99766667	   -324.02966667	   -321.20000000	   -327.43133333	   -319.73533333	   -301.67400000	   -305.75600000	   -319.10700000	   -317.44733335	   -329.06933335	   -327.08033333	   -328.98700000	   -326.61666667	   -326.61666667	   -327.15400000	   -328.15499999	   -326.96333332	   -321.75900000	   -317.73333333	   -322.84666667	   -317.65533333	   -322.42200000	   -321.60300000	   -326.57766667	   -320.06033333	   -325.62433334	   -321.75466667	   -326.05766667	   -324.50200000	   -324.91800000	   -326.31766667	   -325.97966667	   -325.01766667
      0.53923970	   -306.36700000	   -320.84900000	   -304.99766667	   -304.99766667	   -324.02966667	   -321.20000000	   -327.43133333	   -319.73533333	   -301.67400000	   -305.75600000	   -319.10700000	   -317.44733335	   -329.06933335	   -327.08033333	   -328.98700000	   -326.61666667	   -326.61666667	   -327.15400000	   -328.15499999	   -326.96333332	   -321.75900000	   -317.73333333	   -322.84666667	   -317.65533333	   -322.42200000	   -321.60300000	   -326.57766667	   -320.06033333	   -325.62433334	   -321.75466667	   -326.05766667	   -324.50200000	   -324.91800000	   -326.31766667	   -325.97966667	   -325.01766667	   -306.36700000	   -320.84900000	   -304.99766667	   -304.99766667	   -324.02966667	   -321.20000000	   -327.43133333	   -319.73533333	   -301.67400000	   -305.75600000	   -319.10700000	   -317.44733335	   -329.06933335	   -327.08033333	   -328.98700000	   -326.61666667	   -326.61666667	   -327.15400000	   -328.15499999	   -326.96333332	   -321.75900000	   -317.73333333	   -322.84666667	   -317.65533333	   -322.42200000	   -321.60300000	   -326.57766667	   -320.06033333	   -325.62433334	   -321.75466667	   -326.05766667	   -324.50200000	   -324.91800000	   -326.31766667	   -325.97966667	   -325.01766667
      0.54218636	   -306.36700000	   -320.84900000	   -304.99766667	   -304.99766667	   -324.02966667	   -321.20000000	   -327.43133333	   -319.73533333	   -301.67400000	   -305.75600000	   -319.10700000	   -317.44733335	   -329.06933335	   -327.08033333	   -328.98700000	   -326.61666667	   -326.61666667	   -327.15400000	   -328.15499999	   -326.96333332	   -321.75900000	   -317.73333333	   -322.84666667	   -317.65533333	   -322.42200000	   -321.60300000	   -326.57766667	   -320.06033333	   -325.62433334	   -321.75466667	   -326.05766667	   -324.50200000	   -324.91800000	   -326.31766667	   -325.97966667	   -325.01766667	   -306.36700000	   -320.84900000	   -304.99766667	   -304.99766667	   -324.02966667	   -321.20000000	   -327.43133333	   -319.73533333	   -301.67400000	   -305.75600000	   -319.10700000	   -317.44733335	   -329.06933335	   -327.08033333	   -328.98700000	   -326.61666667	   -326.61666667	   -327.15400000	   -328.15499999	   -326.96333332	   -321.75900000	   -317.73333333	   -322.84666667	   -317.65533333	   -322.42200000	   -321.60300000	   -326.57766667	   -320.06033333	   -325.62433334	   -321.75466667	   -326.05766667	   -324.50200000	   -324.91800000	   -326.31766667	   -325.97966667	   -325.01766667
      0.54513303	   -306.36700000	   -320.84900000	   -304.99766667	   -304.99766667	   -324.02966667	   -321.20000000	   -327.43133333	   -319.73533333	   -301.67400000	   -305.75600000	   -319.10700000	   -317.44733335	   -329.06933335	   -327.08033333	   -328.98700000	   -326.61666667	   -326.61666667	   -327.15400000	   -328.15499999	   -326.96333332	   -321.75900000	   -317.73333333	   -322.84666667	   -317.65533333	   -322.42200000	   -321.60300000	   -326.57766667	   -320.06033333	   -325.62433334	   -321.75466667	   -326.05766667	   -324.50200000	   -324.91800000	   -326.31766667	   -325.97966667	   -325.01766667	   -306.36700000	   -320.84900000	   -304.99766667	   -304.99766667	   -324.02966667	   -321.20000000	   -327.43133333	   -319.73533333	   -301.67400000	   -305.75600000	   -319.10700000	   -317.44733335	   -329.06933335	   -327.08033333	   -328.98700000	   -326.61666667	   -326.61666667	   -327.15400000	   -328.15499999	   -326.96333332	   -321.75900000	   -317.73333333	   -322.84666667	   -317.65533333	   -322.42200000	   -321.60300000	   -326.57766667	   -320.06033333	   -325.62433334	   -321.75466667	   -326.05766667	   -324.50200000	   -324.91800000	   -326.31766667	   -325.97966667	   -325.01766667
      0.54807969	   -306.36700000	   -320.84900000	   -304.99766667	   -304.99766667	   -324.02966667	   -321.20000000	   -327.43133333	   -319.73533333	   -301.67400000	   -305.75600000	   -319.10700000	   -317.44733335	   -329.06933335	   -327.08033333	   -328.98700000	   -326.61666667	   -326.61666667	   -327.15400000	   -328.15499999	   -326.96333332	   -321.75900000	   -317.73333333	   -322.84666667	   -317.65533333	   -322.42200000	   -321.60300000	   -326.57766667	   -320.06033333	   -325.62433334	   -321.75466667	   -326.05766667	   -324.50200000	   -324.91800000	   -326.31766667	   -325.97966667	   -325.01766667	   -306.36700000	   -320.84900000	   -304.99766667	   -304.99766667	   -324.02966667	   -321.20000000	   -327.43133333	   -319.73533333	   -301.67400000	   -305.75600000	   -319.10700000	   -317.44733335	   -329.06933335	   -327.08033333	   -328.98700000	   -326.61666667	   -326.61666667	   -327.15400000	   -328.15499999	   -326.96333332	   -321.75900000	   -317.73333333	   -322.84666667	   -317.65533333	   -322.42200000	   -321.60300000	   -326.57766667	   -320.06033333	   -325.62433334	   -321.75466667	   -326.05766667	   -324.50200000	   -324.91800000	   -326.31766667	   -325.97966667	   -325.01766667
      0.55102635	   -306.36700000	   -320.84900000	   -304.99766667	   -304.99766667	   -324.02966667	   -321.20000000	   -327.43133333	   -319.73533333	   -301.67400000	   -305.75600000	   -319.10700000	   -317.44733335	   -329.06933335	   -327.08033333	   -328.98700000	   -326.61666667	   -326.61666667	   -327.15400000	   -328.15499999	   -326.96333332	   -321.75900000	   -317.73333333	   -322.84666667	   -317.65533333	   -322.42200000	   -321.60300000	   -326.57766667	   -320.06033333	   -325.62433334	   -321.75466667	   -326.05766667	   -324.50200000	   -324.91800000	   -326.31766667	   -325.97966667	   -325.01766667	   -306.36700000	   -320.84900000	   -304.99766667	   -304.99766667	   -324.02966667	   -321.20000000	   -327.43133333	   -319.73533333	   -301.67400000	   -305.75600000	   -319.10700000	   -317.44733335	   -329.06933335	   -327.08033333	   -328.98700000	   -326.61666667	   -326.61666667	   -327.15400000	   -328.15499999	   -326.96333332	   -321.75900000	   -317.73333333	   -322.84666667	   -317.65533333	   -322.42200000	   -321.60300000	   -326.57766667	   -320.06033333	   -325.62433334	   -321.75466667	   -326.05766667	   -324.50200000	   -324.91800000	   -326.31766667	   -325.97966667	   -325.01766667
      0.55397302	   -306.36700000	   -320.84900000	   -304.99766667	   -304.99766667	   -324.02966667	   -321.20000000	   -327.43133333	   -319.73533333	   -301.67400000	   -305.75600000	   -319.10700000	   -317.44733335	   -329.06933335	   -327.08033333	   -328.98700000	   -326.61666667	   -326.61666667	   -327.15400000	   -328.15499999	   -326.96333332	   -321.75900000	   -317.73333333	   -322.84666667	   -317.65533333	   -322.42200000	   -321.60300000	   -326.57766667	   -320.06033333	   -325.62433334	   -321.75466667	   -326.05766667	   -324.50200000	   -324.91800000	   -326.31766667	   -325.97966667	   -325.01766667	   -306.36700000	   -320.84900000	   -304.99766667	   -304.99766667	   -324.02966667	   -321.20000000	   -327.43133333	   -319.73533333	   -301.67400000	   -305.75600000	   -319.10700000	   -317.44733335	   -329.06933335	   -327.08033333	   -328.98700000	   -326.61666667	   -326.61666667	   -327.15400000	   -328.15499999	   -326.96333332	   -321.75900000	   -317.73333333	   -322.84666667	   -317.65533333	   -322.42200000	   -321.60300000	   -326.57766667	   -320.06033333	   -325.62433334	   -321.75466667	   -326.05766667	   -324.50200000	   -324.91800000	   -326.31766667	   -325.97966667	   -325.01766667
      0.55691968	   -306.36700000	   -320.84900000	   -304.99766667	   -304.99766667	   -324.02966667	   -321.20000000	   -327.43133333	   -319.73533333	   -301.67400000	   -305.75600000	   -319.10700000	   -317.44733335	   -329.06933335	   -327.08033333	   -328.98700000	   -326.61666667	   -326.61666667	   -327.15400000	   -328.15499999	   -326.96333332	   -321.75900000	   -317.73333333	   -322.84666667	   -317.65533333	   -322.42200000	   -321.60300000	   -326.57766667	   -320.06033333	   -325.62433334	   -321.75466667	   -326.05766667	   -324.50200000	   -324.91800000	   -326.31766667	   -325.97966667	   -325.01766667	   -306.36700000	   -320.84900000	   -304.99766667	   -304.99766667	   -324.02966667	   -321.20000000	   -327.43133333	   -319.73533333	   -301.67400000	   -305.75600000	   -319.10700000	   -317.44733335	   -329.06933335	   -327.08033333	   -328.98700000	   -326.61666667	   -326.61666667	   -327.15400000	   -328.15499999	   -326.96333332	   -321.75900000	   -317.73333333	   -322.84666667	   -317.65533333	   -322.42200000	   -321.60300000	   -326.57766667	   -320.06033333	   -325.62433334	   -321.75466667	   -326.05766667	   -324.50200000	   -324.91800000	   -326.31766667	   -325.97966667	   -325.01766667
      0.55986635	   -306.36700000	   -320.84900000	   -304.99766667	   -304.99766667	   -324.02966667	   -321.20000000	   -327.43133333	   -319.73533333	   -301.67400000	   -305.75600000	   -319.10700000	   -317.44733335	   -329.06933335	   -327.08033333	   -328.98700000	   -326.61666667	   -326.61666667	   -327.15400000	   -328.15499999	   -326.96333332	   -321.75900000	   -317.73333333	   -322.84666667	   -317.65533333	   -322.42200000	   -321.60300000	   -326.57766667	   -320.06033333	   -325.62433334	   -321.75466667	   -326.05766667	   -324.50200000	   -324.91800000	   -326.31766667	   -325.97966667	   -325.01766667	   -306.36700000	   -320.84900000	   -304.99766667	   -304.99766667	   -324.02966667	   -321.20000000	   -327.43133333	   -319.73533333	   -301.67400000	   -305.75600000	   -319.10700000	   -317.44733335	   -329.06933335	   -327.08033333	   -328.98700000	   -326.61666667	   -326.61666667	   -327.15400000	   -328.15499999	   -326.96333332	   -321.75900000	   -317.73333333	   -322.84666667	   -317.65533333	   -322.42200000	   -321.60300000	   -326.57766667	   -320.06033333	   -325.62433334	   -321.75466667	   -326.05766667	   -324.50200000	   -324.91800000	   -326.31766667	   -325.97966667	   -325.01766667
      0.56281302	   -306.36700000	   -320.84900000	   -304.99766667	   -304.99766667	   -324.02966667	   -321.20000000	   -327.43133333	   -319.73533333	   -301.67400000	   -305.75600000	   -319.10700000	   -317.44733335	   -329.06933335	   -327.08033333	   -328.98700000	   -326.61666667	   -326.61666667	   -327.15400000	   -328.15499999	   -326.96333332	   -321.75900000	   -317.73333333	   -322.84666667	   -317.65533333	   -322.42200000	   -321.60300000	   -326.57766667	   -320.06033333	   -325.62433334	   -321.75466667	   -326.05766667	   -324.50200000	   -324.91800000	   -326.31766667	   -325.97966667	   -325.01766667	   -306.36700000	   -320.84900000	   -304.99766667	   -304.99766667	   -324.02966667	   -321.20000000	   -327.43133333	   -319.73533333	   -301.67400000	   -305.75600000	   -319.10700000	   -317.44733335	   -329.06933335	   -327.08033333	   -328.98700000	   -326.61666667	   -326.61666667	   -327.15400000	   -328.15499999	   -326.96333332	   -321.75900000	   -317.73333333	   -322.84666667	   -317.65533333	   -322.42200000	   -321.60300000	   -326.57766667	   -320.06033333	   -325.62433334	   -321.75466667	   -326.05766667	   -324.50200000	   -324.91800000	   -326.31766667	   -325.97966667	   -325.01766667
      0.56575968	   -306.36700000	   -320.84900000	   -304.99766667	   -304.99766667	   -324.02966667	   -321.20000000	   -327.43133333	   -319.73533333	   -301.67400000	   -305.75600000	   -319.10700000	   -317.44733335	   -329.06933335	   -327.08033333	   -328.98700000	   -326.61666667	   -326.61666667	   -327.15400000	   -328.15499999	   -326.96333332	   -321.75900000	   -317.73333333	   -322.84666667	   -317.65533333	   -322.42200000	   -321.60300000	   -326.57766667	   -320.06033333	   -325.62433334	   -321.75466667	   -326.05766667	   -324.50200000	   -324.91800000	   -326.31766667	   -325.97966667	   -325.01766667	   -306.36700000	   -320.84900000	   -304.99766667	   -304.99766667	   -324.02966667	   -321.20000000	   -327.43133333	   -319.73533333	   -301.67400000	   -305.75600000	   -319.10700000	   -317.44733335	   -329.06933335	   -327.08033333	   -328.98700000	   -326.61666667	   -326.61666667	   -327.15400000	   -328.15499999	   -326.96333332	   -321.75900000	   -317.73333333	   -322.84666667	   -317.65533333	   -322.42200000	   -321.60300000	   -326.57766667	   -320.06033333	   -325.62433334	   -321.75466667	   -326.05766667	   -324.50200000	   -324.91800000	   -326.31766667	   -325.97966667	   -325.01766667
      0.56870635	   -306.36700000	   -320.84900000	   -304.99766667	   -304.99766667	   -324.02966667	   -321.20000000	   -327.43133333	   -319.73533333	   -301.67400000	   -305.75600000	   -319.10700000	   -317.44733335	   -329.06933335	   -327.08033333	   -328.98700000	   -326.61666667	   -326.61666667	   -327.15400000	   -328.15499999	   -326.96333332	   -321.75900000	   -317.73333333	   -322.84666667	   -317.65533333	   -322.42200000	   -321.60300000	   -326.57766667	   -320.06033333	   -325.62433334	   -321.75466667	   -326.05766667	   -324.50200000	   -324.91800000	   -326.31766667	   -325.97966667	   -325.01766667	   -306.36700000	   -320.84900000	   -304.99766667	   -304.99766667	   -324.02966667	   -321.20000000	   -327.43133333	   -319.73533333	   -301.67400000	   -305.75600000	   -319.10700000	   -317.44733335	   -329.06933335	   -327.08033333	   -328.98700000	   -326.61666667	   -326.61666667	   -327.15400000	   -328.15499999	   -326.96333332	   -321.75900000	   -317.73333333	   -322.84666667	   -317.65533333	   -322.42200000	   -321.60300000	   -326.57766667	   -320.06033333	   -325.62433334	   -321.75466667	   -326.05766667	   -324.50200000	   -324.91800000	   -326.31766667	   -325.97966667	   -325.01766667
      0.57165301	   -306.36700000	   -320.84900000	   -304.99766667	   -304.99766667	   -324.02966667	   -321.20000000	   -327.43133333	   -319.73533333	   -301.67400000	   -305.75600000	   -319.10700000	   -317.44733335	   -329.06933335	   -327.08033333	   -328.98700000	   -326.61666667	   -326.61666667	   -327.15400000	   -328.15499999	   -326.96333332	   -321.75900000	   -317.73333333	   -322.84666667	   -317.65533333	   -322.42200000	   -321.60300000	   -326.57766667	   -320.06033333	   -325.62433334	   -321.75466667	   -326.05766667	   -324.50200000	   -324.91800000	   -326.31766667	   -325.97966667	   -325.01766667	   -306.36700000	   -320.84900000	   -304.99766667	   -304.99766667	   -324.02966667	   -321.20000000	   -327.43133333	   -319.73533333	   -301.67400000	   -305.75600000	   -319.10700000	   -317.44733335	   -329.06933335	   -327.08033333	   -328.98700000	   -326.61666667	   -326.61666667	   -327.15400000	   -328.15499999	   -326.96333332	   -321.75900000	   -317.73333333	   -322.84666667	   -317.65533333	   -322.42200000	   -321.60300000	   -326.57766667	   -320.06033333	   -325.62433334	   -321.75466667	   -326.05766667	   -324.50200000	   -324.91800000	   -326.31766667	   -325.97966667	   -325.01766667
      0.57459967	   -306.36700000	   -320.84900000	   -304.99766667	   -304.99766667	   -324.02966667	   -321.20000000	   -327.43133333	   -319.73533333	   -301.67400000	   -305.75600000	   -319.10700000	   -317.44733335	   -329.06933335	   -327.08033333	   -328.98700000	   -326.61666667	   -326.61666667	   -327.15400000	   -328.15499999	   -326.96333332	   -321.75900000	   -317.73333333	   -322.84666667	   -317.65533333	   -322.42200000	   -321.60300000	   -326.57766667	   -320.06033333	   -325.62433334	   -321.75466667	   -326.05766667	   -324.50200000	   -324.91800000	   -326.31766667	   -325.97966667	   -325.01766667	   -306.36700000	   -320.84900000	   -304.99766667	   -304.99766667	   -324.02966667	   -321.20000000	   -327.43133333	   -319.73533333	   -301.67400000	   -305.75600000	   -319.10700000	   -317.44733335	   -329.06933335	   -327.08033333	   -328.98700000	   -326.61666667	   -326.61666667	   -327.15400000	   -328.15499999	   -326.96333332	   -321.75900000	   -317.73333333	   -322.84666667	   -317.65533333	   -322.42200000	   -321.60300000	   -326.57766667	   -320.06033333	   -325.62433334	   -321.75466667	   -326.05766667	   -324.50200000	   -324.91800000	   -326.31766667	   -325.97966667	   -325.01766667
      0.57754634	   -306.36700000	   -320.84900000	   -304.99766667	   -304.99766667	   -324.02966667	   -321.20000000	   -327.43133333	   -319.73533333	   -301.67400000	   -305.75600000	   -319.10700000	   -317.44733335	   -329.06933335	   -327.08033333	   -328.98700000	   -326.61666667	   -326.61666667	   -327.15400000	   -328.15499999	   -326.96333332	   -321.75900000	   -317.73333333	   -322.84666667	   -317.65533333	   -322.42200000	   -321.60300000	   -326.57766667	   -320.06033333	   -325.62433334	   -321.75466667	   -326.05766667	   -324.50200000	   -324.91800000	   -326.31766667	   -325.97966667	   -325.01766667	   -306.36700000	   -320.84900000	   -304.99766667	   -304.99766667	   -324.02966667	   -321.20000000	   -327.43133333	   -319.73533333	   -301.67400000	   -305.75600000	   -319.10700000	   -317.44733335	   -329.06933335	   -327.08033333	   -328.98700000	   -326.61666667	   -326.61666667	   -327.15400000	   -328.15499999	   -326.96333332	   -321.75900000	   -317.73333333	   -322.84666667	   -317.65533333	   -322.42200000	   -321.60300000	   -326.57766667	   -320.06033333	   -325.62433334	   -321.75466667	   -326.05766667	   -324.50200000	   -324.91800000	   -326.31766667	   -325.97966667	   -325.01766667
      0.58049301	   -306.36700000	   -320.84900000	   -304.99766667	   -304.99766667	   -324.02966667	   -321.20000000	   -327.43133333	   -319.73533333	   -301.67400000	   -305.75600000	   -319.10700000	   -317.44733335	   -329.06933335	   -327.08033333	   -328.98700000	   -326.61666667	   -326.61666667	   -327.15400000	   -328.15499999	   -326.96333332	   -321.75900000	   -317.73333333	   -322.84666667	   -317.65533333	   -322.42200000	   -321.60300000	   -326.57766667	   -320.06033333	   -325.62433334	   -321.75466667	   -326.05766667	   -324.50200000	   -324.91800000	   -326.31766667	   -325.97966667	   -325.01766667	   -306.36700000	   -320.84900000	   -304.99766667	   -304.99766667	   -324.02966667	   -321.20000000	   -327.43133333	   -319.73533333	   -301.67400000	   -305.75600000	   -319.10700000	   -317.44733335	   -329.06933335	   -327.08033333	   -328.98700000	   -326.61666667	   -326.61666667	   -327.15400000	   -328.15499999	   -326.96333332	   -321.75900000	   -317.73333333	   -322.84666667	   -317.65533333	   -322.42200000	   -321.60300000	   -326.57766667	   -320.06033333	   -325.62433334	   -321.75466667	   -326.05766667	   -324.50200000	   -324.91800000	   -326.31766667	   -325.97966667	   -325.01766667
      0.58343967	   -306.36700000	   -320.84900000	   -304.99766667	   -304.99766667	   -324.02966667	   -321.20000000	   -327.43133333	   -319.73533333	   -301.67400000	   -305.75600000	   -319.10700000	   -317.44733335	   -329.06933335	   -327.08033333	   -328.98700000	   -326.61666667	   -326.61666667	   -327.15400000	   -328.15499999	   -326.96333332	   -321.75900000	   -317.73333333	   -322.84666667	   -317.65533333	   -322.42200000	   -321.60300000	   -326.57766667	   -320.06033333	   -325.62433334	   -321.75466667	   -326.05766667	   -324.50200000	   -324.91800000	   -326.31766667	   -325.97966667	   -325.01766667	   -306.36700000	   -320.84900000	   -304.99766667	   -304.99766667	   -324.02966667	   -321.20000000	   -327.43133333	   -319.73533333	   -301.67400000	   -305.75600000	   -319.10700000	   -317.44733335	   -329.06933335	   -327.08033333	   -328.98700000	   -326.61666667	   -326.61666667	   -327.15400000	   -328.15499999	   -326.96333332	   -321.75900000	   -317.73333333	   -322.84666667	   -317.65533333	   -322.42200000	   -321.60300000	   -326.57766667	   -320.06033333	   -325.62433334	   -321.75466667	   -326.05766667	   -324.50200000	   -324.91800000	   -326.31766667	   -325.97966667	   -325.01766667
      0.58638633	   -306.36700000	   -320.84900000	   -304.99766667	   -304.99766667	   -324.02966667	   -321.20000000	   -327.43133333	   -319.73533333	   -301.67400000	   -305.75600000	   -319.10700000	   -317.44733335	   -329.06933335	   -327.08033333	   -328.98700000	   -326.61666667	   -326.61666667	   -327.15400000	   -328.15499999	   -326.96333332	   -321.75900000	   -317.73333333	   -322.84666667	   -317.65533333	   -322.42200000	   -321.60300000	   -326.57766667	   -320.06033333	   -325.62433334	   -321.75466667	   -326.05766667	   -324.50200000	   -324.91800000	   -326.31766667	   -325.97966667	   -325.01766667	   -306.36700000	   -320.84900000	   -304.99766667	   -304.99766667	   -324.02966667	   -321.20000000	   -327.43133333	   -319.73533333	   -301.67400000	   -305.75600000	   -319.10700000	   -317.44733335	   -329.06933335	   -327.08033333	   -328.98700000	   -326.61666667	   -326.61666667	   -327.15400000	   -328.15499999	   -326.96333332	   -321.75900000	   -317.73333333	   -322.84666667	   -317.65533333	   -322.42200000	   -321.60300000	   -326.57766667	   -320.06033333	   -325.62433334	   -321.75466667	   -326.05766667	   -324.50200000	   -324.91800000	   -326.31766667	   -325.97966667	   -325.01766667
      0.58933300	   -306.36700000	   -320.84900000	   -304.99766667	   -304.99766667	   -324.02966667	   -321.20000000	   -327.43133333	   -319.73533333	   -301.67400000	   -305.75600000	   -319.10700000	   -317.44733335	   -329.06933335	   -327.08033333	   -328.98700000	   -326.61666667	   -326.61666667	   -327.15400000	   -328.15499999	   -326.96333332	   -321.75900000	   -317.73333333	   -322.84666667	   -317.65533333	   -322.42200000	   -321.60300000	   -326.57766667	   -320.06033333	   -325.62433334	   -321.75466667	   -326.05766667	   -324.50200000	   -324.91800000	   -326.31766667	   -325.97966667	   -325.01766667	   -306.36700000	   -320.84900000	   -304.99766667	   -304.99766667	   -324.02966667	   -321.20000000	   -327.43133333	   -319.73533333	   -301.67400000	   -305.75600000	   -319.10700000	   -317.44733335	   -329.06933335	   -327.08033333	   -328.98700000	   -326.61666667	   -326.61666667	   -327.15400000	   -328.15499999	   -326.96333332	   -321.75900000	   -317.73333333	   -322.84666667	   -317.65533333	   -322.42200000	   -321.60300000	   -326.57766667	   -320.06033333	   -325.62433334	   -321.75466667	   -326.05766667	   -324.50200000	   -324.91800000	   -326.31766667	   -325.97966667	   -325.01766667
