# Supplementary material for: Computational modelling of muscle fibre operating ranges in the hindlimb of a small ground bird (Eudromia elegans), with implications for modelling locomotion in extinct species
Source: PLoS Comput Biol. 2021 Apr 1;17(4):e1008843. doi: 10.1371/journal.pcbi.1008843 (PMC8016346; doi:10.1371/journal.pcbi.1008843)
Supplement: S1 Code. MATLAB code used for (a) processing raw forceplate data, (b) performing the tracking simulations, (c) performing the inverse simulation, and (d) performing the static simulations — (ZIP) [file pcbi.1008843.s007.zip › Inverse Simulation/Walking/MuscleAnalysis/Tinamou_Walk_Kinematics_MuscleAnalysis_Length.sto]

Length
version=1
nRows=201
nColumns=73
inDegrees=no

"This analysis gathers basic information about muscles during a simulation (e.g., forces, tendon lenghts, moment arms, etc)."
"Units are S.I. units (second, meters, Newtons, ...)"
Angles are in degrees.

endheader
time	L_IC	L_ILPR	L_ILPOa	L_ILPOp	L_AMB	L_FMTL	L_FMTI	L_FMTM	L_ILFB	L_FCLP	L_FCLA	L_FCM	L_IFE	L_ITCr	L_ITM	L_ITCaa	L_ITCap	L_ISF	L_OM	L_OL	L_CFP	L_PIFML	L_GL	L_GI	L_GM	L_FL	L_TCf	L_TCt	L_EDL	L_FDL	L_FHL	L_FP2	L_FPP2	L_FP3	L_FPP3	L_FP4	R_IC	R_ILPR	R_ILPOa	R_ILPOp	R_AMB	R_FMTL	R_FMTI	R_FMTM	R_ILFB	R_FCLP	R_FCLA	R_FCM	R_IFE	R_ITCr	R_ITM	R_ITCaa	R_ITCap	R_ISF	R_OM	R_OL	R_CFP	R_PIFML	R_GL	R_GI	R_GM	R_FL	R_TCf	R_TCt	R_EDL	R_FDL	R_FHL	R_FP2	R_FPP2	R_FP3	R_FPP3	R_FP4
0	0.07379527	0.07435375	0.06980084	0.07271829	0.04964742	0.03925077	0.04377889	0.03702468	0.06441417	0.07541916	0.06373083	0.04915621	0.01705517	0.02698999	0.01445676	0.02917234	0.0203431	0.03084885	0.03592204	0.01210273	0.03253578	0.02888921	0.0839915	0.0881717	0.08010963	0.14374457	0.08259056	0.07748616	0.12662738	0.12579322	0.15415991	0.13888409	0.14417292	0.14904605	0.15361303	0.13766247	0.06510073	0.06832593	0.07261844	0.07687975	0.04562723	0.03971392	0.04024552	0.03332159	0.07768762	0.08516442	0.06673755	0.06042346	0.01827949	0.02672993	0.01542385	0.03128276	0.0226305	0.02984726	0.03398565	0.01050895	0.03391489	0.03093226	0.08586724	0.0920123	0.07954279	0.14221308	0.08220661	0.07804662	0.12894101	0.12445648	0.15577177	0.14017019	0.14475957	0.15070939	0.15213756	0.13571203
0.00294666	0.0738603	0.07439777	0.06979297	0.07271164	0.04966818	0.03927507	0.0438108	0.03705224	0.06432381	0.07529275	0.0637151	0.04904136	0.01702835	0.02704982	0.01450718	0.02923322	0.02039545	0.03080345	0.03589293	0.01209151	0.03251369	0.0288722	0.08395123	0.08811458	0.08014142	0.14362271	0.08258103	0.0774727	0.12679043	0.12569087	0.15404649	0.13878817	0.14405011	0.1489193	0.15343988	0.13756112	0.06501376	0.06833686	0.07253021	0.07686669	0.04582158	0.03957633	0.04038483	0.03349489	0.07738339	0.08518555	0.06691429	0.06040569	0.01831567	0.02655266	0.01532959	0.03118108	0.02255217	0.02999169	0.034073	0.01054238	0.03403123	0.0310753	0.08588021	0.09199116	0.07961742	0.142318	0.08202447	0.07796009	0.12878609	0.12457084	0.15574724	0.14015668	0.14474941	0.15069341	0.15226851	0.13579934
0.00589333	0.07391745	0.07444166	0.06979073	0.07271512	0.04969445	0.03930012	0.04385154	0.03708881	0.06421058	0.07516355	0.06371606	0.04892561	0.01700198	0.02710554	0.01455862	0.02929764	0.02045155	0.0307598	0.03586269	0.01207916	0.03249922	0.02886827	0.08391994	0.08805763	0.08018815	0.14351608	0.0825711	0.07745132	0.12694245	0.12560318	0.15394169	0.13869879	0.1439359	0.14879894	0.15328163	0.13747629	0.06487586	0.06831072	0.07245576	0.07687295	0.04599414	0.03944138	0.04050544	0.03364909	0.07712642	0.08525944	0.06711517	0.06044759	0.01835542	0.02637027	0.01523718	0.03108655	0.02248117	0.0301371	0.03415679	0.01057327	0.03415758	0.03123768	0.08592341	0.09199797	0.07970352	0.14243118	0.08186006	0.07787189	0.12863023	0.12469027	0.15574893	0.14017285	0.14477272	0.15070748	0.15241951	0.13591223
0.00883999	0.07396566	0.07448461	0.06979437	0.07272881	0.04972537	0.03932573	0.04390004	0.03713335	0.06407788	0.07503397	0.06373343	0.04881114	0.01697646	0.02715686	0.01461071	0.02936512	0.020511	0.03071806	0.03583135	0.01206559	0.03249233	0.02887714	0.08389891	0.08800236	0.08024946	0.14342377	0.08256047	0.07742221	0.12708451	0.12552914	0.15384514	0.13861616	0.14383088	0.14868486	0.15313851	0.13740802	0.06474639	0.06828321	0.07238022	0.07686882	0.04615341	0.03930921	0.04061121	0.0337881	0.07689319	0.08533972	0.06729852	0.0604974	0.01839236	0.02619689	0.01514661	0.03099294	0.02240968	0.03027562	0.03423931	0.01060561	0.03427445	0.03138649	0.08597199	0.09200931	0.0797803	0.1425338	0.08172172	0.07779367	0.12848573	0.12479517	0.15575292	0.14019511	0.14480511	0.15072665	0.15256704	0.1360277
0.01178666	0.07400938	0.07452904	0.06980281	0.07274935	0.04976156	0.03935124	0.04395533	0.037185	0.06392702	0.07490199	0.0637626	0.04869487	0.01695264	0.02720379	0.01466217	0.02943361	0.02057192	0.03067831	0.0357994	0.01205098	0.0324912	0.02889509	0.08388293	0.08794438	0.08031894	0.14333929	0.08255199	0.07738872	0.12722087	0.1254623	0.15375103	0.13853498	0.14372986	0.14857132	0.15300475	0.13735075	0.06468755	0.06829295	0.07228987	0.07682726	0.04631312	0.03917989	0.04071233	0.03392219	0.07664532	0.08537369	0.06742799	0.06049654	0.01842074	0.02604507	0.01505784	0.03089432	0.02233037	0.03040032	0.03432245	0.01064271	0.03436466	0.0314929	0.08599539	0.09199564	0.07982826	0.14260811	0.08161563	0.07773605	0.12836393	0.12486762	0.15573165	0.14019594	0.14481809	0.15072245	0.15268163	0.13612108
0.01473332	0.0740492	0.07457444	0.06981518	0.07277468	0.04980199	0.03937563	0.04401508	0.03724158	0.06376443	0.0747705	0.06380089	0.0485789	0.01693146	0.02724577	0.01471171	0.02950122	0.02063265	0.03064093	0.03576733	0.01203546	0.0324948	0.02891959	0.08387048	0.08788404	0.08039284	0.14325849	0.08254582	0.07735263	0.12735436	0.12539864	0.15365696	0.13845316	0.14363052	0.14845633	0.1528771	0.13730066	0.06464316	0.06830506	0.07219889	0.07677685	0.04645927	0.0390561	0.04080163	0.03404342	0.07641638	0.08540781	0.06753967	0.06049682	0.01844426	0.02590587	0.01497342	0.03079881	0.0222521	0.03051627	0.0344032	0.01068094	0.0344441	0.0315853	0.08601733	0.09198086	0.07986411	0.1426667	0.08153316	0.07768946	0.12825888	0.12492123	0.15570422	0.14019374	0.14483059	0.1507134	0.15278818	0.13620838
0.01767999	0.0740844	0.07461973	0.06983081	0.07280363	0.04984578	0.03939796	0.04407755	0.03730149	0.06359496	0.0746415	0.063846	0.04846598	0.01691367	0.02728202	0.01475834	0.02956659	0.02069204	0.03060645	0.03573913	0.01201909	0.0325028	0.02894949	0.08386027	0.08782169	0.08046828	0.14317817	0.08254213	0.07731522	0.12748713	0.125335	0.15356092	0.1383689	0.14353092	0.14833819	0.15275298	0.13725478	0.06460829	0.06831905	0.07211134	0.07672505	0.04659567	0.03893985	0.04088494	0.03415708	0.07619816	0.08544022	0.0676424	0.06049705	0.01846314	0.02577858	0.01489516	0.03070968	0.02217809	0.03062386	0.03448027	0.01071921	0.03451626	0.03167064	0.08603953	0.09196648	0.0798956	0.14271543	0.08146704	0.0776494	0.12816801	0.12496261	0.1556714	0.14018869	0.14484317	0.15069979	0.15288562	0.13629231
0.02062666	0.0741142	0.07466395	0.06984901	0.07283523	0.04989234	0.03941729	0.0441415	0.03736365	0.06342185	0.07451783	0.06389746	0.04835834	0.01689984	0.02731186	0.01480127	0.0296287	0.02074922	0.03057534	0.03570791	0.01200197	0.03251509	0.02898411	0.08385141	0.08775769	0.08054332	0.1430961	0.08254113	0.07727749	0.12762062	0.12526922	0.15346153	0.13828092	0.14342958	0.14821567	0.1526305	0.137211	0.06457876	0.06833443	0.07203061	0.07667767	0.04672487	0.0388331	0.04096646	0.03426684	0.07598419	0.0854686	0.06774255	0.06049582	0.01847742	0.025663	0.01482475	0.03062979	0.02211109	0.03072309	0.03455245	0.0107566	0.03458366	0.03175395	0.0860625	0.0919527	0.07992788	0.14275832	0.08141253	0.07761278	0.12808959	0.12499635	0.15563355	0.14018067	0.14485593	0.15068171	0.15297579	0.13637467
0.02357332	0.07413802	0.0747065	0.06986908	0.0728687	0.04994151	0.03943286	0.04420633	0.03742758	0.06324625	0.07440083	0.06395494	0.04825728	0.01689027	0.0273348	0.01484009	0.029687	0.02080374	0.03054794	0.03567754	0.01198414	0.0325317	0.02902322	0.08384322	0.08769208	0.08061688	0.14301099	0.08254312	0.07724	0.12775558	0.12520004	0.15335786	0.13818827	0.14332546	0.14808784	0.15250847	0.13716813	0.06455157	0.06835062	0.07195894	0.07663847	0.04684794	0.03873749	0.04104847	0.03437447	0.07577073	0.08549107	0.06784367	0.06049195	0.01848706	0.02555944	0.01476355	0.03056127	0.02205312	0.03081368	0.03461879	0.01079237	0.03464765	0.03183809	0.08608567	0.09193872	0.07996331	0.14279718	0.08136715	0.077578	0.12802286	0.12502474	0.15559062	0.14016923	0.14486839	0.15065888	0.15305908	0.13645594
0.02651998	0.07415565	0.07474721	0.06989028	0.07290333	0.04999346	0.03944405	0.04427197	0.03749331	0.06306763	0.07429083	0.06401844	0.04816314	0.01688498	0.0273507	0.01487468	0.02974133	0.02085546	0.03052442	0.03564813	0.01196568	0.03255271	0.02906689	0.08383531	0.08762463	0.08068862	0.14292244	0.08254837	0.07720296	0.12789218	0.12512701	0.15324945	0.13809045	0.14321793	0.14795417	0.15238629	0.13712577	0.06452513	0.0683672	0.07189741	0.07660923	0.04696474	0.03865416	0.04113155	0.03448025	0.07555656	0.08550619	0.06794673	0.06048443	0.01849191	0.02546856	0.01471251	0.03050537	0.02200535	0.03089517	0.03467859	0.01082604	0.03470857	0.03192384	0.08610774	0.09192315	0.08000188	0.14283201	0.08133	0.07754468	0.1279678	0.12504821	0.15554226	0.14015358	0.14487943	0.15063068	0.15313468	0.13653534
0.02946665	0.07416741	0.07478624	0.0699118	0.07293834	0.05004858	0.03945047	0.04433867	0.03756118	0.06288432	0.07418719	0.06408798	0.04807542	0.01688371	0.02735979	0.01490526	0.02979191	0.02090454	0.03050475	0.03561973	0.01194667	0.03257808	0.02911523	0.08382752	0.08755495	0.08075874	0.14283061	0.08255712	0.07716629	0.12803013	0.12505028	0.15313624	0.13798728	0.14310674	0.14781445	0.15226384	0.13708408	0.06449909	0.06838407	0.07184621	0.07659023	0.04707467	0.03858378	0.04121543	0.03458369	0.07534173	0.08551278	0.06805108	0.0604722	0.01849186	0.02539104	0.01467215	0.03046263	0.02196825	0.03096708	0.03473144	0.01085728	0.03476612	0.03201069	0.08612709	0.09190446	0.08004246	0.14286199	0.08130078	0.07751306	0.12792462	0.12506635	0.15548811	0.14013291	0.14488773	0.15059547	0.15320136	0.13667851
0.03241331	0.07417423	0.07482432	0.06993277	0.07297292	0.05010763	0.03945186	0.04440719	0.037632	0.06269306	0.07408812	0.06416372	0.04799246	0.01688599	0.02736259	0.01493231	0.02983927	0.02095138	0.03048871	0.03559226	0.0119272	0.03260771	0.02916845	0.08381988	0.08748222	0.08082802	0.1427364	0.08256965	0.07712958	0.12816871	0.12497068	0.15301859	0.13787897	0.14299203	0.14766877	0.15214697	0.13704388	0.06447394	0.06840145	0.07180494	0.07658093	0.04717719	0.03852651	0.04129954	0.03468415	0.07512673	0.08550979	0.06815533	0.06045414	0.0184869	0.02532735	0.01464259	0.03043297	0.02194177	0.03102914	0.03477715	0.0108859	0.03481979	0.03209754	0.08614161	0.09188118	0.08008347	0.14288613	0.08127931	0.07748354	0.12789331	0.12507856	0.15542796	0.14010649	0.14489196	0.15055131	0.15325792	0.13673029
0.03535998	0.07417787	0.07486289	0.06995236	0.07300619	0.050172	0.03944812	0.04447897	0.03770727	0.06248829	0.07399018	0.06424604	0.04791104	0.01689116	0.02735982	0.01495647	0.02988417	0.02099657	0.030476	0.03556562	0.01190736	0.03264154	0.02922695	0.08381256	0.0874049	0.08089791	0.14264142	0.0825864	0.07709208	0.12830668	0.12488978	0.15289723	0.13776601	0.14287429	0.1475174	0.15202625	0.13700689	0.06445062	0.06841983	0.07177297	0.07658043	0.04727216	0.03848216	0.04138345	0.03478121	0.07491167	0.0854962	0.06825806	0.06042902	0.01847717	0.02527757	0.01462363	0.03041594	0.02192553	0.03108129	0.03481573	0.01091179	0.03486912	0.03218327	0.08615093	0.09185197	0.08012349	0.14290377	0.0812653	0.07745647	0.12787348	0.12508451	0.15536179	0.14007387	0.14489105	0.15049801	0.15330354	0.13678696
0.03830665	0.07418118	0.07490455	0.06996987	0.07303725	0.05024394	0.03943936	0.04455641	0.03778944	0.06226129	0.07388766	0.06433551	0.04782567	0.01689854	0.02735234	0.01497858	0.02992762	0.02104092	0.03046617	0.03553957	0.01188717	0.03267952	0.02929125	0.08380578	0.08732017	0.08097049	0.14254809	0.08260828	0.07705268	0.12844234	0.12480993	0.15277307	0.13764909	0.14275437	0.14736052	0.15190829	0.13697589	0.06443029	0.06843999	0.07174968	0.0765878	0.04736002	0.03845029	0.04146708	0.03487492	0.07469592	0.08547087	0.06835818	0.0603954	0.01846305	0.02524137	0.01461476	0.0304108	0.02191896	0.03112373	0.03484732	0.01093485	0.03491387	0.03226694	0.08615327	0.09181556	0.08016146	0.14291472	0.08125834	0.07743203	0.12786426	0.12508434	0.15528978	0.14003478	0.14488352	0.15043564	0.15333794	0.13683859
0.04125331	0.07418813	0.07495381	0.06998595	0.07306614	0.05032678	0.03942655	0.04464339	0.0378823	0.06199889	0.07377138	0.06443333	0.04772756	0.01690751	0.02734159	0.01500022	0.02997181	0.02108638	0.03045798	0.03551301	0.01186609	0.03272171	0.02936214	0.08379972	0.08722272	0.08104826	0.14245951	0.08263744	0.07701	0.12857356	0.12473394	0.15264647	0.13752862	0.14263363	0.14719738	0.15179575	0.13695554	0.06441489	0.06846328	0.07173428	0.07660168	0.04744169	0.03843009	0.04155055	0.0349656	0.07447826	0.08543229	0.06845433	0.06035136	0.01844509	0.02521813	0.01461521	0.0304165	0.02192122	0.03115675	0.03487209	0.01095496	0.03495377	0.03234743	0.0861477	0.09177058	0.08019675	0.14291932	0.08125794	0.07741021	0.12786438	0.12507863	0.15521246	0.13998934	0.14486836	0.15036461	0.15336133	0.1368846
0.04419998	0.07419832	0.07501346	0.07000382	0.07309664	0.05042282	0.03941176	0.04474403	0.03798962	0.06168938	0.07363478	0.06454425	0.04761139	0.0169176	0.02732915	0.01502423	0.03002107	0.02113702	0.0304495	0.03548364	0.01184272	0.03276952	0.02944292	0.08379717	0.08710868	0.08113547	0.14238076	0.08267545	0.07696162	0.12870478	0.12466625	0.15251915	0.13740684	0.142516	0.14702873	0.15169391	0.13695332	0.06440731	0.06849149	0.07172531	0.07661979	0.04751837	0.03842025	0.04163392	0.03505366	0.07425716	0.08537892	0.06854472	0.06029481	0.01842387	0.02520712	0.01462398	0.03043163	0.02193116	0.03118075	0.03489043	0.01097216	0.03498838	0.03242322	0.08613473	0.09171843	0.08023017	0.14291914	0.08126305	0.07739033	0.12787191	0.12506925	0.15513179	0.13993811	0.14484653	0.15028671	0.15337514	0.13692545
0.04714664	0.07421686	0.07508961	0.07002462	0.07312904	0.05053713	0.03939618	0.04486404	0.03811705	0.06131329	0.073465	0.06467068	0.047465	0.01692842	0.02731594	0.015052	0.03007754	0.02119477	0.03043986	0.03545042	0.01181648	0.03282359	0.02953541	0.08380003	0.08697088	0.08123672	0.14231697	0.08272489	0.07690492	0.128836	0.12461174	0.15239282	0.13728552	0.14240472	0.14685439	0.15160759	0.13697729	0.06440905	0.06852565	0.07172187	0.07664079	0.04759109	0.03841962	0.04171748	0.03513957	0.0740314	0.08531009	0.06862858	0.06022458	0.01840221	0.02520718	0.01463996	0.0304548	0.02194767	0.03119641	0.03490284	0.01098653	0.03501773	0.03249364	0.0861141	0.0916583	0.0802615	0.142915	0.08127331	0.07737225	0.12788526	0.12505711	0.15504868	0.13988087	0.14481842	0.15020279	0.15338028	0.13696127
0.0500933	0.07424415	0.07517992	0.07004577	0.07316048	0.05066731	0.03937909	0.04500014	0.03826138	0.06088006	0.07326615	0.06480927	0.04729276	0.01693925	0.02730289	0.01508309	0.03013995	0.02125815	0.03042924	0.03541434	0.01178827	0.03288226	0.0296373	0.08381093	0.08681412	0.08135166	0.14226725	0.0827825	0.07683988	0.12896722	0.12456996	0.15227032	0.13716718	0.14230112	0.14667789	0.15153611	0.13702543	0.06441925	0.06856503	0.07172344	0.07666421	0.04765975	0.03842717	0.04180108	0.03522287	0.07380282	0.08522431	0.06870602	0.0601381	0.01837637	0.02521679	0.01466199	0.03048466	0.02196967	0.03120473	0.03490998	0.01099826	0.03504225	0.03255873	0.08608561	0.09158988	0.08028935	0.14290668	0.08128878	0.07735651	0.1279035	0.12504192	0.15496349	0.13981794	0.14478428	0.1501134	0.15337723	0.1369917
0.05303997	0.07426962	0.07527135	0.0700647	0.07319087	0.05080244	0.03935955	0.04514101	0.0384112	0.06042847	0.07306265	0.06495665	0.04711958	0.01695111	0.02729109	0.01511714	0.03020705	0.02132567	0.03041788	0.03537654	0.01175918	0.0329438	0.02974634	0.0838344	0.08665626	0.08147717	0.14222714	0.08283899	0.07676811	0.12901092	0.124537	0.15215585	0.1370558	0.14220636	0.14650699	0.1514758	0.13708815	0.06443733	0.0686086	0.07172864	0.07668858	0.04772372	0.0384413	0.04188331	0.03530251	0.07357506	0.08513202	0.06877634	0.06004718	0.01834905	0.02523456	0.01468876	0.03051953	0.02199575	0.03120668	0.03491267	0.01100771	0.03506203	0.0326179	0.08605072	0.09151502	0.08031334	0.14289457	0.08130874	0.07734314	0.12792551	0.12502408	0.1548777	0.13975094	0.14474541	0.15002051	0.15336726	0.13701694
0.05598663	0.07428811	0.07535674	0.07007989	0.07322007	0.05093622	0.03933734	0.04528037	0.03855888	0.05998114	0.07286786	0.0651103	0.04695885	0.01695903	0.0272815	0.01515394	0.030278	0.02139626	0.03040586	0.03533785	0.01173001	0.0330069	0.02986079	0.08387225	0.08650748	0.08161125	0.14219387	0.08288868	0.07669055	0.12910461	0.1245104	0.15205145	0.13695326	0.14212044	0.14634604	0.15142393	0.13715885	0.06446394	0.06865624	0.07173587	0.07671193	0.04778298	0.03846031	0.04196316	0.03537794	0.07335031	0.08503138	0.06883841	0.05994839	0.01832071	0.02525914	0.01471889	0.03055757	0.02202435	0.03120319	0.03491183	0.01101531	0.03507696	0.03267024	0.08601068	0.09143536	0.08033333	0.1428793	0.08133242	0.07733209	0.1279501	0.12500423	0.15479161	0.13968138	0.14470302	0.14992598	0.15335169	0.13703736
0.0589333	0.07429676	0.07543189	0.07009088	0.07324849	0.05106468	0.03931281	0.04541434	0.03870242	0.05955238	0.0726896	0.06526851	0.04681825	0.01696449	0.02727494	0.01519353	0.03035248	0.02146944	0.03039302	0.03529863	0.0117012	0.03307058	0.02997941	0.08392507	0.0863741	0.08175274	0.14216582	0.08292788	0.07660773	0.12919664	0.12448871	0.15195816	0.13686048	0.14204304	0.14619768	0.15137864	0.13723294	0.0644999	0.06870808	0.0717436	0.07673238	0.04783792	0.03848251	0.04203997	0.03544916	0.0731299	0.08492386	0.06889123	0.05984272	0.01829183	0.02528917	0.01475105	0.03059706	0.022054	0.03119519	0.03490832	0.01102146	0.03508703	0.03271494	0.08596679	0.09135258	0.08034958	0.1428618	0.0813591	0.0773232	0.12797593	0.1249833	0.15470659	0.13961082	0.14465841	0.1498316	0.15333206	0.13705365
0.06187996	0.07429442	0.07549489	0.07009809	0.07327693	0.05118563	0.03928671	0.04554098	0.03883867	0.05915029	0.07253156	0.06543014	0.04670118	0.01696718	0.02727212	0.01523608	0.03043049	0.02154508	0.03037905	0.03525891	0.01167286	0.03313418	0.03010131	0.0839927	0.08625953	0.08190103	0.14214223	0.08295441	0.07651984	0.12928749	0.12447095	0.15187635	0.13677779	0.14197381	0.14606333	0.15133885	0.13730754	0.06454594	0.06876444	0.07175047	0.07674825	0.0478892	0.03850631	0.04211343	0.03551666	0.0729144	0.08481056	0.06893409	0.05973086	0.01826286	0.02532329	0.01478401	0.03063642	0.02208336	0.0311836	0.03490295	0.01102654	0.03509231	0.03275145	0.08592038	0.09126827	0.08036262	0.14284324	0.08138803	0.07731617	0.12800161	0.12496238	0.15462415	0.13954078	0.14461296	0.1497391	0.15331009	0.13706681
0.06482663	0.07428114	0.07554542	0.07010249	0.07330641	0.0512981	0.03926004	0.04565963	0.03896676	0.05877854	0.07239451	0.06559443	0.04660805	0.01696706	0.02727353	0.01528172	0.03051212	0.02162324	0.0303636	0.03521852	0.01164494	0.03319725	0.03022577	0.08407458	0.08616501	0.08205585	0.1421209	0.08296726	0.07642688	0.1293772	0.12445499	0.15180604	0.13670517	0.14191245	0.14594355	0.15130409	0.13738106	0.06460263	0.06882562	0.0717553	0.07675811	0.04793762	0.03853025	0.0421834	0.03558073	0.07270391	0.08469239	0.06896653	0.05961332	0.01823423	0.0253602	0.01481666	0.03067426	0.02211129	0.03116928	0.03489646	0.01103088	0.03509295	0.03277939	0.08587272	0.09118389	0.0803731	0.14282487	0.08141857	0.07731064	0.12802577	0.12494262	0.15454567	0.13947273	0.14456807	0.14965004	0.15328756	0.13707804
0.06777329	0.07425789	0.07558434	0.0701055	0.07333801	0.05140202	0.03923394	0.04577052	0.03908668	0.05843774	0.07227726	0.06576073	0.04653729	0.01696435	0.02727943	0.01533053	0.03059744	0.021704	0.03034632	0.03517718	0.01161722	0.03325946	0.03035218	0.08416988	0.08609032	0.08221711	0.14210099	0.08296626	0.07632877	0.12946549	0.12444075	0.15174702	0.13664247	0.14185881	0.14583841	0.15127439	0.13745313	0.06467037	0.06889192	0.07175711	0.07676074	0.04798395	0.03855305	0.04224984	0.03564165	0.07249842	0.08457015	0.0689882	0.05949061	0.0182063	0.02539878	0.01484808	0.03070944	0.02213683	0.03115299	0.03488949	0.01103479	0.03508912	0.03279851	0.0858249	0.09110067	0.08038152	0.14280775	0.08145026	0.07730636	0.12804723	0.12492493	0.15447219	0.13940783	0.14452491	0.14956566	0.15326606	0.13708843
0.07071996	0.07422465	0.0756119	0.07010884	0.07337331	0.05149597	0.03920958	0.04587363	0.03919817	0.05812952	0.07217971	0.06592885	0.04648844	0.01695943	0.02728984	0.01538245	0.03068651	0.02178746	0.03032698	0.0351346	0.01158941	0.03332074	0.03048019	0.08427796	0.0860358	0.08238465	0.14208304	0.08295112	0.07622542	0.1295519	0.12442874	0.15169937	0.13658983	0.14181307	0.14574824	0.15125002	0.13752355	0.06474927	0.06896348	0.07175504	0.07675514	0.04802882	0.03857361	0.0423127	0.03569966	0.07229804	0.08444471	0.06899888	0.05936338	0.01817936	0.02543807	0.01487751	0.03074101	0.02215921	0.03113536	0.03488258	0.01103851	0.035081	0.03280866	0.08577799	0.09101981	0.08038837	0.14279284	0.08148264	0.07730305	0.12806493	0.12491015	0.15440466	0.13934721	0.14448467	0.14948709	0.15324712	0.13709911
0.07366662	0.07418057	0.07562774	0.07011443	0.07341425	0.05158123	0.03918805	0.0459686	0.03930063	0.05785666	0.07210298	0.06609881	0.04646221	0.01695285	0.02730446	0.01543734	0.03077924	0.02187366	0.0303055	0.03509049	0.01156121	0.03338118	0.0306097	0.0843982	0.08600242	0.08255824	0.14206774	0.08292143	0.07611681	0.12963589	0.12441959	0.15166333	0.13654742	0.141775	0.14567363	0.15123139	0.13759204	0.06483922	0.06904027	0.07174836	0.07674051	0.04807276	0.03859099	0.04237193	0.03575493	0.07210295	0.08431702	0.06899854	0.05923241	0.01815362	0.02547732	0.0149044	0.03076831	0.02217788	0.03111692	0.03487616	0.01104226	0.03506878	0.03280982	0.08573306	0.0909425	0.08039413	0.14278106	0.0815153	0.07730044	0.12807794	0.12489902	0.15434394	0.13929189	0.14444843	0.14941538	0.15323215	0.13711117
0.07661329	0.07412528	0.07563202	0.07012417	0.07346252	0.05165654	0.03917039	0.0460554	0.03939382	0.05762045	0.07204776	0.066271	0.04645833	0.01694528	0.02732278	0.0154948	0.03087529	0.02196242	0.03028197	0.0350447	0.01153234	0.03344092	0.03074052	0.08452964	0.08599034	0.08273741	0.14205586	0.0828773	0.07600306	0.12971683	0.12441395	0.15163891	0.13651432	0.14174405	0.14561477	0.15121895	0.13765855	0.06494002	0.06912223	0.07173648	0.07671627	0.04811619	0.03860444	0.04242751	0.03580764	0.07191328	0.08418791	0.06898725	0.05909845	0.01812917	0.02551604	0.01492839	0.03079092	0.02219247	0.03109805	0.03487053	0.0110462	0.03505261	0.03280207	0.08569091	0.09086964	0.08039915	0.14277309	0.08154796	0.07729836	0.12808555	0.12489205	0.15429059	0.13924264	0.14441706	0.14935127	0.15322229	0.13712545
0.07955996	0.07405844	0.07562495	0.07013982	0.07351964	0.05172174	0.03915752	0.04613406	0.03947761	0.05742159	0.07201318	0.06644437	0.04647628	0.01693745	0.02734403	0.01555426	0.03097409	0.02205334	0.03025666	0.03499721	0.0115026	0.03350015	0.03087244	0.08467108	0.08599932	0.08292145	0.14204815	0.08281915	0.07588448	0.12979408	0.1244125	0.15162467	0.13649053	0.14172058	0.14557041	0.15121309	0.1377234	0.06505137	0.06920928	0.07171893	0.076682	0.04815952	0.0386134	0.04247952	0.035858	0.07172894	0.08405804	0.06896524	0.05896212	0.01810604	0.02555393	0.01494935	0.03080867	0.02220287	0.03107898	0.03486588	0.01105044	0.03503266	0.03278562	0.08565217	0.09080191	0.08040372	0.14276949	0.08158041	0.07729665	0.12808719	0.12488969	0.15424503	0.13920002	0.14439122	0.1492953	0.15321843	0.13714272
0.08250662	0.0739796	0.07560667	0.07016301	0.07358698	0.05177672	0.03915019	0.04620461	0.03955189	0.05726052	0.07199978	0.06661925	0.04651558	0.01693015	0.02736728	0.01561503	0.03107486	0.02214588	0.03023	0.03494815	0.01147186	0.03355911	0.03100529	0.08482109	0.08602889	0.08310938	0.14204528	0.0827477	0.07576157	0.12986702	0.12441582	0.15161908	0.13647605	0.14170482	0.14553911	0.1512134	0.13778658	0.06517295	0.06930126	0.07169534	0.07663744	0.04820304	0.03861748	0.04252802	0.03590617	0.07154988	0.083928	0.06893281	0.05882405	0.01808417	0.02559095	0.01496731	0.03082162	0.02220912	0.0310598	0.03486228	0.01105505	0.03500906	0.03276072	0.08561723	0.09073976	0.08040803	0.14277067	0.0816125	0.07729521	0.12808247	0.12489216	0.15420746	0.13916441	0.14437134	0.14924781	0.15322117	0.13716346
0.08545329	0.07388811	0.07557714	0.07019512	0.07366573	0.05182134	0.03914899	0.04626698	0.03961649	0.05713757	0.07200782	0.0667955	0.0465759	0.01692413	0.02739143	0.01567632	0.0311767	0.02223939	0.03020256	0.03489774	0.01144007	0.03361811	0.03113892	0.08497804	0.08607845	0.08329994	0.14204783	0.08266384	0.07563504	0.12993508	0.12442387	0.1516221	0.13647119	0.14169722	0.14552081	0.15121878	0.13784812	0.06530445	0.069398	0.07166546	0.07658248	0.04824697	0.03861646	0.04257314	0.03595233	0.07137596	0.08379821	0.06889035	0.05868475	0.01806343	0.02562723	0.01498247	0.03083005	0.02221144	0.03104048	0.0348597	0.01106005	0.0349819	0.03272771	0.08558635	0.09068347	0.08041226	0.14277692	0.08164411	0.07729397	0.12807114	0.12489966	0.154178	0.13913602	0.14435766	0.149209	0.15323089	0.13718799
0.08839995	0.073783	0.0755361	0.07023735	0.07375695	0.05185536	0.03915434	0.04632098	0.03967115	0.05705317	0.07203791	0.066973	0.04665727	0.01692012	0.02741534	0.0157373	0.03127869	0.02233317	0.03017498	0.03484629	0.01140722	0.03367748	0.03127325	0.08514015	0.08614733	0.08349161	0.14205623	0.08256868	0.07550584	0.12999778	0.12443791	0.15163403	0.13647579	0.14169785	0.14551535	0.15122939	0.1379079	0.06544547	0.06949871	0.07162914	0.07651716	0.04829145	0.03861026	0.04261501	0.03599661	0.07120698	0.08366898	0.06883838	0.05854466	0.01804362	0.02566312	0.0149952	0.03083445	0.02221024	0.03102087	0.03485799	0.01106539	0.03495128	0.03268698	0.08555961	0.09063315	0.08041652	0.14278842	0.08167518	0.07729287	0.1280531	0.12491226	0.15415662	0.13911493	0.14435027	0.14917893	0.15324771	0.13721645
0.09134662	0.07366302	0.07548303	0.07029063	0.07386149	0.05187844	0.03916649	0.04636628	0.0397155	0.05700793	0.07209099	0.06715168	0.04676005	0.01691882	0.02743785	0.01579715	0.03137988	0.02242652	0.03014794	0.03479413	0.01137333	0.03373757	0.03140823	0.08530548	0.08623488	0.08368263	0.14207071	0.08246349	0.07537516	0.1300547	0.12445761	0.15165427	0.13648969	0.14170678	0.14552237	0.15124581	0.13796567	0.06559557	0.06960428	0.07158638	0.07644173	0.04833656	0.03859897	0.04265378	0.03603916	0.07104279	0.08354052	0.06877747	0.05840417	0.01802453	0.02569906	0.01500598	0.03083544	0.02220604	0.03100072	0.03485692	0.01107102	0.03491728	0.03263901	0.08553689	0.0905887	0.08042088	0.14280524	0.08170565	0.0772919	0.12802839	0.12492992	0.1541432	0.13910103	0.14434901	0.14915751	0.15327148	0.13724874
0.09429328	0.07352667	0.07541719	0.07035566	0.07398007	0.05189009	0.0391855	0.04640239	0.03974902	0.05700269	0.07216834	0.06733145	0.04688499	0.01692082	0.02745783	0.01585511	0.03147937	0.02251876	0.03012212	0.03474165	0.01133847	0.03379875	0.03154382	0.08547202	0.08634049	0.08387104	0.14209102	0.08234967	0.07524438	0.13010551	0.12448289	0.15168243	0.13651261	0.14172397	0.14554174	0.15126803	0.13802074	0.06575424	0.06971385	0.0715373	0.07635657	0.04838231	0.03858279	0.04268962	0.03608006	0.07088322	0.08341289	0.06870829	0.05826358	0.01800379	0.02573559	0.01501536	0.03083379	0.02219947	0.0309797	0.03485618	0.01107679	0.03488	0.03258432	0.08551791	0.09054981	0.08042536	0.1428273	0.08173548	0.07729106	0.12799718	0.12495251	0.15413746	0.13909409	0.14435355	0.14914451	0.15330181	0.13728455
0.09723994	0.07337222	0.07533765	0.07043287	0.07411316	0.05188976	0.03921126	0.04642867	0.03977111	0.05703841	0.07227152	0.06751225	0.04703318	0.01692664	0.02747422	0.01591048	0.03157636	0.02260931	0.03009818	0.0346892	0.0113027	0.03386135	0.03168004	0.08563772	0.08646352	0.08405471	0.14211761	0.08222877	0.07511509	0.13014993	0.12451349	0.15171799	0.13654414	0.14174927	0.14557289	0.15129604	0.13807237	0.06592095	0.06982707	0.07148214	0.07626219	0.0484286	0.03856206	0.04272265	0.03611938	0.07072821	0.08328562	0.06863101	0.05812312	0.01798549	0.02577328	0.01502396	0.03083029	0.02219122	0.03095745	0.03485543	0.01108255	0.03483951	0.03252339	0.08550216	0.09051602	0.08042981	0.14285435	0.08176468	0.07729044	0.12795981	0.12497972	0.154139	0.13909368	0.14436334	0.14913955	0.15333798	0.1373233
0.10018661	0.07319793	0.07524337	0.07052235	0.07426098	0.05187689	0.03924349	0.04644447	0.03978115	0.05711605	0.0724022	0.06769408	0.04720585	0.01693668	0.02748612	0.01596266	0.03167016	0.02269764	0.03007672	0.03463715	0.01126614	0.0339257	0.03181692	0.0858005	0.08660328	0.08423142	0.14214987	0.08210243	0.07498902	0.13018775	0.12454896	0.15176035	0.13658377	0.14178245	0.14561528	0.15132974	0.13812022	0.06609514	0.06994358	0.0714212	0.07615918	0.04847532	0.03853716	0.04275302	0.03615712	0.07057769	0.08315952	0.06854722	0.05798291	0.01796725	0.02581273	0.01503236	0.03082578	0.022182	0.03093358	0.03485427	0.01108814	0.03479588	0.03245674	0.085489	0.0904867	0.08043408	0.14288605	0.08179324	0.07729014	0.12791671	0.12501119	0.15414737	0.13909927	0.14437767	0.14914214	0.15337912	0.13736423
0.10313327	0.07300209	0.07513333	0.07062386	0.07442341	0.05185095	0.0392817	0.0464491	0.03977854	0.05723644	0.07256201	0.06787688	0.04740431	0.01695121	0.02749272	0.01601116	0.03176015	0.02278329	0.03005831	0.03458588	0.01122893	0.03399208	0.03195453	0.08595839	0.08675888	0.0843989	0.14218726	0.08197245	0.07486802	0.13021882	0.1245887	0.15180881	0.13663084	0.14182316	0.14566826	0.15136886	0.13816391	0.06627623	0.07006301	0.07135486	0.07604822	0.04852231	0.03850856	0.04278086	0.03619331	0.07043156	0.08303384	0.0684571	0.05784292	0.0179489	0.02585448	0.01504116	0.03082104	0.02217249	0.0309077	0.03485235	0.01109338	0.03474919	0.03238483	0.0854777	0.09046114	0.08043799	0.14292198	0.08182114	0.07729025	0.12786835	0.12504651	0.15416204	0.13911025	0.14439571	0.14915174	0.15342417	0.13740646
0.10607994	0.07278322	0.07500654	0.07073682	0.07460001	0.05181151	0.03932524	0.04644193	0.03976273	0.05740022	0.07275243	0.06806061	0.04762986	0.01697036	0.02749342	0.01605558	0.03184582	0.02286585	0.03004345	0.03453575	0.01119124	0.0340607	0.0320929	0.0861095	0.08692929	0.08455489	0.14222905	0.08184067	0.074754	0.13024302	0.12463195	0.15186261	0.13668463	0.14187099	0.14573105	0.15141304	0.13820302	0.06646364	0.07018498	0.07128356	0.07593003	0.04856939	0.03847674	0.04280628	0.03622793	0.07028978	0.08290825	0.06836122	0.05770308	0.0179303	0.02589899	0.01505086	0.0308168	0.02216332	0.03087949	0.0348493	0.01109809	0.03469953	0.03230813	0.08546743	0.09043857	0.08044136	0.14296165	0.08184834	0.07729087	0.12781529	0.12508523	0.15418247	0.13912595	0.14441654	0.14916777	0.15347198	0.137449
0.1090266	0.07254018	0.0748622	0.07086029	0.07478997	0.05175828	0.03937329	0.04642241	0.03973329	0.0576078	0.07297469	0.06824514	0.04788364	0.01699411	0.02748777	0.01609561	0.03192679	0.02294499	0.03003253	0.03448713	0.01115327	0.03413168	0.03223202	0.08625212	0.08711321	0.08469716	0.14227437	0.08170897	0.0746489	0.13026028	0.12467783	0.15192095	0.13674433	0.14192546	0.14580282	0.15146173	0.1382371	0.06665675	0.07030909	0.0712078	0.07580537	0.0486164	0.0384422	0.04282941	0.03626096	0.07015224	0.08278234	0.06826016	0.05756317	0.01791138	0.02594662	0.01506189	0.03081369	0.02215505	0.03084866	0.03484482	0.0111021	0.034647	0.03222704	0.08545737	0.0904182	0.08044402	0.14300456	0.08187477	0.07729206	0.12775809	0.12512695	0.15420814	0.1391457	0.14443924	0.14918961	0.15352138	0.13749085
0.11197327	0.07227217	0.07469966	0.07099305	0.07499212	0.05169111	0.03942491	0.04639006	0.03968991	0.05785936	0.07322975	0.06843026	0.04816664	0.01702439	0.02747553	0.01613108	0.03200275	0.02302044	0.03002587	0.03444036	0.01111526	0.03420506	0.03237183	0.08638478	0.08730923	0.0848236	0.14232218	0.08157922	0.07455459	0.13027056	0.12472534	0.15198301	0.1368091	0.14198607	0.14588273	0.15151429	0.13826573	0.06685485	0.07043495	0.07112818	0.07567512	0.0486632	0.03840548	0.0428504	0.03629238	0.07001877	0.08265564	0.06815453	0.05742296	0.01789212	0.02599757	0.01507458	0.03081224	0.02214818	0.030815	0.03483865	0.01110526	0.03459179	0.03214204	0.08544675	0.09039926	0.0804459	0.14305026	0.08190036	0.07729385	0.12769728	0.12517128	0.15423852	0.13916884	0.14446292	0.14921669	0.15357123	0.1375311
0.11491994	0.07197885	0.07451852	0.07113362	0.07520501	0.05160998	0.03947907	0.04634451	0.03963235	0.05815499	0.07351832	0.06861565	0.04847975	0.01705684	0.02745666	0.0161619	0.0320735	0.02309199	0.03002366	0.03439573	0.01107745	0.03428075	0.03251215	0.08650622	0.08751584	0.08493224	0.14237133	0.08145318	0.07447289	0.13027386	0.12477344	0.15204803	0.13687811	0.14205228	0.1459699	0.1515699	0.13828844	0.06705714	0.07056213	0.0710454	0.07554026	0.0487097	0.03836713	0.04286944	0.03632224	0.06988912	0.08252769	0.06804497	0.05728215	0.01787257	0.02605189	0.01508914	0.03081286	0.02214307	0.03077843	0.03483057	0.01110743	0.03453413	0.0320536	0.08543481	0.09038097	0.08044693	0.14309832	0.08192501	0.07729622	0.12763336	0.1252179	0.15427311	0.13919471	0.14448674	0.14924837	0.15362052	0.13756894
0.1178666	0.07166028	0.0743186	0.07128028	0.07542688	0.05151496	0.03953463	0.04628545	0.03956048	0.05849465	0.07384082	0.06880084	0.04882365	0.01709311	0.0274313	0.01618808	0.03213895	0.0231595	0.03002597	0.03435354	0.01104009	0.03435854	0.03265268	0.08661553	0.08773153	0.08502128	0.14242057	0.08133248	0.07440546	0.13027024	0.124821	0.15211526	0.13695056	0.14212358	0.14606352	0.15162766	0.13830474	0.06726271	0.07069018	0.07096028	0.07540189	0.04875581	0.03832773	0.04288675	0.03635058	0.06976292	0.08239799	0.06793219	0.05714041	0.01785287	0.02610942	0.01510566	0.03081579	0.02213999	0.03073896	0.03482047	0.01110849	0.03447433	0.03196228	0.08542087	0.09036253	0.08044714	0.14314835	0.08194869	0.07729913	0.12756679	0.12526653	0.1543114	0.13922269	0.14450996	0.14928404	0.15366835	0.13760371
0.12081326	0.07131701	0.07409997	0.07143116	0.07565573	0.05140625	0.03959041	0.04621266	0.03947427	0.05887818	0.0741979	0.06898568	0.04919889	0.01713275	0.02739976	0.01620971	0.03219903	0.02322285	0.03003273	0.03431399	0.01100342	0.0344381	0.032793	0.08671208	0.08795479	0.08508913	0.14246858	0.08121852	0.07435379	0.13025983	0.1248669	0.15218407	0.13702571	0.14219943	0.14616282	0.15168654	0.13831414	0.06747055	0.07081863	0.07087374	0.07526123	0.04880147	0.03828787	0.0429026	0.0363775	0.0696398	0.08226612	0.06781692	0.05699743	0.01783321	0.02616981	0.01512408	0.03082113	0.0221391	0.03069677	0.0348083	0.01110838	0.03441278	0.03186866	0.08540435	0.09034325	0.08044655	0.1432	0.08197133	0.07730252	0.12749797	0.12531693	0.15435289	0.13925217	0.14453193	0.14932309	0.15371396	0.13763493
0.12375993	0.07095002	0.07386299	0.07158428	0.07588939	0.0512842	0.03964522	0.04612606	0.0393738	0.05930518	0.07458839	0.06916852	0.04960571	0.01717525	0.02736247	0.01622694	0.03225377	0.02328195	0.03004381	0.03427729	0.0109677	0.03451903	0.03293257	0.08679555	0.08818411	0.08513446	0.14251405	0.08111251	0.07431912	0.13024287	0.12490999	0.15225388	0.13710292	0.14227934	0.14626712	0.15174551	0.13831616	0.06767963	0.07094701	0.07078675	0.07511953	0.04884665	0.03824816	0.04291726	0.0364031	0.06951929	0.08213168	0.06769989	0.05685286	0.01781383	0.02623257	0.0151442	0.0308288	0.02214035	0.03065214	0.03479413	0.01110705	0.03434991	0.03177331	0.08538481	0.09032245	0.08044526	0.14325298	0.08199291	0.07730628	0.12742728	0.12536889	0.15439711	0.13928263	0.14455216	0.14936492	0.15375681	0.13766229
0.1267066	0.07056081	0.07360833	0.0717376	0.07612553	0.0511493	0.03969787	0.0460257	0.03925933	0.05977484	0.07501209	0.06934893	0.05004395	0.01722005	0.02731998	0.01623995	0.03230319	0.02333674	0.03005897	0.03424361	0.01093318	0.03460081	0.03307074	0.08686589	0.08841792	0.08515619	0.14255562	0.08101542	0.07430243	0.13021968	0.12494918	0.15232426	0.13718159	0.1423628	0.14637575	0.15180356	0.13831034	0.06788765	0.0710749	0.07070031	0.07497803	0.04889136	0.03820919	0.04293104	0.03642752	0.06940089	0.0819943	0.06758176	0.05670636	0.01779497	0.02629704	0.01516567	0.03083851	0.02214355	0.0306055	0.03477815	0.01110456	0.03428617	0.03167679	0.08536196	0.09029961	0.08044339	0.14330708	0.08201342	0.07731031	0.12735501	0.12542226	0.1544436	0.13931362	0.14457031	0.149409	0.15379656	0.13768572
0.12965326	0.07015138	0.07333699	0.07188897	0.07636165	0.05100224	0.03974717	0.04591182	0.03913129	0.06028588	0.07546778	0.06952591	0.05051298	0.01726562	0.02727293	0.01624894	0.03234732	0.02338711	0.03007792	0.03421311	0.01090012	0.03468286	0.03320672	0.08692336	0.08865462	0.08515356	0.14259201	0.08092799	0.07430441	0.13019075	0.12498343	0.15239484	0.13726124	0.1424493	0.14648812	0.15185991	0.13829629	0.06809623	0.07120188	0.07061543	0.07483798	0.0489356	0.03817156	0.04294423	0.03645088	0.06928411	0.08184831	0.06746314	0.05655754	0.01777693	0.02636243	0.01518802	0.0308498	0.02214835	0.03055739	0.03476066	0.011101	0.03422203	0.03157961	0.08533568	0.09027433	0.08044113	0.1433621	0.08203283	0.07731447	0.12728142	0.12547693	0.15449196	0.13934475	0.1445862	0.14945481	0.15383305	0.13770533
0.13259992	0.06972424	0.07305031	0.07203624	0.07659517	0.05084387	0.03979198	0.04578482	0.03899029	0.06083652	0.07595367	0.06969831	0.05101161	0.01731313	0.027222	0.01625414	0.03238618	0.02343298	0.03010031	0.03418593	0.01086879	0.0347645	0.03333962	0.0869684	0.08889256	0.08512609	0.14262203	0.0808507	0.07432541	0.13015665	0.12501178	0.15246536	0.13734146	0.14253828	0.14660369	0.15191388	0.13827368	0.06830319	0.07132759	0.07053311	0.07470062	0.04897938	0.03813588	0.04295716	0.03647334	0.06916841	0.08170413	0.0673445	0.05640596	0.01775998	0.0264278	0.01521065	0.030862	0.02215419	0.0305085	0.03474209	0.01109655	0.03415796	0.03148222	0.08530598	0.09024629	0.08043865	0.14341791	0.08205118	0.07731863	0.12720673	0.12553279	0.15454178	0.13937568	0.1445998	0.14950188	0.15386633	0.1377214
0.13554659	0.06928229	0.07274992	0.07217734	0.07682349	0.05067578	0.03983123	0.04564522	0.03883708	0.06142446	0.07646747	0.06986488	0.05153811	0.01736105	0.02716793	0.01625577	0.03241979	0.02347422	0.03012573	0.0341622	0.01083943	0.03484503	0.03346846	0.08700171	0.08913014	0.08507365	0.14264458	0.08078377	0.07436543	0.13011812	0.12503339	0.15253567	0.1374219	0.14262919	0.14672194	0.1519649	0.13824231	0.06850768	0.07145168	0.07045436	0.07456714	0.04902273	0.03810276	0.04297013	0.03649505	0.0690533	0.08155612	0.06722628	0.05625118	0.01774439	0.02649219	0.01523285	0.03087429	0.02216039	0.0304596	0.03472297	0.01109146	0.03409443	0.03138504	0.08527305	0.09021528	0.08043611	0.14347438	0.08206848	0.07732269	0.12713115	0.12558971	0.15459264	0.13940614	0.14461122	0.14954975	0.15389662	0.13773438
0.13849325	0.06882879	0.07243773	0.07231034	0.07704412	0.05049772	0.03986398	0.04549369	0.03867253	0.06204706	0.07700639	0.07002434	0.05209026	0.0174088	0.02711147	0.01625406	0.03244817	0.02351075	0.03015371	0.03414196	0.01081226	0.03492371	0.03359221	0.08702412	0.08936578	0.08499644	0.14265874	0.08072717	0.07442412	0.13007599	0.12504755	0.15260572	0.13750233	0.14272147	0.14684242	0.15201254	0.138202	0.06870892	0.07157383	0.07038014	0.0744387	0.04906562	0.03807283	0.04298344	0.03651614	0.06893838	0.08140412	0.06710881	0.05609278	0.0177304	0.02655455	0.01525387	0.03088577	0.02216618	0.03041155	0.03470391	0.011086	0.03403188	0.0312884	0.08523714	0.09018119	0.08043368	0.1435314	0.08208477	0.07732654	0.12705487	0.12564757	0.15464413	0.1394359	0.14462068	0.14959798	0.15392428	0.13774481
0.14143992	0.0683672	0.07211583	0.07243354	0.07725472	0.05031154	0.03988944	0.04533099	0.03849763	0.06270131	0.07756725	0.07017533	0.05266535	0.01745583	0.02705338	0.01624925	0.03247138	0.0235425	0.03018373	0.0341252	0.01078744	0.03499977	0.03370977	0.08703666	0.08959803	0.08489499	0.14266376	0.08068062	0.0745008	0.13003116	0.12505372	0.15267556	0.13758259	0.14281456	0.14696473	0.15205662	0.13815268	0.06890619	0.07169377	0.07031135	0.07431636	0.04910802	0.03804667	0.04299735	0.03653674	0.06882332	0.08124799	0.06699231	0.05593034	0.01771822	0.02661387	0.01527292	0.03089544	0.02217068	0.03036521	0.03468559	0.01108053	0.03397072	0.0311926	0.08519864	0.09014401	0.08043143	0.14358884	0.08210013	0.07733014	0.12697808	0.12570616	0.15469581	0.13946476	0.14462848	0.14964614	0.15394974	0.13775333
0.14438659	0.06790115	0.07178648	0.07254552	0.07745322	0.0501184	0.039907	0.04515796	0.03831397	0.06338397	0.07814649	0.07031656	0.05326022	0.01750168	0.02699437	0.0162416	0.03248947	0.02356944	0.03021523	0.03411184	0.01076541	0.03507247	0.03382005	0.08704041	0.08982555	0.08477015	0.14265913	0.08064361	0.07459443	0.12998458	0.12505153	0.15274531	0.13766259	0.14290793	0.14708851	0.15209736	0.13809438	0.06909885	0.07181123	0.07024878	0.07420106	0.04914985	0.03802487	0.04301208	0.03655693	0.06870792	0.08108773	0.06687694	0.05576353	0.01770799	0.0266692	0.01528923	0.0309023	0.02217301	0.03032147	0.03466869	0.0110754	0.0339113	0.03109785	0.08515802	0.0901038	0.08042942	0.14364654	0.08211462	0.07733346	0.126901	0.12576526	0.15474725	0.13949255	0.14463501	0.14969384	0.15397353	0.13776057
0.14733325	0.06743429	0.07145206	0.07264516	0.0776378	0.04991945	0.03991625	0.04497549	0.0381214	0.06409155	0.07874023	0.07044677	0.05387132	0.01754596	0.02693516	0.01623132	0.03250253	0.02359157	0.03024762	0.03410172	0.01074703	0.03514112	0.03392199	0.08703656	0.0900471	0.08462306	0.14264454	0.08061545	0.07470369	0.12993716	0.12504077	0.15281517	0.13774229	0.14300106	0.14721343	0.15213504	0.13802727	0.06928637	0.07192595	0.07019311	0.07409365	0.04919101	0.03800795	0.04302781	0.03657676	0.06859212	0.08092342	0.06676279	0.05559209	0.01769981	0.02671963	0.01530207	0.03090535	0.02217228	0.03028121	0.03465393	0.01107099	0.03385392	0.03100433	0.0851158	0.09006072	0.08042765	0.14370435	0.08212827	0.07733649	0.12682382	0.1258246	0.15479799	0.13951915	0.14464068	0.14974071	0.15399617	0.13776717
0.15027992	0.06697033	0.07111502	0.07273166	0.07780695	0.04971588	0.03991696	0.0447845	0.03792169	0.0648203	0.07934427	0.07056477	0.05449465	0.0175884	0.02687637	0.01621867	0.03251068	0.02360893	0.03028031	0.03409462	0.01072942	0.03520503	0.0340146	0.08702631	0.09026154	0.08445518	0.14261993	0.08059533	0.07482696	0.12988978	0.12502146	0.15288538	0.1378217	0.14309349	0.14733919	0.15216989	0.13795169	0.06946831	0.07203773	0.07014487	0.07399475	0.04923133	0.03799635	0.04304465	0.03659626	0.06847598	0.08075523	0.06664985	0.05541582	0.01769371	0.0267644	0.01531075	0.03090364	0.02216763	0.03024522	0.034642	0.01106768	0.03379883	0.03091213	0.08507252	0.09001501	0.08042609	0.14376208	0.08214116	0.07733928	0.12674678	0.12588388	0.15484763	0.13954445	0.14464593	0.14978644	0.15401821	0.13777373
0.15322658	0.06651294	0.07077785	0.07280448	0.07795944	0.04950883	0.03990912	0.04458601	0.03771601	0.06556616	0.0799541	0.07066948	0.05512582	0.01762876	0.02681862	0.01620387	0.03251402	0.02362159	0.03031269	0.03409027	0.01071415	0.03526361	0.03409692	0.08701084	0.09046777	0.08426823	0.1425855	0.08058237	0.07496239	0.12984318	0.12499382	0.15295624	0.13790085	0.14318475	0.14746548	0.15219693	0.13786835	0.06964437	0.07214637	0.07010443	0.07390485	0.04927062	0.03799045	0.04306265	0.0366154	0.06835965	0.08058344	0.06653807	0.05523461	0.01768966	0.02680288	0.01531468	0.03089632	0.02215826	0.03021423	0.03463356	0.01106586	0.03374618	0.03082128	0.08502878	0.08996699	0.08042469	0.14381956	0.08215329	0.07734185	0.12667011	0.12594279	0.15489579	0.1395684	0.14465118	0.14983076	0.15404015	0.13778079
0.15617325	0.06606577	0.07044307	0.07286335	0.07809431	0.04929948	0.03989291	0.0443811	0.03750554	0.06632472	0.08056493	0.07075993	0.05576002	0.01766686	0.02676246	0.01618716	0.03251272	0.02362964	0.0303442	0.03408838	0.0107011	0.03531628	0.03416812	0.08699126	0.09066479	0.08406422	0.14254171	0.08057565	0.07510792	0.12979796	0.12495828	0.15302803	0.13797979	0.14327441	0.147592	0.1522274	0.13777843	0.06981435	0.07225172	0.07007198	0.07382422	0.04930868	0.03799053	0.0430818	0.03663412	0.06824338	0.08040839	0.06642734	0.05504844	0.01768759	0.02683456	0.01531337	0.03088262	0.02214346	0.03018886	0.03462919	0.01106589	0.03369608	0.03073177	0.08498512	0.08991702	0.08042337	0.14387658	0.08216469	0.07734425	0.12659406	0.12600102	0.15494213	0.13959097	0.14465685	0.14987344	0.15406246	0.13778879
0.15911991	0.06563233	0.07011315	0.07290825	0.07821087	0.04908894	0.0398687	0.04417085	0.03729147	0.06709136	0.08117179	0.07083529	0.0563922	0.01770257	0.02670844	0.01616875	0.03250692	0.0236332	0.03037429	0.03408864	0.01069013	0.03536256	0.03422745	0.08696853	0.09085164	0.08384536	0.1424893	0.08057431	0.07526138	0.12975454	0.12491547	0.15310104	0.13805856	0.14336204	0.14771845	0.15225474	0.13768281	0.0699782	0.07235367	0.07004759	0.07375296	0.04934528	0.03799677	0.04310205	0.03665235	0.06812744	0.08023049	0.06631758	0.05485737	0.01768735	0.02685913	0.01530644	0.03086195	0.02212265	0.0301696	0.0346294	0.01106808	0.03364854	0.03064358	0.08494209	0.08986551	0.08042204	0.14393296	0.08217538	0.07734655	0.12651886	0.12605827	0.15498635	0.13961215	0.14466331	0.1499143	0.15408553	0.13779812
0.16206657	0.06521593	0.06979044	0.07293941	0.07830873	0.04887827	0.03983703	0.04395637	0.03707499	0.06786125	0.08176966	0.07089484	0.05701711	0.01773582	0.02665702	0.01614888	0.03249681	0.0236324	0.03040245	0.03409073	0.01068107	0.03540202	0.03427428	0.08694352	0.0910275	0.08361404	0.14242947	0.08057759	0.0754205	0.12971316	0.12486622	0.15317555	0.13813717	0.14344724	0.14784452	0.15227876	0.13758249	0.070136	0.07245218	0.07003111	0.07369095	0.04938019	0.03800923	0.0431233	0.03667	0.06801213	0.08005019	0.06620866	0.05466155	0.01768878	0.02687647	0.01529367	0.03083388	0.02209539	0.03015679	0.03463457	0.0110727	0.03360353	0.03055664	0.08490015	0.08981283	0.08042059	0.1439885	0.08218539	0.0773488	0.12644478	0.12611422	0.1550282	0.13963192	0.14467083	0.14995318	0.15410963	0.137809
0.16501324	0.06481961	0.06947717	0.07295729	0.07838777	0.04866845	0.03979864	0.04373877	0.0368572	0.0686295	0.0823536	0.07093802	0.05762949	0.01776657	0.02660862	0.01612775	0.03248258	0.02362741	0.03042822	0.0340943	0.01067375	0.03543431	0.0343081	0.08691694	0.09119169	0.08337279	0.14236283	0.0805849	0.07558307	0.12967386	0.1248115	0.15325176	0.13821564	0.14352968	0.14796992	0.15229974	0.13747853	0.07028797	0.07254725	0.07002232	0.07363795	0.04941321	0.03802787	0.04314543	0.03668696	0.0678977	0.07986797	0.06610048	0.05446121	0.01769168	0.02688663	0.01527499	0.0307982	0.02206142	0.03015057	0.03464494	0.01107996	0.03356094	0.0304709	0.08485963	0.08975934	0.08041891	0.14404297	0.08219476	0.07735106	0.12637206	0.1261686	0.15506745	0.13965027	0.14467962	0.14998995	0.15413494	0.13782157
0.1679599	0.06444605	0.06917541	0.07296258	0.07844815	0.04846037	0.0397544	0.04351914	0.03663918	0.06939118	0.08292121	0.07096443	0.05822415	0.01779486	0.0265636	0.01610555	0.03246442	0.0236184	0.03045119	0.03409905	0.01066795	0.03545915	0.03432852	0.08688934	0.09134367	0.08312422	0.14229104	0.08059587	0.07574691	0.12963654	0.12475275	0.15333027	0.13829392	0.14360905	0.14809441	0.1523188	0.13737206	0.07043447	0.07263895	0.07002082	0.0735935	0.04944414	0.03805256	0.04316826	0.03670314	0.06778441	0.07968429	0.06599297	0.05425665	0.01769582	0.02688988	0.01525046	0.03075489	0.02202067	0.03015093	0.03466061	0.01108996	0.03352061	0.03038627	0.08482079	0.08970533	0.08041685	0.14409615	0.08220353	0.07735339	0.12630098	0.1262211	0.15510391	0.13966717	0.14468974	0.15002447	0.15416147	0.13783583
0.17090657	0.06409768	0.06888708	0.07295616	0.07849026	0.04825485	0.03970532	0.0432986	0.03642197	0.07014126	0.08346946	0.0709738	0.05879601	0.01782074	0.02652226	0.01608246	0.03244255	0.02360556	0.03047103	0.03410465	0.01066349	0.03547637	0.03433529	0.08686115	0.09148303	0.08287098	0.14221563	0.08061039	0.07590999	0.12960097	0.12469049	0.1534121	0.13837204	0.14368503	0.14821941	0.15233613	0.13726433	0.07057598	0.07272743	0.0700261	0.07355702	0.04947282	0.03808306	0.04319164	0.03671844	0.06767245	0.07949963	0.06588606	0.05404825	0.01770095	0.02688667	0.01522034	0.03070417	0.02197326	0.03015765	0.03468151	0.01110278	0.0334823	0.03030268	0.08478372	0.089651	0.08041425	0.14414778	0.0822118	0.07735587	0.12623184	0.12627143	0.15513738	0.13968253	0.14470114	0.1500566	0.1541891	0.13785161
0.17385323	0.06377657	0.06861395	0.07293901	0.07851466	0.04805274	0.03965249	0.0430783	0.03620663	0.07087466	0.08399401	0.07096602	0.05934019	0.0178443	0.02648482	0.01605862	0.03241715	0.02358906	0.03048748	0.03411085	0.01066018	0.03548585	0.03432828	0.08683266	0.09160953	0.08261577	0.14213829	0.08062864	0.07607045	0.12956682	0.12462641	0.15349822	0.13845017	0.14375748	0.14834512	0.15235174	0.13715662	0.07071306	0.07281288	0.07003756	0.07352784	0.04949912	0.03811904	0.04321538	0.03673277	0.06756192	0.07931443	0.06577975	0.05383644	0.01770678	0.02687763	0.01518503	0.03064646	0.02191949	0.03017034	0.03470745	0.01111837	0.03344577	0.03022009	0.08474844	0.08959651	0.08041098	0.1441976	0.08221964	0.07735854	0.1261649	0.12631934	0.15516774	0.1396963	0.14471369	0.1500862	0.15421758	0.13786871
0.1767999	0.0634846	0.06835824	0.07291221	0.07852201	0.04785491	0.03959703	0.04285949	0.03599422	0.07158615	0.08449067	0.07094109	0.05985203	0.01786565	0.02645141	0.01603412	0.03238836	0.02356904	0.03050038	0.03411744	0.01065789	0.03548756	0.03430746	0.08680396	0.09172301	0.08236122	0.14206079	0.08065106	0.07622662	0.12953368	0.12456187	0.15358852	0.13852917	0.14382711	0.14847119	0.15236562	0.13705006	0.07084629	0.07289551	0.07005454	0.07350517	0.04952299	0.03816011	0.04323934	0.03674611	0.06745283	0.07912908	0.06567412	0.05362172	0.01771303	0.02686351	0.01514505	0.03058241	0.02185986	0.03018849	0.03473809	0.01113664	0.03341074	0.03013853	0.08471487	0.08954195	0.08040696	0.14424541	0.08222715	0.07736141	0.12610045	0.12636465	0.1551949	0.1397084	0.14472717	0.15011317	0.15424661	0.13788684
0.17974656	0.06322402	0.0681204	0.0728768	0.07851302	0.04766235	0.03954006	0.04264353	0.03578596	0.07227029	0.0849553	0.07089909	0.06032805	0.01788489	0.0264221	0.016009	0.03235626	0.02354557	0.03050968	0.03412432	0.01065651	0.03548153	0.03427289	0.08677493	0.09182339	0.08210991	0.14198498	0.08067833	0.0763771	0.12950114	0.12449824	0.15368273	0.13860893	0.14389402	0.14859721	0.15237394	0.1369459	0.07097628	0.07297558	0.07007629	0.07348823	0.04954441	0.03820579	0.04326341	0.03675847	0.06734503	0.07894396	0.06556934	0.05340464	0.0177194	0.02684522	0.0151011	0.03051283	0.02179506	0.03021142	0.03477294	0.01115743	0.03337696	0.03005807	0.08468287	0.08948734	0.0804022	0.14429103	0.08223439	0.07736447	0.12603872	0.12640723	0.15521881	0.13971876	0.14474131	0.15013741	0.1542758	0.1379057
0.18269323	0.06299548	0.06790276	0.0728338	0.07848837	0.04747442	0.03948264	0.04243196	0.03558318	0.07292138	0.08538382	0.07084015	0.06076667	0.01790212	0.02639684	0.01598324	0.03232085	0.02351866	0.03051545	0.03413148	0.01065601	0.03546786	0.0342247	0.08674528	0.0919106	0.08186433	0.1419127	0.08071122	0.07652072	0.12946876	0.12443688	0.15378037	0.13868922	0.14395797	0.14872263	0.15238475	0.13684521	0.07110368	0.07305337	0.07010199	0.0734761	0.04956341	0.03825557	0.04328747	0.03676987	0.06723839	0.07875935	0.0654655	0.05318578	0.01772556	0.02682377	0.01505395	0.03043872	0.02172589	0.03023835	0.03481145	0.01118051	0.03334409	0.02997876	0.08465226	0.08943269	0.08039667	0.14433424	0.08224146	0.07736769	0.12598	0.12644693	0.15523947	0.1397273	0.14475575	0.15015883	0.15430465	0.13792488
0.18563989	0.06280135	0.06770713	0.07278416	0.07844873	0.04728845	0.03942576	0.04222654	0.03538745	0.0735335	0.08577749	0.07076444	0.0611636	0.01791743	0.02637552	0.01595673	0.03228206	0.02348824	0.03051784	0.03413899	0.01065643	0.03544667	0.03416305	0.08671449	0.09198461	0.0816268	0.14184643	0.08075043	0.07665653	0.1294361	0.12437923	0.15388075	0.13876964	0.1440186	0.14884678	0.15239371	0.13674894	0.07122925	0.07312923	0.0701307	0.07346773	0.04958004	0.03830886	0.04331137	0.03678031	0.06713284	0.07857551	0.06536264	0.05296574	0.01773115	0.02680033	0.01500453	0.0303612	0.0216533	0.03026834	0.03485295	0.01120561	0.03331177	0.02990055	0.08462275	0.08937798	0.08039036	0.14437475	0.08224841	0.07737106	0.12592466	0.12648354	0.15525679	0.1397339	0.14477004	0.15017729	0.15433731	0.13794388
0.18858656	0.06264349	0.06753543	0.07272873	0.07839469	0.04710699	0.03937028	0.04202926	0.03520053	0.07410059	0.08612394	0.07067215	0.06151452	0.01793089	0.02635794	0.01592931	0.03223969	0.02345413	0.03051714	0.03414706	0.01065786	0.03541813	0.03408814	0.08668186	0.09204536	0.08139948	0.14178972	0.08079643	0.07678386	0.12940274	0.12432808	0.15398297	0.13884968	0.14407543	0.14896887	0.15240073	0.1366578	0.07135361	0.0732035	0.07016151	0.07346216	0.04959444	0.03836506	0.04333508	0.0367899	0.06702805	0.07839259	0.06526091	0.0527451	0.01773579	0.02677608	0.01495383	0.03028154	0.02157837	0.03030043	0.0348967	0.01123243	0.03327967	0.02982354	0.08459405	0.08932309	0.08038331	0.14441229	0.08225532	0.07737454	0.12587304	0.12651694	0.15527074	0.13973841	0.14478368	0.15019262	0.1543637	0.13796222
0.19153323	0.06252389	0.06738971	0.07266824	0.07832678	0.04693325	0.03931688	0.04184226	0.03502427	0.07461668	0.08642299	0.07056349	0.0618153	0.01794262	0.02634378	0.01590072	0.03219347	0.02341609	0.03051373	0.03415594	0.01066044	0.03538245	0.03400021	0.08664643	0.09209282	0.08118421	0.14174406	0.08084922	0.07690226	0.12936859	0.12428493	0.15408592	0.13892866	0.14412787	0.149088	0.15240568	0.13657222	0.07147732	0.07327652	0.07019349	0.07345846	0.04960681	0.03842358	0.04335862	0.03679883	0.06692354	0.07821066	0.06516052	0.05252431	0.01773909	0.02675224	0.0149029	0.03020111	0.02150228	0.03033362	0.03494193	0.01126062	0.0332475	0.02974786	0.0845658	0.08926783	0.08037564	0.1444466	0.08226231	0.07737807	0.12582551	0.12654699	0.1552812	0.13974066	0.14479615	0.15020457	0.15438783	0.13797946
0.19447989	0.06244459	0.06727213	0.07260332	0.07824546	0.04677078	0.03926607	0.04166793	0.03485873	0.07507593	0.08667116	0.07043872	0.06206203	0.01795272	0.02633263	0.01587063	0.03214302	0.02337379	0.03050808	0.03416601	0.01066272	0.03533991	0.03389953	0.08660704	0.0921268	0.08098254	0.14171043	0.08090826	0.07701151	0.12933376	0.12425054	0.15418996	0.13900569	0.14417513	0.14920308	0.15240831	0.13649231	0.07160092	0.07334863	0.07022566	0.07345565	0.04961737	0.0384838	0.04338202	0.03680729	0.06681885	0.07802969	0.06506159	0.05230379	0.01774063	0.02673005	0.01485286	0.03012131	0.02142622	0.03036687	0.03498786	0.01128986	0.03321495	0.02967359	0.08453766	0.089212	0.08036742	0.14447735	0.08226947	0.0773816	0.12578253	0.12657346	0.15528801	0.13974042	0.14480685	0.15021287	0.15440894	0.13799509
0.19742656	0.06240766	0.06718488	0.07253451	0.07815118	0.04662343	0.03921817	0.04150819	0.03470621	0.07547291	0.08686532	0.07029813	0.06225118	0.01796241	0.02632396	0.01583862	0.0320879	0.02332682	0.03050078	0.03417767	0.01066771	0.0352908	0.03378641	0.08656232	0.09214707	0.08079559	0.14168937	0.08097233	0.0771116	0.12929657	0.12422541	0.15429851	0.13907975	0.14421651	0.1493129	0.15240825	0.13641784	0.07172491	0.07342019	0.07025707	0.07345281	0.04962636	0.03854515	0.04340536	0.0368155	0.0667135	0.07784909	0.06496374	0.05208396	0.01773999	0.02671071	0.01480478	0.0300435	0.02135139	0.0303992	0.03503374	0.01131981	0.03318171	0.02960077	0.08450925	0.08915536	0.08035875	0.14450414	0.08227688	0.0773851	0.12574463	0.1265961	0.15529096	0.13973743	0.1448152	0.15021716	0.15442626	0.13800857
0.20037322	0.06241498	0.06713009	0.07246225	0.0780444	0.04649512	0.03917324	0.04136399	0.03457	0.07580287	0.08700639	0.0701421	0.06238407	0.01796979	0.02631713	0.01580424	0.0320276	0.02327475	0.03049248	0.03419136	0.01067481	0.03523551	0.03366123	0.08651073	0.09215321	0.08062401	0.14168092	0.08103966	0.07720274	0.12925614	0.12420965	0.1544083	0.13915309	0.14425327	0.14941608	0.15240505	0.1363483	0.07184966	0.07349147	0.07028681	0.0734491	0.04963405	0.03860711	0.04342874	0.0368237	0.06660693	0.07766968	0.06486802	0.05186519	0.01773675	0.0266953	0.01475969	0.02996899	0.02127894	0.0304297	0.03507889	0.01135017	0.03314755	0.02952948	0.08448031	0.08909775	0.08034982	0.1445266	0.08228462	0.07738849	0.12571233	0.12661469	0.15528981	0.13973145	0.1448206	0.15021706	0.15443904	0.13801948
0.20331989	0.06246791	0.06710955	0.07238709	0.07792577	0.04638964	0.03913121	0.04123844	0.03445319	0.07606215	0.08708594	0.06997128	0.0624511	0.01797633	0.02631136	0.01576695	0.03196161	0.02321718	0.03048387	0.03420749	0.01068377	0.03517454	0.03352456	0.08645074	0.09214474	0.08046797	0.14168463	0.08110825	0.07728546	0.12921235	0.12420304	0.15451512	0.13922482	0.14428395	0.14951117	0.15239822	0.13628296	0.07197541	0.07356273	0.07031407	0.07344383	0.04964075	0.03866917	0.04345232	0.03683218	0.06649853	0.07749078	0.06477412	0.05164777	0.01773053	0.02668478	0.01471853	0.02989901	0.02120995	0.03045757	0.03512268	0.01138067	0.03311229	0.02945985	0.08445067	0.08903904	0.08034096	0.14454441	0.08229269	0.07739165	0.1256862	0.12662902	0.15528436	0.1397223	0.14482258	0.15021228	0.15444661	0.13802745
0.20626655	0.06256678	0.06712441	0.07230979	0.07779633	0.04631033	0.03909188	0.04113443	0.03435848	0.07624869	0.0871062	0.06978671	0.06245449	0.01798261	0.02630574	0.01572626	0.03188953	0.02315384	0.03047571	0.0342263	0.01069458	0.0351086	0.03337727	0.08638102	0.09212124	0.08032715	0.14169954	0.08117733	0.07736185	0.12916517	0.12420496	0.15461467	0.13929119	0.14430633	0.1495967	0.15238744	0.13622115	0.07210222	0.07363412	0.07033813	0.07343641	0.04964677	0.03873087	0.0434763	0.03684126	0.06638769	0.07731224	0.06468224	0.05143202	0.01772098	0.02667991	0.01468215	0.02983462	0.02114537	0.03048214	0.03516457	0.01141105	0.03307583	0.02939206	0.08442031	0.08897927	0.08033262	0.14455732	0.08230104	0.0773944	0.12566676	0.12663902	0.15527447	0.13970986	0.14482076	0.15020252	0.15444844	0.1380323
0.20921322	0.06271027	0.06717479	0.07223162	0.0776578	0.04625969	0.03905504	0.0410541	0.03428776	0.07636266	0.08706798	0.06959011	0.06239506	0.01798951	0.02629914	0.0156817	0.03181119	0.02308473	0.0304687	0.03424781	0.01070699	0.0350387	0.03322071	0.08630093	0.09208212	0.08020076	0.14172428	0.08124478	0.07743254	0.12911472	0.12421442	0.15470291	0.13934877	0.14431866	0.14967273	0.15237273	0.13616236	0.07222997	0.07370572	0.07035836	0.07342644	0.04965245	0.03879177	0.04350089	0.03685126	0.06627381	0.07713401	0.06459272	0.05121834	0.01770786	0.02668124	0.01465122	0.02977677	0.02108606	0.03050288	0.0352041	0.01144109	0.03303821	0.02932637	0.08438949	0.08891869	0.0803255	0.14456523	0.08230955	0.07739643	0.12565452	0.1266447	0.15526011	0.13969414	0.14481492	0.15018762	0.15444416	0.13803401
0.21215988	0.06289483	0.06725948	0.07215465	0.07751287	0.046239	0.03902055	0.04099852	0.03424182	0.07640717	0.08697411	0.06938397	0.06227591	0.01799834	0.02629024	0.01563289	0.03172675	0.02301026	0.03046348	0.03427163	0.01072036	0.03496622	0.03305681	0.08620994	0.09202731	0.08008744	0.14175703	0.0813086	0.07749786	0.12906126	0.12423	0.15477643	0.13939472	0.14431995	0.14973741	0.15235458	0.13611304	0.07235837	0.07377748	0.07037433	0.07341367	0.04965811	0.03885145	0.04352628	0.03686251	0.06615645	0.07695618	0.06450594	0.05100719	0.017691	0.02668909	0.01462627	0.02972619	0.02103275	0.03051942	0.0352409	0.01147057	0.03299953	0.0292631	0.08435869	0.08885778	0.08032048	0.14456814	0.08231793	0.07739737	0.12564993	0.12664622	0.15524137	0.13967531	0.14480503	0.15016754	0.15443361	0.13803275
0.21510655	0.06311332	0.06737508	0.07208229	0.07736588	0.04624776	0.03898858	0.04096717	0.03421986	0.07638973	0.08683059	0.06917214	0.06210382	0.01801106	0.02627733	0.01557959	0.03163693	0.02293148	0.03046055	0.03429674	0.01073348	0.03489319	0.03288846	0.08610931	0.0919573	0.0799853	0.14179561	0.08136769	0.07755832	0.12900526	0.12424981	0.15483288	0.13942741	0.14431058	0.14978847	0.15233436	0.13600204	0.07248688	0.07384929	0.07038577	0.07339812	0.04966414	0.03890954	0.04355273	0.03687534	0.0660351	0.07677897	0.06442253	0.05079912	0.01767039	0.0267035	0.01460764	0.02968345	0.02098598	0.03053158	0.03527467	0.01149928	0.03296009	0.02920272	0.08432872	0.08879731	0.08031876	0.14456631	0.08232583	0.07739666	0.12565334	0.12664399	0.15521857	0.13965373	0.14479133	0.15014244	0.15441691	0.13802899
0.21805321	0.06334961	0.0675123	0.07202033	0.07722486	0.04628154	0.03895966	0.04095621	0.03421763	0.07632776	0.08665212	0.06896224	0.06189526	0.01803055	0.02625792	0.01552201	0.03154371	0.02285085	0.03046052	0.03432117	0.01074422	0.03482331	0.0327215	0.0860041	0.09187609	0.07989285	0.14183829	0.08142166	0.0776142	0.12894698	0.12427229	0.15487331	0.13944868	0.14429456	0.14982706	0.15231596	0.13594952	0.07261456	0.07392081	0.0703927	0.07338013	0.04967086	0.03896568	0.04358051	0.03689014	0.06590937	0.07660289	0.06434337	0.05059495	0.01764612	0.0267242	0.01459549	0.02964892	0.0209462	0.03053935	0.03530521	0.01152702	0.03292036	0.02914592	0.08430086	0.08873848	0.08032199	0.14456036	0.08233263	0.07739353	0.1256649	0.12663876	0.15519234	0.13963009	0.14477442	0.15011282	0.15439463	0.13802364
0.22099988	0.06357239	0.06765066	0.07197619	0.07710255	0.0463289	0.03893431	0.04095599	0.03422512	0.07625489	0.0864696	0.06876831	0.0616844	0.01805995	0.02622836	0.01546098	0.0314508	0.02277251	0.03046477	0.03434253	0.01075005	0.03476304	0.03256689	0.08590729	0.09179596	0.07981105	0.14188531	0.08146984	0.07766437	0.12888578	0.12429787	0.15490608	0.13946744	0.14428246	0.14986146	0.15230782	0.13591059	0.07274	0.07399131	0.07039525	0.07336034	0.04967838	0.0390196	0.04360977	0.03690711	0.06577932	0.076429	0.06426966	0.05039598	0.01761831	0.0267507	0.01458982	0.02962281	0.02091368	0.03054295	0.03533245	0.01155367	0.03288098	0.02909365	0.08427699	0.0886831	0.08033218	0.14455114	0.08233748	0.077387	0.12568468	0.1266315	0.15516357	0.13960542	0.1447553	0.1500795	0.1543677	0.13801789
0.22394654	0.06374724	0.06776334	0.07195057	0.07700716	0.04637315	0.0389107	0.0409522	0.03422839	0.07621068	0.08632292	0.06860423	0.06151412	0.01809877	0.02618622	0.01539762	0.03136107	0.02269909	0.03047589	0.03436118	0.01075108	0.0347182	0.0324359	0.08583759	0.09173734	0.07974458	0.14193938	0.08151005	0.07770563	0.1288199	0.12433007	0.15494743	0.13949915	0.14428862	0.14990699	0.15231991	0.13589329	0.07286151	0.07405989	0.07039399	0.0733399	0.04968622	0.03907157	0.04364047	0.03692615	0.06564582	0.0762586	0.06420248	0.05020372	0.01758474	0.02678274	0.01459078	0.02960545	0.02088877	0.03054248	0.03535632	0.01157916	0.03284247	0.02904677	0.08425837	0.08863231	0.08035022	0.14453856	0.08233989	0.07737664	0.12571346	0.12662194	0.15513202	0.13957998	0.14473447	0.15004236	0.15433635	0.13801234
0.22689321	0.06388259	0.06785206	0.07193324	0.07692919	0.04641424	0.03888545	0.0409449	0.03422846	0.07618696	0.08621001	0.06846611	0.06138063	0.01814181	0.02613394	0.01533192	0.03127247	0.02262761	0.03049488	0.03438098	0.01075119	0.03468625	0.03232592	0.08579351	0.09170074	0.07969426	0.14199989	0.08154094	0.07773698	0.12874946	0.12436933	0.15499848	0.13954367	0.14431062	0.149964	0.15234936	0.13589443	0.07297912	0.07412654	0.07038891	0.0733188	0.04969462	0.03912146	0.0436727	0.03694739	0.06550849	0.07609163	0.06414188	0.050018	0.01754987	0.0268198	0.01459793	0.0295963	0.02087102	0.03053835	0.03537711	0.01160363	0.03280499	0.02900534	0.08424446	0.08858548	0.08037561	0.14452127	0.08234019	0.07736271	0.12575255	0.12660877	0.1550963	0.13955268	0.14471086	0.14999998	0.15429931	0.13800615
0.22983987	0.0640028	0.06793304	0.07191671	0.07685816	0.04646216	0.03885693	0.04094312	0.03423491	0.07615423	0.08610751	0.06834545	0.06125776	0.01818557	0.02607454	0.01526367	0.03118263	0.02255512	0.03052109	0.03440436	0.01075296	0.03466282	0.03223038	0.08576248	0.09167364	0.07965736	0.142064	0.08156251	0.07775952	0.12867588	0.1244132	0.15504913	0.1395907	0.14433781	0.15002232	0.15238821	0.13590706	0.07309344	0.07419172	0.07037969	0.07329658	0.04970477	0.03916856	0.0437071	0.03697164	0.06536492	0.07592723	0.06408815	0.0498377	0.01751208	0.0268606	0.01461023	0.02959415	0.02085941	0.03053148	0.0353954	0.01162722	0.03276906	0.02896961	0.08423445	0.08854155	0.08040844	0.14449864	0.08233879	0.07734518	0.12580267	0.12659159	0.15505571	0.13952264	0.14468333	0.1499513	0.1542556	0.13799882
0.23278654	0.06410871	0.06800736	0.07190059	0.07679395	0.04651775	0.03882487	0.04094818	0.03424911	0.07610938	0.08601447	0.0682434	0.06114431	0.01822956	0.02600835	0.0151934	0.03109221	0.02248215	0.0305543	0.03443121	0.01075648	0.03464809	0.03215007	0.08574304	0.09165435	0.07963349	0.14213099	0.08157456	0.07777322	0.12859967	0.12446104	0.1550975	0.13963844	0.14436892	0.15008	0.15243568	0.13593058	0.0732038	0.0742554	0.07036693	0.07327405	0.04971752	0.03921263	0.04374444	0.03699977	0.06521293	0.07576518	0.06404267	0.04966249	0.01747198	0.02690378	0.01462691	0.0295983	0.02085347	0.03052268	0.03541144	0.01164989	0.03273559	0.02894064	0.08422853	0.08850003	0.08044951	0.14447084	0.0823359	0.0773236	0.125864	0.12657059	0.15500991	0.13948952	0.14465163	0.14989572	0.1542053	0.13799091
0.2357332	0.06420043	0.06807532	0.07188468	0.07673652	0.04658056	0.0387892	0.04096015	0.03427116	0.07605229	0.08593125	0.06816044	0.06104062	0.01827338	0.02593602	0.01512179	0.03100201	0.0224094	0.03059397	0.03446121	0.01076168	0.0346419	0.03208526	0.08573465	0.09164236	0.07962215	0.14220012	0.08157734	0.07777827	0.12852162	0.12451211	0.15514266	0.13968601	0.14440345	0.15013595	0.15249122	0.13596456	0.0733092	0.07431736	0.07035148	0.07325222	0.04973337	0.03925359	0.04378518	0.03703224	0.06505157	0.07560579	0.06400659	0.04949266	0.01743021	0.02694812	0.01464729	0.02960816	0.02085281	0.0305126	0.03542538	0.01167151	0.03270544	0.02891933	0.08422694	0.08846067	0.08049926	0.1444378	0.08233164	0.07729768	0.12593686	0.12654565	0.15495845	0.13945293	0.14461557	0.14983264	0.15414883	0.13798285
0.23867987	0.0642788	0.06813757	0.07186884	0.07668557	0.04665	0.03875011	0.04097904	0.03430099	0.07598287	0.08585753	0.06809634	0.06094634	0.01831655	0.02585855	0.01504962	0.03091291	0.02233762	0.03063924	0.03449388	0.01076846	0.03464376	0.03203562	0.08573655	0.09163692	0.07962264	0.14227052	0.08157152	0.07777517	0.12844277	0.12456549	0.15518364	0.13973246	0.14444077	0.15018906	0.15255398	0.1360083	0.07340853	0.0743772	0.07033425	0.07323211	0.04975244	0.03929141	0.0438294	0.03706914	0.06488107	0.07544982	0.06398076	0.04932887	0.01738748	0.02699255	0.0146707	0.02962314	0.02085701	0.03050179	0.03543727	0.01169187	0.03267927	0.02890623	0.08422993	0.08842343	0.08055772	0.14439922	0.08232611	0.07726733	0.12602159	0.12651639	0.15490083	0.13941245	0.14457496	0.14976156	0.15408554	0.13797476
0.24162653	0.06434454	0.06819458	0.07185305	0.07664091	0.0467252	0.03870808	0.04100461	0.03433827	0.07590143	0.08579295	0.06805065	0.06086122	0.01835633	0.02577721	0.01497786	0.03082598	0.02226766	0.03068909	0.03452867	0.01077671	0.03465304	0.03200072	0.08574773	0.09163711	0.07963395	0.14234119	0.0815582	0.07776467	0.12836442	0.12462001	0.15521941	0.13977681	0.14448016	0.15023816	0.15262274	0.13606085	0.07350085	0.07443459	0.07031614	0.07321452	0.0497748	0.03932604	0.04387699	0.03711034	0.06470228	0.07529815	0.06396561	0.04917191	0.01734456	0.02703604	0.01469644	0.02964258	0.02086565	0.03049069	0.03544715	0.01171077	0.0326576	0.02890158	0.0842376	0.08838831	0.08062455	0.14435462	0.08231938	0.07723263	0.12611848	0.12648224	0.15483654	0.13936757	0.14452948	0.14968197	0.15401565	0.13796651
0.24457319	0.06439833	0.06824667	0.07183745	0.07660248	0.04680492	0.03866384	0.04103642	0.03438234	0.07580883	0.08573713	0.06802263	0.06078503	0.01839641	0.02569354	0.01490759	0.03074238	0.02220048	0.03074236	0.03456496	0.01078629	0.03466894	0.03197991	0.08576684	0.09164176	0.07965464	0.14241081	0.0815389	0.07774791	0.12828814	0.12467417	0.15524887	0.13981798	0.1445207	0.150282	0.15269594	0.13612088	0.07358536	0.07448924	0.07029797	0.07320009	0.04980042	0.03935736	0.04392767	0.0371556	0.0645164	0.07515171	0.06396129	0.04902257	0.01730227	0.02707767	0.01472385	0.02966585	0.02087827	0.03047967	0.035455	0.01172794	0.03264082	0.02890537	0.08424987	0.08835527	0.08069913	0.14430352	0.08231159	0.07719377	0.12622764	0.12644263	0.15476512	0.13931772	0.14447873	0.14959348	0.15393906	0.13795781
0.24751986	0.06444092	0.06829399	0.07182218	0.0765701	0.04688754	0.03861836	0.04107364	0.03443216	0.07570659	0.08568966	0.06801102	0.06071757	0.01843385	0.0256093	0.01484	0.03066332	0.02213699	0.03079773	0.0346021	0.01079709	0.03469046	0.03197214	0.08579234	0.09164953	0.07968283	0.14247774	0.08151553	0.07772628	0.12821573	0.12472615	0.15527092	0.13985481	0.1445613	0.1503193	0.15277159	0.13618671	0.07366131	0.07454089	0.0702805	0.07318932	0.04982926	0.03938522	0.0439811	0.03720456	0.06432485	0.0750113	0.06396781	0.04888168	0.01726143	0.02711661	0.01475229	0.02969235	0.02089448	0.03046899	0.03546071	0.01174309	0.03262921	0.02891742	0.08426658	0.08832426	0.08078069	0.14424555	0.08230291	0.07715104	0.12634891	0.12639705	0.15468625	0.13926239	0.14442237	0.14949584	0.15385577	0.13794832
0.25046652	0.06447329	0.06833668	0.07180732	0.07654343	0.04697112	0.03857275	0.04111518	0.03448635	0.07559678	0.08565002	0.06801402	0.06065857	0.01846785	0.02552649	0.01477627	0.03058994	0.02207806	0.03085381	0.0346394	0.010809	0.03471633	0.03197596	0.0858226	0.09165914	0.07971643	0.14254024	0.08149006	0.07770131	0.12814906	0.12477407	0.15528465	0.13988631	0.14460085	0.15034896	0.15284757	0.13625642	0.07372798	0.07458927	0.07026443	0.07318261	0.04986113	0.03940944	0.04403681	0.03725677	0.06412944	0.07487783	0.06398498	0.04875021	0.01722286	0.02715218	0.01478125	0.02972159	0.02091399	0.0304588	0.03546416	0.01175591	0.03262297	0.02893742	0.08428754	0.08829536	0.08086834	0.14418043	0.08229347	0.0771048	0.12648184	0.12634511	0.1545998	0.13920115	0.14436012	0.14938905	0.1537659	0.1379377
0.25341319	0.06449659	0.06837483	0.07179287	0.07652201	0.04705366	0.03852816	0.04115981	0.03454341	0.07548164	0.08561754	0.06802948	0.06060756	0.01849758	0.02544712	0.01471756	0.03052326	0.02202442	0.03090918	0.03467626	0.01082194	0.03474521	0.0319897	0.08585609	0.0916695	0.07975347	0.14259671	0.08146431	0.07767444	0.12808981	0.12481625	0.15528951	0.13991166	0.14463829	0.15037008	0.15292178	0.13639925	0.07378468	0.07463407	0.07025036	0.07318027	0.04989572	0.0394299	0.04409424	0.03731164	0.06393219	0.07475246	0.06401253	0.0486292	0.01718722	0.02718393	0.01481036	0.02975328	0.02093663	0.03044911	0.03546513	0.01176611	0.03262215	0.02896496	0.08431259	0.08826874	0.08096113	0.14410814	0.08228335	0.07705544	0.12662564	0.1262866	0.15450589	0.13913377	0.14429187	0.14927337	0.15366977	0.13792563
0.25635986	0.06451214	0.06840861	0.07177874	0.07650524	0.04713326	0.03848569	0.04120634	0.03460185	0.07536331	0.08559134	0.06805507	0.06056389	0.0185223	0.02537315	0.01466488	0.03046415	0.02197664	0.03096252	0.03471208	0.01083582	0.0347757	0.03201152	0.08589151	0.09167983	0.07979234	0.14264596	0.08143967	0.07764686	0.12803926	0.12485154	0.15528543	0.13993044	0.14467277	0.15038176	0.15299239	0.13654208	0.07383075	0.07467502	0.07023885	0.07318262	0.04993269	0.03944655	0.04415288	0.03736865	0.06373495	0.07463622	0.06405022	0.04851963	0.01715506	0.02721161	0.01483948	0.02978732	0.02096244	0.03043979	0.03546335	0.01177335	0.03262677	0.02899967	0.0843416	0.08824459	0.0810582	0.14402896	0.08227262	0.0770033	0.12676944	0.12622165	0.15440486	0.1390602	0.14421771	0.14914936	0.15356796	0.13791204
0.25930652	0.06452147	0.06843834	0.07176475	0.07649245	0.04720839	0.03844634	0.04125376	0.03466041	0.07524344	0.08557022	0.06808846	0.06052653	0.01854133	0.02530637	0.01461916	0.03041331	0.0219352	0.03101261	0.03474636	0.01085055	0.03480649	0.03203961	0.08592793	0.09168976	0.0798321	0.14268746	0.08141698	0.07761934	0.12799815	0.12487955	0.15527294	0.13994267	0.14470377	0.15038408	0.15305806	0.13651853	0.07386562	0.07471196	0.07023046	0.07319006	0.04997171	0.03945948	0.0442124	0.03742744	0.06353901	0.07452978	0.06409798	0.04842216	0.01712676	0.0272352	0.01486866	0.02982393	0.02099167	0.03043057	0.03545847	0.01177734	0.03263683	0.0290413	0.0843745	0.08822295	0.08115891	0.14394362	0.0822614	0.07694865	0.12691324	0.12615072	0.15429732	0.13898063	0.144138	0.14901778	0.15346144	0.13789719
0.26225318	0.06452631	0.06846457	0.07175066	0.07648292	0.047278	0.03841092	0.04130139	0.03471822	0.07512286	0.08555254	0.06812747	0.06049404	0.01855418	0.02524833	0.01458111	0.03037131	0.02190046	0.0310584	0.03477859	0.01086601	0.0348364	0.0320723	0.08596481	0.09169938	0.07987262	0.1427215	0.08139643	0.07759214	0.1279665	0.1249008	0.15525324	0.1399489	0.14473117	0.15037793	0.15311807	0.13658039	0.07388887	0.07474501	0.07022584	0.07320315	0.05001269	0.03946891	0.04427289	0.03748799	0.06334441	0.07443318	0.06415607	0.04833684	0.01710252	0.02725486	0.01489821	0.02986361	0.02102487	0.03042109	0.03545004	0.01177774	0.03265238	0.02908991	0.08441135	0.08820355	0.08126304	0.14385346	0.0822499	0.07689152	0.12705704	0.12607487	0.15418417	0.13889553	0.14405347	0.14887964	0.15335166	0.13788195
0.26519985	0.0645285	0.06848809	0.07173622	0.07647598	0.04734175	0.03838003	0.04134901	0.03477489	0.07500129	0.08553624	0.0681703	0.06046451	0.01856053	0.02520022	0.01455131	0.03033855	0.02187269	0.03109903	0.03480833	0.01088201	0.03486453	0.03210819	0.08600205	0.09170918	0.07991481	0.14274935	0.08137759	0.07756491	0.12794362	0.12491688	0.15522816	0.13995023	0.14475535	0.15036489	0.15317245	0.13664036	0.07390019	0.07477467	0.07022583	0.07322281	0.05005603	0.03947529	0.04433513	0.03755103	0.06314888	0.07434533	0.06422555	0.04826275	0.01708239	0.02727084	0.01492868	0.02990725	0.02106287	0.03041094	0.03543754	0.01177421	0.03267378	0.02914621	0.08445249	0.08818558	0.08137118	0.14376081	0.08223852	0.07683149	0.12720084	0.12599608	0.15406672	0.13880584	0.14396544	0.14873619	0.15324091	0.13786832
0.26814651	0.0645297	0.0685099	0.07172132	0.07647118	0.04740007	0.03835406	0.04139701	0.03483071	0.0748771	0.08551888	0.06821588	0.06043566	0.0185603	0.02516278	0.01453013	0.03031539	0.02185218	0.03113394	0.03483518	0.01089832	0.03489036	0.03214647	0.08603994	0.09171993	0.07996048	0.14277323	0.08135951	0.07753679	0.12792803	0.12493037	0.15520005	0.13994823	0.14477696	0.15034703	0.15322202	0.13669915	0.07389928	0.07480203	0.07023167	0.07325068	0.05010309	0.03947925	0.04440122	0.03761856	0.06294615	0.07426343	0.06430896	0.04819742	0.01706634	0.02728322	0.01496089	0.02995622	0.02110701	0.03039979	0.03542028	0.01176629	0.03270195	0.0292121	0.08449907	0.0881675	0.08148568	0.14366975	0.08222777	0.07676717	0.12745046	0.12591803	0.15394717	0.13871337	0.14387631	0.14858916	0.15313305	0.13786041
0.27109318	0.06453078	0.06853054	0.0717055	0.07646833	0.04745419	0.03833302	0.04144649	0.0348868	0.0747465	0.08549813	0.0682646	0.06040535	0.0185533	0.02513618	0.01451781	0.03030211	0.02183914	0.03116312	0.0348591	0.01091495	0.03491402	0.03218752	0.08607866	0.09173275	0.08001278	0.14279663	0.08134067	0.07750616	0.12791742	0.12494513	0.15517199	0.13994513	0.14479708	0.15032713	0.15326839	0.13675818	0.0738855	0.07482846	0.07024449	0.07328896	0.05015675	0.0394812	0.04447507	0.03769453	0.06272375	0.07418265	0.06441143	0.04813663	0.01705414	0.02729134	0.01499552	0.03001196	0.02115864	0.0303881	0.03539796	0.01175377	0.03273901	0.02929173	0.08455382	0.08814731	0.08161207	0.14358738	0.08221784	0.07669526	0.12761562	0.12584747	0.15382968	0.13862175	0.14379037	0.14844164	0.15303441	0.13786561
0.27403985	0.06452529	0.06854789	0.07169344	0.07647447	0.04750617	0.03831952	0.04150101	0.03494607	0.07460305	0.08547237	0.06832355	0.0603727	0.01854002	0.02511861	0.0145148	0.03030032	0.02183527	0.03118781	0.03487987	0.01093153	0.03493874	0.03223705	0.08611023	0.09173696	0.08006569	0.14281637	0.08132467	0.07747599	0.12791263	0.12495718	0.15513677	0.13993462	0.14481008	0.15029835	0.15330694	0.13681366	0.07389898	0.07488023	0.07024869	0.07331403	0.05024052	0.03947456	0.04457353	0.03779786	0.06240877	0.07405164	0.06452177	0.0480246	0.01704426	0.0272918	0.01502525	0.03006235	0.02120572	0.03038268	0.03537908	0.0117426	0.03278126	0.02937835	0.08460661	0.08809788	0.0817571	0.14352123	0.08221825	0.07661163	0.12776918	0.12579395	0.15371481	0.13852734	0.14370206	0.14828701	0.15294569	0.13789189
0.27698651	0.06450931	0.06856092	0.07168947	0.07649458	0.04755655	0.03831589	0.04156182	0.03500915	0.07444574	0.08544056	0.06839575	0.06033722	0.0185216	0.02510884	0.01452108	0.03031075	0.02184153	0.03120838	0.03489682	0.01094721	0.03496614	0.03229745	0.08612595	0.09172291	0.08011141	0.14282748	0.0813158	0.07745014	0.12791556	0.12496075	0.15508738	0.13991054	0.14481049	0.15025389	0.15333262	0.13686103	0.07396232	0.07497081	0.07023463	0.07331067	0.05036437	0.03945566	0.04470222	0.03793519	0.06197198	0.07384493	0.06462896	0.04783375	0.01703562	0.02728441	0.01504637	0.03010066	0.02124149	0.03038597	0.035368	0.01173602	0.03282438	0.0294642	0.08465226	0.08800596	0.08192046	0.14347192	0.08223349	0.07651601	0.12790982	0.12575933	0.1536025	0.13842814	0.14360832	0.14812207	0.15286551	0.13794078
0.27993317	0.06448812	0.06857175	0.07169149	0.07652418	0.04760413	0.03832086	0.04162606	0.03507353	0.07427956	0.08540209	0.068475	0.06029782	0.01849872	0.0251076	0.01453566	0.03033162	0.02185633	0.03122394	0.0349097	0.01096169	0.03499381	0.03236368	0.08612919	0.09169497	0.08015141	0.14283149	0.08131291	0.07742781	0.12792496	0.12495788	0.15502853	0.13987612	0.14480091	0.15019792	0.15334736	0.13690113	0.07404794	0.07508068	0.07021155	0.07329327	0.05050976	0.03942904	0.04484705	0.03809087	0.06147045	0.07359975	0.0647381	0.0476051	0.01702839	0.02727332	0.01506466	0.03013569	0.0212744	0.03039237	0.03535882	0.01173021	0.03286936	0.02955197	0.0847005	0.08789213	0.08209635	0.14343488	0.08225523	0.07641137	0.12804028	0.12573762	0.15349567	0.13832979	0.14351622	0.14795509	0.15279523	0.13800747
0.28287984	0.06446619	0.06858209	0.07169732	0.07655925	0.04764827	0.03833298	0.04169164	0.03513746	0.07410806	0.08535664	0.06855644	0.06025365	0.01847196	0.0251151	0.01455745	0.03036108	0.02187803	0.03123413	0.03491867	0.0109749	0.03501997	0.03243182	0.08612344	0.09165718	0.08018785	0.14283065	0.08131438	0.07740782	0.12793907	0.12495132	0.154965	0.13983464	0.14478419	0.1501349	0.15335356	0.13693533	0.07413925	0.07519716	0.07018429	0.07327003	0.05066461	0.03939754	0.04499869	0.0382546	0.06094145	0.07334013	0.06485161	0.0473648	0.01702418	0.0272614	0.01508349	0.03017229	0.02130897	0.03039876	0.03534854	0.0117234	0.03291635	0.02964293	0.0847565	0.08776962	0.08228027	0.14340631	0.08227778	0.07630012	0.12816284	0.12572415	0.15339563	0.13823527	0.14342916	0.14779113	0.15273972	0.13808702
0.28582651	0.06444665	0.0685932	0.07170554	0.07659699	0.04768878	0.03835098	0.04175744	0.03519982	0.07393386	0.08530412	0.06863675	0.06020416	0.01844422	0.02513088	0.01458523	0.03039739	0.02190514	0.03123898	0.03492397	0.01098678	0.03504352	0.03249914	0.08611118	0.09161341	0.08022215	0.14282679	0.08131898	0.07738941	0.12795633	0.12494314	0.15490027	0.13978895	0.14476254	0.15006819	0.1533532	0.13696468	0.07422505	0.07531133	0.07015607	0.07324658	0.05082035	0.03936322	0.04515037	0.03841897	0.06041202	0.07308343	0.06497079	0.04713142	0.01701838	0.02725077	0.01510516	0.0302137	0.02134816	0.03040302	0.03533523	0.01171447	0.03296524	0.02973774	0.08482333	0.08764844	0.08246907	0.14338335	0.08229671	0.07618399	0.12827921	0.12571557	0.15330318	0.13814646	0.14334897	0.14763379	0.15268713	0.13817484
0.28877317	0.06443169	0.06860602	0.07171519	0.07663544	0.04772577	0.03837374	0.04182257	0.03525989	0.07375896	0.08524474	0.06871361	0.06014468	0.01841188	0.0251541	0.01461776	0.03043886	0.02193628	0.03123883	0.03492595	0.01099732	0.03506386	0.03256373	0.086094	0.09156527	0.08025497	0.14282121	0.08132583	0.07737216	0.1279754	0.12493474	0.15483665	0.13974104	0.14473755	0.15000018	0.15334784	0.13698994	0.07429856	0.07541743	0.07012879	0.0732264	0.05097136	0.03932754	0.04529775	0.03857795	0.05990047	0.07284114	0.06509606	0.04691699	0.01701264	0.027243	0.0151311	0.03026179	0.02139363	0.03040381	0.0353178	0.01170288	0.03301571	0.02983655	0.08490237	0.08753571	0.08266071	0.14336405	0.08230872	0.07606414	0.12839056	0.12570963	0.15321867	0.13806431	0.14327627	0.14748548	0.1526414	0.1382668
0.29171983	0.06442276	0.06862126	0.07172563	0.07667317	0.04775953	0.03840022	0.04188636	0.03531729	0.07358489	0.08517553	0.06878545	0.06008446	0.01837795	0.0251836	0.01465378	0.03048392	0.02197016	0.03123423	0.03492504	0.01100656	0.03508071	0.03262426	0.08607292	0.091514	0.08028644	0.14281481	0.08133439	0.07735595	0.12799518	0.12492697	0.15477549	0.13969231	0.14471038	0.14993254	0.15333868	0.13701163	0.07435654	0.07551217	0.0701034	0.07321135	0.05111426	0.0392915	0.04543807	0.03873058	0.05941803	0.07262004	0.06522721	0.04672828	0.01700652	0.02723918	0.01516205	0.03031743	0.02144606	0.03040043	0.03529583	0.01168851	0.03306731	0.02993914	0.08499382	0.08743606	0.08285404	0.14334716	0.08231152	0.07594124	0.12849764	0.12570503	0.15314221	0.13798917	0.1432109	0.14734767	0.15260128	0.13835978
0.2946665	0.06442082	0.06863943	0.07173641	0.07670912	0.04779051	0.03842942	0.04194838	0.03537187	0.07341277	0.08510386	0.06885122	0.06001865	0.01834321	0.02521808	0.01469206	0.03053105	0.0220056	0.03122585	0.03492171	0.01101454	0.03509404	0.03267984	0.08604858	0.09146038	0.0803164	0.14280825	0.0813443	0.07734071	0.12801475	0.12492037	0.15471694	0.13964375	0.14468189	0.1498664	0.15332678	0.1370302	0.07439818	0.07559416	0.07008023	0.07320214	0.05124735	0.03925585	0.04556994	0.0388743	0.05897066	0.07242322	0.06536355	0.04656809	0.01699963	0.02724001	0.01519824	0.0303807	0.0215054	0.03039265	0.03526939	0.01167153	0.0331195	0.03004503	0.0850972	0.08735219	0.08304855	0.14333207	0.08230367	0.07581561	0.12860102	0.12570117	0.1530738	0.13792093	0.14315233	0.14722115	0.15256571	0.13845118
0.29761317	0.06442643	0.06866098	0.07174717	0.07674247	0.0478193	0.03846037	0.04200838	0.03542369	0.07324337	0.08502677	0.06891027	0.05994746	0.01830846	0.02525615	0.01473141	0.03057884	0.02204151	0.0312144	0.03491645	0.01102134	0.03510398	0.03272989	0.0860215	0.09140495	0.08034464	0.14280204	0.08135537	0.07732651	0.12803328	0.12491531	0.15466152	0.13959609	0.14465283	0.14980258	0.1533131	0.13704615	0.07442433	0.07566322	0.07005925	0.07319877	0.05137001	0.03922115	0.04569286	0.0390085	0.05856058	0.07225123	0.06550413	0.04643645	0.01699164	0.0272459	0.01523953	0.03045118	0.02157111	0.03038054	0.03523882	0.01165228	0.03317174	0.03015359	0.08521164	0.08728536	0.08324413	0.1433186	0.08228432	0.07568727	0.12870342	0.12569801	0.15301293	0.13785962	0.14309983	0.1471063	0.15253391	0.13853941
0.30055983	0.06443988	0.06868625	0.07175759	0.07677254	0.04784652	0.03849209	0.04206622	0.03547316	0.07307719	0.08494488	0.06896219	0.05987123	0.01827439	0.02529641	0.01477073	0.03062603	0.02207689	0.03120064	0.03490976	0.01102707	0.03511075	0.03277401	0.08599213	0.09134818	0.08037093	0.14279669	0.08136754	0.07731343	0.12805004	0.12491206	0.15460967	0.13954995	0.14462385	0.1497417	0.1532986	0.13706002	0.07443673	0.07571999	0.07004036	0.07320091	0.05148234	0.03918791	0.04580691	0.03913316	0.05818773	0.07210299	0.06564784	0.04633168	0.0169823	0.02725697	0.01528553	0.03052808	0.02164236	0.0303644	0.03520469	0.0116312	0.03322349	0.0302641	0.08533619	0.08723586	0.08344093	0.1433069	0.08225307	0.07555609	0.12880552	0.12569539	0.15296047	0.13780496	0.14305295	0.14700325	0.15249963	0.13862357
0.30350649	0.06446126	0.0687155	0.07176738	0.0767987	0.04787279	0.03852367	0.04212183	0.03552051	0.07291459	0.0848589	0.06900668	0.05979035	0.01824167	0.02533757	0.01480903	0.03067147	0.02211086	0.03118528	0.0349021	0.01103183	0.0351146	0.03281196	0.08596098	0.09129054	0.08039508	0.14279259	0.08138077	0.07730154	0.12806442	0.12491082	0.15456171	0.13950584	0.14459558	0.14968424	0.15328421	0.13707242	0.07443749	0.07576547	0.07002352	0.07320816	0.05158365	0.03915661	0.04591249	0.03924859	0.05785082	0.07197663	0.06579358	0.04625127	0.0169715	0.02727312	0.01533566	0.03061042	0.02171815	0.03034464	0.03516761	0.01160875	0.03327432	0.03037582	0.08546986	0.08720343	0.08363919	0.1432964	0.08220979	0.07542187	0.12890714	0.12569307	0.15291604	0.13775682	0.14301123	0.146912	0.15247424	0.13870323
0.30645316	0.06449053	0.06874893	0.07177619	0.07682038	0.0478987	0.03855425	0.04217518	0.03556596	0.07275581	0.08476954	0.06904356	0.05970528	0.01821081	0.02537845	0.01484546	0.03071416	0.02214266	0.03116897	0.03489392	0.01103573	0.03511577	0.03284357	0.08592856	0.0912325	0.08041698	0.14279012	0.08139506	0.07729086	0.12807587	0.12491174	0.15451785	0.13946421	0.14456863	0.14963057	0.15327085	0.13708398	0.07442858	0.07580078	0.07000883	0.07322021	0.05167658	0.03912772	0.04601006	0.03935519	0.05754817	0.07187009	0.06594031	0.04619252	0.01695925	0.02729403	0.01538924	0.03069712	0.02179743	0.03032178	0.03512821	0.01158534	0.03332387	0.03048806	0.0856118	0.08718764	0.08383916	0.14328425	0.08215451	0.07528439	0.12900797	0.12568943	0.15287973	0.13771517	0.14297446	0.14683266	0.152452	0.13877834
0.30939983	0.06452761	0.0687867	0.07178366	0.07683704	0.04792474	0.03858303	0.04222626	0.03560967	0.07260102	0.08467748	0.06907272	0.05961651	0.01818225	0.02541809	0.0148793	0.03075327	0.02217166	0.03115229	0.03488561	0.01103891	0.03511448	0.03286871	0.08589544	0.09117459	0.08043657	0.1427896	0.08141039	0.0772814	0.12808394	0.12491495	0.15447825	0.13942545	0.14454358	0.149581	0.15325941	0.1370954	0.07441173	0.07582696	0.0699966	0.07323697	0.05176065	0.03910172	0.04610012	0.0394534	0.05727805	0.07178139	0.0660871	0.04615285	0.0169457	0.02731919	0.01544551	0.03078707	0.02187916	0.03029637	0.03508709	0.01156133	0.03337192	0.03060017	0.0857612	0.08718797	0.08404102	0.1432715	0.08208739	0.07514344	0.12910761	0.12568533	0.15285169	0.13768009	0.14294261	0.14676521	0.15243311	0.1388491
0.31234649	0.06457236	0.06882891	0.0717894	0.07684814	0.04795131	0.0386093	0.04227502	0.03565182	0.07245034	0.0845834	0.06909401	0.05952453	0.01815626	0.02545572	0.01491	0.03078814	0.02219733	0.03113569	0.03487753	0.01104151	0.03511091	0.03288729	0.08586217	0.09111735	0.0804538	0.14279128	0.08142678	0.07727317	0.12808829	0.12492048	0.15444299	0.13938989	0.14452093	0.14953573	0.15325067	0.13710729	0.07438829	0.07584499	0.06998732	0.07325853	0.05183636	0.03907909	0.04618315	0.03954361	0.0570388	0.07170921	0.0662336	0.0461299	0.01693113	0.02734791	0.01550367	0.03087913	0.02196233	0.030269	0.0350448	0.01153699	0.03341836	0.03071158	0.08591734	0.08720388	0.08424485	0.14325879	0.0820087	0.07499888	0.12920565	0.1256817	0.15283205	0.13765154	0.14291526	0.14670963	0.15241795	0.13891589
0.31529315	0.06462468	0.06887563	0.07179295	0.07685315	0.04797869	0.03863246	0.04232144	0.03569251	0.07230383	0.08448793	0.06910733	0.05942981	0.01813299	0.02549081	0.01493718	0.03081829	0.02221926	0.03111952	0.03486998	0.01104369	0.03510514	0.03289923	0.08582935	0.09106134	0.0804687	0.14279533	0.08144421	0.07726614	0.12808865	0.12492836	0.15441209	0.1393578	0.14450115	0.14949493	0.15324536	0.13712026	0.0743591	0.07585558	0.0699816	0.07328515	0.0519041	0.03906024	0.04625952	0.03962613	0.05682913	0.07165132	0.06637828	0.04612175	0.01691592	0.02737938	0.01556289	0.03097221	0.02204602	0.03024028	0.03500184	0.01151255	0.0334632	0.03082185	0.08607947	0.08723491	0.08445062	0.14324703	0.08191879	0.07485069	0.12930165	0.12567941	0.1528209	0.13762837	0.14289149	0.14666588	0.15240691	0.13897913
0.31823982	0.06468452	0.06892689	0.07179383	0.07685156	0.04800711	0.03865201	0.04236552	0.03573186	0.07216145	0.08439157	0.06911262	0.05933277	0.01811242	0.02552307	0.01496062	0.0308434	0.02223719	0.03110405	0.03486322	0.01104561	0.03509723	0.03290449	0.08579754	0.09100713	0.08048141	0.14280196	0.08146264	0.07726024	0.12808482	0.12493861	0.15438561	0.13932945	0.14448469	0.14945875	0.15324414	0.13713491	0.07432448	0.07585916	0.06998017	0.07331731	0.05196413	0.03904555	0.04632948	0.03970117	0.05664814	0.07160732	0.06652113	0.04612709	0.01690054	0.02741267	0.01562237	0.0310653	0.02212936	0.03021082	0.03495867	0.01148816	0.03350656	0.03093064	0.08624684	0.0872807	0.08465808	0.14323707	0.08181808	0.07469895	0.12939522	0.12567931	0.15281636	0.13761065	0.14287176	0.1466321	0.15240037	0.13903925
0.32118648	0.06475185	0.06898271	0.07179156	0.0768429	0.04803672	0.03866754	0.04240727	0.03576999	0.07202303	0.08429478	0.06910983	0.05923378	0.01809444	0.0255524	0.01498024	0.03086332	0.02225096	0.03108941	0.03485745	0.01104743	0.03508718	0.03290309	0.08576733	0.09095529	0.0804921	0.14281133	0.081482	0.07725537	0.12807662	0.12495129	0.15436356	0.13930506	0.14447194	0.14942733	0.15324758	0.13715179	0.07428428	0.07585592	0.06998381	0.0733556	0.05201656	0.03903533	0.04639317	0.03976881	0.05649527	0.07157682	0.06666185	0.04614502	0.0168855	0.02744677	0.01568133	0.03115743	0.02221161	0.03018125	0.03491567	0.01146391	0.03354866	0.03103774	0.0864186	0.08734094	0.08486681	0.1432297	0.08170711	0.07454391	0.12948601	0.12568209	0.15281738	0.13759873	0.14285652	0.14660699	0.15240324	0.13909658
0.32413315	0.0648267	0.06904311	0.07178564	0.07682674	0.04806763	0.03867875	0.04244671	0.03580698	0.07188834	0.08419788	0.06909899	0.05913314	0.01807883	0.02557892	0.0149961	0.03087807	0.02226053	0.03107566	0.03485282	0.01104931	0.03507497	0.03289507	0.08573924	0.09090634	0.080501	0.14282357	0.0815022	0.07725141	0.12806396	0.12496644	0.15434596	0.13928482	0.14446322	0.14940074	0.15325617	0.13717139	0.074238	0.07584586	0.0699933	0.07340069	0.05206143	0.03902983	0.04645063	0.03982907	0.05637019	0.0715597	0.06680025	0.04617499	0.01687137	0.02748067	0.01573902	0.03124772	0.0222921	0.03015215	0.03487318	0.01143987	0.0335898	0.03114301	0.08659381	0.08741527	0.0850762	0.14322559	0.08158654	0.07438601	0.12957372	0.1256883	0.1528241	0.13759289	0.14284618	0.14659065	0.15240281	0.13915138
0.32707982	0.06490917	0.06910806	0.07177559	0.07680268	0.04809984	0.03868544	0.04248388	0.03584292	0.07175714	0.08410116	0.06908012	0.05903111	0.01806529	0.0256029	0.01500839	0.03088778	0.02226595	0.03106275	0.03484941	0.01105141	0.03506051	0.03288048	0.0857137	0.09086072	0.08050835	0.14283877	0.08152316	0.07724825	0.12804679	0.12498405	0.15433276	0.13926883	0.14445876	0.14937904	0.15327023	0.13719406	0.07418486	0.07582885	0.07000944	0.07345328	0.05209873	0.03902926	0.04650187	0.03988193	0.05627267	0.07155608	0.06693627	0.04621673	0.01685871	0.02751332	0.01579476	0.03133542	0.02237028	0.03012409	0.03483147	0.01141602	0.03363029	0.03124638	0.08677143	0.08750325	0.08528544	0.14322528	0.08145721	0.07422583	0.12965812	0.12569837	0.15283657	0.13759331	0.14284105	0.14658309	0.15240546	0.13920385
0.33002648	0.06499938	0.06917753	0.07176097	0.07677038	0.04813335	0.03868751	0.04251881	0.03587785	0.07162917	0.08400478	0.06905326	0.05892791	0.01805343	0.02562476	0.01501737	0.03089271	0.02226737	0.03105057	0.03484726	0.01105386	0.0350437	0.03285941	0.08569104	0.09081878	0.08051434	0.1428569	0.08154481	0.07724581	0.12802515	0.12500405	0.15432388	0.13925714	0.14445866	0.14936221	0.15328992	0.13722005	0.0741239	0.07580463	0.07003295	0.07351408	0.0521284	0.03903373	0.04654684	0.03992734	0.05620247	0.07156622	0.06706995	0.04627014	0.01684807	0.02754379	0.01584799	0.0314199	0.02244574	0.03009754	0.03479074	0.01139233	0.0336705	0.0313479	0.08695031	0.0876043	0.0854936	0.14322919	0.08132008	0.07406412	0.12973899	0.12571255	0.15285473	0.13760006	0.14284134	0.14658423	0.15241156	0.13925392
0.33297314	0.06509749	0.06925148	0.07174136	0.07672959	0.04816808	0.03868494	0.04255153	0.03591182	0.07150415	0.08390886	0.06901851	0.05882368	0.01804284	0.02564503	0.01502343	0.03089322	0.02226501	0.03103894	0.03484637	0.01105678	0.03502439	0.03283198	0.08567147	0.09078075	0.08051914	0.14287792	0.08156706	0.07724401	0.12799914	0.12502635	0.15431919	0.1392497	0.14446292	0.14935016	0.15331526	0.13724945	0.07405405	0.07577294	0.0700645	0.07358372	0.05215037	0.03904333	0.0465855	0.03996525	0.05615941	0.07159045	0.06720143	0.0463353	0.01683997	0.02757121	0.01589823	0.03150069	0.02251819	0.03007293	0.03475112	0.01136873	0.03371078	0.03144764	0.08712928	0.08771775	0.08569963	0.1432376	0.08117625	0.07390178	0.12981617	0.12573097	0.15287841	0.1376131	0.14284719	0.14659386	0.15242139	0.13930094
0.33591981	0.06520362	0.06932984	0.07171644	0.07668011	0.04820394	0.0386778	0.04258212	0.03594486	0.0713818	0.08381343	0.06897601	0.05871853	0.01803308	0.02566432	0.01502699	0.03088977	0.02225918	0.03102761	0.03484666	0.01106026	0.03500246	0.03279832	0.08565507	0.09074673	0.08052286	0.14290168	0.08158988	0.07724281	0.12796893	0.12505079	0.15431852	0.13924641	0.14447143	0.14934277	0.15334608	0.13728219	0.0739742	0.07573343	0.07010465	0.07366282	0.05216454	0.03905805	0.04661776	0.03999558	0.05614326	0.07162919	0.06733093	0.04641238	0.01683487	0.02759485	0.01594512	0.03157746	0.02258747	0.03005056	0.03471267	0.01134512	0.03375151	0.03154577	0.08730708	0.08784276	0.08590234	0.14325067	0.08102698	0.07373983	0.12988948	0.12575361	0.15290733	0.13763228	0.1428586	0.14661168	0.15243513	0.13934505
0.33886648	0.06531787	0.06941251	0.07168597	0.07662192	0.04824083	0.03866624	0.04261065	0.03597704	0.07126179	0.08371841	0.06892601	0.05861251	0.01802373	0.0256833	0.01502855	0.0308829	0.02225028	0.03101631	0.03484803	0.01106435	0.0349778	0.03275867	0.08564177	0.09071666	0.08052561	0.14292803	0.08161321	0.07724219	0.12793472	0.12507721	0.15432163	0.13924707	0.14448394	0.14933985	0.15338209	0.13731812	0.07388321	0.07568575	0.07015386	0.07375186	0.05217084	0.03907786	0.04664355	0.04001828	0.05615378	0.07168287	0.06745873	0.04650168	0.01683317	0.02761408	0.01598842	0.03165002	0.02265353	0.0300307	0.03467539	0.01132137	0.03379301	0.03164248	0.08748244	0.08797837	0.08610049	0.1432684	0.0808736	0.07357943	0.12995878	0.1257803	0.15294114	0.13765734	0.14287548	0.14663733	0.15245285	0.13938636
0.34181314	0.06544024	0.06949876	0.07164981	0.07655506	0.04827864	0.03865046	0.04263724	0.03600841	0.07114381	0.08362371	0.0688688	0.05850565	0.01801438	0.02570262	0.01502862	0.03087322	0.02223874	0.03100472	0.03485029	0.01106908	0.03495031	0.03271328	0.08563139	0.09069039	0.08052748	0.14295679	0.08163701	0.07724213	0.12789676	0.12510543	0.15432831	0.13925146	0.14450014	0.14934118	0.15342286	0.13735694	0.07378001	0.07562954	0.07021246	0.07385125	0.05216915	0.03910264	0.04666279	0.04003329	0.05619078	0.071752	0.06758521	0.04660362	0.01683519	0.02762846	0.016028	0.03171832	0.02271643	0.03001349	0.03463922	0.01129735	0.0338356	0.03173805	0.08765413	0.08812356	0.0862928	0.1432907	0.08071754	0.0734218	0.13002388	0.1258108	0.1529794	0.13768795	0.14289768	0.14667036	0.15247454	0.13942494
0.3447598	0.06557063	0.06958959	0.07160792	0.07647973	0.04831728	0.03863075	0.04266203	0.03603904	0.07102749	0.08352914	0.06880482	0.05839795	0.01800466	0.02572294	0.01502778	0.0308614	0.0222251	0.03099252	0.03485324	0.01107441	0.03491995	0.03266251	0.08562365	0.09066766	0.08052856	0.14298779	0.08166125	0.07724262	0.12785529	0.1251353	0.15433833	0.1392593	0.14451964	0.14934652	0.15346787	0.13739826	0.0736636	0.07556444	0.07028065	0.07396128	0.05215942	0.03913226	0.04667539	0.04004056	0.056254	0.07183707	0.06771077	0.04671865	0.01684115	0.02763767	0.01606384	0.03178245	0.02277635	0.029999	0.03460406	0.01127293	0.03387956	0.03183277	0.08782095	0.08827724	0.08647803	0.14331739	0.08056021	0.07326819	0.13008454	0.12584479	0.15302169	0.13772376	0.14292502	0.14671033	0.15250017	0.13946087
0.34770647	0.06570879	0.06968421	0.07156039	0.07639629	0.04835669	0.03860741	0.04268521	0.03606905	0.07091244	0.08343449	0.06873459	0.05828937	0.01799211	0.02574488	0.01502658	0.03084817	0.02220994	0.03097938	0.03485661	0.01108027	0.03488674	0.03260678	0.08561821	0.09064809	0.08052897	0.14302089	0.08168589	0.07724361	0.12781058	0.12516672	0.15435145	0.13927032	0.14454198	0.14935563	0.15351652	0.13744167	0.0735331	0.07549011	0.07035849	0.07408212	0.05214158	0.03916652	0.0466813	0.04004007	0.05634323	0.07193858	0.06783591	0.04684733	0.01685119	0.02764157	0.01609603	0.03184264	0.02283353	0.02998724	0.03456976	0.01124797	0.03392512	0.03192701	0.08798184	0.08843829	0.08665496	0.14334823	0.08040304	0.07311987	0.13014051	0.12588192	0.15306755	0.13776437	0.14295727	0.1467568	0.15252964	0.13949417
0.35065314	0.06585436	0.06978232	0.07150741	0.0763052	0.04839677	0.0385808	0.04270696	0.03609853	0.0707983	0.08333905	0.06865827	0.05817992	0.0179808	0.02576902	0.0150256	0.03083427	0.02219389	0.03096495	0.03486008	0.01108655	0.03485074	0.03254659	0.0856146	0.09063126	0.08052883	0.14305597	0.08171085	0.07724509	0.12776288	0.12519959	0.15436749	0.13928422	0.14456668	0.14936827	0.15356814	0.13748664	0.07338776	0.07540623	0.0704459	0.0742138	0.0521156	0.03920518	0.04668045	0.0400318	0.05645826	0.07205702	0.06796111	0.04699025	0.01686534	0.02764017	0.01612475	0.03189919	0.02288829	0.02997814	0.03453616	0.01122234	0.03397249	0.03202115	0.08813583	0.08860561	0.08682246	0.14338294	0.08024741	0.07297805	0.13019147	0.12592179	0.15311656	0.13780941	0.14299423	0.14680934	0.15256286	0.13952489
0.3535998	0.06600684	0.0698836	0.07144926	0.07620702	0.04843744	0.03855129	0.04272743	0.03612753	0.07068481	0.08324355	0.06857744	0.05806959	0.01796836	0.02579586	0.01502539	0.03082046	0.02217758	0.0309489	0.03486333	0.01109309	0.03481204	0.03248242	0.08561234	0.09061668	0.08052824	0.14309286	0.08173607	0.07724701	0.12771249	0.12523381	0.15438622	0.13930067	0.14459317	0.14938419	0.15362198	0.13753259	0.07322701	0.07531253	0.07054265	0.07435621	0.05208147	0.03924796	0.0466728	0.04001576	0.05659884	0.07219285	0.06808687	0.04714802	0.01688357	0.02763359	0.01615023	0.03195248	0.02294098	0.02997157	0.03450309	0.01119594	0.03402181	0.03211557	0.08828211	0.08877812	0.08697949	0.14342118	0.08009463	0.07284391	0.13023707	0.12596401	0.15316837	0.13785848	0.1430357	0.14686753	0.1525997	0.13955307
0.35654646	0.06616564	0.06998767	0.07138629	0.07610239	0.04847857	0.03851929	0.04274678	0.0361561	0.07057186	0.08314727	0.0684923	0.05795842	0.01795467	0.02582585	0.01502646	0.03080746	0.02216168	0.0309309	0.03486598	0.0110997	0.03477075	0.03241479	0.08561083	0.09060381	0.08052723	0.1431314	0.08176146	0.07724938	0.12765971	0.12526928	0.15440746	0.13931935	0.14462086	0.14940311	0.15367724	0.13757883	0.07305041	0.07520876	0.07064837	0.07450909	0.05203922	0.03929454	0.04665831	0.03999196	0.05676472	0.07234647	0.06821364	0.04732123	0.01690573	0.02762206	0.01617276	0.03200291	0.02299194	0.02996741	0.03447039	0.01116871	0.03407317	0.03221064	0.08841996	0.08895476	0.08712509	0.14346261	0.07994595	0.07271855	0.13027691	0.12600819	0.15322256	0.13791122	0.14308149	0.146931	0.15264005	0.13957878
0.35949313	0.06633008	0.07009411	0.07131894	0.07599201	0.04851999	0.03848518	0.04276508	0.03618421	0.07045945	0.08305001	0.06840347	0.05784644	0.01793968	0.02585935	0.01502929	0.03079598	0.02214679	0.03091063	0.03486768	0.01110617	0.03472702	0.03234414	0.08560944	0.09059209	0.0805258	0.14317136	0.08178691	0.0772522	0.12760488	0.12530583	0.15443099	0.13933986	0.1446491	0.14942477	0.15373299	0.13762458	0.07285772	0.07509474	0.0707625	0.074672	0.0519889	0.03934452	0.04663694	0.03996042	0.05695559	0.07251825	0.06834183	0.04751046	0.01693369	0.02760587	0.01619264	0.03205089	0.0230415	0.0299655	0.03443793	0.01114062	0.03412663	0.0323067	0.08854882	0.08913453	0.08725836	0.14350684	0.07980253	0.07260301	0.1303106	0.12605393	0.15327879	0.13796729	0.14313144	0.14699935	0.15268376	0.13960208
0.3624398	0.06649944	0.07020248	0.0712477	0.07587665	0.04856153	0.0384494	0.04278239	0.0362118	0.0703477	0.08295156	0.06831156	0.05773368	0.01792342	0.02589664	0.01503426	0.03078664	0.02213352	0.0308878	0.03486804	0.01111224	0.03468098	0.03227094	0.08560748	0.09058092	0.0805239	0.14321248	0.0818123	0.07725549	0.12754835	0.1253433	0.15445659	0.13936184	0.14467719	0.14944889	0.15378829	0.137669	0.07264883	0.07497029	0.07088435	0.07484432	0.05193059	0.03939748	0.04660865	0.03992118	0.05717113	0.07270853	0.06847174	0.04771626	0.01696311	0.02758537	0.01621016	0.03209676	0.02308992	0.02996571	0.03440565	0.01111168	0.03418218	0.03240402	0.08866821	0.08931649	0.08737849	0.14355343	0.07966547	0.07249826	0.13033771	0.12610078	0.15333674	0.1380263	0.14318538	0.14707221	0.15273064	0.13962303
0.36538646	0.0666729	0.07031232	0.07117315	0.07575711	0.048603	0.03841235	0.04279877	0.03623879	0.07023679	0.0828517	0.06821717	0.05762016	0.01790595	0.02593789	0.01504174	0.03078001	0.0221224	0.03086215	0.03486671	0.01111769	0.03463283	0.03219559	0.08560424	0.09056968	0.08052145	0.14325449	0.08183748	0.07725927	0.12749048	0.12538151	0.15448404	0.13938487	0.14470443	0.14947516	0.15384218	0.13771125	0.07242377	0.07483527	0.07101305	0.07502527	0.05186438	0.03945288	0.04657339	0.03987425	0.05741098	0.07291762	0.06860361	0.04793916	0.01699568	0.02756094	0.01622559	0.03214085	0.02313741	0.02996793	0.03437353	0.01108198	0.03423978	0.03250285	0.08877775	0.08949976	0.0874847	0.14360191	0.07953579	0.07240521	0.13035785	0.12614831	0.15339607	0.13808792	0.14324317	0.14714921	0.15278043	0.13964169
0.36833312	0.06684963	0.07042316	0.07109589	0.07563426	0.04864422	0.03837443	0.04281425	0.03626509	0.07012692	0.08275022	0.06812089	0.0575059	0.01788743	0.02598316	0.01505197	0.03077656	0.02211393	0.03083348	0.03486335	0.01112224	0.03458277	0.03211852	0.08559902	0.09055777	0.08051841	0.14329713	0.0818623	0.07726354	0.12743159	0.12542034	0.15451315	0.13940858	0.14473016	0.1495033	0.15389375	0.13775052	0.07218265	0.07468953	0.07114761	0.07521392	0.05179037	0.03951018	0.04653109	0.03981967	0.05767477	0.07314581	0.06873757	0.04817968	0.01703102	0.02753296	0.01623917	0.03218341	0.02318412	0.02997208	0.03434163	0.01105164	0.03429934	0.03260333	0.08887713	0.08968353	0.08757627	0.14365175	0.07941438	0.07232469	0.13037064	0.12619606	0.15345647	0.13815181	0.14330463	0.14722998	0.1528328	0.13965808
0.37127979	0.06702874	0.07053453	0.07101662	0.07550901	0.04868507	0.03833605	0.04282888	0.03629063	0.07001826	0.08264692	0.06802332	0.05739088	0.01786807	0.02603239	0.01506512	0.03077668	0.02210851	0.03080167	0.03485767	0.01112566	0.03453105	0.03204014	0.08559119	0.09054463	0.08051473	0.14334019	0.08188658	0.07726826	0.12737198	0.12545966	0.15454374	0.1394326	0.14475376	0.14953304	0.15394216	0.13778607	0.07192571	0.07453298	0.0712869	0.0754092	0.05170868	0.03956873	0.04648168	0.03975745	0.05796211	0.07339382	0.0688741	0.04843828	0.01706873	0.0275018	0.01625111	0.03222459	0.02323008	0.02997812	0.03431004	0.01102083	0.03436074	0.03270556	0.08896611	0.08986706	0.08765251	0.14370241	0.07930211	0.07225749	0.13037576	0.12624352	0.15351762	0.13821762	0.14336959	0.14731412	0.15288725	0.13967217
0.37422646	0.06720934	0.07064601	0.07093605	0.07538227	0.04872542	0.03829758	0.04284274	0.03631536	0.06991093	0.0825416	0.06792503	0.05727509	0.01784813	0.02608541	0.01508127	0.03078064	0.02210646	0.03076664	0.03484941	0.01112772	0.03447795	0.03196087	0.08558018	0.09052972	0.08051043	0.14338346	0.08191017	0.07727338	0.12731191	0.12549941	0.15457564	0.13945662	0.1447747	0.14956411	0.15398671	0.13781732	0.07165329	0.07436552	0.07142968	0.07560992	0.05161945	0.03962786	0.04642506	0.0396876	0.05827257	0.07366095	0.06901218	0.04871537	0.01710838	0.02746781	0.01626155	0.03226448	0.02327528	0.02998603	0.03427895	0.01098978	0.03442383	0.03280953	0.08904447	0.09004963	0.08771274	0.14375323	0.07919973	0.07220433	0.13037294	0.12629015	0.15357915	0.13828495	0.14343781	0.14740122	0.15294299	0.13968386
0.37717312	0.06739058	0.07075717	0.07085496	0.075255	0.04876519	0.03825941	0.0428559	0.03633924	0.06980506	0.08243408	0.06782656	0.05715848	0.01782792	0.02614191	0.01510036	0.03078855	0.02210796	0.03072842	0.0348384	0.01112823	0.03442378	0.03188107	0.08556551	0.09051258	0.08050552	0.14342677	0.0819329	0.07727881	0.12725162	0.12553953	0.1546087	0.13948032	0.14479253	0.14959625	0.1540268	0.13784379	0.07136587	0.07418716	0.07157462	0.07581473	0.05152285	0.03968686	0.04636118	0.03961016	0.05860566	0.07394774	0.06915204	0.04901126	0.01714953	0.02743132	0.0162706	0.03230309	0.02331961	0.02999583	0.03424859	0.01095874	0.03448841	0.03291514	0.08911201	0.09023051	0.08775628	0.14380348	0.07910798	0.07216591	0.13036202	0.12633536	0.15364071	0.13835339	0.14350901	0.14749078	0.15299876	0.13969298
0.38011978	0.06757166	0.07086765	0.07077409	0.07512809	0.04880433	0.03822188	0.04286843	0.03636221	0.06970076	0.08232423	0.06772836	0.057041	0.01780776	0.02620146	0.01512224	0.03080038	0.02211307	0.03068713	0.03482456	0.01112703	0.03436883	0.03180108	0.08554683	0.09049283	0.08050006	0.14346995	0.08195463	0.07728449	0.1271913	0.12557997	0.15464278	0.13950345	0.1448069	0.14962923	0.15406198	0.13786516	0.07106404	0.07399797	0.07172035	0.07602225	0.05141907	0.03974497	0.04628997	0.03952521	0.0589608	0.0742542	0.06929333	0.04932609	0.01719173	0.02739263	0.01627831	0.03234035	0.02336291	0.03000757	0.03421921	0.01092798	0.03455425	0.03302218	0.08916852	0.09040894	0.08778243	0.14385236	0.07902755	0.07214291	0.13034289	0.12637847	0.15370185	0.13842247	0.14358281	0.14758229	0.1530685	0.13969926
0.38306645	0.0677519	0.07097717	0.07069419	0.07500236	0.04884281	0.0381853	0.0428804	0.03638425	0.06959816	0.08221191	0.06763075	0.05692257	0.017788	0.02626356	0.01514663	0.03081594	0.02212167	0.03064299	0.0348079	0.01112405	0.03431339	0.03172114	0.08552393	0.09047022	0.08049409	0.14351284	0.08197524	0.07729031	0.12713115	0.12562066	0.15467773	0.1395258	0.1448176	0.1496628	0.15409197	0.13788124	0.07074858	0.07379812	0.07186547	0.07623099	0.05130838	0.03980144	0.04621144	0.03943284	0.05933731	0.07458012	0.06943557	0.04965987	0.01723365	0.027352	0.01628471	0.0323761	0.02340495	0.03002127	0.03419113	0.01089781	0.03462108	0.03313035	0.08921377	0.09058408	0.08779049	0.14389894	0.0789591	0.07213597	0.13031561	0.12641873	0.15376208	0.13849167	0.14365874	0.14767512	0.15312106	0.13970234
0.38601312	0.06793075	0.0710855	0.07061595	0.07487858	0.04888063	0.03814999	0.04289188	0.03640533	0.06949735	0.08209703	0.06753395	0.05680306	0.01776898	0.0263276	0.01517313	0.03083482	0.0221335	0.0305963	0.03478855	0.01111927	0.03425773	0.03164139	0.08549673	0.09044459	0.08048765	0.14355528	0.08199463	0.07729622	0.12707137	0.12566153	0.15471338	0.13954716	0.14482451	0.14969673	0.15411662	0.13789201	0.07042042	0.07358795	0.07200856	0.07643943	0.0511911	0.03985551	0.04612563	0.03933321	0.05973438	0.07492513	0.06957818	0.05001237	0.01727664	0.02730968	0.01628977	0.03241015	0.02344546	0.030037	0.03416465	0.01086854	0.03468861	0.03323924	0.0892475	0.09075501	0.08777975	0.14394225	0.07890327	0.07214571	0.13028032	0.12645533	0.15382086	0.13856037	0.14373621	0.14776857	0.1531842	0.13970174
0.38895978	0.06810775	0.07119252	0.07054005	0.07475741	0.04891783	0.0381162	0.04290297	0.03642548	0.06939832	0.08197947	0.06743806	0.05668226	0.01775104	0.02639285	0.01520122	0.03085647	0.0221481	0.03054749	0.03476674	0.01111275	0.03420211	0.03156196	0.08546532	0.09041588	0.08048083	0.14359714	0.08201277	0.07730211	0.12701211	0.12570251	0.15474957	0.13956742	0.14482766	0.1497308	0.154136	0.13789764	0.07008063	0.07336787	0.07214823	0.07664601	0.05106759	0.03990643	0.04603262	0.03922655	0.06015112	0.07528867	0.06972047	0.05038321	0.01731944	0.02726588	0.01629344	0.03244227	0.02348414	0.03005479	0.03414009	0.01084046	0.03475651	0.03334836	0.0892694	0.09092071	0.08774947	0.14398119	0.07886068	0.0721727	0.13023734	0.12648738	0.15387759	0.13862791	0.1438145	0.14786189	0.15324794	0.13969686
0.39190644	0.06828168	0.07129817	0.07046712	0.07463946	0.04895452	0.03808421	0.0429138	0.03644476	0.06930097	0.08185909	0.0673431	0.05655992	0.01773451	0.02645855	0.01523029	0.03088019	0.0221649	0.03049709	0.03474284	0.01110462	0.03414678	0.03148289	0.08542991	0.09038411	0.08047377	0.14363835	0.08202966	0.07730791	0.12695348	0.12574356	0.15478613	0.13958647	0.14482722	0.1497648	0.15415035	0.13789848	0.0697304	0.07313844	0.07228314	0.07684921	0.05093829	0.03995349	0.04593256	0.03911312	0.06058658	0.07567003	0.06986171	0.05077186	0.01736166	0.02722082	0.01629566	0.0324722	0.02352069	0.03007465	0.03411775	0.01081387	0.03482445	0.03345717	0.08927917	0.09108016	0.08769898	0.1440146	0.07883185	0.07221746	0.13018714	0.12651392	0.1539316	0.13869356	0.1438928	0.14795424	0.15331141	0.13968699
0.39485311	0.06845365	0.07140246	0.07039774	0.07452527	0.04899084	0.03805425	0.04292454	0.03646328	0.069205	0.08173572	0.06724903	0.05643566	0.01771967	0.02652385	0.01525967	0.03090513	0.02218319	0.03044572	0.0347173	0.01109508	0.03409199	0.03140422	0.08539089	0.09034938	0.08046661	0.14367887	0.08204535	0.07731351	0.12689559	0.12578465	0.15482286	0.13960426	0.14482348	0.14979851	0.1541601	0.1378951	0.06937106	0.0729003	0.07241205	0.07704757	0.05080364	0.03999599	0.04582562	0.0389932	0.0610398	0.07606835	0.07000108	0.05117763	0.01740298	0.02717467	0.01629637	0.03249969	0.0235548	0.03009657	0.03409789	0.01078901	0.03489208	0.03356506	0.0892765	0.09123229	0.08762763	0.14404128	0.07881725	0.07228043	0.13013037	0.12653396	0.1539822	0.13875656	0.14397018	0.14804478	0.15337362	0.13967136
0.39779978	0.06862347	0.07150545	0.07033245	0.07441533	0.04902699	0.03802657	0.04293542	0.03648122	0.06911002	0.08160919	0.06715578	0.05630907	0.01770677	0.02658784	0.01528857	0.03093035	0.02220214	0.0303941	0.03469069	0.01108441	0.03403801	0.03132597	0.08534869	0.09031186	0.08045954	0.14371871	0.08205995	0.07731884	0.1268385	0.12582574	0.15485956	0.13962075	0.14481684	0.14983168	0.15416584	0.13788822	0.06900408	0.07265424	0.07253379	0.07723965	0.05066474	0.04003332	0.04571201	0.03886714	0.06150982	0.07648259	0.07013774	0.05159966	0.0174431	0.02712762	0.0162955	0.03252448	0.02358621	0.03012048	0.03408073	0.0107661	0.034959	0.03367137	0.0892611	0.09137606	0.08753487	0.14406008	0.07881717	0.0723619	0.13006787	0.12654648	0.15402875	0.13881612	0.14404564	0.14813264	0.15343349	0.13964906
0.40074644	0.06879053	0.07160722	0.07027176	0.07431009	0.04906316	0.03800143	0.04294669	0.03649878	0.06901547	0.08147927	0.06706324	0.05617965	0.01769603	0.02664959	0.01531622	0.03095481	0.02222083	0.03034306	0.03466367	0.01107296	0.0339851	0.03124818	0.08530389	0.0902717	0.08045273	0.14375789	0.08207364	0.07732382	0.12678227	0.12586681	0.15489595	0.13963591	0.14480779	0.14986405	0.15416829	0.1378787	0.06863105	0.07240116	0.07264734	0.07742412	0.05052087	0.0400649	0.045592	0.03873533	0.06199565	0.07691155	0.07027079	0.05203694	0.01748179	0.02707988	0.01629299	0.03254636	0.02361467	0.03014627	0.03406643	0.01074531	0.03502484	0.03377538	0.08923278	0.09151049	0.08742027	0.14406963	0.07883175	0.07246198	0.13000066	0.12655048	0.15407056	0.13887148	0.14411813	0.14821699	0.15340078	0.13961911
0.4036931	0.0689547	0.07170787	0.0702161	0.07420997	0.04909957	0.03797907	0.04295862	0.03651618	0.06892075	0.08134032	0.06697129	0.05604685	0.01768757	0.02670817	0.01534179	0.03097742	0.02223832	0.03029343	0.03463697	0.01106111	0.0339335	0.03117084	0.08525709	0.09022913	0.08044637	0.14379647	0.08208661	0.07732838	0.12672692	0.12590781	0.15493173	0.13964972	0.14479687	0.14989536	0.15416824	0.13786746	0.06825366	0.07214208	0.07275181	0.07759976	0.05037324	0.04009026	0.04546585	0.03859817	0.06249633	0.0773539	0.07039933	0.05248829	0.01751885	0.02703164	0.01628881	0.03256512	0.02363998	0.03017376	0.03405507	0.01072873	0.0350892	0.03387637	0.08919142	0.09163467	0.08728358	0.14406893	0.07886093	0.0725806	0.12992995	0.12654502	0.15410702	0.13892189	0.14418659	0.14829702	0.15343376	0.13958055
0.40663977	0.06911591	0.07180748	0.07016582	0.07411527	0.04913636	0.03795977	0.04297145	0.03653362	0.06882527	0.08120319	0.06687973	0.0559101	0.01768148	0.0267627	0.01536449	0.03099709	0.0222536	0.03024609	0.03461133	0.01104928	0.03388342	0.03109393	0.08520893	0.09018434	0.08044055	0.14383444	0.08209906	0.07733252	0.1266725	0.12594862	0.15496658	0.13966215	0.14478466	0.14992531	0.15416651	0.13785544	0.06787366	0.07187808	0.07284651	0.07776552	0.0502224	0.04010902	0.0453339	0.03845608	0.06301091	0.07780817	0.07052247	0.0529524	0.01755416	0.0269831	0.01628293	0.03258063	0.02366199	0.03020274	0.03404665	0.01071237	0.03515167	0.03397359	0.08913702	0.09174783	0.08712473	0.14405688	0.07890444	0.07271743	0.12985709	0.1265292	0.15413758	0.13896665	0.14424999	0.148372	0.15345873	0.13953244
0.40958644	0.06927413	0.07190614	0.07012116	0.07402623	0.04917364	0.03794377	0.04298539	0.03655127	0.0687285	0.08106206	0.0667883	0.0557688	0.01767774	0.02681241	0.01538358	0.03101275	0.02226569	0.03020188	0.03458756	0.01103795	0.03383501	0.03101736	0.08516002	0.09013755	0.08043534	0.14387178	0.08211121	0.07733623	0.12661911	0.12598908	0.1550001	0.13967317	0.14477169	0.1499536	0.15416387	0.13784347	0.06749287	0.07161036	0.07293094	0.07792048	0.05006892	0.0401209	0.04519647	0.03830998	0.06353838	0.07827269	0.07063934	0.05342775	0.01758767	0.02693445	0.01627535	0.03259277	0.02368059	0.03023293	0.03404111	0.01069827	0.03521187	0.0340663	0.08906978	0.09184933	0.08694388	0.14403258	0.07896177	0.07287187	0.12978357	0.12650225	0.15416175	0.13900517	0.14430736	0.14844127	0.15347641	0.13947393
0.4125331	0.06942939	0.07200393	0.07008227	0.073943	0.04921143	0.03793134	0.04300062	0.03656925	0.06862997	0.08091675	0.06669668	0.05562233	0.01767628	0.02685659	0.01539835	0.03102337	0.02227363	0.03016163	0.03456644	0.01102759	0.03378838	0.03094101	0.08511093	0.09008897	0.08043069	0.14390841	0.08212327	0.0773396	0.12656683	0.12602896	0.15503189	0.13968271	0.14475847	0.14997993	0.15416102	0.13783234	0.06711318	0.07134019	0.07300474	0.07806388	0.04991336	0.04012573	0.04505396	0.03815938	0.06407764	0.07874564	0.07074911	0.05391263	0.01761934	0.02688588	0.01626607	0.03260146	0.02369574	0.03026403	0.03403832	0.01068638	0.03526942	0.0341538	0.08899006	0.09193866	0.08674148	0.14399533	0.07903213	0.07304301	0.12971095	0.12646359	0.15417919	0.13903694	0.14435784	0.1485043	0.15348671	0.13940433
0.41547976	0.06958177	0.07210088	0.07004922	0.07386565	0.04924968	0.03792275	0.04301724	0.03658763	0.06852931	0.0807671	0.06660455	0.05547009	0.01767694	0.0268947	0.01540821	0.03102801	0.02227652	0.03012608	0.03454875	0.01101868	0.03374357	0.03086472	0.08506216	0.09003878	0.08042654	0.14394419	0.08213543	0.07734269	0.1265158	0.12606798	0.15506153	0.13969068	0.14474544	0.15000396	0.15415858	0.13782267	0.06673653	0.07106892	0.07306772	0.0781951	0.0497563	0.04012344	0.04490678	0.03800531	0.06462747	0.07922501	0.07085099	0.05440514	0.01764922	0.02683759	0.01625514	0.03260669	0.02370742	0.03029569	0.0340381	0.01067659	0.03532396	0.03423539	0.08889844	0.09201555	0.08651833	0.14394461	0.07911449	0.0732296	0.12964079	0.12641275	0.15418974	0.13906163	0.14440072	0.14856068	0.15348932	0.13932313
0.41842643	0.06973134	0.072197	0.070022	0.07379423	0.04928828	0.03791826	0.04303535	0.03660646	0.06842616	0.08061298	0.06651161	0.05531155	0.01767954	0.02692628	0.01541264	0.03102583	0.02227357	0.0300959	0.03453518	0.01101167	0.0337006	0.03078834	0.08501416	0.08998712	0.08042274	0.143979	0.08214786	0.07734562	0.12646614	0.12610587	0.15508859	0.139697	0.14473299	0.15002542	0.15415705	0.13781502	0.06636483	0.0707979	0.07311981	0.07831364	0.04959829	0.04011406	0.04475536	0.03784829	0.06518656	0.07970869	0.07094429	0.05490322	0.01767735	0.0267898	0.01624261	0.03260845	0.02371566	0.03032756	0.03404021	0.01066875	0.03537514	0.03431043	0.08879572	0.09207994	0.08627552	0.14388024	0.0792075	0.07343005	0.12957456	0.1263496	0.15419336	0.13907908	0.14443548	0.14861023	0.1534839	0.13923005
0.4213731	0.06987821	0.07229227	0.07000057	0.07372874	0.04932706	0.03791812	0.04305502	0.03662574	0.06832028	0.08045434	0.06641765	0.05514624	0.01768383	0.02695107	0.01541128	0.0310162	0.02226412	0.03007162	0.03452636	0.01100699	0.03365943	0.03071176	0.08496729	0.08993414	0.08041918	0.14401271	0.08216068	0.07734849	0.12641797	0.12614233	0.1551127	0.13970161	0.14472145	0.15004405	0.15415686	0.13780978	0.06599995	0.07052846	0.07316112	0.07841919	0.04943987	0.04009771	0.04460014	0.03768882	0.06575354	0.08019448	0.07102836	0.05540472	0.01770382	0.02674269	0.01622857	0.03260681	0.02372053	0.03035927	0.03404439	0.01066269	0.03542264	0.03437835	0.08868292	0.09213202	0.0860145	0.14380232	0.07930963	0.07364248	0.12951357	0.12627422	0.15419025	0.13908932	0.14446181	0.14865291	0.15346583	0.13912525
0.42431976	0.07002248	0.07238663	0.06998483	0.07366918	0.04936581	0.03792257	0.04307625	0.03664545	0.06821145	0.08029118	0.06632253	0.05497381	0.01768954	0.02696892	0.01540388	0.03099864	0.02224769	0.03005367	0.03452277	0.01100498	0.03362002	0.03063492	0.08492183	0.08987992	0.08041569	0.14404519	0.082174	0.07735139	0.12637143	0.12617712	0.15513354	0.13970443	0.14471107	0.15005963	0.15415827	0.13780725	0.06564369	0.07026191	0.07319185	0.07851156	0.0492815	0.04007461	0.04444155	0.03752739	0.06632694	0.08068015	0.07110266	0.05590737	0.01772873	0.0266965	0.0162131	0.03260185	0.02372215	0.03039045	0.03405033	0.0106582	0.03546618	0.03443863	0.08856133	0.09217225	0.08573705	0.14371124	0.07941908	0.07386476	0.12945891	0.12618698	0.15418085	0.1390926	0.14447963	0.1486889	0.15344452	0.13900961
0.42726642	0.07016424	0.07248	0.06997467	0.07361552	0.04940427	0.03793181	0.04309905	0.03666556	0.06809953	0.08012363	0.06622625	0.05479407	0.01769638	0.02697985	0.01539035	0.03097289	0.02222397	0.0300423	0.03452477	0.01100592	0.03358231	0.03055783	0.08487798	0.08982453	0.08041216	0.14407634	0.08218787	0.0773544	0.12632661	0.12621002	0.15515083	0.13970542	0.14470202	0.150072	0.15416149	0.13780758	0.06529774	0.06999948	0.07321233	0.07859069	0.0491236	0.04004507	0.04428001	0.03736448	0.06690526	0.08116343	0.07116674	0.05640888	0.0177522	0.02665142	0.01619632	0.0325937	0.02372066	0.03042071	0.03405771	0.01065507	0.03550549	0.03449083	0.08843241	0.0922014	0.08544525	0.14360773	0.07953395	0.07409451	0.12941134	0.12608855	0.15416576	0.13908938	0.14448914	0.14871862	0.15341466	0.1388838
0.43021309	0.07030359	0.07257228	0.06996995	0.07356773	0.04944216	0.03794602	0.04312339	0.03668599	0.06798448	0.07995187	0.06612887	0.05460699	0.01770406	0.02698402	0.01537074	0.0309389	0.02219284	0.03003762	0.03453258	0.01101001	0.03354623	0.03048054	0.08483585	0.08976802	0.08040846	0.14410609	0.08220232	0.0773576	0.12628362	0.12624083	0.1551644	0.13970456	0.14469441	0.15008108	0.15416654	0.13781081	0.06496362	0.06974233	0.07322297	0.07865666	0.04896651	0.04000947	0.04411591	0.03720048	0.06748697	0.08164215	0.07122021	0.056907	0.01777436	0.02660769	0.01617838	0.03258252	0.02371622	0.0304497	0.03406622	0.01065308	0.03554035	0.03453457	0.08829782	0.09222047	0.08514143	0.14349278	0.07965224	0.07432924	0.12937131	0.12597983	0.15414581	0.1390803	0.14449074	0.14874263	0.15337661	0.13874869
0.43315975	0.07044063	0.07266332	0.06997049	0.07352576	0.04947915	0.03796529	0.04314916	0.03670662	0.06786644	0.07977622	0.06603056	0.05441274	0.01771232	0.02698176	0.01534523	0.03089679	0.02215435	0.03003956	0.03454624	0.01101737	0.03351165	0.03040313	0.08479548	0.08971043	0.08040446	0.14413434	0.08221732	0.07736103	0.12624258	0.1262694	0.15517412	0.13970185	0.14468824	0.1500868	0.15417334	0.13781681	0.0646427	0.06949147	0.07322426	0.07870964	0.0488105	0.03996826	0.0439496	0.03703577	0.06807053	0.08211418	0.07126279	0.0573995	0.01779531	0.02656551	0.0161594	0.03256848	0.02370902	0.03047708	0.03407552	0.01065198	0.03557056	0.03456956	0.08815935	0.09223065	0.0848281	0.14336762	0.07977196	0.07456641	0.12933893	0.12586195	0.15412199	0.13906618	0.14448508	0.14876169	0.15333104	0.13860541
0.43610642	0.07057549	0.07275301	0.06997608	0.07348946	0.04951493	0.03798968	0.04317622	0.03672728	0.0677457	0.07959711	0.06593148	0.05421167	0.0177209	0.0269735	0.01531411	0.03084689	0.02210873	0.0300479	0.03456567	0.01102801	0.03347843	0.03032572	0.08475682	0.08965182	0.08040002	0.14416099	0.08223283	0.07736475	0.12620361	0.12629555	0.15517995	0.13969729	0.14468343	0.15008919	0.15418166	0.13782533	0.06433621	0.06924788	0.07321674	0.07874987	0.04865581	0.03992192	0.04378144	0.03687068	0.06865432	0.08257744	0.07129427	0.05788417	0.01781517	0.02652511	0.01613956	0.03255179	0.02369925	0.03050251	0.0340853	0.01065158	0.03559597	0.03459556	0.08801886	0.0922333	0.08450796	0.14323373	0.07989121	0.07480347	0.12931398	0.1257363	0.15409542	0.13904799	0.14447299	0.14877668	0.15327991	0.13845528
0.43905308	0.07070833	0.07284121	0.06998645	0.07345865	0.04954915	0.03801913	0.04320434	0.0367478	0.06762271	0.07941505	0.06583186	0.05400434	0.01772956	0.02695984	0.01527781	0.03078969	0.02205634	0.03006227	0.03459062	0.01104189	0.03344642	0.03024841	0.08471975	0.08959225	0.08039499	0.14418591	0.08224873	0.07736881	0.12616687	0.12631914	0.1551819	0.13969091	0.14467982	0.1500883	0.15419115	0.13783597	0.06404529	0.06901242	0.07320096	0.07877769	0.0485026	0.03987104	0.04361179	0.03670553	0.06923659	0.08303085	0.07131452	0.0583588	0.01783402	0.02648675	0.01611903	0.03253266	0.02368713	0.0305257	0.03409527	0.01065167	0.03561643	0.03461242	0.08787824	0.09222989	0.08418381	0.14309281	0.0800082	0.07503792	0.12929598	0.12560443	0.15406825	0.13902682	0.14445545	0.14878957	0.15322441	0.13829979
0.44199975	0.07083931	0.07292781	0.07000127	0.07343304	0.04958152	0.03805352	0.04323328	0.03676795	0.06749801	0.07923063	0.06573193	0.05379147	0.01773809	0.02694144	0.01523684	0.03072582	0.02199771	0.03008217	0.03462072	0.01105885	0.03341542	0.03017134	0.08468412	0.0895318	0.08038926	0.14420897	0.08226494	0.07737321	0.1261325	0.12634006	0.15518008	0.13968275	0.1446772	0.15008425	0.1542014	0.13784825	0.06377092	0.06878586	0.0731775	0.07879346	0.04835104	0.03981619	0.043441	0.03654062	0.06981553	0.08347408	0.07132349	0.05882123	0.01785189	0.02645069	0.01609799	0.03251134	0.02367287	0.03054637	0.03410515	0.01065209	0.03563183	0.03462004	0.08773937	0.09222193	0.08385847	0.14294668	0.08012136	0.07526743	0.12928421	0.12546807	0.15404266	0.13900385	0.14443356	0.14880223	0.1531655	0.13814056
0.44494641	0.07096861	0.07301272	0.07002018	0.07341228	0.04961177	0.03809261	0.04326278	0.03678753	0.06737227	0.07904451	0.06563192	0.05357389	0.01774631	0.02691907	0.0151918	0.03065607	0.02193349	0.03010699	0.03465548	0.0110787	0.03338523	0.03009464	0.08464974	0.08947057	0.08038274	0.14423006	0.08228128	0.07737796	0.12610067	0.12635822	0.15517463	0.13967286	0.14467529	0.15007718	0.15421189	0.13786163	0.06351394	0.06856887	0.07314695	0.07879761	0.04820124	0.03975802	0.04326942	0.03637625	0.07038925	0.08390538	0.07132117	0.05926939	0.01786879	0.02641719	0.01607664	0.03248806	0.02365668	0.0305643	0.03411472	0.01065268	0.03564208	0.03461841	0.08760401	0.0922109	0.08353478	0.14279744	0.08022941	0.07548987	0.12927787	0.125329	0.15401992	0.13898082	0.14440862	0.14881565	0.15310416	0.13797923
0.44789308	0.07109643	0.07309588	0.07004274	0.07339595	0.0496397	0.03813609	0.04329253	0.03680631	0.06724619	0.07885731	0.06553205	0.05335257	0.01775407	0.02689354	0.01514335	0.03058129	0.02186441	0.030136	0.03469432	0.01110116	0.03335564	0.0300184	0.0846164	0.08940869	0.08037532	0.14424903	0.08229762	0.07738305	0.12607154	0.12637354	0.15516575	0.1396613	0.14467378	0.15006727	0.15422208	0.1378755	0.06327504	0.06836201	0.07310989	0.07879058	0.0480533	0.03969718	0.04309742	0.03621268	0.07095582	0.08432301	0.07130765	0.05970129	0.01788472	0.0263865	0.01605517	0.03246308	0.02363875	0.03057928	0.03412378	0.01065334	0.03564715	0.03460757	0.08747374	0.09219824	0.08321542	0.14264669	0.08033137	0.07570338	0.12927605	0.12518919	0.15400118	0.13895918	0.14438239	0.14883076	0.15303743	0.13781745
0.45083974	0.07122297	0.07317726	0.07006848	0.07338353	0.04966518	0.03818354	0.04332225	0.03682411	0.06712054	0.07866972	0.0654325	0.05312854	0.01776126	0.02686571	0.0150922	0.03050246	0.02179132	0.03016842	0.03473658	0.01112589	0.03332643	0.02994273	0.08458385	0.08934628	0.08036696	0.14426573	0.0823138	0.07738844	0.12604528	0.12638597	0.15515367	0.13964813	0.1446723	0.1500547	0.15423139	0.13788923	0.0630548	0.06816575	0.07306693	0.07877292	0.04790731	0.03963437	0.04292538	0.03605018	0.07151321	0.08472526	0.07128308	0.06011501	0.01789963	0.0263589	0.01603376	0.03243662	0.0236193	0.03059116	0.03413219	0.01065399	0.035647	0.03458764	0.08734999	0.09218527	0.08290295	0.14249659	0.08042663	0.07590641	0.12927787	0.12505006	0.15398765	0.13894	0.14435601	0.14884842	0.15297457	0.13765683
0.45378641	0.07134845	0.0732569	0.07009684	0.0733744	0.04968816	0.03823446	0.04335164	0.03684076	0.06699605	0.07848238	0.06533344	0.05290289	0.01776775	0.02683648	0.01503912	0.03042061	0.02171513	0.0302034	0.0347815	0.0111525	0.03329737	0.02986769	0.08455186	0.08928347	0.08035759	0.14428	0.08232967	0.07739411	0.12602208	0.12639545	0.15513862	0.13963339	0.14467049	0.15003963	0.15424443	0.13790219	0.06285416	0.06798106	0.07301873	0.07874523	0.04776334	0.03957036	0.04275373	0.03588904	0.07205935	0.08511046	0.07124766	0.06050901	0.01791349	0.0263346	0.01601259	0.03240894	0.0235985	0.03059983	0.03413979	0.01065456	0.03564166	0.03455878	0.08723397	0.09217316	0.08259976	0.14234914	0.0805149	0.07609769	0.12928248	0.12491357	0.15397995	0.1389242	0.14433045	0.14886938	0.152912	0.13749894
0.45673307	0.07147308	0.07333487	0.07012722	0.07336791	0.04970867	0.03828827	0.04338044	0.03685616	0.06687342	0.07829592	0.065235	0.05267668	0.01777347	0.02680677	0.01498492	0.03033686	0.02163683	0.03024004	0.03482832	0.01118058	0.03326825	0.02979335	0.08452017	0.08922041	0.08034718	0.14429164	0.08234513	0.07740002	0.12600213	0.12640195	0.15512081	0.1396171	0.14466793	0.15002221	0.15425027	0.13791377	0.06267231	0.06780714	0.07296603	0.0787082	0.04762129	0.03950594	0.04258294	0.03572957	0.07259208	0.08547691	0.07120167	0.06088362	0.01792626	0.02631379	0.01599182	0.03238025	0.02357654	0.0306052	0.0341465	0.01065499	0.03563118	0.03452121	0.08712667	0.09216293	0.08230804	0.14220624	0.08059627	0.0762763	0.12928914	0.12478135	0.15397899	0.13891263	0.14430658	0.14889423	0.15285052	0.13734516
0.45967974	0.07159708	0.07341128	0.07015898	0.07336332	0.0497268	0.03834436	0.04340841	0.03687021	0.0667533	0.0781109	0.06513728	0.05245084	0.01777831	0.02677748	0.0149304	0.03025229	0.02155742	0.03027747	0.03487625	0.01120971	0.03323885	0.02971973	0.08448855	0.08915723	0.08033569	0.14430047	0.08236007	0.07740615	0.12598563	0.12640539	0.15510045	0.13959926	0.14466424	0.15000255	0.15425348	0.13792338	0.06250998	0.06764487	0.07290961	0.0786626	0.04747808	0.03944194	0.0424135	0.03557206	0.07310925	0.08582301	0.0711454	0.06123752	0.01793792	0.0262966	0.01597157	0.03235076	0.02355357	0.03060726	0.03415225	0.01065527	0.03561565	0.0344752	0.08702881	0.09215541	0.08202971	0.14207045	0.08067113	0.07644166	0.12929721	0.12465503	0.15398527	0.13890595	0.14428514	0.14892342	0.15279081	0.1371968
0.4626264	0.07172064	0.07348628	0.07019144	0.07335986	0.04974271	0.03840206	0.04343537	0.03688289	0.06663622	0.07792781	0.06504031	0.05222635	0.01778219	0.02674949	0.01487638	0.03016803	0.02147787	0.0303148	0.03492452	0.01123944	0.03320895	0.0296468	0.08445681	0.08909408	0.08032312	0.14430628	0.08237442	0.07741246	0.12597278	0.12640573	0.1550777	0.13957988	0.14465903	0.14998073	0.15425358	0.13793052	0.06236719	0.0674945	0.07285029	0.07860924	0.04733312	0.03937919	0.04224597	0.03541689	0.07360868	0.08615302	0.07107922	0.06156901	0.01794849	0.02628308	0.01595193	0.03232059	0.0235297	0.03060605	0.03415701	0.01065536	0.03559522	0.03442103	0.08694082	0.09215118	0.08176636	0.14194393	0.08074016	0.07659349	0.12930618	0.12453665	0.15399905	0.13890467	0.14426669	0.14895721	0.1527334	0.13705499
0.46557307	0.07184395	0.07356004	0.07022388	0.07335676	0.04975662	0.03846073	0.04346115	0.03689421	0.06652261	0.07774706	0.06494409	0.05200409	0.01778499	0.02672361	0.01482362	0.0300851	0.02139915	0.03035122	0.03497242	0.0112694	0.03317837	0.02957453	0.08442478	0.08903112	0.0803095	0.14430891	0.08238812	0.07741891	0.12596375	0.12640295	0.15505273	0.13955893	0.14465198	0.14995683	0.15425013	0.13793477	0.06224388	0.06735624	0.07278891	0.07854899	0.04718711	0.03931851	0.04208096	0.03526442	0.07408822	0.08645572	0.07100349	0.06187653	0.01795801	0.02627318	0.01593289	0.03228983	0.02350502	0.03060166	0.03416079	0.01065527	0.03557005	0.03435904	0.08686285	0.09215064	0.08151929	0.14182798	0.0808043	0.07673187	0.12930618	0.1244272	0.15402035	0.13890909	0.14425161	0.14899568	0.15267865	0.13692063
0.46851973	0.0719672	0.0736327	0.07025562	0.07335327	0.04976874	0.03851975	0.04348566	0.03690421	0.06641275	0.07756848	0.06484811	0.05178481	0.01778658	0.02670061	0.01477283	0.03000447	0.02132212	0.030386	0.03501933	0.01129923	0.03314691	0.02950285	0.08439238	0.08896853	0.08029494	0.14430822	0.08240112	0.07742546	0.12595873	0.12639703	0.15502569	0.13953645	0.14464281	0.1499309	0.15424281	0.13793582	0.06213989	0.06723028	0.0727263	0.07848268	0.04704088	0.03926062	0.04191912	0.03511511	0.07454573	0.08673397	0.0709186	0.06215858	0.01796657	0.02626673	0.0159144	0.03225847	0.02347951	0.03059429	0.03416369	0.01065502	0.03554037	0.03428956	0.08679476	0.09215392	0.08128942	0.14172364	0.0808646	0.07685713	0.12932617	0.12432734	0.15404891	0.1389193	0.14424008	0.14903868	0.15262676	0.13679437
0.4714664	0.07209053	0.07370444	0.07028596	0.07334866	0.04977931	0.03857855	0.04350884	0.036913	0.06630675	0.07739326	0.0647533	0.05156911	0.01778678	0.02668115	0.01472469	0.029927	0.02124758	0.03041849	0.03506471	0.01132866	0.0331144	0.02943172	0.0843596	0.0889065	0.08027956	0.14430412	0.08241339	0.07743205	0.12595783	0.12638801	0.1549967	0.13951243	0.14463132	0.14990301	0.15423137	0.13793347	0.06205506	0.06711685	0.07266325	0.07841113	0.04689544	0.03920621	0.04176118	0.0349681	0.07497906	0.08698647	0.07082495	0.06241378	0.01797426	0.02626344	0.01589631	0.0322264	0.0234531	0.03058422	0.03416583	0.01065468	0.03550644	0.03421295	0.08673613	0.09216094	0.08107734	0.14163171	0.0809222	0.07696984	0.12933761	0.12423746	0.15408453	0.13893521	0.14423208	0.1490859	0.15257776	0.13667666
0.47441307	0.07221407	0.07377543	0.0703142	0.07334226	0.04978859	0.03863662	0.04353071	0.03692071	0.06620451	0.07722102	0.06465913	0.05135746	0.01778541	0.02666586	0.01467979	0.02985351	0.02117623	0.03044815	0.03510813	0.01135746	0.03308071	0.02936109	0.08432645	0.08884522	0.08026357	0.14429658	0.08242492	0.07743862	0.12596116	0.12637596	0.15496589	0.13948694	0.14461737	0.14987318	0.15421569	0.13792764	0.06198925	0.06701622	0.07260051	0.07833514	0.04675201	0.03915584	0.04160798	0.03482317	0.07538597	0.08721201	0.07072294	0.06264075	0.01798125	0.02626292	0.01587839	0.03219344	0.02342565	0.0305718	0.03416743	0.01065431	0.03546856	0.03412958	0.08668624	0.09217136	0.08088332	0.1415527	0.08097818	0.07707076	0.12934962	0.12415771	0.15413113	0.13895651	0.14422737	0.14913682	0.15253157	0.13656772
0.47735973	0.07233794	0.0738458	0.07033968	0.07333345	0.04979683	0.03869349	0.04355134	0.03692754	0.0661057	0.07705181	0.06456563	0.05115022	0.01778221	0.02665526	0.01463871	0.02978468	0.02110871	0.03047451	0.03514925	0.01138549	0.03304573	0.02929098	0.084293	0.08878484	0.08024724	0.14428564	0.08243571	0.07744508	0.12596876	0.126361	0.15493337	0.13945999	0.14460087	0.14984147	0.15419573	0.13791836	0.06194239	0.06692877	0.07253881	0.07825544	0.046612	0.03910997	0.04145901	0.03468153	0.07576416	0.08741295	0.070613	0.0628424	0.01798771	0.02626466	0.01586034	0.03215929	0.02339693	0.03055747	0.03416875	0.01065403	0.03542709	0.03403983	0.08664412	0.09218456	0.08070734	0.14148683	0.08103346	0.07716077	0.12936153	0.12408807	0.15418882	0.1389839	0.14422593	0.14919073	0.15248796	0.13646757
0.48030639	0.0724622	0.07391567	0.07036174	0.07332168	0.04980426	0.03874876	0.04357086	0.03693372	0.06600984	0.07688557	0.06447284	0.05094756	0.0177769	0.02664983	0.01460192	0.02972113	0.02104556	0.03049724	0.03518784	0.01141266	0.03300937	0.02922142	0.08425935	0.08872557	0.08023084	0.14427135	0.08244579	0.07745135	0.12598066	0.12634327	0.15489923	0.13943165	0.14458177	0.14980788	0.1541715	0.13790574	0.06191455	0.06685502	0.07247877	0.07817272	0.04647709	0.03906894	0.04131478	0.03454456	0.07611128	0.08758165	0.07049552	0.06301023	0.01799385	0.02626803	0.01584179	0.03212358	0.02336665	0.03054175	0.03417011	0.01065396	0.0353824	0.03394409	0.08660856	0.09219973	0.08054909	0.14143399	0.08108874	0.07724082	0.12937311	0.12402826	0.15425563	0.13902081	0.14422947	0.14924674	0.15244661	0.13637604
0.48325306	0.07258687	0.07398512	0.0703798	0.07330651	0.0498111	0.03880215	0.04358946	0.0369395	0.06591622	0.07672219	0.06438088	0.05074958	0.01776917	0.02664992	0.01456987	0.02966337	0.02098721	0.03051608	0.03522376	0.01143898	0.0329716	0.02915255	0.08422561	0.08866731	0.0802147	0.14425384	0.08245522	0.07745734	0.12599682	0.12632294	0.15486356	0.13940196	0.14456008	0.14977243	0.15414311	0.13788997	0.06190595	0.06679562	0.0724209	0.07808754	0.04634917	0.0390329	0.04117695	0.03441382	0.07642493	0.08772001	0.07037092	0.06314606	0.01800099	0.0262723	0.01582225	0.03208581	0.02333441	0.03052524	0.03417188	0.01065218	0.0353349	0.03384273	0.08657807	0.09221578	0.08040795	0.1413937	0.08114467	0.07731221	0.12938422	0.12397783	0.15432913	0.13906581	0.14423729	0.14930379	0.15240706	0.13629269
0.48619973	0.07271194	0.07405418	0.07039334	0.07328762	0.04981753	0.03885343	0.04360738	0.03694518	0.06582402	0.07656149	0.06428994	0.05055625	0.01775869	0.0266558	0.01454289	0.0296118	0.02093402	0.0305309	0.03525697	0.01146449	0.03293244	0.02908455	0.08419186	0.08861014	0.08019915	0.14423327	0.08246406	0.07746296	0.12601716	0.12630022	0.15482642	0.13937096	0.14453581	0.14973514	0.15411069	0.1378713	0.06191703	0.06675143	0.0723656	0.07800033	0.04623035	0.03900181	0.04104735	0.03429104	0.07670269	0.08782695	0.07023955	0.06324862	0.01800723	0.02627669	0.01580123	0.03204544	0.02329979	0.03050857	0.03417448	0.0106529	0.03528501	0.03373612	0.08655089	0.09223132	0.08028301	0.14136516	0.0812025	0.0773772	0.12939472	0.12393615	0.15440654	0.13911664	0.14424787	0.14936294	0.15236878	0.13621692
0.48914639	0.07283732	0.07412284	0.07040194	0.07326481	0.0498237	0.03890246	0.04362487	0.03695105	0.06573227	0.07640325	0.06420029	0.05036747	0.01774513	0.02666765	0.01452126	0.02956672	0.02088622	0.03054165	0.03528753	0.0114893	0.03289193	0.02901768	0.08415818	0.08855398	0.08018453	0.14420983	0.0824724	0.07746812	0.12604157	0.12627536	0.15478788	0.13933869	0.14450899	0.14969599	0.15407441	0.13785	0.06194845	0.06672346	0.0723131	0.07791142	0.04612296	0.03897547	0.04092794	0.03417808	0.07694216	0.08790142	0.07010177	0.06331664	0.01801395	0.02628037	0.01577815	0.03200186	0.02326229	0.03049241	0.03417835	0.01065431	0.03523313	0.0336246	0.08652515	0.09224478	0.08017311	0.14134727	0.08126173	0.07743666	0.12940441	0.1239024	0.15448474	0.13917063	0.14425938	0.14942543	0.15233113	0.1361479
0.49209306	0.07296283	0.07419106	0.07040528	0.07323808	0.04982979	0.03894919	0.04364226	0.03695747	0.06563991	0.07624721	0.06411232	0.05018306	0.01772821	0.0266855	0.01450515	0.02952833	0.02084399	0.03054842	0.03531553	0.01151353	0.03285021	0.02895233	0.08412463	0.08849867	0.08017119	0.14418375	0.08248033	0.07747271	0.12606985	0.12624861	0.154748	0.13930517	0.14447968	0.14965498	0.15403448	0.1378264	0.06200106	0.06671288	0.07226347	0.07782095	0.04602946	0.03895348	0.04082076	0.03407695	0.077141	0.08794244	0.06995792	0.06334889	0.01802142	0.02628248	0.01575244	0.03195442	0.02322139	0.03047746	0.03418393	0.01065659	0.0351797	0.03350851	0.08649868	0.09225438	0.08007687	0.14133866	0.08132132	0.07749121	0.12941305	0.12387565	0.15456042	0.1392248	0.1442698	0.14948813	0.15229345	0.13608468
0.49503972	0.07308825	0.07425873	0.07040321	0.07320753	0.04983592	0.03899364	0.0436599	0.03696478	0.06554583	0.07609314	0.0640265	0.05000284	0.0177055	0.02670928	0.01449466	0.02949674	0.0208074	0.03055134	0.03534114	0.01153734	0.03280748	0.02888892	0.08409121	0.088444	0.08015948	0.1441553	0.08248797	0.07747662	0.12610181	0.12622027	0.15470684	0.13927043	0.14444793	0.1496121	0.1539911	0.13780082	0.06207584	0.06672093	0.07221664	0.07772895	0.04595233	0.03893526	0.04072783	0.03398963	0.07729708	0.08794912	0.06980836	0.06334429	0.01802995	0.02628221	0.01572351	0.0319025	0.02317657	0.03046441	0.03419167	0.01065991	0.03512512	0.03338819	0.08646925	0.09225823	0.07999273	0.1413378	0.08138	0.07754145	0.12942034	0.12385488	0.15463019	0.13927602	0.14427695	0.14954774	0.15225506	0.13602619
0.49798639	0.0732132	0.07432571	0.07039573	0.07317351	0.04984224	0.03903589	0.04367817	0.03697335	0.06544886	0.07594075	0.06394347	0.04982659	0.01768118	0.02673877	0.01448979	0.02947197	0.02077649	0.03055065	0.03536453	0.01156087	0.03276404	0.02882802	0.08405793	0.08838963	0.08014976	0.14412479	0.08249542	0.07747972	0.12613716	0.1261907	0.15466451	0.13923451	0.14441383	0.14956738	0.15394458	0.13777366	0.06217371	0.06674879	0.07217236	0.07763534	0.04589395	0.03892006	0.04065105	0.03391803	0.07740864	0.08792082	0.06965352	0.06330203	0.0180398	0.02627876	0.01569085	0.0318455	0.02312735	0.03045389	0.03420197	0.01066443	0.03506982	0.03326403	0.08643484	0.09225443	0.07991903	0.1413431	0.08143631	0.07758787	0.12942591	0.12383904	0.15469078	0.13932122	0.14427872	0.14960102	0.15221538	0.13597141
0.50093305	0.07333718	0.07439182	0.07038303	0.07313657	0.04984895	0.03907607	0.04369753	0.03698362	0.06534774	0.07578983	0.06386405	0.04965412	0.01765298	0.02677357	0.01449043	0.02945397	0.02075122	0.03054667	0.03538589	0.01158421	0.0327203	0.02877035	0.08402483	0.08833523	0.08014247	0.14409264	0.0825028	0.07748185	0.12617555	0.12616034	0.15462113	0.13919745	0.14437749	0.14952083	0.15389523	0.13774538	0.06229522	0.06679735	0.07213033	0.07754005	0.04585638	0.03890704	0.040592	0.03386379	0.07747456	0.08785727	0.06949402	0.06322185	0.01805125	0.02627142	0.01565397	0.03178295	0.02307334	0.03044652	0.03421517	0.01067025	0.03501424	0.03313656	0.08639371	0.09224128	0.07985416	0.14135304	0.08148876	0.07763085	0.12942932	0.12382714	0.15473935	0.13935763	0.14427326	0.14964504	0.15217408	0.13591948
0.50387971	0.07345957	0.07445682	0.07036549	0.07309743	0.04985623	0.03911434	0.04371842	0.03699599	0.06524135	0.07564022	0.06378913	0.04948533	0.01762093	0.02681318	0.01449642	0.02944259	0.02073153	0.03053977	0.0354054	0.01160745	0.03267675	0.02871666	0.08399195	0.08828043	0.08013804	0.14405928	0.08251021	0.0774828	0.12621661	0.12612965	0.15457687	0.13915936	0.1443391	0.14947254	0.15384346	0.13771647	0.0624402	0.06686691	0.07209024	0.07744312	0.04584115	0.03889529	0.04055178	0.03382808	0.07749467	0.08775922	0.0693308	0.06310731	0.01806458	0.02625954	0.01561254	0.03171455	0.02301432	0.03044287	0.03423151	0.01067741	0.03495894	0.03300656	0.08634464	0.09221747	0.07979661	0.14136627	0.08153593	0.07767058	0.12943004	0.12381834	0.15477374	0.13938312	0.14425929	0.14967757	0.15213118	0.13586986
0.50682638	0.07357959	0.07452045	0.07034367	0.07305702	0.04986429	0.0391509	0.0437413	0.03701089	0.06512863	0.0754919	0.06371978	0.04932021	0.01758516	0.02685695	0.01450748	0.02943767	0.02071732	0.03053038	0.0354232	0.01163058	0.03263399	0.02866783	0.08395943	0.08822493	0.08013699	0.14402525	0.08251772	0.07748233	0.12625992	0.1260992	0.15453197	0.13912039	0.14429889	0.14942262	0.15378974	0.13768752	0.06260721	0.06695682	0.07205185	0.07734485	0.04584893	0.03888386	0.04053072	0.03381137	0.07747026	0.08762883	0.06916534	0.0629548	0.01808006	0.0262425	0.01556633	0.03164026	0.02295028	0.03044343	0.0342511	0.0106859	0.03490464	0.0328752	0.08628736	0.09218247	0.07974524	0.14138183	0.0815766	0.07770703	0.12942747	0.12381208	0.15479287	0.13939658	0.1442364	0.14969739	0.15208728	0.13582249
0.50977304	0.07369624	0.07458235	0.07031833	0.07301646	0.04987332	0.03918594	0.0437666	0.03702874	0.06500869	0.07534499	0.0636572	0.04915896	0.01754596	0.02690409	0.01452329	0.02943898	0.02070848	0.03051894	0.03543938	0.01165356	0.03259272	0.02862481	0.08392756	0.08816856	0.08013995	0.14399116	0.08252534	0.07748013	0.126305	0.12606963	0.15448677	0.13908079	0.14425726	0.14937131	0.15373471	0.13765926	0.06279281	0.06706495	0.07201515	0.07724612	0.0458792	0.03887186	0.04052818	0.03381317	0.07740469	0.08747014	0.06899994	0.06277141	0.01809801	0.0262197	0.01551534	0.03156038	0.02288155	0.03044872	0.03427391	0.01069557	0.03485235	0.03274429	0.08622286	0.09213687	0.07969943	0.14139923	0.08160987	0.07773989	0.12942085	0.12380823	0.15479713	0.13939834	0.14420547	0.14970477	0.15204378	0.13578424
0.51271971	0.07380836	0.07464208	0.07029037	0.07297702	0.04988352	0.03921963	0.04379472	0.03704988	0.06488093	0.07519987	0.06360268	0.049002	0.01750373	0.02695369	0.01454344	0.02944623	0.02070488	0.03050596	0.03545402	0.01167626	0.03255372	0.02858861	0.08389685	0.08811139	0.08014767	0.14395776	0.08253298	0.0774758	0.12635136	0.12604167	0.15444173	0.13904096	0.14421473	0.14931896	0.15367914	0.13763252	0.0629905	0.06718689	0.0719805	0.0771487	0.04592973	0.0388585	0.04054208	0.03383161	0.07730441	0.08729031	0.06883819	0.06256485	0.01811871	0.02619047	0.01545978	0.03147568	0.02280889	0.03045926	0.03429973	0.01070617	0.03480354	0.03261665	0.08615403	0.09208307	0.07965929	0.14141865	0.08163514	0.07776847	0.12940929	0.12380723	0.15478888	0.13939065	0.1441691	0.14970192	0.15200324	0.13568927
0.51566638	0.07391458	0.0746991	0.07026082	0.07294004	0.04989496	0.03925211	0.04382589	0.03707454	0.06474529	0.07505725	0.06355748	0.04885011	0.01745897	0.02700477	0.01456745	0.02945912	0.02070634	0.0304919	0.03546712	0.01169849	0.03251781	0.02856018	0.08386809	0.08805387	0.08016101	0.14392582	0.08254041	0.07746889	0.12639852	0.12601611	0.15439745	0.13900147	0.14417204	0.1492661	0.15362396	0.13760825	0.06318945	0.06731502	0.07194883	0.07705571	0.04599606	0.03884311	0.04056861	0.03386305	0.07718019	0.08710097	0.06868552	0.06234768	0.01814252	0.0261539	0.01540019	0.03138753	0.02273367	0.0304757	0.03432817	0.01071731	0.03476044	0.03249653	0.08608629	0.09202598	0.07962604	0.14144118	0.08165206	0.0777916	0.12939163	0.12381035	0.15477298	0.13937823	0.14413216	0.14969354	0.15196967	0.13565154
0.51861304	0.0740135	0.07475275	0.0702307	0.07290677	0.04990754	0.03928351	0.04386008	0.03710263	0.06460261	0.07491824	0.06352258	0.04870444	0.0174123	0.02705639	0.0145948	0.02947723	0.02071264	0.03047721	0.03547867	0.01172005	0.03248569	0.02854025	0.08384234	0.08799691	0.08018077	0.14389603	0.08254721	0.07745896	0.12644614	0.1259936	0.15435457	0.13896301	0.14413003	0.14921338	0.15357011	0.13758731	0.06337313	0.06743761	0.07192176	0.07697219	0.04607099	0.0388252	0.04060181	0.0339017	0.07704847	0.08691953	0.06854979	0.06213882	0.01816977	0.02610874	0.01533742	0.03129803	0.02265793	0.03049893	0.03435868	0.01072845	0.03472623	0.0323901	0.08602817	0.09197383	0.07960217	0.14146892	0.08166033	0.07780756	0.12936643	0.12381982	0.15475721	0.13936862	0.14410211	0.1496872	0.15194885	0.13562702
0.52155971	0.07410341	0.07480204	0.07020109	0.07287848	0.04992077	0.03931392	0.0438968	0.03713364	0.0644552	0.07478477	0.06349871	0.0485669	0.01736436	0.02710767	0.01462497	0.02950013	0.0207235	0.03046227	0.03548861	0.01174067	0.03245793	0.02852928	0.083821	0.08794218	0.08020769	0.14386889	0.08255268	0.07744559	0.12649405	0.12597461	0.15431387	0.13892643	0.14408975	0.14916172	0.15351852	0.13757042	0.0635188	0.06753832	0.07190169	0.07690523	0.04614439	0.03880442	0.04063352	0.03393954	0.07693199	0.08676988	0.0684415	0.06196148	0.01820077	0.02605325	0.01527268	0.03121003	0.02258449	0.03053016	0.03439061	0.01073899	0.03470521	0.03230567	0.08599155	0.0919385	0.07959152	0.14150502	0.08165944	0.07781402	0.12933194	0.12383886	0.15475229	0.13937224	0.14408905	0.14969332	0.15194832	0.1356224
0.52450637	0.07418396	0.07484707	0.07017291	0.07285583	0.04993494	0.03934335	0.04393611	0.03716764	0.06430324	0.07465694	0.06348606	0.04843747	0.01731596	0.0271577	0.01465724	0.02952717	0.02073847	0.03044744	0.03549693	0.01176011	0.03243494	0.02852729	0.08380373	0.08788912	0.08024125	0.1438439	0.08255722	0.07742903	0.12654264	0.12595858	0.15427471	0.1388912	0.14405082	0.14911041	0.15346893	0.13755739	0.06362342	0.06761422	0.07188731	0.07685451	0.04621326	0.0387803	0.04066161	0.0339746	0.07683513	0.08665724	0.06836184	0.06182651	0.01823443	0.02598817	0.01520674	0.03112436	0.02251392	0.03056915	0.03442412	0.01074934	0.03469743	0.03224414	0.08597805	0.0919221	0.07959402	0.14154934	0.08164977	0.07781104	0.12928852	0.12386731	0.15475994	0.1393905	0.14409413	0.14971328	0.15196848	0.13563777
0.52745303	0.07425597	0.07488897	0.07014697	0.07283906	0.04995126	0.03937164	0.04397879	0.03720542	0.06414432	0.07453303	0.06348469	0.04831424	0.01726807	0.02720536	0.01469075	0.02955743	0.02075686	0.03043322	0.03550365	0.0117781	0.03241713	0.0285342	0.08378895	0.08783524	0.08028039	0.14382017	0.08256208	0.07740978	0.12659239	0.12594463	0.15423561	0.13885585	0.14401199	0.14905769	0.15342042	0.13754774	0.06370435	0.06767641	0.07187388	0.07681235	0.04628237	0.03875232	0.04069047	0.03401138	0.07674266	0.08656658	0.06830264	0.0617143	0.01826834	0.02591689	0.01514001	0.0310399	0.02244463	0.03061416	0.03446004	0.01076085	0.03469868	0.03219905	0.08597892	0.09191656	0.079606	0.14159874	0.08163267	0.0778008	0.12923838	0.1239019	0.15477285	0.13941588	0.14410978	0.14973961	0.1520029	0.13566704
0.5303997	0.07431947	0.07492828	0.07012409	0.07282861	0.04997063	0.03939854	0.04402533	0.03724757	0.06397695	0.07441225	0.06349497	0.0481963	0.01722171	0.02724941	0.01472458	0.02959002	0.02077804	0.03042018	0.03550884	0.01179439	0.03240506	0.02855015	0.0837762	0.0877797	0.08032491	0.14379756	0.08256792	0.07738791	0.1266434	0.1259326	0.15419606	0.13881981	0.14397287	0.14900276	0.15337297	0.13754171	0.06377176	0.06773131	0.07185877	0.07677442	0.046354	0.03872059	0.04072256	0.03405232	0.07664576	0.08648898	0.06825917	0.06161506	0.01830077	0.02584212	0.0150733	0.03095669	0.02237622	0.03066369	0.03449855	0.01077424	0.03470626	0.03216665	0.08598896	0.09191704	0.07962528	0.1416513	0.08160937	0.07778486	0.12918328	0.12394054	0.15478667	0.1394439	0.14413154	0.14976779	0.15204753	0.13570652
0.53334636	0.07437432	0.07496536	0.07010502	0.07282483	0.04999372	0.03942373	0.04407597	0.03729442	0.06380037	0.07429438	0.06351709	0.04808319	0.0171779	0.02728862	0.01475781	0.02962403	0.02080134	0.03040887	0.03551256	0.01180872	0.03239922	0.02857512	0.08376546	0.08772196	0.08037479	0.14377607	0.08257504	0.07736333	0.1266957	0.12592247	0.15415581	0.13878286	0.14393342	0.14894521	0.15332676	0.13753964	0.06382939	0.06778129	0.07184156	0.07673958	0.04642813	0.03868585	0.04075847	0.03409783	0.07654207	0.08642105	0.06822954	0.06152528	0.01833077	0.0257659	0.01500773	0.03087571	0.02230936	0.03071632	0.03453911	0.01078955	0.03471881	0.03214536	0.08600563	0.09192116	0.07965032	0.14170567	0.08158132	0.07776447	0.12912478	0.12398165	0.15479917	0.13947229	0.14415738	0.14979549	0.15210015	0.13575424
0.53629303	0.0744203	0.07500043	0.07009039	0.07282797	0.05002103	0.03944689	0.04413083	0.03734612	0.06361423	0.07417937	0.0635511	0.04797462	0.01713762	0.02732186	0.01478959	0.02965853	0.02082607	0.03039983	0.03551491	0.01182088	0.03240002	0.02860904	0.08375685	0.08766188	0.08043	0.1437557	0.08258362	0.07733588	0.12674935	0.12591418	0.15411468	0.13874485	0.14389367	0.14888471	0.15328203	0.13754192	0.0638793	0.06782754	0.07182234	0.07670745	0.04650392	0.03864914	0.04079815	0.03414758	0.07643119	0.08636083	0.0682123	0.06144316	0.01835755	0.02569021	0.01494452	0.0307982	0.02224499	0.03077063	0.034581	0.01080661	0.03473517	0.03213403	0.0860272	0.09192736	0.07967981	0.14176068	0.08155007	0.0777408	0.12906447	0.12402382	0.15480893	0.13949962	0.14418603	0.14982119	0.1521589	0.13580865
0.5392397	0.07445708	0.07503361	0.07008081	0.07283825	0.05005286	0.03946777	0.04418988	0.03740268	0.0634185	0.07406735	0.06359694	0.04787049	0.01710174	0.02734809	0.01481911	0.02969269	0.02085161	0.03039352	0.03551599	0.01183072	0.03240777	0.02865172	0.08375058	0.08759944	0.0804904	0.14373637	0.08259384	0.07730555	0.12680447	0.12590753	0.15407243	0.13870564	0.14385369	0.14882096	0.15323897	0.13754885	0.06392258	0.06787066	0.07180158	0.07667817	0.04658029	0.03861164	0.04084137	0.03420102	0.07631339	0.08630694	0.06820643	0.06136763	0.01837822	0.02561696	0.01488499	0.03072557	0.02218422	0.03082523	0.03462336	0.01082518	0.03475442	0.03213181	0.08605258	0.09193476	0.07971304	0.14181566	0.08151687	0.07771469	0.12900362	0.12406626	0.15481533	0.13952508	0.14421675	0.14984409	0.15222243	0.13586865
0.54218636	0.07448424	0.07506486	0.07007677	0.07285581	0.05008928	0.03948615	0.04425287	0.03746391	0.06321379	0.07395877	0.06365438	0.04777101	0.01707103	0.02736646	0.01484567	0.02972571	0.02087738	0.03039037	0.03551592	0.01183812	0.03242267	0.02870286	0.08374694	0.08753487	0.08055574	0.14371784	0.08260582	0.07727238	0.12686127	0.12590218	0.15402879	0.13866512	0.14381359	0.1487537	0.15319769	0.13756065	0.06395908	0.06791061	0.07178032	0.07665284	0.04665629	0.03857474	0.04088805	0.03425775	0.07618914	0.08625852	0.06821182	0.06129835	0.01839667	0.02554777	0.0148305	0.03065949	0.02212847	0.03087884	0.03466522	0.01084482	0.03477609	0.03213863	0.0860814	0.0919432	0.07975023	0.14187073	0.08148241	0.07768646	0.12894305	0.12410905	0.15481848	0.13954862	0.14424953	0.14986417	0.15229009	0.13593387
0.54513303	0.07450122	0.07509392	0.07007862	0.07288065	0.05013011	0.03950181	0.04431933	0.03752934	0.06300141	0.07385444	0.06372297	0.04767677	0.01704618	0.02737621	0.01486862	0.02975684	0.02090277	0.03039073	0.03551487	0.011843	0.03244479	0.02876204	0.08374627	0.08746872	0.08062558	0.14369979	0.08261953	0.0772365	0.12692	0.12589763	0.15398353	0.13862321	0.14377347	0.14868277	0.15315821	0.13757734	0.06398814	0.06794736	0.07176006	0.0766332	0.04673159	0.03854002	0.04093879	0.03431793	0.07605766	0.08621417	0.06822913	0.06123457	0.01841035	0.02548403	0.01478245	0.0306018	0.02207936	0.03093031	0.0347055	0.01086498	0.0348001	0.03215501	0.0861135	0.09195262	0.07979252	0.14192689	0.08144677	0.07765586	0.12888299	0.12415319	0.15481884	0.13957046	0.14428466	0.14988179	0.15236183	0.13606964
0.54807969	0.07450764	0.07512048	0.07008653	0.07291259	0.05017504	0.03951452	0.04438863	0.03759834	0.06278303	0.07375527	0.06380201	0.04758843	0.01702777	0.02737671	0.01488733	0.02978529	0.02092717	0.03039495	0.03551303	0.01184536	0.03247405	0.02882861	0.08374875	0.08740161	0.08069931	0.14368172	0.08263492	0.07719817	0.12698098	0.12589327	0.15393636	0.13857978	0.14373333	0.14860803	0.15312036	0.13759867	0.06400887	0.06798101	0.07174269	0.07662156	0.04680651	0.03850917	0.04099478	0.03438233	0.07591687	0.08617188	0.06825962	0.06117497	0.01841904	0.02542684	0.01474224	0.03055442	0.02203862	0.03097866	0.03474313	0.01088504	0.0348267	0.03218198	0.08614863	0.09196278	0.07984157	0.1419857	0.08140969	0.07762229	0.12882321	0.12420027	0.15481693	0.1395909	0.14432253	0.14989741	0.15243788	0.13613942
0.55102635	0.07450348	0.07514445	0.07010048	0.07295113	0.05022386	0.03952405	0.04446017	0.03767035	0.0625601	0.07366185	0.06389051	0.04750632	0.01701628	0.02736748	0.01490122	0.0298103	0.02094993	0.03040331	0.03551066	0.01184526	0.03251023	0.02890177	0.08375435	0.08733394	0.08077615	0.14366303	0.08265203	0.07715773	0.12704452	0.12588837	0.1538869	0.13853456	0.14369301	0.14852923	0.15308379	0.13762424	0.06402025	0.06801163	0.07173017	0.07662028	0.04688146	0.03848392	0.0410572	0.0344517	0.07576453	0.08612951	0.06830461	0.06111809	0.01842262	0.02537714	0.01471109	0.03051915	0.0220079	0.03102306	0.03477706	0.01090438	0.03485622	0.03222059	0.08618615	0.09197289	0.0798986	0.14204844	0.08137118	0.07758532	0.12876354	0.12425161	0.15481301	0.13961006	0.14436328	0.14991133	0.15251823	0.13621045
0.55397302	0.0744892	0.07516602	0.07012023	0.07299554	0.05027651	0.03953018	0.04453352	0.03774495	0.06233337	0.07357421	0.06398735	0.04743017	0.01701203	0.02734821	0.01490978	0.02983115	0.02097045	0.03041602	0.03550803	0.01184282	0.03255296	0.0289806	0.08376283	0.08726579	0.08085532	0.14364317	0.08267102	0.07711555	0.12711086	0.12588228	0.15383476	0.13848722	0.14365221	0.14844606	0.1530535	0.13765367	0.06402169	0.06803918	0.07172404	0.07663099	0.04695617	0.03846583	0.04112639	0.034526	0.07559974	0.08608529	0.06836433	0.06106267	0.01842097	0.02533593	0.01469	0.03049732	0.02198838	0.03106264	0.03480645	0.01092247	0.03488859	0.03227105	0.08622472	0.09198149	0.0799634	0.14211513	0.0813321	0.0775452	0.12870435	0.12430725	0.15480688	0.13962756	0.14440636	0.14992333	0.15260195	0.13629447
0.55691968	0.07446565	0.0751856	0.07014544	0.07304497	0.05033307	0.03953278	0.04460843	0.03782188	0.06210293	0.07349187	0.06409135	0.04735923	0.01701515	0.02731877	0.01491266	0.02984723	0.02098816	0.03043327	0.03550545	0.01183823	0.03260182	0.02906421	0.08377387	0.08719702	0.08093614	0.14362173	0.08269212	0.07707197	0.12718007	0.12587451	0.15377958	0.13843741	0.14361069	0.14835821	0.15301857	0.13768668	0.06401368	0.06806377	0.07172509	0.07665408	0.04702959	0.03845616	0.04120167	0.03460427	0.07542329	0.08603786	0.0684375	0.06100756	0.01841393	0.02530436	0.01467961	0.03048957	0.02198061	0.03109653	0.03483066	0.01093897	0.03492311	0.03233235	0.08626189	0.09198658	0.0800341	0.14218436	0.08129408	0.07750301	0.12864671	0.12436576	0.15479785	0.13964253	0.14445051	0.14993214	0.15268706	0.13638302
0.55986635	0.07443385	0.07520368	0.07017561	0.0730985	0.05039361	0.03953181	0.04468474	0.037901	0.06186852	0.0734141	0.0642014	0.04729254	0.01702553	0.02727926	0.01490963	0.0298581	0.02100264	0.03045514	0.03550323	0.01183173	0.03265629	0.02915178	0.08378721	0.08712736	0.08101805	0.14359841	0.08271555	0.07702727	0.12725216	0.1258647	0.15372108	0.13838487	0.14356824	0.14826543	0.15298393	0.13772306	0.06399779	0.06808569	0.07173327	0.0766887	0.0471001	0.0384557	0.04128147	0.03468479	0.07523748	0.08598627	0.06852143	0.06095177	0.01840352	0.0252836	0.01468016	0.03049585	0.02198443	0.03112392	0.03484937	0.01095371	0.03495855	0.03240236	0.08629631	0.09198592	0.08010754	0.14225352	0.08125919	0.0774604	0.1285922	0.12442462	0.15478485	0.13965367	0.14449381	0.14993499	0.15277075	0.1364736
0.56281302	0.07439459	0.07522051	0.07021024	0.07315541	0.05045801	0.03952737	0.04476225	0.03798207	0.06163018	0.07334044	0.06431661	0.04722953	0.01704286	0.02723002	0.01490073	0.02986363	0.02101367	0.03048159	0.03550164	0.01182362	0.03271588	0.02924268	0.08380266	0.08705671	0.0811006	0.14357302	0.08274142	0.07698171	0.12732704	0.12585256	0.15365914	0.13832945	0.14352477	0.14816769	0.15294943	0.13776261	0.06397613	0.06810537	0.07174802	0.07673333	0.04716612	0.0384648	0.04136401	0.03476573	0.07504506	0.08592998	0.06861303	0.06089453	0.01838527	0.02527454	0.01469151	0.03051559	0.02199924	0.03114421	0.03486248	0.01096667	0.03499355	0.0324786	0.08632528	0.09197734	0.08018039	0.1423198	0.08122927	0.07741908	0.1285424	0.12448109	0.15476684	0.13965972	0.14453425	0.14993032	0.15285018	0.13656344
0.56575968	0.0743488	0.07523636	0.0702488	0.07321494	0.05052602	0.03951967	0.04484069	0.03806476	0.06138826	0.07327046	0.06443597	0.04716967	0.0170666	0.02717169	0.01488616	0.02986385	0.02102119	0.03051242	0.03550088	0.01181417	0.03277996	0.02933622	0.08382006	0.08698509	0.08118329	0.14354531	0.08276971	0.07693556	0.12740192	0.12583781	0.15359369	0.13827107	0.14348021	0.14806505	0.15291488	0.13780498	0.06395081	0.06812332	0.07176859	0.07678633	0.04722655	0.03848335	0.04144776	0.03484561	0.07484844	0.0858687	0.06870957	0.06083522	0.01836148	0.02527757	0.01471316	0.03054784	0.02202415	0.03115714	0.03487009	0.01097788	0.03502702	0.03255888	0.08634707	0.09195948	0.08024987	0.14238089	0.0812056	0.07738038	0.12849844	0.12453296	0.15474305	0.13965967	0.1445698	0.14991706	0.15292306	0.13665011
0.56870635	0.07429718	0.07525146	0.07029087	0.07327669	0.05059755	0.03950902	0.04492017	0.03814912	0.06114214	0.07320341	0.06455916	0.04711229	0.01709613	0.02710497	0.01486635	0.02985918	0.02102545	0.03054738	0.03550101	0.01180362	0.03284815	0.02943224	0.0838393	0.08691209	0.08126597	0.14351543	0.08280052	0.07688891	0.1274768	0.12582054	0.15352485	0.13820976	0.1434346	0.14795763	0.1528804	0.1378502	0.0639236	0.06814	0.07179425	0.07684621	0.04728094	0.03851086	0.04153159	0.03492346	0.07464938	0.08580245	0.06880902	0.06077353	0.01833251	0.02529244	0.01474431	0.03059141	0.02205808	0.03116287	0.03487252	0.0109874	0.0350583	0.03264158	0.08636038	0.0919315	0.08031383	0.14243512	0.08118901	0.07734529	0.12846097	0.12457862	0.15471292	0.13965281	0.14459849	0.14989456	0.15298772	0.13673172
0.57165301	0.07424017	0.07526601	0.07033608	0.07334054	0.05067267	0.03949575	0.04500102	0.03823542	0.06089062	0.07313847	0.06468639	0.04705677	0.01713074	0.02703059	0.01484188	0.02985024	0.02102691	0.03058618	0.03550204	0.01179216	0.03292024	0.029531	0.08386017	0.08683695	0.08134866	0.14348369	0.08283401	0.07684179	0.12755168	0.12580108	0.15345285	0.13814561	0.14338805	0.14784562	0.15284104	0.13789843	0.06389557	0.0681557	0.07182439	0.07691186	0.04732946	0.03854654	0.04161485	0.03499886	0.07444891	0.08573165	0.06891032	0.06070955	0.01829892	0.02531821	0.01478387	0.0306449	0.02209987	0.03116197	0.03487021	0.01099535	0.03508727	0.03272582	0.08636432	0.09189238	0.08037072	0.14248144	0.08117973	0.07731423	0.12843015	0.12461699	0.15467604	0.13963828	0.14461946	0.14986242	0.15304322	0.13680703
0.57459967	0.07417854	0.07528019	0.07038395	0.07340606	0.05075122	0.0394802	0.04508325	0.03832362	0.06063354	0.073075	0.0648173	0.04700263	0.01716965	0.02694955	0.01481342	0.02983773	0.02102604	0.03062834	0.03550392	0.01177997	0.03299574	0.02963229	0.08388227	0.08675908	0.08143095	0.14345	0.08287022	0.07679443	0.12762656	0.12577941	0.15337785	0.13807858	0.14334039	0.14772918	0.15280718	0.13794922	0.06386718	0.06817046	0.07185848	0.07698239	0.04737267	0.03858933	0.04169717	0.03507166	0.07424784	0.08565724	0.06901303	0.06064385	0.01826152	0.02535341	0.01483047	0.03070673	0.02214823	0.0311554	0.03486381	0.01100187	0.03511415	0.03281123	0.08635819	0.09184142	0.08041917	0.14251906	0.08117813	0.07728774	0.12840594	0.12464719	0.15463196	0.13961441	0.14463209	0.14982033	0.15308896	0.13687514
0.57754634	0.07411273	0.07529393	0.07043407	0.07347298	0.05083271	0.03946278	0.04516654	0.03841337	0.06037193	0.07301295	0.06495148	0.04695007	0.01721418	0.02686305	0.0147818	0.02982253	0.02102352	0.0306732	0.03550643	0.01176716	0.0330741	0.02973584	0.08390517	0.08667827	0.08151232	0.14341411	0.082909	0.07674716	0.12773521	0.12575538	0.15330002	0.13800866	0.14329146	0.14760863	0.15277312	0.1380018	0.06383846	0.06818419	0.07189599	0.07705695	0.04741132	0.03863792	0.04177874	0.03514183	0.07404701	0.08557727	0.06911698	0.06057371	0.0182212	0.02539617	0.01488256	0.03077512	0.02220172	0.03114434	0.03485407	0.01100717	0.03513943	0.03289766	0.08634159	0.09177822	0.08045797	0.1425474	0.08118468	0.07726643	0.12838811	0.12466843	0.15458028	0.13958092	0.14463599	0.1497681	0.1531247	0.13693547
0.58049301	0.07404316	0.07530716	0.07048618	0.07354118	0.05091648	0.03944399	0.04525062	0.03850416	0.06010744	0.07295246	0.06508835	0.04689943	0.01725941	0.02677244	0.01474795	0.02980569	0.02102015	0.03071993	0.03550921	0.0117537	0.03315467	0.02984119	0.08392844	0.08659448	0.08159209	0.14337571	0.08295013	0.07670038	0.12782144	0.12572875	0.15321951	0.13793583	0.14324109	0.14748431	0.15273846	0.13805515	0.0638093	0.06819671	0.07193625	0.0771346	0.04744621	0.03869085	0.0418593	0.03520941	0.07384726	0.0855001	0.06922202	0.06050837	0.0181789	0.02544447	0.01493847	0.03084816	0.0222588	0.0311301	0.03484189	0.01101149	0.0351636	0.03298498	0.08631441	0.09170271	0.08048613	0.14256607	0.08119974	0.07725082	0.12837634	0.12468011	0.1545207	0.13953784	0.14463104	0.14970574	0.15315053	0.13698772
0.58343967	0.07397061	0.07532008	0.07054007	0.07361037	0.05100192	0.0394244	0.04533502	0.03859438	0.05984173	0.07289331	0.06522697	0.04685068	0.01730671	0.02667919	0.01471283	0.02978822	0.02101673	0.03076759	0.03551182	0.01173954	0.03323664	0.02994759	0.08395156	0.08650764	0.08166953	0.14333442	0.08299346	0.07665455	0.12790878	0.12569921	0.15313638	0.13786001	0.14318904	0.1473565	0.15270276	0.13810813	0.06377959	0.0682079	0.07197858	0.07721436	0.04747823	0.03874667	0.04193858	0.03527451	0.07364919	0.08542351	0.06932794	0.0604444	0.01813553	0.02549629	0.01499658	0.03092398	0.02231796	0.03111397	0.03482815	0.01101514	0.03518718	0.03307308	0.08627696	0.09161528	0.08050316	0.14257507	0.08122341	0.07724117	0.12837014	0.124682	0.15445211	0.13948549	0.14461744	0.14963355	0.15316686	0.13703197
0.58638633	0.0738947	0.07533204	0.07059574	0.07368078	0.05108788	0.03940454	0.04541892	0.03868511	0.05957823	0.0728369	0.06536682	0.04680539	0.01735547	0.02658454	0.01467733	0.02977111	0.02101405	0.03081537	0.03551384	0.01172458	0.03331943	0.03005459	0.08397473	0.08641904	0.08174434	0.14329024	0.08303818	0.07660988	0.12799698	0.1256668	0.15305123	0.13778174	0.14313566	0.14722621	0.15266601	0.13815994	0.06374938	0.06821785	0.07202229	0.07729533	0.04750832	0.03880413	0.04201653	0.03533755	0.07345281	0.08534833	0.06943459	0.06038237	0.01809177	0.02554998	0.0150556	0.03100106	0.02237797	0.03109701	0.03481359	0.01101835	0.03521058	0.03316184	0.08623032	0.09151706	0.08050964	0.14257523	0.0812553	0.07723715	0.12836874	0.12467475	0.15437483	0.13942486	0.14459604	0.14955247	0.15317487	0.13706912
0.589333	0.07380979	0.07533854	0.07065384	0.073755	0.05117142	0.0393849	0.04550028	0.03877318	0.05932567	0.0727904	0.06551018	0.04677138	0.01740505	0.02648897	0.01464242	0.02975578	0.02101333	0.03086302	0.03551492	0.01170875	0.03340378	0.03016411	0.08400086	0.08633457	0.08181834	0.14324507	0.08308118	0.07656533	0.12808492	0.12563328	0.15296701	0.13770399	0.14308346	0.14709735	0.15263009	0.1382109	0.06371482	0.06822345	0.07206602	0.07737753	0.04753653	0.03886172	0.04209267	0.03539888	0.07325972	0.08527918	0.06954472	0.06032726	0.01804737	0.02560453	0.01511519	0.03107924	0.02243863	0.03108046	0.03479904	0.01102172	0.03523512	0.03325364	0.08618102	0.09141525	0.08051184	0.14257185	0.08129174	0.07723548	0.1283693	0.12466377	0.15429487	0.13936171	0.14457207	0.14946857	0.15317978	0.13710384
