# Supplementary material for: Computational modelling of muscle fibre operating ranges in the hindlimb of a small ground bird (Eudromia elegans), with implications for modelling locomotion in extinct species
Source: PLoS Comput Biol. 2021 Apr 1;17(4):e1008843. doi: 10.1371/journal.pcbi.1008843 (PMC8016346; doi:10.1371/journal.pcbi.1008843)
Supplement: S1 Code. MATLAB code used for (a) processing raw forceplate data, (b) performing the tracking simulations, (c) performing the inverse simulation, and (d) performing the static simulations — (ZIP) [file pcbi.1008843.s007.zip › Inverse Simulation/Walking/MuscleAnalysis/Tinamou_Walk_Kinematics_MuscleAnalysis_MomentArm_L_ankle_abduction.sto]

MomentArm_L_ankle_abduction
version=1
nRows=201
nColumns=73
inDegrees=no

"This analysis gathers basic information about muscles during a simulation (e.g., forces, tendon lenghts, moment arms, etc)."
"Units are S.I. units (second, meters, Newtons, ...)"
Angles are in degrees.

endheader
time	L_IC	L_ILPR	L_ILPOa	L_ILPOp	L_AMB	L_FMTL	L_FMTI	L_FMTM	L_ILFB	L_FCLP	L_FCLA	L_FCM	L_IFE	L_ITCr	L_ITM	L_ITCaa	L_ITCap	L_ISF	L_OM	L_OL	L_CFP	L_PIFML	L_GL	L_GI	L_GM	L_FL	L_TCf	L_TCt	L_EDL	L_FDL	L_FHL	L_FP2	L_FPP2	L_FP3	L_FPP3	L_FP4	R_IC	R_ILPR	R_ILPOa	R_ILPOp	R_AMB	R_FMTL	R_FMTI	R_FMTM	R_ILFB	R_FCLP	R_FCLA	R_FCM	R_IFE	R_ITCr	R_ITM	R_ITCaa	R_ITCap	R_ISF	R_OM	R_OL	R_CFP	R_PIFML	R_GL	R_GI	R_GM	R_FL	R_TCf	R_TCt	R_EDL	R_FDL	R_FHL	R_FP2	R_FPP2	R_FP3	R_FPP3	R_FP4
0	0	0	0	0	0	0	0	0	0	0	0	0	0	0	0	0	0	0	0	0	0	0	0.00085874	-0.00023175	-0.00128424	0.00214848	0.00014595	0.00014595	-0.00172536	-0.00083944	-0.00093338	0.00135823	0.00140161	0.00071631	0.00153782	0.00149399	0	0	0	0	0	0	0	0	0	0	0	0	0	0	0	0	0	0	0	0	0	0	0	0	0	0	0	0	0	0	0	0	0	0	0	0
0.00294666	0	0	0	0	0	0	0	0	0	0	0	0	0	0	0	0	0	0	0	0	0	0	0.00088778	-0.00020309	-0.00125902	0.0021649	0.0001604	0.0001604	-0.00172239	-0.00081637	-0.00090842	0.00138021	0.00142345	0.00074033	0.00156181	0.00153388	0	0	0	0	0	0	0	0	0	0	0	0	0	0	0	0	0	0	0	0	0	0	0	0	0	0	0	0	0	0	0	0	0	0	0	0
0.00589333	0	0	0	0	0	0	0	0	0	0	0	0	0	0	0	0	0	0	0	0	0	0	0.00091571	-0.00017552	-0.00122948	0.00218027	0.00017546	0.00017546	-0.00171862	-0.0007949	-0.00088509	0.00140099	0.00144415	0.0007631	0.00158448	0.0015721	0	0	0	0	0	0	0	0	0	0	0	0	0	0	0	0	0	0	0	0	0	0	0	0	0	0	0	0	0	0	0	0	0	0	0	0
0.00883999	0	0	0	0	0	0	0	0	0	0	0	0	0	0	0	0	0	0	0	0	0	0	0.00094233	-0.0001226	-0.00120106	0.00219444	0.00019099	0.00019099	-0.00171413	-0.00077513	-0.00086348	0.00142047	0.00146359	0.00078451	0.00160574	0.00160841	0	0	0	0	0	0	0	0	0	0	0	0	0	0	0	0	0	0	0	0	0	0	0	0	0	0	0	0	0	0	0	0	0	0	0	0
0.01178666	0	0	0	0	0	0	0	0	0	0	0	0	0	0	0	0	0	0	0	0	0	0	0.00096782	-0.00009784	-0.0011737	0.00220764	0.00020665	0.00020665	-0.00170933	-0.00075654	-0.00084309	0.00143899	0.00148209	0.00080493	0.00162597	0.0016432	0	0	0	0	0	0	0	0	0	0	0	0	0	0	0	0	0	0	0	0	0	0	0	0	0	0	0	0	0	0	0	0	0	0	0	0
0.01473332	0	0	0	0	0	0	0	0	0	0	0	0	0	0	0	0	0	0	0	0	0	0	0.0009853	-0.00007409	-0.00114735	0.00221997	0.00022271	0.00022271	-0.00170442	-0.00073879	-0.00082353	0.00145676	0.00149986	0.00082462	0.00164546	0.0016768	0	0	0	0	0	0	0	0	0	0	0	0	0	0	0	0	0	0	0	0	0	0	0	0	0	0	0	0	0	0	0	0	0	0	0	0
0.01767999	0	0	0	0	0	0	0	0	0	0	0	0	0	0	0	0	0	0	0	0	0	0	0.00100908	-0.00005135	-0.00112199	0.00223145	0.00023868	0.00023868	-0.00169955	-0.00072167	-0.00080456	0.00147392	0.00151702	0.00084374	0.00166437	0.00170941	0	0	0	0	0	0	0	0	0	0	0	0	0	0	0	0	0	0	0	0	0	0	0	0	0	0	0	0	0	0	0	0	0	0	0	0
0.02062666	0	0	0	0	0	0	0	0	0	0	0	0	0	0	0	0	0	0	0	0	0	0	0.00103197	-0.00002964	-0.00109766	0.00224208	0.00025451	0.00025451	-0.00169482	-0.00070503	-0.00078604	0.00149055	0.00153365	0.0008624	0.00168282	0.00174116	0	0	0	0	0	0	0	0	0	0	0	0	0	0	0	0	0	0	0	0	0	0	0	0	0	0	0	0	0	0	0	0	0	0	0	0
0.02357332	0	0	0	0	0	0	0	0	0	0	0	0	0	0	0	0	0	0	0	0	0	0	0.00105395	-0.00000901	-0.00107442	0.0022518	0.00027016	0.00027016	-0.00169027	-0.00068883	-0.00076791	0.00150665	0.00154975	0.00088061	0.00170082	0.0017721	0	0	0	0	0	0	0	0	0	0	0	0	0	0	0	0	0	0	0	0	0	0	0	0	0	0	0	0	0	0	0	0	0	0	0	0
0.02651998	0	0	0	0	0	0	0	0	0	0	0	0	0	0	0	0	0	0	0	0	0	0	0.00107497	0.00001048	-0.00105235	0.00226056	0.00028561	0.00028561	-0.00168591	-0.0006731	-0.0007502	0.0015222	0.00156527	0.00089834	0.00171836	0.00180218	0	0	0	0	0	0	0	0	0	0	0	0	0	0	0	0	0	0	0	0	0	0	0	0	0	0	0	0	0	0	0	0	0	0	0	0
0.02946665	0	0	0	0	0	0	0	0	0	0	0	0	0	0	0	0	0	0	0	0	0	0	0.00109494	0.00002875	-0.00103151	0.00226831	0.00030084	0.00030084	-0.00168173	-0.00065791	-0.00073299	0.00153711	0.00158016	0.00091551	0.00173535	0.00183131	0	0	0	0	0	0	0	0	0	0	0	0	0	0	0	0	0	0	0	0	0	0	0	0	0	0	0	0	0	0	0	0	0	0	0	0
0.03241331	0	0	0	0	0	0	0	0	0	0	0	0	0	0	0	0	0	0	0	0	0	0	0.00111381	0.00004576	-0.00101196	0.002275	0.00031587	0.00031587	-0.00167769	-0.00064337	-0.00071638	0.00155132	0.00159434	0.00093204	0.00175171	0.00185937	0	0	0	0	0	0	0	0	0	0	0	0	0	0	0	0	0	0	0	0	0	0	0	0	0	0	0	0	0	0	0	0	0	0	0	0
0.03535998	0	0	0	0	0	0	0	0	0	0	0	0	0	0	0	0	0	0	0	0	0	0	0.00113154	0.00006149	-0.00099371	0.00228062	0.00033075	0.00033075	-0.00167373	-0.0006296	-0.00070051	0.00156475	0.00160774	0.00094784	0.00176734	0.00188624	0	0	0	0	0	0	0	0	0	0	0	0	0	0	0	0	0	0	0	0	0	0	0	0	0	0	0	0	0	0	0	0	0	0	0	0
0.03830665	0	0	0	0	0	0	0	0	0	0	0	0	0	0	0	0	0	0	0	0	0	0	0.00114807	0.00007591	-0.00097679	0.00228513	0.00034554	0.00034554	-0.00166977	-0.00061674	-0.00068554	0.0015773	0.00162027	0.0009628	0.00178213	0.00191177	0	0	0	0	0	0	0	0	0	0	0	0	0	0	0	0	0	0	0	0	0	0	0	0	0	0	0	0	0	0	0	0	0	0	0	0
0.04125331	0	0	0	0	0	0	0	0	0	0	0	0	0	0	0	0	0	0	0	0	0	0	0.00116301	0.00008872	-0.00096152	0.00228835	0.00036019	0.00036019	-0.00166573	-0.00060527	-0.00067197	0.00158861	0.00163158	0.00097651	0.00179565	0.00193531	0	0	0	0	0	0	0	0	0	0	0	0	0	0	0	0	0	0	0	0	0	0	0	0	0	0	0	0	0	0	0	0	0	0	0	0
0.04419998	0	0	0	0	0	0	0	0	0	0	0	0	0	0	0	0	0	0	0	0	0	0	0.00117549	0.00009915	-0.00094875	0.00228981	0.00037455	0.00037455	-0.00166169	-0.00059617	-0.00066089	0.00159787	0.00164087	0.00098805	0.00180698	0.00195546	0	0	0	0	0	0	0	0	0	0	0	0	0	0	0	0	0	0	0	0	0	0	0	0	0	0	0	0	0	0	0	0	0	0	0	0
0.04714664	0	0	0	0	0	0	0	0	0	0	0	0	0	0	0	0	0	0	0	0	0	0	0.00118517	0.00010692	-0.00093875	0.0022893	0.00038878	0.00038878	-0.00165765	-0.00058997	-0.00065284	0.00160472	0.0016478	0.00099702	0.00181569	0.00197159	0	0	0	0	0	0	0	0	0	0	0	0	0	0	0	0	0	0	0	0	0	0	0	0	0	0	0	0	0	0	0	0	0	0	0	0
0.0500933	0	0	0	0	0	0	0	0	0	0	0	0	0	0	0	0	0	0	0	0	0	0	0.0011928	0.00011277	-0.00093075	0.00228728	0.00040316	0.00040316	-0.00165361	-0.00058598	-0.0006471	0.00160976	0.00165297	0.00100407	0.00182245	0.00198476	0	0	0	0	0	0	0	0	0	0	0	0	0	0	0	0	0	0	0	0	0	0	0	0	0	0	0	0	0	0	0	0	0	0	0	0
0.05303997	0	0	0	0	0	0	0	0	0	0	0	0	0	0	0	0	0	0	0	0	0	0	0.00119934	0.00011758	-0.00092379	0.00228438	0.00041784	0.00041784	-0.00164666	-0.00058326	-0.00064267	0.00161381	0.00165717	0.00101009	0.00182814	0.00199628	0	0	0	0	0	0	0	0	0	0	0	0	0	0	0	0	0	0	0	0	0	0	0	0	0	0	0	0	0	0	0	0	0	0	0	0
0.05598663	0	0	0	0	0	0	0	0	0	0	0	0	0	0	0	0	0	0	0	0	0	0	0.00120537	0.00012192	-0.0009173	0.002281	0.0004329	0.0004329	-0.00164176	-0.00058123	-0.00063894	0.00161736	0.0016609	0.00101561	0.00183331	0.00200698	0	0	0	0	0	0	0	0	0	0	0	0	0	0	0	0	0	0	0	0	0	0	0	0	0	0	0	0	0	0	0	0	0	0	0	0
0.0589333	0	0	0	0	0	0	0	0	0	0	0	0	0	0	0	0	0	0	0	0	0	0	0.00121119	0.00012605	-0.00091099	0.00227733	0.0004484	0.0004484	-0.00163672	-0.00057958	-0.00063558	0.00162068	0.00166441	0.00102091	0.00183825	0.00201727	0	0	0	0	0	0	0	0	0	0	0	0	0	0	0	0	0	0	0	0	0	0	0	0	0	0	0	0	0	0	0	0	0	0	0	0
0.06187996	0	0	0	0	0	0	0	0	0	0	0	0	0	0	0	0	0	0	0	0	0	0	0.0012169	0.0001241	-0.00090475	0.00227344	0.00046437	0.00046437	-0.00163158	-0.00057818	-0.00063244	0.00162385	0.00166779	0.0010261	0.00184306	0.00202731	0	0	0	0	0	0	0	0	0	0	0	0	0	0	0	0	0	0	0	0	0	0	0	0	0	0	0	0	0	0	0	0	0	0	0	0
0.06482663	0	0	0	0	0	0	0	0	0	0	0	0	0	0	0	0	0	0	0	0	0	0	0.00122247	0.00012808	-0.00090458	0.00226927	0.00048082	0.00048082	-0.00162634	-0.00057702	-0.00062954	0.00162688	0.00167104	0.00103119	0.00184774	0.00203712	0	0	0	0	0	0	0	0	0	0	0	0	0	0	0	0	0	0	0	0	0	0	0	0	0	0	0	0	0	0	0	0	0	0	0	0
0.06777329	0	0	0	0	0	0	0	0	0	0	0	0	0	0	0	0	0	0	0	0	0	0	0.0012278	0.00013177	-0.00089918	0.00226471	0.0004978	0.0004978	-0.001621	-0.00057618	-0.00062692	0.00162969	0.00167407	0.0010361	0.00185224	0.00204658	0	0	0	0	0	0	0	0	0	0	0	0	0	0	0	0	0	0	0	0	0	0	0	0	0	0	0	0	0	0	0	0	0	0	0	0
0.07071996	0	0	0	0	0	0	0	0	0	0	0	0	0	0	0	0	0	0	0	0	0	0	0.00123371	0.00013503	-0.00089222	0.00225963	0.00051534	0.00051534	-0.00161556	-0.00057574	-0.00062466	0.00163218	0.00167679	0.00104074	0.00185646	0.00205559	0	0	0	0	0	0	0	0	0	0	0	0	0	0	0	0	0	0	0	0	0	0	0	0	0	0	0	0	0	0	0	0	0	0	0	0
0.07366662	0	0	0	0	0	0	0	0	0	0	0	0	0	0	0	0	0	0	0	0	0	0	0.00123231	0.00013769	-0.00088774	0.00225385	0.00053347	0.00053347	-0.00161004	-0.00057578	-0.00062285	0.00163424	0.00167909	0.00104503	0.00186032	0.00206401	0	0	0	0	0	0	0	0	0	0	0	0	0	0	0	0	0	0	0	0	0	0	0	0	0	0	0	0	0	0	0	0	0	0	0	0
0.07661329	0	0	0	0	0	0	0	0	0	0	0	0	0	0	0	0	0	0	0	0	0	0	0.0012361	0.00013956	-0.00088406	0.00224724	0.00055222	0.00055222	-0.00160445	-0.0005764	-0.00062157	0.00163578	0.00168087	0.00104887	0.00186372	0.00208933	0	0	0	0	0	0	0	0	0	0	0	0	0	0	0	0	0	0	0	0	0	0	0	0	0	0	0	0	0	0	0	0	0	0	0	0
0.07955996	0	0	0	0	0	0	0	0	0	0	0	0	0	0	0	0	0	0	0	0	0	0	0.00123987	0.00014049	-0.00088134	0.00223964	0.00057158	0.00057158	-0.00159881	-0.00057765	-0.00062087	0.00163668	0.00168202	0.00105218	0.00186658	0.00209701	0	0	0	0	0	0	0	0	0	0	0	0	0	0	0	0	0	0	0	0	0	0	0	0	0	0	0	0	0	0	0	0	0	0	0	0
0.08250662	0	0	0	0	0	0	0	0	0	0	0	0	0	0	0	0	0	0	0	0	0	0	0.00124177	0.00013971	-0.0008797	0.00223095	0.00059151	0.00059151	-0.00159316	-0.00057959	-0.00060518	0.00162982	0.00167651	0.00105488	0.00186884	0.00210386	0	0	0	0	0	0	0	0	0	0	0	0	0	0	0	0	0	0	0	0	0	0	0	0	0	0	0	0	0	0	0	0	0	0	0	0
0.08545329	0	0	0	0	0	0	0	0	0	0	0	0	0	0	0	0	0	0	0	0	0	0	0.00124267	0.0001363	-0.00087927	0.00222109	0.00061195	0.00061195	-0.00158755	-0.00059575	-0.00064243	0.00162952	0.00167642	0.00105692	0.00187044	0.00210979	0	0	0	0	0	0	0	0	0	0	0	0	0	0	0	0	0	0	0	0	0	0	0	0	0	0	0	0	0	0	0	0	0	0	0	0
0.08839995	0	0	0	0	0	0	0	0	0	0	0	0	0	0	0	0	0	0	0	0	0	0	0.0012425	0.0001336	-0.00088013	0.00221005	0.00063279	0.00063279	-0.00158204	-0.00059898	-0.00064319	0.00162844	0.00167554	0.00105825	0.0018584	0.00212451	0	0	0	0	0	0	0	0	0	0	0	0	0	0	0	0	0	0	0	0	0	0	0	0	0	0	0	0	0	0	0	0	0	0	0	0
0.09134662	0	0	0	0	0	0	0	0	0	0	0	0	0	0	0	0	0	0	0	0	0	0	0.0012412	0.00012961	-0.00088231	0.00219783	0.00065386	0.00065386	-0.00157667	-0.00060246	-0.00064445	0.00162654	0.00167382	0.00105234	0.00185835	0.00212891	0	0	0	0	0	0	0	0	0	0	0	0	0	0	0	0	0	0	0	0	0	0	0	0	0	0	0	0	0	0	0	0	0	0	0	0
0.09429328	0	0	0	0	0	0	0	0	0	0	0	0	0	0	0	0	0	0	0	0	0	0	0.00123875	0.00012432	-0.00088583	0.00221759	0.00067497	0.00067497	-0.00157151	-0.00060659	-0.00064627	0.0016238	0.00167124	0.00105219	0.00185906	0.00213225	0	0	0	0	0	0	0	0	0	0	0	0	0	0	0	0	0	0	0	0	0	0	0	0	0	0	0	0	0	0	0	0	0	0	0	0
0.09723994	0	0	0	0	0	0	0	0	0	0	0	0	0	0	0	0	0	0	0	0	0	0	0.00122888	0.00011776	-0.00089068	0.00220416	0.00069587	0.00069587	-0.00156661	-0.00061136	-0.00064873	0.00162022	0.0016678	0.00105124	0.00185722	0.00213658	0	0	0	0	0	0	0	0	0	0	0	0	0	0	0	0	0	0	0	0	0	0	0	0	0	0	0	0	0	0	0	0	0	0	0	0
0.10018661	0	0	0	0	0	0	0	0	0	0	0	0	0	0	0	0	0	0	0	0	0	0	0.00122421	0.00011004	-0.00089678	0.00218994	0.0007163	0.0007163	-0.00156201	-0.00061674	-0.00065182	0.00161583	0.00166353	0.00104675	0.00185523	0.00213737	0	0	0	0	0	0	0	0	0	0	0	0	0	0	0	0	0	0	0	0	0	0	0	0	0	0	0	0	0	0	0	0	0	0	0	0
0.10313327	0	0	0	0	0	0	0	0	0	0	0	0	0	0	0	0	0	0	0	0	0	0	0.00121851	0.00010169	-0.00090401	0.00217516	0.00073596	0.00073596	-0.00155774	-0.00062299	-0.00065552	0.00161042	0.00165849	0.00104428	0.00185246	0.00213701	0	0	0	0	0	0	0	0	0	0	0	0	0	0	0	0	0	0	0	0	0	0	0	0	0	0	0	0	0	0	0	0	0	0	0	0
0.10607994	0	0	0	0	0	0	0	0	0	0	0	0	0	0	0	0	0	0	0	0	0	0	0.00121194	0.00009195	-0.00091216	0.00216013	0.00075455	0.00075455	-0.00155384	-0.00062933	-0.00065978	0.00160465	0.0016528	0.00104106	0.00184897	0.00213554	0	0	0	0	0	0	0	0	0	0	0	0	0	0	0	0	0	0	0	0	0	0	0	0	0	0	0	0	0	0	0	0	0	0	0	0
0.1090266	0	0	0	0	0	0	0	0	0	0	0	0	0	0	0	0	0	0	0	0	0	0	0.0012047	0.00008169	-0.00092098	0.0021452	0.00077176	0.00077176	-0.00155031	-0.00063597	-0.00066449	0.00159838	0.00164662	0.00103719	0.00184485	0.00213307	0	0	0	0	0	0	0	0	0	0	0	0	0	0	0	0	0	0	0	0	0	0	0	0	0	0	0	0	0	0	0	0	0	0	0	0
0.11197327	0	0	0	0	0	0	0	0	0	0	0	0	0	0	0	0	0	0	0	0	0	0	0.00119708	0.00007127	-0.00093014	0.0021308	0.00078727	0.00078727	-0.00154718	-0.00064272	-0.0006695	0.00159188	0.00164017	0.00103285	0.00184021	0.00212975	0	0	0	0	0	0	0	0	0	0	0	0	0	0	0	0	0	0	0	0	0	0	0	0	0	0	0	0	0	0	0	0	0	0	0	0
0.11491994	0	0	0	0	0	0	0	0	0	0	0	0	0	0	0	0	0	0	0	0	0	0	0.0011963	0.00006109	-0.00093923	0.00211739	0.00080079	0.00080079	-0.00154448	-0.00064935	-0.00067462	0.0015854	0.00163372	0.00102824	0.0018354	0.00212583	0	0	0	0	0	0	0	0	0	0	0	0	0	0	0	0	0	0	0	0	0	0	0	0	0	0	0	0	0	0	0	0	0	0	0	0
0.1178666	0	0	0	0	0	0	0	0	0	0	0	0	0	0	0	0	0	0	0	0	0	0	0.00118898	0.00005165	-0.00094658	0.00210548	0.00081202	0.00081202	-0.00154221	-0.00065557	-0.0006796	0.00157925	0.00162759	0.00102363	0.00183064	0.0021216	0	0	0	0	0	0	0	0	0	0	0	0	0	0	0	0	0	0	0	0	0	0	0	0	0	0	0	0	0	0	0	0	0	0	0	0
0.12081326	0	0	0	0	0	0	0	0	0	0	0	0	0	0	0	0	0	0	0	0	0	0	0.00118247	0.00004346	-0.00095417	0.0020956	0.00082068	0.00082068	-0.00154042	-0.00066104	-0.00068414	0.00157379	0.00162196	0.00101935	0.00182624	0.00211742	0	0	0	0	0	0	0	0	0	0	0	0	0	0	0	0	0	0	0	0	0	0	0	0	0	0	0	0	0	0	0	0	0	0	0	0
0.12375993	0	0	0	0	0	0	0	0	0	0	0	0	0	0	0	0	0	0	0	0	0	0	0.00117037	0.00003707	-0.00096019	0.00208828	0.00082655	0.00082655	-0.00153914	-0.00066541	-0.00069003	0.00156943	0.00161762	0.00101575	0.00182257	0.00211371	0	0	0	0	0	0	0	0	0	0	0	0	0	0	0	0	0	0	0	0	0	0	0	0	0	0	0	0	0	0	0	0	0	0	0	0
0.1267066	0	0	0	0	0	0	0	0	0	0	0	0	0	0	0	0	0	0	0	0	0	0	0.00116695	0.00003305	-0.00096013	0.00208403	0.00082942	0.00082942	-0.00153843	-0.00066826	-0.00069265	0.00156658	0.00161476	0.00101277	0.00182003	0.00211094	0	0	0	0	0	0	0	0	0	0	0	0	0	0	0	0	0	0	0	0	0	0	0	0	0	0	0	0	0	0	0	0	0	0	0	0
0.12965326	0	0	0	0	0	0	0	0	0	0	0	0	0	0	0	0	0	0	0	0	0	0	0.00116583	0.00003193	-0.00096137	0.0020833	0.00082914	0.00082914	-0.00153835	-0.0006692	-0.00069367	0.00156565	0.00161383	0.00101176	0.00181902	0.00210962	0	0	0	0	0	0	0	0	0	0	0	0	0	0	0	0	0	0	0	0	0	0	0	0	0	0	0	0	0	0	0	0	0	0	0	0
0.13259992	0	0	0	0	0	0	0	0	0	0	0	0	0	0	0	0	0	0	0	0	0	0	0.00117438	0.00003418	-0.00095934	0.00208648	0.00082563	0.00082563	-0.00153898	-0.00066783	-0.00069266	0.00156703	0.00161523	0.00101311	0.00181995	0.00211023	0	0	0	0	0	0	0	0	0	0	0	0	0	0	0	0	0	0	0	0	0	0	0	0	0	0	0	0	0	0	0	0	0	0	0	0
0.13554659	0	0	0	0	0	0	0	0	0	0	0	0	0	0	0	0	0	0	0	0	0	0	0.00117917	0.00004022	-0.00095771	0.00209384	0.00081887	0.00081887	-0.00154039	-0.00066377	-0.00068718	0.00157107	0.00161924	0.00101625	0.00182318	0.00211327	0	0	0	0	0	0	0	0	0	0	0	0	0	0	0	0	0	0	0	0	0	0	0	0	0	0	0	0	0	0	0	0	0	0	0	0
0.13849325	0	0	0	0	0	0	0	0	0	0	0	0	0	0	0	0	0	0	0	0	0	0	0.00118737	0.00005028	-0.00094944	0.0021055	0.00080896	0.00080896	-0.00154266	-0.00065673	-0.00068112	0.00157799	0.00162614	0.00102196	0.00182903	0.00211913	0	0	0	0	0	0	0	0	0	0	0	0	0	0	0	0	0	0	0	0	0	0	0	0	0	0	0	0	0	0	0	0	0	0	0	0
0.14143992	0	0	0	0	0	0	0	0	0	0	0	0	0	0	0	0	0	0	0	0	0	0	0.00119225	0.00006448	-0.00093609	0.0021214	0.00079606	0.00079606	-0.00154584	-0.00064651	-0.00067207	0.00158796	0.00163624	0.00103044	0.00183768	0.00212816	0	0	0	0	0	0	0	0	0	0	0	0	0	0	0	0	0	0	0	0	0	0	0	0	0	0	0	0	0	0	0	0	0	0	0	0
0.14438659	0	0	0	0	0	0	0	0	0	0	0	0	0	0	0	0	0	0	0	0	0	0	0.00120759	0.0000827	-0.00091882	0.00214129	0.00078047	0.00078047	-0.00154999	-0.00063299	-0.00065989	0.00160098	0.00164918	0.00104179	0.00184932	0.00214056	0	0	0	0	0	0	0	0	0	0	0	0	0	0	0	0	0	0	0	0	0	0	0	0	0	0	0	0	0	0	0	0	0	0	0	0
0.14733325	0	0	0	0	0	0	0	0	0	0	0	0	0	0	0	0	0	0	0	0	0	0	0.0012263	0.00010465	-0.00089789	0.0021647	0.00076257	0.00076257	-0.00155513	-0.00061623	-0.00064452	0.00161693	0.00166499	0.00105597	0.00186375	0.00215642	0	0	0	0	0	0	0	0	0	0	0	0	0	0	0	0	0	0	0	0	0	0	0	0	0	0	0	0	0	0	0	0	0	0	0	0
0.15027992	0	0	0	0	0	0	0	0	0	0	0	0	0	0	0	0	0	0	0	0	0	0	0.001248	0.00012979	-0.00087377	0.00219095	0.00074287	0.00074287	-0.00156122	-0.00059606	-0.00062604	0.00163576	0.00168339	0.00107282	0.00188146	0.00217567	0	0	0	0	0	0	0	0	0	0	0	0	0	0	0	0	0	0	0	0	0	0	0	0	0	0	0	0	0	0	0	0	0	0	0	0
0.15322658	0	0	0	0	0	0	0	0	0	0	0	0	0	0	0	0	0	0	0	0	0	0	0.00127213	0.00015687	-0.00084717	0.00221918	0.00072198	0.00072198	-0.00156818	-0.00057343	-0.00060468	0.00165655	0.00170394	0.00109438	0.00190099	0.0021981	0	0	0	0	0	0	0	0	0	0	0	0	0	0	0	0	0	0	0	0	0	0	0	0	0	0	0	0	0	0	0	0	0	0	0	0
0.15617325	0	0	0	0	0	0	0	0	0	0	0	0	0	0	0	0	0	0	0	0	0	0	0.00129797	0.0001872	-0.00081897	0.00224829	0.00070059	0.00070059	-0.00157588	-0.00054848	-0.00058079	0.00167899	0.00172609	0.00111549	0.00192546	0.00222138	0	0	0	0	0	0	0	0	0	0	0	0	0	0	0	0	0	0	0	0	0	0	0	0	0	0	0	0	0	0	0	0	0	0	0	0
0.15911991	0	0	0	0	0	0	0	0	0	0	0	0	0	0	0	0	0	0	0	0	0	0	0.00132464	0.00021655	-0.00079026	0.00227707	0.00067947	0.00067947	-0.00158412	-0.00052182	-0.00055511	0.00170242	0.00174914	0.00113796	0.00194835	0.00223923	0	0	0	0	0	0	0	0	0	0	0	0	0	0	0	0	0	0	0	0	0	0	0	0	0	0	0	0	0	0	0	0	0	0	0	0
0.16206657	0	0	0	0	0	0	0	0	0	0	0	0	0	0	0	0	0	0	0	0	0	0	0.00135115	0.00024502	-0.00076226	0.0022738	0.00065941	0.00065941	-0.00159262	-0.00049412	-0.00052749	0.00172605	0.00177232	0.00116114	0.001972	0.00226907	0	0	0	0	0	0	0	0	0	0	0	0	0	0	0	0	0	0	0	0	0	0	0	0	0	0	0	0	0	0	0	0	0	0	0	0
0.16501324	0	0	0	0	0	0	0	0	0	0	0	0	0	0	0	0	0	0	0	0	0	0	0.00137644	0.00027124	-0.00073631	0.00229911	0.00064123	0.00064123	-0.00160103	-0.00046616	-0.00049912	0.00174908	0.00179667	0.00118845	0.00200138	0.00229986	0	0	0	0	0	0	0	0	0	0	0	0	0	0	0	0	0	0	0	0	0	0	0	0	0	0	0	0	0	0	0	0	0	0	0	0
0.1679599	0	0	0	0	0	0	0	0	0	0	0	0	0	0	0	0	0	0	0	0	0	0	0.00139939	0.00029384	-0.00071375	0.00231987	0.0006257	0.0006257	-0.001609	-0.00042652	-0.00045361	0.00177064	0.00181964	0.00121048	0.00202397	0.00233077	0	0	0	0	0	0	0	0	0	0	0	0	0	0	0	0	0	0	0	0	0	0	0	0	0	0	0	0	0	0	0	0	0	0	0	0
0.17090657	0	0	0	0	0	0	0	0	0	0	0	0	0	0	0	0	0	0	0	0	0	0	0.00142355	0.00031168	-0.00069596	0.00233469	0.00061353	0.00061353	-0.00161609	-0.00040037	-0.00042633	0.00179466	0.00183807	0.00123101	0.00204515	0.00236088	0	0	0	0	0	0	0	0	0	0	0	0	0	0	0	0	0	0	0	0	0	0	0	0	0	0	0	0	0	0	0	0	0	0	0	0
0.17385323	0	0	0	0	0	0	0	0	0	0	0	0	0	0	0	0	0	0	0	0	0	0	0.00143829	0.00032275	-0.00068421	0.00234231	0.0006053	0.0006053	-0.00162191	-0.00037648	-0.00040065	0.00181069	0.00185328	0.00124934	0.0020642	0.00237684	0	0	0	0	0	0	0	0	0	0	0	0	0	0	0	0	0	0	0	0	0	0	0	0	0	0	0	0	0	0	0	0	0	0	0	0
0.1767999	0	0	0	0	0	0	0	0	0	0	0	0	0	0	0	0	0	0	0	0	0	0	0.00144482	0.00032634	-0.00068408	0.00234163	0.00060147	0.00060147	-0.00162606	-0.00035557	-0.00037726	0.00182286	0.00186456	0.00126478	0.00208043	0.00240376	0	0	0	0	0	0	0	0	0	0	0	0	0	0	0	0	0	0	0	0	0	0	0	0	0	0	0	0	0	0	0	0	0	0	0	0
0.17974656	0	0	0	0	0	0	0	0	0	0	0	0	0	0	0	0	0	0	0	0	0	0	0.00144735	0.00032145	-0.00068743	0.00233177	0.00060231	0.00060231	-0.0016282	-0.00033825	-0.00035678	0.00183055	0.00187128	0.00127674	0.00209325	0.00242688	0	0	0	0	0	0	0	0	0	0	0	0	0	0	0	0	0	0	0	0	0	0	0	0	0	0	0	0	0	0	0	0	0	0	0	0
0.18269323	0	0	0	0	0	0	0	0	0	0	0	0	0	0	0	0	0	0	0	0	0	0	0.00144278	0.00030735	-0.00069956	0.00231215	0.0006079	0.0006079	-0.00162808	-0.00032503	-0.00033975	0.00183325	0.00187294	0.00128472	0.00210213	0.00244531	0	0	0	0	0	0	0	0	0	0	0	0	0	0	0	0	0	0	0	0	0	0	0	0	0	0	0	0	0	0	0	0	0	0	0	0
0.18563989	0	0	0	0	0	0	0	0	0	0	0	0	0	0	0	0	0	0	0	0	0	0	0.00143792	0.00028358	-0.0007209	0.00228251	0.00061812	0.00061812	-0.00162553	-0.00031627	-0.00032658	0.0018306	0.00186918	0.00128832	0.00210664	0.00245825	0	0	0	0	0	0	0	0	0	0	0	0	0	0	0	0	0	0	0	0	0	0	0	0	0	0	0	0	0	0	0	0	0	0	0	0
0.18858656	0	0	0	0	0	0	0	0	0	0	0	0	0	0	0	0	0	0	0	0	0	0	0.00141802	0.00025001	-0.00075155	0.00224296	0.00063264	0.00063264	-0.0016205	-0.00031218	-0.00031758	0.0018224	0.0018598	0.00128729	0.00210649	0.002465	0	0	0	0	0	0	0	0	0	0	0	0	0	0	0	0	0	0	0	0	0	0	0	0	0	0	0	0	0	0	0	0	0	0	0	0
0.19153323	0	0	0	0	0	0	0	0	0	0	0	0	0	0	0	0	0	0	0	0	0	0	0.00139008	0.00020687	-0.00079126	0.00219397	0.00065093	0.00065093	-0.00161461	-0.00031282	-0.00031289	0.00180863	0.0018448	0.00128152	0.00210153	0.00246507	0	0	0	0	0	0	0	0	0	0	0	0	0	0	0	0	0	0	0	0	0	0	0	0	0	0	0	0	0	0	0	0	0	0	0	0
0.19447989	0	0	0	0	0	0	0	0	0	0	0	0	0	0	0	0	0	0	0	0	0	0	0.00135431	0.00016059	-0.00083943	0.00213643	0.00067231	0.00067231	-0.00160688	-0.00031809	-0.00031255	0.00178945	0.00182435	0.00127105	0.00209174	0.00245815	0	0	0	0	0	0	0	0	0	0	0	0	0	0	0	0	0	0	0	0	0	0	0	0	0	0	0	0	0	0	0	0	0	0	0	0
0.19742656	0	0	0	0	0	0	0	0	0	0	0	0	0	0	0	0	0	0	0	0	0	0	0.0013112	0.00010099	-0.00089062	0.00207156	0.00069596	0.00069596	-0.00159728	-0.00032776	-0.00031646	0.00176521	0.00179881	0.00125605	0.00207728	0.00244414	0	0	0	0	0	0	0	0	0	0	0	0	0	0	0	0	0	0	0	0	0	0	0	0	0	0	0	0	0	0	0	0	0	0	0	0
0.20037322	0	0	0	0	0	0	0	0	0	0	0	0	0	0	0	0	0	0	0	0	0	0	0.0012615	0.0000346	-0.00095462	0.00200085	0.00072096	0.00072096	-0.00158616	-0.00034148	-0.00032443	0.00173641	0.00176871	0.00123684	0.00205842	0.00242317	0	0	0	0	0	0	0	0	0	0	0	0	0	0	0	0	0	0	0	0	0	0	0	0	0	0	0	0	0	0	0	0	0	0	0	0
0.20331989	0	0	0	0	0	0	0	0	0	0	0	0	0	0	0	0	0	0	0	0	0	0	0.00120617	-0.00003717	-0.00102368	0.00192597	0.00074558	0.00074558	-0.00157398	-0.00035885	-0.00033621	0.00170367	0.00173469	0.00121381	0.00203556	0.00239557	0	0	0	0	0	0	0	0	0	0	0	0	0	0	0	0	0	0	0	0	0	0	0	0	0	0	0	0	0	0	0	0	0	0	0	0
0.20626655	0	0	0	0	0	0	0	0	0	0	0	0	0	0	0	0	0	0	0	0	0	0	0.00114633	-0.00013804	-0.00109635	0.00184874	0.00076817	0.00076817	-0.00156125	-0.00037945	-0.0003515	0.00166771	0.00169748	0.00118743	0.00200915	0.00236179	0	0	0	0	0	0	0	0	0	0	0	0	0	0	0	0	0	0	0	0	0	0	0	0	0	0	0	0	0	0	0	0	0	0	0	0
0.20921322	0	0	0	0	0	0	0	0	0	0	0	0	0	0	0	0	0	0	0	0	0	0	0.00104754	-0.00021734	-0.00117122	0.00177097	0.00078903	0.00078903	-0.00154854	-0.00040287	-0.00037005	0.00162925	0.00165784	0.00115816	0.00197968	0.00232239	0	0	0	0	0	0	0	0	0	0	0	0	0	0	0	0	0	0	0	0	0	0	0	0	0	0	0	0	0	0	0	0	0	0	0	0
0.21215988	0	0	0	0	0	0	0	0	0	0	0	0	0	0	0	0	0	0	0	0	0	0	0.00098157	-0.00029747	-0.00124701	0.00169439	0.00080725	0.00080725	-0.00153645	-0.0004288	-0.00039172	0.00158897	0.00161647	0.0011264	0.00194759	0.00227783	0	0	0	0	0	0	0	0	0	0	0	0	0	0	0	0	0	0	0	0	0	0	0	0	0	0	0	0	0	0	0	0	0	0	0	0
0.21510655	0	0	0	0	0	0	0	0	0	0	0	0	0	0	0	0	0	0	0	0	0	0	0.00091432	-0.00037726	-0.00131677	0.0016205	0.00082195	0.00082195	-0.00152559	-0.00045713	-0.00041651	0.00154738	0.00157391	0.00109237	0.00191315	0.00222841	0	0	0	0	0	0	0	0	0	0	0	0	0	0	0	0	0	0	0	0	0	0	0	0	0	0	0	0	0	0	0	0	0	0	0	0
0.21805321	0	0	0	0	0	0	0	0	0	0	0	0	0	0	0	0	0	0	0	0	0	0	0.00084638	-0.00045593	-0.0013904	0.00155044	0.00083225	0.00083225	-0.00151657	-0.00048804	-0.00044474	0.00150472	0.00153042	0.00105605	0.00187638	0.00217402	0	0	0	0	0	0	0	0	0	0	0	0	0	0	0	0	0	0	0	0	0	0	0	0	0	0	0	0	0	0	0	0	0	0	0	0
0.22099988	0	0	0	0	0	0	0	0	0	0	0	0	0	0	0	0	0	0	0	0	0	0	0.00077813	-0.00053294	-0.00146321	0.00148502	0.0008374	0.0008374	-0.00151001	-0.00052185	-0.00047679	0.0014611	0.00148615	0.00101734	0.00183722	0.00211452	0	0	0	0	0	0	0	0	0	0	0	0	0	0	0	0	0	0	0	0	0	0	0	0	0	0	0	0	0	0	0	0	0	0	0	0
0.22394654	0	0	0	0	0	0	0	0	0	0	0	0	0	0	0	0	0	0	0	0	0	0	0.00071121	-0.00060658	-0.00153353	0.00142549	0.00083737	0.00083737	-0.00150631	-0.00055794	-0.00051201	0.00141747	0.00144206	0.00097713	0.00179662	0.00205156	0	0	0	0	0	0	0	0	0	0	0	0	0	0	0	0	0	0	0	0	0	0	0	0	0	0	0	0	0	0	0	0	0	0	0	0
0.22689321	0	0	0	0	0	0	0	0	0	0	0	0	0	0	0	0	0	0	0	0	0	0	0.0006482	-0.00067429	-0.0015934	0.00137352	0.0008327	0.0008327	-0.00150541	-0.00059473	-0.00054871	0.00137554	0.00139986	0.00093717	0.00175632	0.00198813	0	0	0	0	0	0	0	0	0	0	0	0	0	0	0	0	0	0	0	0	0	0	0	0	0	0	0	0	0	0	0	0	0	0	0	0
0.22983987	0	0	0	0	0	0	0	0	0	0	0	0	0	0	0	0	0	0	0	0	0	0	0.00059062	-0.0007346	-0.00165177	0.00133015	0.00082369	0.00082369	-0.0015072	-0.00063127	-0.00058592	0.00133633	0.00136059	0.00089844	0.00171736	0.00192597	0	0	0	0	0	0	0	0	0	0	0	0	0	0	0	0	0	0	0	0	0	0	0	0	0	0	0	0	0	0	0	0	0	0	0	0
0.23278654	0	0	0	0	0	0	0	0	0	0	0	0	0	0	0	0	0	0	0	0	0	0	0.00053907	-0.00078697	-0.00170339	0.00129572	0.00081056	0.00081056	-0.00151158	-0.00066724	-0.00062332	0.00130021	0.00132459	0.00086129	0.00168011	0.00186581	0	0	0	0	0	0	0	0	0	0	0	0	0	0	0	0	0	0	0	0	0	0	0	0	0	0	0	0	0	0	0	0	0	0	0	0
0.2357332	0	0	0	0	0	0	0	0	0	0	0	0	0	0	0	0	0	0	0	0	0	0	0.00049394	-0.00083106	-0.00174795	0.00127032	0.00079361	0.00079361	-0.00151833	-0.00070234	-0.00066055	0.00126744	0.00129211	0.00082604	0.00164489	0.00180826	0	0	0	0	0	0	0	0	0	0	0	0	0	0	0	0	0	0	0	0	0	0	0	0	0	0	0	0	0	0	0	0	0	0	0	0
0.23867987	0	0	0	0	0	0	0	0	0	0	0	0	0	0	0	0	0	0	0	0	0	0	0.00045539	-0.00086681	-0.00178533	0.00125375	0.00077327	0.00077327	-0.00152711	-0.00073629	-0.00069729	0.00123816	0.0012633	0.0007929	0.00161192	0.00175381	0	0	0	0	0	0	0	0	0	0	0	0	0	0	0	0	0	0	0	0	0	0	0	0	0	0	0	0	0	0	0	0	0	0	0	0
0.24162653	0	0	0	0	0	0	0	0	0	0	0	0	0	0	0	0	0	0	0	0	0	0	0.00042336	-0.0008944	-0.00181563	0.00124562	0.00075003	0.00075003	-0.00153752	-0.00076883	-0.00073324	0.00121239	0.00123815	0.00076203	0.00158133	0.00170276	0	0	0	0	0	0	0	0	0	0	0	0	0	0	0	0	0	0	0	0	0	0	0	0	0	0	0	0	0	0	0	0	0	0	0	0
0.24457319	0	0	0	0	0	0	0	0	0	0	0	0	0	0	0	0	0	0	0	0	0	0	0.00039758	-0.00091424	-0.00183912	0.00124527	0.00072443	0.00072443	-0.0015491	-0.00079975	-0.00076811	0.00119009	0.00121659	0.0007335	0.00155317	0.00165525	0	0	0	0	0	0	0	0	0	0	0	0	0	0	0	0	0	0	0	0	0	0	0	0	0	0	0	0	0	0	0	0	0	0	0	0
0.24751986	0	0	0	0	0	0	0	0	0	0	0	0	0	0	0	0	0	0	0	0	0	0	0.00037763	-0.00092691	-0.00185624	0.00125192	0.00069703	0.00069703	-0.00156137	-0.0008288	-0.00080161	0.0011711	0.00119845	0.00070736	0.00152748	0.00161136	0	0	0	0	0	0	0	0	0	0	0	0	0	0	0	0	0	0	0	0	0	0	0	0	0	0	0	0	0	0	0	0	0	0	0	0
0.25046652	0	0	0	0	0	0	0	0	0	0	0	0	0	0	0	0	0	0	0	0	0	0	0.00036302	-0.00093311	-0.00186752	0.00126462	0.00066843	0.00066843	-0.00157387	-0.00085578	-0.00083342	0.00115527	0.00118354	0.00068365	0.00150425	0.00157112	0	0	0	0	0	0	0	0	0	0	0	0	0	0	0	0	0	0	0	0	0	0	0	0	0	0	0	0	0	0	0	0	0	0	0	0
0.25341319	0	0	0	0	0	0	0	0	0	0	0	0	0	0	0	0	0	0	0	0	0	0	0.00035318	-0.00093363	-0.00187353	0.00128239	0.00063926	0.00063926	-0.0015862	-0.00088046	-0.00086325	0.0011424	0.00117163	0.00066237	0.00148348	0.00153453	0	0	0	0	0	0	0	0	0	0	0	0	0	0	0	0	0	0	0	0	0	0	0	0	0	0	0	0	0	0	0	0	0	0	0	0
0.25635986	0	0	0	0	0	0	0	0	0	0	0	0	0	0	0	0	0	0	0	0	0	0	0.00034757	-0.00092927	-0.00187491	0.00130418	0.00061011	0.00061011	-0.001598	-0.00090267	-0.0008908	0.0011323	0.0011625	0.00064356	0.00146517	0.00150166	0	0	0	0	0	0	0	0	0	0	0	0	0	0	0	0	0	0	0	0	0	0	0	0	0	0	0	0	0	0	0	0	0	0	0	0
0.25930652	0	0	0	0	0	0	0	0	0	0	0	0	0	0	0	0	0	0	0	0	0	0	0.00034567	-0.00092078	-0.00187222	0.00132897	0.00058159	0.00058159	-0.00160902	-0.00092225	-0.00091579	0.00112476	0.00115593	0.00062726	0.00144933	0.00147258	0	0	0	0	0	0	0	0	0	0	0	0	0	0	0	0	0	0	0	0	0	0	0	0	0	0	0	0	0	0	0	0	0	0	0	0
0.26225318	0	0	0	0	0	0	0	0	0	0	0	0	0	0	0	0	0	0	0	0	0	0	0.00034702	-0.00090889	-0.001866	0.00135577	0.00055431	0.00055431	-0.00161903	-0.00093908	-0.00093797	0.0011196	0.00115172	0.0006135	0.00143599	0.00144747	0	0	0	0	0	0	0	0	0	0	0	0	0	0	0	0	0	0	0	0	0	0	0	0	0	0	0	0	0	0	0	0	0	0	0	0
0.26519985	0	0	0	0	0	0	0	0	0	0	0	0	0	0	0	0	0	0	0	0	0	0	0.00035125	-0.00089421	-0.0018567	0.00138371	0.00052888	0.00052888	-0.00162788	-0.00095309	-0.00095715	0.00111668	0.00114968	0.00060234	0.00142518	0.00142651	0	0	0	0	0	0	0	0	0	0	0	0	0	0	0	0	0	0	0	0	0	0	0	0	0	0	0	0	0	0	0	0	0	0	0	0
0.26814651	0	0	0	0	0	0	0	0	0	0	0	0	0	0	0	0	0	0	0	0	0	0	0.00035803	-0.0008773	-0.00184472	0.00141195	0.00050588	0.00050588	-0.00163546	-0.00096432	-0.00097322	0.00111581	0.00114965	0.00059377	0.00141689	0.0014099	0	0	0	0	0	0	0	0	0	0	0	0	0	0	0	0	0	0	0	0	0	0	0	0	0	0	0	0	0	0	0	0	0	0	0	0
0.27109318	0	0	0	0	0	0	0	0	0	0	0	0	0	0	0	0	0	0	0	0	0	0	0.00043443	-0.00085862	-0.00183036	0.00143981	0.00048586	0.00048586	-0.00164164	-0.00097287	-0.00098618	0.00111682	0.00115143	0.00058777	0.00141108	0.00139782	0	0	0	0	0	0	0	0	0	0	0	0	0	0	0	0	0	0	0	0	0	0	0	0	0	0	0	0	0	0	0	0	0	0	0	0
0.27403985	0	0	0	0	0	0	0	0	0	0	0	0	0	0	0	0	0	0	0	0	0	0	0.0004445	-0.0008401	-0.00181566	0.00146615	0.00046812	0.00046812	-0.00164671	-0.00097988	-0.00099723	0.00111851	0.00115383	0.00058307	0.00140652	0.00138806	0	0	0	0	0	0	0	0	0	0	0	0	0	0	0	0	0	0	0	0	0	0	0	0	0	0	0	0	0	0	0	0	0	0	0	0
0.27698651	0	0	0	0	0	0	0	0	0	0	0	0	0	0	0	0	0	0	0	0	0	0	0.00045342	-0.00082334	-0.00180239	0.00149015	0.00045182	0.00045182	-0.00165104	-0.00098621	-0.00100734	0.00111994	0.00115589	0.00057865	0.00140219	0.00137873	0	0	0	0	0	0	0	0	0	0	0	0	0	0	0	0	0	0	0	0	0	0	0	0	0	0	0	0	0	0	0	0	0	0	0	0
0.27993317	0	0	0	0	0	0	0	0	0	0	0	0	0	0	0	0	0	0	0	0	0	0	0.0004617	-0.00080794	-0.00179006	0.00151189	0.0004374	0.0004374	-0.0016546	-0.00099144	-0.00101596	0.00112152	0.00115803	0.000575	0.00139861	0.00137076	0	0	0	0	0	0	0	0	0	0	0	0	0	0	0	0	0	0	0	0	0	0	0	0	0	0	0	0	0	0	0	0	0	0	0	0
0.28287984	0	0	0	0	0	0	0	0	0	0	0	0	0	0	0	0	0	0	0	0	0	0	0.00046985	-0.00073914	-0.00177821	0.00153149	0.00042521	0.00042521	-0.0016574	-0.00099524	-0.00102272	0.00112357	0.00116056	0.00057255	0.00139618	0.00136492	0	0	0	0	0	0	0	0	0	0	0	0	0	0	0	0	0	0	0	0	0	0	0	0	0	0	0	0	0	0	0	0	0	0	0	0
0.28582651	0	0	0	0	0	0	0	0	0	0	0	0	0	0	0	0	0	0	0	0	0	0	0.00047817	-0.00072551	-0.00176659	0.00154907	0.0004154	0.0004154	-0.00165947	-0.00099749	-0.00102745	0.00112628	0.00116368	0.00057146	0.00139511	0.00136159	0	0	0	0	0	0	0	0	0	0	0	0	0	0	0	0	0	0	0	0	0	0	0	0	0	0	0	0	0	0	0	0	0	0	0	0
0.28877317	0	0	0	0	0	0	0	0	0	0	0	0	0	0	0	0	0	0	0	0	0	0	0.00048677	-0.00071243	-0.00175507	0.00156478	0.00040792	0.00040792	-0.00166088	-0.00099819	-0.00103016	0.00112971	0.00116745	0.0005718	0.00139543	0.00136086	0	0	0	0	0	0	0	0	0	0	0	0	0	0	0	0	0	0	0	0	0	0	0	0	0	0	0	0	0	0	0	0	0	0	0	0
0.29171983	0	0	0	0	0	0	0	0	0	0	0	0	0	0	0	0	0	0	0	0	0	0	0.0004957	-0.0006998	-0.00174362	0.0015788	0.00040263	0.00040263	-0.00166174	-0.00099743	-0.00103097	0.00113384	0.00117185	0.00057349	0.00139709	0.00136261	0	0	0	0	0	0	0	0	0	0	0	0	0	0	0	0	0	0	0	0	0	0	0	0	0	0	0	0	0	0	0	0	0	0	0	0
0.2946665	0	0	0	0	0	0	0	0	0	0	0	0	0	0	0	0	0	0	0	0	0	0	0.00050492	-0.0006876	-0.00173224	0.0015913	0.0003993	0.0003993	-0.00166215	-0.00099536	-0.00103006	0.00113862	0.00117686	0.00057642	0.00139999	0.00136662	0	0	0	0	0	0	0	0	0	0	0	0	0	0	0	0	0	0	0	0	0	0	0	0	0	0	0	0	0	0	0	0	0	0	0	0
0.29761317	0	0	0	0	0	0	0	0	0	0	0	0	0	0	0	0	0	0	0	0	0	0	0.0005144	-0.00067577	-0.00172096	0.00160249	0.00039762	0.00039762	-0.0016622	-0.00099213	-0.00102764	0.00114397	0.00118238	0.00058042	0.00140395	0.00137256	0	0	0	0	0	0	0	0	0	0	0	0	0	0	0	0	0	0	0	0	0	0	0	0	0	0	0	0	0	0	0	0	0	0	0	0
0.30055983	0	0	0	0	0	0	0	0	0	0	0	0	0	0	0	0	0	0	0	0	0	0	0.00052406	-0.00066429	-0.00170978	0.0016126	0.00039725	0.00039725	-0.00166199	-0.00098794	-0.00102397	0.00114979	0.00118833	0.00058531	0.00140881	0.00138011	0	0	0	0	0	0	0	0	0	0	0	0	0	0	0	0	0	0	0	0	0	0	0	0	0	0	0	0	0	0	0	0	0	0	0	0
0.30350649	0	0	0	0	0	0	0	0	0	0	0	0	0	0	0	0	0	0	0	0	0	0	0.00053386	-0.00065312	-0.00169873	0.00162184	0.00039788	0.00039788	-0.00166161	-0.00098298	-0.0010193	0.001156	0.00119464	0.00059092	0.00141438	0.00138891	0	0	0	0	0	0	0	0	0	0	0	0	0	0	0	0	0	0	0	0	0	0	0	0	0	0	0	0	0	0	0	0	0	0	0	0
0.30645316	0	0	0	0	0	0	0	0	0	0	0	0	0	0	0	0	0	0	0	0	0	0	0.00054372	-0.00064218	-0.00168779	0.00163046	0.0003992	0.0003992	-0.00166113	-0.00097742	-0.00101386	0.0011625	0.0012012	0.00059705	0.00142049	0.00139861	0	0	0	0	0	0	0	0	0	0	0	0	0	0	0	0	0	0	0	0	0	0	0	0	0	0	0	0	0	0	0	0	0	0	0	0
0.30939983	0	0	0	0	0	0	0	0	0	0	0	0	0	0	0	0	0	0	0	0	0	0	0.00055363	-0.00063142	-0.00167696	0.00163869	0.0004009	0.0004009	-0.00166062	-0.00097143	-0.0010079	0.0011692	0.00120795	0.00060355	0.00142695	0.00140889	0	0	0	0	0	0	0	0	0	0	0	0	0	0	0	0	0	0	0	0	0	0	0	0	0	0	0	0	0	0	0	0	0	0	0	0
0.31234649	0	0	0	0	0	0	0	0	0	0	0	0	0	0	0	0	0	0	0	0	0	0	0.00056356	-0.00062074	-0.00166618	0.00164679	0.0004027	0.0004027	-0.00166014	-0.00096519	-0.00100163	0.00117604	0.00121483	0.00061025	0.00143364	0.00141945	0	0	0	0	0	0	0	0	0	0	0	0	0	0	0	0	0	0	0	0	0	0	0	0	0	0	0	0	0	0	0	0	0	0	0	0
0.31529315	0	0	0	0	0	0	0	0	0	0	0	0	0	0	0	0	0	0	0	0	0	0	0.00057353	-0.00061002	-0.00165539	0.001655	0.00040435	0.00040435	-0.00165975	-0.0009588	-0.00099523	0.00118298	0.0012218	0.00061704	0.00144041	0.00143004	0	0	0	0	0	0	0	0	0	0	0	0	0	0	0	0	0	0	0	0	0	0	0	0	0	0	0	0	0	0	0	0	0	0	0	0
0.31823982	0	0	0	0	0	0	0	0	0	0	0	0	0	0	0	0	0	0	0	0	0	0	0.00058356	-0.00059914	-0.00165031	0.0016636	0.00040561	0.00040561	-0.00165948	-0.00095237	-0.00098886	0.00118998	0.00122884	0.00062381	0.00144717	0.00144045	0	0	0	0	0	0	0	0	0	0	0	0	0	0	0	0	0	0	0	0	0	0	0	0	0	0	0	0	0	0	0	0	0	0	0	0
0.32118648	0	0	0	0	0	0	0	0	0	0	0	0	0	0	0	0	0	0	0	0	0	0	0.00059371	-0.00058794	-0.00163908	0.00167283	0.00040628	0.00040628	-0.00165938	-0.00094598	-0.00098265	0.00119706	0.00123595	0.0006305	0.00145385	0.00145054	0	0	0	0	0	0	0	0	0	0	0	0	0	0	0	0	0	0	0	0	0	0	0	0	0	0	0	0	0	0	0	0	0	0	0	0
0.32413315	0	0	0	0	0	0	0	0	0	0	0	0	0	0	0	0	0	0	0	0	0	0	0.00060408	-0.00057632	-0.00162749	0.00168295	0.00040619	0.00040619	-0.00165947	-0.00093969	-0.00097669	0.00120421	0.00124316	0.00063704	0.00146039	0.00146017	0	0	0	0	0	0	0	0	0	0	0	0	0	0	0	0	0	0	0	0	0	0	0	0	0	0	0	0	0	0	0	0	0	0	0	0
0.32707982	0	0	0	0	0	0	0	0	0	0	0	0	0	0	0	0	0	0	0	0	0	0	0.00061475	-0.00056397	-0.00161539	0.00169419	0.00040519	0.00040519	-0.00165979	-0.00093352	-0.00097104	0.00121147	0.00125049	0.00064343	0.00146678	0.00146929	0	0	0	0	0	0	0	0	0	0	0	0	0	0	0	0	0	0	0	0	0	0	0	0	0	0	0	0	0	0	0	0	0	0	0	0
0.33002648	0	0	0	0	0	0	0	0	0	0	0	0	0	0	0	0	0	0	0	0	0	0	0.00062582	-0.00055079	-0.00160264	0.00170679	0.00040315	0.00040315	-0.00166035	-0.00092746	-0.00096574	0.00121888	0.001258	0.00064966	0.00147301	0.00147786	0	0	0	0	0	0	0	0	0	0	0	0	0	0	0	0	0	0	0	0	0	0	0	0	0	0	0	0	0	0	0	0	0	0	0	0
0.33297314	0	0	0	0	0	0	0	0	0	0	0	0	0	0	0	0	0	0	0	0	0	0	0.00063741	-0.00053661	-0.00158906	0.00172094	0.0004	0.0004	-0.00166116	-0.00092151	-0.0009608	0.00122651	0.00126575	0.00065575	0.0014791	0.00148589	0	0	0	0	0	0	0	0	0	0	0	0	0	0	0	0	0	0	0	0	0	0	0	0	0	0	0	0	0	0	0	0	0	0	0	0
0.33591981	0	0	0	0	0	0	0	0	0	0	0	0	0	0	0	0	0	0	0	0	0	0	0.00064962	-0.00052128	-0.00157454	0.0017368	0.00039564	0.00039564	-0.00166224	-0.00091561	-0.00095619	0.00123439	0.00127379	0.00066173	0.00148508	0.0014934	0	0	0	0	0	0	0	0	0	0	0	0	0	0	0	0	0	0	0	0	0	0	0	0	0	0	0	0	0	0	0	0	0	0	0	0
0.33886648	0	0	0	0	0	0	0	0	0	0	0	0	0	0	0	0	0	0	0	0	0	0	0.00066252	-0.00050469	-0.00155895	0.00175448	0.00039007	0.00039007	-0.00166358	-0.00090973	-0.00095187	0.0012426	0.00128217	0.00066765	0.00149099	0.00150043	0	0	0	0	0	0	0	0	0	0	0	0	0	0	0	0	0	0	0	0	0	0	0	0	0	0	0	0	0	0	0	0	0	0	0	0
0.34181314	0	0	0	0	0	0	0	0	0	0	0	0	0	0	0	0	0	0	0	0	0	0	0.00067617	-0.00048678	-0.00154221	0.00177403	0.00038326	0.00038326	-0.00166518	-0.00090381	-0.00094781	0.00125115	0.00129093	0.00067353	0.00149687	0.00150704	0	0	0	0	0	0	0	0	0	0	0	0	0	0	0	0	0	0	0	0	0	0	0	0	0	0	0	0	0	0	0	0	0	0	0	0
0.3447598	0	0	0	0	0	0	0	0	0	0	0	0	0	0	0	0	0	0	0	0	0	0	0.00069059	-0.0004675	-0.00152428	0.00179545	0.00037525	0.00037525	-0.00166702	-0.00089782	-0.00094394	0.00126008	0.00130008	0.00067943	0.00150273	0.00151328	0	0	0	0	0	0	0	0	0	0	0	0	0	0	0	0	0	0	0	0	0	0	0	0	0	0	0	0	0	0	0	0	0	0	0	0
0.34770647	0	0	0	0	0	0	0	0	0	0	0	0	0	0	0	0	0	0	0	0	0	0	0.00070578	-0.0004469	-0.00150517	0.00181866	0.00036611	0.00036611	-0.00166907	-0.0008917	-0.00094022	0.00126938	0.00130964	0.00068536	0.00150862	0.00151921	0	0	0	0	0	0	0	0	0	0	0	0	0	0	0	0	0	0	0	0	0	0	0	0	0	0	0	0	0	0	0	0	0	0	0	0
0.35065314	0	0	0	0	0	0	0	0	0	0	0	0	0	0	0	0	0	0	0	0	0	0	0.00072169	-0.00042504	-0.00148493	0.00184351	0.00035593	0.00035593	-0.00167131	-0.00088543	-0.00093659	0.00127904	0.00131958	0.00069134	0.00151454	0.00152488	0	0	0	0	0	0	0	0	0	0	0	0	0	0	0	0	0	0	0	0	0	0	0	0	0	0	0	0	0	0	0	0	0	0	0	0
0.3535998	0	0	0	0	0	0	0	0	0	0	0	0	0	0	0	0	0	0	0	0	0	0	0.00073823	-0.00040205	-0.00146366	0.00186981	0.00034484	0.00034484	-0.00167369	-0.000879	-0.00093301	0.00128903	0.00132986	0.00069739	0.00152051	0.00153034	0	0	0	0	0	0	0	0	0	0	0	0	0	0	0	0	0	0	0	0	0	0	0	0	0	0	0	0	0	0	0	0	0	0	0	0
0.35654646	0	0	0	0	0	0	0	0	0	0	0	0	0	0	0	0	0	0	0	0	0	0	0.0007553	-0.00037812	-0.0014415	0.00189729	0.00033298	0.00033298	-0.00167618	-0.00087238	-0.00092942	0.00129929	0.00134042	0.00070352	0.00152651	0.00153564	0	0	0	0	0	0	0	0	0	0	0	0	0	0	0	0	0	0	0	0	0	0	0	0	0	0	0	0	0	0	0	0	0	0	0	0
0.35949313	0	0	0	0	0	0	0	0	0	0	0	0	0	0	0	0	0	0	0	0	0	0	0.00077274	-0.00035348	-0.00141865	0.00192564	0.00032054	0.00032054	-0.00167873	-0.00086558	-0.00092577	0.00130975	0.00135118	0.00070971	0.00153256	0.00154081	0	0	0	0	0	0	0	0	0	0	0	0	0	0	0	0	0	0	0	0	0	0	0	0	0	0	0	0	0	0	0	0	0	0	0	0
0.3624398	0	0	0	0	0	0	0	0	0	0	0	0	0	0	0	0	0	0	0	0	0	0	0.0007904	-0.00032838	-0.00139533	0.0019545	0.00030772	0.00030772	-0.00168131	-0.00085861	-0.00092204	0.00132033	0.00136207	0.00071595	0.00153863	0.00154591	0	0	0	0	0	0	0	0	0	0	0	0	0	0	0	0	0	0	0	0	0	0	0	0	0	0	0	0	0	0	0	0	0	0	0	0
0.36538646	0	0	0	0	0	0	0	0	0	0	0	0	0	0	0	0	0	0	0	0	0	0	0.0008081	-0.00030313	-0.00137182	0.00198349	0.00029472	0.00029472	-0.00168388	-0.00085148	-0.00091818	0.00133094	0.00137298	0.00072224	0.00154472	0.00155097	0	0	0	0	0	0	0	0	0	0	0	0	0	0	0	0	0	0	0	0	0	0	0	0	0	0	0	0	0	0	0	0	0	0	0	0
0.36833312	0	0	0	0	0	0	0	0	0	0	0	0	0	0	0	0	0	0	0	0	0	0	0.00082563	-0.00027803	-0.00134839	0.00201222	0.00028177	0.00028177	-0.00168641	-0.00084423	-0.00091416	0.00134149	0.00138382	0.00072855	0.0015508	0.00155604	0	0	0	0	0	0	0	0	0	0	0	0	0	0	0	0	0	0	0	0	0	0	0	0	0	0	0	0	0	0	0	0	0	0	0	0
0.37127979	0	0	0	0	0	0	0	0	0	0	0	0	0	0	0	0	0	0	0	0	0	0	0.00084283	-0.00025339	-0.00132532	0.00204027	0.00026911	0.00026911	-0.00168886	-0.0008369	-0.00090998	0.00135189	0.00139449	0.00073486	0.00155688	0.00156118	0	0	0	0	0	0	0	0	0	0	0	0	0	0	0	0	0	0	0	0	0	0	0	0	0	0	0	0	0	0	0	0	0	0	0	0
0.37422646	0	0	0	0	0	0	0	0	0	0	0	0	0	0	0	0	0	0	0	0	0	0	0.00085951	-0.00023519	-0.00130289	0.00206728	0.00025696	0.00025696	-0.0016912	-0.00082954	-0.00090561	0.00136205	0.0014049	0.00074115	0.00156291	0.00156641	0	0	0	0	0	0	0	0	0	0	0	0	0	0	0	0	0	0	0	0	0	0	0	0	0	0	0	0	0	0	0	0	0	0	0	0
0.37717312	0	0	0	0	0	0	0	0	0	0	0	0	0	0	0	0	0	0	0	0	0	0	0.00087553	-0.00021224	-0.00128135	0.00209291	0.00024553	0.00024553	-0.00169341	-0.00082218	-0.00090107	0.00137188	0.00141496	0.00074741	0.00156891	0.0015718	0	0	0	0	0	0	0	0	0	0	0	0	0	0	0	0	0	0	0	0	0	0	0	0	0	0	0	0	0	0	0	0	0	0	0	0
0.38011978	0	0	0	0	0	0	0	0	0	0	0	0	0	0	0	0	0	0	0	0	0	0	0.00089076	-0.00019055	-0.00126092	0.00211688	0.000235	0.000235	-0.00169547	-0.00081488	-0.00089635	0.00138134	0.00142461	0.0007536	0.00157485	0.00157738	0	0	0	0	0	0	0	0	0	0	0	0	0	0	0	0	0	0	0	0	0	0	0	0	0	0	0	0	0	0	0	0	0	0	0	0
0.38306645	0	0	0	0	0	0	0	0	0	0	0	0	0	0	0	0	0	0	0	0	0	0	0.00090512	-0.00017031	-0.00124647	0.00213897	0.00022554	0.00022554	-0.00169736	-0.00080767	-0.00089144	0.00139037	0.00143381	0.00075974	0.00158075	0.00158321	0	0	0	0	0	0	0	0	0	0	0	0	0	0	0	0	0	0	0	0	0	0	0	0	0	0	0	0	0	0	0	0	0	0	0	0
0.38601312	0	0	0	0	0	0	0	0	0	0	0	0	0	0	0	0	0	0	0	0	0	0	0.00091934	-0.00015161	-0.00122821	0.00215906	0.00021726	0.00021726	-0.00169908	-0.00080056	-0.00088634	0.00139897	0.00144255	0.00076583	0.00158661	0.00158934	0	0	0	0	0	0	0	0	0	0	0	0	0	0	0	0	0	0	0	0	0	0	0	0	0	0	0	0	0	0	0	0	0	0	0	0
0.38895978	0	0	0	0	0	0	0	0	0	0	0	0	0	0	0	0	0	0	0	0	0	0	0.00093187	-0.0001345	-0.0012114	0.0021771	0.00021023	0.00021023	-0.00170063	-0.00079356	-0.00088105	0.00140715	0.00145083	0.00077189	0.00159247	0.00159583	0	0	0	0	0	0	0	0	0	0	0	0	0	0	0	0	0	0	0	0	0	0	0	0	0	0	0	0	0	0	0	0	0	0	0	0
0.39190644	0	0	0	0	0	0	0	0	0	0	0	0	0	0	0	0	0	0	0	0	0	0	0.00094353	-0.00011896	-0.00119604	0.0021931	0.00020448	0.00020448	-0.001702	-0.00078668	-0.00087556	0.00141491	0.00145868	0.00077792	0.00159833	0.00160271	0	0	0	0	0	0	0	0	0	0	0	0	0	0	0	0	0	0	0	0	0	0	0	0	0	0	0	0	0	0	0	0	0	0	0	0
0.39485311	0	0	0	0	0	0	0	0	0	0	0	0	0	0	0	0	0	0	0	0	0	0	0.00094644	-0.00010489	-0.00118203	0.00220717	0.00019999	0.00019999	-0.00170319	-0.00077989	-0.00086988	0.0014223	0.00146612	0.00078395	0.00160421	0.00161	0	0	0	0	0	0	0	0	0	0	0	0	0	0	0	0	0	0	0	0	0	0	0	0	0	0	0	0	0	0	0	0	0	0	0	0
0.39779978	0	0	0	0	0	0	0	0	0	0	0	0	0	0	0	0	0	0	0	0	0	0	0.00095662	-0.00009217	-0.00116927	0.00221947	0.00019669	0.00019669	-0.00170421	-0.00077321	-0.00086401	0.00142936	0.00147322	0.00078999	0.00161014	0.00161771	0	0	0	0	0	0	0	0	0	0	0	0	0	0	0	0	0	0	0	0	0	0	0	0	0	0	0	0	0	0	0	0	0	0	0	0
0.40074644	0	0	0	0	0	0	0	0	0	0	0	0	0	0	0	0	0	0	0	0	0	0	0.00096618	-0.00008062	-0.00115758	0.00223021	0.00019446	0.00019446	-0.00170506	-0.0007666	-0.00085798	0.00143614	0.00148001	0.00079605	0.0016161	0.00162579	0	0	0	0	0	0	0	0	0	0	0	0	0	0	0	0	0	0	0	0	0	0	0	0	0	0	0	0	0	0	0	0	0	0	0	0
0.4036931	0	0	0	0	0	0	0	0	0	0	0	0	0	0	0	0	0	0	0	0	0	0	0.00097523	-0.00007004	-0.00114678	0.00223967	0.00019317	0.00019317	-0.00170577	-0.00076008	-0.00085183	0.00144269	0.00148656	0.00080212	0.00162211	0.00163421	0	0	0	0	0	0	0	0	0	0	0	0	0	0	0	0	0	0	0	0	0	0	0	0	0	0	0	0	0	0	0	0	0	0	0	0
0.40663977	0	0	0	0	0	0	0	0	0	0	0	0	0	0	0	0	0	0	0	0	0	0	0.00098389	-0.00006019	-0.00113666	0.00224812	0.0001926	0.0001926	-0.00170634	-0.00075362	-0.00084559	0.00144906	0.00149291	0.0008082	0.00162813	0.00164287	0	0	0	0	0	0	0	0	0	0	0	0	0	0	0	0	0	0	0	0	0	0	0	0	0	0	0	0	0	0	0	0	0	0	0	0
0.40958644	0	0	0	0	0	0	0	0	0	0	0	0	0	0	0	0	0	0	0	0	0	0	0.00099228	-0.00005087	-0.00112701	0.00225589	0.00019255	0.00019255	-0.00170681	-0.00074723	-0.00083931	0.00145529	0.00149912	0.00081428	0.00163416	0.0016517	0	0	0	0	0	0	0	0	0	0	0	0	0	0	0	0	0	0	0	0	0	0	0	0	0	0	0	0	0	0	0	0	0	0	0	0
0.4125331	0	0	0	0	0	0	0	0	0	0	0	0	0	0	0	0	0	0	0	0	0	0	0.0010005	-0.00004183	-0.00111764	0.00226326	0.00019279	0.00019279	-0.00170721	-0.00074092	-0.00083304	0.00146142	0.00150522	0.00082031	0.00164016	0.00166057	0	0	0	0	0	0	0	0	0	0	0	0	0	0	0	0	0	0	0	0	0	0	0	0	0	0	0	0	0	0	0	0	0	0	0	0
0.41547976	0	0	0	0	0	0	0	0	0	0	0	0	0	0	0	0	0	0	0	0	0	0	0.00100863	-0.0000329	-0.00110836	0.00227054	0.00019307	0.00019307	-0.00170757	-0.00073469	-0.00082686	0.00146747	0.00151125	0.00082628	0.00164608	0.00166934	0	0	0	0	0	0	0	0	0	0	0	0	0	0	0	0	0	0	0	0	0	0	0	0	0	0	0	0	0	0	0	0	0	0	0	0
0.41842643	0	0	0	0	0	0	0	0	0	0	0	0	0	0	0	0	0	0	0	0	0	0	0.00101672	-0.00002391	-0.00109904	0.00227795	0.00019319	0.00019319	-0.00170793	-0.00072857	-0.00082083	0.00147345	0.00151721	0.00083212	0.00165187	0.00167789	0	0	0	0	0	0	0	0	0	0	0	0	0	0	0	0	0	0	0	0	0	0	0	0	0	0	0	0	0	0	0	0	0	0	0	0
0.4213731	0	0	0	0	0	0	0	0	0	0	0	0	0	0	0	0	0	0	0	0	0	0	0.00102477	-0.00001477	-0.00108962	0.00228569	0.00019293	0.00019293	-0.00170833	-0.00072262	-0.00081505	0.00147934	0.00152309	0.00083776	0.00165746	0.00168602	0	0	0	0	0	0	0	0	0	0	0	0	0	0	0	0	0	0	0	0	0	0	0	0	0	0	0	0	0	0	0	0	0	0	0	0
0.42431976	0	0	0	0	0	0	0	0	0	0	0	0	0	0	0	0	0	0	0	0	0	0	0.00103278	-0.00000544	-0.00108005	0.00229387	0.00019212	0.00019212	-0.0017088	-0.00071689	-0.00080962	0.00148509	0.00152884	0.00084314	0.00166276	0.00169358	0	0	0	0	0	0	0	0	0	0	0	0	0	0	0	0	0	0	0	0	0	0	0	0	0	0	0	0	0	0	0	0	0	0	0	0
0.42726642	0	0	0	0	0	0	0	0	0	0	0	0	0	0	0	0	0	0	0	0	0	0	0.00104065	0.00000406	-0.00107039	0.00230254	0.00019062	0.00019062	-0.00170935	-0.00071147	-0.00080464	0.00149063	0.00153439	0.00084814	0.00166767	0.00170037	0	0	0	0	0	0	0	0	0	0	0	0	0	0	0	0	0	0	0	0	0	0	0	0	0	0	0	0	0	0	0	0	0	0	0	0
0.43021309	0	0	0	0	0	0	0	0	0	0	0	0	0	0	0	0	0	0	0	0	0	0	0.00104827	0.00001364	-0.00106073	0.00231167	0.00018836	0.00018836	-0.00171	-0.00070646	-0.00080023	0.00149588	0.00153966	0.00085265	0.00167208	0.00170621	0	0	0	0	0	0	0	0	0	0	0	0	0	0	0	0	0	0	0	0	0	0	0	0	0	0	0	0	0	0	0	0	0	0	0	0
0.43315975	0	0	0	0	0	0	0	0	0	0	0	0	0	0	0	0	0	0	0	0	0	0	0.0010555	0.00002313	-0.00105125	0.00232113	0.00018527	0.00018527	-0.00171077	-0.00070197	-0.0007965	0.00150072	0.00154454	0.00085658	0.00167588	0.00171093	0	0	0	0	0	0	0	0	0	0	0	0	0	0	0	0	0	0	0	0	0	0	0	0	0	0	0	0	0	0	0	0	0	0	0	0
0.43610642	0	0	0	0	0	0	0	0	0	0	0	0	0	0	0	0	0	0	0	0	0	0	0.00106217	0.00003233	-0.00104216	0.00233075	0.00018138	0.00018138	-0.00171164	-0.00069811	-0.00079354	0.00150504	0.00154891	0.00085981	0.00167897	0.00171437	0	0	0	0	0	0	0	0	0	0	0	0	0	0	0	0	0	0	0	0	0	0	0	0	0	0	0	0	0	0	0	0	0	0	0	0
0.43905308	0	0	0	0	0	0	0	0	0	0	0	0	0	0	0	0	0	0	0	0	0	0	0.00106807	0.000041	-0.0010337	0.0023403	0.00017672	0.00017672	-0.00171263	-0.00069498	-0.00079146	0.00150871	0.00155263	0.00086224	0.00168125	0.00171639	0	0	0	0	0	0	0	0	0	0	0	0	0	0	0	0	0	0	0	0	0	0	0	0	0	0	0	0	0	0	0	0	0	0	0	0
0.44199975	0	0	0	0	0	0	0	0	0	0	0	0	0	0	0	0	0	0	0	0	0	0	0.00107301	0.00004884	-0.00102615	0.00234946	0.00017139	0.00017139	-0.0017137	-0.00069269	-0.00079033	0.0015116	0.00155559	0.00086378	0.00168263	0.00171691	0	0	0	0	0	0	0	0	0	0	0	0	0	0	0	0	0	0	0	0	0	0	0	0	0	0	0	0	0	0	0	0	0	0	0	0
0.44494641	0	0	0	0	0	0	0	0	0	0	0	0	0	0	0	0	0	0	0	0	0	0	0.00107679	0.00005558	-0.0010198	0.00235795	0.00016552	0.00016552	-0.00171485	-0.00069132	-0.00079019	0.00151361	0.00155767	0.00086436	0.00168305	0.00171585	0	0	0	0	0	0	0	0	0	0	0	0	0	0	0	0	0	0	0	0	0	0	0	0	0	0	0	0	0	0	0	0	0	0	0	0
0.44789308	0	0	0	0	0	0	0	0	0	0	0	0	0	0	0	0	0	0	0	0	0	0	0.00107924	0.00006093	-0.00101493	0.00236542	0.00015929	0.00015929	-0.00171606	-0.00069094	-0.00079108	0.00151462	0.00155876	0.00086393	0.00168246	0.0017132	0	0	0	0	0	0	0	0	0	0	0	0	0	0	0	0	0	0	0	0	0	0	0	0	0	0	0	0	0	0	0	0	0	0	0	0
0.45083974	0	0	0	0	0	0	0	0	0	0	0	0	0	0	0	0	0	0	0	0	0	0	0.0010802	0.00006463	-0.00101179	0.00237157	0.00015286	0.00015286	-0.0017173	-0.00069161	-0.000793	0.00151458	0.00155878	0.00086246	0.00168084	0.00170899	0	0	0	0	0	0	0	0	0	0	0	0	0	0	0	0	0	0	0	0	0	0	0	0	0	0	0	0	0	0	0	0	0	0	0	0
0.45378641	0	0	0	0	0	0	0	0	0	0	0	0	0	0	0	0	0	0	0	0	0	0	0.00107955	0.00006643	-0.0010106	0.0023761	0.00014649	0.00014649	-0.00171855	-0.00069336	-0.00079593	0.00151342	0.00155769	0.00085995	0.00167821	0.00170328	0	0	0	0	0	0	0	0	0	0	0	0	0	0	0	0	0	0	0	0	0	0	0	0	0	0	0	0	0	0	0	0	0	0	0	0
0.45673307	0	0	0	0	0	0	0	0	0	0	0	0	0	0	0	0	0	0	0	0	0	0	0.00107721	0.00006616	-0.00101153	0.00237877	0.00014036	0.00014036	-0.00171978	-0.00069617	-0.00079983	0.00151112	0.00155545	0.00085643	0.0016746	0.00169618	0	0	0	0	0	0	0	0	0	0	0	0	0	0	0	0	0	0	0	0	0	0	0	0	0	0	0	0	0	0	0	0	0	0	0	0
0.45967974	0	0	0	0	0	0	0	0	0	0	0	0	0	0	0	0	0	0	0	0	0	0	0.00107316	0.00006369	-0.0010147	0.00237939	0.00013463	0.00013463	-0.00172099	-0.00070001	-0.00080463	0.00150769	0.00155207	0.00085195	0.00167007	0.00168783	0	0	0	0	0	0	0	0	0	0	0	0	0	0	0	0	0	0	0	0	0	0	0	0	0	0	0	0	0	0	0	0	0	0	0	0
0.4626264	0	0	0	0	0	0	0	0	0	0	0	0	0	0	0	0	0	0	0	0	0	0	0.00106742	0.00005897	-0.00102014	0.00237783	0.00012947	0.00012947	-0.00172215	-0.00070484	-0.00081022	0.00150318	0.00154759	0.0008466	0.00166471	0.0016784	0	0	0	0	0	0	0	0	0	0	0	0	0	0	0	0	0	0	0	0	0	0	0	0	0	0	0	0	0	0	0	0	0	0	0	0
0.46557307	0	0	0	0	0	0	0	0	0	0	0	0	0	0	0	0	0	0	0	0	0	0	0.00106006	0.00005202	-0.00102782	0.00237405	0.00012501	0.00012501	-0.00172324	-0.00071054	-0.00081649	0.00149765	0.00154209	0.00084048	0.00165861	0.00166808	0	0	0	0	0	0	0	0	0	0	0	0	0	0	0	0	0	0	0	0	0	0	0	0	0	0	0	0	0	0	0	0	0	0	0	0
0.46851973	0	0	0	0	0	0	0	0	0	0	0	0	0	0	0	0	0	0	0	0	0	0	0.0010512	0.00004294	-0.00103762	0.00236809	0.00012137	0.00012137	-0.00172426	-0.00071702	-0.00082331	0.00149122	0.00153566	0.00083371	0.00165192	0.00165709	0	0	0	0	0	0	0	0	0	0	0	0	0	0	0	0	0	0	0	0	0	0	0	0	0	0	0	0	0	0	0	0	0	0	0	0
0.4714664	0	0	0	0	0	0	0	0	0	0	0	0	0	0	0	0	0	0	0	0	0	0	0.00104103	0.00003191	-0.00104935	0.00236006	0.00011862	0.00011862	-0.00172519	-0.00072413	-0.00083053	0.00148402	0.00152845	0.00082643	0.00164476	0.00164568	0	0	0	0	0	0	0	0	0	0	0	0	0	0	0	0	0	0	0	0	0	0	0	0	0	0	0	0	0	0	0	0	0	0	0	0
0.47441307	0	0	0	0	0	0	0	0	0	0	0	0	0	0	0	0	0	0	0	0	0	0	0.00102976	0.00001917	-0.00106275	0.00235015	0.00011681	0.00011681	-0.00172601	-0.0007317	-0.00083798	0.00147621	0.00152061	0.00081882	0.00163731	0.00163407	0	0	0	0	0	0	0	0	0	0	0	0	0	0	0	0	0	0	0	0	0	0	0	0	0	0	0	0	0	0	0	0	0	0	0	0
0.47735973	0	0	0	0	0	0	0	0	0	0	0	0	0	0	0	0	0	0	0	0	0	0	0.00101767	0.00000505	-0.00107748	0.00233864	0.00011595	0.00011595	-0.0017267	-0.00073955	-0.00084548	0.00146797	0.00151233	0.00081104	0.00162972	0.00162252	0	0	0	0	0	0	0	0	0	0	0	0	0	0	0	0	0	0	0	0	0	0	0	0	0	0	0	0	0	0	0	0	0	0	0	0
0.48030639	0	0	0	0	0	0	0	0	0	0	0	0	0	0	0	0	0	0	0	0	0	0	0.00101211	-0.00003347	-0.00109314	0.00232584	0.00011602	0.00011602	-0.00172727	-0.00074747	-0.00085286	0.00145952	0.00150382	0.00080329	0.00162219	0.00161131	0	0	0	0	0	0	0	0	0	0	0	0	0	0	0	0	0	0	0	0	0	0	0	0	0	0	0	0	0	0	0	0	0	0	0	0
0.48325306	0	0	0	0	0	0	0	0	0	0	0	0	0	0	0	0	0	0	0	0	0	0	0.00099939	-0.00004955	-0.00110932	0.00231212	0.00011698	0.00011698	-0.0017277	-0.00075527	-0.00085992	0.00145107	0.0014953	0.00079575	0.00161489	0.00160069	0	0	0	0	0	0	0	0	0	0	0	0	0	0	0	0	0	0	0	0	0	0	0	0	0	0	0	0	0	0	0	0	0	0	0	0
0.48619973	0	0	0	0	0	0	0	0	0	0	0	0	0	0	0	0	0	0	0	0	0	0	0.00098684	-0.00006578	-0.00112554	0.00229789	0.00011877	0.00011877	-0.00172799	-0.00076272	-0.00086648	0.00144285	0.001487	0.00078863	0.00160802	0.00159093	0	0	0	0	0	0	0	0	0	0	0	0	0	0	0	0	0	0	0	0	0	0	0	0	0	0	0	0	0	0	0	0	0	0	0	0
0.48914639	0	0	0	0	0	0	0	0	0	0	0	0	0	0	0	0	0	0	0	0	0	0	0.00097481	-0.00008168	-0.00114133	0.00228357	0.00012129	0.00012129	-0.00172812	-0.00076961	-0.00087235	0.0014351	0.00147915	0.00078212	0.00160178	0.0015823	0	0	0	0	0	0	0	0	0	0	0	0	0	0	0	0	0	0	0	0	0	0	0	0	0	0	0	0	0	0	0	0	0	0	0	0
0.49209306	0	0	0	0	0	0	0	0	0	0	0	0	0	0	0	0	0	0	0	0	0	0	0.00096366	-0.00009676	-0.00115623	0.00226959	0.00012448	0.00012448	-0.0017281	-0.00077572	-0.00087735	0.00142804	0.001472	0.00077643	0.00159634	0.00157505	0	0	0	0	0	0	0	0	0	0	0	0	0	0	0	0	0	0	0	0	0	0	0	0	0	0	0	0	0	0	0	0	0	0	0	0
0.49503972	0	0	0	0	0	0	0	0	0	0	0	0	0	0	0	0	0	0	0	0	0	0	0.00095373	-0.00011059	-0.00116979	0.00225636	0.00012826	0.00012826	-0.00172793	-0.00078086	-0.0008813	0.00142191	0.00146577	0.00077173	0.00159188	0.00156944	0	0	0	0	0	0	0	0	0	0	0	0	0	0	0	0	0	0	0	0	0	0	0	0	0	0	0	0	0	0	0	0	0	0	0	0
0.49798639	0	0	0	0	0	0	0	0	0	0	0	0	0	0	0	0	0	0	0	0	0	0	0.00094534	-0.00012275	-0.00118159	0.00224424	0.00013255	0.00013255	-0.00172761	-0.00078485	-0.00088407	0.0014169	0.00146065	0.0007682	0.00158858	0.00156568	0	0	0	0	0	0	0	0	0	0	0	0	0	0	0	0	0	0	0	0	0	0	0	0	0	0	0	0	0	0	0	0	0	0	0	0
0.50093305	0	0	0	0	0	0	0	0	0	0	0	0	0	0	0	0	0	0	0	0	0	0	0.00093876	-0.00013288	-0.00119129	0.00223356	0.00013731	0.00013731	-0.00172712	-0.00078755	-0.00088553	0.00141318	0.00145682	0.00076598	0.00158656	0.00156397	0	0	0	0	0	0	0	0	0	0	0	0	0	0	0	0	0	0	0	0	0	0	0	0	0	0	0	0	0	0	0	0	0	0	0	0
0.50387971	0	0	0	0	0	0	0	0	0	0	0	0	0	0	0	0	0	0	0	0	0	0	0.00093422	-0.0001407	-0.00119859	0.00222457	0.0001425	0.0001425	-0.00172646	-0.00078883	-0.00088558	0.00141089	0.00145443	0.00076518	0.00158594	0.00156448	0	0	0	0	0	0	0	0	0	0	0	0	0	0	0	0	0	0	0	0	0	0	0	0	0	0	0	0	0	0	0	0	0	0	0	0
0.50682638	0	0	0	0	0	0	0	0	0	0	0	0	0	0	0	0	0	0	0	0	0	0	0.00093189	-0.00014599	-0.0012033	0.00221745	0.00014811	0.00014811	-0.00172561	-0.00078863	-0.00088415	0.00141013	0.00145357	0.00076589	0.00158681	0.00156733	0	0	0	0	0	0	0	0	0	0	0	0	0	0	0	0	0	0	0	0	0	0	0	0	0	0	0	0	0	0	0	0	0	0	0	0
0.50977304	0	0	0	0	0	0	0	0	0	0	0	0	0	0	0	0	0	0	0	0	0	0	0.00093186	-0.00014864	-0.00120527	0.0022123	0.00015416	0.00015416	-0.00172455	-0.00078692	-0.00088123	0.00141096	0.0014543	0.00076814	0.00158918	0.00157258	0	0	0	0	0	0	0	0	0	0	0	0	0	0	0	0	0	0	0	0	0	0	0	0	0	0	0	0	0	0	0	0	0	0	0	0
0.51271971	0	0	0	0	0	0	0	0	0	0	0	0	0	0	0	0	0	0	0	0	0	0	0.00093416	-0.0001486	-0.00120446	0.00220914	0.00016069	0.00016069	-0.00172324	-0.00078372	-0.00087683	0.00141336	0.00145662	0.00077194	0.00159307	0.00158025	0	0	0	0	0	0	0	0	0	0	0	0	0	0	0	0	0	0	0	0	0	0	0	0	0	0	0	0	0	0	0	0	0	0	0	0
0.51566638	0	0	0	0	0	0	0	0	0	0	0	0	0	0	0	0	0	0	0	0	0	0	0.00093874	-0.00014593	-0.00120092	0.00220791	0.00016775	0.00016775	-0.00172164	-0.00077911	-0.00087104	0.0014173	0.00146049	0.00077723	0.00159842	0.00159027	0	0	0	0	0	0	0	0	0	0	0	0	0	0	0	0	0	0	0	0	0	0	0	0	0	0	0	0	0	0	0	0	0	0	0	0
0.51861304	0	0	0	0	0	0	0	0	0	0	0	0	0	0	0	0	0	0	0	0	0	0	0.0009455	-0.00014075	-0.00119477	0.00220848	0.0001754	0.0001754	-0.00171972	-0.00077319	-0.00086395	0.00142268	0.00146581	0.00078393	0.00160513	0.00160253	0	0	0	0	0	0	0	0	0	0	0	0	0	0	0	0	0	0	0	0	0	0	0	0	0	0	0	0	0	0	0	0	0	0	0	0
0.52155971	0	0	0	0	0	0	0	0	0	0	0	0	0	0	0	0	0	0	0	0	0	0	0.00095428	-0.00013327	-0.00118618	0.00221067	0.00018367	0.00018367	-0.00171743	-0.00076611	-0.0008557	0.00142936	0.00147245	0.00079191	0.0016131	0.00161687	0	0	0	0	0	0	0	0	0	0	0	0	0	0	0	0	0	0	0	0	0	0	0	0	0	0	0	0	0	0	0	0	0	0	0	0
0.52450637	0	0	0	0	0	0	0	0	0	0	0	0	0	0	0	0	0	0	0	0	0	0	0.00096491	-0.00012369	-0.00117537	0.00221431	0.00019257	0.00019257	-0.00171482	-0.00075793	-0.00084635	0.00143728	0.00148033	0.00080111	0.00162225	0.00163316	0	0	0	0	0	0	0	0	0	0	0	0	0	0	0	0	0	0	0	0	0	0	0	0	0	0	0	0	0	0	0	0	0	0	0	0
0.52745303	0	0	0	0	0	0	0	0	0	0	0	0	0	0	0	0	0	0	0	0	0	0	0.00097726	-0.00008649	-0.00116253	0.00221924	0.00020207	0.00020207	-0.00171194	-0.00074867	-0.00083588	0.00144637	0.0014894	0.00081151	0.00163257	0.00165136	0	0	0	0	0	0	0	0	0	0	0	0	0	0	0	0	0	0	0	0	0	0	0	0	0	0	0	0	0	0	0	0	0	0	0	0
0.5303997	0	0	0	0	0	0	0	0	0	0	0	0	0	0	0	0	0	0	0	0	0	0	0.00099117	-0.00007346	-0.00114789	0.00222524	0.00021221	0.00021221	-0.00170881	-0.00073839	-0.00082436	0.00145654	0.00149956	0.00082303	0.00164399	0.00167136	0	0	0	0	0	0	0	0	0	0	0	0	0	0	0	0	0	0	0	0	0	0	0	0	0	0	0	0	0	0	0	0	0	0	0	0
0.53334636	0	0	0	0	0	0	0	0	0	0	0	0	0	0	0	0	0	0	0	0	0	0	0.00099947	-0.00005901	-0.00113169	0.00223207	0.00022333	0.00022333	-0.00170543	-0.00072721	-0.00081186	0.00146767	0.00151069	0.00083558	0.00165641	0.00169303	0	0	0	0	0	0	0	0	0	0	0	0	0	0	0	0	0	0	0	0	0	0	0	0	0	0	0	0	0	0	0	0	0	0	0	0
0.53629303	0	0	0	0	0	0	0	0	0	0	0	0	0	0	0	0	0	0	0	0	0	0	0.00101598	-0.00004346	-0.00111422	0.00223947	0.0002352	0.0002352	-0.00170179	-0.00071526	-0.0007985	0.00147961	0.00152263	0.00084904	0.00166972	0.00171617	0	0	0	0	0	0	0	0	0	0	0	0	0	0	0	0	0	0	0	0	0	0	0	0	0	0	0	0	0	0	0	0	0	0	0	0
0.5392397	0	0	0	0	0	0	0	0	0	0	0	0	0	0	0	0	0	0	0	0	0	0	0.00103334	-0.00002711	-0.00109583	0.00224714	0.00024783	0.00024783	-0.00169793	-0.0007027	-0.00078444	0.00149218	0.00153521	0.00086323	0.00168375	0.00174053	0	0	0	0	0	0	0	0	0	0	0	0	0	0	0	0	0	0	0	0	0	0	0	0	0	0	0	0	0	0	0	0	0	0	0	0
0.54218636	0	0	0	0	0	0	0	0	0	0	0	0	0	0	0	0	0	0	0	0	0	0	0.00105124	-0.00001032	-0.00107687	0.00225483	0.00026115	0.00026115	-0.00169386	-0.00068975	-0.00076989	0.00150517	0.0015482	0.00087795	0.00169829	0.00176577	0	0	0	0	0	0	0	0	0	0	0	0	0	0	0	0	0	0	0	0	0	0	0	0	0	0	0	0	0	0	0	0	0	0	0	0
0.54513303	0	0	0	0	0	0	0	0	0	0	0	0	0	0	0	0	0	0	0	0	0	0	0.00106937	0.00000656	-0.0010577	0.00226226	0.00027508	0.00027508	-0.00168963	-0.0006766	-0.00075504	0.00151837	0.0015614	0.00089301	0.00171316	0.00179157	0	0	0	0	0	0	0	0	0	0	0	0	0	0	0	0	0	0	0	0	0	0	0	0	0	0	0	0	0	0	0	0	0	0	0	0
0.54807969	0	0	0	0	0	0	0	0	0	0	0	0	0	0	0	0	0	0	0	0	0	0	0.00108746	0.00002325	-0.00103863	0.00226924	0.00028953	0.00028953	-0.00168528	-0.00066342	-0.00074006	0.00153159	0.00157464	0.00090822	0.00172817	0.00181763	0	0	0	0	0	0	0	0	0	0	0	0	0	0	0	0	0	0	0	0	0	0	0	0	0	0	0	0	0	0	0	0	0	0	0	0
0.55102635	0	0	0	0	0	0	0	0	0	0	0	0	0	0	0	0	0	0	0	0	0	0	0.00110531	0.00003953	-0.0010199	0.00227561	0.00030439	0.00030439	-0.00168087	-0.00065033	-0.00072506	0.00154472	0.00158777	0.00092344	0.00174319	0.00184373	0	0	0	0	0	0	0	0	0	0	0	0	0	0	0	0	0	0	0	0	0	0	0	0	0	0	0	0	0	0	0	0	0	0	0	0
0.55397302	0	0	0	0	0	0	0	0	0	0	0	0	0	0	0	0	0	0	0	0	0	0	0.00112276	0.00005522	-0.0010017	0.00228126	0.00031955	0.00031955	-0.00167645	-0.0006374	-0.00071014	0.00155763	0.00160069	0.00093859	0.00175814	0.0018697	0	0	0	0	0	0	0	0	0	0	0	0	0	0	0	0	0	0	0	0	0	0	0	0	0	0	0	0	0	0	0	0	0	0	0	0
0.55691968	0	0	0	0	0	0	0	0	0	0	0	0	0	0	0	0	0	0	0	0	0	0	0.0011397	0.00007022	-0.00098414	0.00228615	0.00033491	0.00033491	-0.00167205	-0.0006247	-0.00069536	0.00157027	0.00161334	0.00095358	0.00177292	0.00189538	0	0	0	0	0	0	0	0	0	0	0	0	0	0	0	0	0	0	0	0	0	0	0	0	0	0	0	0	0	0	0	0	0	0	0	0
0.55986635	0	0	0	0	0	0	0	0	0	0	0	0	0	0	0	0	0	0	0	0	0	0	0.00115605	0.00008445	-0.00096732	0.00229025	0.00035037	0.00035037	-0.00166773	-0.00061228	-0.00068079	0.00158257	0.00162564	0.00096833	0.00178747	0.00192067	0	0	0	0	0	0	0	0	0	0	0	0	0	0	0	0	0	0	0	0	0	0	0	0	0	0	0	0	0	0	0	0	0	0	0	0
0.56281302	0	0	0	0	0	0	0	0	0	0	0	0	0	0	0	0	0	0	0	0	0	0	0.00117175	0.00009789	-0.00095129	0.00229357	0.00036582	0.00036582	-0.00166351	-0.00060019	-0.00066648	0.0015945	0.00163755	0.0009828	0.00180174	0.00194546	0	0	0	0	0	0	0	0	0	0	0	0	0	0	0	0	0	0	0	0	0	0	0	0	0	0	0	0	0	0	0	0	0	0	0	0
0.56575968	0	0	0	0	0	0	0	0	0	0	0	0	0	0	0	0	0	0	0	0	0	0	0.00118679	0.00011053	-0.00093605	0.00229617	0.00038116	0.00038116	-0.00165929	-0.00058844	-0.00065246	0.00160602	0.00164906	0.00099694	0.00181568	0.00196966	0	0	0	0	0	0	0	0	0	0	0	0	0	0	0	0	0	0	0	0	0	0	0	0	0	0	0	0	0	0	0	0	0	0	0	0
0.56870635	0	0	0	0	0	0	0	0	0	0	0	0	0	0	0	0	0	0	0	0	0	0	0.00120118	0.00012241	-0.00092157	0.00229809	0.00039633	0.00039633	-0.00165507	-0.00057705	-0.00063877	0.00161713	0.00166017	0.00101073	0.00182929	0.00199325	0	0	0	0	0	0	0	0	0	0	0	0	0	0	0	0	0	0	0	0	0	0	0	0	0	0	0	0	0	0	0	0	0	0	0	0
0.57165301	0	0	0	0	0	0	0	0	0	0	0	0	0	0	0	0	0	0	0	0	0	0	0.00121499	0.00013362	-0.00090776	0.00229944	0.0004113	0.0004113	-0.00165085	-0.00056597	-0.00062535	0.0016279	0.00167091	0.00102423	0.00184259	0.00201628	0	0	0	0	0	0	0	0	0	0	0	0	0	0	0	0	0	0	0	0	0	0	0	0	0	0	0	0	0	0	0	0	0	0	0	0
0.57459967	0	0	0	0	0	0	0	0	0	0	0	0	0	0	0	0	0	0	0	0	0	0	0.00122839	0.00014435	-0.00089444	0.00230036	0.00042606	0.00042606	-0.00164663	-0.00055506	-0.00061208	0.00163843	0.00168142	0.00103754	0.00185572	0.00203894	0	0	0	0	0	0	0	0	0	0	0	0	0	0	0	0	0	0	0	0	0	0	0	0	0	0	0	0	0	0	0	0	0	0	0	0
0.57754634	0	0	0	0	0	0	0	0	0	0	0	0	0	0	0	0	0	0	0	0	0	0	0.00124156	0.00015478	-0.00088718	0.002301	0.0004406	0.0004406	-0.00164497	-0.00054416	-0.00059878	0.00164888	0.00169184	0.00105084	0.00186883	0.00206146	0	0	0	0	0	0	0	0	0	0	0	0	0	0	0	0	0	0	0	0	0	0	0	0	0	0	0	0	0	0	0	0	0	0	0	0
0.58049301	0	0	0	0	0	0	0	0	0	0	0	0	0	0	0	0	0	0	0	0	0	0	0.00125467	0.00015935	-0.00087477	0.0023015	0.0004549	0.0004549	-0.00164215	-0.00053309	-0.00058528	0.0016594	0.00170232	0.00106426	0.00188207	0.00208407	0	0	0	0	0	0	0	0	0	0	0	0	0	0	0	0	0	0	0	0	0	0	0	0	0	0	0	0	0	0	0	0	0	0	0	0
0.58343967	0	0	0	0	0	0	0	0	0	0	0	0	0	0	0	0	0	0	0	0	0	0	0.00126788	0.00016982	-0.00086233	0.00230197	0.00046894	0.00046894	-0.00163957	-0.00052172	-0.00057143	0.0016701	0.00171297	0.00107792	0.00189556	0.00210693	0	0	0	0	0	0	0	0	0	0	0	0	0	0	0	0	0	0	0	0	0	0	0	0	0	0	0	0	0	0	0	0	0	0	0	0
0.58638633	0	0	0	0	0	0	0	0	0	0	0	0	0	0	0	0	0	0	0	0	0	0	0.00128123	0.00018039	-0.00084978	0.0023025	0.00048268	0.00048268	-0.00163723	-0.00051	-0.0005572	0.00168103	0.00172383	0.00109187	0.00190934	0.00213012	0	0	0	0	0	0	0	0	0	0	0	0	0	0	0	0	0	0	0	0	0	0	0	0	0	0	0	0	0	0	0	0	0	0	0	0
0.589333	0	0	0	0	0	0	0	0	0	0	0	0	0	0	0	0	0	0	0	0	0	0	0.00129458	0.00019094	-0.00083724	0.00230297	0.00049618	0.00049618	-0.00163509	-0.00049814	-0.0005428	0.00169203	0.00173477	0.00110594	0.00192324	0.00215338	0	0	0	0	0	0	0	0	0	0	0	0	0	0	0	0	0	0	0	0	0	0	0	0	0	0	0	0	0	0	0	0	0	0	0	0
