# Supplementary material for: Computational modelling of muscle fibre operating ranges in the hindlimb of a small ground bird (Eudromia elegans), with implications for modelling locomotion in extinct species
Source: PLoS Comput Biol. 2021 Apr 1;17(4):e1008843. doi: 10.1371/journal.pcbi.1008843 (PMC8016346; doi:10.1371/journal.pcbi.1008843)
Supplement: S1 Code. MATLAB code used for (a) processing raw forceplate data, (b) performing the tracking simulations, (c) performing the inverse simulation, and (d) performing the static simulations — (ZIP) [file pcbi.1008843.s007.zip › Inverse Simulation/Walking/MuscleAnalysis/Tinamou_Walk_Kinematics_MuscleAnalysis_MomentArm_L_ankle_extension.sto]

MomentArm_L_ankle_extension
version=1
nRows=201
nColumns=73
inDegrees=no

"This analysis gathers basic information about muscles during a simulation (e.g., forces, tendon lenghts, moment arms, etc)."
"Units are S.I. units (second, meters, Newtons, ...)"
Angles are in degrees.

endheader
time	L_IC	L_ILPR	L_ILPOa	L_ILPOp	L_AMB	L_FMTL	L_FMTI	L_FMTM	L_ILFB	L_FCLP	L_FCLA	L_FCM	L_IFE	L_ITCr	L_ITM	L_ITCaa	L_ITCap	L_ISF	L_OM	L_OL	L_CFP	L_PIFML	L_GL	L_GI	L_GM	L_FL	L_TCf	L_TCt	L_EDL	L_FDL	L_FHL	L_FP2	L_FPP2	L_FP3	L_FPP3	L_FP4	R_IC	R_ILPR	R_ILPOa	R_ILPOp	R_AMB	R_FMTL	R_FMTI	R_FMTM	R_ILFB	R_FCLP	R_FCLA	R_FCM	R_IFE	R_ITCr	R_ITM	R_ITCaa	R_ITCap	R_ISF	R_OM	R_OL	R_CFP	R_PIFML	R_GL	R_GI	R_GM	R_FL	R_TCf	R_TCt	R_EDL	R_FDL	R_FHL	R_FP2	R_FPP2	R_FP3	R_FPP3	R_FP4
0	0	0	0	0	0	0	0	0	0	0	0	0	0	0	0	0	0	0	0	0	0	0	0.00615005	0.006179	0.00618455	0.00461437	-0.00317662	-0.00317662	-0.00200875	0.00462002	0.00462485	0.00465809	0.00466152	0.0046596	0.00465524	0.00466238	0	0	0	0	0	0	0	0	0	0	0	0	0	0	0	0	0	0	0	0	0	0	0	0	0	0	0	0	0	0	0	0	0	0	0	0
0.00294666	0	0	0	0	0	0	0	0	0	0	0	0	0	0	0	0	0	0	0	0	0	0	0.00615003	0.00617904	0.00618436	0.00461646	-0.00317532	-0.00317532	-0.00200763	0.00462303	0.00462795	0.00466009	0.0046634	0.00466175	0.00465753	0.00466333	0	0	0	0	0	0	0	0	0	0	0	0	0	0	0	0	0	0	0	0	0	0	0	0	0	0	0	0	0	0	0	0	0	0	0	0
0.00589333	0	0	0	0	0	0	0	0	0	0	0	0	0	0	0	0	0	0	0	0	0	0	0.00614943	0.00617881	0.00618385	0.00461919	-0.00317147	-0.00317147	-0.00200387	0.00462596	0.0046309	0.00466211	0.00466531	0.00466386	0.00465975	0.00466406	0	0	0	0	0	0	0	0	0	0	0	0	0	0	0	0	0	0	0	0	0	0	0	0	0	0	0	0	0	0	0	0	0	0	0	0
0.00883999	0	0	0	0	0	0	0	0	0	0	0	0	0	0	0	0	0	0	0	0	0	0	0.0061482	0.00617718	0.00618303	0.00462248	-0.00316509	-0.00316509	-0.0019975	0.00462875	0.00463364	0.0046641	0.00466719	0.00466587	0.00466185	0.00466451	0	0	0	0	0	0	0	0	0	0	0	0	0	0	0	0	0	0	0	0	0	0	0	0	0	0	0	0	0	0	0	0	0	0	0	0
0.01178666	0	0	0	0	0	0	0	0	0	0	0	0	0	0	0	0	0	0	0	0	0	0	0.00614652	0.00617643	0.00618196	0.00462598	-0.00315724	-0.00315724	-0.00198959	0.0046313	0.00463611	0.00466592	0.00466892	0.00466768	0.00466374	0.00466469	0	0	0	0	0	0	0	0	0	0	0	0	0	0	0	0	0	0	0	0	0	0	0	0	0	0	0	0	0	0	0	0	0	0	0	0
0.01473332	0	0	0	0	0	0	0	0	0	0	0	0	0	0	0	0	0	0	0	0	0	0	0.00614492	0.00617545	0.00618066	0.00462946	-0.00317971	-0.00317971	-0.00198078	0.00463358	0.00463828	0.00466754	0.00467045	0.00466926	0.00466538	0.00466463	0	0	0	0	0	0	0	0	0	0	0	0	0	0	0	0	0	0	0	0	0	0	0	0	0	0	0	0	0	0	0	0	0	0	0	0
0.01767999	0	0	0	0	0	0	0	0	0	0	0	0	0	0	0	0	0	0	0	0	0	0	0.00614265	0.00617427	0.00617918	0.00463279	-0.00320275	-0.00320275	-0.00197153	0.00463558	0.00464016	0.00466893	0.00467174	0.00467059	0.00466676	0.00466434	0	0	0	0	0	0	0	0	0	0	0	0	0	0	0	0	0	0	0	0	0	0	0	0	0	0	0	0	0	0	0	0	0	0	0	0
0.02062666	0	0	0	0	0	0	0	0	0	0	0	0	0	0	0	0	0	0	0	0	0	0	0.00614023	0.00617293	0.00617756	0.00463589	-0.00322568	-0.00322568	-0.00196219	0.0046373	0.00464177	0.00467008	0.00467281	0.00467167	0.0046679	0.00466388	0	0	0	0	0	0	0	0	0	0	0	0	0	0	0	0	0	0	0	0	0	0	0	0	0	0	0	0	0	0	0	0	0	0	0	0
0.02357332	0	0	0	0	0	0	0	0	0	0	0	0	0	0	0	0	0	0	0	0	0	0	0.0061377	0.00617147	0.00617582	0.00463873	-0.00324819	-0.00324819	-0.00195291	0.00463875	0.00464311	0.004671	0.00467366	0.00467252	0.00466879	0.00466325	0	0	0	0	0	0	0	0	0	0	0	0	0	0	0	0	0	0	0	0	0	0	0	0	0	0	0	0	0	0	0	0	0	0	0	0
0.02651998	0	0	0	0	0	0	0	0	0	0	0	0	0	0	0	0	0	0	0	0	0	0	0.00613511	0.0061699	0.00617398	0.00464129	-0.00327018	-0.00327018	-0.00194376	0.00463995	0.0046442	0.00467171	0.00467429	0.00467314	0.00466947	0.00466248	0	0	0	0	0	0	0	0	0	0	0	0	0	0	0	0	0	0	0	0	0	0	0	0	0	0	0	0	0	0	0	0	0	0	0	0
0.02946665	0	0	0	0	0	0	0	0	0	0	0	0	0	0	0	0	0	0	0	0	0	0	0.00613245	0.00616823	0.00617205	0.0046436	-0.00329172	-0.00329172	-0.0019347	0.00464091	0.00464505	0.00467221	0.00467473	0.00467357	0.00466994	0.00466158	0	0	0	0	0	0	0	0	0	0	0	0	0	0	0	0	0	0	0	0	0	0	0	0	0	0	0	0	0	0	0	0	0	0	0	0
0.03241331	0	0	0	0	0	0	0	0	0	0	0	0	0	0	0	0	0	0	0	0	0	0	0.00612968	0.00616644	0.00617001	0.00464571	-0.003313	-0.003313	-0.0019256	0.00464162	0.00464566	0.00467253	0.00467498	0.00467378	0.00467021	0.00466053	0	0	0	0	0	0	0	0	0	0	0	0	0	0	0	0	0	0	0	0	0	0	0	0	0	0	0	0	0	0	0	0	0	0	0	0
0.03535998	0	0	0	0	0	0	0	0	0	0	0	0	0	0	0	0	0	0	0	0	0	0	0.00612674	0.00616448	0.00616781	0.00464764	-0.00333444	-0.00333444	-0.00191623	0.00464207	0.004646	0.00467263	0.00467503	0.00467378	0.00467025	0.0046593	0	0	0	0	0	0	0	0	0	0	0	0	0	0	0	0	0	0	0	0	0	0	0	0	0	0	0	0	0	0	0	0	0	0	0	0
0.03830665	0	0	0	0	0	0	0	0	0	0	0	0	0	0	0	0	0	0	0	0	0	0	0.00612352	0.00616229	0.00616538	0.00464946	-0.00335659	-0.00335659	-0.00190628	0.00464222	0.00464603	0.00467251	0.00467486	0.00467353	0.00467004	0.00465782	0	0	0	0	0	0	0	0	0	0	0	0	0	0	0	0	0	0	0	0	0	0	0	0	0	0	0	0	0	0	0	0	0	0	0	0
0.04125331	0	0	0	0	0	0	0	0	0	0	0	0	0	0	0	0	0	0	0	0	0	0	0.00611985	0.00615975	0.00616261	0.00465119	-0.00338012	-0.00338012	-0.00189531	0.00464198	0.00464564	0.00467209	0.0046744	0.00467296	0.00466949	0.00465598	0	0	0	0	0	0	0	0	0	0	0	0	0	0	0	0	0	0	0	0	0	0	0	0	0	0	0	0	0	0	0	0	0	0	0	0
0.04419998	0	0	0	0	0	0	0	0	0	0	0	0	0	0	0	0	0	0	0	0	0	0	0.00611542	0.00615664	0.00615929	0.00465286	-0.00340614	-0.00340614	-0.00188434	0.00464114	0.00464463	0.00467123	0.00467352	0.0046719	0.00466844	0.00465355	0	0	0	0	0	0	0	0	0	0	0	0	0	0	0	0	0	0	0	0	0	0	0	0	0	0	0	0	0	0	0	0	0	0	0	0
0.04714664	0	0	0	0	0	0	0	0	0	0	0	0	0	0	0	0	0	0	0	0	0	0	0.00610991	0.00615271	0.00615514	0.00465447	-0.00343585	-0.00343585	-0.00187337	0.0046395	0.00464277	0.00466976	0.00467203	0.00467018	0.0046667	0.00465029	0	0	0	0	0	0	0	0	0	0	0	0	0	0	0	0	0	0	0	0	0	0	0	0	0	0	0	0	0	0	0	0	0	0	0	0
0.0500933	0	0	0	0	0	0	0	0	0	0	0	0	0	0	0	0	0	0	0	0	0	0	0.00610325	0.00614786	0.00615009	0.0046559	-0.00346909	-0.00346909	-0.0018624	0.00463701	0.00464002	0.00466759	0.00466986	0.0046677	0.00466419	0.00464611	0	0	0	0	0	0	0	0	0	0	0	0	0	0	0	0	0	0	0	0	0	0	0	0	0	0	0	0	0	0	0	0	0	0	0	0
0.05303997	0	0	0	0	0	0	0	0	0	0	0	0	0	0	0	0	0	0	0	0	0	0	0.00609556	0.00614214	0.00614416	0.004657	-0.00350492	-0.00350492	-0.00183668	0.0046337	0.0046364	0.00466471	0.004667	0.00466448	0.00466091	0.00464106	0	0	0	0	0	0	0	0	0	0	0	0	0	0	0	0	0	0	0	0	0	0	0	0	0	0	0	0	0	0	0	0	0	0	0	0
0.05598663	0	0	0	0	0	0	0	0	0	0	0	0	0	0	0	0	0	0	0	0	0	0	0.00608691	0.00613558	0.00613737	0.00465767	-0.00354271	-0.00354271	-0.00183576	0.00462957	0.00463193	0.00466111	0.00466341	0.00466049	0.00465685	0.00463515	0	0	0	0	0	0	0	0	0	0	0	0	0	0	0	0	0	0	0	0	0	0	0	0	0	0	0	0	0	0	0	0	0	0	0	0
0.0589333	0	0	0	0	0	0	0	0	0	0	0	0	0	0	0	0	0	0	0	0	0	0	0.00607731	0.00612815	0.0061297	0.00465782	-0.0035821	-0.0035821	-0.00183369	0.00462459	0.00462659	0.00465672	0.00465905	0.00465568	0.00465198	0.00462834	0	0	0	0	0	0	0	0	0	0	0	0	0	0	0	0	0	0	0	0	0	0	0	0	0	0	0	0	0	0	0	0	0	0	0	0
0.06187996	0	0	0	0	0	0	0	0	0	0	0	0	0	0	0	0	0	0	0	0	0	0	0.00606674	0.00611999	0.00612111	0.00465735	-0.00362283	-0.00362283	-0.0018303	0.0046187	0.00462032	0.0046515	0.00465386	0.00465	0.00464624	0.00462061	0	0	0	0	0	0	0	0	0	0	0	0	0	0	0	0	0	0	0	0	0	0	0	0	0	0	0	0	0	0	0	0	0	0	0	0
0.06482663	0	0	0	0	0	0	0	0	0	0	0	0	0	0	0	0	0	0	0	0	0	0	0.00605516	0.00611071	0.00611152	0.00465619	-0.00366478	-0.00366478	-0.00182539	0.00461185	0.00461305	0.00464539	0.00464778	0.00464338	0.00463956	0.00461189	0	0	0	0	0	0	0	0	0	0	0	0	0	0	0	0	0	0	0	0	0	0	0	0	0	0	0	0	0	0	0	0	0	0	0	0
0.06777329	0	0	0	0	0	0	0	0	0	0	0	0	0	0	0	0	0	0	0	0	0	0	0.00604253	0.00610042	0.00610093	0.00465426	-0.00370782	-0.00370782	-0.00181875	0.00460394	0.00460471	0.00463829	0.00464072	0.00463575	0.00463186	0.00460211	0	0	0	0	0	0	0	0	0	0	0	0	0	0	0	0	0	0	0	0	0	0	0	0	0	0	0	0	0	0	0	0	0	0	0	0
0.07071996	0	0	0	0	0	0	0	0	0	0	0	0	0	0	0	0	0	0	0	0	0	0	0.00602875	0.00608905	0.00608926	0.00465147	-0.00375185	-0.00375185	-0.00181014	0.0045949	0.00459521	0.00463015	0.00463262	0.00462702	0.00462307	0.0045912	0	0	0	0	0	0	0	0	0	0	0	0	0	0	0	0	0	0	0	0	0	0	0	0	0	0	0	0	0	0	0	0	0	0	0	0
0.07366662	0	0	0	0	0	0	0	0	0	0	0	0	0	0	0	0	0	0	0	0	0	0	0.0060141	0.00607657	0.00607643	0.00464775	-0.00379672	-0.00379672	-0.0017993	0.00458466	0.00458448	0.00462089	0.00462341	0.00461713	0.00461313	0.00457911	0	0	0	0	0	0	0	0	0	0	0	0	0	0	0	0	0	0	0	0	0	0	0	0	0	0	0	0	0	0	0	0	0	0	0	0
0.07661329	0	0	0	0	0	0	0	0	0	0	0	0	0	0	0	0	0	0	0	0	0	0	0.00599805	0.00606294	0.00606243	0.00464302	-0.00384222	-0.00384222	-0.00178598	0.00457317	0.00457247	0.00461046	0.00461305	0.00460603	0.00460197	0.00456534	0	0	0	0	0	0	0	0	0	0	0	0	0	0	0	0	0	0	0	0	0	0	0	0	0	0	0	0	0	0	0	0	0	0	0	0
0.07955996	0	0	0	0	0	0	0	0	0	0	0	0	0	0	0	0	0	0	0	0	0	0	0.00598083	0.00604816	0.00604724	0.00463725	-0.00388808	-0.00388808	-0.00176994	0.00456038	0.00455916	0.00459885	0.0046015	0.00459369	0.00458959	0.00455079	0	0	0	0	0	0	0	0	0	0	0	0	0	0	0	0	0	0	0	0	0	0	0	0	0	0	0	0	0	0	0	0	0	0	0	0
0.08250662	0	0	0	0	0	0	0	0	0	0	0	0	0	0	0	0	0	0	0	0	0	0	0.00596257	0.00603228	0.00603092	0.00463041	-0.003934	-0.003934	-0.001751	0.00454633	0.00454398	0.00458626	0.00458894	0.00458012	0.00457599	0.00453503	0	0	0	0	0	0	0	0	0	0	0	0	0	0	0	0	0	0	0	0	0	0	0	0	0	0	0	0	0	0	0	0	0	0	0	0
0.08545329	0	0	0	0	0	0	0	0	0	0	0	0	0	0	0	0	0	0	0	0	0	0	0.00594332	0.0060154	0.00601352	0.00462251	-0.00397959	-0.00397959	-0.001729	0.00453169	0.00452942	0.00457234	0.00457511	0.00456539	0.00456123	0.00451815	0	0	0	0	0	0	0	0	0	0	0	0	0	0	0	0	0	0	0	0	0	0	0	0	0	0	0	0	0	0	0	0	0	0	0	0
0.08839995	0	0	0	0	0	0	0	0	0	0	0	0	0	0	0	0	0	0	0	0	0	0	0.00592324	0.00599755	0.00599517	0.00461361	-0.00402445	-0.00402445	-0.00170392	0.00451528	0.0045124	0.0045574	0.00456025	0.00454958	0.00454568	0.00450003	0	0	0	0	0	0	0	0	0	0	0	0	0	0	0	0	0	0	0	0	0	0	0	0	0	0	0	0	0	0	0	0	0	0	0	0
0.09134662	0	0	0	0	0	0	0	0	0	0	0	0	0	0	0	0	0	0	0	0	0	0	0.00590251	0.00597896	0.00597605	0.00460381	-0.00406814	-0.00406814	-0.00167582	0.00449788	0.00449441	0.00454158	0.00454453	0.00453298	0.00452897	0.00448133	0	0	0	0	0	0	0	0	0	0	0	0	0	0	0	0	0	0	0	0	0	0	0	0	0	0	0	0	0	0	0	0	0	0	0	0
0.09429328	0	0	0	0	0	0	0	0	0	0	0	0	0	0	0	0	0	0	0	0	0	0	0.0058814	0.00595985	0.00595638	0.00458936	-0.0041102	-0.0041102	-0.00164493	0.00447973	0.00447566	0.00452509	0.00452815	0.00451555	0.00451154	0.00446202	0	0	0	0	0	0	0	0	0	0	0	0	0	0	0	0	0	0	0	0	0	0	0	0	0	0	0	0	0	0	0	0	0	0	0	0
0.09723994	0	0	0	0	0	0	0	0	0	0	0	0	0	0	0	0	0	0	0	0	0	0	0.00586042	0.00594048	0.00593644	0.00457813	-0.0041502	-0.0041502	-0.00161164	0.0044611	0.00445644	0.00450817	0.00451134	0.00449768	0.00449372	0.00444236	0	0	0	0	0	0	0	0	0	0	0	0	0	0	0	0	0	0	0	0	0	0	0	0	0	0	0	0	0	0	0	0	0	0	0	0
0.10018661	0	0	0	0	0	0	0	0	0	0	0	0	0	0	0	0	0	0	0	0	0	0	0.00583942	0.00592117	0.00591654	0.00456655	-0.00418771	-0.00418771	-0.00157652	0.00444231	0.00443707	0.00449112	0.0044944	0.00447972	0.00447578	0.00442276	0	0	0	0	0	0	0	0	0	0	0	0	0	0	0	0	0	0	0	0	0	0	0	0	0	0	0	0	0	0	0	0	0	0	0	0
0.10313327	0	0	0	0	0	0	0	0	0	0	0	0	0	0	0	0	0	0	0	0	0	0	0.00581899	0.00590225	0.00589704	0.00455486	-0.00422235	-0.00422235	-0.00154031	0.00442372	0.00441792	0.00447428	0.00447766	0.00446192	0.00445805	0.00440353	0	0	0	0	0	0	0	0	0	0	0	0	0	0	0	0	0	0	0	0	0	0	0	0	0	0	0	0	0	0	0	0	0	0	0	0
0.10607994	0	0	0	0	0	0	0	0	0	0	0	0	0	0	0	0	0	0	0	0	0	0	0.00579952	0.00588411	0.00587832	0.00454338	-0.00425379	-0.00425379	-0.00150394	0.0044057	0.00439938	0.00445798	0.00446148	0.00444471	0.00444093	0.00438506	0	0	0	0	0	0	0	0	0	0	0	0	0	0	0	0	0	0	0	0	0	0	0	0	0	0	0	0	0	0	0	0	0	0	0	0
0.1090266	0	0	0	0	0	0	0	0	0	0	0	0	0	0	0	0	0	0	0	0	0	0	0.00578138	0.00586712	0.00586077	0.00453239	-0.00428174	-0.00428174	-0.00146844	0.00438868	0.00438188	0.00444262	0.00444622	0.00442848	0.0044248	0.00436774	0	0	0	0	0	0	0	0	0	0	0	0	0	0	0	0	0	0	0	0	0	0	0	0	0	0	0	0	0	0	0	0	0	0	0	0
0.11197327	0	0	0	0	0	0	0	0	0	0	0	0	0	0	0	0	0	0	0	0	0	0	0.00576496	0.00585166	0.0058448	0.00452222	-0.00430597	-0.00430597	-0.00143496	0.00437308	0.00436586	0.00442856	0.00443227	0.00441363	0.00441004	0.00435197	0	0	0	0	0	0	0	0	0	0	0	0	0	0	0	0	0	0	0	0	0	0	0	0	0	0	0	0	0	0	0	0	0	0	0	0
0.11491994	0	0	0	0	0	0	0	0	0	0	0	0	0	0	0	0	0	0	0	0	0	0	0.00575037	0.0058381	0.00583078	0.00451317	-0.00432632	-0.00432632	-0.00140469	0.0043593	0.00435172	0.00441618	0.00441997	0.00440055	0.00439706	0.00433813	0	0	0	0	0	0	0	0	0	0	0	0	0	0	0	0	0	0	0	0	0	0	0	0	0	0	0	0	0	0	0	0	0	0	0	0
0.1178666	0	0	0	0	0	0	0	0	0	0	0	0	0	0	0	0	0	0	0	0	0	0	0.00573846	0.00582679	0.00581908	0.00450553	-0.00434266	-0.00434266	-0.00137879	0.00434774	0.00433986	0.00440581	0.00440969	0.0043896	0.00438619	0.0043266	0	0	0	0	0	0	0	0	0	0	0	0	0	0	0	0	0	0	0	0	0	0	0	0	0	0	0	0	0	0	0	0	0	0	0	0
0.12081326	0	0	0	0	0	0	0	0	0	0	0	0	0	0	0	0	0	0	0	0	0	0	0.00572929	0.00581805	0.00581004	0.00449957	-0.00435488	-0.00435488	-0.00135835	0.00433875	0.00433064	0.00439778	0.00440172	0.0043811	0.00437777	0.00431768	0	0	0	0	0	0	0	0	0	0	0	0	0	0	0	0	0	0	0	0	0	0	0	0	0	0	0	0	0	0	0	0	0	0	0	0
0.12375993	0	0	0	0	0	0	0	0	0	0	0	0	0	0	0	0	0	0	0	0	0	0	0.00572337	0.00581214	0.00580392	0.0044955	-0.00436291	-0.00436291	-0.0013443	0.00433263	0.00432444	0.00439234	0.00439632	0.00437535	0.00437207	0.00431166	0	0	0	0	0	0	0	0	0	0	0	0	0	0	0	0	0	0	0	0	0	0	0	0	0	0	0	0	0	0	0	0	0	0	0	0
0.1267066	0	0	0	0	0	0	0	0	0	0	0	0	0	0	0	0	0	0	0	0	0	0	0.00572038	0.00580927	0.00580095	0.00449351	-0.0043667	-0.0043667	-0.00133737	0.00432963	0.00432137	0.00438969	0.0043937	0.00437256	0.0043693	0.00430874	0	0	0	0	0	0	0	0	0	0	0	0	0	0	0	0	0	0	0	0	0	0	0	0	0	0	0	0	0	0	0	0	0	0	0	0
0.12965326	0	0	0	0	0	0	0	0	0	0	0	0	0	0	0	0	0	0	0	0	0	0	0.00572072	0.00580958	0.00580127	0.00449371	-0.00436619	-0.00436619	-0.00133802	0.0043299	0.00432166	0.00438998	0.00439399	0.00437286	0.0043696	0.00430907	0	0	0	0	0	0	0	0	0	0	0	0	0	0	0	0	0	0	0	0	0	0	0	0	0	0	0	0	0	0	0	0	0	0	0	0
0.13259992	0	0	0	0	0	0	0	0	0	0	0	0	0	0	0	0	0	0	0	0	0	0	0.0057242	0.00581315	0.00580496	0.00449615	-0.00436131	-0.00436131	-0.00134644	0.00433354	0.00432539	0.00439326	0.00439725	0.00437632	0.00437304	0.00431272	0	0	0	0	0	0	0	0	0	0	0	0	0	0	0	0	0	0	0	0	0	0	0	0	0	0	0	0	0	0	0	0	0	0	0	0
0.13554659	0	0	0	0	0	0	0	0	0	0	0	0	0	0	0	0	0	0	0	0	0	0	0.00573134	0.00581995	0.00581198	0.00450081	-0.00435198	-0.00435198	-0.00136247	0.00434053	0.00433249	0.00439952	0.00440346	0.00438294	0.0043796	0.00431966	0	0	0	0	0	0	0	0	0	0	0	0	0	0	0	0	0	0	0	0	0	0	0	0	0	0	0	0	0	0	0	0	0	0	0	0
0.13849325	0	0	0	0	0	0	0	0	0	0	0	0	0	0	0	0	0	0	0	0	0	0	0.00574178	0.00582989	0.00582226	0.0045076	-0.00433813	-0.00433813	-0.00138565	0.00435077	0.00434299	0.00440867	0.00441254	0.0043926	0.00438919	0.00432981	0	0	0	0	0	0	0	0	0	0	0	0	0	0	0	0	0	0	0	0	0	0	0	0	0	0	0	0	0	0	0	0	0	0	0	0
0.14143992	0	0	0	0	0	0	0	0	0	0	0	0	0	0	0	0	0	0	0	0	0	0	0.00575564	0.0058428	0.00583561	0.00451636	-0.00431967	-0.00431967	-0.00141518	0.00436407	0.00435662	0.00442052	0.00442429	0.00440512	0.00440161	0.00434298	0	0	0	0	0	0	0	0	0	0	0	0	0	0	0	0	0	0	0	0	0	0	0	0	0	0	0	0	0	0	0	0	0	0	0	0
0.14438659	0	0	0	0	0	0	0	0	0	0	0	0	0	0	0	0	0	0	0	0	0	0	0.00577215	0.00585844	0.00585176	0.00452687	-0.00429654	-0.00429654	-0.00145	0.00438016	0.00437311	0.00443483	0.00443847	0.00442022	0.00441661	0.00435894	0	0	0	0	0	0	0	0	0	0	0	0	0	0	0	0	0	0	0	0	0	0	0	0	0	0	0	0	0	0	0	0	0	0	0	0
0.14733325	0	0	0	0	0	0	0	0	0	0	0	0	0	0	0	0	0	0	0	0	0	0	0.0057913	0.00587647	0.00587036	0.00453884	-0.00426867	-0.00426867	-0.00148885	0.00439866	0.00439208	0.00445127	0.00445477	0.00443758	0.00443387	0.00437735	0	0	0	0	0	0	0	0	0	0	0	0	0	0	0	0	0	0	0	0	0	0	0	0	0	0	0	0	0	0	0	0	0	0	0	0
0.15027992	0	0	0	0	0	0	0	0	0	0	0	0	0	0	0	0	0	0	0	0	0	0	0.00581274	0.00589652	0.00589101	0.00455194	-0.00423607	-0.00423607	-0.00153029	0.00441913	0.0044131	0.00446946	0.00447282	0.00445677	0.00445297	0.00439785	0	0	0	0	0	0	0	0	0	0	0	0	0	0	0	0	0	0	0	0	0	0	0	0	0	0	0	0	0	0	0	0	0	0	0	0
0.15322658	0	0	0	0	0	0	0	0	0	0	0	0	0	0	0	0	0	0	0	0	0	0	0.00583606	0.00591819	0.00591327	0.00456581	-0.00419879	-0.00419879	-0.00157286	0.00444111	0.00443568	0.004489	0.00449219	0.00447733	0.00447351	0.00441999	0	0	0	0	0	0	0	0	0	0	0	0	0	0	0	0	0	0	0	0	0	0	0	0	0	0	0	0	0	0	0	0	0	0	0	0
0.15617325	0	0	0	0	0	0	0	0	0	0	0	0	0	0	0	0	0	0	0	0	0	0	0.00586085	0.00594097	0.00593665	0.00458002	-0.00415694	-0.00415694	-0.00161512	0.00446406	0.00445927	0.00450943	0.00451243	0.00449884	0.00449496	0.00444337	0	0	0	0	0	0	0	0	0	0	0	0	0	0	0	0	0	0	0	0	0	0	0	0	0	0	0	0	0	0	0	0	0	0	0	0
0.15911991	0	0	0	0	0	0	0	0	0	0	0	0	0	0	0	0	0	0	0	0	0	0	0.00588666	0.00596445	0.00596065	0.00459417	-0.00411074	-0.00411074	-0.00165575	0.00448745	0.00448335	0.00453027	0.00453309	0.00452076	0.00451692	0.00446762	0	0	0	0	0	0	0	0	0	0	0	0	0	0	0	0	0	0	0	0	0	0	0	0	0	0	0	0	0	0	0	0	0	0	0	0
0.16206657	0	0	0	0	0	0	0	0	0	0	0	0	0	0	0	0	0	0	0	0	0	0	0.00591304	0.00598814	0.00598479	0.00461127	-0.00406046	-0.00406046	-0.00169363	0.00451074	0.00450735	0.00455107	0.0045537	0.0045426	0.00453887	0.00449188	0	0	0	0	0	0	0	0	0	0	0	0	0	0	0	0	0	0	0	0	0	0	0	0	0	0	0	0	0	0	0	0	0	0	0	0
0.16501324	0	0	0	0	0	0	0	0	0	0	0	0	0	0	0	0	0	0	0	0	0	0	0.00593955	0.0060116	0.0060086	0.00462388	-0.00400647	-0.00400647	-0.00172792	0.00453342	0.00453078	0.00457137	0.00457378	0.00456385	0.00456027	0.0045159	0	0	0	0	0	0	0	0	0	0	0	0	0	0	0	0	0	0	0	0	0	0	0	0	0	0	0	0	0	0	0	0	0	0	0	0
0.1679599	0	0	0	0	0	0	0	0	0	0	0	0	0	0	0	0	0	0	0	0	0	0	0.00596576	0.00603439	0.00603165	0.00463519	-0.0039492	-0.0039492	-0.00175802	0.00455455	0.00455269	0.00459076	0.00459296	0.00458419	0.00458085	0.00453924	0	0	0	0	0	0	0	0	0	0	0	0	0	0	0	0	0	0	0	0	0	0	0	0	0	0	0	0	0	0	0	0	0	0	0	0
0.17090657	0	0	0	0	0	0	0	0	0	0	0	0	0	0	0	0	0	0	0	0	0	0	0.00599114	0.00605614	0.00605358	0.00464482	-0.00388913	-0.00388913	-0.00178362	0.00457472	0.00457367	0.00460878	0.00461091	0.00460318	0.00460015	0.0045615	0	0	0	0	0	0	0	0	0	0	0	0	0	0	0	0	0	0	0	0	0	0	0	0	0	0	0	0	0	0	0	0	0	0	0	0
0.17385323	0	0	0	0	0	0	0	0	0	0	0	0	0	0	0	0	0	0	0	0	0	0	0.00601564	0.00607655	0.00607407	0.00465242	-0.0038268	-0.0038268	-0.00180461	0.00459311	0.0045929	0.00462529	0.00462728	0.00462051	0.00461783	0.00458257	0	0	0	0	0	0	0	0	0	0	0	0	0	0	0	0	0	0	0	0	0	0	0	0	0	0	0	0	0	0	0	0	0	0	0	0
0.1767999	0	0	0	0	0	0	0	0	0	0	0	0	0	0	0	0	0	0	0	0	0	0	0.00603886	0.00609532	0.00609281	0.00465769	-0.00376277	-0.00376277	-0.00182114	0.00460949	0.00461013	0.00463995	0.00464179	0.00463595	0.00463365	0.00460167	0	0	0	0	0	0	0	0	0	0	0	0	0	0	0	0	0	0	0	0	0	0	0	0	0	0	0	0	0	0	0	0	0	0	0	0
0.17974656	0	0	0	0	0	0	0	0	0	0	0	0	0	0	0	0	0	0	0	0	0	0	0.00606037	0.00611226	0.00610978	0.00466039	-0.00369761	-0.00369761	-0.00183347	0.00462371	0.00462521	0.00465255	0.00465427	0.00464933	0.00464742	0.00461883	0	0	0	0	0	0	0	0	0	0	0	0	0	0	0	0	0	0	0	0	0	0	0	0	0	0	0	0	0	0	0	0	0	0	0	0
0.18269323	0	0	0	0	0	0	0	0	0	0	0	0	0	0	0	0	0	0	0	0	0	0	0.00608004	0.00612723	0.0061248	0.00466033	-0.0036319	-0.0036319	-0.00184198	0.00463568	0.00463808	0.00466298	0.00466458	0.00466056	0.00465902	0.0046339	0	0	0	0	0	0	0	0	0	0	0	0	0	0	0	0	0	0	0	0	0	0	0	0	0	0	0	0	0	0	0	0	0	0	0	0
0.18563989	0	0	0	0	0	0	0	0	0	0	0	0	0	0	0	0	0	0	0	0	0	0	0.00609743	0.00614014	0.00613784	0.00465743	-0.00356619	-0.00356619	-0.00184713	0.00464543	0.00464874	0.00467117	0.00467267	0.00466964	0.00466841	0.00464679	0	0	0	0	0	0	0	0	0	0	0	0	0	0	0	0	0	0	0	0	0	0	0	0	0	0	0	0	0	0	0	0	0	0	0	0
0.18858656	0	0	0	0	0	0	0	0	0	0	0	0	0	0	0	0	0	0	0	0	0	0	0.00611294	0.00615099	0.00614893	0.0046517	-0.00350107	-0.00350107	-0.00184938	0.00465302	0.00465727	0.00467715	0.00467855	0.0046766	0.00467561	0.00465748	0	0	0	0	0	0	0	0	0	0	0	0	0	0	0	0	0	0	0	0	0	0	0	0	0	0	0	0	0	0	0	0	0	0	0	0
0.19153323	0	0	0	0	0	0	0	0	0	0	0	0	0	0	0	0	0	0	0	0	0	0	0.00612628	0.00615983	0.00615817	0.00464326	-0.00343705	-0.00343705	-0.00187345	0.00465859	0.00466381	0.00468099	0.0046823	0.00468158	0.00468073	0.00466602	0	0	0	0	0	0	0	0	0	0	0	0	0	0	0	0	0	0	0	0	0	0	0	0	0	0	0	0	0	0	0	0	0	0	0	0
0.19447989	0	0	0	0	0	0	0	0	0	0	0	0	0	0	0	0	0	0	0	0	0	0	0.00613746	0.0061666	0.00616569	0.00463235	-0.00337464	-0.00337464	-0.00189958	0.00466232	0.00466854	0.00468283	0.00468406	0.00468473	0.00468391	0.00467252	0	0	0	0	0	0	0	0	0	0	0	0	0	0	0	0	0	0	0	0	0	0	0	0	0	0	0	0	0	0	0	0	0	0	0	0
0.19742656	0	0	0	0	0	0	0	0	0	0	0	0	0	0	0	0	0	0	0	0	0	0	0.00614657	0.00617177	0.00617168	0.0046193	-0.00331433	-0.00331433	-0.00192298	0.00466443	0.00467167	0.00468287	0.00468401	0.00468627	0.00468535	0.00467713	0	0	0	0	0	0	0	0	0	0	0	0	0	0	0	0	0	0	0	0	0	0	0	0	0	0	0	0	0	0	0	0	0	0	0	0
0.20037322	0	0	0	0	0	0	0	0	0	0	0	0	0	0	0	0	0	0	0	0	0	0	0.00615374	0.00617539	0.00617628	0.00460453	-0.00325652	-0.00325652	-0.00194368	0.00466514	0.00467343	0.00468131	0.00468238	0.00468641	0.00468526	0.00468007	0	0	0	0	0	0	0	0	0	0	0	0	0	0	0	0	0	0	0	0	0	0	0	0	0	0	0	0	0	0	0	0	0	0	0	0
0.20331989	0	0	0	0	0	0	0	0	0	0	0	0	0	0	0	0	0	0	0	0	0	0	0.00615914	0.00617768	0.00617972	0.0045885	-0.00323284	-0.00323284	-0.00196182	0.00466468	0.00467403	0.00467843	0.00467941	0.00468539	0.00468388	0.00468157	0	0	0	0	0	0	0	0	0	0	0	0	0	0	0	0	0	0	0	0	0	0	0	0	0	0	0	0	0	0	0	0	0	0	0	0
0.20626655	0	0	0	0	0	0	0	0	0	0	0	0	0	0	0	0	0	0	0	0	0	0	0.006163	0.00617991	0.00618223	0.0045717	-0.00325908	-0.00325908	-0.00197762	0.00466326	0.00467369	0.00467446	0.00467536	0.00468343	0.00468146	0.00468187	0	0	0	0	0	0	0	0	0	0	0	0	0	0	0	0	0	0	0	0	0	0	0	0	0	0	0	0	0	0	0	0	0	0	0	0
0.20921322	0	0	0	0	0	0	0	0	0	0	0	0	0	0	0	0	0	0	0	0	0	0	0.00616746	0.00618039	0.00618398	0.00455459	-0.00328276	-0.00328276	-0.00199137	0.00466107	0.00467257	0.00466964	0.00467048	0.00468074	0.00467822	0.00468119	0	0	0	0	0	0	0	0	0	0	0	0	0	0	0	0	0	0	0	0	0	0	0	0	0	0	0	0	0	0	0	0	0	0	0	0
0.21215988	0	0	0	0	0	0	0	0	0	0	0	0	0	0	0	0	0	0	0	0	0	0	0.00616905	0.00618021	0.00618513	0.00453758	-0.00330399	-0.00330399	-0.00200344	0.00465825	0.00467082	0.00466421	0.00466497	0.0046775	0.00467434	0.00467976	0	0	0	0	0	0	0	0	0	0	0	0	0	0	0	0	0	0	0	0	0	0	0	0	0	0	0	0	0	0	0	0	0	0	0	0
0.21510655	0	0	0	0	0	0	0	0	0	0	0	0	0	0	0	0	0	0	0	0	0	0	0.00616976	0.00617953	0.00618576	0.00452102	-0.00332293	-0.00332293	-0.00201427	0.00465489	0.00466853	0.00465832	0.00465903	0.00467383	0.00466999	0.00467776	0	0	0	0	0	0	0	0	0	0	0	0	0	0	0	0	0	0	0	0	0	0	0	0	0	0	0	0	0	0	0	0	0	0	0	0
0.21805321	0	0	0	0	0	0	0	0	0	0	0	0	0	0	0	0	0	0	0	0	0	0	0.00616977	0.00617848	0.00618606	0.0045052	-0.00333965	-0.00333965	-0.00202419	0.00465105	0.00466574	0.00465213	0.0046528	0.00466982	0.00466527	0.00467534	0	0	0	0	0	0	0	0	0	0	0	0	0	0	0	0	0	0	0	0	0	0	0	0	0	0	0	0	0	0	0	0	0	0	0	0
0.22099988	0	0	0	0	0	0	0	0	0	0	0	0	0	0	0	0	0	0	0	0	0	0	0.00616919	0.00617719	0.00618606	0.0044906	-0.00335387	-0.00335387	-0.00203312	0.00464677	0.00466249	0.00464583	0.00464648	0.00466561	0.00466035	0.00467266	0	0	0	0	0	0	0	0	0	0	0	0	0	0	0	0	0	0	0	0	0	0	0	0	0	0	0	0	0	0	0	0	0	0	0	0
0.22394654	0	0	0	0	0	0	0	0	0	0	0	0	0	0	0	0	0	0	0	0	0	0	0.00616816	0.00617578	0.00618582	0.00447807	-0.00336483	-0.00336483	-0.00204034	0.00464226	0.00465895	0.00463984	0.00464052	0.0046615	0.00465558	0.00466999	0	0	0	0	0	0	0	0	0	0	0	0	0	0	0	0	0	0	0	0	0	0	0	0	0	0	0	0	0	0	0	0	0	0	0	0
0.22689321	0	0	0	0	0	0	0	0	0	0	0	0	0	0	0	0	0	0	0	0	0	0	0.00616688	0.00617441	0.00618529	0.00446807	-0.00337246	-0.00337246	-0.0020457	0.00463777	0.00465533	0.00463449	0.00463522	0.00465773	0.00465122	0.00466756	0	0	0	0	0	0	0	0	0	0	0	0	0	0	0	0	0	0	0	0	0	0	0	0	0	0	0	0	0	0	0	0	0	0	0	0
0.22983987	0	0	0	0	0	0	0	0	0	0	0	0	0	0	0	0	0	0	0	0	0	0	0.00616553	0.00617316	0.00618479	0.00446059	-0.00337716	-0.00337716	-0.00204961	0.00463342	0.00465172	0.00462988	0.00463069	0.00465435	0.00464737	0.00466544	0	0	0	0	0	0	0	0	0	0	0	0	0	0	0	0	0	0	0	0	0	0	0	0	0	0	0	0	0	0	0	0	0	0	0	0
0.23278654	0	0	0	0	0	0	0	0	0	0	0	0	0	0	0	0	0	0	0	0	0	0	0.0061642	0.00617209	0.00618427	0.00445575	-0.00337898	-0.00337898	-0.00205205	0.00462928	0.00464819	0.00462614	0.00462705	0.00465145	0.00464412	0.00466371	0	0	0	0	0	0	0	0	0	0	0	0	0	0	0	0	0	0	0	0	0	0	0	0	0	0	0	0	0	0	0	0	0	0	0	0
0.2357332	0	0	0	0	0	0	0	0	0	0	0	0	0	0	0	0	0	0	0	0	0	0	0.00616295	0.00617124	0.00618374	0.00445356	-0.00337801	-0.00337801	-0.00205303	0.00462542	0.00464478	0.00462332	0.00462437	0.00464909	0.00464153	0.0046624	0	0	0	0	0	0	0	0	0	0	0	0	0	0	0	0	0	0	0	0	0	0	0	0	0	0	0	0	0	0	0	0	0	0	0	0
0.23867987	0	0	0	0	0	0	0	0	0	0	0	0	0	0	0	0	0	0	0	0	0	0	0.0061618	0.00617061	0.00618324	0.0044539	-0.00337442	-0.00337442	-0.00205256	0.00462189	0.00464155	0.00462143	0.00462265	0.00464728	0.0046396	0.0046615	0	0	0	0	0	0	0	0	0	0	0	0	0	0	0	0	0	0	0	0	0	0	0	0	0	0	0	0	0	0	0	0	0	0	0	0
0.24162653	0	0	0	0	0	0	0	0	0	0	0	0	0	0	0	0	0	0	0	0	0	0	0.00616075	0.00617019	0.00618276	0.00445656	-0.00336842	-0.00336842	-0.00205072	0.00461871	0.00463849	0.00462044	0.00462185	0.00464599	0.00463831	0.00466097	0	0	0	0	0	0	0	0	0	0	0	0	0	0	0	0	0	0	0	0	0	0	0	0	0	0	0	0	0	0	0	0	0	0	0	0
0.24457319	0	0	0	0	0	0	0	0	0	0	0	0	0	0	0	0	0	0	0	0	0	0	0.00615978	0.00616994	0.0061823	0.00446121	-0.00336031	-0.00336031	-0.00204763	0.00461589	0.00463563	0.00462023	0.00462184	0.00464516	0.00463756	0.00466071	0	0	0	0	0	0	0	0	0	0	0	0	0	0	0	0	0	0	0	0	0	0	0	0	0	0	0	0	0	0	0	0	0	0	0	0
0.24751986	0	0	0	0	0	0	0	0	0	0	0	0	0	0	0	0	0	0	0	0	0	0	0.00615887	0.00616983	0.00618187	0.00446745	-0.00335048	-0.00335048	-0.00204352	0.00461338	0.00463293	0.00462065	0.00462247	0.0046447	0.00463725	0.00466065	0	0	0	0	0	0	0	0	0	0	0	0	0	0	0	0	0	0	0	0	0	0	0	0	0	0	0	0	0	0	0	0	0	0	0	0
0.25046652	0	0	0	0	0	0	0	0	0	0	0	0	0	0	0	0	0	0	0	0	0	0	0.00615798	0.00616982	0.00618145	0.00447485	-0.00333937	-0.00333937	-0.00203863	0.00461118	0.0046304	0.00462154	0.00462358	0.0046445	0.00463725	0.00466069	0	0	0	0	0	0	0	0	0	0	0	0	0	0	0	0	0	0	0	0	0	0	0	0	0	0	0	0	0	0	0	0	0	0	0	0
0.25341319	0	0	0	0	0	0	0	0	0	0	0	0	0	0	0	0	0	0	0	0	0	0	0.0061571	0.00616986	0.00618104	0.00448296	-0.00332742	-0.00332742	-0.00203322	0.00460924	0.00462802	0.00462276	0.00462501	0.00464449	0.00463746	0.00466075	0	0	0	0	0	0	0	0	0	0	0	0	0	0	0	0	0	0	0	0	0	0	0	0	0	0	0	0	0	0	0	0	0	0	0	0
0.25635986	0	0	0	0	0	0	0	0	0	0	0	0	0	0	0	0	0	0	0	0	0	0	0.00615621	0.00616993	0.00618066	0.00449144	-0.00331503	-0.00331503	-0.00202751	0.00460757	0.00462581	0.00462418	0.00462664	0.00464459	0.0046378	0.0046608	0	0	0	0	0	0	0	0	0	0	0	0	0	0	0	0	0	0	0	0	0	0	0	0	0	0	0	0	0	0	0	0	0	0	0	0
0.25930652	0	0	0	0	0	0	0	0	0	0	0	0	0	0	0	0	0	0	0	0	0	0	0.00615532	0.00617002	0.0061803	0.0045	-0.0033025	-0.0033025	-0.00202163	0.00460616	0.00462379	0.00462572	0.00462837	0.00464478	0.00463821	0.00466079	0	0	0	0	0	0	0	0	0	0	0	0	0	0	0	0	0	0	0	0	0	0	0	0	0	0	0	0	0	0	0	0	0	0	0	0
0.26225318	0	0	0	0	0	0	0	0	0	0	0	0	0	0	0	0	0	0	0	0	0	0	0.00615442	0.00617011	0.00617994	0.00450848	-0.00329002	-0.00329002	-0.0020156	0.00460503	0.00462201	0.00462735	0.00463017	0.00464506	0.00463871	0.00466075	0	0	0	0	0	0	0	0	0	0	0	0	0	0	0	0	0	0	0	0	0	0	0	0	0	0	0	0	0	0	0	0	0	0	0	0
0.26519985	0	0	0	0	0	0	0	0	0	0	0	0	0	0	0	0	0	0	0	0	0	0	0.00615348	0.00617018	0.00617958	0.00451681	-0.00327761	-0.00327761	-0.0020093	0.00460421	0.00462051	0.00462906	0.00463204	0.00464546	0.00463931	0.00466069	0	0	0	0	0	0	0	0	0	0	0	0	0	0	0	0	0	0	0	0	0	0	0	0	0	0	0	0	0	0	0	0	0	0	0	0
0.26814651	0	0	0	0	0	0	0	0	0	0	0	0	0	0	0	0	0	0	0	0	0	0	0.00615248	0.0061702	0.00617917	0.00452502	-0.00326514	-0.00326514	-0.0020025	0.00460372	0.00461933	0.00463089	0.00463401	0.00464603	0.00464007	0.00466062	0	0	0	0	0	0	0	0	0	0	0	0	0	0	0	0	0	0	0	0	0	0	0	0	0	0	0	0	0	0	0	0	0	0	0	0
0.27109318	0	0	0	0	0	0	0	0	0	0	0	0	0	0	0	0	0	0	0	0	0	0	0.00614559	0.00617013	0.00617864	0.00453326	-0.00325225	-0.00325225	-0.00199473	0.00460359	0.00461851	0.00463289	0.00463613	0.00464681	0.00464103	0.00466057	0	0	0	0	0	0	0	0	0	0	0	0	0	0	0	0	0	0	0	0	0	0	0	0	0	0	0	0	0	0	0	0	0	0	0	0
0.27403985	0	0	0	0	0	0	0	0	0	0	0	0	0	0	0	0	0	0	0	0	0	0	0.00614435	0.00616995	0.00617804	0.00454097	-0.0032397	-0.0032397	-0.00198685	0.00460358	0.00461783	0.00463478	0.00463812	0.00464756	0.00464195	0.00466043	0	0	0	0	0	0	0	0	0	0	0	0	0	0	0	0	0	0	0	0	0	0	0	0	0	0	0	0	0	0	0	0	0	0	0	0
0.27698651	0	0	0	0	0	0	0	0	0	0	0	0	0	0	0	0	0	0	0	0	0	0	0.00614316	0.00616974	0.00617748	0.0045476	-0.00322858	-0.00322858	-0.00197996	0.00460347	0.00461711	0.00463628	0.00463972	0.00464809	0.00464259	0.00466016	0	0	0	0	0	0	0	0	0	0	0	0	0	0	0	0	0	0	0	0	0	0	0	0	0	0	0	0	0	0	0	0	0	0	0	0
0.27993317	0	0	0	0	0	0	0	0	0	0	0	0	0	0	0	0	0	0	0	0	0	0	0.00614206	0.0061695	0.00617696	0.0045533	-0.00321876	-0.00321876	-0.00197391	0.00460337	0.00461646	0.00463753	0.00464104	0.00464848	0.00464308	0.00465984	0	0	0	0	0	0	0	0	0	0	0	0	0	0	0	0	0	0	0	0	0	0	0	0	0	0	0	0	0	0	0	0	0	0	0	0
0.28287984	0	0	0	0	0	0	0	0	0	0	0	0	0	0	0	0	0	0	0	0	0	0	0.00614103	0.00616537	0.00617646	0.00455828	-0.00321001	-0.00321001	-0.00196844	0.00460336	0.00461596	0.00463864	0.00464221	0.00464885	0.00464352	0.00465952	0	0	0	0	0	0	0	0	0	0	0	0	0	0	0	0	0	0	0	0	0	0	0	0	0	0	0	0	0	0	0	0	0	0	0	0
0.28582651	0	0	0	0	0	0	0	0	0	0	0	0	0	0	0	0	0	0	0	0	0	0	0.00614006	0.00616516	0.00617597	0.00456268	-0.00320216	-0.00320216	-0.00196337	0.00460347	0.00461564	0.00463966	0.00464328	0.00464924	0.00464398	0.00465923	0	0	0	0	0	0	0	0	0	0	0	0	0	0	0	0	0	0	0	0	0	0	0	0	0	0	0	0	0	0	0	0	0	0	0	0
0.28877317	0	0	0	0	0	0	0	0	0	0	0	0	0	0	0	0	0	0	0	0	0	0	0.00613916	0.00616493	0.00617548	0.00456658	-0.00319509	-0.00319509	-0.00195862	0.00460371	0.00461551	0.00464065	0.0046443	0.00464968	0.00464448	0.00465899	0	0	0	0	0	0	0	0	0	0	0	0	0	0	0	0	0	0	0	0	0	0	0	0	0	0	0	0	0	0	0	0	0	0	0	0
0.29171983	0	0	0	0	0	0	0	0	0	0	0	0	0	0	0	0	0	0	0	0	0	0	0.00613832	0.0061647	0.006175	0.00457005	-0.00319532	-0.00319532	-0.00195419	0.00460409	0.00461557	0.0046416	0.00464528	0.00465018	0.00464504	0.00465879	0	0	0	0	0	0	0	0	0	0	0	0	0	0	0	0	0	0	0	0	0	0	0	0	0	0	0	0	0	0	0	0	0	0	0	0
0.2946665	0	0	0	0	0	0	0	0	0	0	0	0	0	0	0	0	0	0	0	0	0	0	0.00613755	0.00616446	0.00617452	0.00457312	-0.00320409	-0.00320409	-0.0019501	0.00460458	0.00461579	0.00464253	0.00464622	0.00465073	0.00464564	0.00465865	0	0	0	0	0	0	0	0	0	0	0	0	0	0	0	0	0	0	0	0	0	0	0	0	0	0	0	0	0	0	0	0	0	0	0	0
0.29761317	0	0	0	0	0	0	0	0	0	0	0	0	0	0	0	0	0	0	0	0	0	0	0.00613685	0.00616422	0.00617407	0.00457584	-0.00321224	-0.00321224	-0.00194637	0.00460517	0.00461615	0.00464343	0.00464713	0.00465131	0.00464629	0.00465856	0	0	0	0	0	0	0	0	0	0	0	0	0	0	0	0	0	0	0	0	0	0	0	0	0	0	0	0	0	0	0	0	0	0	0	0
0.30055983	0	0	0	0	0	0	0	0	0	0	0	0	0	0	0	0	0	0	0	0	0	0	0.00613625	0.006164	0.00617364	0.00457823	-0.00321975	-0.00321975	-0.00194302	0.00460584	0.00461663	0.00464431	0.004648	0.00465193	0.00464696	0.00465852	0	0	0	0	0	0	0	0	0	0	0	0	0	0	0	0	0	0	0	0	0	0	0	0	0	0	0	0	0	0	0	0	0	0	0	0
0.30350649	0	0	0	0	0	0	0	0	0	0	0	0	0	0	0	0	0	0	0	0	0	0	0.00613572	0.00616381	0.00617325	0.00458034	-0.0032266	-0.0032266	-0.00194006	0.00460656	0.0046172	0.00464516	0.00464884	0.00465257	0.00464765	0.00465852	0	0	0	0	0	0	0	0	0	0	0	0	0	0	0	0	0	0	0	0	0	0	0	0	0	0	0	0	0	0	0	0	0	0	0	0
0.30645316	0	0	0	0	0	0	0	0	0	0	0	0	0	0	0	0	0	0	0	0	0	0	0.00613528	0.00616365	0.0061729	0.00458221	-0.00323276	-0.00323276	-0.0019375	0.00460732	0.00461783	0.00464598	0.00464964	0.00465321	0.00464835	0.00465856	0	0	0	0	0	0	0	0	0	0	0	0	0	0	0	0	0	0	0	0	0	0	0	0	0	0	0	0	0	0	0	0	0	0	0	0
0.30939983	0	0	0	0	0	0	0	0	0	0	0	0	0	0	0	0	0	0	0	0	0	0	0.00613493	0.00616352	0.00617259	0.00458387	-0.00323822	-0.00323822	-0.00193531	0.0046081	0.0046185	0.00464676	0.00465041	0.00465385	0.00464905	0.00465864	0	0	0	0	0	0	0	0	0	0	0	0	0	0	0	0	0	0	0	0	0	0	0	0	0	0	0	0	0	0	0	0	0	0	0	0
0.31234649	0	0	0	0	0	0	0	0	0	0	0	0	0	0	0	0	0	0	0	0	0	0	0.00613466	0.00616344	0.00617234	0.00458536	-0.00324298	-0.00324298	-0.00193351	0.00460889	0.0046192	0.00464752	0.00465114	0.00465448	0.00464973	0.00465874	0	0	0	0	0	0	0	0	0	0	0	0	0	0	0	0	0	0	0	0	0	0	0	0	0	0	0	0	0	0	0	0	0	0	0	0
0.31529315	0	0	0	0	0	0	0	0	0	0	0	0	0	0	0	0	0	0	0	0	0	0	0.00613446	0.0061634	0.00617215	0.00458673	-0.00324703	-0.00324703	-0.00193208	0.00460968	0.0046199	0.00464824	0.00465184	0.00465509	0.00465039	0.00465886	0	0	0	0	0	0	0	0	0	0	0	0	0	0	0	0	0	0	0	0	0	0	0	0	0	0	0	0	0	0	0	0	0	0	0	0
0.31823982	0	0	0	0	0	0	0	0	0	0	0	0	0	0	0	0	0	0	0	0	0	0	0.00613433	0.00616341	0.00617217	0.00458801	-0.00325042	-0.00325042	-0.00193098	0.00461046	0.00462059	0.00464894	0.00465252	0.00465568	0.00465103	0.004659	0	0	0	0	0	0	0	0	0	0	0	0	0	0	0	0	0	0	0	0	0	0	0	0	0	0	0	0	0	0	0	0	0	0	0	0
0.32118648	0	0	0	0	0	0	0	0	0	0	0	0	0	0	0	0	0	0	0	0	0	0	0.00613427	0.00616346	0.00617208	0.00458925	-0.0032532	-0.0032532	-0.0019302	0.00461123	0.00462126	0.00464961	0.00465317	0.00465625	0.00465164	0.00465914	0	0	0	0	0	0	0	0	0	0	0	0	0	0	0	0	0	0	0	0	0	0	0	0	0	0	0	0	0	0	0	0	0	0	0	0
0.32413315	0	0	0	0	0	0	0	0	0	0	0	0	0	0	0	0	0	0	0	0	0	0	0.00613425	0.00616356	0.00617205	0.00459049	-0.00325543	-0.00325543	-0.00192969	0.00461198	0.00462191	0.00465027	0.00465381	0.00465678	0.00465222	0.00465928	0	0	0	0	0	0	0	0	0	0	0	0	0	0	0	0	0	0	0	0	0	0	0	0	0	0	0	0	0	0	0	0	0	0	0	0
0.32707982	0	0	0	0	0	0	0	0	0	0	0	0	0	0	0	0	0	0	0	0	0	0	0.00613428	0.0061637	0.00617207	0.00459177	-0.00325716	-0.00325716	-0.00192943	0.00461271	0.00462252	0.00465091	0.00465443	0.0046573	0.00465277	0.00465941	0	0	0	0	0	0	0	0	0	0	0	0	0	0	0	0	0	0	0	0	0	0	0	0	0	0	0	0	0	0	0	0	0	0	0	0
0.33002648	0	0	0	0	0	0	0	0	0	0	0	0	0	0	0	0	0	0	0	0	0	0	0.00613434	0.00616388	0.00617213	0.00459311	-0.00325844	-0.00325844	-0.0019294	0.00461342	0.0046231	0.00465155	0.00465506	0.00465779	0.00465329	0.00465953	0	0	0	0	0	0	0	0	0	0	0	0	0	0	0	0	0	0	0	0	0	0	0	0	0	0	0	0	0	0	0	0	0	0	0	0
0.33297314	0	0	0	0	0	0	0	0	0	0	0	0	0	0	0	0	0	0	0	0	0	0	0.00613443	0.00616411	0.00617224	0.00459455	-0.00325929	-0.00325929	-0.00192957	0.00461413	0.00462364	0.00465219	0.00465568	0.00465825	0.00465379	0.00465964	0	0	0	0	0	0	0	0	0	0	0	0	0	0	0	0	0	0	0	0	0	0	0	0	0	0	0	0	0	0	0	0	0	0	0	0
0.33591981	0	0	0	0	0	0	0	0	0	0	0	0	0	0	0	0	0	0	0	0	0	0	0.00613454	0.00616437	0.00617239	0.00459611	-0.00325973	-0.00325973	-0.00192994	0.00461483	0.00462416	0.00465284	0.00465631	0.0046587	0.00465427	0.00465974	0	0	0	0	0	0	0	0	0	0	0	0	0	0	0	0	0	0	0	0	0	0	0	0	0	0	0	0	0	0	0	0	0	0	0	0
0.33886648	0	0	0	0	0	0	0	0	0	0	0	0	0	0	0	0	0	0	0	0	0	0	0.00613467	0.00616467	0.00617258	0.00459779	-0.00325975	-0.00325975	-0.0019305	0.00461553	0.00462464	0.0046535	0.00465695	0.00465914	0.00465473	0.00465982	0	0	0	0	0	0	0	0	0	0	0	0	0	0	0	0	0	0	0	0	0	0	0	0	0	0	0	0	0	0	0	0	0	0	0	0
0.34181314	0	0	0	0	0	0	0	0	0	0	0	0	0	0	0	0	0	0	0	0	0	0	0.00613482	0.00616502	0.00617281	0.00459961	-0.00325936	-0.00325936	-0.00193124	0.00461623	0.00462511	0.00465417	0.00465761	0.00465957	0.00465518	0.00465988	0	0	0	0	0	0	0	0	0	0	0	0	0	0	0	0	0	0	0	0	0	0	0	0	0	0	0	0	0	0	0	0	0	0	0	0
0.3447598	0	0	0	0	0	0	0	0	0	0	0	0	0	0	0	0	0	0	0	0	0	0	0.00613499	0.0061654	0.00617308	0.00460155	-0.00325854	-0.00325854	-0.00193215	0.00461694	0.00462556	0.00465485	0.00465828	0.00465998	0.00465562	0.00465993	0	0	0	0	0	0	0	0	0	0	0	0	0	0	0	0	0	0	0	0	0	0	0	0	0	0	0	0	0	0	0	0	0	0	0	0
0.34770647	0	0	0	0	0	0	0	0	0	0	0	0	0	0	0	0	0	0	0	0	0	0	0.00613518	0.00616581	0.00617337	0.00460362	-0.0032573	-0.0032573	-0.00193321	0.00461767	0.00462599	0.00465555	0.00465897	0.0046604	0.00465605	0.00465997	0	0	0	0	0	0	0	0	0	0	0	0	0	0	0	0	0	0	0	0	0	0	0	0	0	0	0	0	0	0	0	0	0	0	0	0
0.35065314	0	0	0	0	0	0	0	0	0	0	0	0	0	0	0	0	0	0	0	0	0	0	0.00613537	0.00616624	0.00617369	0.0046058	-0.00325564	-0.00325564	-0.00193441	0.0046184	0.00462642	0.00465627	0.00465967	0.00466081	0.00465647	0.00466	0	0	0	0	0	0	0	0	0	0	0	0	0	0	0	0	0	0	0	0	0	0	0	0	0	0	0	0	0	0	0	0	0	0	0	0
0.3535998	0	0	0	0	0	0	0	0	0	0	0	0	0	0	0	0	0	0	0	0	0	0	0.00613556	0.0061667	0.00617403	0.00460807	-0.00325357	-0.00325357	-0.00193574	0.00461916	0.00462685	0.00465699	0.00466039	0.00466122	0.00465688	0.00466002	0	0	0	0	0	0	0	0	0	0	0	0	0	0	0	0	0	0	0	0	0	0	0	0	0	0	0	0	0	0	0	0	0	0	0	0
0.35654646	0	0	0	0	0	0	0	0	0	0	0	0	0	0	0	0	0	0	0	0	0	0	0.00613577	0.00616717	0.00617438	0.00461041	-0.00325108	-0.00325108	-0.00193717	0.00461992	0.00462728	0.00465773	0.0046611	0.00466162	0.00465729	0.00466003	0	0	0	0	0	0	0	0	0	0	0	0	0	0	0	0	0	0	0	0	0	0	0	0	0	0	0	0	0	0	0	0	0	0	0	0
0.35949313	0	0	0	0	0	0	0	0	0	0	0	0	0	0	0	0	0	0	0	0	0	0	0.00613597	0.00616764	0.00617474	0.00461278	-0.00324819	-0.00324819	-0.0019387	0.00462071	0.00462771	0.00465846	0.00466182	0.00466203	0.0046577	0.00466004	0	0	0	0	0	0	0	0	0	0	0	0	0	0	0	0	0	0	0	0	0	0	0	0	0	0	0	0	0	0	0	0	0	0	0	0
0.3624398	0	0	0	0	0	0	0	0	0	0	0	0	0	0	0	0	0	0	0	0	0	0	0.00613619	0.00616813	0.0061751	0.00461514	-0.00324488	-0.00324488	-0.00194034	0.0046215	0.00462815	0.00465919	0.00466254	0.00466243	0.00465811	0.00466005	0	0	0	0	0	0	0	0	0	0	0	0	0	0	0	0	0	0	0	0	0	0	0	0	0	0	0	0	0	0	0	0	0	0	0	0
0.36538646	0	0	0	0	0	0	0	0	0	0	0	0	0	0	0	0	0	0	0	0	0	0	0.00613642	0.00616862	0.00617547	0.00461746	-0.00324117	-0.00324117	-0.00194209	0.0046223	0.00462859	0.00465991	0.00466324	0.00466284	0.00465851	0.00466007	0	0	0	0	0	0	0	0	0	0	0	0	0	0	0	0	0	0	0	0	0	0	0	0	0	0	0	0	0	0	0	0	0	0	0	0
0.36833312	0	0	0	0	0	0	0	0	0	0	0	0	0	0	0	0	0	0	0	0	0	0	0.00613667	0.0061691	0.00617584	0.0046197	-0.00323709	-0.00323709	-0.00194396	0.0046231	0.00462905	0.00466061	0.00466393	0.00466324	0.00465891	0.0046601	0	0	0	0	0	0	0	0	0	0	0	0	0	0	0	0	0	0	0	0	0	0	0	0	0	0	0	0	0	0	0	0	0	0	0	0
0.37127979	0	0	0	0	0	0	0	0	0	0	0	0	0	0	0	0	0	0	0	0	0	0	0.00613694	0.00616958	0.0061762	0.00462184	-0.0032327	-0.0032327	-0.00194592	0.0046239	0.00462953	0.00466129	0.00466459	0.00466364	0.0046593	0.00466016	0	0	0	0	0	0	0	0	0	0	0	0	0	0	0	0	0	0	0	0	0	0	0	0	0	0	0	0	0	0	0	0	0	0	0	0
0.37422646	0	0	0	0	0	0	0	0	0	0	0	0	0	0	0	0	0	0	0	0	0	0	0.00613722	0.00617033	0.00617656	0.00462383	-0.00322808	-0.00322808	-0.00194798	0.00462469	0.00463001	0.00466195	0.00466522	0.00466404	0.0046597	0.00466023	0	0	0	0	0	0	0	0	0	0	0	0	0	0	0	0	0	0	0	0	0	0	0	0	0	0	0	0	0	0	0	0	0	0	0	0
0.37717312	0	0	0	0	0	0	0	0	0	0	0	0	0	0	0	0	0	0	0	0	0	0	0.00613754	0.00617078	0.00617692	0.00462565	-0.00322332	-0.00322332	-0.00195012	0.00462547	0.00463051	0.00466258	0.00466583	0.00466443	0.00466009	0.00466033	0	0	0	0	0	0	0	0	0	0	0	0	0	0	0	0	0	0	0	0	0	0	0	0	0	0	0	0	0	0	0	0	0	0	0	0
0.38011978	0	0	0	0	0	0	0	0	0	0	0	0	0	0	0	0	0	0	0	0	0	0	0.00613788	0.00617122	0.00617726	0.0046273	-0.00321852	-0.00321852	-0.00195232	0.00462623	0.00463102	0.00466317	0.0046664	0.00466482	0.00466048	0.00466045	0	0	0	0	0	0	0	0	0	0	0	0	0	0	0	0	0	0	0	0	0	0	0	0	0	0	0	0	0	0	0	0	0	0	0	0
0.38306645	0	0	0	0	0	0	0	0	0	0	0	0	0	0	0	0	0	0	0	0	0	0	0.00613824	0.00617165	0.00617763	0.00462875	-0.00321376	-0.00321376	-0.00195458	0.00462698	0.00463154	0.00466374	0.00466694	0.00466521	0.00466087	0.00466061	0	0	0	0	0	0	0	0	0	0	0	0	0	0	0	0	0	0	0	0	0	0	0	0	0	0	0	0	0	0	0	0	0	0	0	0
0.38601312	0	0	0	0	0	0	0	0	0	0	0	0	0	0	0	0	0	0	0	0	0	0	0.00613858	0.00617206	0.00617794	0.00463001	-0.00320912	-0.00320912	-0.00195687	0.0046277	0.00463208	0.00466427	0.00466744	0.00466559	0.00466127	0.00466079	0	0	0	0	0	0	0	0	0	0	0	0	0	0	0	0	0	0	0	0	0	0	0	0	0	0	0	0	0	0	0	0	0	0	0	0
0.38895978	0	0	0	0	0	0	0	0	0	0	0	0	0	0	0	0	0	0	0	0	0	0	0.006139	0.00617245	0.00617824	0.00463107	-0.00320469	-0.00320469	-0.00195918	0.0046284	0.00463263	0.00466476	0.00466792	0.00466598	0.00466166	0.00466101	0	0	0	0	0	0	0	0	0	0	0	0	0	0	0	0	0	0	0	0	0	0	0	0	0	0	0	0	0	0	0	0	0	0	0	0
0.39190644	0	0	0	0	0	0	0	0	0	0	0	0	0	0	0	0	0	0	0	0	0	0	0.00613943	0.00617283	0.00617853	0.00463195	-0.00320053	-0.00320053	-0.00196149	0.00462909	0.00463319	0.00466523	0.00466836	0.00466636	0.00466206	0.00466125	0	0	0	0	0	0	0	0	0	0	0	0	0	0	0	0	0	0	0	0	0	0	0	0	0	0	0	0	0	0	0	0	0	0	0	0
0.39485311	0	0	0	0	0	0	0	0	0	0	0	0	0	0	0	0	0	0	0	0	0	0	0.00614036	0.00617319	0.00617881	0.00463266	-0.0031967	-0.0031967	-0.00196378	0.00462975	0.00463376	0.00466568	0.00466878	0.00466674	0.00466247	0.00466152	0	0	0	0	0	0	0	0	0	0	0	0	0	0	0	0	0	0	0	0	0	0	0	0	0	0	0	0	0	0	0	0	0	0	0	0
0.39779978	0	0	0	0	0	0	0	0	0	0	0	0	0	0	0	0	0	0	0	0	0	0	0.00614081	0.00617353	0.00617906	0.00463322	-0.00319324	-0.00319324	-0.00196602	0.0046304	0.00463435	0.0046661	0.00466917	0.00466712	0.00466288	0.0046618	0	0	0	0	0	0	0	0	0	0	0	0	0	0	0	0	0	0	0	0	0	0	0	0	0	0	0	0	0	0	0	0	0	0	0	0
0.40074644	0	0	0	0	0	0	0	0	0	0	0	0	0	0	0	0	0	0	0	0	0	0	0.00614125	0.00617385	0.0061793	0.00463366	-0.00319016	-0.00319016	-0.00196818	0.00463105	0.00463495	0.0046665	0.00466955	0.0046675	0.0046633	0.00466211	0	0	0	0	0	0	0	0	0	0	0	0	0	0	0	0	0	0	0	0	0	0	0	0	0	0	0	0	0	0	0	0	0	0	0	0
0.4036931	0	0	0	0	0	0	0	0	0	0	0	0	0	0	0	0	0	0	0	0	0	0	0.00614169	0.00617415	0.00617951	0.00463401	-0.00318748	-0.00318748	-0.00197024	0.00463168	0.00463556	0.00466689	0.00466991	0.00466788	0.00466372	0.00466242	0	0	0	0	0	0	0	0	0	0	0	0	0	0	0	0	0	0	0	0	0	0	0	0	0	0	0	0	0	0	0	0	0	0	0	0
0.40663977	0	0	0	0	0	0	0	0	0	0	0	0	0	0	0	0	0	0	0	0	0	0	0.00614212	0.00617443	0.00617971	0.0046343	-0.00318517	-0.00318517	-0.00197219	0.0046323	0.00463617	0.00466727	0.00467026	0.00466827	0.00466413	0.00466273	0	0	0	0	0	0	0	0	0	0	0	0	0	0	0	0	0	0	0	0	0	0	0	0	0	0	0	0	0	0	0	0	0	0	0	0
0.40958644	0	0	0	0	0	0	0	0	0	0	0	0	0	0	0	0	0	0	0	0	0	0	0.00614252	0.00617468	0.00617989	0.00463454	-0.00318318	-0.00318318	-0.00197403	0.00463291	0.00463679	0.00466763	0.0046706	0.00466864	0.00466455	0.00466304	0	0	0	0	0	0	0	0	0	0	0	0	0	0	0	0	0	0	0	0	0	0	0	0	0	0	0	0	0	0	0	0	0	0	0	0
0.4125331	0	0	0	0	0	0	0	0	0	0	0	0	0	0	0	0	0	0	0	0	0	0	0.0061429	0.00617492	0.00618004	0.00463478	-0.00318143	-0.00318143	-0.00197575	0.00463352	0.0046374	0.00466799	0.00467093	0.00466902	0.00466497	0.00466334	0	0	0	0	0	0	0	0	0	0	0	0	0	0	0	0	0	0	0	0	0	0	0	0	0	0	0	0	0	0	0	0	0	0	0	0
0.41547976	0	0	0	0	0	0	0	0	0	0	0	0	0	0	0	0	0	0	0	0	0	0	0.00614325	0.00617514	0.00618019	0.00463503	-0.00317983	-0.00317983	-0.00197739	0.00463411	0.004638	0.00466834	0.00467125	0.00466938	0.00466537	0.00466363	0	0	0	0	0	0	0	0	0	0	0	0	0	0	0	0	0	0	0	0	0	0	0	0	0	0	0	0	0	0	0	0	0	0	0	0
0.41842643	0	0	0	0	0	0	0	0	0	0	0	0	0	0	0	0	0	0	0	0	0	0	0.00614359	0.00617536	0.00618032	0.0046353	-0.00317829	-0.00317829	-0.00197895	0.0046347	0.00463858	0.00466869	0.00467157	0.00466974	0.00466576	0.0046639	0	0	0	0	0	0	0	0	0	0	0	0	0	0	0	0	0	0	0	0	0	0	0	0	0	0	0	0	0	0	0	0	0	0	0	0
0.4213731	0	0	0	0	0	0	0	0	0	0	0	0	0	0	0	0	0	0	0	0	0	0	0.0061439	0.00617556	0.00618045	0.00463562	-0.0031767	-0.0031767	-0.00198047	0.00463526	0.00463913	0.00466903	0.00467188	0.00467008	0.00466614	0.00466416	0	0	0	0	0	0	0	0	0	0	0	0	0	0	0	0	0	0	0	0	0	0	0	0	0	0	0	0	0	0	0	0	0	0	0	0
0.42431976	0	0	0	0	0	0	0	0	0	0	0	0	0	0	0	0	0	0	0	0	0	0	0.00614419	0.00617576	0.00618058	0.00463599	-0.00317499	-0.00317499	-0.00198196	0.0046358	0.00463965	0.00466936	0.00467218	0.00467039	0.00466649	0.00466439	0	0	0	0	0	0	0	0	0	0	0	0	0	0	0	0	0	0	0	0	0	0	0	0	0	0	0	0	0	0	0	0	0	0	0	0
0.42726642	0	0	0	0	0	0	0	0	0	0	0	0	0	0	0	0	0	0	0	0	0	0	0.00614445	0.00617596	0.0061807	0.0046364	-0.00317308	-0.00317308	-0.00198344	0.0046363	0.00464012	0.00466967	0.00467247	0.00467069	0.00466681	0.0046646	0	0	0	0	0	0	0	0	0	0	0	0	0	0	0	0	0	0	0	0	0	0	0	0	0	0	0	0	0	0	0	0	0	0	0	0
0.43021309	0	0	0	0	0	0	0	0	0	0	0	0	0	0	0	0	0	0	0	0	0	0	0.00614471	0.00617615	0.00618082	0.00463686	-0.00317093	-0.00317093	-0.0019849	0.00463676	0.00464053	0.00466996	0.00467274	0.00467094	0.00466709	0.00466478	0	0	0	0	0	0	0	0	0	0	0	0	0	0	0	0	0	0	0	0	0	0	0	0	0	0	0	0	0	0	0	0	0	0	0	0
0.43315975	0	0	0	0	0	0	0	0	0	0	0	0	0	0	0	0	0	0	0	0	0	0	0.00614494	0.00617634	0.00618095	0.00463736	-0.00316849	-0.00316849	-0.00198635	0.00463717	0.00464087	0.00467022	0.00467299	0.00467116	0.00466733	0.00466493	0	0	0	0	0	0	0	0	0	0	0	0	0	0	0	0	0	0	0	0	0	0	0	0	0	0	0	0	0	0	0	0	0	0	0	0
0.43610642	0	0	0	0	0	0	0	0	0	0	0	0	0	0	0	0	0	0	0	0	0	0	0.00614516	0.00617653	0.00618108	0.00463787	-0.00316573	-0.00316573	-0.00198781	0.00463751	0.00464114	0.00467045	0.0046732	0.00467134	0.00466752	0.00466505	0	0	0	0	0	0	0	0	0	0	0	0	0	0	0	0	0	0	0	0	0	0	0	0	0	0	0	0	0	0	0	0	0	0	0	0
0.43905308	0	0	0	0	0	0	0	0	0	0	0	0	0	0	0	0	0	0	0	0	0	0	0.00614537	0.00617672	0.00618122	0.00463838	-0.00316264	-0.00316264	-0.00198926	0.00463777	0.00464131	0.00467064	0.00467338	0.00467146	0.00466765	0.00466513	0	0	0	0	0	0	0	0	0	0	0	0	0	0	0	0	0	0	0	0	0	0	0	0	0	0	0	0	0	0	0	0	0	0	0	0
0.44199975	0	0	0	0	0	0	0	0	0	0	0	0	0	0	0	0	0	0	0	0	0	0	0.00614557	0.00617691	0.00618137	0.00463886	-0.00315921	-0.00315921	-0.00199071	0.00463794	0.0046414	0.00467078	0.00467352	0.00467153	0.00466772	0.00466519	0	0	0	0	0	0	0	0	0	0	0	0	0	0	0	0	0	0	0	0	0	0	0	0	0	0	0	0	0	0	0	0	0	0	0	0
0.44494641	0	0	0	0	0	0	0	0	0	0	0	0	0	0	0	0	0	0	0	0	0	0	0.00614578	0.00617709	0.00618152	0.00463929	-0.00315547	-0.00315547	-0.00199214	0.00463802	0.00464139	0.00467087	0.0046736	0.00467154	0.00466772	0.00466522	0	0	0	0	0	0	0	0	0	0	0	0	0	0	0	0	0	0	0	0	0	0	0	0	0	0	0	0	0	0	0	0	0	0	0	0
0.44789308	0	0	0	0	0	0	0	0	0	0	0	0	0	0	0	0	0	0	0	0	0	0	0.00614598	0.00617727	0.00618169	0.00463964	-0.00315145	-0.00315145	-0.00199356	0.004638	0.00464127	0.00467089	0.00467362	0.00467148	0.00466766	0.00466522	0	0	0	0	0	0	0	0	0	0	0	0	0	0	0	0	0	0	0	0	0	0	0	0	0	0	0	0	0	0	0	0	0	0	0	0
0.45083974	0	0	0	0	0	0	0	0	0	0	0	0	0	0	0	0	0	0	0	0	0	0	0.0061462	0.00617744	0.00618186	0.00463988	-0.00314721	-0.00314721	-0.00199494	0.00463786	0.00464105	0.00467085	0.00467359	0.00467136	0.00466752	0.00466519	0	0	0	0	0	0	0	0	0	0	0	0	0	0	0	0	0	0	0	0	0	0	0	0	0	0	0	0	0	0	0	0	0	0	0	0
0.45378641	0	0	0	0	0	0	0	0	0	0	0	0	0	0	0	0	0	0	0	0	0	0	0.00614642	0.00617761	0.00618204	0.00463998	-0.00314514	-0.00314514	-0.00199629	0.00463761	0.00464072	0.00467074	0.00467349	0.00467117	0.00466732	0.00466514	0	0	0	0	0	0	0	0	0	0	0	0	0	0	0	0	0	0	0	0	0	0	0	0	0	0	0	0	0	0	0	0	0	0	0	0
0.45673307	0	0	0	0	0	0	0	0	0	0	0	0	0	0	0	0	0	0	0	0	0	0	0.00614667	0.00617778	0.00618223	0.00463993	-0.00314576	-0.00314576	-0.0019976	0.00463725	0.00464029	0.00467055	0.00467333	0.00467092	0.00466704	0.00466508	0	0	0	0	0	0	0	0	0	0	0	0	0	0	0	0	0	0	0	0	0	0	0	0	0	0	0	0	0	0	0	0	0	0	0	0
0.45967974	0	0	0	0	0	0	0	0	0	0	0	0	0	0	0	0	0	0	0	0	0	0	0.00614693	0.00617794	0.00618243	0.00463971	-0.00314655	-0.00314655	-0.00199886	0.00463678	0.00463977	0.00467029	0.00467309	0.0046706	0.0046667	0.004665	0	0	0	0	0	0	0	0	0	0	0	0	0	0	0	0	0	0	0	0	0	0	0	0	0	0	0	0	0	0	0	0	0	0	0	0
0.4626264	0	0	0	0	0	0	0	0	0	0	0	0	0	0	0	0	0	0	0	0	0	0	0.00614721	0.00617809	0.00618264	0.00463929	-0.00314754	-0.00314754	-0.0020001	0.0046362	0.00463915	0.00466996	0.00467278	0.00467021	0.00466629	0.00466491	0	0	0	0	0	0	0	0	0	0	0	0	0	0	0	0	0	0	0	0	0	0	0	0	0	0	0	0	0	0	0	0	0	0	0	0
0.46557307	0	0	0	0	0	0	0	0	0	0	0	0	0	0	0	0	0	0	0	0	0	0	0.00614752	0.00617823	0.00618285	0.00463868	-0.00314874	-0.00314874	-0.0020013	0.00463551	0.00463846	0.00466955	0.00467241	0.00466977	0.00466582	0.00466481	0	0	0	0	0	0	0	0	0	0	0	0	0	0	0	0	0	0	0	0	0	0	0	0	0	0	0	0	0	0	0	0	0	0	0	0
0.46851973	0	0	0	0	0	0	0	0	0	0	0	0	0	0	0	0	0	0	0	0	0	0	0.00614785	0.00617836	0.00618307	0.00463786	-0.00315018	-0.00315018	-0.00200248	0.00463474	0.0046377	0.00466907	0.00467196	0.00466927	0.00466529	0.00466471	0	0	0	0	0	0	0	0	0	0	0	0	0	0	0	0	0	0	0	0	0	0	0	0	0	0	0	0	0	0	0	0	0	0	0	0
0.4714664	0	0	0	0	0	0	0	0	0	0	0	0	0	0	0	0	0	0	0	0	0	0	0.00614819	0.00617849	0.00618328	0.00463685	-0.00315184	-0.00315184	-0.00200363	0.00463389	0.00463689	0.00466852	0.00467145	0.00466872	0.00466473	0.0046646	0	0	0	0	0	0	0	0	0	0	0	0	0	0	0	0	0	0	0	0	0	0	0	0	0	0	0	0	0	0	0	0	0	0	0	0
0.47441307	0	0	0	0	0	0	0	0	0	0	0	0	0	0	0	0	0	0	0	0	0	0	0.00614855	0.00617859	0.0061835	0.00463565	-0.0031537	-0.0031537	-0.00200476	0.00463298	0.00463603	0.00466792	0.00467089	0.00466814	0.00466412	0.0046645	0	0	0	0	0	0	0	0	0	0	0	0	0	0	0	0	0	0	0	0	0	0	0	0	0	0	0	0	0	0	0	0	0	0	0	0
0.47735973	0	0	0	0	0	0	0	0	0	0	0	0	0	0	0	0	0	0	0	0	0	0	0.00614892	0.00617868	0.0061837	0.00463429	-0.00315575	-0.00315575	-0.00200587	0.00463202	0.00463516	0.00466727	0.00467028	0.00466753	0.00466349	0.0046644	0	0	0	0	0	0	0	0	0	0	0	0	0	0	0	0	0	0	0	0	0	0	0	0	0	0	0	0	0	0	0	0	0	0	0	0
0.48030639	0	0	0	0	0	0	0	0	0	0	0	0	0	0	0	0	0	0	0	0	0	0	0.00614887	0.00617959	0.0061839	0.0046328	-0.00315795	-0.00315795	-0.00200695	0.00463105	0.0046343	0.00466659	0.00466964	0.0046669	0.00466284	0.0046643	0	0	0	0	0	0	0	0	0	0	0	0	0	0	0	0	0	0	0	0	0	0	0	0	0	0	0	0	0	0	0	0	0	0	0	0
0.48325306	0	0	0	0	0	0	0	0	0	0	0	0	0	0	0	0	0	0	0	0	0	0	0.00614922	0.00617967	0.00618408	0.00463121	-0.00316025	-0.00316025	-0.00200799	0.00463008	0.00463345	0.00466589	0.00466898	0.00466627	0.0046622	0.0046642	0	0	0	0	0	0	0	0	0	0	0	0	0	0	0	0	0	0	0	0	0	0	0	0	0	0	0	0	0	0	0	0	0	0	0	0
0.48619973	0	0	0	0	0	0	0	0	0	0	0	0	0	0	0	0	0	0	0	0	0	0	0.00614955	0.00617973	0.00618424	0.00462955	-0.0031626	-0.0031626	-0.00200899	0.00462915	0.00463266	0.0046652	0.00466831	0.00466567	0.00466158	0.00466412	0	0	0	0	0	0	0	0	0	0	0	0	0	0	0	0	0	0	0	0	0	0	0	0	0	0	0	0	0	0	0	0	0	0	0	0
0.48914639	0	0	0	0	0	0	0	0	0	0	0	0	0	0	0	0	0	0	0	0	0	0	0.00614986	0.00617978	0.00618438	0.00462788	-0.00316496	-0.00316496	-0.00200993	0.00462828	0.00463194	0.00466452	0.00466767	0.0046651	0.004661	0.00466405	0	0	0	0	0	0	0	0	0	0	0	0	0	0	0	0	0	0	0	0	0	0	0	0	0	0	0	0	0	0	0	0	0	0	0	0
0.49209306	0	0	0	0	0	0	0	0	0	0	0	0	0	0	0	0	0	0	0	0	0	0	0.00615014	0.00617981	0.00618451	0.00462624	-0.00316727	-0.00316727	-0.00201081	0.0046275	0.00463131	0.00466389	0.00466706	0.00466458	0.00466048	0.004664	0	0	0	0	0	0	0	0	0	0	0	0	0	0	0	0	0	0	0	0	0	0	0	0	0	0	0	0	0	0	0	0	0	0	0	0
0.49503972	0	0	0	0	0	0	0	0	0	0	0	0	0	0	0	0	0	0	0	0	0	0	0.0061504	0.00617983	0.00618461	0.00462468	-0.00316947	-0.00316947	-0.0020116	0.00462683	0.0046308	0.00466332	0.00466652	0.00466415	0.00466004	0.00466398	0	0	0	0	0	0	0	0	0	0	0	0	0	0	0	0	0	0	0	0	0	0	0	0	0	0	0	0	0	0	0	0	0	0	0	0
0.49798639	0	0	0	0	0	0	0	0	0	0	0	0	0	0	0	0	0	0	0	0	0	0	0.00615063	0.00617983	0.00618468	0.00462324	-0.0031715	-0.0031715	-0.00201228	0.00462631	0.00463044	0.00466285	0.00466605	0.0046638	0.00465969	0.00466398	0	0	0	0	0	0	0	0	0	0	0	0	0	0	0	0	0	0	0	0	0	0	0	0	0	0	0	0	0	0	0	0	0	0	0	0
0.50093305	0	0	0	0	0	0	0	0	0	0	0	0	0	0	0	0	0	0	0	0	0	0	0.00615082	0.00617983	0.00618473	0.00462199	-0.0031733	-0.0031733	-0.00201282	0.00462595	0.00463024	0.00466248	0.0046657	0.00466357	0.00465947	0.00466402	0	0	0	0	0	0	0	0	0	0	0	0	0	0	0	0	0	0	0	0	0	0	0	0	0	0	0	0	0	0	0	0	0	0	0	0
0.50387971	0	0	0	0	0	0	0	0	0	0	0	0	0	0	0	0	0	0	0	0	0	0	0.00615097	0.00617981	0.00618476	0.00462096	-0.00317479	-0.00317479	-0.00201316	0.00462579	0.00463021	0.00466225	0.00466546	0.00466347	0.00465938	0.0046641	0	0	0	0	0	0	0	0	0	0	0	0	0	0	0	0	0	0	0	0	0	0	0	0	0	0	0	0	0	0	0	0	0	0	0	0
0.50682638	0	0	0	0	0	0	0	0	0	0	0	0	0	0	0	0	0	0	0	0	0	0	0.00615106	0.00617979	0.00618475	0.00462019	-0.00317589	-0.00317589	-0.00201323	0.00462582	0.00463038	0.00466216	0.00466537	0.00466351	0.00465943	0.00466421	0	0	0	0	0	0	0	0	0	0	0	0	0	0	0	0	0	0	0	0	0	0	0	0	0	0	0	0	0	0	0	0	0	0	0	0
0.50977304	0	0	0	0	0	0	0	0	0	0	0	0	0	0	0	0	0	0	0	0	0	0	0.00615108	0.00617974	0.00618469	0.00461974	-0.0031765	-0.0031765	-0.00201294	0.00462607	0.00463074	0.00466224	0.00466543	0.0046637	0.00465965	0.00466436	0	0	0	0	0	0	0	0	0	0	0	0	0	0	0	0	0	0	0	0	0	0	0	0	0	0	0	0	0	0	0	0	0	0	0	0
0.51271971	0	0	0	0	0	0	0	0	0	0	0	0	0	0	0	0	0	0	0	0	0	0	0.006151	0.00617966	0.00618459	0.00461964	-0.0031765	-0.0031765	-0.00201216	0.00462654	0.0046313	0.00466249	0.00466565	0.00466405	0.00466002	0.00466454	0	0	0	0	0	0	0	0	0	0	0	0	0	0	0	0	0	0	0	0	0	0	0	0	0	0	0	0	0	0	0	0	0	0	0	0
0.51566638	0	0	0	0	0	0	0	0	0	0	0	0	0	0	0	0	0	0	0	0	0	0	0.0061508	0.00617955	0.00618442	0.00461993	-0.00317574	-0.00317574	-0.00201076	0.00462723	0.00463206	0.00466291	0.00466604	0.00466456	0.00466056	0.00466473	0	0	0	0	0	0	0	0	0	0	0	0	0	0	0	0	0	0	0	0	0	0	0	0	0	0	0	0	0	0	0	0	0	0	0	0
0.51861304	0	0	0	0	0	0	0	0	0	0	0	0	0	0	0	0	0	0	0	0	0	0	0.00615043	0.00617937	0.00618417	0.00462063	-0.00317409	-0.00317409	-0.00200857	0.00462812	0.004633	0.0046635	0.0046666	0.00466522	0.00466125	0.00466493	0	0	0	0	0	0	0	0	0	0	0	0	0	0	0	0	0	0	0	0	0	0	0	0	0	0	0	0	0	0	0	0	0	0	0	0
0.52155971	0	0	0	0	0	0	0	0	0	0	0	0	0	0	0	0	0	0	0	0	0	0	0.00614985	0.0061791	0.0061838	0.00462176	-0.00317142	-0.00317142	-0.00200546	0.0046292	0.00463409	0.00466424	0.0046673	0.00466601	0.00466207	0.0046651	0	0	0	0	0	0	0	0	0	0	0	0	0	0	0	0	0	0	0	0	0	0	0	0	0	0	0	0	0	0	0	0	0	0	0	0
0.52450637	0	0	0	0	0	0	0	0	0	0	0	0	0	0	0	0	0	0	0	0	0	0	0.00614908	0.00617874	0.00618332	0.00462327	-0.00316781	-0.00316781	-0.00200149	0.00463042	0.00463531	0.00466511	0.00466812	0.00466691	0.004663	0.00466524	0	0	0	0	0	0	0	0	0	0	0	0	0	0	0	0	0	0	0	0	0	0	0	0	0	0	0	0	0	0	0	0	0	0	0	0
0.52745303	0	0	0	0	0	0	0	0	0	0	0	0	0	0	0	0	0	0	0	0	0	0	0.00614811	0.00617727	0.00618273	0.00462507	-0.00316341	-0.00316341	-0.0019968	0.00463176	0.00463662	0.00466607	0.00466903	0.00466787	0.004664	0.00466534	0	0	0	0	0	0	0	0	0	0	0	0	0	0	0	0	0	0	0	0	0	0	0	0	0	0	0	0	0	0	0	0	0	0	0	0
0.5303997	0	0	0	0	0	0	0	0	0	0	0	0	0	0	0	0	0	0	0	0	0	0	0.00614695	0.00617673	0.006182	0.00462712	-0.00315853	-0.00315853	-0.00199141	0.00463317	0.00463798	0.00466708	0.00466998	0.00466887	0.00466504	0.00466536	0	0	0	0	0	0	0	0	0	0	0	0	0	0	0	0	0	0	0	0	0	0	0	0	0	0	0	0	0	0	0	0	0	0	0	0
0.53334636	0	0	0	0	0	0	0	0	0	0	0	0	0	0	0	0	0	0	0	0	0	0	0.00614597	0.00617605	0.00618113	0.00462937	-0.00317395	-0.00317395	-0.0019853	0.00463462	0.00463937	0.00466811	0.00467096	0.00466988	0.00466608	0.0046653	0	0	0	0	0	0	0	0	0	0	0	0	0	0	0	0	0	0	0	0	0	0	0	0	0	0	0	0	0	0	0	0	0	0	0	0
0.53629303	0	0	0	0	0	0	0	0	0	0	0	0	0	0	0	0	0	0	0	0	0	0	0.00614433	0.00617521	0.00618008	0.00463178	-0.00319095	-0.00319095	-0.00197842	0.00463607	0.00464074	0.00466912	0.00467191	0.00467085	0.00466709	0.00466511	0	0	0	0	0	0	0	0	0	0	0	0	0	0	0	0	0	0	0	0	0	0	0	0	0	0	0	0	0	0	0	0	0	0	0	0
0.5392397	0	0	0	0	0	0	0	0	0	0	0	0	0	0	0	0	0	0	0	0	0	0	0.00614242	0.00617419	0.00617884	0.00463431	-0.00320949	-0.00320949	-0.00197078	0.00463746	0.00464204	0.00467007	0.0046728	0.00467176	0.00466803	0.00466478	0	0	0	0	0	0	0	0	0	0	0	0	0	0	0	0	0	0	0	0	0	0	0	0	0	0	0	0	0	0	0	0	0	0	0	0
0.54218636	0	0	0	0	0	0	0	0	0	0	0	0	0	0	0	0	0	0	0	0	0	0	0.00614022	0.00617296	0.00617738	0.00463689	-0.00322949	-0.00322949	-0.00196236	0.00463874	0.00464321	0.00467093	0.00467359	0.00467254	0.00466885	0.00466427	0	0	0	0	0	0	0	0	0	0	0	0	0	0	0	0	0	0	0	0	0	0	0	0	0	0	0	0	0	0	0	0	0	0	0	0
0.54513303	0	0	0	0	0	0	0	0	0	0	0	0	0	0	0	0	0	0	0	0	0	0	0.00613772	0.0061715	0.00617569	0.00463948	-0.00325083	-0.00325083	-0.00195321	0.00463986	0.00464422	0.00467164	0.00467424	0.00467317	0.00466952	0.00466355	0	0	0	0	0	0	0	0	0	0	0	0	0	0	0	0	0	0	0	0	0	0	0	0	0	0	0	0	0	0	0	0	0	0	0	0
0.54807969	0	0	0	0	0	0	0	0	0	0	0	0	0	0	0	0	0	0	0	0	0	0	0.00613493	0.00616981	0.00617376	0.00464202	-0.00327332	-0.00327332	-0.00194339	0.00464078	0.00464501	0.00467218	0.00467472	0.00467361	0.00466998	0.00466261	0	0	0	0	0	0	0	0	0	0	0	0	0	0	0	0	0	0	0	0	0	0	0	0	0	0	0	0	0	0	0	0	0	0	0	0
0.55102635	0	0	0	0	0	0	0	0	0	0	0	0	0	0	0	0	0	0	0	0	0	0	0.00613185	0.00616787	0.00617159	0.00464446	-0.00329671	-0.00329671	-0.001933	0.00464146	0.00464555	0.00467251	0.00467499	0.00467383	0.00467023	0.00466144	0	0	0	0	0	0	0	0	0	0	0	0	0	0	0	0	0	0	0	0	0	0	0	0	0	0	0	0	0	0	0	0	0	0	0	0
0.55397302	0	0	0	0	0	0	0	0	0	0	0	0	0	0	0	0	0	0	0	0	0	0	0.0061285	0.00616571	0.00616918	0.00464675	-0.00332077	-0.00332077	-0.00192216	0.00464188	0.00464583	0.00467262	0.00467505	0.00467381	0.00467024	0.00466003	0	0	0	0	0	0	0	0	0	0	0	0	0	0	0	0	0	0	0	0	0	0	0	0	0	0	0	0	0	0	0	0	0	0	0	0
0.55691968	0	0	0	0	0	0	0	0	0	0	0	0	0	0	0	0	0	0	0	0	0	0	0.00612492	0.00616332	0.00616655	0.00464886	-0.00334529	-0.00334529	-0.00191097	0.00464203	0.00464584	0.0046725	0.00467489	0.00467355	0.00467001	0.00465839	0	0	0	0	0	0	0	0	0	0	0	0	0	0	0	0	0	0	0	0	0	0	0	0	0	0	0	0	0	0	0	0	0	0	0	0
0.55986635	0	0	0	0	0	0	0	0	0	0	0	0	0	0	0	0	0	0	0	0	0	0	0.00612111	0.00616071	0.00616371	0.00465078	-0.00337008	-0.00337008	-0.00189951	0.0046419	0.00464556	0.00467216	0.00467449	0.00467305	0.00466953	0.00465652	0	0	0	0	0	0	0	0	0	0	0	0	0	0	0	0	0	0	0	0	0	0	0	0	0	0	0	0	0	0	0	0	0	0	0	0
0.56281302	0	0	0	0	0	0	0	0	0	0	0	0	0	0	0	0	0	0	0	0	0	0	0.00611711	0.00615791	0.00616066	0.00465249	-0.003395	-0.003395	-0.00188785	0.0046415	0.004645	0.00467158	0.00467387	0.0046723	0.00466881	0.00465444	0	0	0	0	0	0	0	0	0	0	0	0	0	0	0	0	0	0	0	0	0	0	0	0	0	0	0	0	0	0	0	0	0	0	0	0
0.56575968	0	0	0	0	0	0	0	0	0	0	0	0	0	0	0	0	0	0	0	0	0	0	0.00611293	0.00615491	0.00615742	0.00465398	-0.00341987	-0.00341987	-0.00187619	0.00464081	0.00464417	0.00467077	0.00467303	0.00467131	0.00466786	0.00465215	0	0	0	0	0	0	0	0	0	0	0	0	0	0	0	0	0	0	0	0	0	0	0	0	0	0	0	0	0	0	0	0	0	0	0	0
0.56870635	0	0	0	0	0	0	0	0	0	0	0	0	0	0	0	0	0	0	0	0	0	0	0.00610858	0.00615174	0.006154	0.00465528	-0.00344465	-0.00344465	-0.00186453	0.00463986	0.00464306	0.00466975	0.00467197	0.00467009	0.00466667	0.00464967	0	0	0	0	0	0	0	0	0	0	0	0	0	0	0	0	0	0	0	0	0	0	0	0	0	0	0	0	0	0	0	0	0	0	0	0
0.57165301	0	0	0	0	0	0	0	0	0	0	0	0	0	0	0	0	0	0	0	0	0	0	0.00610408	0.00614839	0.0061504	0.00465637	-0.00346931	-0.00346931	-0.00185287	0.00463865	0.00464169	0.00466851	0.0046707	0.00466865	0.00466526	0.00464699	0	0	0	0	0	0	0	0	0	0	0	0	0	0	0	0	0	0	0	0	0	0	0	0	0	0	0	0	0	0	0	0	0	0	0	0
0.57459967	0	0	0	0	0	0	0	0	0	0	0	0	0	0	0	0	0	0	0	0	0	0	0.00609943	0.00614488	0.00614665	0.00465726	-0.00349374	-0.00349374	-0.00184121	0.00463719	0.00464008	0.00466707	0.00466925	0.00466699	0.00466363	0.00464414	0	0	0	0	0	0	0	0	0	0	0	0	0	0	0	0	0	0	0	0	0	0	0	0	0	0	0	0	0	0	0	0	0	0	0	0
0.57754634	0	0	0	0	0	0	0	0	0	0	0	0	0	0	0	0	0	0	0	0	0	0	0.0060947	0.00614125	0.00614272	0.00465797	-0.0035178	-0.0035178	-0.00183911	0.00463554	0.00463827	0.00466547	0.00466762	0.00466515	0.00466184	0.00464114	0	0	0	0	0	0	0	0	0	0	0	0	0	0	0	0	0	0	0	0	0	0	0	0	0	0	0	0	0	0	0	0	0	0	0	0
0.58049301	0	0	0	0	0	0	0	0	0	0	0	0	0	0	0	0	0	0	0	0	0	0	0.00608994	0.0061377	0.00613874	0.00465851	-0.0035413	-0.0035413	-0.00183922	0.00463373	0.0046363	0.00466373	0.00466586	0.00466317	0.0046599	0.00463805	0	0	0	0	0	0	0	0	0	0	0	0	0	0	0	0	0	0	0	0	0	0	0	0	0	0	0	0	0	0	0	0	0	0	0	0
0.58343967	0	0	0	0	0	0	0	0	0	0	0	0	0	0	0	0	0	0	0	0	0	0	0.0060852	0.00613396	0.00613473	0.00465888	-0.00356403	-0.00356403	-0.00183899	0.0046318	0.00463422	0.00466189	0.004664	0.00466109	0.00465787	0.00463492	0	0	0	0	0	0	0	0	0	0	0	0	0	0	0	0	0	0	0	0	0	0	0	0	0	0	0	0	0	0	0	0	0	0	0	0
0.58638633	0	0	0	0	0	0	0	0	0	0	0	0	0	0	0	0	0	0	0	0	0	0	0.00608053	0.00613022	0.00613072	0.00465911	-0.00358594	-0.00358594	-0.00183846	0.0046298	0.00463207	0.00465999	0.00466208	0.00465893	0.00465577	0.00463177	0	0	0	0	0	0	0	0	0	0	0	0	0	0	0	0	0	0	0	0	0	0	0	0	0	0	0	0	0	0	0	0	0	0	0	0
0.589333	0	0	0	0	0	0	0	0	0	0	0	0	0	0	0	0	0	0	0	0	0	0	0.0060758	0.0061264	0.00612662	0.0046592	-0.00360749	-0.00360749	-0.00183759	0.00462765	0.00462977	0.00465796	0.00466003	0.00465663	0.00465354	0.00462852	0	0	0	0	0	0	0	0	0	0	0	0	0	0	0	0	0	0	0	0	0	0	0	0	0	0	0	0	0	0	0	0	0	0	0	0
