# Supplementary material for: Computational modelling of muscle fibre operating ranges in the hindlimb of a small ground bird (Eudromia elegans), with implications for modelling locomotion in extinct species
Source: PLoS Comput Biol. 2021 Apr 1;17(4):e1008843. doi: 10.1371/journal.pcbi.1008843 (PMC8016346; doi:10.1371/journal.pcbi.1008843)
Supplement: S1 Code. MATLAB code used for (a) processing raw forceplate data, (b) performing the tracking simulations, (c) performing the inverse simulation, and (d) performing the static simulations — (ZIP) [file pcbi.1008843.s007.zip › Inverse Simulation/Walking/MuscleAnalysis/Tinamou_Walk_Kinematics_MuscleAnalysis_MomentArm_L_ankle_rotation.sto]

MomentArm_L_ankle_rotation
version=1
nRows=201
nColumns=73
inDegrees=no

"This analysis gathers basic information about muscles during a simulation (e.g., forces, tendon lenghts, moment arms, etc)."
"Units are S.I. units (second, meters, Newtons, ...)"
Angles are in degrees.

endheader
time	L_IC	L_ILPR	L_ILPOa	L_ILPOp	L_AMB	L_FMTL	L_FMTI	L_FMTM	L_ILFB	L_FCLP	L_FCLA	L_FCM	L_IFE	L_ITCr	L_ITM	L_ITCaa	L_ITCap	L_ISF	L_OM	L_OL	L_CFP	L_PIFML	L_GL	L_GI	L_GM	L_FL	L_TCf	L_TCt	L_EDL	L_FDL	L_FHL	L_FP2	L_FPP2	L_FP3	L_FPP3	L_FP4	R_IC	R_ILPR	R_ILPOa	R_ILPOp	R_AMB	R_FMTL	R_FMTI	R_FMTM	R_ILFB	R_FCLP	R_FCLA	R_FCM	R_IFE	R_ITCr	R_ITM	R_ITCaa	R_ITCap	R_ISF	R_OM	R_OL	R_CFP	R_PIFML	R_GL	R_GI	R_GM	R_FL	R_TCf	R_TCt	R_EDL	R_FDL	R_FHL	R_FP2	R_FPP2	R_FP3	R_FPP3	R_FP4
0	0	0	0	0	0	0	0	0	0	0	0	0	0	0	0	0	0	0	0	0	0	0	0.00120479	0.0011598	0.0012114	0.00015135	-0.00008578	-0.00008578	-0.0002374	0.00026895	0.00028054	0.00063219	0.00066332	0.00063274	0.00063281	0.0008136	0	0	0	0	0	0	0	0	0	0	0	0	0	0	0	0	0	0	0	0	0	0	0	0	0	0	0	0	0	0	0	0	0	0	0	0
0.00294666	0	0	0	0	0	0	0	0	0	0	0	0	0	0	0	0	0	0	0	0	0	0	0.001184	0.0011329	0.00118907	0.00012658	-0.00007866	-0.00007866	-0.00023783	0.00025773	0.00027123	0.00061903	0.00064996	0.00062217	0.00062246	0.00080014	0	0	0	0	0	0	0	0	0	0	0	0	0	0	0	0	0	0	0	0	0	0	0	0	0	0	0	0	0	0	0	0	0	0	0	0
0.00589333	0	0	0	0	0	0	0	0	0	0	0	0	0	0	0	0	0	0	0	0	0	0	0.00116376	0.00110689	0.00116344	0.00010343	-0.00007107	-0.00007107	-0.00023876	0.00024722	0.00026249	0.00060652	0.00063724	0.00061211	0.00061262	0.00078715	0	0	0	0	0	0	0	0	0	0	0	0	0	0	0	0	0	0	0	0	0	0	0	0	0	0	0	0	0	0	0	0	0	0	0	0
0.00883999	0	0	0	0	0	0	0	0	0	0	0	0	0	0	0	0	0	0	0	0	0	0	0.00114414	0.00105978	0.00113866	0.00008198	-0.00006309	-0.00006309	-0.00024021	0.00023743	0.00025432	0.00059469	0.00062519	0.00060258	0.0006033	0.00077466	0	0	0	0	0	0	0	0	0	0	0	0	0	0	0	0	0	0	0	0	0	0	0	0	0	0	0	0	0	0	0	0	0	0	0	0
0.01178666	0	0	0	0	0	0	0	0	0	0	0	0	0	0	0	0	0	0	0	0	0	0	0.00112497	0.00103578	0.00111453	0.00006157	-0.00005503	-0.00005503	-0.00024208	0.0002281	0.0002465	0.00058325	0.00061352	0.00059334	0.00059427	0.00076251	0	0	0	0	0	0	0	0	0	0	0	0	0	0	0	0	0	0	0	0	0	0	0	0	0	0	0	0	0	0	0	0	0	0	0	0
0.01473332	0	0	0	0	0	0	0	0	0	0	0	0	0	0	0	0	0	0	0	0	0	0	0.00111048	0.0010122	0.00109081	0.0000417	-0.00004851	-0.00004851	-0.0002443	0.00021898	0.00023885	0.00057194	0.00060198	0.00058421	0.00058531	0.00075053	0	0	0	0	0	0	0	0	0	0	0	0	0	0	0	0	0	0	0	0	0	0	0	0	0	0	0	0	0	0	0	0	0	0	0	0
0.01767999	0	0	0	0	0	0	0	0	0	0	0	0	0	0	0	0	0	0	0	0	0	0	0.00109145	0.00098884	0.00106733	0.00002197	-0.00004229	-0.00004229	-0.00024685	0.00020991	0.00023122	0.00056057	0.00059037	0.00057505	0.00057628	0.00073858	0	0	0	0	0	0	0	0	0	0	0	0	0	0	0	0	0	0	0	0	0	0	0	0	0	0	0	0	0	0	0	0	0	0	0	0
0.02062666	0	0	0	0	0	0	0	0	0	0	0	0	0	0	0	0	0	0	0	0	0	0	0.00107231	0.00096553	0.00104394	0.0000021	-0.00003643	-0.00003643	-0.00024973	0.00020074	0.00022351	0.000549	0.00057854	0.00056573	0.00056704	0.00072655	0	0	0	0	0	0	0	0	0	0	0	0	0	0	0	0	0	0	0	0	0	0	0	0	0	0	0	0	0	0	0	0	0	0	0	0
0.02357332	0	0	0	0	0	0	0	0	0	0	0	0	0	0	0	0	0	0	0	0	0	0	0.00105298	0.00094221	0.00102056	-0.00001806	-0.000031	-0.000031	-0.00025294	0.00019141	0.00021565	0.00053714	0.00056643	0.0005562	0.00055754	0.00071439	0	0	0	0	0	0	0	0	0	0	0	0	0	0	0	0	0	0	0	0	0	0	0	0	0	0	0	0	0	0	0	0	0	0	0	0
0.02651998	0	0	0	0	0	0	0	0	0	0	0	0	0	0	0	0	0	0	0	0	0	0	0.00103346	0.00091885	0.00099719	-0.00003853	-0.00002602	-0.00002602	-0.00025648	0.00018191	0.00020764	0.00052498	0.000554	0.00054645	0.00054776	0.00070208	0	0	0	0	0	0	0	0	0	0	0	0	0	0	0	0	0	0	0	0	0	0	0	0	0	0	0	0	0	0	0	0	0	0	0	0
0.02946665	0	0	0	0	0	0	0	0	0	0	0	0	0	0	0	0	0	0	0	0	0	0	0.00101376	0.0008955	0.00097388	-0.00005925	-0.00002152	-0.00002152	-0.00026035	0.00017227	0.00019951	0.00051255	0.0005413	0.00053651	0.00053772	0.00068966	0	0	0	0	0	0	0	0	0	0	0	0	0	0	0	0	0	0	0	0	0	0	0	0	0	0	0	0	0	0	0	0	0	0	0	0
0.03241331	0	0	0	0	0	0	0	0	0	0	0	0	0	0	0	0	0	0	0	0	0	0	0.00099398	0.00087227	0.00095073	-0.00008005	-0.00001749	-0.00001749	-0.00026456	0.00016254	0.0001913	0.00049993	0.00052839	0.00052642	0.00052747	0.00067716	0	0	0	0	0	0	0	0	0	0	0	0	0	0	0	0	0	0	0	0	0	0	0	0	0	0	0	0	0	0	0	0	0	0	0	0
0.03535998	0	0	0	0	0	0	0	0	0	0	0	0	0	0	0	0	0	0	0	0	0	0	0.0009742	0.00084926	0.00092783	-0.00010076	-0.00001389	-0.00001389	-0.00026912	0.00015283	0.00018309	0.0004872	0.00051537	0.00051626	0.0005171	0.00066466	0	0	0	0	0	0	0	0	0	0	0	0	0	0	0	0	0	0	0	0	0	0	0	0	0	0	0	0	0	0	0	0	0	0	0	0
0.03830665	0	0	0	0	0	0	0	0	0	0	0	0	0	0	0	0	0	0	0	0	0	0	0.00095453	0.00082661	0.00090533	-0.0001211	-0.00001068	-0.00001068	-0.00027405	0.00014326	0.00017498	0.00047448	0.00050235	0.00050612	0.00050669	0.00065223	0	0	0	0	0	0	0	0	0	0	0	0	0	0	0	0	0	0	0	0	0	0	0	0	0	0	0	0	0	0	0	0	0	0	0	0
0.04125331	0	0	0	0	0	0	0	0	0	0	0	0	0	0	0	0	0	0	0	0	0	0	0.00093538	0.00080484	0.00088372	-0.00014044	-0.00000784	-0.00000784	-0.00027937	0.00013414	0.00016722	0.0004621	0.00048966	0.00049626	0.0004965	0.00064014	0	0	0	0	0	0	0	0	0	0	0	0	0	0	0	0	0	0	0	0	0	0	0	0	0	0	0	0	0	0	0	0	0	0	0	0
0.04419998	0	0	0	0	0	0	0	0	0	0	0	0	0	0	0	0	0	0	0	0	0	0	0.00091758	0.00078498	0.00086402	-0.0001575	-0.00000538	-0.00000538	-0.00028469	0.00012606	0.00016031	0.00045071	0.00047795	0.00048716	0.00048705	0.00062896	0	0	0	0	0	0	0	0	0	0	0	0	0	0	0	0	0	0	0	0	0	0	0	0	0	0	0	0	0	0	0	0	0	0	0	0
0.04714664	0	0	0	0	0	0	0	0	0	0	0	0	0	0	0	0	0	0	0	0	0	0	0.00090146	0.00076748	0.0008467	-0.00017165	-0.0000032	-0.0000032	-0.00029001	0.00011935	0.00015449	0.00044059	0.00046752	0.00047908	0.00047855	0.00061891	0	0	0	0	0	0	0	0	0	0	0	0	0	0	0	0	0	0	0	0	0	0	0	0	0	0	0	0	0	0	0	0	0	0	0	0
0.0500933	0	0	0	0	0	0	0	0	0	0	0	0	0	0	0	0	0	0	0	0	0	0	0.0008865	0.0007517	0.00083111	-0.00018362	-0.00000117	-0.00000117	-0.00029533	0.00011372	0.00014953	0.00043138	0.00045799	0.00047172	0.00047073	0.00060963	0	0	0	0	0	0	0	0	0	0	0	0	0	0	0	0	0	0	0	0	0	0	0	0	0	0	0	0	0	0	0	0	0	0	0	0
0.05303997	0	0	0	0	0	0	0	0	0	0	0	0	0	0	0	0	0	0	0	0	0	0	0.00087209	0.00073683	0.00081646	-0.0001944	0.00000085	0.00000085	-0.00030314	0.00010872	0.00014506	0.0004226	0.00044888	0.00046469	0.0004632	0.00060069	0	0	0	0	0	0	0	0	0	0	0	0	0	0	0	0	0	0	0	0	0	0	0	0	0	0	0	0	0	0	0	0	0	0	0	0
0.05598663	0	0	0	0	0	0	0	0	0	0	0	0	0	0	0	0	0	0	0	0	0	0	0.00085784	0.00072237	0.00080227	-0.00020463	0.0000029	0.0000029	-0.00030374	0.00010409	0.00014089	0.00041395	0.00043988	0.00045776	0.00045574	0.00059183	0	0	0	0	0	0	0	0	0	0	0	0	0	0	0	0	0	0	0	0	0	0	0	0	0	0	0	0	0	0	0	0	0	0	0	0
0.0589333	0	0	0	0	0	0	0	0	0	0	0	0	0	0	0	0	0	0	0	0	0	0	0.00084355	0.00070807	0.00078831	-0.00021465	0.00000505	0.00000505	-0.00030463	0.00009971	0.00013688	0.00040528	0.00043085	0.00045081	0.0004482	0.00058289	0	0	0	0	0	0	0	0	0	0	0	0	0	0	0	0	0	0	0	0	0	0	0	0	0	0	0	0	0	0	0	0	0	0	0	0
0.06187996	0	0	0	0	0	0	0	0	0	0	0	0	0	0	0	0	0	0	0	0	0	0	0.00082912	0.00069883	0.00077446	-0.00022464	0.00000729	0.00000729	-0.00030589	0.00009548	0.000133	0.00039648	0.00042167	0.00044377	0.00044052	0.00057379	0	0	0	0	0	0	0	0	0	0	0	0	0	0	0	0	0	0	0	0	0	0	0	0	0	0	0	0	0	0	0	0	0	0	0	0
0.06482663	0	0	0	0	0	0	0	0	0	0	0	0	0	0	0	0	0	0	0	0	0	0	0.0008145	0.00068448	0.00076529	-0.00023468	0.00000962	0.00000962	-0.00030762	0.0000914	0.0001292	0.00038751	0.00041231	0.00043659	0.00043264	0.00056449	0	0	0	0	0	0	0	0	0	0	0	0	0	0	0	0	0	0	0	0	0	0	0	0	0	0	0	0	0	0	0	0	0	0	0	0
0.06777329	0	0	0	0	0	0	0	0	0	0	0	0	0	0	0	0	0	0	0	0	0	0	0.00079965	0.0006701	0.00075195	-0.00024484	0.00001201	0.00001201	-0.00030992	0.00008745	0.00012549	0.00037833	0.0004027	0.00042925	0.00042453	0.00055496	0	0	0	0	0	0	0	0	0	0	0	0	0	0	0	0	0	0	0	0	0	0	0	0	0	0	0	0	0	0	0	0	0	0	0	0
0.07071996	0	0	0	0	0	0	0	0	0	0	0	0	0	0	0	0	0	0	0	0	0	0	0.00078391	0.00065571	0.00073718	-0.00025516	0.00001443	0.00001443	-0.00031292	0.00008362	0.00012185	0.00036888	0.00039282	0.00042172	0.00041615	0.00054517	0	0	0	0	0	0	0	0	0	0	0	0	0	0	0	0	0	0	0	0	0	0	0	0	0	0	0	0	0	0	0	0	0	0	0	0
0.07366662	0	0	0	0	0	0	0	0	0	0	0	0	0	0	0	0	0	0	0	0	0	0	0.00077232	0.00064126	0.00072393	-0.0002657	0.00001682	0.00001682	-0.00031675	0.00007988	0.00011826	0.00035913	0.00038261	0.00041395	0.00040743	0.00053509	0	0	0	0	0	0	0	0	0	0	0	0	0	0	0	0	0	0	0	0	0	0	0	0	0	0	0	0	0	0	0	0	0	0	0	0
0.07661329	0	0	0	0	0	0	0	0	0	0	0	0	0	0	0	0	0	0	0	0	0	0	0.00075654	0.00062676	0.00071078	-0.00027651	0.00001915	0.00001915	-0.00032154	0.00007621	0.0001147	0.00034901	0.00037201	0.00040591	0.00039834	0.00051885	0	0	0	0	0	0	0	0	0	0	0	0	0	0	0	0	0	0	0	0	0	0	0	0	0	0	0	0	0	0	0	0	0	0	0	0
0.07955996	0	0	0	0	0	0	0	0	0	0	0	0	0	0	0	0	0	0	0	0	0	0	0.00073987	0.00061219	0.00069771	-0.00028766	0.00002133	0.00002133	-0.00032743	0.00007259	0.00011115	0.00033851	0.000361	0.00039758	0.00038883	0.00050781	0	0	0	0	0	0	0	0	0	0	0	0	0	0	0	0	0	0	0	0	0	0	0	0	0	0	0	0	0	0	0	0	0	0	0	0
0.08250662	0	0	0	0	0	0	0	0	0	0	0	0	0	0	0	0	0	0	0	0	0	0	0.00072344	0.00059809	0.00068471	-0.00029917	0.00002332	0.00002332	-0.00033453	0.00006899	0.00010239	0.00033145	0.00035288	0.00038894	0.00037889	0.00049638	0	0	0	0	0	0	0	0	0	0	0	0	0	0	0	0	0	0	0	0	0	0	0	0	0	0	0	0	0	0	0	0	0	0	0	0
0.08545329	0	0	0	0	0	0	0	0	0	0	0	0	0	0	0	0	0	0	0	0	0	0	0.00070665	0.00058518	0.00067182	-0.00031105	0.00002504	0.00002504	-0.0003429	0.0000712	0.00011101	0.00031998	0.00034087	0.00038	0.00036852	0.00048458	0	0	0	0	0	0	0	0	0	0	0	0	0	0	0	0	0	0	0	0	0	0	0	0	0	0	0	0	0	0	0	0	0	0	0	0
0.08839995	0	0	0	0	0	0	0	0	0	0	0	0	0	0	0	0	0	0	0	0	0	0	0.00068956	0.0005706	0.00065905	-0.00032326	0.00002643	0.00002643	-0.00035259	0.00006754	0.00010723	0.00030813	0.00032847	0.00037077	0.00036291	0.00046919	0	0	0	0	0	0	0	0	0	0	0	0	0	0	0	0	0	0	0	0	0	0	0	0	0	0	0	0	0	0	0	0	0	0	0	0
0.09134662	0	0	0	0	0	0	0	0	0	0	0	0	0	0	0	0	0	0	0	0	0	0	0.00067229	0.00055612	0.00064648	-0.00033571	0.00002744	0.00002744	-0.00036357	0.00006367	0.00010337	0.00029597	0.00031575	0.00036396	0.0003519	0.00045664	0	0	0	0	0	0	0	0	0	0	0	0	0	0	0	0	0	0	0	0	0	0	0	0	0	0	0	0	0	0	0	0	0	0	0	0
0.09429328	0	0	0	0	0	0	0	0	0	0	0	0	0	0	0	0	0	0	0	0	0	0	0.000655	0.00054187	0.00063422	-0.00039148	0.00002803	0.00002803	-0.00037573	0.00005982	0.00009949	0.00028364	0.00030284	0.00035437	0.00034006	0.00044394	0	0	0	0	0	0	0	0	0	0	0	0	0	0	0	0	0	0	0	0	0	0	0	0	0	0	0	0	0	0	0	0	0	0	0	0
0.09723994	0	0	0	0	0	0	0	0	0	0	0	0	0	0	0	0	0	0	0	0	0	0	0.00064208	0.00052803	0.0006224	-0.00040518	0.00002818	0.00002818	-0.00038892	0.00005602	0.00009565	0.00027129	0.00028993	0.00034479	0.00032885	0.00043056	0	0	0	0	0	0	0	0	0	0	0	0	0	0	0	0	0	0	0	0	0	0	0	0	0	0	0	0	0	0	0	0	0	0	0	0
0.10018661	0	0	0	0	0	0	0	0	0	0	0	0	0	0	0	0	0	0	0	0	0	0	0.00062541	0.00051477	0.00061118	-0.00041856	0.00002787	0.00002787	-0.00040286	0.00005234	0.00009191	0.00025913	0.00027721	0.00033646	0.00031749	0.00041819	0	0	0	0	0	0	0	0	0	0	0	0	0	0	0	0	0	0	0	0	0	0	0	0	0	0	0	0	0	0	0	0	0	0	0	0
0.10313327	0	0	0	0	0	0	0	0	0	0	0	0	0	0	0	0	0	0	0	0	0	0	0.00060947	0.00050198	0.00060073	-0.00043136	0.00002714	0.00002714	-0.00041725	0.000049	0.00008835	0.00024752	0.00026492	0.00032731	0.00030645	0.00040625	0	0	0	0	0	0	0	0	0	0	0	0	0	0	0	0	0	0	0	0	0	0	0	0	0	0	0	0	0	0	0	0	0	0	0	0
0.10607994	0	0	0	0	0	0	0	0	0	0	0	0	0	0	0	0	0	0	0	0	0	0	0.00059453	0.0004907	0.00059121	-0.0004433	0.00002602	0.00002602	-0.00043169	0.00004577	0.00008503	0.00023641	0.0002533	0.00031868	0.00029596	0.00039496	0	0	0	0	0	0	0	0	0	0	0	0	0	0	0	0	0	0	0	0	0	0	0	0	0	0	0	0	0	0	0	0	0	0	0	0
0.1090266	0	0	0	0	0	0	0	0	0	0	0	0	0	0	0	0	0	0	0	0	0	0	0.00058089	0.00048063	0.00058277	-0.00045412	0.00002461	0.00002461	-0.00044576	0.00004288	0.00008204	0.00022619	0.0002426	0.00031073	0.00028624	0.00038455	0	0	0	0	0	0	0	0	0	0	0	0	0	0	0	0	0	0	0	0	0	0	0	0	0	0	0	0	0	0	0	0	0	0	0	0
0.11197327	0	0	0	0	0	0	0	0	0	0	0	0	0	0	0	0	0	0	0	0	0	0	0.0005688	0.00047193	0.00057554	-0.0004636	0.00002298	0.00002298	-0.00045899	0.00004039	0.00007943	0.00021705	0.00023305	0.00030365	0.00027754	0.00037525	0	0	0	0	0	0	0	0	0	0	0	0	0	0	0	0	0	0	0	0	0	0	0	0	0	0	0	0	0	0	0	0	0	0	0	0
0.11491994	0	0	0	0	0	0	0	0	0	0	0	0	0	0	0	0	0	0	0	0	0	0	0.00055387	0.00046474	0.00056961	-0.00047153	0.00002125	0.00002125	-0.00047092	0.00003835	0.00007727	0.00020923	0.00022486	0.00029759	0.00027001	0.00036726	0	0	0	0	0	0	0	0	0	0	0	0	0	0	0	0	0	0	0	0	0	0	0	0	0	0	0	0	0	0	0	0	0	0	0	0
0.1178666	0	0	0	0	0	0	0	0	0	0	0	0	0	0	0	0	0	0	0	0	0	0	0.00054557	0.00045914	0.00056411	-0.00047777	0.00001956	0.00001956	-0.00048111	0.00003679	0.00007558	0.00020288	0.00021821	0.00029269	0.00026386	0.00036076	0	0	0	0	0	0	0	0	0	0	0	0	0	0	0	0	0	0	0	0	0	0	0	0	0	0	0	0	0	0	0	0	0	0	0	0
0.12081326	0	0	0	0	0	0	0	0	0	0	0	0	0	0	0	0	0	0	0	0	0	0	0.00053942	0.0004552	0.00056099	-0.00048223	0.00001804	0.00001804	-0.00048915	0.00003573	0.00007439	0.00019815	0.00021336	0.00028905	0.00025922	0.0003559	0	0	0	0	0	0	0	0	0	0	0	0	0	0	0	0	0	0	0	0	0	0	0	0	0	0	0	0	0	0	0	0	0	0	0	0
0.12375993	0	0	0	0	0	0	0	0	0	0	0	0	0	0	0	0	0	0	0	0	0	0	0.00054015	0.0004529	0.00055924	-0.0004849	0.00001683	0.00001683	-0.0004947	0.00003516	0.00007442	0.00019512	0.00021018	0.00028673	0.00025621	0.00035276	0	0	0	0	0	0	0	0	0	0	0	0	0	0	0	0	0	0	0	0	0	0	0	0	0	0	0	0	0	0	0	0	0	0	0	0
0.1267066	0	0	0	0	0	0	0	0	0	0	0	0	0	0	0	0	0	0	0	0	0	0	0.00053852	0.00045216	0.00055569	-0.00048581	0.00001605	0.00001605	-0.00049748	0.00003505	0.00007424	0.00019383	0.00020883	0.00028596	0.00025489	0.00035141	0	0	0	0	0	0	0	0	0	0	0	0	0	0	0	0	0	0	0	0	0	0	0	0	0	0	0	0	0	0	0	0	0	0	0	0
0.12965326	0	0	0	0	0	0	0	0	0	0	0	0	0	0	0	0	0	0	0	0	0	0	0.00053912	0.00045288	0.0005564	-0.00048509	0.0000158	0.0000158	-0.00049732	0.00003532	0.00007448	0.00019427	0.00020928	0.00028632	0.00025525	0.00035184	0	0	0	0	0	0	0	0	0	0	0	0	0	0	0	0	0	0	0	0	0	0	0	0	0	0	0	0	0	0	0	0	0	0	0	0
0.13259992	0	0	0	0	0	0	0	0	0	0	0	0	0	0	0	0	0	0	0	0	0	0	0.00053718	0.00045485	0.00055799	-0.0004829	0.00001616	0.00001616	-0.00049413	0.00003591	0.00007508	0.00019636	0.00021144	0.00028775	0.00025725	0.00035397	0	0	0	0	0	0	0	0	0	0	0	0	0	0	0	0	0	0	0	0	0	0	0	0	0	0	0	0	0	0	0	0	0	0	0	0
0.13554659	0	0	0	0	0	0	0	0	0	0	0	0	0	0	0	0	0	0	0	0	0	0	0.00054186	0.00045785	0.00056342	-0.0004795	0.00001717	0.00001717	-0.00048797	0.00003668	0.00007524	0.00019995	0.00021522	0.00029052	0.00026077	0.00035769	0	0	0	0	0	0	0	0	0	0	0	0	0	0	0	0	0	0	0	0	0	0	0	0	0	0	0	0	0	0	0	0	0	0	0	0
0.13849325	0	0	0	0	0	0	0	0	0	0	0	0	0	0	0	0	0	0	0	0	0	0	0.00054823	0.00046158	0.00056715	-0.00047519	0.00001881	0.00001881	-0.00047898	0.0000375	0.00007626	0.00020486	0.00022038	0.00029427	0.00026565	0.0003628	0	0	0	0	0	0	0	0	0	0	0	0	0	0	0	0	0	0	0	0	0	0	0	0	0	0	0	0	0	0	0	0	0	0	0	0
0.14143992	0	0	0	0	0	0	0	0	0	0	0	0	0	0	0	0	0	0	0	0	0	0	0.00056061	0.0004657	0.00057017	-0.00047033	0.000021	0.000021	-0.00046746	0.00003819	0.00007727	0.00021083	0.00022656	0.00029879	0.00027165	0.00036906	0	0	0	0	0	0	0	0	0	0	0	0	0	0	0	0	0	0	0	0	0	0	0	0	0	0	0	0	0	0	0	0	0	0	0	0
0.14438659	0	0	0	0	0	0	0	0	0	0	0	0	0	0	0	0	0	0	0	0	0	0	0.0005693	0.00046983	0.00057299	-0.00046533	0.00002364	0.00002364	-0.00045382	0.00003857	0.0000781	0.00021754	0.00023367	0.00030384	0.00027845	0.00037616	0	0	0	0	0	0	0	0	0	0	0	0	0	0	0	0	0	0	0	0	0	0	0	0	0	0	0	0	0	0	0	0	0	0	0	0
0.14733325	0	0	0	0	0	0	0	0	0	0	0	0	0	0	0	0	0	0	0	0	0	0	0.00057847	0.00047354	0.0005752	-0.00046069	0.00002652	0.00002652	-0.00043859	0.00003841	0.00007856	0.0002246	0.00024119	0.00030912	0.00028578	0.00038375	0	0	0	0	0	0	0	0	0	0	0	0	0	0	0	0	0	0	0	0	0	0	0	0	0	0	0	0	0	0	0	0	0	0	0	0
0.15027992	0	0	0	0	0	0	0	0	0	0	0	0	0	0	0	0	0	0	0	0	0	0	0.00058758	0.00047635	0.00057637	-0.00045695	0.00002944	0.00002944	-0.00042241	0.00003733	0.00007841	0.00023147	0.0002487	0.00031427	0.00029295	0.0003914	0	0	0	0	0	0	0	0	0	0	0	0	0	0	0	0	0	0	0	0	0	0	0	0	0	0	0	0	0	0	0	0	0	0	0	0
0.15322658	0	0	0	0	0	0	0	0	0	0	0	0	0	0	0	0	0	0	0	0	0	0	0.000596	0.00047818	0.00057602	-0.00045476	0.00003211	0.00003211	-0.000406	0.00003532	0.00007742	0.0002379	0.00025566	0.00031796	0.00029998	0.00039865	0	0	0	0	0	0	0	0	0	0	0	0	0	0	0	0	0	0	0	0	0	0	0	0	0	0	0	0	0	0	0	0	0	0	0	0
0.15617325	0	0	0	0	0	0	0	0	0	0	0	0	0	0	0	0	0	0	0	0	0	0	0.00060303	0.00047655	0.00057366	-0.00045482	0.00003424	0.00003424	-0.00039013	0.00003197	0.00007533	0.00024321	0.00026151	0.00032169	0.0003049	0.00040565	0	0	0	0	0	0	0	0	0	0	0	0	0	0	0	0	0	0	0	0	0	0	0	0	0	0	0	0	0	0	0	0	0	0	0	0
0.15911991	0	0	0	0	0	0	0	0	0	0	0	0	0	0	0	0	0	0	0	0	0	0	0.00060791	0.00047352	0.00056878	-0.00045791	0.00003553	0.00003553	-0.00037559	0.00002698	0.00007195	0.00024678	0.00026561	0.00032404	0.00030958	0.00041377	0	0	0	0	0	0	0	0	0	0	0	0	0	0	0	0	0	0	0	0	0	0	0	0	0	0	0	0	0	0	0	0	0	0	0	0
0.16206657	0	0	0	0	0	0	0	0	0	0	0	0	0	0	0	0	0	0	0	0	0	0	0.00060983	0.00046731	0.00056085	-0.00042495	0.00003568	0.00003568	-0.00036311	0.00002003	0.00006675	0.00024797	0.0002673	0.00032453	0.00031221	0.00041638	0	0	0	0	0	0	0	0	0	0	0	0	0	0	0	0	0	0	0	0	0	0	0	0	0	0	0	0	0	0	0	0	0	0	0	0
0.16501324	0	0	0	0	0	0	0	0	0	0	0	0	0	0	0	0	0	0	0	0	0	0	0.00060799	0.00045734	0.00054939	-0.00043826	0.00003444	0.00003444	-0.00035336	0.00001081	0.00005965	0.00024614	0.00026486	0.00032102	0.00030995	0.00041638	0	0	0	0	0	0	0	0	0	0	0	0	0	0	0	0	0	0	0	0	0	0	0	0	0	0	0	0	0	0	0	0	0	0	0	0
0.1679599	0	0	0	0	0	0	0	0	0	0	0	0	0	0	0	0	0	0	0	0	0	0	0.00060159	0.00044306	0.00053393	-0.00045696	0.0000316	0.0000316	-0.0003469	-0.00000619	0.00004469	0.00024065	0.0002586	0.00031656	0.00030691	0.00041323	0	0	0	0	0	0	0	0	0	0	0	0	0	0	0	0	0	0	0	0	0	0	0	0	0	0	0	0	0	0	0	0	0	0	0	0
0.17090657	0	0	0	0	0	0	0	0	0	0	0	0	0	0	0	0	0	0	0	0	0	0	0.00058682	0.00042379	0.0005141	-0.00048168	0.00002701	0.00002701	-0.00034412	-0.00002077	0.00003318	0.00022831	0.0002492	0.0003089	0.00030014	0.00040643	0	0	0	0	0	0	0	0	0	0	0	0	0	0	0	0	0	0	0	0	0	0	0	0	0	0	0	0	0	0	0	0	0	0	0	0
0.17385323	0	0	0	0	0	0	0	0	0	0	0	0	0	0	0	0	0	0	0	0	0	0	0.00056945	0.00039978	0.00048962	-0.00051291	0.00002059	0.00002059	-0.00034528	-0.00003827	0.00001918	0.00021394	0.00023498	0.00029767	0.00028917	0.00039977	0	0	0	0	0	0	0	0	0	0	0	0	0	0	0	0	0	0	0	0	0	0	0	0	0	0	0	0	0	0	0	0	0	0	0	0
0.1767999	0	0	0	0	0	0	0	0	0	0	0	0	0	0	0	0	0	0	0	0	0	0	0.00054757	0.00037044	0.00046375	-0.00055087	0.00001233	0.00001233	-0.00035046	-0.00005881	0.00000259	0.00019452	0.00021556	0.00028264	0.00027367	0.0003842	0	0	0	0	0	0	0	0	0	0	0	0	0	0	0	0	0	0	0	0	0	0	0	0	0	0	0	0	0	0	0	0	0	0	0	0
0.17974656	0	0	0	0	0	0	0	0	0	0	0	0	0	0	0	0	0	0	0	0	0	0	0.00051758	0.00033577	0.00042945	-0.00059546	0.00000228	0.00000228	-0.00035957	-0.00008242	-0.00001663	0.00016985	0.00019074	0.00026367	0.00025345	0.00036422	0	0	0	0	0	0	0	0	0	0	0	0	0	0	0	0	0	0	0	0	0	0	0	0	0	0	0	0	0	0	0	0	0	0	0	0
0.18269323	0	0	0	0	0	0	0	0	0	0	0	0	0	0	0	0	0	0	0	0	0	0	0.00048111	0.00029601	0.00039043	-0.00064622	-0.00000943	-0.00000943	-0.00037238	-0.00010901	-0.00003839	0.00013997	0.00016054	0.00024077	0.00022849	0.00033988	0	0	0	0	0	0	0	0	0	0	0	0	0	0	0	0	0	0	0	0	0	0	0	0	0	0	0	0	0	0	0	0	0	0	0	0
0.18563989	0	0	0	0	0	0	0	0	0	0	0	0	0	0	0	0	0	0	0	0	0	0	0.0004335	0.00025161	0.00034705	-0.00070229	-0.00002264	-0.00002264	-0.00038853	-0.00013836	-0.00006252	0.00010513	0.00012522	0.00021413	0.00019898	0.00031142	0	0	0	0	0	0	0	0	0	0	0	0	0	0	0	0	0	0	0	0	0	0	0	0	0	0	0	0	0	0	0	0	0	0	0	0
0.18858656	0	0	0	0	0	0	0	0	0	0	0	0	0	0	0	0	0	0	0	0	0	0	0.00038523	0.00020326	0.00029986	-0.00076243	-0.00003713	-0.00003713	-0.00040754	-0.00017016	-0.00008875	0.00006584	0.00008531	0.00018411	0.00016533	0.00027931	0	0	0	0	0	0	0	0	0	0	0	0	0	0	0	0	0	0	0	0	0	0	0	0	0	0	0	0	0	0	0	0	0	0	0	0
0.19153323	0	0	0	0	0	0	0	0	0	0	0	0	0	0	0	0	0	0	0	0	0	0	0.00033245	0.00015185	0.00024957	-0.00082513	-0.00005268	-0.00005268	-0.00042279	-0.00020395	-0.00011669	0.00002281	0.00004153	0.00015123	0.00012813	0.00024419	0	0	0	0	0	0	0	0	0	0	0	0	0	0	0	0	0	0	0	0	0	0	0	0	0	0	0	0	0	0	0	0	0	0	0	0
0.19447989	0	0	0	0	0	0	0	0	0	0	0	0	0	0	0	0	0	0	0	0	0	0	0.0002764	0.0000934	0.00019703	-0.00088866	-0.00006902	-0.00006902	-0.00043944	-0.00023918	-0.00014587	-0.000023	-0.00000513	0.00011615	0.00008818	0.0002069	0	0	0	0	0	0	0	0	0	0	0	0	0	0	0	0	0	0	0	0	0	0	0	0	0	0	0	0	0	0	0	0	0	0	0	0
0.19742656	0	0	0	0	0	0	0	0	0	0	0	0	0	0	0	0	0	0	0	0	0	0	0.0002185	0.00003873	0.00013972	-0.00095122	-0.0000859	-0.0000859	-0.00045826	-0.0002752	-0.00017574	-0.0000705	-0.00005356	0.00007969	0.00004643	0.00016845	0	0	0	0	0	0	0	0	0	0	0	0	0	0	0	0	0	0	0	0	0	0	0	0	0	0	0	0	0	0	0	0	0	0	0	0
0.20037322	0	0	0	0	0	0	0	0	0	0	0	0	0	0	0	0	0	0	0	0	0	0	0.00016029	-0.00001553	0.00008721	-0.00101108	-0.00010308	-0.00010308	-0.00047869	-0.0003113	-0.00020569	-0.0001185	-0.00010251	0.00004272	0.00000393	0.00012989	0	0	0	0	0	0	0	0	0	0	0	0	0	0	0	0	0	0	0	0	0	0	0	0	0	0	0	0	0	0	0	0	0	0	0	0
0.20331989	0	0	0	0	0	0	0	0	0	0	0	0	0	0	0	0	0	0	0	0	0	0	0.00010337	-0.00006807	0.00003569	-0.00106663	-0.00012575	-0.00012575	-0.00050015	-0.00034672	-0.0002351	-0.00016573	-0.0001507	0.00000618	-0.00003822	0.00009234	0	0	0	0	0	0	0	0	0	0	0	0	0	0	0	0	0	0	0	0	0	0	0	0	0	0	0	0	0	0	0	0	0	0	0	0
0.20626655	0	0	0	0	0	0	0	0	0	0	0	0	0	0	0	0	0	0	0	0	0	0	0.00004935	-0.00009568	-0.00001359	-0.00111649	-0.00015776	-0.00015776	-0.00052205	-0.00038069	-0.00026328	-0.00021092	-0.00019682	-0.00002896	-0.00007885	0.00005695	0	0	0	0	0	0	0	0	0	0	0	0	0	0	0	0	0	0	0	0	0	0	0	0	0	0	0	0	0	0	0	0	0	0	0	0
0.20921322	0	0	0	0	0	0	0	0	0	0	0	0	0	0	0	0	0	0	0	0	0	0	0.00002532	-0.00013951	-0.00005926	-0.00115944	-0.00018999	-0.00018999	-0.00054378	-0.00041237	-0.00028954	-0.00025282	-0.00023958	-0.00006171	-0.00011684	0.00002483	0	0	0	0	0	0	0	0	0	0	0	0	0	0	0	0	0	0	0	0	0	0	0	0	0	0	0	0	0	0	0	0	0	0	0	0
0.21215988	0	0	0	0	0	0	0	0	0	0	0	0	0	0	0	0	0	0	0	0	0	0	-0.00001755	-0.00017745	-0.00009985	-0.00119448	-0.00022184	-0.00022184	-0.0005648	-0.00044095	-0.0003132	-0.00029022	-0.00027775	-0.0000911	-0.00015106	-0.00000294	0	0	0	0	0	0	0	0	0	0	0	0	0	0	0	0	0	0	0	0	0	0	0	0	0	0	0	0	0	0	0	0	0	0	0	0
0.21510655	0	0	0	0	0	0	0	0	0	0	0	0	0	0	0	0	0	0	0	0	0	0	-0.00005279	-0.00020801	-0.00013829	-0.00122071	-0.00025272	-0.00025272	-0.00058467	-0.00046561	-0.00033355	-0.00032196	-0.00031013	-0.00011619	-0.00018044	-0.00002531	0	0	0	0	0	0	0	0	0	0	0	0	0	0	0	0	0	0	0	0	0	0	0	0	0	0	0	0	0	0	0	0	0	0	0	0
0.21805321	0	0	0	0	0	0	0	0	0	0	0	0	0	0	0	0	0	0	0	0	0	0	-0.00007882	-0.00022953	-0.00016495	-0.00123717	-0.00028211	-0.00028211	-0.00060303	-0.00048548	-0.0003499	-0.00034688	-0.00033555	-0.00013602	-0.00020394	-0.00004122	0	0	0	0	0	0	0	0	0	0	0	0	0	0	0	0	0	0	0	0	0	0	0	0	0	0	0	0	0	0	0	0	0	0	0	0
0.22099988	0	0	0	0	0	0	0	0	0	0	0	0	0	0	0	0	0	0	0	0	0	0	-0.00009424	-0.00024046	-0.00018147	-0.00124289	-0.00030943	-0.00030943	-0.00061975	-0.00049979	-0.00036158	-0.00036394	-0.00035294	-0.00014974	-0.00022062	-0.00004975	0	0	0	0	0	0	0	0	0	0	0	0	0	0	0	0	0	0	0	0	0	0	0	0	0	0	0	0	0	0	0	0	0	0	0	0
0.22394654	0	0	0	0	0	0	0	0	0	0	0	0	0	0	0	0	0	0	0	0	0	0	-0.00009886	-0.0002406	-0.0001875	-0.001238	-0.00033379	-0.00033379	-0.0006347	-0.00050824	-0.00036839	-0.00037285	-0.00036202	-0.0001571	-0.0002302	-0.00005087	0	0	0	0	0	0	0	0	0	0	0	0	0	0	0	0	0	0	0	0	0	0	0	0	0	0	0	0	0	0	0	0	0	0	0	0
0.22689321	0	0	0	0	0	0	0	0	0	0	0	0	0	0	0	0	0	0	0	0	0	0	-0.00009363	-0.00023095	-0.0001878	-0.001224	-0.0003544	-0.0003544	-0.00064752	-0.00051109	-0.00037057	-0.00037413	-0.00036332	-0.00015848	-0.00023302	-0.00004537	0	0	0	0	0	0	0	0	0	0	0	0	0	0	0	0	0	0	0	0	0	0	0	0	0	0	0	0	0	0	0	0	0	0	0	0
0.22983987	0	0	0	0	0	0	0	0	0	0	0	0	0	0	0	0	0	0	0	0	0	0	-0.00007914	-0.00021204	-0.00017491	-0.001202	-0.00037095	-0.00037095	-0.00065788	-0.00050848	-0.00036823	-0.00036815	-0.0003572	-0.0001541	-0.00022937	-0.00003377	0	0	0	0	0	0	0	0	0	0	0	0	0	0	0	0	0	0	0	0	0	0	0	0	0	0	0	0	0	0	0	0	0	0	0	0
0.23278654	0	0	0	0	0	0	0	0	0	0	0	0	0	0	0	0	0	0	0	0	0	0	-0.00005572	-0.00018405	-0.00015243	-0.0011725	-0.0003833	-0.0003833	-0.00066566	-0.00050043	-0.0003614	-0.00035509	-0.00034387	-0.00014408	-0.00021941	-0.0000164	0	0	0	0	0	0	0	0	0	0	0	0	0	0	0	0	0	0	0	0	0	0	0	0	0	0	0	0	0	0	0	0	0	0	0	0
0.2357332	0	0	0	0	0	0	0	0	0	0	0	0	0	0	0	0	0	0	0	0	0	0	-0.00002394	-0.00014747	-0.00012069	-0.0011361	-0.00039146	-0.00039146	-0.00067082	-0.00048713	-0.00035025	-0.00033536	-0.00032374	-0.00012871	-0.00020347	0.00000627	0	0	0	0	0	0	0	0	0	0	0	0	0	0	0	0	0	0	0	0	0	0	0	0	0	0	0	0	0	0	0	0	0	0	0	0
0.23867987	0	0	0	0	0	0	0	0	0	0	0	0	0	0	0	0	0	0	0	0	0	0	0.0000154	-0.00010307	-0.00008038	-0.00109354	-0.00039563	-0.00039563	-0.00067334	-0.0004689	-0.00033505	-0.0003095	-0.00029737	-0.00010842	-0.00018206	0.00003364	0	0	0	0	0	0	0	0	0	0	0	0	0	0	0	0	0	0	0	0	0	0	0	0	0	0	0	0	0	0	0	0	0	0	0	0
0.24162653	0	0	0	0	0	0	0	0	0	0	0	0	0	0	0	0	0	0	0	0	0	0	0.00006133	-0.00005182	-0.00003242	-0.00104561	-0.00039611	-0.00039611	-0.00067328	-0.0004462	-0.00031618	-0.00027822	-0.00026549	-0.00008377	-0.00015578	0.00006503	0	0	0	0	0	0	0	0	0	0	0	0	0	0	0	0	0	0	0	0	0	0	0	0	0	0	0	0	0	0	0	0	0	0	0	0
0.24457319	0	0	0	0	0	0	0	0	0	0	0	0	0	0	0	0	0	0	0	0	0	0	0.00011272	0.0000051	0.000022	-0.00099322	-0.00039335	-0.00039335	-0.00067073	-0.00041961	-0.00029411	-0.00024235	-0.00022892	-0.0000554	-0.00012538	0.00009967	0	0	0	0	0	0	0	0	0	0	0	0	0	0	0	0	0	0	0	0	0	0	0	0	0	0	0	0	0	0	0	0	0	0	0	0
0.24751986	0	0	0	0	0	0	0	0	0	0	0	0	0	0	0	0	0	0	0	0	0	0	0.00016834	0.00006635	0.00008153	-0.00093738	-0.00038787	-0.00038787	-0.00066585	-0.00038981	-0.00026941	-0.00020282	-0.00018864	-0.00002407	-0.00009168	0.00013675	0	0	0	0	0	0	0	0	0	0	0	0	0	0	0	0	0	0	0	0	0	0	0	0	0	0	0	0	0	0	0	0	0	0	0	0
0.25046652	0	0	0	0	0	0	0	0	0	0	0	0	0	0	0	0	0	0	0	0	0	0	0.00022683	0.00013048	0.00014464	-0.00087919	-0.0003802	-0.0003802	-0.00065883	-0.00035759	-0.0002427	-0.00016064	-0.00014567	0.00000941	-0.0000556	0.00017542	0	0	0	0	0	0	0	0	0	0	0	0	0	0	0	0	0	0	0	0	0	0	0	0	0	0	0	0	0	0	0	0	0	0	0	0
0.25341319	0	0	0	0	0	0	0	0	0	0	0	0	0	0	0	0	0	0	0	0	0	0	0.00028683	0.00019599	0.00020976	-0.0008198	-0.0003709	-0.0003709	-0.00064994	-0.00032377	-0.00021469	-0.00011688	-0.00010109	0.00004419	-0.00001805	0.00021481	0	0	0	0	0	0	0	0	0	0	0	0	0	0	0	0	0	0	0	0	0	0	0	0	0	0	0	0	0	0	0	0	0	0	0	0
0.25635986	0	0	0	0	0	0	0	0	0	0	0	0	0	0	0	0	0	0	0	0	0	0	0.00034698	0.0002614	0.00027529	-0.00076036	-0.00036046	-0.00036046	-0.00063947	-0.0002892	-0.00018604	-0.00007259	-0.00005596	0.00007942	0.00002004	0.00025406	0	0	0	0	0	0	0	0	0	0	0	0	0	0	0	0	0	0	0	0	0	0	0	0	0	0	0	0	0	0	0	0	0	0	0	0
0.25930652	0	0	0	0	0	0	0	0	0	0	0	0	0	0	0	0	0	0	0	0	0	0	0.00040598	0.00032528	0.00033973	-0.00070202	-0.00034929	-0.00034929	-0.00062778	-0.00025471	-0.00015745	-0.00002875	-0.00001131	0.00011429	0.00005778	0.00029235	0	0	0	0	0	0	0	0	0	0	0	0	0	0	0	0	0	0	0	0	0	0	0	0	0	0	0	0	0	0	0	0	0	0	0	0
0.26225318	0	0	0	0	0	0	0	0	0	0	0	0	0	0	0	0	0	0	0	0	0	0	0.00046259	0.0003863	0.00040161	-0.00064584	-0.00033771	-0.00033771	-0.00061527	-0.00022108	-0.00012957	0.00001368	0.00003191	0.00014804	0.00009436	0.00032892	0	0	0	0	0	0	0	0	0	0	0	0	0	0	0	0	0	0	0	0	0	0	0	0	0	0	0	0	0	0	0	0	0	0	0	0
0.26519985	0	0	0	0	0	0	0	0	0	0	0	0	0	0	0	0	0	0	0	0	0	0	0.00051572	0.00044326	0.00045964	-0.0005928	-0.00032594	-0.00032594	-0.00060233	-0.00018901	-0.00010299	0.00005388	0.00007284	0.00017999	0.00012904	0.00036308	0	0	0	0	0	0	0	0	0	0	0	0	0	0	0	0	0	0	0	0	0	0	0	0	0	0	0	0	0	0	0	0	0	0	0	0
0.26814651	0	0	0	0	0	0	0	0	0	0	0	0	0	0	0	0	0	0	0	0	0	0	0.00056443	0.00049516	0.00051272	-0.00054372	-0.00031409	-0.00031409	-0.00058941	-0.00015909	-0.00007818	0.00009115	0.0001108	0.00020958	0.00016122	0.00039425	0	0	0	0	0	0	0	0	0	0	0	0	0	0	0	0	0	0	0	0	0	0	0	0	0	0	0	0	0	0	0	0	0	0	0	0
0.27109318	0	0	0	0	0	0	0	0	0	0	0	0	0	0	0	0	0	0	0	0	0	0	0.00056073	0.00054121	0.00055996	-0.00049919	-0.00030213	-0.00030213	-0.00057691	-0.00013177	-0.00005555	0.00012496	0.00014522	0.00023637	0.00019043	0.00042197	0	0	0	0	0	0	0	0	0	0	0	0	0	0	0	0	0	0	0	0	0	0	0	0	0	0	0	0	0	0	0	0	0	0	0	0
0.27403985	0	0	0	0	0	0	0	0	0	0	0	0	0	0	0	0	0	0	0	0	0	0	0.00059976	0.00058255	0.00060239	-0.00045852	-0.00029074	-0.00029074	-0.00056506	-0.00010681	-0.00003487	0.00015571	0.00017653	0.00026071	0.000217	0.0004469	0	0	0	0	0	0	0	0	0	0	0	0	0	0	0	0	0	0	0	0	0	0	0	0	0	0	0	0	0	0	0	0	0	0	0	0
0.27698651	0	0	0	0	0	0	0	0	0	0	0	0	0	0	0	0	0	0	0	0	0	0	0.00063543	0.00062026	0.00064107	-0.00042118	-0.00028058	-0.00028058	-0.00055394	-0.00008401	-0.00001597	0.00018377	0.00020509	0.00028291	0.00024123	0.00046966	0	0	0	0	0	0	0	0	0	0	0	0	0	0	0	0	0	0	0	0	0	0	0	0	0	0	0	0	0	0	0	0	0	0	0	0
0.27993317	0	0	0	0	0	0	0	0	0	0	0	0	0	0	0	0	0	0	0	0	0	0	0.00066702	0.00065355	0.00067522	-0.00038797	-0.00027153	-0.00027153	-0.00054372	-0.00006376	0.00000084	0.00020866	0.00023043	0.00030259	0.00026271	0.00048977	0	0	0	0	0	0	0	0	0	0	0	0	0	0	0	0	0	0	0	0	0	0	0	0	0	0	0	0	0	0	0	0	0	0	0	0
0.28287984	0	0	0	0	0	0	0	0	0	0	0	0	0	0	0	0	0	0	0	0	0	0	0.00069403	0.00063479	0.00070431	-0.00035942	-0.0002634	-0.0002634	-0.00053455	-0.00004629	0.00001534	0.00023006	0.00025221	0.0003195	0.0002812	0.00050691	0	0	0	0	0	0	0	0	0	0	0	0	0	0	0	0	0	0	0	0	0	0	0	0	0	0	0	0	0	0	0	0	0	0	0	0
0.28582651	0	0	0	0	0	0	0	0	0	0	0	0	0	0	0	0	0	0	0	0	0	0	0.00071631	0.0006581	0.00072818	-0.00033572	-0.00025603	-0.00025603	-0.00052651	-0.00003166	0.00002748	0.00024791	0.00027038	0.00033359	0.00029664	0.00052097	0	0	0	0	0	0	0	0	0	0	0	0	0	0	0	0	0	0	0	0	0	0	0	0	0	0	0	0	0	0	0	0	0	0	0	0
0.28877317	0	0	0	0	0	0	0	0	0	0	0	0	0	0	0	0	0	0	0	0	0	0	0.00073398	0.00067638	0.00074698	-0.00031679	-0.00024934	-0.00024934	-0.00051961	-0.00001979	0.00003733	0.00026231	0.00028504	0.00034494	0.00030913	0.00053206	0	0	0	0	0	0	0	0	0	0	0	0	0	0	0	0	0	0	0	0	0	0	0	0	0	0	0	0	0	0	0	0	0	0	0	0
0.29171983	0	0	0	0	0	0	0	0	0	0	0	0	0	0	0	0	0	0	0	0	0	0	0.00074735	0.00068999	0.00076108	-0.00030234	-0.00024419	-0.00024419	-0.00051379	-0.00001049	0.00004504	0.00027351	0.00029644	0.00035374	0.00031889	0.00054038	0	0	0	0	0	0	0	0	0	0	0	0	0	0	0	0	0	0	0	0	0	0	0	0	0	0	0	0	0	0	0	0	0	0	0	0
0.2946665	0	0	0	0	0	0	0	0	0	0	0	0	0	0	0	0	0	0	0	0	0	0	0.00075689	0.00069943	0.00077097	-0.00029195	-0.00024064	-0.00024064	-0.00050899	-0.00000352	0.00005081	0.00028182	0.0003049	0.00036026	0.00032618	0.00054623	0	0	0	0	0	0	0	0	0	0	0	0	0	0	0	0	0	0	0	0	0	0	0	0	0	0	0	0	0	0	0	0	0	0	0	0
0.29761317	0	0	0	0	0	0	0	0	0	0	0	0	0	0	0	0	0	0	0	0	0	0	0.00076312	0.00070526	0.00077726	-0.00028513	-0.00023737	-0.00023737	-0.00050506	0.00000144	0.00005491	0.00028764	0.00031081	0.0003648	0.00033135	0.00054994	0	0	0	0	0	0	0	0	0	0	0	0	0	0	0	0	0	0	0	0	0	0	0	0	0	0	0	0	0	0	0	0	0	0	0	0
0.30055983	0	0	0	0	0	0	0	0	0	0	0	0	0	0	0	0	0	0	0	0	0	0	0.00076661	0.00070812	0.00078057	-0.00028129	-0.00023434	-0.00023434	-0.00050187	0.00000472	0.00005761	0.00029138	0.00031461	0.00036769	0.00033474	0.00055189	0	0	0	0	0	0	0	0	0	0	0	0	0	0	0	0	0	0	0	0	0	0	0	0	0	0	0	0	0	0	0	0	0	0	0	0
0.30350649	0	0	0	0	0	0	0	0	0	0	0	0	0	0	0	0	0	0	0	0	0	0	0.00076795	0.00070864	0.00078153	-0.00027984	-0.00023151	-0.00023151	-0.00049926	0.00000665	0.00005919	0.00029345	0.00031672	0.00036927	0.00033673	0.00055245	0	0	0	0	0	0	0	0	0	0	0	0	0	0	0	0	0	0	0	0	0	0	0	0	0	0	0	0	0	0	0	0	0	0	0	0
0.30645316	0	0	0	0	0	0	0	0	0	0	0	0	0	0	0	0	0	0	0	0	0	0	0.00076772	0.00070746	0.00078079	-0.00028017	-0.00022884	-0.00022884	-0.00049707	0.00000757	0.00005994	0.00029431	0.00031758	0.00036989	0.00033767	0.000552	0	0	0	0	0	0	0	0	0	0	0	0	0	0	0	0	0	0	0	0	0	0	0	0	0	0	0	0	0	0	0	0	0	0	0	0
0.30939983	0	0	0	0	0	0	0	0	0	0	0	0	0	0	0	0	0	0	0	0	0	0	0.00076648	0.0007052	0.00077896	-0.00028171	-0.00022627	-0.00022627	-0.00049514	0.00000783	0.00006013	0.00029436	0.00031763	0.00036987	0.00033794	0.0005509	0	0	0	0	0	0	0	0	0	0	0	0	0	0	0	0	0	0	0	0	0	0	0	0	0	0	0	0	0	0	0	0	0	0	0	0
0.31234649	0	0	0	0	0	0	0	0	0	0	0	0	0	0	0	0	0	0	0	0	0	0	0.0007648	0.00070243	0.00077664	-0.00028387	-0.00022372	-0.00022372	-0.0004933	0.00000775	0.00006005	0.00029401	0.00031728	0.00036955	0.00033787	0.0005495	0	0	0	0	0	0	0	0	0	0	0	0	0	0	0	0	0	0	0	0	0	0	0	0	0	0	0	0	0	0	0	0	0	0	0	0
0.31529315	0	0	0	0	0	0	0	0	0	0	0	0	0	0	0	0	0	0	0	0	0	0	0.00076317	0.00069971	0.00077437	-0.00028612	-0.00022113	-0.00022113	-0.00049138	0.00000763	0.00005995	0.00029365	0.00031691	0.00036922	0.0003378	0.00054813	0	0	0	0	0	0	0	0	0	0	0	0	0	0	0	0	0	0	0	0	0	0	0	0	0	0	0	0	0	0	0	0	0	0	0	0
0.31823982	0	0	0	0	0	0	0	0	0	0	0	0	0	0	0	0	0	0	0	0	0	0	0.00076207	0.00069754	0.00077719	-0.00028797	-0.00021843	-0.00021843	-0.00048923	0.00000776	0.00006006	0.00029363	0.0003169	0.00036917	0.00033803	0.00054709	0	0	0	0	0	0	0	0	0	0	0	0	0	0	0	0	0	0	0	0	0	0	0	0	0	0	0	0	0	0	0	0	0	0	0	0
0.32118648	0	0	0	0	0	0	0	0	0	0	0	0	0	0	0	0	0	0	0	0	0	0	0.00076191	0.00069635	0.00077637	-0.00028898	-0.00021552	-0.00021552	-0.00048671	0.00000841	0.00006061	0.00029428	0.00031757	0.00036964	0.00033883	0.00054664	0	0	0	0	0	0	0	0	0	0	0	0	0	0	0	0	0	0	0	0	0	0	0	0	0	0	0	0	0	0	0	0	0	0	0	0
0.32413315	0	0	0	0	0	0	0	0	0	0	0	0	0	0	0	0	0	0	0	0	0	0	0.00076306	0.00069659	0.00077693	-0.00028874	-0.00021235	-0.00021235	-0.00048368	0.00000979	0.00006177	0.00029588	0.00031921	0.00037088	0.00034047	0.00054702	0	0	0	0	0	0	0	0	0	0	0	0	0	0	0	0	0	0	0	0	0	0	0	0	0	0	0	0	0	0	0	0	0	0	0	0
0.32707982	0	0	0	0	0	0	0	0	0	0	0	0	0	0	0	0	0	0	0	0	0	0	0.00076586	0.00069847	0.0007792	-0.00028692	-0.00020883	-0.00020883	-0.00048001	0.0000121	0.00006373	0.00029869	0.00032208	0.00037307	0.00034314	0.00054844	0	0	0	0	0	0	0	0	0	0	0	0	0	0	0	0	0	0	0	0	0	0	0	0	0	0	0	0	0	0	0	0	0	0	0	0
0.33002648	0	0	0	0	0	0	0	0	0	0	0	0	0	0	0	0	0	0	0	0	0	0	0.00077055	0.00070233	0.00078345	-0.00028323	-0.0002049	-0.0002049	-0.00047559	0.00001552	0.00006661	0.0003029	0.00032639	0.00037637	0.00034704	0.00055105	0	0	0	0	0	0	0	0	0	0	0	0	0	0	0	0	0	0	0	0	0	0	0	0	0	0	0	0	0	0	0	0	0	0	0	0
0.33297314	0	0	0	0	0	0	0	0	0	0	0	0	0	0	0	0	0	0	0	0	0	0	0.00077734	0.00070835	0.00078986	-0.00027745	-0.00020048	-0.00020048	-0.00047031	0.00002017	0.00007053	0.00030869	0.00033231	0.00038092	0.0003523	0.00055499	0	0	0	0	0	0	0	0	0	0	0	0	0	0	0	0	0	0	0	0	0	0	0	0	0	0	0	0	0	0	0	0	0	0	0	0
0.33591981	0	0	0	0	0	0	0	0	0	0	0	0	0	0	0	0	0	0	0	0	0	0	0.00078638	0.00071667	0.00079856	-0.00026942	-0.00019554	-0.00019554	-0.0004641	0.00002612	0.00007555	0.00031616	0.00033994	0.00038679	0.00035901	0.00056034	0	0	0	0	0	0	0	0	0	0	0	0	0	0	0	0	0	0	0	0	0	0	0	0	0	0	0	0	0	0	0	0	0	0	0	0
0.33886648	0	0	0	0	0	0	0	0	0	0	0	0	0	0	0	0	0	0	0	0	0	0	0.00079772	0.00072735	0.00080961	-0.00025904	-0.00019004	-0.00019004	-0.00045689	0.00003344	0.00008172	0.00032537	0.00034936	0.00039403	0.00036724	0.00056714	0	0	0	0	0	0	0	0	0	0	0	0	0	0	0	0	0	0	0	0	0	0	0	0	0	0	0	0	0	0	0	0	0	0	0	0
0.34181314	0	0	0	0	0	0	0	0	0	0	0	0	0	0	0	0	0	0	0	0	0	0	0.00081137	0.00074036	0.00082298	-0.00024629	-0.00018395	-0.00018395	-0.00044865	0.00004211	0.00008903	0.00033634	0.00036057	0.00040264	0.00037698	0.00057537	0	0	0	0	0	0	0	0	0	0	0	0	0	0	0	0	0	0	0	0	0	0	0	0	0	0	0	0	0	0	0	0	0	0	0	0
0.3447598	0	0	0	0	0	0	0	0	0	0	0	0	0	0	0	0	0	0	0	0	0	0	0.00082726	0.00075563	0.00083857	-0.00023118	-0.00017728	-0.00017728	-0.00043936	0.00005211	0.00009745	0.00034902	0.00037353	0.00041259	0.0003882	0.00058501	0	0	0	0	0	0	0	0	0	0	0	0	0	0	0	0	0	0	0	0	0	0	0	0	0	0	0	0	0	0	0	0	0	0	0	0
0.34770647	0	0	0	0	0	0	0	0	0	0	0	0	0	0	0	0	0	0	0	0	0	0	0.00084527	0.00077301	0.00085623	-0.00021381	-0.00017005	-0.00017005	-0.00042905	0.00006334	0.00010691	0.00036332	0.00038814	0.0004238	0.00040081	0.00059596	0	0	0	0	0	0	0	0	0	0	0	0	0	0	0	0	0	0	0	0	0	0	0	0	0	0	0	0	0	0	0	0	0	0	0	0
0.35065314	0	0	0	0	0	0	0	0	0	0	0	0	0	0	0	0	0	0	0	0	0	0	0.0008652	0.00079228	0.00087574	-0.00019433	-0.00016231	-0.00016231	-0.00041776	0.0000757	0.00011733	0.00037909	0.00040426	0.00043614	0.00041469	0.0006081	0	0	0	0	0	0	0	0	0	0	0	0	0	0	0	0	0	0	0	0	0	0	0	0	0	0	0	0	0	0	0	0	0	0	0	0
0.3535998	0	0	0	0	0	0	0	0	0	0	0	0	0	0	0	0	0	0	0	0	0	0	0.0008868	0.00081319	0.0008968	-0.00017295	-0.00015412	-0.00015412	-0.00040558	0.00008902	0.00012855	0.00039614	0.00042169	0.00044947	0.00042966	0.00062126	0	0	0	0	0	0	0	0	0	0	0	0	0	0	0	0	0	0	0	0	0	0	0	0	0	0	0	0	0	0	0	0	0	0	0	0
0.35654646	0	0	0	0	0	0	0	0	0	0	0	0	0	0	0	0	0	0	0	0	0	0	0.00090977	0.00083541	0.00091909	-0.00014995	-0.00014555	-0.00014555	-0.00039261	0.00010312	0.00014044	0.00041425	0.0004402	0.00046359	0.00044553	0.00063525	0	0	0	0	0	0	0	0	0	0	0	0	0	0	0	0	0	0	0	0	0	0	0	0	0	0	0	0	0	0	0	0	0	0	0	0
0.35949313	0	0	0	0	0	0	0	0	0	0	0	0	0	0	0	0	0	0	0	0	0	0	0.00093374	0.00085857	0.00094224	-0.00012567	-0.0001367	-0.0001367	-0.00037901	0.00011777	0.00015279	0.00043314	0.00045951	0.00047829	0.00046205	0.00064984	0	0	0	0	0	0	0	0	0	0	0	0	0	0	0	0	0	0	0	0	0	0	0	0	0	0	0	0	0	0	0	0	0	0	0	0
0.3624398	0	0	0	0	0	0	0	0	0	0	0	0	0	0	0	0	0	0	0	0	0	0	0.00095831	0.00088227	0.00096582	-0.00010051	-0.0001277	-0.0001277	-0.00036493	0.00013274	0.00016541	0.00045249	0.0004793	0.00049332	0.00047896	0.00066478	0	0	0	0	0	0	0	0	0	0	0	0	0	0	0	0	0	0	0	0	0	0	0	0	0	0	0	0	0	0	0	0	0	0	0	0
0.36538646	0	0	0	0	0	0	0	0	0	0	0	0	0	0	0	0	0	0	0	0	0	0	0.00098305	0.00090606	0.0009894	-0.00007492	-0.00011867	-0.00011867	-0.00035059	0.00014774	0.00017806	0.00047197	0.00049922	0.00050841	0.00049595	0.0006798	0	0	0	0	0	0	0	0	0	0	0	0	0	0	0	0	0	0	0	0	0	0	0	0	0	0	0	0	0	0	0	0	0	0	0	0
0.36833312	0	0	0	0	0	0	0	0	0	0	0	0	0	0	0	0	0	0	0	0	0	0	0.00100751	0.00092952	0.00101256	-0.00004938	-0.00010973	-0.00010973	-0.00033618	0.00016252	0.00019053	0.00049124	0.00051893	0.00052331	0.00051274	0.00069461	0	0	0	0	0	0	0	0	0	0	0	0	0	0	0	0	0	0	0	0	0	0	0	0	0	0	0	0	0	0	0	0	0	0	0	0
0.37127979	0	0	0	0	0	0	0	0	0	0	0	0	0	0	0	0	0	0	0	0	0	0	0.00103127	0.00095219	0.00103486	-0.00002437	-0.00010101	-0.00010101	-0.00032195	0.00017681	0.00020258	0.00050995	0.00053807	0.00053774	0.00052902	0.00070896	0	0	0	0	0	0	0	0	0	0	0	0	0	0	0	0	0	0	0	0	0	0	0	0	0	0	0	0	0	0	0	0	0	0	0	0
0.37422646	0	0	0	0	0	0	0	0	0	0	0	0	0	0	0	0	0	0	0	0	0	0	0.00105389	0.00097844	0.00105591	-0.00000038	-0.00009264	-0.00009264	-0.00030812	0.00019036	0.00021402	0.00052778	0.00055632	0.00055146	0.00054453	0.00072259	0	0	0	0	0	0	0	0	0	0	0	0	0	0	0	0	0	0	0	0	0	0	0	0	0	0	0	0	0	0	0	0	0	0	0	0
0.37717312	0	0	0	0	0	0	0	0	0	0	0	0	0	0	0	0	0	0	0	0	0	0	0.00107499	0.00099825	0.00107535	0.00002213	-0.00008473	-0.00008473	-0.0002949	0.00020293	0.00022464	0.00054442	0.00057335	0.00056423	0.000559	0.00073525	0	0	0	0	0	0	0	0	0	0	0	0	0	0	0	0	0	0	0	0	0	0	0	0	0	0	0	0	0	0	0	0	0	0	0	0
0.38011978	0	0	0	0	0	0	0	0	0	0	0	0	0	0	0	0	0	0	0	0	0	0	0.00109424	0.00101617	0.00109288	0.00004274	-0.00007737	-0.00007737	-0.00028251	0.00021435	0.00023428	0.00055962	0.00058892	0.00057586	0.00057222	0.00074676	0	0	0	0	0	0	0	0	0	0	0	0	0	0	0	0	0	0	0	0	0	0	0	0	0	0	0	0	0	0	0	0	0	0	0	0
0.38306645	0	0	0	0	0	0	0	0	0	0	0	0	0	0	0	0	0	0	0	0	0	0	0.00111137	0.00103195	0.0011119	0.00006111	-0.00007063	-0.00007063	-0.00027111	0.00022445	0.00024282	0.00057318	0.0006028	0.00058621	0.00058401	0.00075695	0	0	0	0	0	0	0	0	0	0	0	0	0	0	0	0	0	0	0	0	0	0	0	0	0	0	0	0	0	0	0	0	0	0	0	0
0.38601312	0	0	0	0	0	0	0	0	0	0	0	0	0	0	0	0	0	0	0	0	0	0	0.0011257	0.00104541	0.0011246	0.00007697	-0.00006454	-0.00006454	-0.00026081	0.00023313	0.00025017	0.00058494	0.00061486	0.00059515	0.00059426	0.00076572	0	0	0	0	0	0	0	0	0	0	0	0	0	0	0	0	0	0	0	0	0	0	0	0	0	0	0	0	0	0	0	0	0	0	0	0
0.38895978	0	0	0	0	0	0	0	0	0	0	0	0	0	0	0	0	0	0	0	0	0	0	0.0011381	0.00105644	0.00113494	0.00009016	-0.00005912	-0.00005912	-0.00025171	0.00024034	0.00025628	0.00059482	0.000625	0.00060264	0.00060289	0.000773	0	0	0	0	0	0	0	0	0	0	0	0	0	0	0	0	0	0	0	0	0	0	0	0	0	0	0	0	0	0	0	0	0	0	0	0
0.39190644	0	0	0	0	0	0	0	0	0	0	0	0	0	0	0	0	0	0	0	0	0	0	0.00114807	0.00106502	0.00114291	0.00010061	-0.00005436	-0.00005436	-0.00024383	0.00024608	0.00026116	0.00060282	0.00063321	0.00060868	0.00060992	0.00077879	0	0	0	0	0	0	0	0	0	0	0	0	0	0	0	0	0	0	0	0	0	0	0	0	0	0	0	0	0	0	0	0	0	0	0	0
0.39485311	0	0	0	0	0	0	0	0	0	0	0	0	0	0	0	0	0	0	0	0	0	0	0.00116071	0.00107124	0.0011486	0.00010839	-0.00005021	-0.00005021	-0.00023715	0.0002504	0.00026484	0.000609	0.00063957	0.00061331	0.00061539	0.00078314	0	0	0	0	0	0	0	0	0	0	0	0	0	0	0	0	0	0	0	0	0	0	0	0	0	0	0	0	0	0	0	0	0	0	0	0
0.39779978	0	0	0	0	0	0	0	0	0	0	0	0	0	0	0	0	0	0	0	0	0	0	0.00116608	0.00107526	0.00115218	0.00011366	-0.00004663	-0.00004663	-0.00023159	0.00025341	0.00026743	0.0006135	0.0006442	0.00061664	0.00061943	0.00078616	0	0	0	0	0	0	0	0	0	0	0	0	0	0	0	0	0	0	0	0	0	0	0	0	0	0	0	0	0	0	0	0	0	0	0	0
0.40074644	0	0	0	0	0	0	0	0	0	0	0	0	0	0	0	0	0	0	0	0	0	0	0.00116951	0.00107732	0.00115388	0.00011669	-0.00004352	-0.00004352	-0.00022704	0.00025527	0.00026904	0.00061649	0.0006473	0.00061882	0.00062219	0.00078798	0	0	0	0	0	0	0	0	0	0	0	0	0	0	0	0	0	0	0	0	0	0	0	0	0	0	0	0	0	0	0	0	0	0	0	0
0.4036931	0	0	0	0	0	0	0	0	0	0	0	0	0	0	0	0	0	0	0	0	0	0	0.0011713	0.00107775	0.00115401	0.00011785	-0.0000408	-0.0000408	-0.00022334	0.00025617	0.00026985	0.00061824	0.00064913	0.00062004	0.00062388	0.00078882	0	0	0	0	0	0	0	0	0	0	0	0	0	0	0	0	0	0	0	0	0	0	0	0	0	0	0	0	0	0	0	0	0	0	0	0
0.40663977	0	0	0	0	0	0	0	0	0	0	0	0	0	0	0	0	0	0	0	0	0	0	0.00117183	0.0010769	0.00115293	0.00011757	-0.00003837	-0.00003837	-0.00022031	0.00025633	0.00027004	0.00061902	0.00064997	0.00062052	0.00062476	0.00078888	0	0	0	0	0	0	0	0	0	0	0	0	0	0	0	0	0	0	0	0	0	0	0	0	0	0	0	0	0	0	0	0	0	0	0	0
0.40958644	0	0	0	0	0	0	0	0	0	0	0	0	0	0	0	0	0	0	0	0	0	0	0.0011715	0.0010752	0.00115103	0.00011632	-0.00003613	-0.00003613	-0.00021774	0.000256	0.00026981	0.00061916	0.00065015	0.0006205	0.00062509	0.00078843	0	0	0	0	0	0	0	0	0	0	0	0	0	0	0	0	0	0	0	0	0	0	0	0	0	0	0	0	0	0	0	0	0	0	0	0
0.4125331	0	0	0	0	0	0	0	0	0	0	0	0	0	0	0	0	0	0	0	0	0	0	0.00117074	0.00107306	0.00114871	0.00011459	-0.00003399	-0.00003399	-0.00021542	0.00025543	0.00026938	0.00061897	0.00065	0.00062024	0.00062514	0.00078773	0	0	0	0	0	0	0	0	0	0	0	0	0	0	0	0	0	0	0	0	0	0	0	0	0	0	0	0	0	0	0	0	0	0	0	0
0.41547976	0	0	0	0	0	0	0	0	0	0	0	0	0	0	0	0	0	0	0	0	0	0	0.00116996	0.00107091	0.00114638	0.00011288	-0.00003186	-0.00003186	-0.00021315	0.00025485	0.00026894	0.00061878	0.00064983	0.00061997	0.00062519	0.00078701	0	0	0	0	0	0	0	0	0	0	0	0	0	0	0	0	0	0	0	0	0	0	0	0	0	0	0	0	0	0	0	0	0	0	0	0
0.41842643	0	0	0	0	0	0	0	0	0	0	0	0	0	0	0	0	0	0	0	0	0	0	0.00116955	0.00106917	0.00114443	0.00011165	-0.00002968	-0.00002968	-0.00021074	0.0002545	0.00026869	0.00061887	0.00064996	0.00061992	0.00062547	0.00078654	0	0	0	0	0	0	0	0	0	0	0	0	0	0	0	0	0	0	0	0	0	0	0	0	0	0	0	0	0	0	0	0	0	0	0	0
0.4213731	0	0	0	0	0	0	0	0	0	0	0	0	0	0	0	0	0	0	0	0	0	0	0.00116988	0.00106818	0.00114321	0.00011131	-0.00002739	-0.00002739	-0.00020803	0.00025458	0.00026881	0.00061951	0.00065066	0.0006203	0.00062621	0.00078651	0	0	0	0	0	0	0	0	0	0	0	0	0	0	0	0	0	0	0	0	0	0	0	0	0	0	0	0	0	0	0	0	0	0	0	0
0.42431976	0	0	0	0	0	0	0	0	0	0	0	0	0	0	0	0	0	0	0	0	0	0	0.00117122	0.00106827	0.00114301	0.00011221	-0.00002496	-0.00002496	-0.0002049	0.00025526	0.00026942	0.00062093	0.00065213	0.00062126	0.0006276	0.00078712	0	0	0	0	0	0	0	0	0	0	0	0	0	0	0	0	0	0	0	0	0	0	0	0	0	0	0	0	0	0	0	0	0	0	0	0
0.42726642	0	0	0	0	0	0	0	0	0	0	0	0	0	0	0	0	0	0	0	0	0	0	0.0011738	0.00106967	0.00114407	0.00011462	-0.00002239	-0.00002239	-0.00020127	0.00025666	0.00027063	0.00062326	0.00065456	0.00062294	0.00062976	0.0007885	0	0	0	0	0	0	0	0	0	0	0	0	0	0	0	0	0	0	0	0	0	0	0	0	0	0	0	0	0	0	0	0	0	0	0	0
0.43021309	0	0	0	0	0	0	0	0	0	0	0	0	0	0	0	0	0	0	0	0	0	0	0.00117777	0.00107255	0.00114655	0.00011872	-0.00001969	-0.00001969	-0.00019712	0.00025886	0.00027252	0.00062663	0.00065802	0.00062541	0.00063277	0.00079074	0	0	0	0	0	0	0	0	0	0	0	0	0	0	0	0	0	0	0	0	0	0	0	0	0	0	0	0	0	0	0	0	0	0	0	0
0.43315975	0	0	0	0	0	0	0	0	0	0	0	0	0	0	0	0	0	0	0	0	0	0	0.00118317	0.00107698	0.00115053	0.00012457	-0.00001692	-0.00001692	-0.00019245	0.00026188	0.00027509	0.00063104	0.00066256	0.00062869	0.00063665	0.00079387	0	0	0	0	0	0	0	0	0	0	0	0	0	0	0	0	0	0	0	0	0	0	0	0	0	0	0	0	0	0	0	0	0	0	0	0
0.43610642	0	0	0	0	0	0	0	0	0	0	0	0	0	0	0	0	0	0	0	0	0	0	0.00118997	0.00108296	0.00115599	0.00013215	-0.00001412	-0.00001412	-0.00018732	0.0002657	0.00027833	0.00063646	0.00066813	0.00063274	0.00064135	0.00079787	0	0	0	0	0	0	0	0	0	0	0	0	0	0	0	0	0	0	0	0	0	0	0	0	0	0	0	0	0	0	0	0	0	0	0	0
0.43905308	0	0	0	0	0	0	0	0	0	0	0	0	0	0	0	0	0	0	0	0	0	0	0.00119803	0.00109037	0.00116285	0.0001413	-0.00001139	-0.00001139	-0.00018184	0.00027025	0.00028217	0.00064277	0.0006746	0.00063749	0.00064679	0.00080265	0	0	0	0	0	0	0	0	0	0	0	0	0	0	0	0	0	0	0	0	0	0	0	0	0	0	0	0	0	0	0	0	0	0	0	0
0.44199975	0	0	0	0	0	0	0	0	0	0	0	0	0	0	0	0	0	0	0	0	0	0	0.00120715	0.00109905	0.00117094	0.00015179	-0.00000881	-0.00000881	-0.00017615	0.00027539	0.00028651	0.00064981	0.00068182	0.00064282	0.0006528	0.0008081	0	0	0	0	0	0	0	0	0	0	0	0	0	0	0	0	0	0	0	0	0	0	0	0	0	0	0	0	0	0	0	0	0	0	0	0
0.44494641	0	0	0	0	0	0	0	0	0	0	0	0	0	0	0	0	0	0	0	0	0	0	0.00121705	0.00110873	0.00118004	0.0001633	-0.0000065	-0.0000065	-0.00017042	0.00028098	0.00029122	0.00065736	0.00068955	0.00064854	0.00065921	0.00081405	0	0	0	0	0	0	0	0	0	0	0	0	0	0	0	0	0	0	0	0	0	0	0	0	0	0	0	0	0	0	0	0	0	0	0	0
0.44789308	0	0	0	0	0	0	0	0	0	0	0	0	0	0	0	0	0	0	0	0	0	0	0.00122742	0.00111911	0.00118986	0.00017542	-0.00000455	-0.00000455	-0.00016485	0.00028682	0.00029613	0.00066516	0.00069754	0.00065448	0.00066579	0.0008203	0	0	0	0	0	0	0	0	0	0	0	0	0	0	0	0	0	0	0	0	0	0	0	0	0	0	0	0	0	0	0	0	0	0	0	0
0.45083974	0	0	0	0	0	0	0	0	0	0	0	0	0	0	0	0	0	0	0	0	0	0	0.00123788	0.00112985	0.00120007	0.00018773	-0.00000307	-0.00000307	-0.00015963	0.0002927	0.00030107	0.00067293	0.00070548	0.00066041	0.0006723	0.00082663	0	0	0	0	0	0	0	0	0	0	0	0	0	0	0	0	0	0	0	0	0	0	0	0	0	0	0	0	0	0	0	0	0	0	0	0
0.45378641	0	0	0	0	0	0	0	0	0	0	0	0	0	0	0	0	0	0	0	0	0	0	0.00124808	0.00114058	0.00121035	0.00019976	-0.00000218	-0.00000218	-0.00015498	0.00029842	0.00030587	0.00068038	0.0007131	0.00066613	0.00067851	0.00083283	0	0	0	0	0	0	0	0	0	0	0	0	0	0	0	0	0	0	0	0	0	0	0	0	0	0	0	0	0	0	0	0	0	0	0	0
0.45673307	0	0	0	0	0	0	0	0	0	0	0	0	0	0	0	0	0	0	0	0	0	0	0.00125765	0.00115093	0.00122036	0.00021106	-0.00000197	-0.00000197	-0.00015109	0.00030376	0.00031035	0.00068724	0.0007201	0.00067142	0.00068418	0.00083866	0	0	0	0	0	0	0	0	0	0	0	0	0	0	0	0	0	0	0	0	0	0	0	0	0	0	0	0	0	0	0	0	0	0	0	0
0.45967974	0	0	0	0	0	0	0	0	0	0	0	0	0	0	0	0	0	0	0	0	0	0	0.00126626	0.00116056	0.00122975	0.00022119	-0.00000245	-0.00000245	-0.00014813	0.00030852	0.00031433	0.00069324	0.00072623	0.00067608	0.00068909	0.00084393	0	0	0	0	0	0	0	0	0	0	0	0	0	0	0	0	0	0	0	0	0	0	0	0	0	0	0	0	0	0	0	0	0	0	0	0
0.4626264	0	0	0	0	0	0	0	0	0	0	0	0	0	0	0	0	0	0	0	0	0	0	0.0012736	0.00116916	0.00123826	0.00022978	-0.00000365	-0.00000365	-0.00014623	0.00031254	0.00031768	0.00069817	0.00073125	0.00067995	0.00069307	0.00084846	0	0	0	0	0	0	0	0	0	0	0	0	0	0	0	0	0	0	0	0	0	0	0	0	0	0	0	0	0	0	0	0	0	0	0	0
0.46557307	0	0	0	0	0	0	0	0	0	0	0	0	0	0	0	0	0	0	0	0	0	0	0.00127945	0.00117648	0.00124562	0.00023654	-0.00000559	-0.00000559	-0.0001455	0.00031567	0.00032029	0.00070185	0.00073499	0.0006829	0.00069596	0.0008521	0	0	0	0	0	0	0	0	0	0	0	0	0	0	0	0	0	0	0	0	0	0	0	0	0	0	0	0	0	0	0	0	0	0	0	0
0.46851973	0	0	0	0	0	0	0	0	0	0	0	0	0	0	0	0	0	0	0	0	0	0	0.00128363	0.0011823	0.00125163	0.00024124	-0.00000826	-0.00000826	-0.00014598	0.00031781	0.00032206	0.00070416	0.00073734	0.00068483	0.00069769	0.00085477	0	0	0	0	0	0	0	0	0	0	0	0	0	0	0	0	0	0	0	0	0	0	0	0	0	0	0	0	0	0	0	0	0	0	0	0
0.4714664	0	0	0	0	0	0	0	0	0	0	0	0	0	0	0	0	0	0	0	0	0	0	0.00128607	0.0011865	0.00125616	0.00024378	-0.0000116	-0.0000116	-0.00014767	0.00031891	0.00032295	0.00070505	0.00073822	0.0006857	0.0006982	0.00085639	0	0	0	0	0	0	0	0	0	0	0	0	0	0	0	0	0	0	0	0	0	0	0	0	0	0	0	0	0	0	0	0	0	0	0	0
0.47441307	0	0	0	0	0	0	0	0	0	0	0	0	0	0	0	0	0	0	0	0	0	0	0.00128671	0.00118901	0.00125913	0.00024412	-0.00001555	-0.00001555	-0.00015052	0.00031895	0.00032295	0.00070452	0.00073765	0.00068549	0.00069749	0.00085695	0	0	0	0	0	0	0	0	0	0	0	0	0	0	0	0	0	0	0	0	0	0	0	0	0	0	0	0	0	0	0	0	0	0	0	0
0.47735973	0	0	0	0	0	0	0	0	0	0	0	0	0	0	0	0	0	0	0	0	0	0	0.00128561	0.00118983	0.00126051	0.00024232	-0.00002	-0.00002	-0.00015443	0.00031794	0.00032207	0.0007026	0.00073566	0.00068424	0.00069561	0.00085647	0	0	0	0	0	0	0	0	0	0	0	0	0	0	0	0	0	0	0	0	0	0	0	0	0	0	0	0	0	0	0	0	0	0	0	0
0.48030639	0	0	0	0	0	0	0	0	0	0	0	0	0	0	0	0	0	0	0	0	0	0	0.0012785	0.00120801	0.00126031	0.00023851	-0.00002486	-0.00002486	-0.00015927	0.00031594	0.00032037	0.0006994	0.00073236	0.00068201	0.00069265	0.00085499	0	0	0	0	0	0	0	0	0	0	0	0	0	0	0	0	0	0	0	0	0	0	0	0	0	0	0	0	0	0	0	0	0	0	0	0
0.48325306	0	0	0	0	0	0	0	0	0	0	0	0	0	0	0	0	0	0	0	0	0	0	0.00127418	0.00120593	0.00125861	0.00023288	-0.00002997	-0.00002997	-0.00016486	0.00031304	0.00031791	0.00069505	0.00072789	0.0006789	0.00068873	0.0008526	0	0	0	0	0	0	0	0	0	0	0	0	0	0	0	0	0	0	0	0	0	0	0	0	0	0	0	0	0	0	0	0	0	0	0	0
0.48619973	0	0	0	0	0	0	0	0	0	0	0	0	0	0	0	0	0	0	0	0	0	0	0.00126851	0.0012024	0.0012555	0.00022567	-0.0000352	-0.0000352	-0.00017103	0.00030935	0.00031479	0.00068971	0.00072241	0.00067503	0.00068398	0.00084939	0	0	0	0	0	0	0	0	0	0	0	0	0	0	0	0	0	0	0	0	0	0	0	0	0	0	0	0	0	0	0	0	0	0	0	0
0.48914639	0	0	0	0	0	0	0	0	0	0	0	0	0	0	0	0	0	0	0	0	0	0	0.0012617	0.00119757	0.00125109	0.00021712	-0.00004039	-0.00004039	-0.00017755	0.00030499	0.0003111	0.00068356	0.0007161	0.00067051	0.00067856	0.00084548	0	0	0	0	0	0	0	0	0	0	0	0	0	0	0	0	0	0	0	0	0	0	0	0	0	0	0	0	0	0	0	0	0	0	0	0
0.49209306	0	0	0	0	0	0	0	0	0	0	0	0	0	0	0	0	0	0	0	0	0	0	0.00125394	0.00119158	0.00124552	0.00020749	-0.00004539	-0.00004539	-0.00018423	0.00030009	0.00030697	0.00067677	0.00070914	0.00066548	0.00067262	0.00084097	0	0	0	0	0	0	0	0	0	0	0	0	0	0	0	0	0	0	0	0	0	0	0	0	0	0	0	0	0	0	0	0	0	0	0	0
0.49503972	0	0	0	0	0	0	0	0	0	0	0	0	0	0	0	0	0	0	0	0	0	0	0.00124543	0.00118455	0.00123892	0.00019702	-0.00005006	-0.00005006	-0.00019087	0.00029476	0.00030249	0.00066952	0.00070171	0.00066008	0.00066633	0.00083598	0	0	0	0	0	0	0	0	0	0	0	0	0	0	0	0	0	0	0	0	0	0	0	0	0	0	0	0	0	0	0	0	0	0	0	0
0.49798639	0	0	0	0	0	0	0	0	0	0	0	0	0	0	0	0	0	0	0	0	0	0	0.00123634	0.00117663	0.00123139	0.00018592	-0.00005426	-0.00005426	-0.0001973	0.00028913	0.00029775	0.00066197	0.00069398	0.00065441	0.00065982	0.00083059	0	0	0	0	0	0	0	0	0	0	0	0	0	0	0	0	0	0	0	0	0	0	0	0	0	0	0	0	0	0	0	0	0	0	0	0
0.50093305	0	0	0	0	0	0	0	0	0	0	0	0	0	0	0	0	0	0	0	0	0	0	0.0012268	0.0011679	0.00122305	0.00017437	-0.00005787	-0.00005787	-0.00020339	0.0002833	0.00029286	0.00065424	0.00068608	0.00064857	0.0006532	0.0008249	0	0	0	0	0	0	0	0	0	0	0	0	0	0	0	0	0	0	0	0	0	0	0	0	0	0	0	0	0	0	0	0	0	0	0	0
0.50387971	0	0	0	0	0	0	0	0	0	0	0	0	0	0	0	0	0	0	0	0	0	0	0.00121693	0.00115845	0.00121395	0.0001625	-0.00006079	-0.00006079	-0.00020901	0.00027735	0.00028786	0.00064645	0.00067812	0.00064265	0.00064658	0.00081895	0	0	0	0	0	0	0	0	0	0	0	0	0	0	0	0	0	0	0	0	0	0	0	0	0	0	0	0	0	0	0	0	0	0	0	0
0.50682638	0	0	0	0	0	0	0	0	0	0	0	0	0	0	0	0	0	0	0	0	0	0	0.0012068	0.00114833	0.00120416	0.00015043	-0.00006293	-0.00006293	-0.0002141	0.00027134	0.00028282	0.00063868	0.00067018	0.0006367	0.00064001	0.0008128	0	0	0	0	0	0	0	0	0	0	0	0	0	0	0	0	0	0	0	0	0	0	0	0	0	0	0	0	0	0	0	0	0	0	0	0
0.50977304	0	0	0	0	0	0	0	0	0	0	0	0	0	0	0	0	0	0	0	0	0	0	0.00119645	0.00113756	0.0011937	0.00013822	-0.00006424	-0.00006424	-0.00021863	0.00026531	0.00027778	0.00063096	0.0006623	0.00063076	0.00063355	0.00080646	0	0	0	0	0	0	0	0	0	0	0	0	0	0	0	0	0	0	0	0	0	0	0	0	0	0	0	0	0	0	0	0	0	0	0	0
0.51271971	0	0	0	0	0	0	0	0	0	0	0	0	0	0	0	0	0	0	0	0	0	0	0.00118589	0.00112617	0.00118259	0.00012593	-0.00006466	-0.00006466	-0.00022261	0.0002593	0.00027275	0.00062334	0.00065452	0.00062485	0.00062721	0.00079995	0	0	0	0	0	0	0	0	0	0	0	0	0	0	0	0	0	0	0	0	0	0	0	0	0	0	0	0	0	0	0	0	0	0	0	0
0.51566638	0	0	0	0	0	0	0	0	0	0	0	0	0	0	0	0	0	0	0	0	0	0	0.00117512	0.00111417	0.00117082	0.00011358	-0.00006417	-0.00006417	-0.00022608	0.00025332	0.00026775	0.00061581	0.00064684	0.00061898	0.000621	0.00079328	0	0	0	0	0	0	0	0	0	0	0	0	0	0	0	0	0	0	0	0	0	0	0	0	0	0	0	0	0	0	0	0	0	0	0	0
0.51861304	0	0	0	0	0	0	0	0	0	0	0	0	0	0	0	0	0	0	0	0	0	0	0.00116411	0.00110156	0.00115841	0.00010122	-0.00006277	-0.00006277	-0.00022911	0.00024739	0.00026279	0.00060838	0.00063926	0.00061315	0.00061492	0.00078643	0	0	0	0	0	0	0	0	0	0	0	0	0	0	0	0	0	0	0	0	0	0	0	0	0	0	0	0	0	0	0	0	0	0	0	0
0.52155971	0	0	0	0	0	0	0	0	0	0	0	0	0	0	0	0	0	0	0	0	0	0	0.00115284	0.00108835	0.00114535	0.00008883	-0.00006048	-0.00006048	-0.0002318	0.00024151	0.00025786	0.00060102	0.00063174	0.00060733	0.00060894	0.00077941	0	0	0	0	0	0	0	0	0	0	0	0	0	0	0	0	0	0	0	0	0	0	0	0	0	0	0	0	0	0	0	0	0	0	0	0
0.52450637	0	0	0	0	0	0	0	0	0	0	0	0	0	0	0	0	0	0	0	0	0	0	0.00114123	0.00107448	0.0011316	0.00007633	-0.00005738	-0.00005738	-0.00023421	0.00023561	0.00025291	0.00059365	0.00062422	0.00060147	0.000603	0.00077215	0	0	0	0	0	0	0	0	0	0	0	0	0	0	0	0	0	0	0	0	0	0	0	0	0	0	0	0	0	0	0	0	0	0	0	0
0.52745303	0	0	0	0	0	0	0	0	0	0	0	0	0	0	0	0	0	0	0	0	0	0	0.00112917	0.00103854	0.00111708	0.00006348	-0.0000536	-0.0000536	-0.00023642	0.00022959	0.00024786	0.00058614	0.00061655	0.00059547	0.00059697	0.0007646	0	0	0	0	0	0	0	0	0	0	0	0	0	0	0	0	0	0	0	0	0	0	0	0	0	0	0	0	0	0	0	0	0	0	0	0
0.5303997	0	0	0	0	0	0	0	0	0	0	0	0	0	0	0	0	0	0	0	0	0	0	0.00111651	0.00102317	0.00110168	0.00005012	-0.00004921	-0.00004921	-0.00023855	0.00022336	0.00024264	0.00057836	0.00060862	0.00058925	0.00059075	0.00075665	0	0	0	0	0	0	0	0	0	0	0	0	0	0	0	0	0	0	0	0	0	0	0	0	0	0	0	0	0	0	0	0	0	0	0	0
0.53334636	0	0	0	0	0	0	0	0	0	0	0	0	0	0	0	0	0	0	0	0	0	0	0.00110757	0.00100684	0.00108531	0.00003611	-0.00004527	-0.00004527	-0.0002407	0.00021686	0.00023717	0.00057021	0.00060029	0.00058271	0.00058424	0.00074824	0	0	0	0	0	0	0	0	0	0	0	0	0	0	0	0	0	0	0	0	0	0	0	0	0	0	0	0	0	0	0	0	0	0	0	0
0.53629303	0	0	0	0	0	0	0	0	0	0	0	0	0	0	0	0	0	0	0	0	0	0	0.00109329	0.0009895	0.00106791	0.00002132	-0.00004102	-0.00004102	-0.00024299	0.00021	0.0002314	0.00056158	0.00059147	0.00057577	0.00057735	0.00073931	0	0	0	0	0	0	0	0	0	0	0	0	0	0	0	0	0	0	0	0	0	0	0	0	0	0	0	0	0	0	0	0	0	0	0	0
0.5392397	0	0	0	0	0	0	0	0	0	0	0	0	0	0	0	0	0	0	0	0	0	0	0.00107814	0.00097116	0.0010495	0.00000573	-0.00003655	-0.00003655	-0.00024553	0.00020276	0.00022531	0.00055242	0.00058211	0.0005684	0.00057002	0.00072983	0	0	0	0	0	0	0	0	0	0	0	0	0	0	0	0	0	0	0	0	0	0	0	0	0	0	0	0	0	0	0	0	0	0	0	0
0.54218636	0	0	0	0	0	0	0	0	0	0	0	0	0	0	0	0	0	0	0	0	0	0	0.00106213	0.00095189	0.00103017	-0.00001066	-0.00003198	-0.00003198	-0.00024841	0.00019515	0.00021889	0.00054269	0.00057217	0.00056059	0.00056223	0.00071981	0	0	0	0	0	0	0	0	0	0	0	0	0	0	0	0	0	0	0	0	0	0	0	0	0	0	0	0	0	0	0	0	0	0	0	0
0.54513303	0	0	0	0	0	0	0	0	0	0	0	0	0	0	0	0	0	0	0	0	0	0	0.00104532	0.00093179	0.00101001	-0.0000278	-0.00002741	-0.00002741	-0.00025167	0.00018718	0.00021216	0.00053242	0.00056165	0.00055234	0.00055396	0.00070929	0	0	0	0	0	0	0	0	0	0	0	0	0	0	0	0	0	0	0	0	0	0	0	0	0	0	0	0	0	0	0	0	0	0	0	0
0.54807969	0	0	0	0	0	0	0	0	0	0	0	0	0	0	0	0	0	0	0	0	0	0	0.00102776	0.00091096	0.00098916	-0.00004563	-0.00002295	-0.00002295	-0.00025536	0.00017886	0.00020513	0.00052159	0.00055057	0.00054366	0.00054522	0.00069829	0	0	0	0	0	0	0	0	0	0	0	0	0	0	0	0	0	0	0	0	0	0	0	0	0	0	0	0	0	0	0	0	0	0	0	0
0.55102635	0	0	0	0	0	0	0	0	0	0	0	0	0	0	0	0	0	0	0	0	0	0	0.0010095	0.00088949	0.00096771	-0.00006413	-0.00001868	-0.00001868	-0.00025949	0.00017022	0.00019781	0.00051023	0.00053894	0.00053456	0.00053601	0.00068684	0	0	0	0	0	0	0	0	0	0	0	0	0	0	0	0	0	0	0	0	0	0	0	0	0	0	0	0	0	0	0	0	0	0	0	0
0.55397302	0	0	0	0	0	0	0	0	0	0	0	0	0	0	0	0	0	0	0	0	0	0	0.00099061	0.00086748	0.00094575	-0.00008324	-0.00001468	-0.00001468	-0.00026405	0.00016127	0.00019022	0.00049835	0.00052677	0.00052505	0.00052634	0.00067498	0	0	0	0	0	0	0	0	0	0	0	0	0	0	0	0	0	0	0	0	0	0	0	0	0	0	0	0	0	0	0	0	0	0	0	0
0.55691968	0	0	0	0	0	0	0	0	0	0	0	0	0	0	0	0	0	0	0	0	0	0	0.00097116	0.00084503	0.00092339	-0.00010292	-0.000011	-0.000011	-0.00026903	0.00015204	0.00018238	0.00048598	0.00051411	0.00051518	0.00051623	0.00066275	0	0	0	0	0	0	0	0	0	0	0	0	0	0	0	0	0	0	0	0	0	0	0	0	0	0	0	0	0	0	0	0	0	0	0	0
0.55986635	0	0	0	0	0	0	0	0	0	0	0	0	0	0	0	0	0	0	0	0	0	0	0.00095124	0.00082224	0.00090074	-0.00012305	-0.00000767	-0.00000767	-0.00027437	0.00014257	0.00017434	0.0004732	0.00050101	0.00050498	0.00050575	0.0006502	0	0	0	0	0	0	0	0	0	0	0	0	0	0	0	0	0	0	0	0	0	0	0	0	0	0	0	0	0	0	0	0	0	0	0	0
0.56281302	0	0	0	0	0	0	0	0	0	0	0	0	0	0	0	0	0	0	0	0	0	0	0.00093099	0.00079926	0.00087793	-0.00014351	-0.00000472	-0.00000472	-0.00028005	0.00013293	0.00016614	0.00046008	0.00048756	0.00049452	0.00049494	0.00063741	0	0	0	0	0	0	0	0	0	0	0	0	0	0	0	0	0	0	0	0	0	0	0	0	0	0	0	0	0	0	0	0	0	0	0	0
0.56575968	0	0	0	0	0	0	0	0	0	0	0	0	0	0	0	0	0	0	0	0	0	0	0.00091051	0.00077619	0.00085509	-0.0001642	-0.00000214	-0.00000214	-0.00028573	0.00012317	0.00015783	0.00044669	0.00047384	0.00048386	0.00048388	0.00062444	0	0	0	0	0	0	0	0	0	0	0	0	0	0	0	0	0	0	0	0	0	0	0	0	0	0	0	0	0	0	0	0	0	0	0	0
0.56870635	0	0	0	0	0	0	0	0	0	0	0	0	0	0	0	0	0	0	0	0	0	0	0.00088992	0.00075316	0.00083232	-0.00018497	0.00000007	0.00000007	-0.00029141	0.00011335	0.00014946	0.00043313	0.00045992	0.00047306	0.00047263	0.00061136	0	0	0	0	0	0	0	0	0	0	0	0	0	0	0	0	0	0	0	0	0	0	0	0	0	0	0	0	0	0	0	0	0	0	0	0
0.57165301	0	0	0	0	0	0	0	0	0	0	0	0	0	0	0	0	0	0	0	0	0	0	0.00086925	0.00073019	0.00080965	-0.0002058	0.00000194	0.00000194	-0.00029709	0.00010351	0.00014105	0.00041942	0.00044587	0.00046215	0.00046123	0.0005982	0	0	0	0	0	0	0	0	0	0	0	0	0	0	0	0	0	0	0	0	0	0	0	0	0	0	0	0	0	0	0	0	0	0	0	0
0.57459967	0	0	0	0	0	0	0	0	0	0	0	0	0	0	0	0	0	0	0	0	0	0	0.00084848	0.00070723	0.00078702	-0.00022672	0.00000349	0.00000349	-0.00030277	0.0000936	0.00013259	0.00040556	0.00043165	0.00045112	0.00044968	0.00058493	0	0	0	0	0	0	0	0	0	0	0	0	0	0	0	0	0	0	0	0	0	0	0	0	0	0	0	0	0	0	0	0	0	0	0	0
0.57754634	0	0	0	0	0	0	0	0	0	0	0	0	0	0	0	0	0	0	0	0	0	0	0.00082756	0.00068418	0.0007688	-0.00024786	0.00000477	0.00000477	-0.00030787	0.0000836	0.00012404	0.0003915	0.00041722	0.00043993	0.00043794	0.00057152	0	0	0	0	0	0	0	0	0	0	0	0	0	0	0	0	0	0	0	0	0	0	0	0	0	0	0	0	0	0	0	0	0	0	0	0
0.58049301	0	0	0	0	0	0	0	0	0	0	0	0	0	0	0	0	0	0	0	0	0	0	0.00080642	0.00066581	0.00074636	-0.00026933	0.00000578	0.00000578	-0.00031053	0.00007343	0.00011535	0.0003772	0.00040256	0.00042855	0.00042598	0.00055791	0	0	0	0	0	0	0	0	0	0	0	0	0	0	0	0	0	0	0	0	0	0	0	0	0	0	0	0	0	0	0	0	0	0	0	0
0.58343967	0	0	0	0	0	0	0	0	0	0	0	0	0	0	0	0	0	0	0	0	0	0	0.00078502	0.00064222	0.0007237	-0.00029121	0.00000654	0.00000654	-0.0003135	0.00006307	0.00010649	0.00036263	0.00038762	0.00041696	0.00041378	0.00054409	0	0	0	0	0	0	0	0	0	0	0	0	0	0	0	0	0	0	0	0	0	0	0	0	0	0	0	0	0	0	0	0	0	0	0	0
0.58638633	0	0	0	0	0	0	0	0	0	0	0	0	0	0	0	0	0	0	0	0	0	0	0.00076338	0.00061837	0.0007008	-0.00031351	0.00000708	0.00000708	-0.00031674	0.0000525	0.00009746	0.0003478	0.00037242	0.00040515	0.00040136	0.00053005	0	0	0	0	0	0	0	0	0	0	0	0	0	0	0	0	0	0	0	0	0	0	0	0	0	0	0	0	0	0	0	0	0	0	0	0
0.589333	0	0	0	0	0	0	0	0	0	0	0	0	0	0	0	0	0	0	0	0	0	0	0.00074163	0.00059444	0.00067786	-0.00033597	0.0000074	0.0000074	-0.00032019	0.00004186	0.00008836	0.00033283	0.00035707	0.00039324	0.0003888	0.00051588	0	0	0	0	0	0	0	0	0	0	0	0	0	0	0	0	0	0	0	0	0	0	0	0	0	0	0	0	0	0	0	0	0	0	0	0
