# Supplementary material for: Computational modelling of muscle fibre operating ranges in the hindlimb of a small ground bird (Eudromia elegans), with implications for modelling locomotion in extinct species
Source: PLoS Comput Biol. 2021 Apr 1;17(4):e1008843. doi: 10.1371/journal.pcbi.1008843 (PMC8016346; doi:10.1371/journal.pcbi.1008843)
Supplement: S1 Code. MATLAB code used for (a) processing raw forceplate data, (b) performing the tracking simulations, (c) performing the inverse simulation, and (d) performing the static simulations — (ZIP) [file pcbi.1008843.s007.zip › Inverse Simulation/Walking/MuscleAnalysis/Tinamou_Walk_Kinematics_MuscleAnalysis_MomentArm_L_hip_extension.sto]

MomentArm_L_hip_extension
version=1
nRows=201
nColumns=73
inDegrees=no

This analysis gathers basic information about muscles during a simulation (e.g., forces, tendon lenghts, moment arms, etc).
Units are S.I. units (second, meters, Newtons, ...)
Angles are in degrees.

endheader
time	L_IC	L_ILPR	L_ILPOa	L_ILPOp	L_AMB	L_FMTL	L_FMTI	L_FMTM	L_ILFB	L_FCLP	L_FCLA	L_FCM	L_IFE	L_ITCr	L_ITM	L_ITCaa	L_ITCap	L_ISF	L_OM	L_OL	L_CFP	L_PIFML	L_GL	L_GI	L_GM	L_FL	L_TCf	L_TCt	L_EDL	L_FDL	L_FHL	L_FP2	L_FPP2	L_FP3	L_FPP3	L_FP4	R_IC	R_ILPR	R_ILPOa	R_ILPOp	R_AMB	R_FMTL	R_FMTI	R_FMTM	R_ILFB	R_FCLP	R_FCLA	R_FCM	R_IFE	R_ITCr	R_ITM	R_ITCaa	R_ITCap	R_ISF	R_OM	R_OL	R_CFP	R_PIFML	R_GL	R_GI	R_GM	R_FL	R_TCf	R_TCt	R_EDL	R_FDL	R_FHL	R_FP2	R_FPP2	R_FP3	R_FPP3	R_FP4
      0.00000000	     -0.02301983	     -0.01351754	      0.00507388	      0.01330906	     -0.00426941	     -0.00000000	     -0.00000000	     -0.00000000	      0.00713296	      0.01816872	      0.01816872	      0.02162303	      0.00013633	     -0.00440969	      0.00146004	      0.00418560	      0.00439652	      0.00209002	     -0.00120626	     -0.00119043	      0.00846114	      0.01435277	     -0.00000000	      0.00000000	     -0.00000000	      0.00000000	     -0.00000000	     -0.00000000	     -0.00000000	     -0.00000000	     -0.00000000	     -0.00000000	     -0.00000000	     -0.00000000	     -0.00000000	     -0.00000000	      0.00000000	      0.00000000	      0.00000000	      0.00000000	      0.00000000	      0.00000000	      0.00000000	      0.00000000	      0.00000000	      0.00000000	      0.00000000	      0.00000000	      0.00000000	      0.00000000	      0.00000000	      0.00000000	      0.00000000	      0.00000000	      0.00000000	      0.00000000	      0.00000000	      0.00000000	      0.00000000	      0.00000000	      0.00000000	      0.00000000	      0.00000000	      0.00000000	      0.00000000	      0.00000000	      0.00000000	      0.00000000	      0.00000000	      0.00000000	      0.00000000	      0.00000000
      0.00294666	     -0.02298269	     -0.01349695	      0.00510845	      0.01332383	     -0.00426407	     -0.00000000	     -0.00000000	     -0.00000000	      0.00712759	      0.01820152	      0.01820152	      0.02163766	      0.00017056	     -0.00440409	      0.00145132	      0.00417438	      0.00438700	      0.00208515	     -0.00123072	     -0.00121752	      0.00846819	      0.01437255	     -0.00000000	     -0.00000000	      0.00000000	     -0.00000000	     -0.00000000	     -0.00000000	      0.00000000	     -0.00000000	     -0.00000000	      0.00000000	     -0.00000000	      0.00000000	     -0.00000000	     -0.00000000	      0.00000000	      0.00000000	      0.00000000	      0.00000000	      0.00000000	      0.00000000	      0.00000000	      0.00000000	      0.00000000	      0.00000000	      0.00000000	      0.00000000	      0.00000000	      0.00000000	      0.00000000	      0.00000000	      0.00000000	      0.00000000	      0.00000000	      0.00000000	      0.00000000	      0.00000000	      0.00000000	      0.00000000	      0.00000000	      0.00000000	      0.00000000	      0.00000000	      0.00000000	      0.00000000	      0.00000000	      0.00000000	      0.00000000	      0.00000000	      0.00000000	      0.00000000
      0.00589333	     -0.02294705	     -0.01347833	      0.00514047	      0.01333213	     -0.00424921	     -0.00000000	      0.00000000	      0.00000000	      0.00712429	      0.01823138	      0.01823138	      0.02165045	      0.00020411	     -0.00439200	      0.00144587	      0.00416864	      0.00438051	      0.00207986	     -0.00125518	     -0.00124375	      0.00847206	      0.01439148	      0.00000000	      0.00000000	      0.00000000	     -0.00000000	     -0.00000000	     -0.00000000	     -0.00000000	     -0.00000000	     -0.00000000	     -0.00000000	     -0.00000000	     -0.00000000	      0.00000000	     -0.00000000	      0.00000000	      0.00000000	      0.00000000	      0.00000000	      0.00000000	      0.00000000	      0.00000000	      0.00000000	      0.00000000	      0.00000000	      0.00000000	      0.00000000	      0.00000000	      0.00000000	      0.00000000	      0.00000000	      0.00000000	      0.00000000	      0.00000000	      0.00000000	      0.00000000	      0.00000000	      0.00000000	      0.00000000	      0.00000000	      0.00000000	      0.00000000	      0.00000000	      0.00000000	      0.00000000	      0.00000000	      0.00000000	      0.00000000	      0.00000000	      0.00000000	      0.00000000
      0.00883999	     -0.02291320	     -0.01346186	      0.00516993	      0.01333423	     -0.00422515	     -0.00000000	     -0.00000000	      0.00000000	      0.00712312	      0.01825832	      0.01825832	      0.02166143	      0.00023702	     -0.00437411	      0.00144338	      0.00416790	      0.00437680	      0.00207450	     -0.00127935	     -0.00126895	      0.00847293	      0.01440959	      0.00000000	      0.00000000	     -0.00000000	      0.00000000	     -0.00000000	      0.00000000	      0.00000000	      0.00000000	      0.00000000	      0.00000000	     -0.00000000	      0.00000000	      0.00000000	      0.00000000	      0.00000000	      0.00000000	      0.00000000	      0.00000000	      0.00000000	      0.00000000	      0.00000000	      0.00000000	      0.00000000	      0.00000000	      0.00000000	      0.00000000	      0.00000000	      0.00000000	      0.00000000	      0.00000000	      0.00000000	      0.00000000	      0.00000000	      0.00000000	      0.00000000	      0.00000000	      0.00000000	      0.00000000	      0.00000000	      0.00000000	      0.00000000	      0.00000000	      0.00000000	      0.00000000	      0.00000000	      0.00000000	      0.00000000	      0.00000000	      0.00000000	      0.00000000
      0.01178666	     -0.02288186	     -0.01344765	      0.00519727	      0.01333223	     -0.00419497	     -0.00000000	     -0.00000000	      0.00000000	      0.00712361	      0.01828312	      0.01828312	      0.02167123	      0.00026942	     -0.00435352	      0.00144247	      0.00417001	      0.00437475	      0.00206990	     -0.00130248	     -0.00129283	      0.00847199	      0.01442731	      0.00000000	      0.00000000	      0.00000000	      0.00000000	     -0.00000000	      0.00000000	      0.00000000	      0.00000000	     -0.00000000	      0.00000000	     -0.00000000	     -0.00000000	      0.00000000	      0.00000000	      0.00000000	      0.00000000	      0.00000000	      0.00000000	      0.00000000	      0.00000000	      0.00000000	      0.00000000	      0.00000000	      0.00000000	      0.00000000	      0.00000000	      0.00000000	      0.00000000	      0.00000000	      0.00000000	      0.00000000	      0.00000000	      0.00000000	      0.00000000	      0.00000000	      0.00000000	      0.00000000	      0.00000000	      0.00000000	      0.00000000	      0.00000000	      0.00000000	      0.00000000	      0.00000000	      0.00000000	      0.00000000	      0.00000000	      0.00000000	      0.00000000	      0.00000000
      0.01473332	     -0.02285419	     -0.01343607	      0.00522264	      0.01332763	     -0.00416086	     -0.00000000	     -0.00000000	     -0.00000000	      0.00712549	      0.01830625	      0.01830625	      0.02168026	      0.00030122	     -0.00433259	      0.00144216	      0.00417346	      0.00437354	      0.00206685	     -0.00132378	     -0.00131499	      0.00847009	      0.01444494	     -0.00000000	     -0.00000000	     -0.00000000	     -0.00000000	     -0.00000000	     -0.00000000	     -0.00000000	     -0.00000000	      0.00000000	     -0.00000000	     -0.00000000	     -0.00000000	      0.00000000	     -0.00000000	      0.00000000	      0.00000000	      0.00000000	      0.00000000	      0.00000000	      0.00000000	      0.00000000	      0.00000000	      0.00000000	      0.00000000	      0.00000000	      0.00000000	      0.00000000	      0.00000000	      0.00000000	      0.00000000	      0.00000000	      0.00000000	      0.00000000	      0.00000000	      0.00000000	      0.00000000	      0.00000000	      0.00000000	      0.00000000	      0.00000000	      0.00000000	      0.00000000	      0.00000000	      0.00000000	      0.00000000	      0.00000000	      0.00000000	      0.00000000	      0.00000000	      0.00000000
      0.01767999	     -0.02283126	     -0.01342759	      0.00524586	      0.01332110	     -0.00412396	     -0.00000000	      0.00000000	      0.00000000	      0.00712867	      0.01832782	      0.01832782	      0.02168870	      0.00033216	     -0.00431267	      0.00144194	      0.00417746	      0.00437280	      0.00206589	     -0.00141048	     -0.00133500	      0.00846766	      0.01446259	     -0.00000000	     -0.00000000	      0.00000000	      0.00000000	      0.00000000	      0.00000000	      0.00000000	      0.00000000	      0.00000000	      0.00000000	      0.00000000	      0.00000000	     -0.00000000	      0.00000000	      0.00000000	      0.00000000	      0.00000000	      0.00000000	      0.00000000	      0.00000000	      0.00000000	      0.00000000	      0.00000000	      0.00000000	      0.00000000	      0.00000000	      0.00000000	      0.00000000	      0.00000000	      0.00000000	      0.00000000	      0.00000000	      0.00000000	      0.00000000	      0.00000000	      0.00000000	      0.00000000	      0.00000000	      0.00000000	      0.00000000	      0.00000000	      0.00000000	      0.00000000	      0.00000000	      0.00000000	      0.00000000	      0.00000000	      0.00000000	      0.00000000	      0.00000000
      0.02062666	     -0.02281399	     -0.01342260	      0.00526674	      0.01331302	     -0.00408498	     -0.00000000	      0.00000000	      0.00000000	      0.00713312	      0.01834784	      0.01834784	      0.02169663	      0.00036196	     -0.00429462	      0.00144152	      0.00418154	      0.00437228	      0.00206740	     -0.00142589	     -0.00135252	      0.00846496	      0.01448027	      0.00000000	     -0.00000000	      0.00000000	      0.00000000	     -0.00000000	      0.00000000	      0.00000000	      0.00000000	      0.00000000	      0.00000000	     -0.00000000	      0.00000000	     -0.00000000	     -0.00000000	      0.00000000	      0.00000000	      0.00000000	      0.00000000	      0.00000000	      0.00000000	      0.00000000	      0.00000000	      0.00000000	      0.00000000	      0.00000000	      0.00000000	      0.00000000	      0.00000000	      0.00000000	      0.00000000	      0.00000000	      0.00000000	      0.00000000	      0.00000000	      0.00000000	      0.00000000	      0.00000000	      0.00000000	      0.00000000	      0.00000000	      0.00000000	      0.00000000	      0.00000000	      0.00000000	      0.00000000	      0.00000000	      0.00000000	      0.00000000	      0.00000000	      0.00000000
      0.02357332	     -0.02280292	     -0.01342135	      0.00528508	      0.01330349	     -0.00404417	      0.00000000	      0.00000000	      0.00000000	      0.00713879	      0.01836622	      0.01836622	      0.02170401	      0.00039039	     -0.00427873	      0.00144081	      0.00418557	      0.00437194	      0.00207153	     -0.00143802	     -0.00136732	      0.00846204	      0.01449790	     -0.00000000	     -0.00000000	      0.00000000	     -0.00000000	      0.00000000	      0.00000000	      0.00000000	     -0.00000000	      0.00000000	     -0.00000000	      0.00000000	      0.00000000	     -0.00000000	      0.00000000	      0.00000000	      0.00000000	      0.00000000	      0.00000000	      0.00000000	      0.00000000	      0.00000000	      0.00000000	      0.00000000	      0.00000000	      0.00000000	      0.00000000	      0.00000000	      0.00000000	      0.00000000	      0.00000000	      0.00000000	      0.00000000	      0.00000000	      0.00000000	      0.00000000	      0.00000000	      0.00000000	      0.00000000	      0.00000000	      0.00000000	      0.00000000	      0.00000000	      0.00000000	      0.00000000	      0.00000000	      0.00000000	      0.00000000	      0.00000000	      0.00000000	      0.00000000
      0.02651998	     -0.02279817	     -0.01342387	      0.00530072	      0.01329235	     -0.00400148	     -0.00000000	     -0.00000000	      0.00000000	      0.00714568	      0.01838279	      0.01838279	      0.02171068	      0.00041727	     -0.00426483	      0.00143992	      0.00418963	      0.00437181	      0.00207822	     -0.00144682	     -0.00137932	      0.00845882	      0.01451529	      0.00000000	      0.00000000	     -0.00000000	      0.00000000	     -0.00000000	      0.00000000	      0.00000000	      0.00000000	      0.00000000	      0.00000000	      0.00000000	      0.00000000	      0.00000000	      0.00000000	      0.00000000	      0.00000000	      0.00000000	      0.00000000	      0.00000000	      0.00000000	      0.00000000	      0.00000000	      0.00000000	      0.00000000	      0.00000000	      0.00000000	      0.00000000	      0.00000000	      0.00000000	      0.00000000	      0.00000000	      0.00000000	      0.00000000	      0.00000000	      0.00000000	      0.00000000	      0.00000000	      0.00000000	      0.00000000	      0.00000000	      0.00000000	      0.00000000	      0.00000000	      0.00000000	      0.00000000	      0.00000000	      0.00000000	      0.00000000	      0.00000000	      0.00000000
      0.02946665	     -0.02279940	     -0.01342996	      0.00531362	      0.01327940	     -0.00395671	     -0.00000000	      0.00000000	      0.00000000	      0.00715369	      0.01839738	      0.01839738	      0.02171645	      0.00044251	     -0.00425245	      0.00143903	      0.00419394	      0.00437201	      0.00208722	     -0.00145243	     -0.00138862	      0.00845511	      0.01453219	      0.00000000	      0.00000000	     -0.00000000	     -0.00000000	     -0.00000000	     -0.00000000	      0.00000000	     -0.00000000	      0.00000000	     -0.00000000	     -0.00000000	      0.00000000	      0.00000000	      0.00000000	      0.00000000	      0.00000000	      0.00000000	      0.00000000	      0.00000000	      0.00000000	      0.00000000	      0.00000000	      0.00000000	      0.00000000	      0.00000000	      0.00000000	      0.00000000	      0.00000000	      0.00000000	      0.00000000	      0.00000000	      0.00000000	      0.00000000	      0.00000000	      0.00000000	      0.00000000	      0.00000000	      0.00000000	      0.00000000	      0.00000000	      0.00000000	      0.00000000	      0.00000000	      0.00000000	      0.00000000	      0.00000000	      0.00000000	      0.00000000	      0.00000000	      0.00000000
      0.03241331	     -0.02280586	     -0.01343924	      0.00532379	      0.01326433	     -0.00390953	     -0.00000000	     -0.00000000	     -0.00000000	      0.00716273	      0.01840979	      0.01840979	      0.02172105	      0.00046612	     -0.00424085	      0.00143838	      0.00419883	      0.00437270	      0.00209812	     -0.00145522	     -0.00139544	      0.00845070	      0.01454832	      0.00000000	      0.00000000	     -0.00000000	     -0.00000000	     -0.00000000	     -0.00000000	     -0.00000000	     -0.00000000	     -0.00000000	      0.00000000	     -0.00000000	     -0.00000000	     -0.00000000	     -0.00000000	      0.00000000	      0.00000000	      0.00000000	      0.00000000	      0.00000000	      0.00000000	      0.00000000	      0.00000000	      0.00000000	      0.00000000	      0.00000000	      0.00000000	      0.00000000	      0.00000000	      0.00000000	      0.00000000	      0.00000000	      0.00000000	      0.00000000	      0.00000000	      0.00000000	      0.00000000	      0.00000000	      0.00000000	      0.00000000	      0.00000000	      0.00000000	      0.00000000	      0.00000000	      0.00000000	      0.00000000	      0.00000000	      0.00000000	      0.00000000	      0.00000000	      0.00000000
      0.03535998	     -0.02281651	     -0.01345118	      0.00533128	      0.01324669	     -0.00385940	      0.00000000	      0.00000000	      0.00000000	      0.00717265	      0.01841980	      0.01841980	      0.02172419	      0.00048814	     -0.00422901	      0.00143834	      0.00420473	      0.00437410	      0.00211040	     -0.00145566	     -0.00140008	      0.00844525	      0.01456332	     -0.00000000	      0.00000000	     -0.00000000	      0.00000000	      0.00000000	      0.00000000	      0.00000000	      0.00000000	      0.00000000	      0.00000000	      0.00000000	      0.00000000	      0.00000000	      0.00000000	      0.00000000	      0.00000000	      0.00000000	      0.00000000	      0.00000000	      0.00000000	      0.00000000	      0.00000000	      0.00000000	      0.00000000	      0.00000000	      0.00000000	      0.00000000	      0.00000000	      0.00000000	      0.00000000	      0.00000000	      0.00000000	      0.00000000	      0.00000000	      0.00000000	      0.00000000	      0.00000000	      0.00000000	      0.00000000	      0.00000000	      0.00000000	      0.00000000	      0.00000000	      0.00000000	      0.00000000	      0.00000000	      0.00000000	      0.00000000	      0.00000000	      0.00000000
      0.03830665	     -0.02283015	     -0.01346520	      0.00533624	      0.01322601	     -0.00380563	     -0.00000000	     -0.00000000	      0.00000000	      0.00718333	      0.01842722	      0.01842722	      0.02172555	      0.00050877	     -0.00421584	      0.00143924	      0.00421211	      0.00437641	      0.00212350	     -0.00145429	     -0.00140292	      0.00843843	      0.01457687	     -0.00000000	     -0.00000000	     -0.00000000	     -0.00000000	      0.00000000	      0.00000000	      0.00000000	     -0.00000000	      0.00000000	     -0.00000000	     -0.00000000	     -0.00000000	      0.00000000	      0.00000000	      0.00000000	      0.00000000	      0.00000000	      0.00000000	      0.00000000	      0.00000000	      0.00000000	      0.00000000	      0.00000000	      0.00000000	      0.00000000	      0.00000000	      0.00000000	      0.00000000	      0.00000000	      0.00000000	      0.00000000	      0.00000000	      0.00000000	      0.00000000	      0.00000000	      0.00000000	      0.00000000	      0.00000000	      0.00000000	      0.00000000	      0.00000000	      0.00000000	      0.00000000	      0.00000000	      0.00000000	      0.00000000	      0.00000000	      0.00000000	      0.00000000	      0.00000000
      0.04125331	     -0.02284570	     -0.01348085	      0.00533947	      0.01320214	     -0.00374713	     -0.00000000	     -0.00000000	      0.00000000	      0.00719482	      0.01843263	      0.01843263	      0.02172524	      0.00052914	     -0.00420079	      0.00144097	      0.00422089	      0.00437946	      0.00213738	     -0.00145176	     -0.00140467	      0.00843019	      0.01458938	     -0.00000000	      0.00000000	      0.00000000	      0.00000000	      0.00000000	      0.00000000	     -0.00000000	      0.00000000	      0.00000000	     -0.00000000	     -0.00000000	     -0.00000000	      0.00000000	      0.00000000	      0.00000000	      0.00000000	      0.00000000	      0.00000000	      0.00000000	      0.00000000	      0.00000000	      0.00000000	      0.00000000	      0.00000000	      0.00000000	      0.00000000	      0.00000000	      0.00000000	      0.00000000	      0.00000000	      0.00000000	      0.00000000	      0.00000000	      0.00000000	      0.00000000	      0.00000000	      0.00000000	      0.00000000	      0.00000000	      0.00000000	      0.00000000	      0.00000000	      0.00000000	      0.00000000	      0.00000000	      0.00000000	      0.00000000	      0.00000000	      0.00000000	      0.00000000
      0.04419998	     -0.02286213	     -0.01349800	      0.00534216	      0.01317413	     -0.00368055	      0.00000000	     -0.00000000	     -0.00000000	      0.00720777	      0.01843696	      0.01843696	      0.02172325	      0.00055151	     -0.00418271	      0.00144336	      0.00423112	      0.00438310	      0.00215248	     -0.00144884	     -0.00140636	      0.00842021	      0.01460172	     -0.00000000	     -0.00000000	      0.00000000	     -0.00000000	     -0.00000000	     -0.00000000	     -0.00000000	     -0.00000000	     -0.00000000	     -0.00000000	      0.00000000	     -0.00000000	      0.00000000	     -0.00000000	      0.00000000	      0.00000000	      0.00000000	      0.00000000	      0.00000000	      0.00000000	      0.00000000	      0.00000000	      0.00000000	      0.00000000	      0.00000000	      0.00000000	      0.00000000	      0.00000000	      0.00000000	      0.00000000	      0.00000000	      0.00000000	      0.00000000	      0.00000000	      0.00000000	      0.00000000	      0.00000000	      0.00000000	      0.00000000	      0.00000000	      0.00000000	      0.00000000	      0.00000000	      0.00000000	      0.00000000	      0.00000000	      0.00000000	      0.00000000	      0.00000000	      0.00000000
      0.04714664	     -0.02287833	     -0.01351632	      0.00534472	      0.01314123	     -0.00360411	     -0.00000000	      0.00000000	      0.00000000	      0.00722225	      0.01844018	      0.01844018	      0.02171915	      0.00057691	     -0.00416066	      0.00144644	      0.00424295	      0.00438725	      0.00216879	     -0.00144600	     -0.00140848	      0.00840813	      0.01461382	      0.00000000	     -0.00000000	      0.00000000	     -0.00000000	      0.00000000	      0.00000000	     -0.00000000	     -0.00000000	      0.00000000	      0.00000000	      0.00000000	      0.00000000	     -0.00000000	     -0.00000000	      0.00000000	      0.00000000	      0.00000000	      0.00000000	      0.00000000	      0.00000000	      0.00000000	      0.00000000	      0.00000000	      0.00000000	      0.00000000	      0.00000000	      0.00000000	      0.00000000	      0.00000000	      0.00000000	      0.00000000	      0.00000000	      0.00000000	      0.00000000	      0.00000000	      0.00000000	      0.00000000	      0.00000000	      0.00000000	      0.00000000	      0.00000000	      0.00000000	      0.00000000	      0.00000000	      0.00000000	      0.00000000	      0.00000000	      0.00000000	      0.00000000	      0.00000000
      0.05009330	     -0.02289255	     -0.01353468	      0.00534688	      0.01310387	     -0.00351957	      0.00000000	     -0.00000000	      0.00000000	      0.00723748	      0.01844152	      0.01844152	      0.02171243	      0.00060458	     -0.00413444	      0.00145038	      0.00425625	      0.00439191	      0.00218538	     -0.00144363	     -0.00141115	      0.00839397	      0.01462464	      0.00000000	      0.00000000	     -0.00000000	     -0.00000000	      0.00000000	      0.00000000	      0.00000000	      0.00000000	     -0.00000000	      0.00000000	      0.00000000	      0.00000000	      0.00000000	      0.00000000	      0.00000000	      0.00000000	      0.00000000	      0.00000000	      0.00000000	      0.00000000	      0.00000000	      0.00000000	      0.00000000	      0.00000000	      0.00000000	      0.00000000	      0.00000000	      0.00000000	      0.00000000	      0.00000000	      0.00000000	      0.00000000	      0.00000000	      0.00000000	      0.00000000	      0.00000000	      0.00000000	      0.00000000	      0.00000000	      0.00000000	      0.00000000	      0.00000000	      0.00000000	      0.00000000	      0.00000000	      0.00000000	      0.00000000	      0.00000000	      0.00000000	      0.00000000
      0.05303997	     -0.02290250	     -0.01355172	      0.00534830	      0.01306232	     -0.00342865	      0.00000000	     -0.00000000	      0.00000000	      0.00725281	      0.01844004	      0.01844004	      0.02170257	      0.00063357	     -0.00410330	      0.00145561	      0.00427130	      0.00439728	      0.00220095	     -0.00144236	     -0.00141453	      0.00837755	      0.01463300	     -0.00000000	     -0.00000000	     -0.00000000	     -0.00000000	      0.00000000	     -0.00000000	     -0.00000000	      0.00000000	      0.00000000	     -0.00000000	     -0.00000000	     -0.00000000	      0.00000000	     -0.00000000	      0.00000000	      0.00000000	      0.00000000	      0.00000000	      0.00000000	      0.00000000	      0.00000000	      0.00000000	      0.00000000	      0.00000000	      0.00000000	      0.00000000	      0.00000000	      0.00000000	      0.00000000	      0.00000000	      0.00000000	      0.00000000	      0.00000000	      0.00000000	      0.00000000	      0.00000000	      0.00000000	      0.00000000	      0.00000000	      0.00000000	      0.00000000	      0.00000000	      0.00000000	      0.00000000	      0.00000000	      0.00000000	      0.00000000	      0.00000000	      0.00000000	      0.00000000
      0.05598663	     -0.02290629	     -0.01356635	      0.00534877	      0.01301677	     -0.00333264	     -0.00000000	     -0.00000000	      0.00000000	      0.00726774	      0.01843511	      0.01843511	      0.02168931	      0.00066320	     -0.00406667	      0.00146247	      0.00428828	      0.00440351	      0.00221452	     -0.00144268	     -0.00141879	      0.00835878	      0.01463815	     -0.00000000	     -0.00000000	     -0.00000000	     -0.00000000	      0.00000000	      0.00000000	      0.00000000	      0.00000000	      0.00000000	      0.00000000	     -0.00000000	     -0.00000000	      0.00000000	     -0.00000000	      0.00000000	      0.00000000	      0.00000000	      0.00000000	      0.00000000	      0.00000000	      0.00000000	      0.00000000	      0.00000000	      0.00000000	      0.00000000	      0.00000000	      0.00000000	      0.00000000	      0.00000000	      0.00000000	      0.00000000	      0.00000000	      0.00000000	      0.00000000	      0.00000000	      0.00000000	      0.00000000	      0.00000000	      0.00000000	      0.00000000	      0.00000000	      0.00000000	      0.00000000	      0.00000000	      0.00000000	      0.00000000	      0.00000000	      0.00000000	      0.00000000	      0.00000000
      0.05893330	     -0.02290248	     -0.01357780	      0.00534835	      0.01296754	     -0.00323238	     -0.00000000	     -0.00000000	     -0.00000000	      0.00728194	      0.01842656	      0.01842656	      0.02167266	      0.00069326	     -0.00402435	      0.00147102	      0.00430716	      0.00441062	      0.00222555	     -0.00144499	     -0.00142414	      0.00833770	      0.01463981	     -0.00000000	      0.00000000	     -0.00000000	     -0.00000000	     -0.00000000	     -0.00000000	     -0.00000000	     -0.00000000	     -0.00000000	     -0.00000000	     -0.00000000	     -0.00000000	     -0.00000000	     -0.00000000	      0.00000000	      0.00000000	      0.00000000	      0.00000000	      0.00000000	      0.00000000	      0.00000000	      0.00000000	      0.00000000	      0.00000000	      0.00000000	      0.00000000	      0.00000000	      0.00000000	      0.00000000	      0.00000000	      0.00000000	      0.00000000	      0.00000000	      0.00000000	      0.00000000	      0.00000000	      0.00000000	      0.00000000	      0.00000000	      0.00000000	      0.00000000	      0.00000000	      0.00000000	      0.00000000	      0.00000000	      0.00000000	      0.00000000	      0.00000000	      0.00000000	      0.00000000
      0.06187996	     -0.02289010	     -0.01358558	      0.00534727	      0.01291498	     -0.00312848	      0.00000000	     -0.00000000	      0.00000000	      0.00729526	      0.01841451	      0.01841451	      0.02165280	      0.00072389	     -0.00397651	      0.00148113	      0.00432767	      0.00441845	      0.00223386	     -0.00144953	     -0.00143081	      0.00831447	      0.01463807	      0.00000000	      0.00000000	      0.00000000	      0.00000000	     -0.00000000	      0.00000000	      0.00000000	      0.00000000	      0.00000000	     -0.00000000	     -0.00000000	      0.00000000	      0.00000000	      0.00000000	      0.00000000	      0.00000000	      0.00000000	      0.00000000	      0.00000000	      0.00000000	      0.00000000	      0.00000000	      0.00000000	      0.00000000	      0.00000000	      0.00000000	      0.00000000	      0.00000000	      0.00000000	      0.00000000	      0.00000000	      0.00000000	      0.00000000	      0.00000000	      0.00000000	      0.00000000	      0.00000000	      0.00000000	      0.00000000	      0.00000000	      0.00000000	      0.00000000	      0.00000000	      0.00000000	      0.00000000	      0.00000000	      0.00000000	      0.00000000	      0.00000000	      0.00000000
      0.06482663	     -0.02286858	     -0.01358945	      0.00534588	      0.01285957	     -0.00302139	      0.00000000	     -0.00000000	     -0.00000000	      0.00730763	      0.01839932	      0.01839932	      0.02163000	      0.00075544	     -0.00392368	      0.00149248	      0.00434938	      0.00442674	      0.00223958	     -0.00145639	     -0.00143895	      0.00828934	      0.01463323	      0.00000000	      0.00000000	     -0.00000000	     -0.00000000	     -0.00000000	     -0.00000000	     -0.00000000	     -0.00000000	     -0.00000000	     -0.00000000	      0.00000000	     -0.00000000	     -0.00000000	      0.00000000	      0.00000000	      0.00000000	      0.00000000	      0.00000000	      0.00000000	      0.00000000	      0.00000000	      0.00000000	      0.00000000	      0.00000000	      0.00000000	      0.00000000	      0.00000000	      0.00000000	      0.00000000	      0.00000000	      0.00000000	      0.00000000	      0.00000000	      0.00000000	      0.00000000	      0.00000000	      0.00000000	      0.00000000	      0.00000000	      0.00000000	      0.00000000	      0.00000000	      0.00000000	      0.00000000	      0.00000000	      0.00000000	      0.00000000	      0.00000000	      0.00000000	      0.00000000
      0.06777329	     -0.02283779	     -0.01358941	      0.00534455	      0.01280185	     -0.00291158	      0.00000000	     -0.00000000	     -0.00000000	      0.00731906	      0.01838150	      0.01838150	      0.02160462	      0.00078837	     -0.00386673	      0.00150461	      0.00437165	      0.00443513	      0.00224308	     -0.00146548	     -0.00144867	      0.00826266	      0.01462574	      0.00000000	      0.00000000	     -0.00000000	     -0.00000000	      0.00000000	      0.00000000	     -0.00000000	     -0.00000000	      0.00000000	     -0.00000000	      0.00000000	      0.00000000	      0.00000000	     -0.00000000	      0.00000000	      0.00000000	      0.00000000	      0.00000000	      0.00000000	      0.00000000	      0.00000000	      0.00000000	      0.00000000	      0.00000000	      0.00000000	      0.00000000	      0.00000000	      0.00000000	      0.00000000	      0.00000000	      0.00000000	      0.00000000	      0.00000000	      0.00000000	      0.00000000	      0.00000000	      0.00000000	      0.00000000	      0.00000000	      0.00000000	      0.00000000	      0.00000000	      0.00000000	      0.00000000	      0.00000000	      0.00000000	      0.00000000	      0.00000000	      0.00000000	      0.00000000
      0.07071996	     -0.02279793	     -0.01358563	      0.00534359	      0.01274230	     -0.00279931	      0.00000000	      0.00000000	      0.00000000	      0.00732966	      0.01836154	      0.01836154	      0.02157696	      0.00082317	     -0.00380659	      0.00151703	      0.00439388	      0.00444326	      0.00224489	     -0.00147660	     -0.00145998	      0.00823478	      0.01461609	      0.00000000	      0.00000000	      0.00000000	      0.00000000	      0.00000000	      0.00000000	      0.00000000	      0.00000000	      0.00000000	      0.00000000	     -0.00000000	      0.00000000	      0.00000000	      0.00000000	      0.00000000	      0.00000000	      0.00000000	      0.00000000	      0.00000000	      0.00000000	      0.00000000	      0.00000000	      0.00000000	      0.00000000	      0.00000000	      0.00000000	      0.00000000	      0.00000000	      0.00000000	      0.00000000	      0.00000000	      0.00000000	      0.00000000	      0.00000000	      0.00000000	      0.00000000	      0.00000000	      0.00000000	      0.00000000	      0.00000000	      0.00000000	      0.00000000	      0.00000000	      0.00000000	      0.00000000	      0.00000000	      0.00000000	      0.00000000	      0.00000000	      0.00000000
      0.07366662	     -0.02274945	     -0.01357842	      0.00534321	      0.01268128	     -0.00268474	      0.00000000	      0.00000000	      0.00000000	      0.00733959	      0.01833983	      0.01833983	      0.02154728	      0.00086024	     -0.00374423	      0.00152929	      0.00441551	      0.00445078	      0.00224559	     -0.00148942	     -0.00147279	      0.00820599	      0.01460468	      0.00000000	     -0.00000000	      0.00000000	     -0.00000000	      0.00000000	      0.00000000	     -0.00000000	      0.00000000	      0.00000000	     -0.00000000	     -0.00000000	      0.00000000	     -0.00000000	      0.00000000	      0.00000000	      0.00000000	      0.00000000	      0.00000000	      0.00000000	      0.00000000	      0.00000000	      0.00000000	      0.00000000	      0.00000000	      0.00000000	      0.00000000	      0.00000000	      0.00000000	      0.00000000	      0.00000000	      0.00000000	      0.00000000	      0.00000000	      0.00000000	      0.00000000	      0.00000000	      0.00000000	      0.00000000	      0.00000000	      0.00000000	      0.00000000	      0.00000000	      0.00000000	      0.00000000	      0.00000000	      0.00000000	      0.00000000	      0.00000000	      0.00000000	      0.00000000
      0.07661329	     -0.02269316	     -0.01356827	      0.00534351	      0.01261920	     -0.00256816	     -0.00000000	     -0.00000000	     -0.00000000	      0.00734901	      0.01831674	      0.01831674	      0.02151582	      0.00089987	     -0.00368073	      0.00154091	      0.00443595	      0.00445738	      0.00224582	     -0.00150348	     -0.00148688	      0.00817661	      0.01459193	      0.00000000	      0.00000000	      0.00000000	      0.00000000	     -0.00000000	      0.00000000	     -0.00000000	      0.00000000	      0.00000000	      0.00000000	     -0.00000000	     -0.00000000	     -0.00000000	      0.00000000	      0.00000000	      0.00000000	      0.00000000	      0.00000000	      0.00000000	      0.00000000	      0.00000000	      0.00000000	      0.00000000	      0.00000000	      0.00000000	      0.00000000	      0.00000000	      0.00000000	      0.00000000	      0.00000000	      0.00000000	      0.00000000	      0.00000000	      0.00000000	      0.00000000	      0.00000000	      0.00000000	      0.00000000	      0.00000000	      0.00000000	      0.00000000	      0.00000000	      0.00000000	      0.00000000	      0.00000000	      0.00000000	      0.00000000	      0.00000000	      0.00000000	      0.00000000
      0.07955996	     -0.02263014	     -0.01355573	      0.00534449	      0.01255644	     -0.00244992	      0.00000000	     -0.00000000	     -0.00000000	      0.00735809	      0.01829257	      0.01829257	      0.02148283	      0.00094215	     -0.00361714	      0.00155151	      0.00445473	      0.00446278	      0.00224622	     -0.00151825	     -0.00150196	      0.00814694	      0.01457817	     -0.00000000	      0.00000000	      0.00000000	      0.00000000	     -0.00000000	      0.00000000	     -0.00000000	     -0.00000000	      0.00000000	      0.00000000	      0.00000000	      0.00000000	      0.00000000	     -0.00000000	      0.00000000	      0.00000000	      0.00000000	      0.00000000	      0.00000000	      0.00000000	      0.00000000	      0.00000000	      0.00000000	      0.00000000	      0.00000000	      0.00000000	      0.00000000	      0.00000000	      0.00000000	      0.00000000	      0.00000000	      0.00000000	      0.00000000	      0.00000000	      0.00000000	      0.00000000	      0.00000000	      0.00000000	      0.00000000	      0.00000000	      0.00000000	      0.00000000	      0.00000000	      0.00000000	      0.00000000	      0.00000000	      0.00000000	      0.00000000	      0.00000000	      0.00000000
      0.08250662	     -0.02256168	     -0.01354147	      0.00534600	      0.01249329	     -0.00233040	     -0.00000000	     -0.00000000	      0.00000000	      0.00736700	      0.01826752	      0.01826752	      0.02144849	      0.00098699	     -0.00355442	      0.00156078	      0.00447148	      0.00446678	      0.00224737	     -0.00153315	     -0.00151763	      0.00811723	      0.01456366	     -0.00000000	     -0.00000000	      0.00000000	      0.00000000	      0.00000000	      0.00000000	     -0.00000000	      0.00000000	     -0.00000000	     -0.00000000	     -0.00000000	      0.00000000	     -0.00000000	      0.00000000	      0.00000000	      0.00000000	      0.00000000	      0.00000000	      0.00000000	      0.00000000	      0.00000000	      0.00000000	      0.00000000	      0.00000000	      0.00000000	      0.00000000	      0.00000000	      0.00000000	      0.00000000	      0.00000000	      0.00000000	      0.00000000	      0.00000000	      0.00000000	      0.00000000	      0.00000000	      0.00000000	      0.00000000	      0.00000000	      0.00000000	      0.00000000	      0.00000000	      0.00000000	      0.00000000	      0.00000000	      0.00000000	      0.00000000	      0.00000000	      0.00000000	      0.00000000
      0.08545329	     -0.02248927	     -0.01352619	      0.00534781	      0.01242998	     -0.00220996	      0.00000000	      0.00000000	     -0.00000000	      0.00737589	      0.01824171	      0.01824171	      0.02141296	      0.00103414	     -0.00349339	      0.00156850	      0.00448594	      0.00446927	      0.00224980	     -0.00154754	     -0.00153345	      0.00808768	      0.01454859	      0.00000000	      0.00000000	      0.00000000	     -0.00000000	     -0.00000000	     -0.00000000	      0.00000000	     -0.00000000	     -0.00000000	     -0.00000000	      0.00000000	      0.00000000	      0.00000000	      0.00000000	      0.00000000	      0.00000000	      0.00000000	      0.00000000	      0.00000000	      0.00000000	      0.00000000	      0.00000000	      0.00000000	      0.00000000	      0.00000000	      0.00000000	      0.00000000	      0.00000000	      0.00000000	      0.00000000	      0.00000000	      0.00000000	      0.00000000	      0.00000000	      0.00000000	      0.00000000	      0.00000000	      0.00000000	      0.00000000	      0.00000000	      0.00000000	      0.00000000	      0.00000000	      0.00000000	      0.00000000	      0.00000000	      0.00000000	      0.00000000	      0.00000000	      0.00000000
      0.08839995	     -0.02241447	     -0.01351062	      0.00534961	      0.01236666	     -0.00208892	      0.00000000	     -0.00000000	      0.00000000	      0.00738493	      0.01821518	      0.01821518	      0.02137637	      0.00108323	     -0.00343471	      0.00157454	      0.00449796	      0.00447018	      0.00225395	     -0.00156083	     -0.00154895	      0.00805845	      0.01453309	     -0.00000000	      0.00000000	      0.00000000	      0.00000000	      0.00000000	     -0.00000000	     -0.00000000	      0.00000000	     -0.00000000	      0.00000000	     -0.00000000	     -0.00000000	      0.00000000	     -0.00000000	      0.00000000	      0.00000000	      0.00000000	      0.00000000	      0.00000000	      0.00000000	      0.00000000	      0.00000000	      0.00000000	      0.00000000	      0.00000000	      0.00000000	      0.00000000	      0.00000000	      0.00000000	      0.00000000	      0.00000000	      0.00000000	      0.00000000	      0.00000000	      0.00000000	      0.00000000	      0.00000000	      0.00000000	      0.00000000	      0.00000000	      0.00000000	      0.00000000	      0.00000000	      0.00000000	      0.00000000	      0.00000000	      0.00000000	      0.00000000	      0.00000000	      0.00000000
      0.09134662	     -0.02233894	     -0.01349551	      0.00535108	      0.01230342	     -0.00196756	      0.00000000	      0.00000000	      0.00000000	      0.00739425	      0.01818797	      0.01818797	      0.02133880	      0.00113380	     -0.00337891	      0.00157884	      0.00450748	      0.00446951	      0.00226022	     -0.00157241	     -0.00156365	      0.00802964	      0.01451725	     -0.00000000	      0.00000000	     -0.00000000	     -0.00000000	      0.00000000	      0.00000000	      0.00000000	     -0.00000000	      0.00000000	     -0.00000000	     -0.00000000	     -0.00000000	     -0.00000000	     -0.00000000	      0.00000000	      0.00000000	      0.00000000	      0.00000000	      0.00000000	      0.00000000	      0.00000000	      0.00000000	      0.00000000	      0.00000000	      0.00000000	      0.00000000	      0.00000000	      0.00000000	      0.00000000	      0.00000000	      0.00000000	      0.00000000	      0.00000000	      0.00000000	      0.00000000	      0.00000000	      0.00000000	      0.00000000	      0.00000000	      0.00000000	      0.00000000	      0.00000000	      0.00000000	      0.00000000	      0.00000000	      0.00000000	      0.00000000	      0.00000000	      0.00000000	      0.00000000
      0.09429328	     -0.02226432	     -0.01348157	      0.00535187	      0.01224031	     -0.00184612	      0.00000000	      0.00000000	      0.00000000	      0.00740398	      0.01816006	      0.01816006	      0.02130034	      0.00118533	     -0.00332639	      0.00158139	      0.00451450	      0.00446728	      0.00226891	     -0.00158173	     -0.00157710	      0.00800132	      0.01450113	      0.00000000	     -0.00000000	      0.00000000	     -0.00000000	     -0.00000000	      0.00000000	     -0.00000000	      0.00000000	     -0.00000000	      0.00000000	     -0.00000000	      0.00000000	      0.00000000	     -0.00000000	      0.00000000	      0.00000000	      0.00000000	      0.00000000	      0.00000000	      0.00000000	      0.00000000	      0.00000000	      0.00000000	      0.00000000	      0.00000000	      0.00000000	      0.00000000	      0.00000000	      0.00000000	      0.00000000	      0.00000000	      0.00000000	      0.00000000	      0.00000000	      0.00000000	      0.00000000	      0.00000000	      0.00000000	      0.00000000	      0.00000000	      0.00000000	      0.00000000	      0.00000000	      0.00000000	      0.00000000	      0.00000000	      0.00000000	      0.00000000	      0.00000000	      0.00000000
      0.09723994	     -0.02219218	     -0.01346947	      0.00535162	      0.01217731	     -0.00172477	     -0.00000000	      0.00000000	     -0.00000000	      0.00741423	      0.01813143	      0.01813143	      0.02126103	      0.00123728	     -0.00327738	      0.00158224	      0.00451910	      0.00446355	      0.00228029	     -0.00158828	     -0.00158888	      0.00797354	      0.01448474	     -0.00000000	     -0.00000000	      0.00000000	     -0.00000000	     -0.00000000	     -0.00000000	     -0.00000000	     -0.00000000	     -0.00000000	     -0.00000000	     -0.00000000	     -0.00000000	     -0.00000000	     -0.00000000	      0.00000000	      0.00000000	      0.00000000	      0.00000000	      0.00000000	      0.00000000	      0.00000000	      0.00000000	      0.00000000	      0.00000000	      0.00000000	      0.00000000	      0.00000000	      0.00000000	      0.00000000	      0.00000000	      0.00000000	      0.00000000	      0.00000000	      0.00000000	      0.00000000	      0.00000000	      0.00000000	      0.00000000	      0.00000000	      0.00000000	      0.00000000	      0.00000000	      0.00000000	      0.00000000	      0.00000000	      0.00000000	      0.00000000	      0.00000000	      0.00000000	      0.00000000
      0.10018661	     -0.02212394	     -0.01345978	      0.00535000	      0.01211435	     -0.00160361	     -0.00000000	     -0.00000000	      0.00000000	      0.00742506	      0.01810203	      0.01810203	      0.02122087	      0.00128876	     -0.00323196	      0.00158149	      0.00452140	      0.00445842	      0.00229448	     -0.00159163	     -0.00159859	      0.00794626	      0.01446805	     -0.00000000	     -0.00000000	      0.00000000	      0.00000000	     -0.00000000	      0.00000000	      0.00000000	     -0.00000000	      0.00000000	      0.00000000	      0.00000000	      0.00000000	      0.00000000	     -0.00000000	      0.00000000	      0.00000000	      0.00000000	      0.00000000	      0.00000000	      0.00000000	      0.00000000	      0.00000000	      0.00000000	      0.00000000	      0.00000000	      0.00000000	      0.00000000	      0.00000000	      0.00000000	      0.00000000	      0.00000000	      0.00000000	      0.00000000	      0.00000000	      0.00000000	      0.00000000	      0.00000000	      0.00000000	      0.00000000	      0.00000000	      0.00000000	      0.00000000	      0.00000000	      0.00000000	      0.00000000	      0.00000000	      0.00000000	      0.00000000	      0.00000000	      0.00000000
      0.10313327	     -0.02206076	     -0.01345296	      0.00534671	      0.01205129	     -0.00148271	      0.00000000	     -0.00000000	     -0.00000000	      0.00743649	      0.01807176	      0.01807176	      0.02117985	      0.00133589	     -0.00319002	      0.00157931	      0.00452162	      0.00445205	      0.00231151	     -0.00159146	     -0.00160591	      0.00791942	      0.01445101	     -0.00000000	      0.00000000	     -0.00000000	     -0.00000000	     -0.00000000	     -0.00000000	     -0.00000000	     -0.00000000	     -0.00000000	      0.00000000	     -0.00000000	      0.00000000	     -0.00000000	     -0.00000000	      0.00000000	      0.00000000	      0.00000000	      0.00000000	      0.00000000	      0.00000000	      0.00000000	      0.00000000	      0.00000000	      0.00000000	      0.00000000	      0.00000000	      0.00000000	      0.00000000	      0.00000000	      0.00000000	      0.00000000	      0.00000000	      0.00000000	      0.00000000	      0.00000000	      0.00000000	      0.00000000	      0.00000000	      0.00000000	      0.00000000	      0.00000000	      0.00000000	      0.00000000	      0.00000000	      0.00000000	      0.00000000	      0.00000000	      0.00000000	      0.00000000	      0.00000000
      0.10607994	     -0.02200357	     -0.01344932	      0.00534144	      0.01198797	     -0.00136208	      0.00000000	     -0.00000000	     -0.00000000	      0.00744849	      0.01804052	      0.01804052	      0.02113792	      0.00138177	     -0.00315132	      0.00157591	      0.00452002	      0.00444460	      0.00233129	     -0.00158753	     -0.00161057	      0.00789292	      0.01443349	     -0.00000000	     -0.00000000	      0.00000000	     -0.00000000	     -0.00000000	     -0.00000000	     -0.00000000	     -0.00000000	      0.00000000	      0.00000000	     -0.00000000	     -0.00000000	      0.00000000	     -0.00000000	      0.00000000	      0.00000000	      0.00000000	      0.00000000	      0.00000000	      0.00000000	      0.00000000	      0.00000000	      0.00000000	      0.00000000	      0.00000000	      0.00000000	      0.00000000	      0.00000000	      0.00000000	      0.00000000	      0.00000000	      0.00000000	      0.00000000	      0.00000000	      0.00000000	      0.00000000	      0.00000000	      0.00000000	      0.00000000	      0.00000000	      0.00000000	      0.00000000	      0.00000000	      0.00000000	      0.00000000	      0.00000000	      0.00000000	      0.00000000	      0.00000000	      0.00000000
      0.10902660	     -0.02195300	     -0.01344903	      0.00533394	      0.01192420	     -0.00124176	      0.00000000	      0.00000000	      0.00000000	      0.00746095	      0.01800817	      0.01800817	      0.02109504	      0.00142585	     -0.00311546	      0.00157155	      0.00451693	      0.00443629	      0.00235363	     -0.00157969	     -0.00161237	      0.00786662	      0.01441538	     -0.00000000	     -0.00000000	     -0.00000000	      0.00000000	      0.00000000	      0.00000000	      0.00000000	      0.00000000	      0.00000000	     -0.00000000	      0.00000000	      0.00000000	      0.00000000	     -0.00000000	      0.00000000	      0.00000000	      0.00000000	      0.00000000	      0.00000000	      0.00000000	      0.00000000	      0.00000000	      0.00000000	      0.00000000	      0.00000000	      0.00000000	      0.00000000	      0.00000000	      0.00000000	      0.00000000	      0.00000000	      0.00000000	      0.00000000	      0.00000000	      0.00000000	      0.00000000	      0.00000000	      0.00000000	      0.00000000	      0.00000000	      0.00000000	      0.00000000	      0.00000000	      0.00000000	      0.00000000	      0.00000000	      0.00000000	      0.00000000	      0.00000000	      0.00000000
      0.11197327	     -0.02190940	     -0.01345214	      0.00532403	      0.01185981	     -0.00112178	     -0.00000000	     -0.00000000	      0.00000000	      0.00747374	      0.01797461	      0.01797461	      0.02105118	      0.00146764	     -0.00308198	      0.00156652	      0.00451268	      0.00442734	      0.00237824	     -0.00156794	     -0.00161118	      0.00784038	      0.01439655	     -0.00000000	     -0.00000000	      0.00000000	      0.00000000	     -0.00000000	     -0.00000000	      0.00000000	      0.00000000	      0.00000000	      0.00000000	      0.00000000	      0.00000000	     -0.00000000	     -0.00000000	      0.00000000	      0.00000000	      0.00000000	      0.00000000	      0.00000000	      0.00000000	      0.00000000	      0.00000000	      0.00000000	      0.00000000	      0.00000000	      0.00000000	      0.00000000	      0.00000000	      0.00000000	      0.00000000	      0.00000000	      0.00000000	      0.00000000	      0.00000000	      0.00000000	      0.00000000	      0.00000000	      0.00000000	      0.00000000	      0.00000000	      0.00000000	      0.00000000	      0.00000000	      0.00000000	      0.00000000	      0.00000000	      0.00000000	      0.00000000	      0.00000000	      0.00000000
      0.11491994	     -0.02187287	     -0.01345854	      0.00531158	      0.01179466	     -0.00100224	     -0.00000000	     -0.00000000	      0.00000000	      0.00748669	      0.01793979	      0.01793979	      0.02100633	      0.00150670	     -0.00305038	      0.00156109	      0.00450761	      0.00441795	      0.00240477	     -0.00155233	     -0.00160695	      0.00781406	      0.01437689	      0.00000000	     -0.00000000	     -0.00000000	      0.00000000	      0.00000000	      0.00000000	     -0.00000000	      0.00000000	      0.00000000	      0.00000000	     -0.00000000	      0.00000000	      0.00000000	     -0.00000000	      0.00000000	      0.00000000	      0.00000000	      0.00000000	      0.00000000	      0.00000000	      0.00000000	      0.00000000	      0.00000000	      0.00000000	      0.00000000	      0.00000000	      0.00000000	      0.00000000	      0.00000000	      0.00000000	      0.00000000	      0.00000000	      0.00000000	      0.00000000	      0.00000000	      0.00000000	      0.00000000	      0.00000000	      0.00000000	      0.00000000	      0.00000000	      0.00000000	      0.00000000	      0.00000000	      0.00000000	      0.00000000	      0.00000000	      0.00000000	      0.00000000	      0.00000000
      0.11786660	     -0.02184332	     -0.01346804	      0.00529658	      0.01172872	     -0.00088332	      0.00000000	      0.00000000	     -0.00000000	      0.00749961	      0.01790370	      0.01790370	      0.02096055	      0.00154267	     -0.00302020	      0.00155553	      0.00450204	      0.00440835	      0.00243281	     -0.00153305	     -0.00159969	      0.00778757	      0.01435634	      0.00000000	      0.00000000	     -0.00000000	     -0.00000000	     -0.00000000	     -0.00000000	     -0.00000000	      0.00000000	     -0.00000000	     -0.00000000	      0.00000000	      0.00000000	     -0.00000000	     -0.00000000	      0.00000000	      0.00000000	      0.00000000	      0.00000000	      0.00000000	      0.00000000	      0.00000000	      0.00000000	      0.00000000	      0.00000000	      0.00000000	      0.00000000	      0.00000000	      0.00000000	      0.00000000	      0.00000000	      0.00000000	      0.00000000	      0.00000000	      0.00000000	      0.00000000	      0.00000000	      0.00000000	      0.00000000	      0.00000000	      0.00000000	      0.00000000	      0.00000000	      0.00000000	      0.00000000	      0.00000000	      0.00000000	      0.00000000	      0.00000000	      0.00000000	      0.00000000
      0.12081326	     -0.02182053	     -0.01348037	      0.00527906	      0.01166204	     -0.00076529	     -0.00000000	     -0.00000000	      0.00000000	      0.00751227	      0.01786641	      0.01786641	      0.02091395	      0.00157527	     -0.00299099	      0.00155008	      0.00449625	      0.00439872	      0.00246196	     -0.00151034	     -0.00158951	      0.00776086	      0.01433488	     -0.00000000	     -0.00000000	      0.00000000	      0.00000000	     -0.00000000	     -0.00000000	     -0.00000000	     -0.00000000	     -0.00000000	      0.00000000	     -0.00000000	     -0.00000000	      0.00000000	      0.00000000	      0.00000000	      0.00000000	      0.00000000	      0.00000000	      0.00000000	      0.00000000	      0.00000000	      0.00000000	      0.00000000	      0.00000000	      0.00000000	      0.00000000	      0.00000000	      0.00000000	      0.00000000	      0.00000000	      0.00000000	      0.00000000	      0.00000000	      0.00000000	      0.00000000	      0.00000000	      0.00000000	      0.00000000	      0.00000000	      0.00000000	      0.00000000	      0.00000000	      0.00000000	      0.00000000	      0.00000000	      0.00000000	      0.00000000	      0.00000000	      0.00000000	      0.00000000
      0.12375993	     -0.02180414	     -0.01349520	      0.00525916	      0.01159474	     -0.00064852	      0.00000000	     -0.00000000	     -0.00000000	      0.00752446	      0.01782805	      0.01782805	      0.02086670	      0.00160431	     -0.00296240	      0.00154493	      0.00449050	      0.00438923	      0.00249179	     -0.00148451	     -0.00157655	      0.00773391	      0.01431255	     -0.00000000	      0.00000000	     -0.00000000	     -0.00000000	      0.00000000	     -0.00000000	      0.00000000	     -0.00000000	     -0.00000000	      0.00000000	      0.00000000	     -0.00000000	      0.00000000	      0.00000000	      0.00000000	      0.00000000	      0.00000000	      0.00000000	      0.00000000	      0.00000000	      0.00000000	      0.00000000	      0.00000000	      0.00000000	      0.00000000	      0.00000000	      0.00000000	      0.00000000	      0.00000000	      0.00000000	      0.00000000	      0.00000000	      0.00000000	      0.00000000	      0.00000000	      0.00000000	      0.00000000	      0.00000000	      0.00000000	      0.00000000	      0.00000000	      0.00000000	      0.00000000	      0.00000000	      0.00000000	      0.00000000	      0.00000000	      0.00000000	      0.00000000	      0.00000000
      0.12670660	     -0.02179376	     -0.01351216	      0.00523706	      0.01152706	     -0.00053346	      0.00000000	      0.00000000	      0.00000000	      0.00753599	      0.01778883	      0.01778883	      0.02081902	      0.00162962	     -0.00293411	      0.00154029	      0.00448503	      0.00438006	      0.00252186	     -0.00145595	     -0.00156102	      0.00770675	      0.01428944	     -0.00000000	      0.00000000	      0.00000000	      0.00000000	     -0.00000000	      0.00000000	      0.00000000	     -0.00000000	      0.00000000	      0.00000000	      0.00000000	     -0.00000000	     -0.00000000	      0.00000000	      0.00000000	      0.00000000	      0.00000000	      0.00000000	      0.00000000	      0.00000000	      0.00000000	      0.00000000	      0.00000000	      0.00000000	      0.00000000	      0.00000000	      0.00000000	      0.00000000	      0.00000000	      0.00000000	      0.00000000	      0.00000000	      0.00000000	      0.00000000	      0.00000000	      0.00000000	      0.00000000	      0.00000000	      0.00000000	      0.00000000	      0.00000000	      0.00000000	      0.00000000	      0.00000000	      0.00000000	      0.00000000	      0.00000000	      0.00000000	      0.00000000	      0.00000000
      0.12965326	     -0.02178897	     -0.01353087	      0.00521300	      0.01145931	     -0.00042069	     -0.00000000	      0.00000000	     -0.00000000	      0.00754667	      0.01774900	      0.01774900	      0.02077123	      0.00165110	     -0.00290590	      0.00153633	      0.00448006	      0.00437137	      0.00255174	     -0.00142508	     -0.00154316	      0.00767948	      0.01426567	     -0.00000000	     -0.00000000	     -0.00000000	      0.00000000	      0.00000000	     -0.00000000	     -0.00000000	      0.00000000	      0.00000000	      0.00000000	      0.00000000	     -0.00000000	      0.00000000	      0.00000000	      0.00000000	      0.00000000	      0.00000000	      0.00000000	      0.00000000	      0.00000000	      0.00000000	      0.00000000	      0.00000000	      0.00000000	      0.00000000	      0.00000000	      0.00000000	      0.00000000	      0.00000000	      0.00000000	      0.00000000	      0.00000000	      0.00000000	      0.00000000	      0.00000000	      0.00000000	      0.00000000	      0.00000000	      0.00000000	      0.00000000	      0.00000000	      0.00000000	      0.00000000	      0.00000000	      0.00000000	      0.00000000	      0.00000000	      0.00000000	      0.00000000	      0.00000000
      0.13259992	     -0.02178939	     -0.01355095	      0.00518725	      0.01139191	     -0.00031089	     -0.00000000	      0.00000000	     -0.00000000	      0.00755635	      0.01770887	      0.01770887	      0.02072368	      0.00166869	     -0.00287763	      0.00153318	      0.00447578	      0.00436331	      0.00258102	     -0.00139238	     -0.00152325	      0.00765220	      0.01424145	      0.00000000	      0.00000000	     -0.00000000	     -0.00000000	      0.00000000	     -0.00000000	     -0.00000000	     -0.00000000	      0.00000000	     -0.00000000	      0.00000000	      0.00000000	     -0.00000000	      0.00000000	      0.00000000	      0.00000000	      0.00000000	      0.00000000	      0.00000000	      0.00000000	      0.00000000	      0.00000000	      0.00000000	      0.00000000	      0.00000000	      0.00000000	      0.00000000	      0.00000000	      0.00000000	      0.00000000	      0.00000000	      0.00000000	      0.00000000	      0.00000000	      0.00000000	      0.00000000	      0.00000000	      0.00000000	      0.00000000	      0.00000000	      0.00000000	      0.00000000	      0.00000000	      0.00000000	      0.00000000	      0.00000000	      0.00000000	      0.00000000	      0.00000000	      0.00000000
      0.13554659	     -0.02179470	     -0.01357205	      0.00516015	      0.01132538	     -0.00020482	      0.00000000	      0.00000000	      0.00000000	      0.00756491	      0.01766885	      0.01766885	      0.02067681	      0.00168236	     -0.00284928	      0.00153096	      0.00447234	      0.00435600	      0.00260932	     -0.00135832	     -0.00150161	      0.00762513	      0.01421701	     -0.00000000	      0.00000000	     -0.00000000	     -0.00000000	     -0.00000000	     -0.00000000	     -0.00000000	      0.00000000	      0.00000000	      0.00000000	      0.00000000	      0.00000000	      0.00000000	      0.00000000	      0.00000000	      0.00000000	      0.00000000	      0.00000000	      0.00000000	      0.00000000	      0.00000000	      0.00000000	      0.00000000	      0.00000000	      0.00000000	      0.00000000	      0.00000000	      0.00000000	      0.00000000	      0.00000000	      0.00000000	      0.00000000	      0.00000000	      0.00000000	      0.00000000	      0.00000000	      0.00000000	      0.00000000	      0.00000000	      0.00000000	      0.00000000	      0.00000000	      0.00000000	      0.00000000	      0.00000000	      0.00000000	      0.00000000	      0.00000000	      0.00000000	      0.00000000
      0.13849325	     -0.02180474	     -0.01359389	      0.00513208	      0.01126034	     -0.00010333	     -0.00000000	     -0.00000000	      0.00000000	      0.00757229	      0.01762939	      0.01762939	      0.02063112	      0.00169220	     -0.00282100	      0.00152969	      0.00446982	      0.00434955	      0.00263635	     -0.00132341	     -0.00147857	      0.00759850	      0.01419268	      0.00000000	      0.00000000	      0.00000000	      0.00000000	      0.00000000	      0.00000000	      0.00000000	      0.00000000	      0.00000000	      0.00000000	      0.00000000	      0.00000000	      0.00000000	     -0.00000000	      0.00000000	      0.00000000	      0.00000000	      0.00000000	      0.00000000	      0.00000000	      0.00000000	      0.00000000	      0.00000000	      0.00000000	      0.00000000	      0.00000000	      0.00000000	      0.00000000	      0.00000000	      0.00000000	      0.00000000	      0.00000000	      0.00000000	      0.00000000	      0.00000000	      0.00000000	      0.00000000	      0.00000000	      0.00000000	      0.00000000	      0.00000000	      0.00000000	      0.00000000	      0.00000000	      0.00000000	      0.00000000	      0.00000000	      0.00000000	      0.00000000	      0.00000000
      0.14143992	     -0.02181951	     -0.01361626	      0.00510348	      0.01119749	     -0.00000729	      0.00000000	      0.00000000	     -0.00000000	      0.00757851	      0.01759103	      0.01759103	      0.02058713	      0.00169836	     -0.00279313	      0.00152934	      0.00446821	      0.00434398	      0.00266191	     -0.00128810	     -0.00145449	      0.00757264	      0.01416884	      0.00000000	     -0.00000000	     -0.00000000	      0.00000000	     -0.00000000	      0.00000000	      0.00000000	      0.00000000	      0.00000000	     -0.00000000	      0.00000000	     -0.00000000	     -0.00000000	      0.00000000	      0.00000000	      0.00000000	      0.00000000	      0.00000000	      0.00000000	      0.00000000	      0.00000000	      0.00000000	      0.00000000	      0.00000000	      0.00000000	      0.00000000	      0.00000000	      0.00000000	      0.00000000	      0.00000000	      0.00000000	      0.00000000	      0.00000000	      0.00000000	      0.00000000	      0.00000000	      0.00000000	      0.00000000	      0.00000000	      0.00000000	      0.00000000	      0.00000000	      0.00000000	      0.00000000	      0.00000000	      0.00000000	      0.00000000	      0.00000000	      0.00000000	      0.00000000
      0.14438659	     -0.02183918	     -0.01363906	      0.00507484	      0.01113764	      0.00008237	     -0.00000000	     -0.00000000	      0.00000000	      0.00758360	      0.01755436	      0.01755436	      0.02054541	      0.00170110	     -0.00276621	      0.00152979	      0.00446742	      0.00433928	      0.00268591	     -0.00125283	     -0.00144958	      0.00754792	      0.01414589	      0.00000000	      0.00000000	      0.00000000	      0.00000000	      0.00000000	      0.00000000	     -0.00000000	      0.00000000	      0.00000000	      0.00000000	      0.00000000	      0.00000000	      0.00000000	      0.00000000	      0.00000000	      0.00000000	      0.00000000	      0.00000000	      0.00000000	      0.00000000	      0.00000000	      0.00000000	      0.00000000	      0.00000000	      0.00000000	      0.00000000	      0.00000000	      0.00000000	      0.00000000	      0.00000000	      0.00000000	      0.00000000	      0.00000000	      0.00000000	      0.00000000	      0.00000000	      0.00000000	      0.00000000	      0.00000000	      0.00000000	      0.00000000	      0.00000000	      0.00000000	      0.00000000	      0.00000000	      0.00000000	      0.00000000	      0.00000000	      0.00000000	      0.00000000
      0.14733325	     -0.02186410	     -0.01366227	      0.00504668	      0.01108161	      0.00016475	     -0.00000000	     -0.00000000	     -0.00000000	      0.00758768	      0.01752003	      0.01752003	      0.02050650	      0.00170077	     -0.00274093	      0.00153082	      0.00446726	      0.00433537	      0.00270838	     -0.00121799	     -0.00144269	      0.00752475	      0.01412430	     -0.00000000	     -0.00000000	      0.00000000	     -0.00000000	     -0.00000000	     -0.00000000	     -0.00000000	     -0.00000000	     -0.00000000	      0.00000000	     -0.00000000	     -0.00000000	      0.00000000	     -0.00000000	      0.00000000	      0.00000000	      0.00000000	      0.00000000	      0.00000000	      0.00000000	      0.00000000	      0.00000000	      0.00000000	      0.00000000	      0.00000000	      0.00000000	      0.00000000	      0.00000000	      0.00000000	      0.00000000	      0.00000000	      0.00000000	      0.00000000	      0.00000000	      0.00000000	      0.00000000	      0.00000000	      0.00000000	      0.00000000	      0.00000000	      0.00000000	      0.00000000	      0.00000000	      0.00000000	      0.00000000	      0.00000000	      0.00000000	      0.00000000	      0.00000000	      0.00000000
      0.15027992	     -0.02189470	     -0.01368593	      0.00501952	      0.01103026	      0.00023898	     -0.00000000	     -0.00000000	     -0.00000000	      0.00759085	      0.01748867	      0.01748867	      0.02047095	      0.00169777	     -0.00271812	      0.00153218	      0.00446747	      0.00433214	      0.00272942	     -0.00118391	     -0.00141724	      0.00750356	      0.01410452	     -0.00000000	      0.00000000	      0.00000000	      0.00000000	      0.00000000	      0.00000000	     -0.00000000	     -0.00000000	      0.00000000	      0.00000000	      0.00000000	     -0.00000000	     -0.00000000	      0.00000000	      0.00000000	      0.00000000	      0.00000000	      0.00000000	      0.00000000	      0.00000000	      0.00000000	      0.00000000	      0.00000000	      0.00000000	      0.00000000	      0.00000000	      0.00000000	      0.00000000	      0.00000000	      0.00000000	      0.00000000	      0.00000000	      0.00000000	      0.00000000	      0.00000000	      0.00000000	      0.00000000	      0.00000000	      0.00000000	      0.00000000	      0.00000000	      0.00000000	      0.00000000	      0.00000000	      0.00000000	      0.00000000	      0.00000000	      0.00000000	      0.00000000	      0.00000000
      0.15322658	     -0.02193147	     -0.01371015	      0.00499390	      0.01098444	      0.00030424	      0.00000000	      0.00000000	     -0.00000000	      0.00759329	      0.01746092	      0.01746092	      0.02043928	      0.00169257	     -0.00269866	      0.00153357	      0.00446775	      0.00432943	      0.00274918	     -0.00115089	     -0.00139221	      0.00748480	      0.01408699	      0.00000000	      0.00000000	     -0.00000000	      0.00000000	     -0.00000000	     -0.00000000	      0.00000000	      0.00000000	      0.00000000	      0.00000000	     -0.00000000	      0.00000000	     -0.00000000	     -0.00000000	      0.00000000	      0.00000000	      0.00000000	      0.00000000	      0.00000000	      0.00000000	      0.00000000	      0.00000000	      0.00000000	      0.00000000	      0.00000000	      0.00000000	      0.00000000	      0.00000000	      0.00000000	      0.00000000	      0.00000000	      0.00000000	      0.00000000	      0.00000000	      0.00000000	      0.00000000	      0.00000000	      0.00000000	      0.00000000	      0.00000000	      0.00000000	      0.00000000	      0.00000000	      0.00000000	      0.00000000	      0.00000000	      0.00000000	      0.00000000	      0.00000000	      0.00000000
      0.15617325	     -0.02197485	     -0.01373504	      0.00497032	      0.01094493	      0.00035979	      0.00000000	      0.00000000	     -0.00000000	      0.00759516	      0.01743738	      0.01743738	      0.02041195	      0.00168564	     -0.00268349	      0.00153467	      0.00446777	      0.00432708	      0.00276788	     -0.00111919	     -0.00136794	      0.00746888	      0.01407215	     -0.00000000	      0.00000000	     -0.00000000	     -0.00000000	     -0.00000000	     -0.00000000	     -0.00000000	     -0.00000000	     -0.00000000	      0.00000000	     -0.00000000	     -0.00000000	     -0.00000000	     -0.00000000	      0.00000000	      0.00000000	      0.00000000	      0.00000000	      0.00000000	      0.00000000	      0.00000000	      0.00000000	      0.00000000	      0.00000000	      0.00000000	      0.00000000	      0.00000000	      0.00000000	      0.00000000	      0.00000000	      0.00000000	      0.00000000	      0.00000000	      0.00000000	      0.00000000	      0.00000000	      0.00000000	      0.00000000	      0.00000000	      0.00000000	      0.00000000	      0.00000000	      0.00000000	      0.00000000	      0.00000000	      0.00000000	      0.00000000	      0.00000000	      0.00000000	      0.00000000
      0.15911991	     -0.02202521	     -0.01376070	      0.00494927	      0.01091247	      0.00040499	      0.00000000	      0.00000000	      0.00000000	      0.00759662	      0.01741859	      0.01741859	      0.02038937	      0.00167746	     -0.00267351	      0.00153514	      0.00446720	      0.00432489	      0.00278572	     -0.00108902	     -0.00134473	      0.00745619	      0.01406038	     -0.00000000	     -0.00000000	      0.00000000	      0.00000000	      0.00000000	     -0.00000000	     -0.00000000	     -0.00000000	      0.00000000	      0.00000000	     -0.00000000	      0.00000000	     -0.00000000	      0.00000000	      0.00000000	      0.00000000	      0.00000000	      0.00000000	      0.00000000	      0.00000000	      0.00000000	      0.00000000	      0.00000000	      0.00000000	      0.00000000	      0.00000000	      0.00000000	      0.00000000	      0.00000000	      0.00000000	      0.00000000	      0.00000000	      0.00000000	      0.00000000	      0.00000000	      0.00000000	      0.00000000	      0.00000000	      0.00000000	      0.00000000	      0.00000000	      0.00000000	      0.00000000	      0.00000000	      0.00000000	      0.00000000	      0.00000000	      0.00000000	      0.00000000	      0.00000000
      0.16206657	     -0.02208280	     -0.01378724	      0.00493117	      0.01088771	      0.00043927	      0.00000000	     -0.00000000	     -0.00000000	      0.00759784	      0.01740505	      0.01740505	      0.02037189	      0.00166852	     -0.00266961	      0.00153465	      0.00446567	      0.00432268	      0.00280296	     -0.00106057	     -0.00132287	      0.00744710	      0.01405202	      0.00000000	     -0.00000000	     -0.00000000	     -0.00000000	     -0.00000000	     -0.00000000	     -0.00000000	     -0.00000000	      0.00000000	      0.00000000	      0.00000000	     -0.00000000	     -0.00000000	      0.00000000	      0.00000000	      0.00000000	      0.00000000	      0.00000000	      0.00000000	      0.00000000	      0.00000000	      0.00000000	      0.00000000	      0.00000000	      0.00000000	      0.00000000	      0.00000000	      0.00000000	      0.00000000	      0.00000000	      0.00000000	      0.00000000	      0.00000000	      0.00000000	      0.00000000	      0.00000000	      0.00000000	      0.00000000	      0.00000000	      0.00000000	      0.00000000	      0.00000000	      0.00000000	      0.00000000	      0.00000000	      0.00000000	      0.00000000	      0.00000000	      0.00000000	      0.00000000
      0.16501324	     -0.02214776	     -0.01381476	      0.00491644	      0.01087122	      0.00046221	     -0.00000000	      0.00000000	     -0.00000000	      0.00759898	      0.01739719	      0.01739719	      0.02035978	      0.00165928	     -0.00267261	      0.00153285	      0.00446283	      0.00432024	      0.00281983	     -0.00103396	     -0.00130261	      0.00744191	      0.01404736	      0.00000000	     -0.00000000	      0.00000000	     -0.00000000	      0.00000000	      0.00000000	      0.00000000	      0.00000000	     -0.00000000	      0.00000000	     -0.00000000	     -0.00000000	      0.00000000	      0.00000000	      0.00000000	      0.00000000	      0.00000000	      0.00000000	      0.00000000	      0.00000000	      0.00000000	      0.00000000	      0.00000000	      0.00000000	      0.00000000	      0.00000000	      0.00000000	      0.00000000	      0.00000000	      0.00000000	      0.00000000	      0.00000000	      0.00000000	      0.00000000	      0.00000000	      0.00000000	      0.00000000	      0.00000000	      0.00000000	      0.00000000	      0.00000000	      0.00000000	      0.00000000	      0.00000000	      0.00000000	      0.00000000	      0.00000000	      0.00000000	      0.00000000	      0.00000000
      0.16795990	     -0.02222011	     -0.01384333	      0.00490541	      0.01086346	      0.00047345	      0.00000000	     -0.00000000	     -0.00000000	      0.00760018	      0.01739535	      0.01739535	      0.02035326	      0.00165021	     -0.00268329	      0.00152943	      0.00445832	      0.00431735	      0.00283660	     -0.00100926	     -0.00128416	      0.00744090	      0.01404666	     -0.00000000	     -0.00000000	     -0.00000000	     -0.00000000	      0.00000000	      0.00000000	     -0.00000000	     -0.00000000	     -0.00000000	     -0.00000000	      0.00000000	     -0.00000000	      0.00000000	     -0.00000000	      0.00000000	      0.00000000	      0.00000000	      0.00000000	      0.00000000	      0.00000000	      0.00000000	      0.00000000	      0.00000000	      0.00000000	      0.00000000	      0.00000000	      0.00000000	      0.00000000	      0.00000000	      0.00000000	      0.00000000	      0.00000000	      0.00000000	      0.00000000	      0.00000000	      0.00000000	      0.00000000	      0.00000000	      0.00000000	      0.00000000	      0.00000000	      0.00000000	      0.00000000	      0.00000000	      0.00000000	      0.00000000	      0.00000000	      0.00000000	      0.00000000	      0.00000000
      0.17090657	     -0.02229970	     -0.01387298	      0.00489837	      0.01086479	      0.00047280	      0.00000000	      0.00000000	      0.00000000	      0.00760154	      0.01739981	      0.01739981	      0.02035243	      0.00164169	     -0.00270232	      0.00152408	      0.00445179	      0.00431380	      0.00285353	     -0.00098652	     -0.00126768	      0.00744427	      0.01405010	      0.00000000	      0.00000000	      0.00000000	      0.00000000	      0.00000000	     -0.00000000	     -0.00000000	     -0.00000000	      0.00000000	      0.00000000	      0.00000000	     -0.00000000	     -0.00000000	     -0.00000000	      0.00000000	      0.00000000	      0.00000000	      0.00000000	      0.00000000	      0.00000000	      0.00000000	      0.00000000	      0.00000000	      0.00000000	      0.00000000	      0.00000000	      0.00000000	      0.00000000	      0.00000000	      0.00000000	      0.00000000	      0.00000000	      0.00000000	      0.00000000	      0.00000000	      0.00000000	      0.00000000	      0.00000000	      0.00000000	      0.00000000	      0.00000000	      0.00000000	      0.00000000	      0.00000000	      0.00000000	      0.00000000	      0.00000000	      0.00000000	      0.00000000	      0.00000000
      0.17385323	     -0.02238622	     -0.01390371	      0.00489552	      0.01087544	      0.00046015	      0.00000000	      0.00000000	      0.00000000	      0.00760315	      0.01741074	      0.01741074	      0.02035734	      0.00163407	     -0.00273019	      0.00151654	      0.00444293	      0.00430940	      0.00287083	     -0.00096574	     -0.00125329	      0.00745217	      0.01405778	      0.00000000	      0.00000000	     -0.00000000	      0.00000000	      0.00000000	      0.00000000	     -0.00000000	      0.00000000	      0.00000000	     -0.00000000	     -0.00000000	      0.00000000	     -0.00000000	      0.00000000	      0.00000000	      0.00000000	      0.00000000	      0.00000000	      0.00000000	      0.00000000	      0.00000000	      0.00000000	      0.00000000	      0.00000000	      0.00000000	      0.00000000	      0.00000000	      0.00000000	      0.00000000	      0.00000000	      0.00000000	      0.00000000	      0.00000000	      0.00000000	      0.00000000	      0.00000000	      0.00000000	      0.00000000	      0.00000000	      0.00000000	      0.00000000	      0.00000000	      0.00000000	      0.00000000	      0.00000000	      0.00000000	      0.00000000	      0.00000000	      0.00000000	      0.00000000
      0.17679990	     -0.02247924	     -0.01393548	      0.00489698	      0.01089550	      0.00043549	     -0.00000000	      0.00000000	      0.00000000	      0.00760506	      0.01742825	      0.01742825	      0.02036797	      0.00162758	     -0.00276728	      0.00150660	      0.00443149	      0.00430399	      0.00288870	     -0.00094686	     -0.00124106	      0.00746469	      0.01406978	     -0.00000000	     -0.00000000	     -0.00000000	      0.00000000	     -0.00000000	      0.00000000	      0.00000000	      0.00000000	      0.00000000	      0.00000000	      0.00000000	     -0.00000000	     -0.00000000	      0.00000000	      0.00000000	      0.00000000	      0.00000000	      0.00000000	      0.00000000	      0.00000000	      0.00000000	      0.00000000	      0.00000000	      0.00000000	      0.00000000	      0.00000000	      0.00000000	      0.00000000	      0.00000000	      0.00000000	      0.00000000	      0.00000000	      0.00000000	      0.00000000	      0.00000000	      0.00000000	      0.00000000	      0.00000000	      0.00000000	      0.00000000	      0.00000000	      0.00000000	      0.00000000	      0.00000000	      0.00000000	      0.00000000	      0.00000000	      0.00000000	      0.00000000	      0.00000000
      0.17974656	     -0.02257820	     -0.01396819	      0.00490276	      0.01092497	      0.00039889	     -0.00000000	      0.00000000	      0.00000000	      0.00760728	      0.01745231	      0.01745231	      0.02038421	      0.00162234	     -0.00281374	      0.00149414	      0.00441730	      0.00429746	      0.00290724	     -0.00092984	     -0.00123099	      0.00748183	      0.01408608	      0.00000000	      0.00000000	      0.00000000	      0.00000000	     -0.00000000	     -0.00000000	      0.00000000	      0.00000000	      0.00000000	      0.00000000	      0.00000000	      0.00000000	     -0.00000000	      0.00000000	      0.00000000	      0.00000000	      0.00000000	      0.00000000	      0.00000000	      0.00000000	      0.00000000	      0.00000000	      0.00000000	      0.00000000	      0.00000000	      0.00000000	      0.00000000	      0.00000000	      0.00000000	      0.00000000	      0.00000000	      0.00000000	      0.00000000	      0.00000000	      0.00000000	      0.00000000	      0.00000000	      0.00000000	      0.00000000	      0.00000000	      0.00000000	      0.00000000	      0.00000000	      0.00000000	      0.00000000	      0.00000000	      0.00000000	      0.00000000	      0.00000000	      0.00000000
      0.18269323	     -0.02268241	     -0.01400170	      0.00491279	      0.01096371	      0.00035047	     -0.00000000	      0.00000000	      0.00000000	      0.00760982	      0.01748282	      0.01748282	      0.02040594	      0.00161832	     -0.00286954	      0.00147912	      0.00440028	      0.00428976	      0.00292651	     -0.00091457	     -0.00122305	      0.00750354	      0.01410662	     -0.00000000	     -0.00000000	      0.00000000	     -0.00000000	      0.00000000	      0.00000000	      0.00000000	      0.00000000	      0.00000000	      0.00000000	      0.00000000	     -0.00000000	      0.00000000	     -0.00000000	      0.00000000	      0.00000000	      0.00000000	      0.00000000	      0.00000000	      0.00000000	      0.00000000	      0.00000000	      0.00000000	      0.00000000	      0.00000000	      0.00000000	      0.00000000	      0.00000000	      0.00000000	      0.00000000	      0.00000000	      0.00000000	      0.00000000	      0.00000000	      0.00000000	      0.00000000	      0.00000000	      0.00000000	      0.00000000	      0.00000000	      0.00000000	      0.00000000	      0.00000000	      0.00000000	      0.00000000	      0.00000000	      0.00000000	      0.00000000	      0.00000000	      0.00000000
      0.18563989	     -0.02279115	     -0.01403584	      0.00492692	      0.01101151	      0.00029039	     -0.00000000	      0.00000000	     -0.00000000	      0.00761262	      0.01751961	      0.01751961	      0.02043299	      0.00161539	     -0.00293451	      0.00146157	      0.00438042	      0.00428086	      0.00294649	     -0.00090096	     -0.00121714	      0.00752972	      0.01413129	      0.00000000	     -0.00000000	     -0.00000000	      0.00000000	     -0.00000000	      0.00000000	     -0.00000000	      0.00000000	      0.00000000	      0.00000000	     -0.00000000	     -0.00000000	     -0.00000000	      0.00000000	      0.00000000	      0.00000000	      0.00000000	      0.00000000	      0.00000000	      0.00000000	      0.00000000	      0.00000000	      0.00000000	      0.00000000	      0.00000000	      0.00000000	      0.00000000	      0.00000000	      0.00000000	      0.00000000	      0.00000000	      0.00000000	      0.00000000	      0.00000000	      0.00000000	      0.00000000	      0.00000000	      0.00000000	      0.00000000	      0.00000000	      0.00000000	      0.00000000	      0.00000000	      0.00000000	      0.00000000	      0.00000000	      0.00000000	      0.00000000	      0.00000000	      0.00000000
      0.18858656	     -0.02290366	     -0.01407041	      0.00494489	      0.01106807	      0.00021886	      0.00000000	     -0.00000000	      0.00000000	      0.00761561	      0.01756243	      0.01756243	      0.02046515	      0.00161329	     -0.00300828	      0.00144161	      0.00435779	      0.00427082	      0.00296712	     -0.00088888	     -0.00121310	      0.00756019	      0.01415994	      0.00000000	     -0.00000000	     -0.00000000	      0.00000000	      0.00000000	      0.00000000	      0.00000000	     -0.00000000	     -0.00000000	     -0.00000000	     -0.00000000	      0.00000000	      0.00000000	     -0.00000000	      0.00000000	      0.00000000	      0.00000000	      0.00000000	      0.00000000	      0.00000000	      0.00000000	      0.00000000	      0.00000000	      0.00000000	      0.00000000	      0.00000000	      0.00000000	      0.00000000	      0.00000000	      0.00000000	      0.00000000	      0.00000000	      0.00000000	      0.00000000	      0.00000000	      0.00000000	      0.00000000	      0.00000000	      0.00000000	      0.00000000	      0.00000000	      0.00000000	      0.00000000	      0.00000000	      0.00000000	      0.00000000	      0.00000000	      0.00000000	      0.00000000	      0.00000000
      0.19153323	     -0.02301918	     -0.01410520	      0.00496639	      0.01113299	      0.00013607	     -0.00000000	      0.00000000	     -0.00000000	      0.00761870	      0.01761097	      0.01761097	      0.02050222	      0.00161165	     -0.00309039	      0.00141938	      0.00433253	      0.00425972	      0.00298826	     -0.00087817	     -0.00121072	      0.00759477	      0.01419238	      0.00000000	      0.00000000	     -0.00000000	     -0.00000000	     -0.00000000	     -0.00000000	     -0.00000000	     -0.00000000	     -0.00000000	     -0.00000000	      0.00000000	     -0.00000000	     -0.00000000	     -0.00000000	      0.00000000	      0.00000000	      0.00000000	      0.00000000	      0.00000000	      0.00000000	      0.00000000	      0.00000000	      0.00000000	      0.00000000	      0.00000000	      0.00000000	      0.00000000	      0.00000000	      0.00000000	      0.00000000	      0.00000000	      0.00000000	      0.00000000	      0.00000000	      0.00000000	      0.00000000	      0.00000000	      0.00000000	      0.00000000	      0.00000000	      0.00000000	      0.00000000	      0.00000000	      0.00000000	      0.00000000	      0.00000000	      0.00000000	      0.00000000	      0.00000000	      0.00000000
      0.19447989	     -0.02313699	     -0.01414002	      0.00499101	      0.01120586	      0.00004228	      0.00000000	      0.00000000	      0.00000000	      0.00762176	      0.01766487	      0.01766487	      0.02054394	      0.00161000	     -0.00318026	      0.00139513	      0.00430483	      0.00424767	      0.00300976	     -0.00086862	     -0.00119073	      0.00763321	      0.01422840	     -0.00000000	      0.00000000	      0.00000000	      0.00000000	      0.00000000	      0.00000000	     -0.00000000	      0.00000000	      0.00000000	      0.00000000	     -0.00000000	     -0.00000000	      0.00000000	     -0.00000000	      0.00000000	      0.00000000	      0.00000000	      0.00000000	      0.00000000	      0.00000000	      0.00000000	      0.00000000	      0.00000000	      0.00000000	      0.00000000	      0.00000000	      0.00000000	      0.00000000	      0.00000000	      0.00000000	      0.00000000	      0.00000000	      0.00000000	      0.00000000	      0.00000000	      0.00000000	      0.00000000	      0.00000000	      0.00000000	      0.00000000	      0.00000000	      0.00000000	      0.00000000	      0.00000000	      0.00000000	      0.00000000	      0.00000000	      0.00000000	      0.00000000	      0.00000000
      0.19742656	     -0.02325642	     -0.01417466	      0.00501830	      0.01128615	     -0.00006223	     -0.00000000	     -0.00000000	     -0.00000000	      0.00762465	      0.01772370	      0.01772370	      0.02059007	      0.00160781	     -0.00327726	      0.00136910	      0.00427492	      0.00423483	      0.00303146	     -0.00085999	     -0.00116972	      0.00767524	      0.01426774	      0.00000000	      0.00000000	      0.00000000	     -0.00000000	     -0.00000000	      0.00000000	     -0.00000000	     -0.00000000	      0.00000000	      0.00000000	      0.00000000	     -0.00000000	      0.00000000	      0.00000000	      0.00000000	      0.00000000	      0.00000000	      0.00000000	      0.00000000	      0.00000000	      0.00000000	      0.00000000	      0.00000000	      0.00000000	      0.00000000	      0.00000000	      0.00000000	      0.00000000	      0.00000000	      0.00000000	      0.00000000	      0.00000000	      0.00000000	      0.00000000	      0.00000000	      0.00000000	      0.00000000	      0.00000000	      0.00000000	      0.00000000	      0.00000000	      0.00000000	      0.00000000	      0.00000000	      0.00000000	      0.00000000	      0.00000000	      0.00000000	      0.00000000	      0.00000000
      0.20037322	     -0.02337690	     -0.01420899	      0.00504776	      0.01137331	     -0.00017715	     -0.00000000	     -0.00000000	      0.00000000	      0.00762722	      0.01778703	      0.01778703	      0.02064029	      0.00160451	     -0.00338076	      0.00134153	      0.00424301	      0.00422131	      0.00305321	     -0.00085196	     -0.00116975	      0.00772056	      0.01431015	     -0.00000000	      0.00000000	      0.00000000	      0.00000000	      0.00000000	      0.00000000	     -0.00000000	      0.00000000	      0.00000000	     -0.00000000	     -0.00000000	     -0.00000000	     -0.00000000	     -0.00000000	      0.00000000	      0.00000000	      0.00000000	      0.00000000	      0.00000000	      0.00000000	      0.00000000	      0.00000000	      0.00000000	      0.00000000	      0.00000000	      0.00000000	      0.00000000	      0.00000000	      0.00000000	      0.00000000	      0.00000000	      0.00000000	      0.00000000	      0.00000000	      0.00000000	      0.00000000	      0.00000000	      0.00000000	      0.00000000	      0.00000000	      0.00000000	      0.00000000	      0.00000000	      0.00000000	      0.00000000	      0.00000000	      0.00000000	      0.00000000	      0.00000000	      0.00000000
      0.20331989	     -0.02349798	     -0.01424292	      0.00507884	      0.01146672	     -0.00030198	     -0.00000000	     -0.00000000	     -0.00000000	      0.00762927	      0.01785434	      0.01785434	      0.02069424	      0.00159960	     -0.00349018	      0.00131264	      0.00420926	      0.00420723	      0.00307496	     -0.00084412	     -0.00116998	      0.00776887	      0.01435533	     -0.00000000	      0.00000000	      0.00000000	     -0.00000000	     -0.00000000	     -0.00000000	     -0.00000000	     -0.00000000	      0.00000000	      0.00000000	      0.00000000	     -0.00000000	      0.00000000	      0.00000000	      0.00000000	      0.00000000	      0.00000000	      0.00000000	      0.00000000	      0.00000000	      0.00000000	      0.00000000	      0.00000000	      0.00000000	      0.00000000	      0.00000000	      0.00000000	      0.00000000	      0.00000000	      0.00000000	      0.00000000	      0.00000000	      0.00000000	      0.00000000	      0.00000000	      0.00000000	      0.00000000	      0.00000000	      0.00000000	      0.00000000	      0.00000000	      0.00000000	      0.00000000	      0.00000000	      0.00000000	      0.00000000	      0.00000000	      0.00000000	      0.00000000	      0.00000000
      0.20626655	     -0.02361933	     -0.01427646	      0.00511098	      0.01156562	     -0.00043601	     -0.00000000	      0.00000000	      0.00000000	      0.00763064	      0.01792509	      0.01792509	      0.02075141	      0.00159270	     -0.00360504	      0.00128253	      0.00417371	      0.00419258	      0.00309680	     -0.00083591	     -0.00116990	      0.00781979	      0.01440293	     -0.00000000	     -0.00000000	      0.00000000	      0.00000000	     -0.00000000	      0.00000000	      0.00000000	     -0.00000000	     -0.00000000	      0.00000000	      0.00000000	      0.00000000	      0.00000000	      0.00000000	      0.00000000	      0.00000000	      0.00000000	      0.00000000	      0.00000000	      0.00000000	      0.00000000	      0.00000000	      0.00000000	      0.00000000	      0.00000000	      0.00000000	      0.00000000	      0.00000000	      0.00000000	      0.00000000	      0.00000000	      0.00000000	      0.00000000	      0.00000000	      0.00000000	      0.00000000	      0.00000000	      0.00000000	      0.00000000	      0.00000000	      0.00000000	      0.00000000	      0.00000000	      0.00000000	      0.00000000	      0.00000000	      0.00000000	      0.00000000	      0.00000000	      0.00000000
      0.20921322	     -0.02374093	     -0.01430981	      0.00514365	      0.01166913	     -0.00057812	      0.00000000	      0.00000000	     -0.00000000	      0.00763116	      0.01799867	      0.01799867	      0.02081108	      0.00158371	     -0.00372509	      0.00125114	      0.00413619	      0.00417723	      0.00311913	     -0.00082658	     -0.00116895	      0.00787296	      0.01445255	      0.00000000	      0.00000000	      0.00000000	      0.00000000	     -0.00000000	     -0.00000000	     -0.00000000	     -0.00000000	      0.00000000	      0.00000000	     -0.00000000	      0.00000000	     -0.00000000	      0.00000000	      0.00000000	      0.00000000	      0.00000000	      0.00000000	      0.00000000	      0.00000000	      0.00000000	      0.00000000	      0.00000000	      0.00000000	      0.00000000	      0.00000000	      0.00000000	      0.00000000	      0.00000000	      0.00000000	      0.00000000	      0.00000000	      0.00000000	      0.00000000	      0.00000000	      0.00000000	      0.00000000	      0.00000000	      0.00000000	      0.00000000	      0.00000000	      0.00000000	      0.00000000	      0.00000000	      0.00000000	      0.00000000	      0.00000000	      0.00000000	      0.00000000	      0.00000000
      0.21215988	     -0.02386320	     -0.01434340	      0.00517638	      0.01177624	     -0.00072674	      0.00000000	     -0.00000000	      0.00000000	      0.00763069	      0.01807450	      0.01807450	      0.02087227	      0.00157294	     -0.00385055	      0.00121809	      0.00409616	      0.00416077	      0.00314274	     -0.00081513	     -0.00116652	      0.00792802	      0.01450377	     -0.00000000	     -0.00000000	     -0.00000000	      0.00000000	      0.00000000	     -0.00000000	     -0.00000000	     -0.00000000	      0.00000000	     -0.00000000	     -0.00000000	      0.00000000	      0.00000000	     -0.00000000	      0.00000000	      0.00000000	      0.00000000	      0.00000000	      0.00000000	      0.00000000	      0.00000000	      0.00000000	      0.00000000	      0.00000000	      0.00000000	      0.00000000	      0.00000000	      0.00000000	      0.00000000	      0.00000000	      0.00000000	      0.00000000	      0.00000000	      0.00000000	      0.00000000	      0.00000000	      0.00000000	      0.00000000	      0.00000000	      0.00000000	      0.00000000	      0.00000000	      0.00000000	      0.00000000	      0.00000000	      0.00000000	      0.00000000	      0.00000000	      0.00000000	      0.00000000
      0.21510655	     -0.02398733	     -0.01437808	      0.00520883	      0.01188576	     -0.00087951	     -0.00000000	     -0.00000000	      0.00000000	      0.00762916	      0.01815201	      0.01815201	      0.02093353	      0.00156135	     -0.00398224	      0.00118255	      0.00405255	      0.00414241	      0.00316915	     -0.00080013	     -0.00116190	      0.00798460	      0.01455614	      0.00000000	     -0.00000000	     -0.00000000	      0.00000000	     -0.00000000	     -0.00000000	     -0.00000000	      0.00000000	      0.00000000	      0.00000000	      0.00000000	      0.00000000	     -0.00000000	      0.00000000	      0.00000000	      0.00000000	      0.00000000	      0.00000000	      0.00000000	      0.00000000	      0.00000000	      0.00000000	      0.00000000	      0.00000000	      0.00000000	      0.00000000	      0.00000000	      0.00000000	      0.00000000	      0.00000000	      0.00000000	      0.00000000	      0.00000000	      0.00000000	      0.00000000	      0.00000000	      0.00000000	      0.00000000	      0.00000000	      0.00000000	      0.00000000	      0.00000000	      0.00000000	      0.00000000	      0.00000000	      0.00000000	      0.00000000	      0.00000000	      0.00000000	      0.00000000
      0.21805321	     -0.02411505	     -0.01441520	      0.00524043	      0.01199521	     -0.00103166	      0.00000000	     -0.00000000	     -0.00000000	      0.00762663	      0.01823000	      0.01823000	      0.02099225	      0.00155068	     -0.00412078	      0.00114346	      0.00400402	      0.00412112	      0.00320058	     -0.00077958	     -0.00115416	      0.00804181	      0.01460866	      0.00000000	      0.00000000	     -0.00000000	     -0.00000000	      0.00000000	      0.00000000	      0.00000000	     -0.00000000	      0.00000000	      0.00000000	     -0.00000000	     -0.00000000	      0.00000000	      0.00000000	      0.00000000	      0.00000000	      0.00000000	      0.00000000	      0.00000000	      0.00000000	      0.00000000	      0.00000000	      0.00000000	      0.00000000	      0.00000000	      0.00000000	      0.00000000	      0.00000000	      0.00000000	      0.00000000	      0.00000000	      0.00000000	      0.00000000	      0.00000000	      0.00000000	      0.00000000	      0.00000000	      0.00000000	      0.00000000	      0.00000000	      0.00000000	      0.00000000	      0.00000000	      0.00000000	      0.00000000	      0.00000000	      0.00000000	      0.00000000	      0.00000000	      0.00000000
      0.22099988	     -0.02424723	     -0.01445606	      0.00526939	      0.01209895	     -0.00117409	     -0.00000000	     -0.00000000	     -0.00000000	      0.00762337	      0.01830517	      0.01830517	      0.02104409	      0.00154254	     -0.00426356	      0.00110079	      0.00395067	      0.00409650	      0.00323887	     -0.00075127	     -0.00114193	      0.00809719	      0.01465895	     -0.00000000	     -0.00000000	     -0.00000000	      0.00000000	     -0.00000000	     -0.00000000	     -0.00000000	     -0.00000000	     -0.00000000	      0.00000000	     -0.00000000	     -0.00000000	     -0.00000000	     -0.00000000	      0.00000000	      0.00000000	      0.00000000	      0.00000000	      0.00000000	      0.00000000	      0.00000000	      0.00000000	      0.00000000	      0.00000000	      0.00000000	      0.00000000	      0.00000000	      0.00000000	      0.00000000	      0.00000000	      0.00000000	      0.00000000	      0.00000000	      0.00000000	      0.00000000	      0.00000000	      0.00000000	      0.00000000	      0.00000000	      0.00000000	      0.00000000	      0.00000000	      0.00000000	      0.00000000	      0.00000000	      0.00000000	      0.00000000	      0.00000000	      0.00000000	      0.00000000
      0.22394654	     -0.02437993	     -0.01449978	      0.00529220	      0.01218927	     -0.00129723	      0.00000000	      0.00000000	      0.00000000	      0.00761987	      0.01837201	      0.01837201	      0.02108552	      0.00153525	     -0.00440119	      0.00105820	      0.00389723	      0.00407113	      0.00328159	     -0.00071540	     -0.00112411	      0.00814655	      0.01470339	     -0.00000000	     -0.00000000	     -0.00000000	     -0.00000000	      0.00000000	     -0.00000000	      0.00000000	      0.00000000	     -0.00000000	      0.00000000	      0.00000000	     -0.00000000	      0.00000000	      0.00000000	      0.00000000	      0.00000000	      0.00000000	      0.00000000	      0.00000000	      0.00000000	      0.00000000	      0.00000000	      0.00000000	      0.00000000	      0.00000000	      0.00000000	      0.00000000	      0.00000000	      0.00000000	      0.00000000	      0.00000000	      0.00000000	      0.00000000	      0.00000000	      0.00000000	      0.00000000	      0.00000000	      0.00000000	      0.00000000	      0.00000000	      0.00000000	      0.00000000	      0.00000000	      0.00000000	      0.00000000	      0.00000000	      0.00000000	      0.00000000	      0.00000000	      0.00000000
      0.22689321	     -0.02450692	     -0.01454327	      0.00530734	      0.01226520	     -0.00140300	      0.00000000	      0.00000000	      0.00000000	      0.00761635	      0.01842869	      0.01842869	      0.02111882	      0.00152453	     -0.00452644	      0.00102004	      0.00384925	      0.00404864	      0.00332316	     -0.00067546	     -0.00110134	      0.00818858	      0.01474124	      0.00000000	      0.00000000	     -0.00000000	      0.00000000	     -0.00000000	     -0.00000000	     -0.00000000	      0.00000000	      0.00000000	      0.00000000	     -0.00000000	      0.00000000	     -0.00000000	     -0.00000000	      0.00000000	      0.00000000	      0.00000000	      0.00000000	      0.00000000	      0.00000000	      0.00000000	      0.00000000	      0.00000000	      0.00000000	      0.00000000	      0.00000000	      0.00000000	      0.00000000	      0.00000000	      0.00000000	      0.00000000	      0.00000000	      0.00000000	      0.00000000	      0.00000000	      0.00000000	      0.00000000	      0.00000000	      0.00000000	      0.00000000	      0.00000000	      0.00000000	      0.00000000	      0.00000000	      0.00000000	      0.00000000	      0.00000000	      0.00000000	      0.00000000	      0.00000000
      0.22983987	     -0.02462552	     -0.01458478	      0.00531535	      0.01232949	     -0.00149681	      0.00000000	     -0.00000000	     -0.00000000	      0.00761288	      0.01847640	      0.01847640	      0.02114730	      0.00150834	     -0.00463829	      0.00098780	      0.00380861	      0.00403050	      0.00336066	     -0.00063399	     -0.00107471	      0.00822419	      0.01477360	     -0.00000000	      0.00000000	     -0.00000000	     -0.00000000	      0.00000000	     -0.00000000	     -0.00000000	     -0.00000000	     -0.00000000	     -0.00000000	     -0.00000000	      0.00000000	     -0.00000000	     -0.00000000	      0.00000000	      0.00000000	      0.00000000	      0.00000000	      0.00000000	      0.00000000	      0.00000000	      0.00000000	      0.00000000	      0.00000000	      0.00000000	      0.00000000	      0.00000000	      0.00000000	      0.00000000	      0.00000000	      0.00000000	      0.00000000	      0.00000000	      0.00000000	      0.00000000	      0.00000000	      0.00000000	      0.00000000	      0.00000000	      0.00000000	      0.00000000	      0.00000000	      0.00000000	      0.00000000	      0.00000000	      0.00000000	      0.00000000	      0.00000000	      0.00000000	      0.00000000
      0.23278654	     -0.02473590	     -0.01462435	      0.00531623	      0.01238180	     -0.00157809	     -0.00000000	      0.00000000	      0.00000000	      0.00760967	      0.01851489	      0.01851489	      0.02117122	      0.00148673	     -0.00473577	      0.00096196	      0.00377608	      0.00401713	      0.00339366	     -0.00059152	     -0.00104440	      0.00825317	      0.01480039	      0.00000000	     -0.00000000	     -0.00000000	      0.00000000	      0.00000000	      0.00000000	      0.00000000	      0.00000000	      0.00000000	      0.00000000	      0.00000000	      0.00000000	      0.00000000	      0.00000000	      0.00000000	      0.00000000	      0.00000000	      0.00000000	      0.00000000	      0.00000000	      0.00000000	      0.00000000	      0.00000000	      0.00000000	      0.00000000	      0.00000000	      0.00000000	      0.00000000	      0.00000000	      0.00000000	      0.00000000	      0.00000000	      0.00000000	      0.00000000	      0.00000000	      0.00000000	      0.00000000	      0.00000000	      0.00000000	      0.00000000	      0.00000000	      0.00000000	      0.00000000	      0.00000000	      0.00000000	      0.00000000	      0.00000000	      0.00000000	      0.00000000	      0.00000000
      0.23573320	     -0.02483846	     -0.01466206	      0.00531026	      0.01242223	     -0.00164669	     -0.00000000	      0.00000000	     -0.00000000	      0.00760690	      0.01854424	      0.01854424	      0.02119089	      0.00145754	     -0.00481862	      0.00094268	      0.00375194	      0.00400862	      0.00342202	     -0.00054852	     -0.00101081	      0.00827559	      0.01482169	     -0.00000000	      0.00000000	      0.00000000	     -0.00000000	     -0.00000000	     -0.00000000	      0.00000000	      0.00000000	     -0.00000000	     -0.00000000	     -0.00000000	     -0.00000000	      0.00000000	      0.00000000	      0.00000000	      0.00000000	      0.00000000	      0.00000000	      0.00000000	      0.00000000	      0.00000000	      0.00000000	      0.00000000	      0.00000000	      0.00000000	      0.00000000	      0.00000000	      0.00000000	      0.00000000	      0.00000000	      0.00000000	      0.00000000	      0.00000000	      0.00000000	      0.00000000	      0.00000000	      0.00000000	      0.00000000	      0.00000000	      0.00000000	      0.00000000	      0.00000000	      0.00000000	      0.00000000	      0.00000000	      0.00000000	      0.00000000	      0.00000000	      0.00000000	      0.00000000
      0.23867987	     -0.02493349	     -0.01469791	      0.00529800	      0.01245130	     -0.00170290	     -0.00000000	     -0.00000000	      0.00000000	      0.00760468	      0.01856483	      0.01856483	      0.02120668	      0.00142416	     -0.00488694	      0.00092987	      0.00373617	      0.00400490	      0.00344572	     -0.00050561	     -0.00097449	      0.00829175	      0.01483776	      0.00000000	     -0.00000000	      0.00000000	      0.00000000	     -0.00000000	     -0.00000000	      0.00000000	      0.00000000	     -0.00000000	     -0.00000000	     -0.00000000	     -0.00000000	      0.00000000	      0.00000000	      0.00000000	      0.00000000	      0.00000000	      0.00000000	      0.00000000	      0.00000000	      0.00000000	      0.00000000	      0.00000000	      0.00000000	      0.00000000	      0.00000000	      0.00000000	      0.00000000	      0.00000000	      0.00000000	      0.00000000	      0.00000000	      0.00000000	      0.00000000	      0.00000000	      0.00000000	      0.00000000	      0.00000000	      0.00000000	      0.00000000	      0.00000000	      0.00000000	      0.00000000	      0.00000000	      0.00000000	      0.00000000	      0.00000000	      0.00000000	      0.00000000	      0.00000000
      0.24162653	     -0.02502113	     -0.01473182	      0.00528006	      0.01246955	     -0.00174701	     -0.00000000	      0.00000000	     -0.00000000	      0.00760308	      0.01857707	      0.01857707	      0.02121890	      0.00138730	     -0.00494081	      0.00092339	      0.00372865	      0.00400583	      0.00346473	     -0.00046345	     -0.00093615	      0.00830194	      0.01484884	      0.00000000	     -0.00000000	     -0.00000000	     -0.00000000	      0.00000000	      0.00000000	      0.00000000	      0.00000000	      0.00000000	      0.00000000	      0.00000000	     -0.00000000	     -0.00000000	      0.00000000	      0.00000000	      0.00000000	      0.00000000	      0.00000000	      0.00000000	      0.00000000	      0.00000000	      0.00000000	      0.00000000	      0.00000000	      0.00000000	      0.00000000	      0.00000000	      0.00000000	      0.00000000	      0.00000000	      0.00000000	      0.00000000	      0.00000000	      0.00000000	      0.00000000	      0.00000000	      0.00000000	      0.00000000	      0.00000000	      0.00000000	      0.00000000	      0.00000000	      0.00000000	      0.00000000	      0.00000000	      0.00000000	      0.00000000	      0.00000000	      0.00000000	      0.00000000
      0.24457319	     -0.02510131	     -0.01476359	      0.00525719	      0.01247766	     -0.00177948	     -0.00000000	     -0.00000000	     -0.00000000	      0.00760212	      0.01858147	      0.01858147	      0.02122784	      0.00134770	     -0.00498037	      0.00092303	      0.00372911	      0.00401116	      0.00347904	     -0.00042280	     -0.00089659	      0.00830654	      0.01485523	      0.00000000	     -0.00000000	      0.00000000	      0.00000000	      0.00000000	      0.00000000	     -0.00000000	     -0.00000000	     -0.00000000	      0.00000000	      0.00000000	     -0.00000000	     -0.00000000	     -0.00000000	      0.00000000	      0.00000000	      0.00000000	      0.00000000	      0.00000000	      0.00000000	      0.00000000	      0.00000000	      0.00000000	      0.00000000	      0.00000000	      0.00000000	      0.00000000	      0.00000000	      0.00000000	      0.00000000	      0.00000000	      0.00000000	      0.00000000	      0.00000000	      0.00000000	      0.00000000	      0.00000000	      0.00000000	      0.00000000	      0.00000000	      0.00000000	      0.00000000	      0.00000000	      0.00000000	      0.00000000	      0.00000000	      0.00000000	      0.00000000	      0.00000000	      0.00000000
      0.24751986	     -0.02517381	     -0.01479298	      0.00523025	      0.01247651	     -0.00180098	      0.00000000	     -0.00000000	      0.00000000	      0.00760178	      0.01857864	      0.01857864	      0.02123382	      0.00130618	     -0.00500591	      0.00092846	      0.00373713	      0.00402055	      0.00348869	     -0.00038444	     -0.00085673	      0.00830604	      0.01485727	     -0.00000000	      0.00000000	      0.00000000	     -0.00000000	     -0.00000000	     -0.00000000	      0.00000000	      0.00000000	     -0.00000000	      0.00000000	      0.00000000	     -0.00000000	     -0.00000000	      0.00000000	      0.00000000	      0.00000000	      0.00000000	      0.00000000	      0.00000000	      0.00000000	      0.00000000	      0.00000000	      0.00000000	      0.00000000	      0.00000000	      0.00000000	      0.00000000	      0.00000000	      0.00000000	      0.00000000	      0.00000000	      0.00000000	      0.00000000	      0.00000000	      0.00000000	      0.00000000	      0.00000000	      0.00000000	      0.00000000	      0.00000000	      0.00000000	      0.00000000	      0.00000000	      0.00000000	      0.00000000	      0.00000000	      0.00000000	      0.00000000	      0.00000000	      0.00000000
      0.25046652	     -0.02523829	     -0.01481964	      0.00520017	      0.01246717	     -0.00181246	      0.00000000	      0.00000000	     -0.00000000	      0.00760201	      0.01856935	      0.01856935	      0.02123719	      0.00126356	     -0.00501790	      0.00093922	      0.00375208	      0.00403356	      0.00349371	     -0.00034922	     -0.00081757	      0.00830099	      0.01485540	     -0.00000000	      0.00000000	     -0.00000000	     -0.00000000	      0.00000000	      0.00000000	      0.00000000	     -0.00000000	     -0.00000000	      0.00000000	     -0.00000000	      0.00000000	     -0.00000000	      0.00000000	      0.00000000	      0.00000000	      0.00000000	      0.00000000	      0.00000000	      0.00000000	      0.00000000	      0.00000000	      0.00000000	      0.00000000	      0.00000000	      0.00000000	      0.00000000	      0.00000000	      0.00000000	      0.00000000	      0.00000000	      0.00000000	      0.00000000	      0.00000000	      0.00000000	      0.00000000	      0.00000000	      0.00000000	      0.00000000	      0.00000000	      0.00000000	      0.00000000	      0.00000000	      0.00000000	      0.00000000	      0.00000000	      0.00000000	      0.00000000	      0.00000000	      0.00000000
      0.25341319	     -0.02529430	     -0.01484320	      0.00516795	      0.01245083	     -0.00181505	      0.00000000	      0.00000000	      0.00000000	      0.00760272	      0.01855444	      0.01855444	      0.02123834	      0.00122064	     -0.00501698	      0.00095480	      0.00377324	      0.00404972	      0.00349415	     -0.00031792	     -0.00078011	      0.00829203	      0.01485007	      0.00000000	      0.00000000	      0.00000000	      0.00000000	      0.00000000	      0.00000000	      0.00000000	      0.00000000	      0.00000000	      0.00000000	      0.00000000	      0.00000000	     -0.00000000	      0.00000000	      0.00000000	      0.00000000	      0.00000000	      0.00000000	      0.00000000	      0.00000000	      0.00000000	      0.00000000	      0.00000000	      0.00000000	      0.00000000	      0.00000000	      0.00000000	      0.00000000	      0.00000000	      0.00000000	      0.00000000	      0.00000000	      0.00000000	      0.00000000	      0.00000000	      0.00000000	      0.00000000	      0.00000000	      0.00000000	      0.00000000	      0.00000000	      0.00000000	      0.00000000	      0.00000000	      0.00000000	      0.00000000	      0.00000000	      0.00000000	      0.00000000	      0.00000000
      0.25635986	     -0.02534134	     -0.01486328	      0.00513452	      0.01242870	     -0.00180996	     -0.00000000	     -0.00000000	      0.00000000	      0.00760383	      0.01853477	      0.01853477	      0.02123767	      0.00117815	     -0.00500387	      0.00097463	      0.00379979	      0.00406849	      0.00349009	     -0.00029125	     -0.00074528	      0.00827979	      0.01484178	      0.00000000	     -0.00000000	     -0.00000000	     -0.00000000	     -0.00000000	     -0.00000000	     -0.00000000	     -0.00000000	      0.00000000	      0.00000000	     -0.00000000	      0.00000000	     -0.00000000	     -0.00000000	      0.00000000	      0.00000000	      0.00000000	      0.00000000	      0.00000000	      0.00000000	      0.00000000	      0.00000000	      0.00000000	      0.00000000	      0.00000000	      0.00000000	      0.00000000	      0.00000000	      0.00000000	      0.00000000	      0.00000000	      0.00000000	      0.00000000	      0.00000000	      0.00000000	      0.00000000	      0.00000000	      0.00000000	      0.00000000	      0.00000000	      0.00000000	      0.00000000	      0.00000000	      0.00000000	      0.00000000	      0.00000000	      0.00000000	      0.00000000	      0.00000000	      0.00000000
      0.25930652	     -0.02537894	     -0.01487954	      0.00510080	      0.01240197	     -0.00179837	     -0.00000000	     -0.00000000	     -0.00000000	      0.00760524	      0.01851119	      0.01851119	      0.02123553	      0.00113677	     -0.00497942	      0.00099811	      0.00383087	      0.00408937	      0.00348167	     -0.00026982	     -0.00071394	      0.00826489	      0.01483098	      0.00000000	      0.00000000	      0.00000000	     -0.00000000	     -0.00000000	     -0.00000000	     -0.00000000	     -0.00000000	     -0.00000000	      0.00000000	     -0.00000000	      0.00000000	     -0.00000000	     -0.00000000	      0.00000000	      0.00000000	      0.00000000	      0.00000000	      0.00000000	      0.00000000	      0.00000000	      0.00000000	      0.00000000	      0.00000000	      0.00000000	      0.00000000	      0.00000000	      0.00000000	      0.00000000	      0.00000000	      0.00000000	      0.00000000	      0.00000000	      0.00000000	      0.00000000	      0.00000000	      0.00000000	      0.00000000	      0.00000000	      0.00000000	      0.00000000	      0.00000000	      0.00000000	      0.00000000	      0.00000000	      0.00000000	      0.00000000	      0.00000000	      0.00000000	      0.00000000
      0.26225318	     -0.02540668	     -0.01489169	      0.00506759	      0.01237175	     -0.00178142	      0.00000000	      0.00000000	     -0.00000000	      0.00760688	      0.01848452	      0.01848452	      0.02123224	      0.00109710	     -0.00494458	      0.00102459	      0.00386560	      0.00411182	      0.00346904	     -0.00025408	     -0.00068678	      0.00824789	      0.01481812	      0.00000000	     -0.00000000	      0.00000000	      0.00000000	     -0.00000000	     -0.00000000	      0.00000000	      0.00000000	      0.00000000	     -0.00000000	     -0.00000000	      0.00000000	      0.00000000	     -0.00000000	      0.00000000	      0.00000000	      0.00000000	      0.00000000	      0.00000000	      0.00000000	      0.00000000	      0.00000000	      0.00000000	      0.00000000	      0.00000000	      0.00000000	      0.00000000	      0.00000000	      0.00000000	      0.00000000	      0.00000000	      0.00000000	      0.00000000	      0.00000000	      0.00000000	      0.00000000	      0.00000000	      0.00000000	      0.00000000	      0.00000000	      0.00000000	      0.00000000	      0.00000000	      0.00000000	      0.00000000	      0.00000000	      0.00000000	      0.00000000	      0.00000000	      0.00000000
      0.26519985	     -0.02542422	     -0.01489952	      0.00503558	      0.01233897	     -0.00176001	      0.00000000	     -0.00000000	      0.00000000	      0.00760868	      0.01845545	      0.01845545	      0.02122800	      0.00105973	     -0.00490033	      0.00105346	      0.00390312	      0.00413533	      0.00345247	     -0.00024429	     -0.00066435	      0.00822929	      0.01480354	      0.00000000	      0.00000000	      0.00000000	      0.00000000	      0.00000000	      0.00000000	      0.00000000	     -0.00000000	      0.00000000	      0.00000000	      0.00000000	     -0.00000000	      0.00000000	      0.00000000	      0.00000000	      0.00000000	      0.00000000	      0.00000000	      0.00000000	      0.00000000	      0.00000000	      0.00000000	      0.00000000	      0.00000000	      0.00000000	      0.00000000	      0.00000000	      0.00000000	      0.00000000	      0.00000000	      0.00000000	      0.00000000	      0.00000000	      0.00000000	      0.00000000	      0.00000000	      0.00000000	      0.00000000	      0.00000000	      0.00000000	      0.00000000	      0.00000000	      0.00000000	      0.00000000	      0.00000000	      0.00000000	      0.00000000	      0.00000000	      0.00000000	      0.00000000
      0.26814651	     -0.02543142	     -0.01490295	      0.00500528	      0.01230423	     -0.00173462	      0.00000000	      0.00000000	      0.00000000	      0.00761058	      0.01842454	      0.01842454	      0.02122284	      0.00102513	     -0.00484752	      0.00108417	      0.00394266	      0.00415947	      0.00343224	     -0.00024051	     -0.00064696	      0.00820943	      0.01478750	     -0.00000000	     -0.00000000	     -0.00000000	      0.00000000	     -0.00000000	     -0.00000000	      0.00000000	     -0.00000000	      0.00000000	      0.00000000	     -0.00000000	      0.00000000	      0.00000000	     -0.00000000	      0.00000000	      0.00000000	      0.00000000	      0.00000000	      0.00000000	      0.00000000	      0.00000000	      0.00000000	      0.00000000	      0.00000000	      0.00000000	      0.00000000	      0.00000000	      0.00000000	      0.00000000	      0.00000000	      0.00000000	      0.00000000	      0.00000000	      0.00000000	      0.00000000	      0.00000000	      0.00000000	      0.00000000	      0.00000000	      0.00000000	      0.00000000	      0.00000000	      0.00000000	      0.00000000	      0.00000000	      0.00000000	      0.00000000	      0.00000000	      0.00000000	      0.00000000
      0.27109318	     -0.02542785	     -0.01490181	      0.00497656	      0.01226716	     -0.00170481	      0.00000000	      0.00000000	      0.00000000	      0.00761259	      0.01839151	      0.01839151	      0.02121652	      0.00099323	     -0.00478557	      0.00111687	      0.00398440	      0.00418432	      0.00340815	     -0.00024284	     -0.00063468	      0.00818807	      0.01476977	      0.00000000	      0.00000000	     -0.00000000	      0.00000000	      0.00000000	      0.00000000	      0.00000000	     -0.00000000	      0.00000000	      0.00000000	     -0.00000000	      0.00000000	      0.00000000	      0.00000000	      0.00000000	      0.00000000	      0.00000000	      0.00000000	      0.00000000	      0.00000000	      0.00000000	      0.00000000	      0.00000000	      0.00000000	      0.00000000	      0.00000000	      0.00000000	      0.00000000	      0.00000000	      0.00000000	      0.00000000	      0.00000000	      0.00000000	      0.00000000	      0.00000000	      0.00000000	      0.00000000	      0.00000000	      0.00000000	      0.00000000	      0.00000000	      0.00000000	      0.00000000	      0.00000000	      0.00000000	      0.00000000	      0.00000000	      0.00000000	      0.00000000	      0.00000000
      0.27403985	     -0.02541383	     -0.01489640	      0.00494793	      0.01222421	     -0.00166578	     -0.00000000	      0.00000000	     -0.00000000	      0.00761487	      0.01835411	      0.01835411	      0.02120707	      0.00096371	     -0.00471068	      0.00115285	      0.00402999	      0.00421068	      0.00337979	     -0.00025085	     -0.00062681	      0.00816342	      0.01474879	      0.00000000	      0.00000000	     -0.00000000	     -0.00000000	     -0.00000000	     -0.00000000	     -0.00000000	      0.00000000	     -0.00000000	      0.00000000	      0.00000000	      0.00000000	      0.00000000	     -0.00000000	      0.00000000	      0.00000000	      0.00000000	      0.00000000	      0.00000000	      0.00000000	      0.00000000	      0.00000000	      0.00000000	      0.00000000	      0.00000000	      0.00000000	      0.00000000	      0.00000000	      0.00000000	      0.00000000	      0.00000000	      0.00000000	      0.00000000	      0.00000000	      0.00000000	      0.00000000	      0.00000000	      0.00000000	      0.00000000	      0.00000000	      0.00000000	      0.00000000	      0.00000000	      0.00000000	      0.00000000	      0.00000000	      0.00000000	      0.00000000	      0.00000000	      0.00000000
      0.27698651	     -0.02539023	     -0.01488722	      0.00491914	      0.01217425	     -0.00161551	     -0.00000000	     -0.00000000	      0.00000000	      0.00761738	      0.01831198	      0.01831198	      0.02119330	      0.00093717	     -0.00462294	      0.00119176	      0.00407899	      0.00423821	      0.00334799	     -0.00026362	     -0.00062283	      0.00813504	      0.01472414	      0.00000000	      0.00000000	      0.00000000	      0.00000000	      0.00000000	      0.00000000	     -0.00000000	      0.00000000	     -0.00000000	      0.00000000	      0.00000000	      0.00000000	     -0.00000000	      0.00000000	      0.00000000	      0.00000000	      0.00000000	      0.00000000	      0.00000000	      0.00000000	      0.00000000	      0.00000000	      0.00000000	      0.00000000	      0.00000000	      0.00000000	      0.00000000	      0.00000000	      0.00000000	      0.00000000	      0.00000000	      0.00000000	      0.00000000	      0.00000000	      0.00000000	      0.00000000	      0.00000000	      0.00000000	      0.00000000	      0.00000000	      0.00000000	      0.00000000	      0.00000000	      0.00000000	      0.00000000	      0.00000000	      0.00000000	      0.00000000	      0.00000000	      0.00000000
      0.27993317	     -0.02535726	     -0.01487431	      0.00489172	      0.01212066	     -0.00155820	     -0.00000000	     -0.00000000	     -0.00000000	      0.00761986	      0.01826763	      0.01826763	      0.02117651	      0.00091440	     -0.00452753	      0.00123151	      0.00412872	      0.00426551	      0.00331412	     -0.00028058	     -0.00062291	      0.00810471	      0.01469740	     -0.00000000	      0.00000000	      0.00000000	      0.00000000	     -0.00000000	     -0.00000000	     -0.00000000	     -0.00000000	     -0.00000000	      0.00000000	     -0.00000000	     -0.00000000	      0.00000000	     -0.00000000	      0.00000000	      0.00000000	      0.00000000	      0.00000000	      0.00000000	      0.00000000	      0.00000000	      0.00000000	      0.00000000	      0.00000000	      0.00000000	      0.00000000	      0.00000000	      0.00000000	      0.00000000	      0.00000000	      0.00000000	      0.00000000	      0.00000000	      0.00000000	      0.00000000	      0.00000000	      0.00000000	      0.00000000	      0.00000000	      0.00000000	      0.00000000	      0.00000000	      0.00000000	      0.00000000	      0.00000000	      0.00000000	      0.00000000	      0.00000000	      0.00000000	      0.00000000
      0.28287984	     -0.02531514	     -0.01485776	      0.00486662	      0.01206602	     -0.00149723	      0.00000000	      0.00000000	     -0.00000000	      0.00762214	      0.01822290	      0.01822290	      0.02115787	      0.00089570	     -0.00442839	      0.00127071	      0.00417739	      0.00429174	      0.00327908	     -0.00030121	     -0.00062697	      0.00807377	      0.01466976	      0.00000000	     -0.00000000	     -0.00000000	      0.00000000	      0.00000000	      0.00000000	     -0.00000000	      0.00000000	      0.00000000	     -0.00000000	      0.00000000	     -0.00000000	      0.00000000	     -0.00000000	      0.00000000	      0.00000000	      0.00000000	      0.00000000	      0.00000000	      0.00000000	      0.00000000	      0.00000000	      0.00000000	      0.00000000	      0.00000000	      0.00000000	      0.00000000	      0.00000000	      0.00000000	      0.00000000	      0.00000000	      0.00000000	      0.00000000	      0.00000000	      0.00000000	      0.00000000	      0.00000000	      0.00000000	      0.00000000	      0.00000000	      0.00000000	      0.00000000	      0.00000000	      0.00000000	      0.00000000	      0.00000000	      0.00000000	      0.00000000	      0.00000000	      0.00000000
      0.28582651	     -0.02526451	     -0.01483786	      0.00484442	      0.01201214	     -0.00143507	      0.00000000	      0.00000000	      0.00000000	      0.00762413	      0.01817909	      0.01817909	      0.02113825	      0.00088112	     -0.00432861	      0.00130832	      0.00422375	      0.00431631	      0.00324367	     -0.00032486	     -0.00063468	      0.00804317	      0.01464211	     -0.00000000	      0.00000000	      0.00000000	     -0.00000000	      0.00000000	     -0.00000000	     -0.00000000	     -0.00000000	      0.00000000	     -0.00000000	      0.00000000	      0.00000000	     -0.00000000	      0.00000000	      0.00000000	      0.00000000	      0.00000000	      0.00000000	      0.00000000	      0.00000000	      0.00000000	      0.00000000	      0.00000000	      0.00000000	      0.00000000	      0.00000000	      0.00000000	      0.00000000	      0.00000000	      0.00000000	      0.00000000	      0.00000000	      0.00000000	      0.00000000	      0.00000000	      0.00000000	      0.00000000	      0.00000000	      0.00000000	      0.00000000	      0.00000000	      0.00000000	      0.00000000	      0.00000000	      0.00000000	      0.00000000	      0.00000000	      0.00000000	      0.00000000	      0.00000000
      0.28877317	     -0.02520634	     -0.01481504	      0.00482538	      0.01196032	     -0.00137362	     -0.00000000	     -0.00000000	     -0.00000000	      0.00762578	      0.01813715	      0.01813715	      0.02111834	      0.00087053	     -0.00423064	      0.00134367	      0.00426698	      0.00433885	      0.00320855	     -0.00035085	     -0.00064557	      0.00801361	      0.01461512	     -0.00000000	     -0.00000000	     -0.00000000	     -0.00000000	      0.00000000	      0.00000000	      0.00000000	      0.00000000	     -0.00000000	     -0.00000000	      0.00000000	     -0.00000000	      0.00000000	      0.00000000	      0.00000000	      0.00000000	      0.00000000	      0.00000000	      0.00000000	      0.00000000	      0.00000000	      0.00000000	      0.00000000	      0.00000000	      0.00000000	      0.00000000	      0.00000000	      0.00000000	      0.00000000	      0.00000000	      0.00000000	      0.00000000	      0.00000000	      0.00000000	      0.00000000	      0.00000000	      0.00000000	      0.00000000	      0.00000000	      0.00000000	      0.00000000	      0.00000000	      0.00000000	      0.00000000	      0.00000000	      0.00000000	      0.00000000	      0.00000000	      0.00000000	      0.00000000
      0.29171983	     -0.02514190	     -0.01478985	      0.00480957	      0.01191152	     -0.00131429	      0.00000000	     -0.00000000	      0.00000000	      0.00762709	      0.01809776	      0.01809776	      0.02109872	      0.00086365	     -0.00413640	      0.00137628	      0.00430658	      0.00435919	      0.00317427	     -0.00037846	     -0.00065909	      0.00798561	      0.01458928	      0.00000000	      0.00000000	     -0.00000000	     -0.00000000	      0.00000000	     -0.00000000	     -0.00000000	      0.00000000	      0.00000000	     -0.00000000	      0.00000000	      0.00000000	     -0.00000000	      0.00000000	      0.00000000	      0.00000000	      0.00000000	      0.00000000	      0.00000000	      0.00000000	      0.00000000	      0.00000000	      0.00000000	      0.00000000	      0.00000000	      0.00000000	      0.00000000	      0.00000000	      0.00000000	      0.00000000	      0.00000000	      0.00000000	      0.00000000	      0.00000000	      0.00000000	      0.00000000	      0.00000000	      0.00000000	      0.00000000	      0.00000000	      0.00000000	      0.00000000	      0.00000000	      0.00000000	      0.00000000	      0.00000000	      0.00000000	      0.00000000	      0.00000000	      0.00000000
      0.29466650	     -0.02507272	     -0.01476291	      0.00479690	      0.01186639	     -0.00125820	     -0.00000000	     -0.00000000	     -0.00000000	      0.00762807	      0.01806139	      0.01806139	      0.02107984	      0.00086009	     -0.00404739	      0.00140588	      0.00434226	      0.00437725	      0.00314132	     -0.00040701	     -0.00067461	      0.00795953	      0.01456499	     -0.00000000	      0.00000000	     -0.00000000	     -0.00000000	      0.00000000	      0.00000000	     -0.00000000	     -0.00000000	      0.00000000	      0.00000000	      0.00000000	      0.00000000	     -0.00000000	      0.00000000	      0.00000000	      0.00000000	      0.00000000	      0.00000000	      0.00000000	      0.00000000	      0.00000000	      0.00000000	      0.00000000	      0.00000000	      0.00000000	      0.00000000	      0.00000000	      0.00000000	      0.00000000	      0.00000000	      0.00000000	      0.00000000	      0.00000000	      0.00000000	      0.00000000	      0.00000000	      0.00000000	      0.00000000	      0.00000000	      0.00000000	      0.00000000	      0.00000000	      0.00000000	      0.00000000	      0.00000000	      0.00000000	      0.00000000	      0.00000000	      0.00000000	      0.00000000
      0.29761317	     -0.02500053	     -0.01473491	      0.00478718	      0.01182538	     -0.00120617	      0.00000000	     -0.00000000	      0.00000000	      0.00762874	      0.01802835	      0.01802835	      0.02106207	      0.00085941	     -0.00396475	      0.00143234	      0.00437392	      0.00439304	      0.00311008	     -0.00043580	     -0.00069153	      0.00793565	      0.01454253	     -0.00000000	     -0.00000000	      0.00000000	      0.00000000	     -0.00000000	      0.00000000	     -0.00000000	     -0.00000000	      0.00000000	     -0.00000000	      0.00000000	      0.00000000	      0.00000000	     -0.00000000	      0.00000000	      0.00000000	      0.00000000	      0.00000000	      0.00000000	      0.00000000	      0.00000000	      0.00000000	      0.00000000	      0.00000000	      0.00000000	      0.00000000	      0.00000000	      0.00000000	      0.00000000	      0.00000000	      0.00000000	      0.00000000	      0.00000000	      0.00000000	      0.00000000	      0.00000000	      0.00000000	      0.00000000	      0.00000000	      0.00000000	      0.00000000	      0.00000000	      0.00000000	      0.00000000	      0.00000000	      0.00000000	      0.00000000	      0.00000000	      0.00000000	      0.00000000
      0.30055983	     -0.02492715	     -0.01470656	      0.00478017	      0.01178883	     -0.00115887	      0.00000000	      0.00000000	     -0.00000000	      0.00762915	      0.01799888	      0.01799888	      0.02104573	      0.00086005	     -0.00388938	      0.00145559	      0.00440155	      0.00440661	      0.00308093	     -0.00046421	     -0.00070924	      0.00791416	      0.01452215	      0.00000000	      0.00000000	      0.00000000	      0.00000000	      0.00000000	      0.00000000	     -0.00000000	      0.00000000	      0.00000000	      0.00000000	      0.00000000	      0.00000000	     -0.00000000	     -0.00000000	      0.00000000	      0.00000000	      0.00000000	      0.00000000	      0.00000000	      0.00000000	      0.00000000	      0.00000000	      0.00000000	      0.00000000	      0.00000000	      0.00000000	      0.00000000	      0.00000000	      0.00000000	      0.00000000	      0.00000000	      0.00000000	      0.00000000	      0.00000000	      0.00000000	      0.00000000	      0.00000000	      0.00000000	      0.00000000	      0.00000000	      0.00000000	      0.00000000	      0.00000000	      0.00000000	      0.00000000	      0.00000000	      0.00000000	      0.00000000	      0.00000000	      0.00000000
      0.30350649	     -0.02485445	     -0.01467857	      0.00477560	      0.01175696	     -0.00111684	      0.00000000	      0.00000000	      0.00000000	      0.00762934	      0.01797313	      0.01797313	      0.02103109	      0.00086240	     -0.00382193	      0.00147564	      0.00442524	      0.00441805	      0.00305414	     -0.00049167	     -0.00072719	      0.00789522	      0.01450401	      0.00000000	      0.00000000	      0.00000000	      0.00000000	      0.00000000	      0.00000000	     -0.00000000	     -0.00000000	      0.00000000	      0.00000000	      0.00000000	      0.00000000	     -0.00000000	     -0.00000000	      0.00000000	      0.00000000	      0.00000000	      0.00000000	      0.00000000	      0.00000000	      0.00000000	      0.00000000	      0.00000000	      0.00000000	      0.00000000	      0.00000000	      0.00000000	      0.00000000	      0.00000000	      0.00000000	      0.00000000	      0.00000000	      0.00000000	      0.00000000	      0.00000000	      0.00000000	      0.00000000	      0.00000000	      0.00000000	      0.00000000	      0.00000000	      0.00000000	      0.00000000	      0.00000000	      0.00000000	      0.00000000	      0.00000000	      0.00000000	      0.00000000	      0.00000000
      0.30645316	     -0.02478419	     -0.01465156	      0.00477320	      0.01172994	     -0.00108049	     -0.00000000	     -0.00000000	      0.00000000	      0.00762937	      0.01795118	      0.01795118	      0.02101838	      0.00086633	     -0.00376284	      0.00149257	      0.00444508	      0.00442749	      0.00302994	     -0.00051770	     -0.00074490	      0.00787893	      0.01448827	      0.00000000	     -0.00000000	     -0.00000000	      0.00000000	      0.00000000	      0.00000000	     -0.00000000	     -0.00000000	     -0.00000000	      0.00000000	     -0.00000000	      0.00000000	     -0.00000000	      0.00000000	      0.00000000	      0.00000000	      0.00000000	      0.00000000	      0.00000000	      0.00000000	      0.00000000	      0.00000000	      0.00000000	      0.00000000	      0.00000000	      0.00000000	      0.00000000	      0.00000000	      0.00000000	      0.00000000	      0.00000000	      0.00000000	      0.00000000	      0.00000000	      0.00000000	      0.00000000	      0.00000000	      0.00000000	      0.00000000	      0.00000000	      0.00000000	      0.00000000	      0.00000000	      0.00000000	      0.00000000	      0.00000000	      0.00000000	      0.00000000	      0.00000000	      0.00000000
      0.30939983	     -0.02471795	     -0.01462611	      0.00477273	      0.01170786	     -0.00105016	     -0.00000000	     -0.00000000	     -0.00000000	      0.00762927	      0.01793309	      0.01793309	      0.02100778	      0.00087139	     -0.00371240	      0.00150646	      0.00446126	      0.00443503	      0.00300848	     -0.00054191	     -0.00076196	      0.00786538	      0.01447501	      0.00000000	     -0.00000000	     -0.00000000	     -0.00000000	      0.00000000	     -0.00000000	      0.00000000	      0.00000000	      0.00000000	      0.00000000	      0.00000000	      0.00000000	     -0.00000000	      0.00000000	      0.00000000	      0.00000000	      0.00000000	      0.00000000	      0.00000000	      0.00000000	      0.00000000	      0.00000000	      0.00000000	      0.00000000	      0.00000000	      0.00000000	      0.00000000	      0.00000000	      0.00000000	      0.00000000	      0.00000000	      0.00000000	      0.00000000	      0.00000000	      0.00000000	      0.00000000	      0.00000000	      0.00000000	      0.00000000	      0.00000000	      0.00000000	      0.00000000	      0.00000000	      0.00000000	      0.00000000	      0.00000000	      0.00000000	      0.00000000	      0.00000000	      0.00000000
      0.31234649	     -0.02465706	     -0.01460269	      0.00477396	      0.01169079	     -0.00102610	      0.00000000	      0.00000000	     -0.00000000	      0.00762908	      0.01791887	      0.01791887	      0.02099948	      0.00087720	     -0.00367070	      0.00151746	      0.00447394	      0.00444082	      0.00298983	     -0.00056404	     -0.00077808	      0.00785461	      0.01446432	      0.00000000	      0.00000000	      0.00000000	      0.00000000	     -0.00000000	      0.00000000	     -0.00000000	      0.00000000	      0.00000000	      0.00000000	      0.00000000	      0.00000000	     -0.00000000	     -0.00000000	      0.00000000	      0.00000000	      0.00000000	      0.00000000	      0.00000000	      0.00000000	      0.00000000	      0.00000000	      0.00000000	      0.00000000	      0.00000000	      0.00000000	      0.00000000	      0.00000000	      0.00000000	      0.00000000	      0.00000000	      0.00000000	      0.00000000	      0.00000000	      0.00000000	      0.00000000	      0.00000000	      0.00000000	      0.00000000	      0.00000000	      0.00000000	      0.00000000	      0.00000000	      0.00000000	      0.00000000	      0.00000000	      0.00000000	      0.00000000	      0.00000000	      0.00000000
      0.31529315	     -0.02460251	     -0.01458162	      0.00477669	      0.01167875	     -0.00100851	      0.00000000	      0.00000000	     -0.00000000	      0.00762885	      0.01790849	      0.01790849	      0.02099359	      0.00088340	     -0.00363767	      0.00152570	      0.00448334	      0.00444500	      0.00297396	     -0.00058394	     -0.00079304	      0.00784663	      0.01445620	     -0.00000000	     -0.00000000	     -0.00000000	      0.00000000	     -0.00000000	     -0.00000000	      0.00000000	      0.00000000	      0.00000000	     -0.00000000	     -0.00000000	     -0.00000000	      0.00000000	      0.00000000	      0.00000000	      0.00000000	      0.00000000	      0.00000000	      0.00000000	      0.00000000	      0.00000000	      0.00000000	      0.00000000	      0.00000000	      0.00000000	      0.00000000	      0.00000000	      0.00000000	      0.00000000	      0.00000000	      0.00000000	      0.00000000	      0.00000000	      0.00000000	      0.00000000	      0.00000000	      0.00000000	      0.00000000	      0.00000000	      0.00000000	      0.00000000	      0.00000000	      0.00000000	      0.00000000	      0.00000000	      0.00000000	      0.00000000	      0.00000000	      0.00000000	      0.00000000
      0.31823982	     -0.02455490	     -0.01456308	      0.00478075	      0.01167169	     -0.00099749	     -0.00000000	     -0.00000000	     -0.00000000	      0.00762860	      0.01790184	      0.01790184	      0.02099021	      0.00088968	     -0.00361310	      0.00153139	      0.00448971	      0.00444773	      0.00296077	     -0.00060157	     -0.00080674	      0.00784142	      0.01445065	     -0.00000000	     -0.00000000	      0.00000000	      0.00000000	     -0.00000000	     -0.00000000	      0.00000000	     -0.00000000	     -0.00000000	      0.00000000	      0.00000000	     -0.00000000	      0.00000000	     -0.00000000	      0.00000000	      0.00000000	      0.00000000	      0.00000000	      0.00000000	      0.00000000	      0.00000000	      0.00000000	      0.00000000	      0.00000000	      0.00000000	      0.00000000	      0.00000000	      0.00000000	      0.00000000	      0.00000000	      0.00000000	      0.00000000	      0.00000000	      0.00000000	      0.00000000	      0.00000000	      0.00000000	      0.00000000	      0.00000000	      0.00000000	      0.00000000	      0.00000000	      0.00000000	      0.00000000	      0.00000000	      0.00000000	      0.00000000	      0.00000000	      0.00000000	      0.00000000
      0.32118648	     -0.02451447	     -0.01454711	      0.00478601	      0.01166953	     -0.00099306	      0.00000000	      0.00000000	      0.00000000	      0.00762833	      0.01789881	      0.01789881	      0.02098940	      0.00089577	     -0.00359661	      0.00153473	      0.00449329	      0.00444916	      0.00295009	     -0.00061700	     -0.00081914	      0.00783890	      0.01444759	      0.00000000	      0.00000000	      0.00000000	      0.00000000	      0.00000000	      0.00000000	      0.00000000	     -0.00000000	      0.00000000	      0.00000000	      0.00000000	      0.00000000	      0.00000000	      0.00000000	      0.00000000	      0.00000000	      0.00000000	      0.00000000	      0.00000000	      0.00000000	      0.00000000	      0.00000000	      0.00000000	      0.00000000	      0.00000000	      0.00000000	      0.00000000	      0.00000000	      0.00000000	      0.00000000	      0.00000000	      0.00000000	      0.00000000	      0.00000000	      0.00000000	      0.00000000	      0.00000000	      0.00000000	      0.00000000	      0.00000000	      0.00000000	      0.00000000	      0.00000000	      0.00000000	      0.00000000	      0.00000000	      0.00000000	      0.00000000	      0.00000000	      0.00000000
      0.32413315	     -0.02448112	     -0.01453363	      0.00479235	      0.01167211	     -0.00099517	     -0.00000000	     -0.00000000	     -0.00000000	      0.00762807	      0.01789922	      0.01789922	      0.02099115	      0.00090149	     -0.00358772	      0.00153595	      0.00449435	      0.00444944	      0.00294167	     -0.00063039	     -0.00083029	      0.00783898	      0.01444695	     -0.00000000	      0.00000000	      0.00000000	     -0.00000000	     -0.00000000	     -0.00000000	     -0.00000000	      0.00000000	     -0.00000000	     -0.00000000	     -0.00000000	      0.00000000	     -0.00000000	     -0.00000000	      0.00000000	      0.00000000	      0.00000000	      0.00000000	      0.00000000	      0.00000000	      0.00000000	      0.00000000	      0.00000000	      0.00000000	      0.00000000	      0.00000000	      0.00000000	      0.00000000	      0.00000000	      0.00000000	      0.00000000	      0.00000000	      0.00000000	      0.00000000	      0.00000000	      0.00000000	      0.00000000	      0.00000000	      0.00000000	      0.00000000	      0.00000000	      0.00000000	      0.00000000	      0.00000000	      0.00000000	      0.00000000	      0.00000000	      0.00000000	      0.00000000	      0.00000000
      0.32707982	     -0.02445441	     -0.01452245	      0.00479969	      0.01167928	     -0.00100370	     -0.00000000	     -0.00000000	     -0.00000000	      0.00762780	      0.01790288	      0.01790288	      0.02099545	      0.00090669	     -0.00358589	      0.00153526	      0.00449315	      0.00444874	      0.00293523	     -0.00064196	     -0.00084031	      0.00784154	      0.01444859	      0.00000000	      0.00000000	      0.00000000	      0.00000000	     -0.00000000	      0.00000000	     -0.00000000	      0.00000000	      0.00000000	      0.00000000	      0.00000000	     -0.00000000	     -0.00000000	      0.00000000	      0.00000000	      0.00000000	      0.00000000	      0.00000000	      0.00000000	      0.00000000	      0.00000000	      0.00000000	      0.00000000	      0.00000000	      0.00000000	      0.00000000	      0.00000000	      0.00000000	      0.00000000	      0.00000000	      0.00000000	      0.00000000	      0.00000000	      0.00000000	      0.00000000	      0.00000000	      0.00000000	      0.00000000	      0.00000000	      0.00000000	      0.00000000	      0.00000000	      0.00000000	      0.00000000	      0.00000000	      0.00000000	      0.00000000	      0.00000000	      0.00000000	      0.00000000
      0.33002648	     -0.02443367	     -0.01451328	      0.00480797	      0.01169085	     -0.00101851	      0.00000000	     -0.00000000	      0.00000000	      0.00762751	      0.01790959	      0.01790959	      0.02100225	      0.00091129	     -0.00359049	      0.00153287	      0.00448994	      0.00444717	      0.00293047	     -0.00065201	     -0.00084937	      0.00784644	      0.01445237	      0.00000000	     -0.00000000	      0.00000000	     -0.00000000	      0.00000000	      0.00000000	      0.00000000	     -0.00000000	      0.00000000	     -0.00000000	     -0.00000000	     -0.00000000	     -0.00000000	      0.00000000	      0.00000000	      0.00000000	      0.00000000	      0.00000000	      0.00000000	      0.00000000	      0.00000000	      0.00000000	      0.00000000	      0.00000000	      0.00000000	      0.00000000	      0.00000000	      0.00000000	      0.00000000	      0.00000000	      0.00000000	      0.00000000	      0.00000000	      0.00000000	      0.00000000	      0.00000000	      0.00000000	      0.00000000	      0.00000000	      0.00000000	      0.00000000	      0.00000000	      0.00000000	      0.00000000	      0.00000000	      0.00000000	      0.00000000	      0.00000000	      0.00000000	      0.00000000
      0.33297314	     -0.02441799	     -0.01450574	      0.00481719	      0.01170661	     -0.00103938	     -0.00000000	     -0.00000000	     -0.00000000	      0.00762719	      0.01791913	      0.01791913	      0.02101147	      0.00091526	     -0.00360090	      0.00152899	      0.00448493	      0.00444486	      0.00292703	     -0.00066087	     -0.00085769	      0.00785355	      0.01445814	     -0.00000000	      0.00000000	      0.00000000	      0.00000000	      0.00000000	      0.00000000	      0.00000000	      0.00000000	      0.00000000	      0.00000000	      0.00000000	     -0.00000000	      0.00000000	      0.00000000	      0.00000000	      0.00000000	      0.00000000	      0.00000000	      0.00000000	      0.00000000	      0.00000000	      0.00000000	      0.00000000	      0.00000000	      0.00000000	      0.00000000	      0.00000000	      0.00000000	      0.00000000	      0.00000000	      0.00000000	      0.00000000	      0.00000000	      0.00000000	      0.00000000	      0.00000000	      0.00000000	      0.00000000	      0.00000000	      0.00000000	      0.00000000	      0.00000000	      0.00000000	      0.00000000	      0.00000000	      0.00000000	      0.00000000	      0.00000000	      0.00000000	      0.00000000
      0.33591981	     -0.02440634	     -0.01449943	      0.00482736	      0.01172634	     -0.00106605	      0.00000000	      0.00000000	      0.00000000	      0.00762680	      0.01793127	      0.01793127	      0.02102301	      0.00091864	     -0.00361645	      0.00152380	      0.00447833	      0.00444192	      0.00292461	     -0.00066890	     -0.00086552	      0.00786271	      0.01446574	      0.00000000	      0.00000000	     -0.00000000	     -0.00000000	      0.00000000	      0.00000000	     -0.00000000	      0.00000000	     -0.00000000	      0.00000000	      0.00000000	      0.00000000	     -0.00000000	      0.00000000	      0.00000000	      0.00000000	      0.00000000	      0.00000000	      0.00000000	      0.00000000	      0.00000000	      0.00000000	      0.00000000	      0.00000000	      0.00000000	      0.00000000	      0.00000000	      0.00000000	      0.00000000	      0.00000000	      0.00000000	      0.00000000	      0.00000000	      0.00000000	      0.00000000	      0.00000000	      0.00000000	      0.00000000	      0.00000000	      0.00000000	      0.00000000	      0.00000000	      0.00000000	      0.00000000	      0.00000000	      0.00000000	      0.00000000	      0.00000000	      0.00000000	      0.00000000
      0.33886648	     -0.02439764	     -0.01449391	      0.00483850	      0.01174978	     -0.00109818	      0.00000000	     -0.00000000	      0.00000000	      0.00762633	      0.01794580	      0.01794580	      0.02103673	      0.00092154	     -0.00363651	      0.00151746	      0.00447031	      0.00443840	      0.00292288	     -0.00067646	     -0.00087312	      0.00787374	      0.01447498	     -0.00000000	      0.00000000	      0.00000000	     -0.00000000	      0.00000000	     -0.00000000	      0.00000000	     -0.00000000	      0.00000000	      0.00000000	      0.00000000	      0.00000000	      0.00000000	     -0.00000000	      0.00000000	      0.00000000	      0.00000000	      0.00000000	      0.00000000	      0.00000000	      0.00000000	      0.00000000	      0.00000000	      0.00000000	      0.00000000	      0.00000000	      0.00000000	      0.00000000	      0.00000000	      0.00000000	      0.00000000	      0.00000000	      0.00000000	      0.00000000	      0.00000000	      0.00000000	      0.00000000	      0.00000000	      0.00000000	      0.00000000	      0.00000000	      0.00000000	      0.00000000	      0.00000000	      0.00000000	      0.00000000	      0.00000000	      0.00000000	      0.00000000	      0.00000000
      0.34181314	     -0.02439076	     -0.01448875	      0.00485066	      0.01177668	     -0.00113540	     -0.00000000	     -0.00000000	      0.00000000	      0.00762574	      0.01796251	      0.01796251	      0.02105248	      0.00092410	     -0.00366043	      0.00151009	      0.00446100	      0.00443435	      0.00292157	     -0.00068390	     -0.00088076	      0.00788650	      0.01448571	     -0.00000000	     -0.00000000	      0.00000000	      0.00000000	     -0.00000000	     -0.00000000	      0.00000000	      0.00000000	      0.00000000	      0.00000000	      0.00000000	      0.00000000	     -0.00000000	      0.00000000	      0.00000000	      0.00000000	      0.00000000	      0.00000000	      0.00000000	      0.00000000	      0.00000000	      0.00000000	      0.00000000	      0.00000000	      0.00000000	      0.00000000	      0.00000000	      0.00000000	      0.00000000	      0.00000000	      0.00000000	      0.00000000	      0.00000000	      0.00000000	      0.00000000	      0.00000000	      0.00000000	      0.00000000	      0.00000000	      0.00000000	      0.00000000	      0.00000000	      0.00000000	      0.00000000	      0.00000000	      0.00000000	      0.00000000	      0.00000000	      0.00000000	      0.00000000
      0.34475980	     -0.02438463	     -0.01448353	      0.00486392	      0.01180675	     -0.00117724	     -0.00000000	      0.00000000	     -0.00000000	      0.00762499	      0.01798117	      0.01798117	      0.02107005	      0.00092653	     -0.00368760	      0.00150180	      0.00445049	      0.00442980	      0.00292045	     -0.00069156	     -0.00088874	      0.00790081	      0.01449773	     -0.00000000	     -0.00000000	     -0.00000000	     -0.00000000	     -0.00000000	     -0.00000000	      0.00000000	      0.00000000	     -0.00000000	     -0.00000000	     -0.00000000	     -0.00000000	      0.00000000	      0.00000000	      0.00000000	      0.00000000	      0.00000000	      0.00000000	      0.00000000	      0.00000000	      0.00000000	      0.00000000	      0.00000000	      0.00000000	      0.00000000	      0.00000000	      0.00000000	      0.00000000	      0.00000000	      0.00000000	      0.00000000	      0.00000000	      0.00000000	      0.00000000	      0.00000000	      0.00000000	      0.00000000	      0.00000000	      0.00000000	      0.00000000	      0.00000000	      0.00000000	      0.00000000	      0.00000000	      0.00000000	      0.00000000	      0.00000000	      0.00000000	      0.00000000	      0.00000000
      0.34770647	     -0.02437825	     -0.01447788	      0.00487835	      0.01183969	     -0.00122318	     -0.00000000	      0.00000000	      0.00000000	      0.00762406	      0.01800160	      0.01800160	      0.02108923	      0.00092908	     -0.00371745	      0.00149266	      0.00443884	      0.00442473	      0.00291933	     -0.00069972	     -0.00089729	      0.00791650	      0.01451089	      0.00000000	      0.00000000	      0.00000000	      0.00000000	     -0.00000000	      0.00000000	     -0.00000000	      0.00000000	      0.00000000	      0.00000000	      0.00000000	     -0.00000000	      0.00000000	      0.00000000	      0.00000000	      0.00000000	      0.00000000	      0.00000000	      0.00000000	      0.00000000	      0.00000000	      0.00000000	      0.00000000	      0.00000000	      0.00000000	      0.00000000	      0.00000000	      0.00000000	      0.00000000	      0.00000000	      0.00000000	      0.00000000	      0.00000000	      0.00000000	      0.00000000	      0.00000000	      0.00000000	      0.00000000	      0.00000000	      0.00000000	      0.00000000	      0.00000000	      0.00000000	      0.00000000	      0.00000000	      0.00000000	      0.00000000	      0.00000000	      0.00000000	      0.00000000
      0.35065314	     -0.02437076	     -0.01447147	      0.00489404	      0.01187519	     -0.00127265	     -0.00000000	      0.00000000	     -0.00000000	      0.00762293	      0.01802362	      0.01802362	      0.02110977	      0.00093136	     -0.00374946	      0.00148270	      0.00442606	      0.00441911	      0.00291808	     -0.00070864	     -0.00090668	      0.00793342	      0.01452501	     -0.00000000	     -0.00000000	     -0.00000000	     -0.00000000	      0.00000000	      0.00000000	     -0.00000000	     -0.00000000	     -0.00000000	     -0.00000000	      0.00000000	      0.00000000	      0.00000000	      0.00000000	      0.00000000	      0.00000000	      0.00000000	      0.00000000	      0.00000000	      0.00000000	      0.00000000	      0.00000000	      0.00000000	      0.00000000	      0.00000000	      0.00000000	      0.00000000	      0.00000000	      0.00000000	      0.00000000	      0.00000000	      0.00000000	      0.00000000	      0.00000000	      0.00000000	      0.00000000	      0.00000000	      0.00000000	      0.00000000	      0.00000000	      0.00000000	      0.00000000	      0.00000000	      0.00000000	      0.00000000	      0.00000000	      0.00000000	      0.00000000	      0.00000000	      0.00000000
      0.35359980	     -0.02436143	     -0.01446402	      0.00491112	      0.01191298	     -0.00132508	     -0.00000000	     -0.00000000	     -0.00000000	      0.00762156	      0.01804711	      0.01804711	      0.02113146	      0.00093367	     -0.00378323	      0.00147191	      0.00441212	      0.00441285	      0.00291664	     -0.00071854	     -0.00091713	      0.00795142	      0.01453999	     -0.00000000	     -0.00000000	     -0.00000000	     -0.00000000	     -0.00000000	     -0.00000000	     -0.00000000	     -0.00000000	     -0.00000000	     -0.00000000	     -0.00000000	     -0.00000000	     -0.00000000	     -0.00000000	      0.00000000	      0.00000000	      0.00000000	      0.00000000	      0.00000000	      0.00000000	      0.00000000	      0.00000000	      0.00000000	      0.00000000	      0.00000000	      0.00000000	      0.00000000	      0.00000000	      0.00000000	      0.00000000	      0.00000000	      0.00000000	      0.00000000	      0.00000000	      0.00000000	      0.00000000	      0.00000000	      0.00000000	      0.00000000	      0.00000000	      0.00000000	      0.00000000	      0.00000000	      0.00000000	      0.00000000	      0.00000000	      0.00000000	      0.00000000	      0.00000000	      0.00000000
      0.35654646	     -0.02434971	     -0.01445533	      0.00492971	      0.01195282	     -0.00137993	      0.00000000	     -0.00000000	      0.00000000	      0.00761993	      0.01807198	      0.01807198	      0.02115404	      0.00093707	     -0.00381842	      0.00146025	      0.00439695	      0.00440587	      0.00291502	     -0.00072957	     -0.00092885	      0.00797040	      0.01455571	     -0.00000000	      0.00000000	     -0.00000000	      0.00000000	     -0.00000000	      0.00000000	     -0.00000000	     -0.00000000	     -0.00000000	      0.00000000	     -0.00000000	      0.00000000	     -0.00000000	      0.00000000	      0.00000000	      0.00000000	      0.00000000	      0.00000000	      0.00000000	      0.00000000	      0.00000000	      0.00000000	      0.00000000	      0.00000000	      0.00000000	      0.00000000	      0.00000000	      0.00000000	      0.00000000	      0.00000000	      0.00000000	      0.00000000	      0.00000000	      0.00000000	      0.00000000	      0.00000000	      0.00000000	      0.00000000	      0.00000000	      0.00000000	      0.00000000	      0.00000000	      0.00000000	      0.00000000	      0.00000000	      0.00000000	      0.00000000	      0.00000000	      0.00000000	      0.00000000
      0.35949313	     -0.02433522	     -0.01444526	      0.00494997	      0.01199453	     -0.00143667	     -0.00000000	      0.00000000	      0.00000000	      0.00761803	      0.01809822	      0.01809822	      0.02117733	      0.00094196	     -0.00385486	      0.00144761	      0.00438040	      0.00439803	      0.00291328	     -0.00074184	     -0.00094202	      0.00799029	      0.01457213	     -0.00000000	     -0.00000000	      0.00000000	     -0.00000000	      0.00000000	      0.00000000	     -0.00000000	     -0.00000000	     -0.00000000	     -0.00000000	     -0.00000000	     -0.00000000	     -0.00000000	      0.00000000	      0.00000000	      0.00000000	      0.00000000	      0.00000000	      0.00000000	      0.00000000	      0.00000000	      0.00000000	      0.00000000	      0.00000000	      0.00000000	      0.00000000	      0.00000000	      0.00000000	      0.00000000	      0.00000000	      0.00000000	      0.00000000	      0.00000000	      0.00000000	      0.00000000	      0.00000000	      0.00000000	      0.00000000	      0.00000000	      0.00000000	      0.00000000	      0.00000000	      0.00000000	      0.00000000	      0.00000000	      0.00000000	      0.00000000	      0.00000000	      0.00000000	      0.00000000
      0.36243980	     -0.02431777	     -0.01443375	      0.00497207	      0.01203795	     -0.00149483	      0.00000000	      0.00000000	      0.00000000	      0.00761585	      0.01812586	      0.01812586	      0.02120112	      0.00094875	     -0.00389246	      0.00143388	      0.00436230	      0.00438919	      0.00291155	     -0.00075541	     -0.00095677	      0.00801105	      0.01458922	      0.00000000	      0.00000000	     -0.00000000	      0.00000000	      0.00000000	      0.00000000	      0.00000000	     -0.00000000	     -0.00000000	     -0.00000000	      0.00000000	      0.00000000	      0.00000000	     -0.00000000	      0.00000000	      0.00000000	      0.00000000	      0.00000000	      0.00000000	      0.00000000	      0.00000000	      0.00000000	      0.00000000	      0.00000000	      0.00000000	      0.00000000	      0.00000000	      0.00000000	      0.00000000	      0.00000000	      0.00000000	      0.00000000	      0.00000000	      0.00000000	      0.00000000	      0.00000000	      0.00000000	      0.00000000	      0.00000000	      0.00000000	      0.00000000	      0.00000000	      0.00000000	      0.00000000	      0.00000000	      0.00000000	      0.00000000	      0.00000000	      0.00000000	      0.00000000
      0.36538646	     -0.02429735	     -0.01442080	      0.00499615	      0.01208298	     -0.00155399	      0.00000000	     -0.00000000	      0.00000000	      0.00761336	      0.01815495	      0.01815495	      0.02122526	      0.00095783	     -0.00393123	      0.00141891	      0.00434246	      0.00437918	      0.00291002	     -0.00077028	     -0.00097322	      0.00803265	      0.01460701	      0.00000000	     -0.00000000	      0.00000000	     -0.00000000	      0.00000000	      0.00000000	      0.00000000	     -0.00000000	      0.00000000	      0.00000000	      0.00000000	      0.00000000	      0.00000000	      0.00000000	      0.00000000	      0.00000000	      0.00000000	      0.00000000	      0.00000000	      0.00000000	      0.00000000	      0.00000000	      0.00000000	      0.00000000	      0.00000000	      0.00000000	      0.00000000	      0.00000000	      0.00000000	      0.00000000	      0.00000000	      0.00000000	      0.00000000	      0.00000000	      0.00000000	      0.00000000	      0.00000000	      0.00000000	      0.00000000	      0.00000000	      0.00000000	      0.00000000	      0.00000000	      0.00000000	      0.00000000	      0.00000000	      0.00000000	      0.00000000	      0.00000000	      0.00000000
      0.36833312	     -0.02427408	     -0.01440649	      0.00502237	      0.01212953	     -0.00161375	     -0.00000000	      0.00000000	     -0.00000000	      0.00761057	      0.01818558	      0.01818558	      0.02124958	      0.00096960	     -0.00397126	      0.00140252	      0.00432068	      0.00436785	      0.00290892	     -0.00078640	     -0.00099144	      0.00805510	      0.01462552	      0.00000000	     -0.00000000	      0.00000000	     -0.00000000	     -0.00000000	      0.00000000	     -0.00000000	      0.00000000	     -0.00000000	     -0.00000000	     -0.00000000	     -0.00000000	      0.00000000	     -0.00000000	      0.00000000	      0.00000000	      0.00000000	      0.00000000	      0.00000000	      0.00000000	      0.00000000	      0.00000000	      0.00000000	      0.00000000	      0.00000000	      0.00000000	      0.00000000	      0.00000000	      0.00000000	      0.00000000	      0.00000000	      0.00000000	      0.00000000	      0.00000000	      0.00000000	      0.00000000	      0.00000000	      0.00000000	      0.00000000	      0.00000000	      0.00000000	      0.00000000	      0.00000000	      0.00000000	      0.00000000	      0.00000000	      0.00000000	      0.00000000	      0.00000000	      0.00000000
      0.37127979	     -0.02424828	     -0.01439096	      0.00505083	      0.01217752	     -0.00167374	     -0.00000000	      0.00000000	     -0.00000000	      0.00760747	      0.01821784	      0.01821784	      0.02127394	      0.00098436	     -0.00401268	      0.00138456	      0.00429677	      0.00435504	      0.00290849	     -0.00080366	     -0.00101143	      0.00807841	      0.01464482	      0.00000000	     -0.00000000	      0.00000000	     -0.00000000	     -0.00000000	     -0.00000000	     -0.00000000	     -0.00000000	     -0.00000000	      0.00000000	      0.00000000	     -0.00000000	      0.00000000	     -0.00000000	      0.00000000	      0.00000000	      0.00000000	      0.00000000	      0.00000000	      0.00000000	      0.00000000	      0.00000000	      0.00000000	      0.00000000	      0.00000000	      0.00000000	      0.00000000	      0.00000000	      0.00000000	      0.00000000	      0.00000000	      0.00000000	      0.00000000	      0.00000000	      0.00000000	      0.00000000	      0.00000000	      0.00000000	      0.00000000	      0.00000000	      0.00000000	      0.00000000	      0.00000000	      0.00000000	      0.00000000	      0.00000000	      0.00000000	      0.00000000	      0.00000000	      0.00000000
      0.37422646	     -0.02422036	     -0.01437439	      0.00508160	      0.01222688	     -0.00173362	     -0.00000000	     -0.00000000	     -0.00000000	      0.00760406	      0.01825180	      0.01825180	      0.02129821	      0.00100239	     -0.00405566	      0.00136489	      0.00427054	      0.00434061	      0.00290902	     -0.00082191	     -0.00103316	      0.00810260	      0.01466496	      0.00000000	      0.00000000	      0.00000000	      0.00000000	      0.00000000	      0.00000000	     -0.00000000	     -0.00000000	     -0.00000000	      0.00000000	     -0.00000000	     -0.00000000	     -0.00000000	     -0.00000000	      0.00000000	      0.00000000	      0.00000000	      0.00000000	      0.00000000	      0.00000000	      0.00000000	      0.00000000	      0.00000000	      0.00000000	      0.00000000	      0.00000000	      0.00000000	      0.00000000	      0.00000000	      0.00000000	      0.00000000	      0.00000000	      0.00000000	      0.00000000	      0.00000000	      0.00000000	      0.00000000	      0.00000000	      0.00000000	      0.00000000	      0.00000000	      0.00000000	      0.00000000	      0.00000000	      0.00000000	      0.00000000	      0.00000000	      0.00000000	      0.00000000	      0.00000000
      0.37717312	     -0.02419089	     -0.01435705	      0.00511469	      0.01227755	     -0.00179314	     -0.00000000	     -0.00000000	     -0.00000000	      0.00760035	      0.01828752	      0.01828752	      0.02132227	      0.00102387	     -0.00410041	      0.00134338	      0.00424185	      0.00432445	      0.00291079	     -0.00084096	     -0.00105655	      0.00812769	      0.01468601	     -0.00000000	      0.00000000	      0.00000000	      0.00000000	      0.00000000	      0.00000000	      0.00000000	      0.00000000	     -0.00000000	      0.00000000	      0.00000000	     -0.00000000	     -0.00000000	     -0.00000000	      0.00000000	      0.00000000	      0.00000000	      0.00000000	      0.00000000	      0.00000000	      0.00000000	      0.00000000	      0.00000000	      0.00000000	      0.00000000	      0.00000000	      0.00000000	      0.00000000	      0.00000000	      0.00000000	      0.00000000	      0.00000000	      0.00000000	      0.00000000	      0.00000000	      0.00000000	      0.00000000	      0.00000000	      0.00000000	      0.00000000	      0.00000000	      0.00000000	      0.00000000	      0.00000000	      0.00000000	      0.00000000	      0.00000000	      0.00000000	      0.00000000	      0.00000000
      0.38011978	     -0.02416050	     -0.01433921	      0.00515008	      0.01232947	     -0.00185210	     -0.00000000	     -0.00000000	      0.00000000	      0.00759636	      0.01832505	      0.01832505	      0.02134602	      0.00104888	     -0.00414714	      0.00131993	      0.00421061	      0.00430650	      0.00291408	     -0.00086057	     -0.00108147	      0.00815369	      0.01470801	      0.00000000	     -0.00000000	      0.00000000	     -0.00000000	      0.00000000	      0.00000000	     -0.00000000	      0.00000000	     -0.00000000	      0.00000000	     -0.00000000	      0.00000000	     -0.00000000	     -0.00000000	      0.00000000	      0.00000000	      0.00000000	      0.00000000	      0.00000000	      0.00000000	      0.00000000	      0.00000000	      0.00000000	      0.00000000	      0.00000000	      0.00000000	      0.00000000	      0.00000000	      0.00000000	      0.00000000	      0.00000000	      0.00000000	      0.00000000	      0.00000000	      0.00000000	      0.00000000	      0.00000000	      0.00000000	      0.00000000	      0.00000000	      0.00000000	      0.00000000	      0.00000000	      0.00000000	      0.00000000	      0.00000000	      0.00000000	      0.00000000	      0.00000000	      0.00000000
      0.38306645	     -0.02412991	     -0.01432119	      0.00518764	      0.01238260	     -0.00191041	      0.00000000	      0.00000000	      0.00000000	      0.00759209	      0.01836438	      0.01836438	      0.02136937	      0.00107738	     -0.00419609	      0.00129448	      0.00417675	      0.00428670	      0.00291913	     -0.00088050	     -0.00110772	      0.00818064	      0.01473101	      0.00000000	      0.00000000	      0.00000000	     -0.00000000	      0.00000000	      0.00000000	      0.00000000	      0.00000000	     -0.00000000	      0.00000000	      0.00000000	      0.00000000	     -0.00000000	     -0.00000000	      0.00000000	      0.00000000	      0.00000000	      0.00000000	      0.00000000	      0.00000000	      0.00000000	      0.00000000	      0.00000000	      0.00000000	      0.00000000	      0.00000000	      0.00000000	      0.00000000	      0.00000000	      0.00000000	      0.00000000	      0.00000000	      0.00000000	      0.00000000	      0.00000000	      0.00000000	      0.00000000	      0.00000000	      0.00000000	      0.00000000	      0.00000000	      0.00000000	      0.00000000	      0.00000000	      0.00000000	      0.00000000	      0.00000000	      0.00000000	      0.00000000	      0.00000000
      0.38601312	     -0.02409989	     -0.01430333	      0.00522722	      0.01243691	     -0.00196807	      0.00000000	      0.00000000	     -0.00000000	      0.00758755	      0.01840547	      0.01840547	      0.02139227	      0.00110919	     -0.00424746	      0.00126702	      0.00414026	      0.00426507	      0.00292615	     -0.00090044	     -0.00113508	      0.00820856	      0.01475505	     -0.00000000	     -0.00000000	     -0.00000000	     -0.00000000	     -0.00000000	      0.00000000	     -0.00000000	     -0.00000000	      0.00000000	     -0.00000000	     -0.00000000	     -0.00000000	     -0.00000000	     -0.00000000	      0.00000000	      0.00000000	      0.00000000	      0.00000000	      0.00000000	      0.00000000	      0.00000000	      0.00000000	      0.00000000	      0.00000000	      0.00000000	      0.00000000	      0.00000000	      0.00000000	      0.00000000	      0.00000000	      0.00000000	      0.00000000	      0.00000000	      0.00000000	      0.00000000	      0.00000000	      0.00000000	      0.00000000	      0.00000000	      0.00000000	      0.00000000	      0.00000000	      0.00000000	      0.00000000	      0.00000000	      0.00000000	      0.00000000	      0.00000000	      0.00000000	      0.00000000
      0.38895978	     -0.02407121	     -0.01428595	      0.00526855	      0.01249235	     -0.00202518	      0.00000000	     -0.00000000	      0.00000000	      0.00758275	      0.01844823	      0.01844823	      0.02141467	      0.00114402	     -0.00430141	      0.00123759	      0.00410123	      0.00424168	      0.00293530	     -0.00092011	     -0.00116326	      0.00823743	      0.01478009	     -0.00000000	      0.00000000	     -0.00000000	     -0.00000000	     -0.00000000	     -0.00000000	      0.00000000	     -0.00000000	     -0.00000000	      0.00000000	     -0.00000000	     -0.00000000	      0.00000000	      0.00000000	      0.00000000	      0.00000000	      0.00000000	      0.00000000	      0.00000000	      0.00000000	      0.00000000	      0.00000000	      0.00000000	      0.00000000	      0.00000000	      0.00000000	      0.00000000	      0.00000000	      0.00000000	      0.00000000	      0.00000000	      0.00000000	      0.00000000	      0.00000000	      0.00000000	      0.00000000	      0.00000000	      0.00000000	      0.00000000	      0.00000000	      0.00000000	      0.00000000	      0.00000000	      0.00000000	      0.00000000	      0.00000000	      0.00000000	      0.00000000	      0.00000000	      0.00000000
      0.39190644	     -0.02404465	     -0.01426939	      0.00531131	      0.01254882	     -0.00208184	     -0.00000000	     -0.00000000	     -0.00000000	      0.00757769	      0.01849249	      0.01849249	      0.02143651	      0.00118142	     -0.00435802	      0.00120631	      0.00405980	      0.00421662	      0.00294665	     -0.00093918	     -0.00119194	      0.00826723	      0.01480610	     -0.00000000	     -0.00000000	     -0.00000000	     -0.00000000	     -0.00000000	     -0.00000000	     -0.00000000	     -0.00000000	     -0.00000000	      0.00000000	     -0.00000000	     -0.00000000	     -0.00000000	      0.00000000	      0.00000000	      0.00000000	      0.00000000	      0.00000000	      0.00000000	      0.00000000	      0.00000000	      0.00000000	      0.00000000	      0.00000000	      0.00000000	      0.00000000	      0.00000000	      0.00000000	      0.00000000	      0.00000000	      0.00000000	      0.00000000	      0.00000000	      0.00000000	      0.00000000	      0.00000000	      0.00000000	      0.00000000	      0.00000000	      0.00000000	      0.00000000	      0.00000000	      0.00000000	      0.00000000	      0.00000000	      0.00000000	      0.00000000	      0.00000000	      0.00000000	      0.00000000
      0.39485311	     -0.02402092	     -0.01425395	      0.00535507	      0.01260620	     -0.00213822	     -0.00000000	     -0.00000000	     -0.00000000	      0.00757239	      0.01853800	      0.01853800	      0.02145775	      0.00122081	     -0.00441728	      0.00117335	      0.00401620	      0.00419010	      0.00296023	     -0.00095734	     -0.00122073	      0.00829790	      0.01483297	      0.00000000	      0.00000000	      0.00000000	      0.00000000	      0.00000000	     -0.00000000	      0.00000000	     -0.00000000	      0.00000000	      0.00000000	     -0.00000000	      0.00000000	      0.00000000	     -0.00000000	      0.00000000	      0.00000000	      0.00000000	      0.00000000	      0.00000000	      0.00000000	      0.00000000	      0.00000000	      0.00000000	      0.00000000	      0.00000000	      0.00000000	      0.00000000	      0.00000000	      0.00000000	      0.00000000	      0.00000000	      0.00000000	      0.00000000	      0.00000000	      0.00000000	      0.00000000	      0.00000000	      0.00000000	      0.00000000	      0.00000000	      0.00000000	      0.00000000	      0.00000000	      0.00000000	      0.00000000	      0.00000000	      0.00000000	      0.00000000	      0.00000000	      0.00000000
      0.39779978	     -0.02400070	     -0.01423991	      0.00539936	      0.01266428	     -0.00219448	      0.00000000	     -0.00000000	      0.00000000	      0.00756686	      0.01858444	      0.01858444	      0.02147835	      0.00126149	     -0.00447904	      0.00113899	      0.00397076	      0.00416235	      0.00297595	     -0.00097427	     -0.00124924	      0.00832929	      0.01486054	      0.00000000	      0.00000000	      0.00000000	     -0.00000000	      0.00000000	      0.00000000	     -0.00000000	      0.00000000	     -0.00000000	      0.00000000	      0.00000000	      0.00000000	      0.00000000	     -0.00000000	      0.00000000	      0.00000000	      0.00000000	      0.00000000	      0.00000000	      0.00000000	      0.00000000	      0.00000000	      0.00000000	      0.00000000	      0.00000000	      0.00000000	      0.00000000	      0.00000000	      0.00000000	      0.00000000	      0.00000000	      0.00000000	      0.00000000	      0.00000000	      0.00000000	      0.00000000	      0.00000000	      0.00000000	      0.00000000	      0.00000000	      0.00000000	      0.00000000	      0.00000000	      0.00000000	      0.00000000	      0.00000000	      0.00000000	      0.00000000	      0.00000000	      0.00000000
      0.40074644	     -0.02398453	     -0.01422752	      0.00544360	      0.01272281	     -0.00225078	      0.00000000	     -0.00000000	      0.00000000	      0.00756109	      0.01863145	      0.01863145	      0.02149826	      0.00130263	     -0.00454304	      0.00110354	      0.00392390	      0.00413368	      0.00299364	     -0.00098966	     -0.00127702	      0.00836126	      0.01488861	     -0.00000000	     -0.00000000	      0.00000000	     -0.00000000	     -0.00000000	     -0.00000000	     -0.00000000	     -0.00000000	     -0.00000000	      0.00000000	     -0.00000000	     -0.00000000	      0.00000000	     -0.00000000	      0.00000000	      0.00000000	      0.00000000	      0.00000000	      0.00000000	      0.00000000	      0.00000000	      0.00000000	      0.00000000	      0.00000000	      0.00000000	      0.00000000	      0.00000000	      0.00000000	      0.00000000	      0.00000000	      0.00000000	      0.00000000	      0.00000000	      0.00000000	      0.00000000	      0.00000000	      0.00000000	      0.00000000	      0.00000000	      0.00000000	      0.00000000	      0.00000000	      0.00000000	      0.00000000	      0.00000000	      0.00000000	      0.00000000	      0.00000000	      0.00000000	      0.00000000
      0.40369310	     -0.02397286	     -0.01421695	      0.00548721	      0.01278147	     -0.00230725	      0.00000000	     -0.00000000	      0.00000000	      0.00755511	      0.01867858	      0.01867858	      0.02151746	      0.00134334	     -0.00460889	      0.00106741	      0.00387611	      0.00410445	      0.00301304	     -0.00100323	     -0.00130361	      0.00839357	      0.01491694	      0.00000000	     -0.00000000	     -0.00000000	     -0.00000000	     -0.00000000	     -0.00000000	     -0.00000000	      0.00000000	     -0.00000000	      0.00000000	     -0.00000000	      0.00000000	      0.00000000	      0.00000000	      0.00000000	      0.00000000	      0.00000000	      0.00000000	      0.00000000	      0.00000000	      0.00000000	      0.00000000	      0.00000000	      0.00000000	      0.00000000	      0.00000000	      0.00000000	      0.00000000	      0.00000000	      0.00000000	      0.00000000	      0.00000000	      0.00000000	      0.00000000	      0.00000000	      0.00000000	      0.00000000	      0.00000000	      0.00000000	      0.00000000	      0.00000000	      0.00000000	      0.00000000	      0.00000000	      0.00000000	      0.00000000	      0.00000000	      0.00000000	      0.00000000	      0.00000000
      0.40663977	     -0.02396596	     -0.01420833	      0.00552957	      0.01283994	     -0.00236405	      0.00000000	      0.00000000	     -0.00000000	      0.00754891	      0.01872539	      0.01872539	      0.02153598	      0.00138268	     -0.00467612	      0.00103105	      0.00382794	      0.00407507	      0.00303380	     -0.00101472	     -0.00132856	      0.00842600	      0.01494528	     -0.00000000	     -0.00000000	     -0.00000000	     -0.00000000	     -0.00000000	     -0.00000000	      0.00000000	     -0.00000000	     -0.00000000	     -0.00000000	     -0.00000000	      0.00000000	      0.00000000	     -0.00000000	      0.00000000	      0.00000000	      0.00000000	      0.00000000	      0.00000000	      0.00000000	      0.00000000	      0.00000000	      0.00000000	      0.00000000	      0.00000000	      0.00000000	      0.00000000	      0.00000000	      0.00000000	      0.00000000	      0.00000000	      0.00000000	      0.00000000	      0.00000000	      0.00000000	      0.00000000	      0.00000000	      0.00000000	      0.00000000	      0.00000000	      0.00000000	      0.00000000	      0.00000000	      0.00000000	      0.00000000	      0.00000000	      0.00000000	      0.00000000	      0.00000000	      0.00000000
      0.40958644	     -0.02396395	     -0.01420171	      0.00557009	      0.01289787	     -0.00242134	      0.00000000	      0.00000000	      0.00000000	      0.00754252	      0.01877145	      0.01877145	      0.02155388	      0.00141968	     -0.00474419	      0.00099491	      0.00377996	      0.00404594	      0.00305550	     -0.00102392	     -0.00135143	      0.00845830	      0.01497338	     -0.00000000	      0.00000000	     -0.00000000	     -0.00000000	      0.00000000	      0.00000000	      0.00000000	     -0.00000000	      0.00000000	      0.00000000	      0.00000000	      0.00000000	     -0.00000000	     -0.00000000	      0.00000000	      0.00000000	      0.00000000	      0.00000000	      0.00000000	      0.00000000	      0.00000000	      0.00000000	      0.00000000	      0.00000000	      0.00000000	      0.00000000	      0.00000000	      0.00000000	      0.00000000	      0.00000000	      0.00000000	      0.00000000	      0.00000000	      0.00000000	      0.00000000	      0.00000000	      0.00000000	      0.00000000	      0.00000000	      0.00000000	      0.00000000	      0.00000000	      0.00000000	      0.00000000	      0.00000000	      0.00000000	      0.00000000	      0.00000000	      0.00000000	      0.00000000
      0.41253310	     -0.02396675	     -0.01419705	      0.00560820	      0.01295494	     -0.00247930	     -0.00000000	     -0.00000000	      0.00000000	      0.00753593	      0.01881632	      0.01881632	      0.02157128	      0.00145339	     -0.00481248	      0.00095950	      0.00373277	      0.00401753	      0.00307766	     -0.00103070	     -0.00137182	      0.00849019	      0.01500100	     -0.00000000	     -0.00000000	      0.00000000	      0.00000000	     -0.00000000	      0.00000000	      0.00000000	      0.00000000	     -0.00000000	     -0.00000000	     -0.00000000	     -0.00000000	      0.00000000	     -0.00000000	      0.00000000	      0.00000000	      0.00000000	      0.00000000	      0.00000000	      0.00000000	      0.00000000	      0.00000000	      0.00000000	      0.00000000	      0.00000000	      0.00000000	      0.00000000	      0.00000000	      0.00000000	      0.00000000	      0.00000000	      0.00000000	      0.00000000	      0.00000000	      0.00000000	      0.00000000	      0.00000000	      0.00000000	      0.00000000	      0.00000000	      0.00000000	      0.00000000	      0.00000000	      0.00000000	      0.00000000	      0.00000000	      0.00000000	      0.00000000	      0.00000000	      0.00000000
      0.41547976	     -0.02397415	     -0.01419427	      0.00564337	      0.01301081	     -0.00253809	     -0.00000000	     -0.00000000	      0.00000000	      0.00752915	      0.01885961	      0.01885961	      0.02158834	      0.00148290	     -0.00488035	      0.00092532	      0.00368699	      0.00399026	      0.00309973	     -0.00103495	     -0.00138936	      0.00852140	      0.01502790	      0.00000000	      0.00000000	      0.00000000	     -0.00000000	      0.00000000	      0.00000000	      0.00000000	     -0.00000000	     -0.00000000	     -0.00000000	      0.00000000	      0.00000000	      0.00000000	      0.00000000	      0.00000000	      0.00000000	      0.00000000	      0.00000000	      0.00000000	      0.00000000	      0.00000000	      0.00000000	      0.00000000	      0.00000000	      0.00000000	      0.00000000	      0.00000000	      0.00000000	      0.00000000	      0.00000000	      0.00000000	      0.00000000	      0.00000000	      0.00000000	      0.00000000	      0.00000000	      0.00000000	      0.00000000	      0.00000000	      0.00000000	      0.00000000	      0.00000000	      0.00000000	      0.00000000	      0.00000000	      0.00000000	      0.00000000	      0.00000000	      0.00000000	      0.00000000
      0.41842643	     -0.02398576	     -0.01419320	      0.00567513	      0.01306516	     -0.00259782	     -0.00000000	     -0.00000000	     -0.00000000	      0.00752219	      0.01890092	      0.01890092	      0.02160526	      0.00150741	     -0.00494709	      0.00089285	      0.00364321	      0.00396458	      0.00312115	     -0.00103664	     -0.00140373	      0.00855168	      0.01505387	      0.00000000	      0.00000000	     -0.00000000	      0.00000000	     -0.00000000	     -0.00000000	      0.00000000	     -0.00000000	     -0.00000000	      0.00000000	      0.00000000	      0.00000000	      0.00000000	      0.00000000	      0.00000000	      0.00000000	      0.00000000	      0.00000000	      0.00000000	      0.00000000	      0.00000000	      0.00000000	      0.00000000	      0.00000000	      0.00000000	      0.00000000	      0.00000000	      0.00000000	      0.00000000	      0.00000000	      0.00000000	      0.00000000	      0.00000000	      0.00000000	      0.00000000	      0.00000000	      0.00000000	      0.00000000	      0.00000000	      0.00000000	      0.00000000	      0.00000000	      0.00000000	      0.00000000	      0.00000000	      0.00000000	      0.00000000	      0.00000000	      0.00000000	      0.00000000
      0.42137310	     -0.02400105	     -0.01419363	      0.00570307	      0.01311769	     -0.00265857	      0.00000000	      0.00000000	      0.00000000	      0.00751505	      0.01893991	      0.01893991	      0.02162223	      0.00152620	     -0.00501204	      0.00086257	      0.00360201	      0.00394088	      0.00314136	     -0.00103581	     -0.00141468	      0.00858077	      0.01507872	      0.00000000	      0.00000000	     -0.00000000	     -0.00000000	     -0.00000000	      0.00000000	     -0.00000000	     -0.00000000	     -0.00000000	      0.00000000	      0.00000000	     -0.00000000	     -0.00000000	      0.00000000	      0.00000000	      0.00000000	      0.00000000	      0.00000000	      0.00000000	      0.00000000	      0.00000000	      0.00000000	      0.00000000	      0.00000000	      0.00000000	      0.00000000	      0.00000000	      0.00000000	      0.00000000	      0.00000000	      0.00000000	      0.00000000	      0.00000000	      0.00000000	      0.00000000	      0.00000000	      0.00000000	      0.00000000	      0.00000000	      0.00000000	      0.00000000	      0.00000000	      0.00000000	      0.00000000	      0.00000000	      0.00000000	      0.00000000	      0.00000000	      0.00000000	      0.00000000
      0.42431976	     -0.02401940	     -0.01419532	      0.00572689	      0.01316811	     -0.00272037	      0.00000000	      0.00000000	     -0.00000000	      0.00750776	      0.01897626	      0.01897626	      0.02163949	      0.00153873	     -0.00507454	      0.00083488	      0.00356388	      0.00391952	      0.00315984	     -0.00103255	     -0.00142204	      0.00860844	      0.01510228	      0.00000000	      0.00000000	      0.00000000	      0.00000000	     -0.00000000	     -0.00000000	     -0.00000000	     -0.00000000	     -0.00000000	     -0.00000000	      0.00000000	      0.00000000	     -0.00000000	      0.00000000	      0.00000000	      0.00000000	      0.00000000	      0.00000000	      0.00000000	      0.00000000	      0.00000000	      0.00000000	      0.00000000	      0.00000000	      0.00000000	      0.00000000	      0.00000000	      0.00000000	      0.00000000	      0.00000000	      0.00000000	      0.00000000	      0.00000000	      0.00000000	      0.00000000	      0.00000000	      0.00000000	      0.00000000	      0.00000000	      0.00000000	      0.00000000	      0.00000000	      0.00000000	      0.00000000	      0.00000000	      0.00000000	      0.00000000	      0.00000000	      0.00000000	      0.00000000
      0.42726642	     -0.02404010	     -0.01419798	      0.00574634	      0.01321618	     -0.00278317	     -0.00000000	     -0.00000000	      0.00000000	      0.00750032	      0.01900969	      0.01900969	      0.02165721	      0.00154461	     -0.00513397	      0.00081015	      0.00352929	      0.00390081	      0.00317610	     -0.00102699	     -0.00142572	      0.00863447	      0.01512438	      0.00000000	     -0.00000000	     -0.00000000	     -0.00000000	     -0.00000000	     -0.00000000	     -0.00000000	     -0.00000000	     -0.00000000	     -0.00000000	      0.00000000	     -0.00000000	     -0.00000000	     -0.00000000	      0.00000000	      0.00000000	      0.00000000	      0.00000000	      0.00000000	      0.00000000	      0.00000000	      0.00000000	      0.00000000	      0.00000000	      0.00000000	      0.00000000	      0.00000000	      0.00000000	      0.00000000	      0.00000000	      0.00000000	      0.00000000	      0.00000000	      0.00000000	      0.00000000	      0.00000000	      0.00000000	      0.00000000	      0.00000000	      0.00000000	      0.00000000	      0.00000000	      0.00000000	      0.00000000	      0.00000000	      0.00000000	      0.00000000	      0.00000000	      0.00000000	      0.00000000
      0.43021309	     -0.02406242	     -0.01420136	      0.00576128	      0.01326167	     -0.00284690	     -0.00000000	     -0.00000000	      0.00000000	      0.00749275	      0.01903993	      0.01903993	      0.02167557	      0.00154366	     -0.00518981	      0.00078863	      0.00349856	      0.00388498	      0.00318975	     -0.00101932	     -0.00142569	      0.00865870	      0.01514490	      0.00000000	     -0.00000000	      0.00000000	      0.00000000	      0.00000000	      0.00000000	      0.00000000	      0.00000000	      0.00000000	      0.00000000	     -0.00000000	      0.00000000	      0.00000000	      0.00000000	      0.00000000	      0.00000000	      0.00000000	      0.00000000	      0.00000000	      0.00000000	      0.00000000	      0.00000000	      0.00000000	      0.00000000	      0.00000000	      0.00000000	      0.00000000	      0.00000000	      0.00000000	      0.00000000	      0.00000000	      0.00000000	      0.00000000	      0.00000000	      0.00000000	      0.00000000	      0.00000000	      0.00000000	      0.00000000	      0.00000000	      0.00000000	      0.00000000	      0.00000000	      0.00000000	      0.00000000	      0.00000000	      0.00000000	      0.00000000	      0.00000000	      0.00000000
      0.43315975	     -0.02408562	     -0.01420515	      0.00577167	      0.01330444	     -0.00291143	      0.00000000	      0.00000000	     -0.00000000	      0.00748508	      0.01906680	      0.01906680	      0.02169467	      0.00153585	     -0.00524168	      0.00077053	      0.00347194	      0.00387215	      0.00320049	     -0.00100979	     -0.00142205	      0.00868102	      0.01516372	      0.00000000	      0.00000000	      0.00000000	      0.00000000	      0.00000000	      0.00000000	      0.00000000	     -0.00000000	      0.00000000	      0.00000000	      0.00000000	      0.00000000	     -0.00000000	      0.00000000	      0.00000000	      0.00000000	      0.00000000	      0.00000000	      0.00000000	      0.00000000	      0.00000000	      0.00000000	      0.00000000	      0.00000000	      0.00000000	      0.00000000	      0.00000000	      0.00000000	      0.00000000	      0.00000000	      0.00000000	      0.00000000	      0.00000000	      0.00000000	      0.00000000	      0.00000000	      0.00000000	      0.00000000	      0.00000000	      0.00000000	      0.00000000	      0.00000000	      0.00000000	      0.00000000	      0.00000000	      0.00000000	      0.00000000	      0.00000000	      0.00000000	      0.00000000
      0.43610642	     -0.02410899	     -0.01420909	      0.00577756	      0.01334441	     -0.00297666	      0.00000000	      0.00000000	     -0.00000000	      0.00747732	      0.01909014	      0.01909014	      0.02171457	      0.00152135	     -0.00528929	      0.00075591	      0.00344953	      0.00386240	      0.00320812	     -0.00099865	     -0.00141495	      0.00870136	      0.01518072	      0.00000000	      0.00000000	     -0.00000000	      0.00000000	     -0.00000000	      0.00000000	     -0.00000000	     -0.00000000	      0.00000000	     -0.00000000	     -0.00000000	     -0.00000000	      0.00000000	     -0.00000000	      0.00000000	      0.00000000	      0.00000000	      0.00000000	      0.00000000	      0.00000000	      0.00000000	      0.00000000	      0.00000000	      0.00000000	      0.00000000	      0.00000000	      0.00000000	      0.00000000	      0.00000000	      0.00000000	      0.00000000	      0.00000000	      0.00000000	      0.00000000	      0.00000000	      0.00000000	      0.00000000	      0.00000000	      0.00000000	      0.00000000	      0.00000000	      0.00000000	      0.00000000	      0.00000000	      0.00000000	      0.00000000	      0.00000000	      0.00000000	      0.00000000	      0.00000000
      0.43905308	     -0.02413185	     -0.01421291	      0.00577912	      0.01338157	     -0.00304247	      0.00000000	     -0.00000000	      0.00000000	      0.00746946	      0.01910985	      0.01910985	      0.02173528	      0.00150049	     -0.00533251	      0.00074476	      0.00343132	      0.00385567	      0.00321252	     -0.00098620	     -0.00140466	      0.00871970	      0.01519584	      0.00000000	     -0.00000000	     -0.00000000	     -0.00000000	     -0.00000000	     -0.00000000	     -0.00000000	      0.00000000	      0.00000000	     -0.00000000	     -0.00000000	      0.00000000	      0.00000000	     -0.00000000	      0.00000000	      0.00000000	      0.00000000	      0.00000000	      0.00000000	      0.00000000	      0.00000000	      0.00000000	      0.00000000	      0.00000000	      0.00000000	      0.00000000	      0.00000000	      0.00000000	      0.00000000	      0.00000000	      0.00000000	      0.00000000	      0.00000000	      0.00000000	      0.00000000	      0.00000000	      0.00000000	      0.00000000	      0.00000000	      0.00000000	      0.00000000	      0.00000000	      0.00000000	      0.00000000	      0.00000000	      0.00000000	      0.00000000	      0.00000000	      0.00000000	      0.00000000
      0.44199975	     -0.02415360	     -0.01421637	      0.00577657	      0.01341599	     -0.00310873	      0.00000000	     -0.00000000	     -0.00000000	      0.00746152	      0.01912587	      0.01912587	      0.02175673	      0.00147375	     -0.00537133	      0.00073697	      0.00341718	      0.00385185	      0.00321373	     -0.00097274	     -0.00139148	      0.00873611	      0.01520899	      0.00000000	     -0.00000000	      0.00000000	      0.00000000	     -0.00000000	     -0.00000000	      0.00000000	      0.00000000	      0.00000000	     -0.00000000	      0.00000000	      0.00000000	     -0.00000000	     -0.00000000	      0.00000000	      0.00000000	      0.00000000	      0.00000000	      0.00000000	      0.00000000	      0.00000000	      0.00000000	      0.00000000	      0.00000000	      0.00000000	      0.00000000	      0.00000000	      0.00000000	      0.00000000	      0.00000000	      0.00000000	      0.00000000	      0.00000000	      0.00000000	      0.00000000	      0.00000000	      0.00000000	      0.00000000	      0.00000000	      0.00000000	      0.00000000	      0.00000000	      0.00000000	      0.00000000	      0.00000000	      0.00000000	      0.00000000	      0.00000000	      0.00000000	      0.00000000
      0.44494641	     -0.02417372	     -0.01421926	      0.00577024	      0.01344777	     -0.00317531	     -0.00000000	      0.00000000	      0.00000000	      0.00745347	      0.01913823	      0.01913823	      0.02177878	      0.00144174	     -0.00540587	      0.00073233	      0.00340685	      0.00385073	      0.00321183	     -0.00095859	     -0.00137581	      0.00875065	      0.01522014	     -0.00000000	     -0.00000000	      0.00000000	      0.00000000	     -0.00000000	     -0.00000000	      0.00000000	      0.00000000	     -0.00000000	      0.00000000	     -0.00000000	     -0.00000000	     -0.00000000	      0.00000000	      0.00000000	      0.00000000	      0.00000000	      0.00000000	      0.00000000	      0.00000000	      0.00000000	      0.00000000	      0.00000000	      0.00000000	      0.00000000	      0.00000000	      0.00000000	      0.00000000	      0.00000000	      0.00000000	      0.00000000	      0.00000000	      0.00000000	      0.00000000	      0.00000000	      0.00000000	      0.00000000	      0.00000000	      0.00000000	      0.00000000	      0.00000000	      0.00000000	      0.00000000	      0.00000000	      0.00000000	      0.00000000	      0.00000000	      0.00000000	      0.00000000	      0.00000000
      0.44789308	     -0.02419175	     -0.01422140	      0.00576051	      0.01347711	     -0.00324209	      0.00000000	      0.00000000	     -0.00000000	      0.00744531	      0.01914700	      0.01914700	      0.02180125	      0.00140518	     -0.00543639	      0.00073055	      0.00339999	      0.00385202	      0.00320702	     -0.00094405	     -0.00135806	      0.00876347	      0.01522926	      0.00000000	      0.00000000	      0.00000000	      0.00000000	      0.00000000	      0.00000000	      0.00000000	      0.00000000	      0.00000000	     -0.00000000	      0.00000000	     -0.00000000	      0.00000000	     -0.00000000	      0.00000000	      0.00000000	      0.00000000	      0.00000000	      0.00000000	      0.00000000	      0.00000000	      0.00000000	      0.00000000	      0.00000000	      0.00000000	      0.00000000	      0.00000000	      0.00000000	      0.00000000	      0.00000000	      0.00000000	      0.00000000	      0.00000000	      0.00000000	      0.00000000	      0.00000000	      0.00000000	      0.00000000	      0.00000000	      0.00000000	      0.00000000	      0.00000000	      0.00000000	      0.00000000	      0.00000000	      0.00000000	      0.00000000	      0.00000000	      0.00000000	      0.00000000
      0.45083974	     -0.02420736	     -0.01422263	      0.00574787	      0.01350424	     -0.00330895	      0.00000000	      0.00000000	      0.00000000	      0.00743701	      0.01915233	      0.01915233	      0.02182390	      0.00136488	     -0.00546322	      0.00073127	      0.00339614	      0.00385538	      0.00319959	     -0.00092940	     -0.00133870	      0.00877475	      0.01523635	      0.00000000	      0.00000000	      0.00000000	      0.00000000	      0.00000000	      0.00000000	     -0.00000000	     -0.00000000	      0.00000000	      0.00000000	      0.00000000	     -0.00000000	      0.00000000	      0.00000000	      0.00000000	      0.00000000	      0.00000000	      0.00000000	      0.00000000	      0.00000000	      0.00000000	      0.00000000	      0.00000000	      0.00000000	      0.00000000	      0.00000000	      0.00000000	      0.00000000	      0.00000000	      0.00000000	      0.00000000	      0.00000000	      0.00000000	      0.00000000	      0.00000000	      0.00000000	      0.00000000	      0.00000000	      0.00000000	      0.00000000	      0.00000000	      0.00000000	      0.00000000	      0.00000000	      0.00000000	      0.00000000	      0.00000000	      0.00000000	      0.00000000	      0.00000000
      0.45378641	     -0.02422025	     -0.01422282	      0.00573281	      0.01352944	     -0.00337575	     -0.00000000	     -0.00000000	     -0.00000000	      0.00742855	      0.01915446	      0.01915446	      0.02184649	      0.00132170	     -0.00548679	      0.00073406	      0.00339477	      0.00386042	      0.00318986	     -0.00091494	     -0.00131824	      0.00878468	      0.01524147	     -0.00000000	     -0.00000000	     -0.00000000	     -0.00000000	     -0.00000000	     -0.00000000	      0.00000000	      0.00000000	     -0.00000000	     -0.00000000	     -0.00000000	     -0.00000000	     -0.00000000	     -0.00000000	      0.00000000	      0.00000000	      0.00000000	      0.00000000	      0.00000000	      0.00000000	      0.00000000	      0.00000000	      0.00000000	      0.00000000	      0.00000000	      0.00000000	      0.00000000	      0.00000000	      0.00000000	      0.00000000	      0.00000000	      0.00000000	      0.00000000	      0.00000000	      0.00000000	      0.00000000	      0.00000000	      0.00000000	      0.00000000	      0.00000000	      0.00000000	      0.00000000	      0.00000000	      0.00000000	      0.00000000	      0.00000000	      0.00000000	      0.00000000	      0.00000000	      0.00000000
      0.45673307	     -0.02423023	     -0.01422186	      0.00571592	      0.01355301	     -0.00344236	     -0.00000000	     -0.00000000	      0.00000000	      0.00741989	      0.01915370	      0.01915370	      0.02186873	      0.00127657	     -0.00550756	      0.00073849	      0.00339531	      0.00386671	      0.00317821	     -0.00090092	     -0.00129716	      0.00879349	      0.01524470	      0.00000000	     -0.00000000	      0.00000000	     -0.00000000	     -0.00000000	     -0.00000000	     -0.00000000	     -0.00000000	     -0.00000000	     -0.00000000	     -0.00000000	     -0.00000000	     -0.00000000	     -0.00000000	      0.00000000	      0.00000000	      0.00000000	      0.00000000	      0.00000000	      0.00000000	      0.00000000	      0.00000000	      0.00000000	      0.00000000	      0.00000000	      0.00000000	      0.00000000	      0.00000000	      0.00000000	      0.00000000	      0.00000000	      0.00000000	      0.00000000	      0.00000000	      0.00000000	      0.00000000	      0.00000000	      0.00000000	      0.00000000	      0.00000000	      0.00000000	      0.00000000	      0.00000000	      0.00000000	      0.00000000	      0.00000000	      0.00000000	      0.00000000	      0.00000000	      0.00000000
      0.45967974	     -0.02423713	     -0.01421966	      0.00569777	      0.01357528	     -0.00350864	     -0.00000000	     -0.00000000	     -0.00000000	      0.00741101	      0.01915041	      0.01915041	      0.02189040	      0.00123041	     -0.00552602	      0.00074406	      0.00339716	      0.00387380	      0.00316502	     -0.00088760	     -0.00127599	      0.00880142	      0.01524616	      0.00000000	     -0.00000000	      0.00000000	     -0.00000000	     -0.00000000	     -0.00000000	     -0.00000000	     -0.00000000	     -0.00000000	     -0.00000000	      0.00000000	     -0.00000000	      0.00000000	      0.00000000	      0.00000000	      0.00000000	      0.00000000	      0.00000000	      0.00000000	      0.00000000	      0.00000000	      0.00000000	      0.00000000	      0.00000000	      0.00000000	      0.00000000	      0.00000000	      0.00000000	      0.00000000	      0.00000000	      0.00000000	      0.00000000	      0.00000000	      0.00000000	      0.00000000	      0.00000000	      0.00000000	      0.00000000	      0.00000000	      0.00000000	      0.00000000	      0.00000000	      0.00000000	      0.00000000	      0.00000000	      0.00000000	      0.00000000	      0.00000000	      0.00000000	      0.00000000
      0.46262640	     -0.02424087	     -0.01421614	      0.00567899	      0.01359658	     -0.00357445	     -0.00000000	      0.00000000	      0.00000000	      0.00740188	      0.01914502	      0.01914502	      0.02191127	      0.00118409	     -0.00554263	      0.00075033	      0.00339975	      0.00388128	      0.00315066	     -0.00087522	     -0.00125520	      0.00880870	      0.01524604	      0.00000000	      0.00000000	      0.00000000	     -0.00000000	      0.00000000	      0.00000000	      0.00000000	     -0.00000000	     -0.00000000	     -0.00000000	     -0.00000000	      0.00000000	     -0.00000000	      0.00000000	      0.00000000	      0.00000000	      0.00000000	      0.00000000	      0.00000000	      0.00000000	      0.00000000	      0.00000000	      0.00000000	      0.00000000	      0.00000000	      0.00000000	      0.00000000	      0.00000000	      0.00000000	      0.00000000	      0.00000000	      0.00000000	      0.00000000	      0.00000000	      0.00000000	      0.00000000	      0.00000000	      0.00000000	      0.00000000	      0.00000000	      0.00000000	      0.00000000	      0.00000000	      0.00000000	      0.00000000	      0.00000000	      0.00000000	      0.00000000	      0.00000000	      0.00000000
      0.46557307	     -0.02424135	     -0.01421123	      0.00566013	      0.01361723	     -0.00363967	      0.00000000	      0.00000000	      0.00000000	      0.00739247	      0.01913799	      0.01913799	      0.02193116	      0.00113842	     -0.00555780	      0.00075688	      0.00340254	      0.00388876	      0.00313546	     -0.00086400	     -0.00123525	      0.00881555	      0.01524453	      0.00000000	     -0.00000000	     -0.00000000	     -0.00000000	      0.00000000	     -0.00000000	      0.00000000	     -0.00000000	     -0.00000000	      0.00000000	      0.00000000	      0.00000000	     -0.00000000	     -0.00000000	      0.00000000	      0.00000000	      0.00000000	      0.00000000	      0.00000000	      0.00000000	      0.00000000	      0.00000000	      0.00000000	      0.00000000	      0.00000000	      0.00000000	      0.00000000	      0.00000000	      0.00000000	      0.00000000	      0.00000000	      0.00000000	      0.00000000	      0.00000000	      0.00000000	      0.00000000	      0.00000000	      0.00000000	      0.00000000	      0.00000000	      0.00000000	      0.00000000	      0.00000000	      0.00000000	      0.00000000	      0.00000000	      0.00000000	      0.00000000	      0.00000000	      0.00000000
      0.46851973	     -0.02423853	     -0.01420486	      0.00564173	      0.01363750	     -0.00370416	      0.00000000	      0.00000000	      0.00000000	      0.00738277	      0.01912977	      0.01912977	      0.02194997	      0.00109411	     -0.00557182	      0.00076336	      0.00340507	      0.00389589	      0.00311968	     -0.00085415	     -0.00121655	      0.00882217	      0.01524184	      0.00000000	      0.00000000	      0.00000000	      0.00000000	      0.00000000	      0.00000000	      0.00000000	      0.00000000	     -0.00000000	      0.00000000	      0.00000000	      0.00000000	     -0.00000000	      0.00000000	      0.00000000	      0.00000000	      0.00000000	      0.00000000	      0.00000000	      0.00000000	      0.00000000	      0.00000000	      0.00000000	      0.00000000	      0.00000000	      0.00000000	      0.00000000	      0.00000000	      0.00000000	      0.00000000	      0.00000000	      0.00000000	      0.00000000	      0.00000000	      0.00000000	      0.00000000	      0.00000000	      0.00000000	      0.00000000	      0.00000000	      0.00000000	      0.00000000	      0.00000000	      0.00000000	      0.00000000	      0.00000000	      0.00000000	      0.00000000	      0.00000000	      0.00000000
      0.47146640	     -0.02423232	     -0.01419695	      0.00562426	      0.01365762	     -0.00376778	     -0.00000000	      0.00000000	     -0.00000000	      0.00737276	      0.01912078	      0.01912078	      0.02196761	      0.00105176	     -0.00558487	      0.00076950	      0.00340700	      0.00390242	      0.00310352	     -0.00084589	     -0.00119948	      0.00882869	      0.01523816	      0.00000000	     -0.00000000	     -0.00000000	     -0.00000000	     -0.00000000	      0.00000000	     -0.00000000	     -0.00000000	     -0.00000000	      0.00000000	      0.00000000	      0.00000000	     -0.00000000	      0.00000000	      0.00000000	      0.00000000	      0.00000000	      0.00000000	      0.00000000	      0.00000000	      0.00000000	      0.00000000	      0.00000000	      0.00000000	      0.00000000	      0.00000000	      0.00000000	      0.00000000	      0.00000000	      0.00000000	      0.00000000	      0.00000000	      0.00000000	      0.00000000	      0.00000000	      0.00000000	      0.00000000	      0.00000000	      0.00000000	      0.00000000	      0.00000000	      0.00000000	      0.00000000	      0.00000000	      0.00000000	      0.00000000	      0.00000000	      0.00000000	      0.00000000	      0.00000000
      0.47441307	     -0.02422266	     -0.01418741	      0.00560813	      0.01367775	     -0.00383037	      0.00000000	      0.00000000	      0.00000000	      0.00736241	      0.01911139	      0.01911139	      0.02198404	      0.00101183	     -0.00559699	      0.00077512	      0.00340811	      0.00390815	      0.00308705	     -0.00083943	     -0.00118435	      0.00883523	      0.01523367	      0.00000000	      0.00000000	      0.00000000	      0.00000000	      0.00000000	      0.00000000	      0.00000000	      0.00000000	      0.00000000	      0.00000000	      0.00000000	      0.00000000	      0.00000000	      0.00000000	      0.00000000	      0.00000000	      0.00000000	      0.00000000	      0.00000000	      0.00000000	      0.00000000	      0.00000000	      0.00000000	      0.00000000	      0.00000000	      0.00000000	      0.00000000	      0.00000000	      0.00000000	      0.00000000	      0.00000000	      0.00000000	      0.00000000	      0.00000000	      0.00000000	      0.00000000	      0.00000000	      0.00000000	      0.00000000	      0.00000000	      0.00000000	      0.00000000	      0.00000000	      0.00000000	      0.00000000	      0.00000000	      0.00000000	      0.00000000	      0.00000000	      0.00000000
      0.47735973	     -0.02420942	     -0.01417614	      0.00559365	      0.01369795	     -0.00389175	     -0.00000000	      0.00000000	      0.00000000	      0.00735174	      0.01910192	      0.01910192	      0.02199925	      0.00097467	     -0.00560804	      0.00078016	      0.00340830	      0.00391300	      0.00307028	     -0.00083500	     -0.00117145	      0.00884182	      0.01522850	      0.00000000	      0.00000000	     -0.00000000	     -0.00000000	      0.00000000	     -0.00000000	      0.00000000	      0.00000000	     -0.00000000	      0.00000000	      0.00000000	     -0.00000000	      0.00000000	      0.00000000	      0.00000000	      0.00000000	      0.00000000	      0.00000000	      0.00000000	      0.00000000	      0.00000000	      0.00000000	      0.00000000	      0.00000000	      0.00000000	      0.00000000	      0.00000000	      0.00000000	      0.00000000	      0.00000000	      0.00000000	      0.00000000	      0.00000000	      0.00000000	      0.00000000	      0.00000000	      0.00000000	      0.00000000	      0.00000000	      0.00000000	      0.00000000	      0.00000000	      0.00000000	      0.00000000	      0.00000000	      0.00000000	      0.00000000	      0.00000000	      0.00000000	      0.00000000
      0.48030639	     -0.02419247	     -0.01416303	      0.00558106	      0.01371822	     -0.00395170	     -0.00000000	     -0.00000000	     -0.00000000	      0.00734074	      0.01909256	      0.01909256	      0.02201324	      0.00094050	     -0.00561774	      0.00078465	      0.00340763	      0.00391695	      0.00305311	     -0.00083284	     -0.00116102	      0.00884845	      0.01522274	     -0.00000000	      0.00000000	      0.00000000	      0.00000000	      0.00000000	      0.00000000	      0.00000000	      0.00000000	      0.00000000	      0.00000000	      0.00000000	      0.00000000	     -0.00000000	      0.00000000	      0.00000000	      0.00000000	      0.00000000	      0.00000000	      0.00000000	      0.00000000	      0.00000000	      0.00000000	      0.00000000	      0.00000000	      0.00000000	      0.00000000	      0.00000000	      0.00000000	      0.00000000	      0.00000000	      0.00000000	      0.00000000	      0.00000000	      0.00000000	      0.00000000	      0.00000000	      0.00000000	      0.00000000	      0.00000000	      0.00000000	      0.00000000	      0.00000000	      0.00000000	      0.00000000	      0.00000000	      0.00000000	      0.00000000	      0.00000000	      0.00000000	      0.00000000
      0.48325306	     -0.02417164	     -0.01414796	      0.00557049	      0.01373847	     -0.00401000	     -0.00000000	      0.00000000	     -0.00000000	      0.00732941	      0.01908344	      0.01908344	      0.02202600	      0.00090940	     -0.00562566	      0.00078873	      0.00340629	      0.00392008	      0.00303533	     -0.00083319	     -0.00115325	      0.00885506	      0.01521640	     -0.00000000	     -0.00000000	      0.00000000	      0.00000000	      0.00000000	      0.00000000	      0.00000000	      0.00000000	      0.00000000	     -0.00000000	     -0.00000000	     -0.00000000	     -0.00000000	     -0.00000000	      0.00000000	      0.00000000	      0.00000000	      0.00000000	      0.00000000	      0.00000000	      0.00000000	      0.00000000	      0.00000000	      0.00000000	      0.00000000	      0.00000000	      0.00000000	      0.00000000	      0.00000000	      0.00000000	      0.00000000	      0.00000000	      0.00000000	      0.00000000	      0.00000000	      0.00000000	      0.00000000	      0.00000000	      0.00000000	      0.00000000	      0.00000000	      0.00000000	      0.00000000	      0.00000000	      0.00000000	      0.00000000	      0.00000000	      0.00000000	      0.00000000	      0.00000000
      0.48619973	     -0.02414675	     -0.01413080	      0.00556200	      0.01375851	     -0.00406636	     -0.00000000	     -0.00000000	      0.00000000	      0.00731776	      0.01907456	      0.01907456	      0.02203752	      0.00088136	     -0.00563121	      0.00079264	      0.00340459	      0.00392255	      0.00301669	     -0.00083630	     -0.00114828	      0.00886150	      0.01520943	      0.00000000	     -0.00000000	     -0.00000000	      0.00000000	      0.00000000	      0.00000000	      0.00000000	      0.00000000	     -0.00000000	      0.00000000	     -0.00000000	     -0.00000000	     -0.00000000	      0.00000000	      0.00000000	      0.00000000	      0.00000000	      0.00000000	      0.00000000	      0.00000000	      0.00000000	      0.00000000	      0.00000000	      0.00000000	      0.00000000	      0.00000000	      0.00000000	      0.00000000	      0.00000000	      0.00000000	      0.00000000	      0.00000000	      0.00000000	      0.00000000	      0.00000000	      0.00000000	      0.00000000	      0.00000000	      0.00000000	      0.00000000	      0.00000000	      0.00000000	      0.00000000	      0.00000000	      0.00000000	      0.00000000	      0.00000000	      0.00000000	      0.00000000	      0.00000000
      0.48914639	     -0.02411762	     -0.01411144	      0.00555553	      0.01377808	     -0.00412052	      0.00000000	     -0.00000000	      0.00000000	      0.00730581	      0.01906584	      0.01906584	      0.02204777	      0.00085625	     -0.00563376	      0.00079667	      0.00340295	      0.00392458	      0.00299686	     -0.00084238	     -0.00114621	      0.00886760	      0.01520171	      0.00000000	      0.00000000	     -0.00000000	      0.00000000	     -0.00000000	     -0.00000000	      0.00000000	     -0.00000000	     -0.00000000	     -0.00000000	      0.00000000	      0.00000000	     -0.00000000	     -0.00000000	      0.00000000	      0.00000000	      0.00000000	      0.00000000	      0.00000000	      0.00000000	      0.00000000	      0.00000000	      0.00000000	      0.00000000	      0.00000000	      0.00000000	      0.00000000	      0.00000000	      0.00000000	      0.00000000	      0.00000000	      0.00000000	      0.00000000	      0.00000000	      0.00000000	      0.00000000	      0.00000000	      0.00000000	      0.00000000	      0.00000000	      0.00000000	      0.00000000	      0.00000000	      0.00000000	      0.00000000	      0.00000000	      0.00000000	      0.00000000	      0.00000000	      0.00000000
      0.49209306	     -0.02408410	     -0.01408977	      0.00555098	      0.01379684	     -0.00417211	      0.00000000	     -0.00000000	      0.00000000	      0.00729360	      0.01905710	      0.01905710	      0.02205669	      0.00083385	     -0.00563258	      0.00080120	      0.00340188	      0.00392645	      0.00297548	     -0.00085164	     -0.00114705	      0.00887312	      0.01519306	      0.00000000	     -0.00000000	     -0.00000000	      0.00000000	      0.00000000	     -0.00000000	     -0.00000000	     -0.00000000	     -0.00000000	      0.00000000	     -0.00000000	      0.00000000	      0.00000000	      0.00000000	      0.00000000	      0.00000000	      0.00000000	      0.00000000	      0.00000000	      0.00000000	      0.00000000	      0.00000000	      0.00000000	      0.00000000	      0.00000000	      0.00000000	      0.00000000	      0.00000000	      0.00000000	      0.00000000	      0.00000000	      0.00000000	      0.00000000	      0.00000000	      0.00000000	      0.00000000	      0.00000000	      0.00000000	      0.00000000	      0.00000000	      0.00000000	      0.00000000	      0.00000000	      0.00000000	      0.00000000	      0.00000000	      0.00000000	      0.00000000	      0.00000000	      0.00000000
      0.49503972	     -0.02404604	     -0.01406574	      0.00554814	      0.01381441	     -0.00422081	     -0.00000000	      0.00000000	      0.00000000	      0.00728115	      0.01904811	      0.01904811	      0.02206419	      0.00081391	     -0.00562696	      0.00080662	      0.00340194	      0.00392848	      0.00295221	     -0.00086421	     -0.00115079	      0.00887781	      0.01518326	     -0.00000000	     -0.00000000	      0.00000000	      0.00000000	     -0.00000000	     -0.00000000	      0.00000000	     -0.00000000	     -0.00000000	      0.00000000	      0.00000000	      0.00000000	      0.00000000	      0.00000000	      0.00000000	      0.00000000	      0.00000000	      0.00000000	      0.00000000	      0.00000000	      0.00000000	      0.00000000	      0.00000000	      0.00000000	      0.00000000	      0.00000000	      0.00000000	      0.00000000	      0.00000000	      0.00000000	      0.00000000	      0.00000000	      0.00000000	      0.00000000	      0.00000000	      0.00000000	      0.00000000	      0.00000000	      0.00000000	      0.00000000	      0.00000000	      0.00000000	      0.00000000	      0.00000000	      0.00000000	      0.00000000	      0.00000000	      0.00000000	      0.00000000	      0.00000000
      0.49798639	     -0.02400341	     -0.01403931	      0.00554678	      0.01383033	     -0.00426618	      0.00000000	     -0.00000000	     -0.00000000	      0.00726852	      0.01903859	      0.01903859	      0.02207015	      0.00079610	     -0.00561621	      0.00081335	      0.00340373	      0.00393102	      0.00292670	     -0.00088019	     -0.00115735	      0.00888139	      0.01517207	     -0.00000000	     -0.00000000	     -0.00000000	     -0.00000000	     -0.00000000	     -0.00000000	     -0.00000000	     -0.00000000	     -0.00000000	     -0.00000000	     -0.00000000	     -0.00000000	     -0.00000000	     -0.00000000	      0.00000000	      0.00000000	      0.00000000	      0.00000000	      0.00000000	      0.00000000	      0.00000000	      0.00000000	      0.00000000	      0.00000000	      0.00000000	      0.00000000	      0.00000000	      0.00000000	      0.00000000	      0.00000000	      0.00000000	      0.00000000	      0.00000000	      0.00000000	      0.00000000	      0.00000000	      0.00000000	      0.00000000	      0.00000000	      0.00000000	      0.00000000	      0.00000000	      0.00000000	      0.00000000	      0.00000000	      0.00000000	      0.00000000	      0.00000000	      0.00000000	      0.00000000
      0.50093305	     -0.02395623	     -0.01401055	      0.00554658	      0.01384410	     -0.00430777	      0.00000000	      0.00000000	      0.00000000	      0.00725579	      0.01902820	      0.01902820	      0.02207444	      0.00078010	     -0.00559969	      0.00082178	      0.00340784	      0.00393442	      0.00289869	     -0.00089958	     -0.00116655	      0.00888355	      0.01515922	      0.00000000	     -0.00000000	      0.00000000	     -0.00000000	     -0.00000000	      0.00000000	     -0.00000000	     -0.00000000	     -0.00000000	      0.00000000	     -0.00000000	     -0.00000000	     -0.00000000	     -0.00000000	      0.00000000	      0.00000000	      0.00000000	      0.00000000	      0.00000000	      0.00000000	      0.00000000	      0.00000000	      0.00000000	      0.00000000	      0.00000000	      0.00000000	      0.00000000	      0.00000000	      0.00000000	      0.00000000	      0.00000000	      0.00000000	      0.00000000	      0.00000000	      0.00000000	      0.00000000	      0.00000000	      0.00000000	      0.00000000	      0.00000000	      0.00000000	      0.00000000	      0.00000000	      0.00000000	      0.00000000	      0.00000000	      0.00000000	      0.00000000	      0.00000000	      0.00000000
      0.50387971	     -0.02390464	     -0.01397956	      0.00554723	      0.01385524	     -0.00434507	      0.00000000	      0.00000000	      0.00000000	      0.00724305	      0.01901665	      0.01901665	      0.02207690	      0.00076559	     -0.00557689	      0.00083228	      0.00341482	      0.00393901	      0.00286800	     -0.00092231	     -0.00117821	      0.00888398	      0.01514450	     -0.00000000	     -0.00000000	      0.00000000	      0.00000000	      0.00000000	      0.00000000	      0.00000000	      0.00000000	      0.00000000	      0.00000000	      0.00000000	      0.00000000	      0.00000000	      0.00000000	      0.00000000	      0.00000000	      0.00000000	      0.00000000	      0.00000000	      0.00000000	      0.00000000	      0.00000000	      0.00000000	      0.00000000	      0.00000000	      0.00000000	      0.00000000	      0.00000000	      0.00000000	      0.00000000	      0.00000000	      0.00000000	      0.00000000	      0.00000000	      0.00000000	      0.00000000	      0.00000000	      0.00000000	      0.00000000	      0.00000000	      0.00000000	      0.00000000	      0.00000000	      0.00000000	      0.00000000	      0.00000000	      0.00000000	      0.00000000	      0.00000000	      0.00000000
      0.50682638	     -0.02384888	     -0.01394654	      0.00554839	      0.01386323	     -0.00437755	      0.00000000	      0.00000000	      0.00000000	      0.00723043	      0.01900366	      0.01900366	      0.02207736	      0.00075226	     -0.00554745	      0.00084516	      0.00342520	      0.00394510	      0.00283454	     -0.00094820	     -0.00119205	      0.00888242	      0.01512770	     -0.00000000	      0.00000000	     -0.00000000	      0.00000000	      0.00000000	      0.00000000	     -0.00000000	     -0.00000000	     -0.00000000	     -0.00000000	     -0.00000000	     -0.00000000	      0.00000000	      0.00000000	      0.00000000	      0.00000000	      0.00000000	      0.00000000	      0.00000000	      0.00000000	      0.00000000	      0.00000000	      0.00000000	      0.00000000	      0.00000000	      0.00000000	      0.00000000	      0.00000000	      0.00000000	      0.00000000	      0.00000000	      0.00000000	      0.00000000	      0.00000000	      0.00000000	      0.00000000	      0.00000000	      0.00000000	      0.00000000	      0.00000000	      0.00000000	      0.00000000	      0.00000000	      0.00000000	      0.00000000	      0.00000000	      0.00000000	      0.00000000	      0.00000000	      0.00000000
      0.50977304	     -0.02378934	     -0.01391176	      0.00554972	      0.01386758	     -0.00440461	     -0.00000000	     -0.00000000	      0.00000000	      0.00721809	      0.01898898	      0.01898898	      0.02207567	      0.00073985	     -0.00551115	      0.00086064	      0.00343938	      0.00395299	      0.00279834	     -0.00097700	     -0.00120776	      0.00887858	      0.01510870	     -0.00000000	     -0.00000000	     -0.00000000	     -0.00000000	     -0.00000000	     -0.00000000	     -0.00000000	      0.00000000	     -0.00000000	     -0.00000000	     -0.00000000	     -0.00000000	     -0.00000000	      0.00000000	      0.00000000	      0.00000000	      0.00000000	      0.00000000	      0.00000000	      0.00000000	      0.00000000	      0.00000000	      0.00000000	      0.00000000	      0.00000000	      0.00000000	      0.00000000	      0.00000000	      0.00000000	      0.00000000	      0.00000000	      0.00000000	      0.00000000	      0.00000000	      0.00000000	      0.00000000	      0.00000000	      0.00000000	      0.00000000	      0.00000000	      0.00000000	      0.00000000	      0.00000000	      0.00000000	      0.00000000	      0.00000000	      0.00000000	      0.00000000	      0.00000000	      0.00000000
      0.51271971	     -0.02372653	     -0.01387561	      0.00555087	      0.01386782	     -0.00442566	     -0.00000000	     -0.00000000	     -0.00000000	      0.00720620	      0.01897243	      0.01897243	      0.02207170	      0.00072813	     -0.00546793	      0.00087887	      0.00345771	      0.00396288	      0.00275957	     -0.00100834	     -0.00122498	      0.00887225	      0.01508745	     -0.00000000	     -0.00000000	      0.00000000	     -0.00000000	      0.00000000	      0.00000000	     -0.00000000	      0.00000000	     -0.00000000	      0.00000000	     -0.00000000	      0.00000000	      0.00000000	      0.00000000	      0.00000000	      0.00000000	      0.00000000	      0.00000000	      0.00000000	      0.00000000	      0.00000000	      0.00000000	      0.00000000	      0.00000000	      0.00000000	      0.00000000	      0.00000000	      0.00000000	      0.00000000	      0.00000000	      0.00000000	      0.00000000	      0.00000000	      0.00000000	      0.00000000	      0.00000000	      0.00000000	      0.00000000	      0.00000000	      0.00000000	      0.00000000	      0.00000000	      0.00000000	      0.00000000	      0.00000000	      0.00000000	      0.00000000	      0.00000000	      0.00000000	      0.00000000
      0.51566638	     -0.02366108	     -0.01383852	      0.00555155	      0.01386357	     -0.00444015	      0.00000000	     -0.00000000	     -0.00000000	      0.00719497	      0.01895391	      0.01895391	      0.02206538	      0.00071695	     -0.00541797	      0.00089992	      0.00348036	      0.00397494	      0.00271854	     -0.00104178	     -0.00124332	      0.00886326	      0.01506401	      0.00000000	     -0.00000000	      0.00000000	      0.00000000	      0.00000000	     -0.00000000	     -0.00000000	     -0.00000000	      0.00000000	     -0.00000000	      0.00000000	     -0.00000000	      0.00000000	      0.00000000	      0.00000000	      0.00000000	      0.00000000	      0.00000000	      0.00000000	      0.00000000	      0.00000000	      0.00000000	      0.00000000	      0.00000000	      0.00000000	      0.00000000	      0.00000000	      0.00000000	      0.00000000	      0.00000000	      0.00000000	      0.00000000	      0.00000000	      0.00000000	      0.00000000	      0.00000000	      0.00000000	      0.00000000	      0.00000000	      0.00000000	      0.00000000	      0.00000000	      0.00000000	      0.00000000	      0.00000000	      0.00000000	      0.00000000	      0.00000000	      0.00000000	      0.00000000
      0.51861304	     -0.02359367	     -0.01380094	      0.00555151	      0.01385463	     -0.00444770	      0.00000000	      0.00000000	     -0.00000000	      0.00718458	      0.01893343	      0.01893343	      0.02205670	      0.00070620	     -0.00536169	      0.00092367	      0.00350731	      0.00398920	      0.00267566	     -0.00107682	     -0.00126241	      0.00885156	      0.01503856	     -0.00000000	      0.00000000	      0.00000000	      0.00000000	     -0.00000000	     -0.00000000	     -0.00000000	     -0.00000000	     -0.00000000	      0.00000000	     -0.00000000	      0.00000000	     -0.00000000	     -0.00000000	      0.00000000	      0.00000000	      0.00000000	      0.00000000	      0.00000000	      0.00000000	      0.00000000	      0.00000000	      0.00000000	      0.00000000	      0.00000000	      0.00000000	      0.00000000	      0.00000000	      0.00000000	      0.00000000	      0.00000000	      0.00000000	      0.00000000	      0.00000000	      0.00000000	      0.00000000	      0.00000000	      0.00000000	      0.00000000	      0.00000000	      0.00000000	      0.00000000	      0.00000000	      0.00000000	      0.00000000	      0.00000000	      0.00000000	      0.00000000	      0.00000000	      0.00000000
      0.52155971	     -0.02352502	     -0.01376336	      0.00555062	      0.01384094	     -0.00444810	      0.00000000	      0.00000000	      0.00000000	      0.00717520	      0.01891114	      0.01891114	      0.02204573	      0.00069586	     -0.00529973	      0.00094991	      0.00353836	      0.00400558	      0.00263145	     -0.00111293	     -0.00128190	      0.00883720	      0.01501139	     -0.00000000	      0.00000000	     -0.00000000	     -0.00000000	      0.00000000	     -0.00000000	     -0.00000000	      0.00000000	      0.00000000	      0.00000000	     -0.00000000	      0.00000000	     -0.00000000	     -0.00000000	      0.00000000	      0.00000000	      0.00000000	      0.00000000	      0.00000000	      0.00000000	      0.00000000	      0.00000000	      0.00000000	      0.00000000	      0.00000000	      0.00000000	      0.00000000	      0.00000000	      0.00000000	      0.00000000	      0.00000000	      0.00000000	      0.00000000	      0.00000000	      0.00000000	      0.00000000	      0.00000000	      0.00000000	      0.00000000	      0.00000000	      0.00000000	      0.00000000	      0.00000000	      0.00000000	      0.00000000	      0.00000000	      0.00000000	      0.00000000	      0.00000000	      0.00000000
      0.52450637	     -0.02345602	     -0.01372629	      0.00554879	      0.01382276	     -0.00444150	      0.00000000	      0.00000000	      0.00000000	      0.00716697	      0.01888734	      0.01888734	      0.02203271	      0.00068597	     -0.00523318	      0.00097819	      0.00357295	      0.00402383	      0.00258660	     -0.00114947	     -0.00130139	      0.00882040	      0.01498297	      0.00000000	     -0.00000000	      0.00000000	      0.00000000	      0.00000000	      0.00000000	     -0.00000000	      0.00000000	      0.00000000	      0.00000000	      0.00000000	     -0.00000000	      0.00000000	      0.00000000	      0.00000000	      0.00000000	      0.00000000	      0.00000000	      0.00000000	      0.00000000	      0.00000000	      0.00000000	      0.00000000	      0.00000000	      0.00000000	      0.00000000	      0.00000000	      0.00000000	      0.00000000	      0.00000000	      0.00000000	      0.00000000	      0.00000000	      0.00000000	      0.00000000	      0.00000000	      0.00000000	      0.00000000	      0.00000000	      0.00000000	      0.00000000	      0.00000000	      0.00000000	      0.00000000	      0.00000000	      0.00000000	      0.00000000	      0.00000000	      0.00000000	      0.00000000
      0.52745303	     -0.02338781	     -0.01369040	      0.00554590	      0.01380041	     -0.00442818	     -0.00000000	      0.00000000	      0.00000000	      0.00715998	      0.01886231	      0.01886231	      0.02201790	      0.00067650	     -0.00516332	      0.00100800	      0.00361044	      0.00404366	      0.00254193	     -0.00118567	     -0.00132041	      0.00880148	      0.01495380	     -0.00000000	      0.00000000	      0.00000000	      0.00000000	      0.00000000	      0.00000000	     -0.00000000	      0.00000000	     -0.00000000	      0.00000000	     -0.00000000	      0.00000000	      0.00000000	      0.00000000	      0.00000000	      0.00000000	      0.00000000	      0.00000000	      0.00000000	      0.00000000	      0.00000000	      0.00000000	      0.00000000	      0.00000000	      0.00000000	      0.00000000	      0.00000000	      0.00000000	      0.00000000	      0.00000000	      0.00000000	      0.00000000	      0.00000000	      0.00000000	      0.00000000	      0.00000000	      0.00000000	      0.00000000	      0.00000000	      0.00000000	      0.00000000	      0.00000000	      0.00000000	      0.00000000	      0.00000000	      0.00000000	      0.00000000	      0.00000000	      0.00000000	      0.00000000
      0.53039970	     -0.02332169	     -0.01365643	      0.00554174	      0.01377411	     -0.00440826	     -0.00000000	     -0.00000000	     -0.00000000	      0.00715439	      0.01883627	      0.01883627	      0.02200156	      0.00066737	     -0.00509133	      0.00103891	      0.00365026	      0.00406480	      0.00249826	     -0.00122073	     -0.00133843	      0.00878068	      0.01492436	      0.00000000	     -0.00000000	     -0.00000000	     -0.00000000	     -0.00000000	     -0.00000000	     -0.00000000	     -0.00000000	     -0.00000000	     -0.00000000	     -0.00000000	     -0.00000000	      0.00000000	     -0.00000000	      0.00000000	      0.00000000	      0.00000000	      0.00000000	      0.00000000	      0.00000000	      0.00000000	      0.00000000	      0.00000000	      0.00000000	      0.00000000	      0.00000000	      0.00000000	      0.00000000	      0.00000000	      0.00000000	      0.00000000	      0.00000000	      0.00000000	      0.00000000	      0.00000000	      0.00000000	      0.00000000	      0.00000000	      0.00000000	      0.00000000	      0.00000000	      0.00000000	      0.00000000	      0.00000000	      0.00000000	      0.00000000	      0.00000000	      0.00000000	      0.00000000	      0.00000000
      0.53334636	     -0.02325905	     -0.01362517	      0.00553612	      0.01374415	     -0.00438196	      0.00000000	      0.00000000	     -0.00000000	      0.00715035	      0.01880945	      0.01880945	      0.02198402	      0.00065852	     -0.00501842	      0.00107042	      0.00369180	      0.00408695	      0.00245643	     -0.00125384	     -0.00135496	      0.00875831	      0.01489516	      0.00000000	     -0.00000000	     -0.00000000	      0.00000000	     -0.00000000	     -0.00000000	      0.00000000	      0.00000000	     -0.00000000	     -0.00000000	      0.00000000	     -0.00000000	     -0.00000000	      0.00000000	      0.00000000	      0.00000000	      0.00000000	      0.00000000	      0.00000000	      0.00000000	      0.00000000	      0.00000000	      0.00000000	      0.00000000	      0.00000000	      0.00000000	      0.00000000	      0.00000000	      0.00000000	      0.00000000	      0.00000000	      0.00000000	      0.00000000	      0.00000000	      0.00000000	      0.00000000	      0.00000000	      0.00000000	      0.00000000	      0.00000000	      0.00000000	      0.00000000	      0.00000000	      0.00000000	      0.00000000	      0.00000000	      0.00000000	      0.00000000	      0.00000000	      0.00000000
      0.53629303	     -0.02320126	     -0.01359737	      0.00552886	      0.01371087	     -0.00434958	     -0.00000000	     -0.00000000	      0.00000000	      0.00714800	      0.01878208	      0.01878208	      0.02196560	      0.00064986	     -0.00494578	      0.00110207	      0.00373442	      0.00410983	      0.00241726	     -0.00128425	     -0.00136951	      0.00873470	      0.01486669	     -0.00000000	      0.00000000	      0.00000000	      0.00000000	      0.00000000	      0.00000000	      0.00000000	      0.00000000	      0.00000000	      0.00000000	      0.00000000	      0.00000000	      0.00000000	      0.00000000	      0.00000000	      0.00000000	      0.00000000	      0.00000000	      0.00000000	      0.00000000	      0.00000000	      0.00000000	      0.00000000	      0.00000000	      0.00000000	      0.00000000	      0.00000000	      0.00000000	      0.00000000	      0.00000000	      0.00000000	      0.00000000	      0.00000000	      0.00000000	      0.00000000	      0.00000000	      0.00000000	      0.00000000	      0.00000000	      0.00000000	      0.00000000	      0.00000000	      0.00000000	      0.00000000	      0.00000000	      0.00000000	      0.00000000	      0.00000000	      0.00000000	      0.00000000
      0.53923970	     -0.02314963	     -0.01357372	      0.00551980	      0.01367459	     -0.00431143	      0.00000000	     -0.00000000	     -0.00000000	      0.00714745	      0.01875434	      0.01875434	      0.02194663	      0.00064132	     -0.00487446	      0.00113344	      0.00377756	      0.00413313	      0.00238147	     -0.00131131	     -0.00138167	      0.00871015	      0.01483938	     -0.00000000	      0.00000000	      0.00000000	      0.00000000	     -0.00000000	     -0.00000000	      0.00000000	      0.00000000	      0.00000000	      0.00000000	     -0.00000000	     -0.00000000	      0.00000000	     -0.00000000	      0.00000000	      0.00000000	      0.00000000	      0.00000000	      0.00000000	      0.00000000	      0.00000000	      0.00000000	      0.00000000	      0.00000000	      0.00000000	      0.00000000	      0.00000000	      0.00000000	      0.00000000	      0.00000000	      0.00000000	      0.00000000	      0.00000000	      0.00000000	      0.00000000	      0.00000000	      0.00000000	      0.00000000	      0.00000000	      0.00000000	      0.00000000	      0.00000000	      0.00000000	      0.00000000	      0.00000000	      0.00000000	      0.00000000	      0.00000000	      0.00000000	      0.00000000
      0.54218636	     -0.02310540	     -0.01355487	      0.00550881	      0.01363570	     -0.00426791	     -0.00000000	     -0.00000000	     -0.00000000	      0.00714880	      0.01872644	      0.01872644	      0.02192740	      0.00063282	     -0.00480543	      0.00116415	      0.00382066	      0.00415657	      0.00234968	     -0.00133442	     -0.00139108	      0.00868501	      0.01481363	      0.00000000	     -0.00000000	     -0.00000000	      0.00000000	     -0.00000000	      0.00000000	      0.00000000	      0.00000000	     -0.00000000	      0.00000000	      0.00000000	     -0.00000000	     -0.00000000	      0.00000000	      0.00000000	      0.00000000	      0.00000000	      0.00000000	      0.00000000	      0.00000000	      0.00000000	      0.00000000	      0.00000000	      0.00000000	      0.00000000	      0.00000000	      0.00000000	      0.00000000	      0.00000000	      0.00000000	      0.00000000	      0.00000000	      0.00000000	      0.00000000	      0.00000000	      0.00000000	      0.00000000	      0.00000000	      0.00000000	      0.00000000	      0.00000000	      0.00000000	      0.00000000	      0.00000000	      0.00000000	      0.00000000	      0.00000000	      0.00000000	      0.00000000	      0.00000000
      0.54513303	     -0.02306970	     -0.01354136	      0.00549578	      0.01359459	     -0.00421949	      0.00000000	     -0.00000000	     -0.00000000	      0.00715211	      0.01869854	      0.01869854	      0.02190822	      0.00062427	     -0.00473960	      0.00119382	      0.00386318	      0.00417987	      0.00232247	     -0.00135306	     -0.00139741	      0.00865958	      0.01478977	     -0.00000000	     -0.00000000	      0.00000000	      0.00000000	     -0.00000000	     -0.00000000	      0.00000000	      0.00000000	     -0.00000000	     -0.00000000	     -0.00000000	     -0.00000000	      0.00000000	      0.00000000	      0.00000000	      0.00000000	      0.00000000	      0.00000000	      0.00000000	      0.00000000	      0.00000000	      0.00000000	      0.00000000	      0.00000000	      0.00000000	      0.00000000	      0.00000000	      0.00000000	      0.00000000	      0.00000000	      0.00000000	      0.00000000	      0.00000000	      0.00000000	      0.00000000	      0.00000000	      0.00000000	      0.00000000	      0.00000000	      0.00000000	      0.00000000	      0.00000000	      0.00000000	      0.00000000	      0.00000000	      0.00000000	      0.00000000	      0.00000000	      0.00000000	      0.00000000
      0.54807969	     -0.02304359	     -0.01353368	      0.00548065	      0.01355171	     -0.00416677	     -0.00000000	     -0.00000000	      0.00000000	      0.00715736	      0.01867084	      0.01867084	      0.02188936	      0.00061555	     -0.00467784	      0.00122212	      0.00390460	      0.00420274	      0.00230030	     -0.00136679	     -0.00140037	      0.00863422	      0.01476807	     -0.00000000	     -0.00000000	      0.00000000	     -0.00000000	     -0.00000000	     -0.00000000	      0.00000000	     -0.00000000	      0.00000000	     -0.00000000	     -0.00000000	     -0.00000000	     -0.00000000	      0.00000000	      0.00000000	      0.00000000	      0.00000000	      0.00000000	      0.00000000	      0.00000000	      0.00000000	      0.00000000	      0.00000000	      0.00000000	      0.00000000	      0.00000000	      0.00000000	      0.00000000	      0.00000000	      0.00000000	      0.00000000	      0.00000000	      0.00000000	      0.00000000	      0.00000000	      0.00000000	      0.00000000	      0.00000000	      0.00000000	      0.00000000	      0.00000000	      0.00000000	      0.00000000	      0.00000000	      0.00000000	      0.00000000	      0.00000000	      0.00000000	      0.00000000	      0.00000000
      0.55102635	     -0.02302798	     -0.01353218	      0.00546338	      0.01350757	     -0.00411049	      0.00000000	      0.00000000	     -0.00000000	      0.00716451	      0.01864350	      0.01864350	      0.02187107	      0.00060654	     -0.00462095	      0.00124874	      0.00394443	      0.00422492	      0.00228353	     -0.00137523	     -0.00139974	      0.00860924	      0.01474874	     -0.00000000	      0.00000000	      0.00000000	      0.00000000	     -0.00000000	     -0.00000000	     -0.00000000	      0.00000000	      0.00000000	      0.00000000	     -0.00000000	      0.00000000	     -0.00000000	     -0.00000000	      0.00000000	      0.00000000	      0.00000000	      0.00000000	      0.00000000	      0.00000000	      0.00000000	      0.00000000	      0.00000000	      0.00000000	      0.00000000	      0.00000000	      0.00000000	      0.00000000	      0.00000000	      0.00000000	      0.00000000	      0.00000000	      0.00000000	      0.00000000	      0.00000000	      0.00000000	      0.00000000	      0.00000000	      0.00000000	      0.00000000	      0.00000000	      0.00000000	      0.00000000	      0.00000000	      0.00000000	      0.00000000	      0.00000000	      0.00000000	      0.00000000	      0.00000000
      0.55397302	     -0.02302358	     -0.01353710	      0.00544394	      0.01346264	     -0.00405141	      0.00000000	     -0.00000000	     -0.00000000	      0.00717344	      0.01861667	      0.01861667	      0.02185355	      0.00059708	     -0.00456959	      0.00127344	      0.00398225	      0.00424618	      0.00227236	     -0.00137811	     -0.00139531	      0.00858494	      0.01473189	      0.00000000	     -0.00000000	      0.00000000	      0.00000000	      0.00000000	     -0.00000000	     -0.00000000	      0.00000000	      0.00000000	     -0.00000000	     -0.00000000	     -0.00000000	     -0.00000000	     -0.00000000	      0.00000000	      0.00000000	      0.00000000	      0.00000000	      0.00000000	      0.00000000	      0.00000000	      0.00000000	      0.00000000	      0.00000000	      0.00000000	      0.00000000	      0.00000000	      0.00000000	      0.00000000	      0.00000000	      0.00000000	      0.00000000	      0.00000000	      0.00000000	      0.00000000	      0.00000000	      0.00000000	      0.00000000	      0.00000000	      0.00000000	      0.00000000	      0.00000000	      0.00000000	      0.00000000	      0.00000000	      0.00000000	      0.00000000	      0.00000000	      0.00000000	      0.00000000
      0.55691968	     -0.02303081	     -0.01354851	      0.00542234	      0.01341734	     -0.00399030	      0.00000000	     -0.00000000	     -0.00000000	      0.00718401	      0.01859040	      0.01859040	      0.02183690	      0.00058699	     -0.00452417	      0.00129609	      0.00401783	      0.00426639	      0.00226682	     -0.00137530	     -0.00138698	      0.00856153	      0.01471749	     -0.00000000	     -0.00000000	     -0.00000000	     -0.00000000	     -0.00000000	     -0.00000000	     -0.00000000	     -0.00000000	     -0.00000000	     -0.00000000	      0.00000000	     -0.00000000	     -0.00000000	     -0.00000000	      0.00000000	      0.00000000	      0.00000000	      0.00000000	      0.00000000	      0.00000000	      0.00000000	      0.00000000	      0.00000000	      0.00000000	      0.00000000	      0.00000000	      0.00000000	      0.00000000	      0.00000000	      0.00000000	      0.00000000	      0.00000000	      0.00000000	      0.00000000	      0.00000000	      0.00000000	      0.00000000	      0.00000000	      0.00000000	      0.00000000	      0.00000000	      0.00000000	      0.00000000	      0.00000000	      0.00000000	      0.00000000	      0.00000000	      0.00000000	      0.00000000	      0.00000000
      0.55986635	     -0.02304970	     -0.01356627	      0.00539858	      0.01337193	     -0.00392778	     -0.00000000	      0.00000000	      0.00000000	      0.00719603	      0.01856465	      0.01856465	      0.02182113	      0.00057606	     -0.00448477	      0.00131671	      0.00405108	      0.00428550	      0.00226672	     -0.00136686	     -0.00137471	      0.00853912	      0.01470539	     -0.00000000	     -0.00000000	     -0.00000000	     -0.00000000	     -0.00000000	     -0.00000000	      0.00000000	     -0.00000000	      0.00000000	      0.00000000	     -0.00000000	     -0.00000000	      0.00000000	     -0.00000000	      0.00000000	      0.00000000	      0.00000000	      0.00000000	      0.00000000	      0.00000000	      0.00000000	      0.00000000	      0.00000000	      0.00000000	      0.00000000	      0.00000000	      0.00000000	      0.00000000	      0.00000000	      0.00000000	      0.00000000	      0.00000000	      0.00000000	      0.00000000	      0.00000000	      0.00000000	      0.00000000	      0.00000000	      0.00000000	      0.00000000	      0.00000000	      0.00000000	      0.00000000	      0.00000000	      0.00000000	      0.00000000	      0.00000000	      0.00000000	      0.00000000	      0.00000000
      0.56281302	     -0.02307991	     -0.01359007	      0.00537265	      0.01332651	     -0.00386429	     -0.00000000	     -0.00000000	      0.00000000	      0.00720931	      0.01853931	      0.01853931	      0.02180615	      0.00056410	     -0.00445113	      0.00133546	      0.00408215	      0.00430358	      0.00227167	     -0.00135299	     -0.00135859	      0.00851767	      0.01469532	     -0.00000000	      0.00000000	     -0.00000000	     -0.00000000	     -0.00000000	      0.00000000	      0.00000000	     -0.00000000	      0.00000000	     -0.00000000	     -0.00000000	     -0.00000000	     -0.00000000	     -0.00000000	      0.00000000	      0.00000000	      0.00000000	      0.00000000	      0.00000000	      0.00000000	      0.00000000	      0.00000000	      0.00000000	      0.00000000	      0.00000000	      0.00000000	      0.00000000	      0.00000000	      0.00000000	      0.00000000	      0.00000000	      0.00000000	      0.00000000	      0.00000000	      0.00000000	      0.00000000	      0.00000000	      0.00000000	      0.00000000	      0.00000000	      0.00000000	      0.00000000	      0.00000000	      0.00000000	      0.00000000	      0.00000000	      0.00000000	      0.00000000	      0.00000000	      0.00000000
      0.56575968	     -0.02312073	     -0.01361940	      0.00534470	      0.01328121	     -0.00380028	      0.00000000	     -0.00000000	     -0.00000000	      0.00722361	      0.01851431	      0.01851431	      0.02179185	      0.00055104	     -0.00442287	      0.00135251	      0.00411120	      0.00432069	      0.00228118	     -0.00133406	     -0.00133880	      0.00849715	      0.01468698	     -0.00000000	     -0.00000000	     -0.00000000	     -0.00000000	     -0.00000000	     -0.00000000	      0.00000000	     -0.00000000	     -0.00000000	      0.00000000	      0.00000000	     -0.00000000	     -0.00000000	      0.00000000	      0.00000000	      0.00000000	      0.00000000	      0.00000000	      0.00000000	      0.00000000	      0.00000000	      0.00000000	      0.00000000	      0.00000000	      0.00000000	      0.00000000	      0.00000000	      0.00000000	      0.00000000	      0.00000000	      0.00000000	      0.00000000	      0.00000000	      0.00000000	      0.00000000	      0.00000000	      0.00000000	      0.00000000	      0.00000000	      0.00000000	      0.00000000	      0.00000000	      0.00000000	      0.00000000	      0.00000000	      0.00000000	      0.00000000	      0.00000000	      0.00000000	      0.00000000
      0.56870635	     -0.02317126	     -0.01365370	      0.00531481	      0.01323585	     -0.00373573	     -0.00000000	     -0.00000000	     -0.00000000	      0.00723877	      0.01848944	      0.01848944	      0.02177802	      0.00053683	     -0.00439923	      0.00136819	      0.00413862	      0.00433705	      0.00229464	     -0.00131054	     -0.00131560	      0.00847737	      0.01468003	      0.00000000	     -0.00000000	     -0.00000000	      0.00000000	     -0.00000000	     -0.00000000	      0.00000000	     -0.00000000	      0.00000000	     -0.00000000	      0.00000000	     -0.00000000	      0.00000000	     -0.00000000	      0.00000000	      0.00000000	      0.00000000	      0.00000000	      0.00000000	      0.00000000	      0.00000000	      0.00000000	      0.00000000	      0.00000000	      0.00000000	      0.00000000	      0.00000000	      0.00000000	      0.00000000	      0.00000000	      0.00000000	      0.00000000	      0.00000000	      0.00000000	      0.00000000	      0.00000000	      0.00000000	      0.00000000	      0.00000000	      0.00000000	      0.00000000	      0.00000000	      0.00000000	      0.00000000	      0.00000000	      0.00000000	      0.00000000	      0.00000000	      0.00000000	      0.00000000
      0.57165301	     -0.02323037	     -0.01369236	      0.00528301	      0.01319002	     -0.00367026	     -0.00000000	     -0.00000000	      0.00000000	      0.00725465	      0.01846441	      0.01846441	      0.02176432	      0.00052144	     -0.00437910	      0.00138295	      0.00416499	      0.00435293	      0.00231138	     -0.00128297	     -0.00128928	      0.00845797	      0.01467402	      0.00000000	     -0.00000000	      0.00000000	      0.00000000	      0.00000000	      0.00000000	      0.00000000	      0.00000000	      0.00000000	     -0.00000000	     -0.00000000	      0.00000000	     -0.00000000	      0.00000000	      0.00000000	      0.00000000	      0.00000000	      0.00000000	      0.00000000	      0.00000000	      0.00000000	      0.00000000	      0.00000000	      0.00000000	      0.00000000	      0.00000000	      0.00000000	      0.00000000	      0.00000000	      0.00000000	      0.00000000	      0.00000000	      0.00000000	      0.00000000	      0.00000000	      0.00000000	      0.00000000	      0.00000000	      0.00000000	      0.00000000	      0.00000000	      0.00000000	      0.00000000	      0.00000000	      0.00000000	      0.00000000	      0.00000000	      0.00000000	      0.00000000	      0.00000000
      0.57459967	     -0.02329683	     -0.01373466	      0.00524953	      0.01314359	     -0.00360381	      0.00000000	      0.00000000	      0.00000000	      0.00727105	      0.01843910	      0.01843910	      0.02175056	      0.00050500	     -0.00436168	      0.00139706	      0.00419065	      0.00436850	      0.00233077	     -0.00125195	     -0.00126022	      0.00843878	      0.01466866	     -0.00000000	      0.00000000	     -0.00000000	     -0.00000000	     -0.00000000	     -0.00000000	     -0.00000000	      0.00000000	     -0.00000000	     -0.00000000	      0.00000000	     -0.00000000	     -0.00000000	     -0.00000000	      0.00000000	      0.00000000	      0.00000000	      0.00000000	      0.00000000	      0.00000000	      0.00000000	      0.00000000	      0.00000000	      0.00000000	      0.00000000	      0.00000000	      0.00000000	      0.00000000	      0.00000000	      0.00000000	      0.00000000	      0.00000000	      0.00000000	      0.00000000	      0.00000000	      0.00000000	      0.00000000	      0.00000000	      0.00000000	      0.00000000	      0.00000000	      0.00000000	      0.00000000	      0.00000000	      0.00000000	      0.00000000	      0.00000000	      0.00000000	      0.00000000	      0.00000000
      0.57754634	     -0.02336936	     -0.01377988	      0.00521474	      0.01309653	     -0.00353634	      0.00000000	     -0.00000000	     -0.00000000	      0.00728779	      0.01841359	      0.01841359	      0.02173661	      0.00048782	     -0.00434629	      0.00141070	      0.00421579	      0.00438380	      0.00235227	     -0.00121812	     -0.00122891	      0.00841969	      0.01466376	      0.00000000	      0.00000000	     -0.00000000	      0.00000000	      0.00000000	      0.00000000	     -0.00000000	     -0.00000000	      0.00000000	     -0.00000000	     -0.00000000	      0.00000000	     -0.00000000	      0.00000000	      0.00000000	      0.00000000	      0.00000000	      0.00000000	      0.00000000	      0.00000000	      0.00000000	      0.00000000	      0.00000000	      0.00000000	      0.00000000	      0.00000000	      0.00000000	      0.00000000	      0.00000000	      0.00000000	      0.00000000	      0.00000000	      0.00000000	      0.00000000	      0.00000000	      0.00000000	      0.00000000	      0.00000000	      0.00000000	      0.00000000	      0.00000000	      0.00000000	      0.00000000	      0.00000000	      0.00000000	      0.00000000	      0.00000000	      0.00000000	      0.00000000	      0.00000000
      0.58049301	     -0.02344668	     -0.01382730	      0.00517920	      0.01304901	     -0.00346788	     -0.00000000	     -0.00000000	     -0.00000000	      0.00730471	      0.01838817	      0.01838817	      0.02172244	      0.00047041	     -0.00433248	      0.00142389	      0.00424039	      0.00439876	      0.00237546	     -0.00118211	     -0.00119590	      0.00840069	      0.01465933	     -0.00000000	     -0.00000000	     -0.00000000	      0.00000000	      0.00000000	      0.00000000	      0.00000000	      0.00000000	      0.00000000	     -0.00000000	     -0.00000000	     -0.00000000	     -0.00000000	      0.00000000	      0.00000000	      0.00000000	      0.00000000	      0.00000000	      0.00000000	      0.00000000	      0.00000000	      0.00000000	      0.00000000	      0.00000000	      0.00000000	      0.00000000	      0.00000000	      0.00000000	      0.00000000	      0.00000000	      0.00000000	      0.00000000	      0.00000000	      0.00000000	      0.00000000	      0.00000000	      0.00000000	      0.00000000	      0.00000000	      0.00000000	      0.00000000	      0.00000000	      0.00000000	      0.00000000	      0.00000000	      0.00000000	      0.00000000	      0.00000000	      0.00000000	      0.00000000
      0.58343967	     -0.02352761	     -0.01387621	      0.00514358	      0.01300143	     -0.00339872	      0.00000000	      0.00000000	      0.00000000	      0.00732166	      0.01836331	      0.01836331	      0.02170816	      0.00045336	     -0.00432016	      0.00143644	      0.00426418	      0.00441317	      0.00240008	     -0.00114455	     -0.00116180	      0.00838195	      0.01465548	      0.00000000	      0.00000000	     -0.00000000	     -0.00000000	      0.00000000	      0.00000000	     -0.00000000	     -0.00000000	     -0.00000000	     -0.00000000	     -0.00000000	     -0.00000000	     -0.00000000	     -0.00000000	      0.00000000	      0.00000000	      0.00000000	      0.00000000	      0.00000000	      0.00000000	      0.00000000	      0.00000000	      0.00000000	      0.00000000	      0.00000000	      0.00000000	      0.00000000	      0.00000000	      0.00000000	      0.00000000	      0.00000000	      0.00000000	      0.00000000	      0.00000000	      0.00000000	      0.00000000	      0.00000000	      0.00000000	      0.00000000	      0.00000000	      0.00000000	      0.00000000	      0.00000000	      0.00000000	      0.00000000	      0.00000000	      0.00000000	      0.00000000	      0.00000000	      0.00000000
      0.58638633	     -0.02361109	     -0.01392605	      0.00510843	      0.01295402	     -0.00332888	     -0.00000000	      0.00000000	      0.00000000	      0.00733854	      0.01833936	      0.01833936	      0.02169380	      0.00043726	     -0.00430913	      0.00144826	      0.00428699	      0.00442687	      0.00242587	     -0.00110596	     -0.00112712	      0.00836353	      0.01465229	      0.00000000	      0.00000000	     -0.00000000	     -0.00000000	     -0.00000000	      0.00000000	      0.00000000	     -0.00000000	      0.00000000	      0.00000000	      0.00000000	      0.00000000	     -0.00000000	      0.00000000	      0.00000000	      0.00000000	      0.00000000	      0.00000000	      0.00000000	      0.00000000	      0.00000000	      0.00000000	      0.00000000	      0.00000000	      0.00000000	      0.00000000	      0.00000000	      0.00000000	      0.00000000	      0.00000000	      0.00000000	      0.00000000	      0.00000000	      0.00000000	      0.00000000	      0.00000000	      0.00000000	      0.00000000	      0.00000000	      0.00000000	      0.00000000	      0.00000000	      0.00000000	      0.00000000	      0.00000000	      0.00000000	      0.00000000	      0.00000000	      0.00000000	      0.00000000
      0.58933300	     -0.02369601	     -0.01397639	      0.00507356	      0.01290557	     -0.00325663	     -0.00000000	     -0.00000000	     -0.00000000	      0.00735550	      0.01831566	      0.01831566	      0.02167870	      0.00042221	     -0.00429751	      0.00146001	      0.00430973	      0.00444033	      0.00245226	     -0.00106687	     -0.00109216	      0.00834472	      0.01464919	      0.00000000	     -0.00000000	     -0.00000000	     -0.00000000	      0.00000000	      0.00000000	      0.00000000	      0.00000000	      0.00000000	      0.00000000	      0.00000000	      0.00000000	     -0.00000000	      0.00000000	      0.00000000	      0.00000000	      0.00000000	      0.00000000	      0.00000000	      0.00000000	      0.00000000	      0.00000000	      0.00000000	      0.00000000	      0.00000000	      0.00000000	      0.00000000	      0.00000000	      0.00000000	      0.00000000	      0.00000000	      0.00000000	      0.00000000	      0.00000000	      0.00000000	      0.00000000	      0.00000000	      0.00000000	      0.00000000	      0.00000000	      0.00000000	      0.00000000	      0.00000000	      0.00000000	      0.00000000	      0.00000000	      0.00000000	      0.00000000	      0.00000000	      0.00000000
