# Supplementary material for: Computational modelling of muscle fibre operating ranges in the hindlimb of a small ground bird (Eudromia elegans), with implications for modelling locomotion in extinct species
Source: PLoS Comput Biol. 2021 Apr 1;17(4):e1008843. doi: 10.1371/journal.pcbi.1008843 (PMC8016346; doi:10.1371/journal.pcbi.1008843)
Supplement: S1 Code. MATLAB code used for (a) processing raw forceplate data, (b) performing the tracking simulations, (c) performing the inverse simulation, and (d) performing the static simulations — (ZIP) [file pcbi.1008843.s007.zip › Inverse Simulation/Walking/MuscleAnalysis/Tinamou_Walk_Kinematics_MuscleAnalysis_MomentArm_L_hip_rotation.sto]

MomentArm_L_hip_rotation
version=1
nRows=201
nColumns=73
inDegrees=no

This analysis gathers basic information about muscles during a simulation (e.g., forces, tendon lenghts, moment arms, etc).
Units are S.I. units (second, meters, Newtons, ...)
Angles are in degrees.

endheader
time	L_IC	L_ILPR	L_ILPOa	L_ILPOp	L_AMB	L_FMTL	L_FMTI	L_FMTM	L_ILFB	L_FCLP	L_FCLA	L_FCM	L_IFE	L_ITCr	L_ITM	L_ITCaa	L_ITCap	L_ISF	L_OM	L_OL	L_CFP	L_PIFML	L_GL	L_GI	L_GM	L_FL	L_TCf	L_TCt	L_EDL	L_FDL	L_FHL	L_FP2	L_FPP2	L_FP3	L_FPP3	L_FP4	R_IC	R_ILPR	R_ILPOa	R_ILPOp	R_AMB	R_FMTL	R_FMTI	R_FMTM	R_ILFB	R_FCLP	R_FCLA	R_FCM	R_IFE	R_ITCr	R_ITM	R_ITCaa	R_ITCap	R_ISF	R_OM	R_OL	R_CFP	R_PIFML	R_GL	R_GI	R_GM	R_FL	R_TCf	R_TCt	R_EDL	R_FDL	R_FHL	R_FP2	R_FPP2	R_FP3	R_FPP3	R_FP4
      0.00000000	     -0.00218697	     -0.00222418	      0.00331249	      0.00295415	      0.00064321	     -0.00000000	      0.00000000	     -0.00000000	     -0.00064401	      0.00174906	      0.00174906	     -0.00033662	      0.00403103	     -0.00903164	     -0.00789185	     -0.00968027	     -0.00840569	      0.00698646	      0.00469296	      0.00192055	      0.00303827	      0.00213032	      0.00000000	     -0.00000000	      0.00000000	     -0.00000000	      0.00000000	      0.00000000	     -0.00000000	     -0.00000000	      0.00000000	     -0.00000000	      0.00000000	     -0.00000000	     -0.00000000	     -0.00000000	      0.00000000	      0.00000000	      0.00000000	      0.00000000	      0.00000000	      0.00000000	      0.00000000	      0.00000000	      0.00000000	      0.00000000	      0.00000000	      0.00000000	      0.00000000	      0.00000000	      0.00000000	      0.00000000	      0.00000000	      0.00000000	      0.00000000	      0.00000000	      0.00000000	      0.00000000	      0.00000000	      0.00000000	      0.00000000	      0.00000000	      0.00000000	      0.00000000	      0.00000000	      0.00000000	      0.00000000	      0.00000000	      0.00000000	      0.00000000	      0.00000000	      0.00000000
      0.00294666	     -0.00226519	     -0.00225953	      0.00326956	      0.00294200	      0.00063769	     -0.00000000	     -0.00000000	      0.00000000	     -0.00063993	      0.00168207	      0.00168207	     -0.00040150	      0.00401704	     -0.00903103	     -0.00787006	     -0.00967170	     -0.00839349	      0.00700127	      0.00470067	      0.00192173	      0.00303861	      0.00208963	      0.00000000	     -0.00000000	     -0.00000000	     -0.00000000	      0.00000000	     -0.00000000	      0.00000000	      0.00000000	      0.00000000	     -0.00000000	     -0.00000000	     -0.00000000	     -0.00000000	      0.00000000	      0.00000000	      0.00000000	      0.00000000	      0.00000000	      0.00000000	      0.00000000	      0.00000000	      0.00000000	      0.00000000	      0.00000000	      0.00000000	      0.00000000	      0.00000000	      0.00000000	      0.00000000	      0.00000000	      0.00000000	      0.00000000	      0.00000000	      0.00000000	      0.00000000	      0.00000000	      0.00000000	      0.00000000	      0.00000000	      0.00000000	      0.00000000	      0.00000000	      0.00000000	      0.00000000	      0.00000000	      0.00000000	      0.00000000	      0.00000000	      0.00000000	      0.00000000
      0.00589333	     -0.00234786	     -0.00229730	      0.00322155	      0.00292780	      0.00063108	      0.00000000	     -0.00000000	      0.00000000	     -0.00063560	      0.00161027	      0.00161027	     -0.00046837	      0.00399796	     -0.00903078	     -0.00784701	     -0.00966138	     -0.00837978	      0.00701635	      0.00471159	      0.00192655	      0.00303787	      0.00204585	      0.00000000	     -0.00000000	     -0.00000000	      0.00000000	      0.00000000	     -0.00000000	     -0.00000000	     -0.00000000	     -0.00000000	      0.00000000	      0.00000000	     -0.00000000	     -0.00000000	      0.00000000	      0.00000000	      0.00000000	      0.00000000	      0.00000000	      0.00000000	      0.00000000	      0.00000000	      0.00000000	      0.00000000	      0.00000000	      0.00000000	      0.00000000	      0.00000000	      0.00000000	      0.00000000	      0.00000000	      0.00000000	      0.00000000	      0.00000000	      0.00000000	      0.00000000	      0.00000000	      0.00000000	      0.00000000	      0.00000000	      0.00000000	      0.00000000	      0.00000000	      0.00000000	      0.00000000	      0.00000000	      0.00000000	      0.00000000	      0.00000000	      0.00000000	      0.00000000
      0.00883999	     -0.00243450	     -0.00233724	      0.00316882	      0.00291168	      0.00062351	     -0.00000000	     -0.00000000	      0.00000000	     -0.00063133	      0.00153432	      0.00153432	     -0.00053682	      0.00397387	     -0.00903079	     -0.00782283	     -0.00964937	     -0.00836463	      0.00703156	      0.00472562	      0.00193488	      0.00303603	      0.00199928	     -0.00000000	     -0.00000000	      0.00000000	     -0.00000000	      0.00000000	      0.00000000	     -0.00000000	     -0.00000000	     -0.00000000	      0.00000000	      0.00000000	     -0.00000000	     -0.00000000	      0.00000000	      0.00000000	      0.00000000	      0.00000000	      0.00000000	      0.00000000	      0.00000000	      0.00000000	      0.00000000	      0.00000000	      0.00000000	      0.00000000	      0.00000000	      0.00000000	      0.00000000	      0.00000000	      0.00000000	      0.00000000	      0.00000000	      0.00000000	      0.00000000	      0.00000000	      0.00000000	      0.00000000	      0.00000000	      0.00000000	      0.00000000	      0.00000000	      0.00000000	      0.00000000	      0.00000000	      0.00000000	      0.00000000	      0.00000000	      0.00000000	      0.00000000	      0.00000000
      0.01178666	     -0.00252243	     -0.00237807	      0.00311347	      0.00289439	      0.00061553	     -0.00000000	      0.00000000	      0.00000000	     -0.00062715	      0.00145688	      0.00145688	     -0.00060547	      0.00394625	     -0.00903078	     -0.00779823	     -0.00963624	     -0.00834858	      0.00704660	      0.00474171	      0.00194553	      0.00303336	      0.00195129	      0.00000000	     -0.00000000	      0.00000000	     -0.00000000	     -0.00000000	     -0.00000000	     -0.00000000	     -0.00000000	      0.00000000	     -0.00000000	      0.00000000	     -0.00000000	      0.00000000	      0.00000000	      0.00000000	      0.00000000	      0.00000000	      0.00000000	      0.00000000	      0.00000000	      0.00000000	      0.00000000	      0.00000000	      0.00000000	      0.00000000	      0.00000000	      0.00000000	      0.00000000	      0.00000000	      0.00000000	      0.00000000	      0.00000000	      0.00000000	      0.00000000	      0.00000000	      0.00000000	      0.00000000	      0.00000000	      0.00000000	      0.00000000	      0.00000000	      0.00000000	      0.00000000	      0.00000000	      0.00000000	      0.00000000	      0.00000000	      0.00000000	      0.00000000	      0.00000000
      0.01473332	     -0.00260919	     -0.00241859	      0.00305728	      0.00287658	      0.00060761	      0.00000000	     -0.00000000	     -0.00000000	     -0.00062308	      0.00138034	      0.00138034	     -0.00067298	      0.00391627	     -0.00903064	     -0.00777388	     -0.00962247	     -0.00833210	      0.00706114	      0.00475905	      0.00195765	      0.00303004	      0.00190309	     -0.00000000	      0.00000000	      0.00000000	      0.00000000	     -0.00000000	     -0.00000000	     -0.00000000	      0.00000000	     -0.00000000	     -0.00000000	      0.00000000	     -0.00000000	     -0.00000000	     -0.00000000	      0.00000000	      0.00000000	      0.00000000	      0.00000000	      0.00000000	      0.00000000	      0.00000000	      0.00000000	      0.00000000	      0.00000000	      0.00000000	      0.00000000	      0.00000000	      0.00000000	      0.00000000	      0.00000000	      0.00000000	      0.00000000	      0.00000000	      0.00000000	      0.00000000	      0.00000000	      0.00000000	      0.00000000	      0.00000000	      0.00000000	      0.00000000	      0.00000000	      0.00000000	      0.00000000	      0.00000000	      0.00000000	      0.00000000	      0.00000000	      0.00000000	      0.00000000
      0.01767999	     -0.00269300	     -0.00245801	      0.00300151	      0.00285865	      0.00060004	     -0.00000000	      0.00000000	      0.00000000	     -0.00061909	      0.00130642	      0.00130642	     -0.00073830	      0.00388460	     -0.00903035	     -0.00775026	     -0.00960837	     -0.00831551	      0.00707492	      0.00476879	      0.00197081	      0.00302616	      0.00185555	      0.00000000	      0.00000000	     -0.00000000	     -0.00000000	      0.00000000	     -0.00000000	     -0.00000000	     -0.00000000	      0.00000000	      0.00000000	     -0.00000000	      0.00000000	     -0.00000000	      0.00000000	      0.00000000	      0.00000000	      0.00000000	      0.00000000	      0.00000000	      0.00000000	      0.00000000	      0.00000000	      0.00000000	      0.00000000	      0.00000000	      0.00000000	      0.00000000	      0.00000000	      0.00000000	      0.00000000	      0.00000000	      0.00000000	      0.00000000	      0.00000000	      0.00000000	      0.00000000	      0.00000000	      0.00000000	      0.00000000	      0.00000000	      0.00000000	      0.00000000	      0.00000000	      0.00000000	      0.00000000	      0.00000000	      0.00000000	      0.00000000	      0.00000000	      0.00000000
      0.02062666	     -0.00277253	     -0.00249572	      0.00294711	      0.00284092	      0.00059305	     -0.00000000	      0.00000000	     -0.00000000	     -0.00061508	      0.00123641	      0.00123641	     -0.00080061	      0.00385171	     -0.00902996	     -0.00772777	     -0.00959416	     -0.00829906	      0.00708774	      0.00478751	      0.00198474	      0.00302179	      0.00180936	     -0.00000000	     -0.00000000	      0.00000000	     -0.00000000	      0.00000000	      0.00000000	     -0.00000000	      0.00000000	      0.00000000	     -0.00000000	     -0.00000000	     -0.00000000	      0.00000000	     -0.00000000	      0.00000000	      0.00000000	      0.00000000	      0.00000000	      0.00000000	      0.00000000	      0.00000000	      0.00000000	      0.00000000	      0.00000000	      0.00000000	      0.00000000	      0.00000000	      0.00000000	      0.00000000	      0.00000000	      0.00000000	      0.00000000	      0.00000000	      0.00000000	      0.00000000	      0.00000000	      0.00000000	      0.00000000	      0.00000000	      0.00000000	      0.00000000	      0.00000000	      0.00000000	      0.00000000	      0.00000000	      0.00000000	      0.00000000	      0.00000000	      0.00000000	      0.00000000
      0.02357332	     -0.00284706	     -0.00253140	      0.00289461	      0.00282356	      0.00058673	      0.00000000	      0.00000000	      0.00000000	     -0.00061094	      0.00117104	      0.00117104	     -0.00085939	      0.00381786	     -0.00902954	     -0.00770660	     -0.00957997	     -0.00828291	      0.00709946	      0.00480668	      0.00199933	      0.00301696	      0.00176493	      0.00000000	      0.00000000	     -0.00000000	     -0.00000000	     -0.00000000	     -0.00000000	     -0.00000000	      0.00000000	     -0.00000000	      0.00000000	     -0.00000000	     -0.00000000	      0.00000000	     -0.00000000	      0.00000000	      0.00000000	      0.00000000	      0.00000000	      0.00000000	      0.00000000	      0.00000000	      0.00000000	      0.00000000	      0.00000000	      0.00000000	      0.00000000	      0.00000000	      0.00000000	      0.00000000	      0.00000000	      0.00000000	      0.00000000	      0.00000000	      0.00000000	      0.00000000	      0.00000000	      0.00000000	      0.00000000	      0.00000000	      0.00000000	      0.00000000	      0.00000000	      0.00000000	      0.00000000	      0.00000000	      0.00000000	      0.00000000	      0.00000000	      0.00000000	      0.00000000
      0.02651998	     -0.00291643	     -0.00256497	      0.00284423	      0.00280662	      0.00058111	     -0.00000000	     -0.00000000	     -0.00000000	     -0.00060658	      0.00111053	      0.00111053	     -0.00091440	      0.00378315	     -0.00902915	     -0.00768680	     -0.00956585	     -0.00826711	      0.00711003	      0.00482629	      0.00201461	      0.00301170	      0.00172244	     -0.00000000	     -0.00000000	      0.00000000	     -0.00000000	     -0.00000000	     -0.00000000	     -0.00000000	     -0.00000000	     -0.00000000	     -0.00000000	     -0.00000000	     -0.00000000	     -0.00000000	     -0.00000000	      0.00000000	      0.00000000	      0.00000000	      0.00000000	      0.00000000	      0.00000000	      0.00000000	      0.00000000	      0.00000000	      0.00000000	      0.00000000	      0.00000000	      0.00000000	      0.00000000	      0.00000000	      0.00000000	      0.00000000	      0.00000000	      0.00000000	      0.00000000	      0.00000000	      0.00000000	      0.00000000	      0.00000000	      0.00000000	      0.00000000	      0.00000000	      0.00000000	      0.00000000	      0.00000000	      0.00000000	      0.00000000	      0.00000000	      0.00000000	      0.00000000	      0.00000000
      0.02946665	     -0.00298096	     -0.00259656	      0.00279589	      0.00279008	      0.00057610	     -0.00000000	      0.00000000	      0.00000000	     -0.00060186	      0.00105466	      0.00105466	     -0.00096568	      0.00374757	     -0.00902880	     -0.00766829	     -0.00955175	     -0.00825163	      0.00711946	      0.00484638	      0.00203065	      0.00300602	      0.00168188	      0.00000000	      0.00000000	      0.00000000	      0.00000000	      0.00000000	      0.00000000	     -0.00000000	      0.00000000	      0.00000000	      0.00000000	      0.00000000	      0.00000000	      0.00000000	     -0.00000000	      0.00000000	      0.00000000	      0.00000000	      0.00000000	      0.00000000	      0.00000000	      0.00000000	      0.00000000	      0.00000000	      0.00000000	      0.00000000	      0.00000000	      0.00000000	      0.00000000	      0.00000000	      0.00000000	      0.00000000	      0.00000000	      0.00000000	      0.00000000	      0.00000000	      0.00000000	      0.00000000	      0.00000000	      0.00000000	      0.00000000	      0.00000000	      0.00000000	      0.00000000	      0.00000000	      0.00000000	      0.00000000	      0.00000000	      0.00000000	      0.00000000	      0.00000000
      0.03241331	     -0.00304139	     -0.00262650	      0.00274926	      0.00277383	      0.00057158	     -0.00000000	     -0.00000000	     -0.00000000	     -0.00059668	      0.00100291	      0.00100291	     -0.00101348	      0.00371099	     -0.00902848	     -0.00765083	     -0.00953758	     -0.00823637	      0.00712781	      0.00486704	      0.00204756	      0.00299991	      0.00164308	     -0.00000000	     -0.00000000	     -0.00000000	      0.00000000	      0.00000000	      0.00000000	      0.00000000	      0.00000000	      0.00000000	      0.00000000	     -0.00000000	      0.00000000	      0.00000000	      0.00000000	      0.00000000	      0.00000000	      0.00000000	      0.00000000	      0.00000000	      0.00000000	      0.00000000	      0.00000000	      0.00000000	      0.00000000	      0.00000000	      0.00000000	      0.00000000	      0.00000000	      0.00000000	      0.00000000	      0.00000000	      0.00000000	      0.00000000	      0.00000000	      0.00000000	      0.00000000	      0.00000000	      0.00000000	      0.00000000	      0.00000000	      0.00000000	      0.00000000	      0.00000000	      0.00000000	      0.00000000	      0.00000000	      0.00000000	      0.00000000	      0.00000000	      0.00000000
      0.03535998	     -0.00309880	     -0.00265522	      0.00270378	      0.00275768	      0.00056736	      0.00000000	      0.00000000	      0.00000000	     -0.00059082	      0.00095424	      0.00095424	     -0.00105820	      0.00367317	     -0.00902816	     -0.00763413	     -0.00952315	     -0.00822117	      0.00713516	      0.00488842	      0.00206555	      0.00299336	      0.00160573	      0.00000000	      0.00000000	     -0.00000000	     -0.00000000	     -0.00000000	     -0.00000000	     -0.00000000	      0.00000000	     -0.00000000	      0.00000000	     -0.00000000	      0.00000000	      0.00000000	     -0.00000000	      0.00000000	      0.00000000	      0.00000000	      0.00000000	      0.00000000	      0.00000000	      0.00000000	      0.00000000	      0.00000000	      0.00000000	      0.00000000	      0.00000000	      0.00000000	      0.00000000	      0.00000000	      0.00000000	      0.00000000	      0.00000000	      0.00000000	      0.00000000	      0.00000000	      0.00000000	      0.00000000	      0.00000000	      0.00000000	      0.00000000	      0.00000000	      0.00000000	      0.00000000	      0.00000000	      0.00000000	      0.00000000	      0.00000000	      0.00000000	      0.00000000	      0.00000000
      0.03830665	     -0.00315460	     -0.00268332	      0.00265869	      0.00274136	      0.00056320	     -0.00000000	      0.00000000	      0.00000000	     -0.00058407	      0.00090756	      0.00090756	     -0.00110047	      0.00363373	     -0.00902773	     -0.00761774	     -0.00950822	     -0.00820580	      0.00714164	      0.00491076	      0.00208485	      0.00298633	      0.00156935	      0.00000000	      0.00000000	     -0.00000000	      0.00000000	     -0.00000000	     -0.00000000	     -0.00000000	      0.00000000	     -0.00000000	      0.00000000	      0.00000000	     -0.00000000	      0.00000000	      0.00000000	      0.00000000	      0.00000000	      0.00000000	      0.00000000	      0.00000000	      0.00000000	      0.00000000	      0.00000000	      0.00000000	      0.00000000	      0.00000000	      0.00000000	      0.00000000	      0.00000000	      0.00000000	      0.00000000	      0.00000000	      0.00000000	      0.00000000	      0.00000000	      0.00000000	      0.00000000	      0.00000000	      0.00000000	      0.00000000	      0.00000000	      0.00000000	      0.00000000	      0.00000000	      0.00000000	      0.00000000	      0.00000000	      0.00000000	      0.00000000	      0.00000000	      0.00000000
      0.04125331	     -0.00321165	     -0.00271210	      0.00261216	      0.00272428	      0.00055887	     -0.00000000	     -0.00000000	     -0.00000000	     -0.00057663	      0.00086047	      0.00086047	     -0.00114235	      0.00359158	     -0.00902701	     -0.00760080	     -0.00949224	     -0.00818964	      0.00714765	      0.00493454	      0.00210583	      0.00297869	      0.00153243	      0.00000000	      0.00000000	     -0.00000000	     -0.00000000	      0.00000000	      0.00000000	     -0.00000000	      0.00000000	     -0.00000000	     -0.00000000	      0.00000000	      0.00000000	      0.00000000	     -0.00000000	      0.00000000	      0.00000000	      0.00000000	      0.00000000	      0.00000000	      0.00000000	      0.00000000	      0.00000000	      0.00000000	      0.00000000	      0.00000000	      0.00000000	      0.00000000	      0.00000000	      0.00000000	      0.00000000	      0.00000000	      0.00000000	      0.00000000	      0.00000000	      0.00000000	      0.00000000	      0.00000000	      0.00000000	      0.00000000	      0.00000000	      0.00000000	      0.00000000	      0.00000000	      0.00000000	      0.00000000	      0.00000000	      0.00000000	      0.00000000	      0.00000000	      0.00000000
      0.04419998	     -0.00327565	     -0.00274421	      0.00256029	      0.00270510	      0.00055392	     -0.00000000	      0.00000000	     -0.00000000	     -0.00056952	      0.00080828	      0.00080828	     -0.00118788	      0.00354393	     -0.00902567	     -0.00758158	     -0.00947391	     -0.00817131	      0.00715385	      0.00496122	      0.00212960	      0.00296998	      0.00149180	      0.00000000	      0.00000000	     -0.00000000	      0.00000000	      0.00000000	      0.00000000	     -0.00000000	     -0.00000000	     -0.00000000	      0.00000000	      0.00000000	     -0.00000000	     -0.00000000	      0.00000000	      0.00000000	      0.00000000	      0.00000000	      0.00000000	      0.00000000	      0.00000000	      0.00000000	      0.00000000	      0.00000000	      0.00000000	      0.00000000	      0.00000000	      0.00000000	      0.00000000	      0.00000000	      0.00000000	      0.00000000	      0.00000000	      0.00000000	      0.00000000	      0.00000000	      0.00000000	      0.00000000	      0.00000000	      0.00000000	      0.00000000	      0.00000000	      0.00000000	      0.00000000	      0.00000000	      0.00000000	      0.00000000	      0.00000000	      0.00000000	      0.00000000	      0.00000000
      0.04714664	     -0.00334955	     -0.00278095	      0.00250121	      0.00268314	      0.00054810	      0.00000000	     -0.00000000	      0.00000000	     -0.00056266	      0.00074876	      0.00074876	     -0.00123872	      0.00348932	     -0.00902335	     -0.00755912	     -0.00945250	     -0.00815010	      0.00716044	      0.00499146	      0.00215674	      0.00295996	      0.00144607	     -0.00000000	      0.00000000	     -0.00000000	     -0.00000000	     -0.00000000	     -0.00000000	      0.00000000	     -0.00000000	     -0.00000000	     -0.00000000	     -0.00000000	     -0.00000000	     -0.00000000	     -0.00000000	      0.00000000	      0.00000000	      0.00000000	      0.00000000	      0.00000000	      0.00000000	      0.00000000	      0.00000000	      0.00000000	      0.00000000	      0.00000000	      0.00000000	      0.00000000	      0.00000000	      0.00000000	      0.00000000	      0.00000000	      0.00000000	      0.00000000	      0.00000000	      0.00000000	      0.00000000	      0.00000000	      0.00000000	      0.00000000	      0.00000000	      0.00000000	      0.00000000	      0.00000000	      0.00000000	      0.00000000	      0.00000000	      0.00000000	      0.00000000	      0.00000000	      0.00000000
      0.05009330	     -0.00343192	     -0.00282145	      0.00243640	      0.00265892	      0.00054142	      0.00000000	     -0.00000000	      0.00000000	     -0.00055546	      0.00068332	      0.00068332	     -0.00129317	      0.00342906	     -0.00901979	     -0.00753380	     -0.00942840	     -0.00812645	      0.00716711	      0.00502439	      0.00218656	      0.00294888	      0.00139665	     -0.00000000	     -0.00000000	     -0.00000000	      0.00000000	     -0.00000000	     -0.00000000	     -0.00000000	      0.00000000	      0.00000000	     -0.00000000	      0.00000000	      0.00000000	      0.00000000	     -0.00000000	      0.00000000	      0.00000000	      0.00000000	      0.00000000	      0.00000000	      0.00000000	      0.00000000	      0.00000000	      0.00000000	      0.00000000	      0.00000000	      0.00000000	      0.00000000	      0.00000000	      0.00000000	      0.00000000	      0.00000000	      0.00000000	      0.00000000	      0.00000000	      0.00000000	      0.00000000	      0.00000000	      0.00000000	      0.00000000	      0.00000000	      0.00000000	      0.00000000	      0.00000000	      0.00000000	      0.00000000	      0.00000000	      0.00000000	      0.00000000	      0.00000000	      0.00000000
      0.05303997	     -0.00352143	     -0.00286488	      0.00236733	      0.00263296	      0.00053384	      0.00000000	      0.00000000	      0.00000000	     -0.00054805	      0.00061325	      0.00061325	     -0.00134948	      0.00336455	     -0.00901480	     -0.00750599	     -0.00940205	     -0.00810090	      0.00717355	      0.00505915	      0.00221845	      0.00293699	      0.00134500	      0.00000000	      0.00000000	      0.00000000	      0.00000000	      0.00000000	      0.00000000	      0.00000000	      0.00000000	      0.00000000	      0.00000000	      0.00000000	      0.00000000	     -0.00000000	      0.00000000	      0.00000000	      0.00000000	      0.00000000	      0.00000000	      0.00000000	      0.00000000	      0.00000000	      0.00000000	      0.00000000	      0.00000000	      0.00000000	      0.00000000	      0.00000000	      0.00000000	      0.00000000	      0.00000000	      0.00000000	      0.00000000	      0.00000000	      0.00000000	      0.00000000	      0.00000000	      0.00000000	      0.00000000	      0.00000000	      0.00000000	      0.00000000	      0.00000000	      0.00000000	      0.00000000	      0.00000000	      0.00000000	      0.00000000	      0.00000000	      0.00000000	      0.00000000
      0.05598663	     -0.00361722	     -0.00291068	      0.00229500	      0.00260562	      0.00052529	     -0.00000000	     -0.00000000	     -0.00000000	     -0.00054039	      0.00053943	      0.00053943	     -0.00140643	      0.00329680	     -0.00900819	     -0.00747600	     -0.00937381	     -0.00807385	      0.00717961	      0.00509510	      0.00225191	      0.00292450	      0.00129213	      0.00000000	     -0.00000000	      0.00000000	      0.00000000	     -0.00000000	     -0.00000000	     -0.00000000	     -0.00000000	     -0.00000000	     -0.00000000	      0.00000000	     -0.00000000	     -0.00000000	     -0.00000000	      0.00000000	      0.00000000	      0.00000000	      0.00000000	      0.00000000	      0.00000000	      0.00000000	      0.00000000	      0.00000000	      0.00000000	      0.00000000	      0.00000000	      0.00000000	      0.00000000	      0.00000000	      0.00000000	      0.00000000	      0.00000000	      0.00000000	      0.00000000	      0.00000000	      0.00000000	      0.00000000	      0.00000000	      0.00000000	      0.00000000	      0.00000000	      0.00000000	      0.00000000	      0.00000000	      0.00000000	      0.00000000	      0.00000000	      0.00000000	      0.00000000	      0.00000000
      0.05893330	     -0.00371904	     -0.00295861	      0.00221989	      0.00257709	      0.00051572	     -0.00000000	     -0.00000000	     -0.00000000	     -0.00053260	      0.00046220	      0.00046220	     -0.00146359	      0.00322634	     -0.00899981	     -0.00744391	     -0.00934385	     -0.00804551	      0.00718522	      0.00513184	      0.00228662	      0.00291152	      0.00123851	      0.00000000	     -0.00000000	      0.00000000	     -0.00000000	     -0.00000000	     -0.00000000	      0.00000000	     -0.00000000	      0.00000000	     -0.00000000	      0.00000000	     -0.00000000	      0.00000000	      0.00000000	      0.00000000	      0.00000000	      0.00000000	      0.00000000	      0.00000000	      0.00000000	      0.00000000	      0.00000000	      0.00000000	      0.00000000	      0.00000000	      0.00000000	      0.00000000	      0.00000000	      0.00000000	      0.00000000	      0.00000000	      0.00000000	      0.00000000	      0.00000000	      0.00000000	      0.00000000	      0.00000000	      0.00000000	      0.00000000	      0.00000000	      0.00000000	      0.00000000	      0.00000000	      0.00000000	      0.00000000	      0.00000000	      0.00000000	      0.00000000	      0.00000000	      0.00000000
      0.06187996	     -0.00382698	     -0.00300864	      0.00214209	      0.00254742	      0.00050514	     -0.00000000	     -0.00000000	     -0.00000000	     -0.00052486	      0.00038158	      0.00038158	     -0.00152098	      0.00315341	     -0.00898950	     -0.00740973	     -0.00931227	     -0.00801594	      0.00719041	      0.00516914	      0.00232234	      0.00289813	      0.00118420	     -0.00000000	     -0.00000000	     -0.00000000	      0.00000000	     -0.00000000	     -0.00000000	     -0.00000000	     -0.00000000	     -0.00000000	      0.00000000	      0.00000000	     -0.00000000	     -0.00000000	     -0.00000000	      0.00000000	      0.00000000	      0.00000000	      0.00000000	      0.00000000	      0.00000000	      0.00000000	      0.00000000	      0.00000000	      0.00000000	      0.00000000	      0.00000000	      0.00000000	      0.00000000	      0.00000000	      0.00000000	      0.00000000	      0.00000000	      0.00000000	      0.00000000	      0.00000000	      0.00000000	      0.00000000	      0.00000000	      0.00000000	      0.00000000	      0.00000000	      0.00000000	      0.00000000	      0.00000000	      0.00000000	      0.00000000	      0.00000000	      0.00000000	      0.00000000	      0.00000000
      0.06482663	     -0.00394124	     -0.00306081	      0.00206157	      0.00251663	      0.00049357	     -0.00000000	     -0.00000000	      0.00000000	     -0.00051742	      0.00029751	      0.00029751	     -0.00157889	      0.00307802	     -0.00897712	     -0.00737343	     -0.00927908	     -0.00798515	      0.00719522	      0.00520689	      0.00235888	      0.00288435	      0.00112909	     -0.00000000	     -0.00000000	     -0.00000000	     -0.00000000	     -0.00000000	     -0.00000000	     -0.00000000	      0.00000000	      0.00000000	      0.00000000	     -0.00000000	      0.00000000	     -0.00000000	     -0.00000000	      0.00000000	      0.00000000	      0.00000000	      0.00000000	      0.00000000	      0.00000000	      0.00000000	      0.00000000	      0.00000000	      0.00000000	      0.00000000	      0.00000000	      0.00000000	      0.00000000	      0.00000000	      0.00000000	      0.00000000	      0.00000000	      0.00000000	      0.00000000	      0.00000000	      0.00000000	      0.00000000	      0.00000000	      0.00000000	      0.00000000	      0.00000000	      0.00000000	      0.00000000	      0.00000000	      0.00000000	      0.00000000	      0.00000000	      0.00000000	      0.00000000	      0.00000000
      0.06777329	     -0.00406192	     -0.00311516	      0.00197828	      0.00248472	      0.00048112	     -0.00000000	     -0.00000000	      0.00000000	     -0.00051057	      0.00020996	      0.00020996	     -0.00163768	      0.00300015	     -0.00896254	     -0.00733497	     -0.00924432	     -0.00795310	      0.00719969	      0.00524499	      0.00239604	      0.00287017	      0.00107300	     -0.00000000	      0.00000000	      0.00000000	      0.00000000	     -0.00000000	      0.00000000	     -0.00000000	      0.00000000	      0.00000000	      0.00000000	     -0.00000000	      0.00000000	      0.00000000	      0.00000000	      0.00000000	      0.00000000	      0.00000000	      0.00000000	      0.00000000	      0.00000000	      0.00000000	      0.00000000	      0.00000000	      0.00000000	      0.00000000	      0.00000000	      0.00000000	      0.00000000	      0.00000000	      0.00000000	      0.00000000	      0.00000000	      0.00000000	      0.00000000	      0.00000000	      0.00000000	      0.00000000	      0.00000000	      0.00000000	      0.00000000	      0.00000000	      0.00000000	      0.00000000	      0.00000000	      0.00000000	      0.00000000	      0.00000000	      0.00000000	      0.00000000	      0.00000000
      0.07071996	     -0.00418906	     -0.00317169	      0.00189214	      0.00245166	      0.00046791	      0.00000000	      0.00000000	     -0.00000000	     -0.00050468	      0.00011898	      0.00011898	     -0.00169771	      0.00291964	     -0.00894566	     -0.00729433	     -0.00920796	     -0.00791972	      0.00720385	      0.00528343	      0.00243368	      0.00285557	      0.00101571	      0.00000000	      0.00000000	     -0.00000000	      0.00000000	      0.00000000	     -0.00000000	     -0.00000000	      0.00000000	      0.00000000	      0.00000000	     -0.00000000	      0.00000000	     -0.00000000	     -0.00000000	      0.00000000	      0.00000000	      0.00000000	      0.00000000	      0.00000000	      0.00000000	      0.00000000	      0.00000000	      0.00000000	      0.00000000	      0.00000000	      0.00000000	      0.00000000	      0.00000000	      0.00000000	      0.00000000	      0.00000000	      0.00000000	      0.00000000	      0.00000000	      0.00000000	      0.00000000	      0.00000000	      0.00000000	      0.00000000	      0.00000000	      0.00000000	      0.00000000	      0.00000000	      0.00000000	      0.00000000	      0.00000000	      0.00000000	      0.00000000	      0.00000000	      0.00000000
      0.07366662	     -0.00432251	     -0.00323038	      0.00180315	      0.00241745	      0.00045407	     -0.00000000	      0.00000000	      0.00000000	     -0.00050016	      0.00002476	      0.00002476	     -0.00175921	      0.00283630	     -0.00892641	     -0.00725152	     -0.00916996	     -0.00788492	      0.00720766	      0.00532220	      0.00247173	      0.00284051	      0.00095706	     -0.00000000	     -0.00000000	     -0.00000000	     -0.00000000	     -0.00000000	      0.00000000	     -0.00000000	     -0.00000000	     -0.00000000	      0.00000000	     -0.00000000	     -0.00000000	     -0.00000000	     -0.00000000	      0.00000000	      0.00000000	      0.00000000	      0.00000000	      0.00000000	      0.00000000	      0.00000000	      0.00000000	      0.00000000	      0.00000000	      0.00000000	      0.00000000	      0.00000000	      0.00000000	      0.00000000	      0.00000000	      0.00000000	      0.00000000	      0.00000000	      0.00000000	      0.00000000	      0.00000000	      0.00000000	      0.00000000	      0.00000000	      0.00000000	      0.00000000	      0.00000000	      0.00000000	      0.00000000	      0.00000000	      0.00000000	      0.00000000	      0.00000000	      0.00000000	      0.00000000
      0.07661329	     -0.00446174	     -0.00329101	      0.00171152	      0.00238214	      0.00043979	      0.00000000	      0.00000000	     -0.00000000	     -0.00049739	     -0.00007223	     -0.00007223	     -0.00182218	      0.00275008	     -0.00890475	     -0.00720666	     -0.00913036	     -0.00784871	      0.00721105	      0.00536128	      0.00251007	      0.00282495	      0.00089708	     -0.00000000	     -0.00000000	      0.00000000	     -0.00000000	      0.00000000	      0.00000000	     -0.00000000	      0.00000000	     -0.00000000	     -0.00000000	     -0.00000000	     -0.00000000	     -0.00000000	     -0.00000000	      0.00000000	      0.00000000	      0.00000000	      0.00000000	      0.00000000	      0.00000000	      0.00000000	      0.00000000	      0.00000000	      0.00000000	      0.00000000	      0.00000000	      0.00000000	      0.00000000	      0.00000000	      0.00000000	      0.00000000	      0.00000000	      0.00000000	      0.00000000	      0.00000000	      0.00000000	      0.00000000	      0.00000000	      0.00000000	      0.00000000	      0.00000000	      0.00000000	      0.00000000	      0.00000000	      0.00000000	      0.00000000	      0.00000000	      0.00000000	      0.00000000	      0.00000000
      0.07955996	     -0.00460587	     -0.00335323	      0.00161770	      0.00234588	      0.00042526	      0.00000000	     -0.00000000	     -0.00000000	     -0.00049664	     -0.00017126	     -0.00017126	     -0.00188638	      0.00266107	     -0.00888073	     -0.00715995	     -0.00908924	     -0.00781112	      0.00721389	      0.00540059	      0.00254857	      0.00280889	      0.00083597	      0.00000000	     -0.00000000	      0.00000000	     -0.00000000	      0.00000000	      0.00000000	      0.00000000	     -0.00000000	      0.00000000	     -0.00000000	     -0.00000000	      0.00000000	     -0.00000000	      0.00000000	      0.00000000	      0.00000000	      0.00000000	      0.00000000	      0.00000000	      0.00000000	      0.00000000	      0.00000000	      0.00000000	      0.00000000	      0.00000000	      0.00000000	      0.00000000	      0.00000000	      0.00000000	      0.00000000	      0.00000000	      0.00000000	      0.00000000	      0.00000000	      0.00000000	      0.00000000	      0.00000000	      0.00000000	      0.00000000	      0.00000000	      0.00000000	      0.00000000	      0.00000000	      0.00000000	      0.00000000	      0.00000000	      0.00000000	      0.00000000	      0.00000000	      0.00000000
      0.08250662	     -0.00475374	     -0.00341657	      0.00152228	      0.00230885	      0.00041072	     -0.00000000	      0.00000000	      0.00000000	     -0.00049814	     -0.00027138	     -0.00027138	     -0.00195140	      0.00256947	     -0.00885445	     -0.00711170	     -0.00904674	     -0.00777228	      0.00721602	      0.00544002	      0.00258709	      0.00279233	      0.00077404	      0.00000000	      0.00000000	     -0.00000000	     -0.00000000	      0.00000000	      0.00000000	     -0.00000000	     -0.00000000	      0.00000000	     -0.00000000	      0.00000000	     -0.00000000	      0.00000000	     -0.00000000	      0.00000000	      0.00000000	      0.00000000	      0.00000000	      0.00000000	      0.00000000	      0.00000000	      0.00000000	      0.00000000	      0.00000000	      0.00000000	      0.00000000	      0.00000000	      0.00000000	      0.00000000	      0.00000000	      0.00000000	      0.00000000	      0.00000000	      0.00000000	      0.00000000	      0.00000000	      0.00000000	      0.00000000	      0.00000000	      0.00000000	      0.00000000	      0.00000000	      0.00000000	      0.00000000	      0.00000000	      0.00000000	      0.00000000	      0.00000000	      0.00000000	      0.00000000
      0.08545329	     -0.00490404	     -0.00348048	      0.00142598	      0.00227128	      0.00039637	      0.00000000	     -0.00000000	     -0.00000000	     -0.00050206	     -0.00037155	     -0.00037155	     -0.00201664	      0.00247559	     -0.00882607	     -0.00706225	     -0.00900304	     -0.00773234	      0.00721727	      0.00547946	      0.00262553	      0.00277529	      0.00071176	      0.00000000	      0.00000000	     -0.00000000	     -0.00000000	     -0.00000000	     -0.00000000	      0.00000000	     -0.00000000	     -0.00000000	     -0.00000000	     -0.00000000	     -0.00000000	     -0.00000000	     -0.00000000	      0.00000000	      0.00000000	      0.00000000	      0.00000000	      0.00000000	      0.00000000	      0.00000000	      0.00000000	      0.00000000	      0.00000000	      0.00000000	      0.00000000	      0.00000000	      0.00000000	      0.00000000	      0.00000000	      0.00000000	      0.00000000	      0.00000000	      0.00000000	      0.00000000	      0.00000000	      0.00000000	      0.00000000	      0.00000000	      0.00000000	      0.00000000	      0.00000000	      0.00000000	      0.00000000	      0.00000000	      0.00000000	      0.00000000	      0.00000000	      0.00000000	      0.00000000
      0.08839995	     -0.00505537	     -0.00354442	      0.00132959	      0.00223340	      0.00038242	      0.00000000	     -0.00000000	      0.00000000	     -0.00050852	     -0.00047068	     -0.00047068	     -0.00208147	      0.00237978	     -0.00879581	     -0.00701196	     -0.00895831	     -0.00769149	      0.00721744	      0.00551878	      0.00266379	      0.00275781	      0.00064961	      0.00000000	      0.00000000	      0.00000000	     -0.00000000	      0.00000000	     -0.00000000	      0.00000000	     -0.00000000	     -0.00000000	     -0.00000000	      0.00000000	      0.00000000	      0.00000000	     -0.00000000	      0.00000000	      0.00000000	      0.00000000	      0.00000000	      0.00000000	      0.00000000	      0.00000000	      0.00000000	      0.00000000	      0.00000000	      0.00000000	      0.00000000	      0.00000000	      0.00000000	      0.00000000	      0.00000000	      0.00000000	      0.00000000	      0.00000000	      0.00000000	      0.00000000	      0.00000000	      0.00000000	      0.00000000	      0.00000000	      0.00000000	      0.00000000	      0.00000000	      0.00000000	      0.00000000	      0.00000000	      0.00000000	      0.00000000	      0.00000000	      0.00000000	      0.00000000
      0.09134662	     -0.00520634	     -0.00360779	      0.00123389	      0.00219548	      0.00036906	      0.00000000	      0.00000000	     -0.00000000	     -0.00051764	     -0.00056767	     -0.00056767	     -0.00214522	      0.00228247	     -0.00876390	     -0.00696123	     -0.00891274	     -0.00764992	      0.00721636	      0.00555786	      0.00270178	      0.00273993	      0.00058811	     -0.00000000	     -0.00000000	     -0.00000000	      0.00000000	      0.00000000	     -0.00000000	     -0.00000000	     -0.00000000	     -0.00000000	      0.00000000	      0.00000000	     -0.00000000	      0.00000000	      0.00000000	      0.00000000	      0.00000000	      0.00000000	      0.00000000	      0.00000000	      0.00000000	      0.00000000	      0.00000000	      0.00000000	      0.00000000	      0.00000000	      0.00000000	      0.00000000	      0.00000000	      0.00000000	      0.00000000	      0.00000000	      0.00000000	      0.00000000	      0.00000000	      0.00000000	      0.00000000	      0.00000000	      0.00000000	      0.00000000	      0.00000000	      0.00000000	      0.00000000	      0.00000000	      0.00000000	      0.00000000	      0.00000000	      0.00000000	      0.00000000	      0.00000000	      0.00000000
      0.09429328	     -0.00535565	     -0.00367009	      0.00113965	      0.00215777	      0.00035648	      0.00000000	      0.00000000	     -0.00000000	     -0.00052951	     -0.00066150	     -0.00066150	     -0.00220722	      0.00218411	     -0.00873060	     -0.00691040	     -0.00886654	     -0.00760785	      0.00721385	      0.00559661	      0.00273946	      0.00272169	      0.00052778	      0.00000000	      0.00000000	      0.00000000	     -0.00000000	      0.00000000	      0.00000000	     -0.00000000	      0.00000000	      0.00000000	     -0.00000000	      0.00000000	      0.00000000	      0.00000000	      0.00000000	      0.00000000	      0.00000000	      0.00000000	      0.00000000	      0.00000000	      0.00000000	      0.00000000	      0.00000000	      0.00000000	      0.00000000	      0.00000000	      0.00000000	      0.00000000	      0.00000000	      0.00000000	      0.00000000	      0.00000000	      0.00000000	      0.00000000	      0.00000000	      0.00000000	      0.00000000	      0.00000000	      0.00000000	      0.00000000	      0.00000000	      0.00000000	      0.00000000	      0.00000000	      0.00000000	      0.00000000	      0.00000000	      0.00000000	      0.00000000	      0.00000000	      0.00000000
      0.09723994	     -0.00550211	     -0.00373082	      0.00104760	      0.00212049	      0.00034481	     -0.00000000	      0.00000000	      0.00000000	     -0.00054424	     -0.00075127	     -0.00075127	     -0.00226690	      0.00208515	     -0.00869618	     -0.00685981	     -0.00881986	     -0.00756545	      0.00720977	      0.00563492	      0.00277679	      0.00270315	      0.00046908	      0.00000000	      0.00000000	      0.00000000	      0.00000000	      0.00000000	     -0.00000000	     -0.00000000	     -0.00000000	      0.00000000	     -0.00000000	      0.00000000	      0.00000000	     -0.00000000	      0.00000000	      0.00000000	      0.00000000	      0.00000000	      0.00000000	      0.00000000	      0.00000000	      0.00000000	      0.00000000	      0.00000000	      0.00000000	      0.00000000	      0.00000000	      0.00000000	      0.00000000	      0.00000000	      0.00000000	      0.00000000	      0.00000000	      0.00000000	      0.00000000	      0.00000000	      0.00000000	      0.00000000	      0.00000000	      0.00000000	      0.00000000	      0.00000000	      0.00000000	      0.00000000	      0.00000000	      0.00000000	      0.00000000	      0.00000000	      0.00000000	      0.00000000	      0.00000000
      0.10018661	     -0.00564472	     -0.00378957	      0.00095836	      0.00208385	      0.00033417	     -0.00000000	     -0.00000000	      0.00000000	     -0.00056187	     -0.00083620	     -0.00083620	     -0.00232369	      0.00198628	     -0.00866088	     -0.00680975	     -0.00877287	     -0.00752291	      0.00720398	      0.00567273	      0.00281375	      0.00268436	      0.00041243	     -0.00000000	      0.00000000	     -0.00000000	     -0.00000000	      0.00000000	      0.00000000	     -0.00000000	     -0.00000000	     -0.00000000	     -0.00000000	     -0.00000000	     -0.00000000	      0.00000000	     -0.00000000	      0.00000000	      0.00000000	      0.00000000	      0.00000000	      0.00000000	      0.00000000	      0.00000000	      0.00000000	      0.00000000	      0.00000000	      0.00000000	      0.00000000	      0.00000000	      0.00000000	      0.00000000	      0.00000000	      0.00000000	      0.00000000	      0.00000000	      0.00000000	      0.00000000	      0.00000000	      0.00000000	      0.00000000	      0.00000000	      0.00000000	      0.00000000	      0.00000000	      0.00000000	      0.00000000	      0.00000000	      0.00000000	      0.00000000	      0.00000000	      0.00000000	      0.00000000
      0.10313327	     -0.00578264	     -0.00384600	      0.00087249	      0.00204806	      0.00032466	     -0.00000000	      0.00000000	      0.00000000	     -0.00058238	     -0.00091562	     -0.00091562	     -0.00237712	      0.00189028	     -0.00862494	     -0.00676047	     -0.00872571	     -0.00748038	      0.00719639	      0.00570996	      0.00285036	      0.00266539	      0.00035824	      0.00000000	     -0.00000000	     -0.00000000	     -0.00000000	      0.00000000	     -0.00000000	     -0.00000000	     -0.00000000	     -0.00000000	     -0.00000000	     -0.00000000	     -0.00000000	     -0.00000000	      0.00000000	      0.00000000	      0.00000000	      0.00000000	      0.00000000	      0.00000000	      0.00000000	      0.00000000	      0.00000000	      0.00000000	      0.00000000	      0.00000000	      0.00000000	      0.00000000	      0.00000000	      0.00000000	      0.00000000	      0.00000000	      0.00000000	      0.00000000	      0.00000000	      0.00000000	      0.00000000	      0.00000000	      0.00000000	      0.00000000	      0.00000000	      0.00000000	      0.00000000	      0.00000000	      0.00000000	      0.00000000	      0.00000000	      0.00000000	      0.00000000	      0.00000000	      0.00000000
      0.10607994	     -0.00591516	     -0.00389980	      0.00079043	      0.00201326	      0.00031630	     -0.00000000	     -0.00000000	      0.00000000	     -0.00060570	     -0.00098900	     -0.00098900	     -0.00242675	      0.00179495	     -0.00858855	     -0.00671220	     -0.00867849	     -0.00743804	      0.00718690	      0.00574653	      0.00288664	      0.00264629	      0.00030686	      0.00000000	      0.00000000	     -0.00000000	     -0.00000000	      0.00000000	     -0.00000000	     -0.00000000	     -0.00000000	     -0.00000000	      0.00000000	     -0.00000000	      0.00000000	     -0.00000000	      0.00000000	      0.00000000	      0.00000000	      0.00000000	      0.00000000	      0.00000000	      0.00000000	      0.00000000	      0.00000000	      0.00000000	      0.00000000	      0.00000000	      0.00000000	      0.00000000	      0.00000000	      0.00000000	      0.00000000	      0.00000000	      0.00000000	      0.00000000	      0.00000000	      0.00000000	      0.00000000	      0.00000000	      0.00000000	      0.00000000	      0.00000000	      0.00000000	      0.00000000	      0.00000000	      0.00000000	      0.00000000	      0.00000000	      0.00000000	      0.00000000	      0.00000000	      0.00000000
      0.10902660	     -0.00604174	     -0.00395075	      0.00071257	      0.00197960	      0.00030913	      0.00000000	      0.00000000	      0.00000000	     -0.00063167	     -0.00105595	     -0.00105595	     -0.00247221	      0.00170067	     -0.00855191	     -0.00666511	     -0.00863133	     -0.00739602	      0.00717549	      0.00578239	      0.00292262	      0.00262714	      0.00025859	      0.00000000	      0.00000000	     -0.00000000	      0.00000000	      0.00000000	     -0.00000000	     -0.00000000	      0.00000000	      0.00000000	      0.00000000	     -0.00000000	      0.00000000	     -0.00000000	     -0.00000000	      0.00000000	      0.00000000	      0.00000000	      0.00000000	      0.00000000	      0.00000000	      0.00000000	      0.00000000	      0.00000000	      0.00000000	      0.00000000	      0.00000000	      0.00000000	      0.00000000	      0.00000000	      0.00000000	      0.00000000	      0.00000000	      0.00000000	      0.00000000	      0.00000000	      0.00000000	      0.00000000	      0.00000000	      0.00000000	      0.00000000	      0.00000000	      0.00000000	      0.00000000	      0.00000000	      0.00000000	      0.00000000	      0.00000000	      0.00000000	      0.00000000	      0.00000000
      0.11197327	     -0.00616200	     -0.00399867	      0.00063918	      0.00194719	      0.00030311	     -0.00000000	      0.00000000	      0.00000000	     -0.00066007	     -0.00111622	     -0.00111622	     -0.00251322	      0.00160782	     -0.00851516	     -0.00661935	     -0.00858433	     -0.00735446	      0.00716215	      0.00581746	      0.00295832	      0.00260800	      0.00021368	      0.00000000	      0.00000000	      0.00000000	      0.00000000	      0.00000000	      0.00000000	      0.00000000	     -0.00000000	      0.00000000	      0.00000000	      0.00000000	      0.00000000	      0.00000000	      0.00000000	      0.00000000	      0.00000000	      0.00000000	      0.00000000	      0.00000000	      0.00000000	      0.00000000	      0.00000000	      0.00000000	      0.00000000	      0.00000000	      0.00000000	      0.00000000	      0.00000000	      0.00000000	      0.00000000	      0.00000000	      0.00000000	      0.00000000	      0.00000000	      0.00000000	      0.00000000	      0.00000000	      0.00000000	      0.00000000	      0.00000000	      0.00000000	      0.00000000	      0.00000000	      0.00000000	      0.00000000	      0.00000000	      0.00000000	      0.00000000	      0.00000000	      0.00000000
      0.11491994	     -0.00627566	     -0.00404343	      0.00057044	      0.00191614	      0.00029820	      0.00000000	      0.00000000	      0.00000000	     -0.00069064	     -0.00116969	     -0.00116969	     -0.00254960	      0.00151675	     -0.00847842	     -0.00657502	     -0.00853760	     -0.00731349	      0.00714691	      0.00585166	      0.00299375	      0.00258896	      0.00017231	     -0.00000000	      0.00000000	     -0.00000000	      0.00000000	      0.00000000	      0.00000000	     -0.00000000	      0.00000000	     -0.00000000	     -0.00000000	      0.00000000	      0.00000000	     -0.00000000	      0.00000000	      0.00000000	      0.00000000	      0.00000000	      0.00000000	      0.00000000	      0.00000000	      0.00000000	      0.00000000	      0.00000000	      0.00000000	      0.00000000	      0.00000000	      0.00000000	      0.00000000	      0.00000000	      0.00000000	      0.00000000	      0.00000000	      0.00000000	      0.00000000	      0.00000000	      0.00000000	      0.00000000	      0.00000000	      0.00000000	      0.00000000	      0.00000000	      0.00000000	      0.00000000	      0.00000000	      0.00000000	      0.00000000	      0.00000000	      0.00000000	      0.00000000	      0.00000000
      0.11786660	     -0.00638255	     -0.00408496	      0.00050645	      0.00188651	      0.00029433	     -0.00000000	     -0.00000000	     -0.00000000	     -0.00072307	     -0.00121637	     -0.00121637	     -0.00258125	      0.00142781	     -0.00844181	     -0.00653223	     -0.00849124	     -0.00727324	      0.00712987	      0.00588490	      0.00302889	      0.00257010	      0.00013460	     -0.00000000	      0.00000000	     -0.00000000	     -0.00000000	     -0.00000000	     -0.00000000	     -0.00000000	     -0.00000000	      0.00000000	      0.00000000	      0.00000000	      0.00000000	     -0.00000000	     -0.00000000	      0.00000000	      0.00000000	      0.00000000	      0.00000000	      0.00000000	      0.00000000	      0.00000000	      0.00000000	      0.00000000	      0.00000000	      0.00000000	      0.00000000	      0.00000000	      0.00000000	      0.00000000	      0.00000000	      0.00000000	      0.00000000	      0.00000000	      0.00000000	      0.00000000	      0.00000000	      0.00000000	      0.00000000	      0.00000000	      0.00000000	      0.00000000	      0.00000000	      0.00000000	      0.00000000	      0.00000000	      0.00000000	      0.00000000	      0.00000000	      0.00000000	      0.00000000
      0.12081326	     -0.00648255	     -0.00412320	      0.00044726	      0.00185838	      0.00029144	     -0.00000000	      0.00000000	      0.00000000	     -0.00075705	     -0.00125636	     -0.00125636	     -0.00260819	      0.00134135	     -0.00840545	     -0.00649105	     -0.00844537	     -0.00723382	      0.00711116	      0.00591706	      0.00306370	      0.00255149	      0.00010060	     -0.00000000	     -0.00000000	     -0.00000000	     -0.00000000	      0.00000000	      0.00000000	      0.00000000	     -0.00000000	      0.00000000	     -0.00000000	     -0.00000000	      0.00000000	      0.00000000	     -0.00000000	      0.00000000	      0.00000000	      0.00000000	      0.00000000	      0.00000000	      0.00000000	      0.00000000	      0.00000000	      0.00000000	      0.00000000	      0.00000000	      0.00000000	      0.00000000	      0.00000000	      0.00000000	      0.00000000	      0.00000000	      0.00000000	      0.00000000	      0.00000000	      0.00000000	      0.00000000	      0.00000000	      0.00000000	      0.00000000	      0.00000000	      0.00000000	      0.00000000	      0.00000000	      0.00000000	      0.00000000	      0.00000000	      0.00000000	      0.00000000	      0.00000000	      0.00000000
      0.12375993	     -0.00657559	     -0.00415814	      0.00039284	      0.00183178	      0.00028944	      0.00000000	     -0.00000000	      0.00000000	     -0.00079220	     -0.00128986	     -0.00128986	     -0.00263047	      0.00125769	     -0.00836945	     -0.00645155	     -0.00840013	     -0.00719537	      0.00709095	      0.00594803	      0.00309810	      0.00253324	      0.00007032	      0.00000000	      0.00000000	     -0.00000000	      0.00000000	     -0.00000000	     -0.00000000	      0.00000000	      0.00000000	      0.00000000	      0.00000000	      0.00000000	      0.00000000	     -0.00000000	     -0.00000000	      0.00000000	      0.00000000	      0.00000000	      0.00000000	      0.00000000	      0.00000000	      0.00000000	      0.00000000	      0.00000000	      0.00000000	      0.00000000	      0.00000000	      0.00000000	      0.00000000	      0.00000000	      0.00000000	      0.00000000	      0.00000000	      0.00000000	      0.00000000	      0.00000000	      0.00000000	      0.00000000	      0.00000000	      0.00000000	      0.00000000	      0.00000000	      0.00000000	      0.00000000	      0.00000000	      0.00000000	      0.00000000	      0.00000000	      0.00000000	      0.00000000	      0.00000000
      0.12670660	     -0.00666160	     -0.00418974	      0.00034318	      0.00180677	      0.00028823	     -0.00000000	     -0.00000000	     -0.00000000	     -0.00082815	     -0.00131710	     -0.00131710	     -0.00264821	      0.00117721	     -0.00833395	     -0.00641382	     -0.00835568	     -0.00715803	      0.00706944	      0.00597770	      0.00313198	      0.00251543	      0.00004374	     -0.00000000	     -0.00000000	     -0.00000000	      0.00000000	     -0.00000000	      0.00000000	     -0.00000000	      0.00000000	     -0.00000000	     -0.00000000	     -0.00000000	     -0.00000000	      0.00000000	     -0.00000000	      0.00000000	      0.00000000	      0.00000000	      0.00000000	      0.00000000	      0.00000000	      0.00000000	      0.00000000	      0.00000000	      0.00000000	      0.00000000	      0.00000000	      0.00000000	      0.00000000	      0.00000000	      0.00000000	      0.00000000	      0.00000000	      0.00000000	      0.00000000	      0.00000000	      0.00000000	      0.00000000	      0.00000000	      0.00000000	      0.00000000	      0.00000000	      0.00000000	      0.00000000	      0.00000000	      0.00000000	      0.00000000	      0.00000000	      0.00000000	      0.00000000	      0.00000000
      0.12965326	     -0.00674045	     -0.00421801	      0.00029825	      0.00178341	      0.00028772	      0.00000000	      0.00000000	     -0.00000000	     -0.00086449	     -0.00133836	     -0.00133836	     -0.00266157	      0.00110026	     -0.00829911	     -0.00637798	     -0.00831224	     -0.00712196	      0.00704690	      0.00600591	      0.00316520	      0.00249818	      0.00002083	      0.00000000	     -0.00000000	     -0.00000000	      0.00000000	      0.00000000	      0.00000000	      0.00000000	     -0.00000000	      0.00000000	      0.00000000	     -0.00000000	      0.00000000	      0.00000000	      0.00000000	      0.00000000	      0.00000000	      0.00000000	      0.00000000	      0.00000000	      0.00000000	      0.00000000	      0.00000000	      0.00000000	      0.00000000	      0.00000000	      0.00000000	      0.00000000	      0.00000000	      0.00000000	      0.00000000	      0.00000000	      0.00000000	      0.00000000	      0.00000000	      0.00000000	      0.00000000	      0.00000000	      0.00000000	      0.00000000	      0.00000000	      0.00000000	      0.00000000	      0.00000000	      0.00000000	      0.00000000	      0.00000000	      0.00000000	      0.00000000	      0.00000000	      0.00000000
      0.13259992	     -0.00681199	     -0.00424290	      0.00025803	      0.00176178	      0.00028783	      0.00000000	      0.00000000	     -0.00000000	     -0.00090080	     -0.00135392	     -0.00135392	     -0.00267073	      0.00102726	     -0.00826514	     -0.00634417	     -0.00827003	     -0.00708738	      0.00702360	      0.00603252	      0.00319758	      0.00248159	      0.00000152	     -0.00000000	      0.00000000	     -0.00000000	     -0.00000000	      0.00000000	     -0.00000000	      0.00000000	      0.00000000	      0.00000000	     -0.00000000	      0.00000000	     -0.00000000	      0.00000000	     -0.00000000	      0.00000000	      0.00000000	      0.00000000	      0.00000000	      0.00000000	      0.00000000	      0.00000000	      0.00000000	      0.00000000	      0.00000000	      0.00000000	      0.00000000	      0.00000000	      0.00000000	      0.00000000	      0.00000000	      0.00000000	      0.00000000	      0.00000000	      0.00000000	      0.00000000	      0.00000000	      0.00000000	      0.00000000	      0.00000000	      0.00000000	      0.00000000	      0.00000000	      0.00000000	      0.00000000	      0.00000000	      0.00000000	      0.00000000	      0.00000000	      0.00000000	      0.00000000
      0.13554659	     -0.00687601	     -0.00426441	      0.00022250	      0.00174194	      0.00028848	     -0.00000000	      0.00000000	      0.00000000	     -0.00093667	     -0.00136408	     -0.00136408	     -0.00267590	      0.00095864	     -0.00823229	     -0.00631255	     -0.00822935	     -0.00705449	      0.00699987	      0.00605738	      0.00322892	      0.00246579	     -0.00001425	      0.00000000	      0.00000000	      0.00000000	     -0.00000000	      0.00000000	     -0.00000000	      0.00000000	     -0.00000000	     -0.00000000	      0.00000000	     -0.00000000	     -0.00000000	     -0.00000000	      0.00000000	      0.00000000	      0.00000000	      0.00000000	      0.00000000	      0.00000000	      0.00000000	      0.00000000	      0.00000000	      0.00000000	      0.00000000	      0.00000000	      0.00000000	      0.00000000	      0.00000000	      0.00000000	      0.00000000	      0.00000000	      0.00000000	      0.00000000	      0.00000000	      0.00000000	      0.00000000	      0.00000000	      0.00000000	      0.00000000	      0.00000000	      0.00000000	      0.00000000	      0.00000000	      0.00000000	      0.00000000	      0.00000000	      0.00000000	      0.00000000	      0.00000000	      0.00000000
      0.13849325	     -0.00693228	     -0.00428251	      0.00019164	      0.00172396	      0.00028958	      0.00000000	      0.00000000	      0.00000000	     -0.00097175	     -0.00136918	     -0.00136918	     -0.00267735	      0.00089481	     -0.00820084	     -0.00628331	     -0.00819049	     -0.00702353	      0.00697603	      0.00608035	      0.00325900	      0.00245090	     -0.00002662	     -0.00000000	      0.00000000	     -0.00000000	      0.00000000	      0.00000000	     -0.00000000	      0.00000000	      0.00000000	      0.00000000	     -0.00000000	      0.00000000	     -0.00000000	      0.00000000	      0.00000000	      0.00000000	      0.00000000	      0.00000000	      0.00000000	      0.00000000	      0.00000000	      0.00000000	      0.00000000	      0.00000000	      0.00000000	      0.00000000	      0.00000000	      0.00000000	      0.00000000	      0.00000000	      0.00000000	      0.00000000	      0.00000000	      0.00000000	      0.00000000	      0.00000000	      0.00000000	      0.00000000	      0.00000000	      0.00000000	      0.00000000	      0.00000000	      0.00000000	      0.00000000	      0.00000000	      0.00000000	      0.00000000	      0.00000000	      0.00000000	      0.00000000	      0.00000000
      0.14143992	     -0.00698058	     -0.00429723	      0.00016544	      0.00170792	      0.00029111	     -0.00000000	     -0.00000000	     -0.00000000	     -0.00100572	     -0.00136957	     -0.00136957	     -0.00267541	      0.00083619	     -0.00817112	     -0.00625663	     -0.00815378	     -0.00699472	      0.00695245	      0.00610132	      0.00328755	      0.00243702	     -0.00003574	     -0.00000000	     -0.00000000	     -0.00000000	      0.00000000	      0.00000000	      0.00000000	     -0.00000000	      0.00000000	     -0.00000000	     -0.00000000	     -0.00000000	      0.00000000	     -0.00000000	     -0.00000000	      0.00000000	      0.00000000	      0.00000000	      0.00000000	      0.00000000	      0.00000000	      0.00000000	      0.00000000	      0.00000000	      0.00000000	      0.00000000	      0.00000000	      0.00000000	      0.00000000	      0.00000000	      0.00000000	      0.00000000	      0.00000000	      0.00000000	      0.00000000	      0.00000000	      0.00000000	      0.00000000	      0.00000000	      0.00000000	      0.00000000	      0.00000000	      0.00000000	      0.00000000	      0.00000000	      0.00000000	      0.00000000	      0.00000000	      0.00000000	      0.00000000	      0.00000000
      0.14438659	     -0.00702066	     -0.00430858	      0.00014385	      0.00169389	      0.00029302	      0.00000000	      0.00000000	      0.00000000	     -0.00103833	     -0.00136562	     -0.00136562	     -0.00267046	      0.00078318	     -0.00814347	     -0.00623271	     -0.00811955	     -0.00696825	      0.00692948	      0.00612018	      0.00331120	      0.00242427	     -0.00004181	      0.00000000	      0.00000000	     -0.00000000	      0.00000000	     -0.00000000	      0.00000000	     -0.00000000	      0.00000000	     -0.00000000	     -0.00000000	     -0.00000000	      0.00000000	     -0.00000000	     -0.00000000	      0.00000000	      0.00000000	      0.00000000	      0.00000000	      0.00000000	      0.00000000	      0.00000000	      0.00000000	      0.00000000	      0.00000000	      0.00000000	      0.00000000	      0.00000000	      0.00000000	      0.00000000	      0.00000000	      0.00000000	      0.00000000	      0.00000000	      0.00000000	      0.00000000	      0.00000000	      0.00000000	      0.00000000	      0.00000000	      0.00000000	      0.00000000	      0.00000000	      0.00000000	      0.00000000	      0.00000000	      0.00000000	      0.00000000	      0.00000000	      0.00000000	      0.00000000
      0.14733325	     -0.00705234	     -0.00431662	      0.00012682	      0.00168191	      0.00029533	      0.00000000	      0.00000000	      0.00000000	     -0.00106940	     -0.00135772	     -0.00135772	     -0.00266292	      0.00073612	     -0.00811826	     -0.00621170	     -0.00808811	     -0.00694431	      0.00690747	      0.00613688	      0.00333301	      0.00241273	     -0.00004508	     -0.00000000	      0.00000000	      0.00000000	     -0.00000000	      0.00000000	      0.00000000	      0.00000000	      0.00000000	     -0.00000000	      0.00000000	      0.00000000	     -0.00000000	     -0.00000000	     -0.00000000	      0.00000000	      0.00000000	      0.00000000	      0.00000000	      0.00000000	      0.00000000	      0.00000000	      0.00000000	      0.00000000	      0.00000000	      0.00000000	      0.00000000	      0.00000000	      0.00000000	      0.00000000	      0.00000000	      0.00000000	      0.00000000	      0.00000000	      0.00000000	      0.00000000	      0.00000000	      0.00000000	      0.00000000	      0.00000000	      0.00000000	      0.00000000	      0.00000000	      0.00000000	      0.00000000	      0.00000000	      0.00000000	      0.00000000	      0.00000000	      0.00000000	      0.00000000
      0.15027992	     -0.00707542	     -0.00432142	      0.00011430	      0.00167205	      0.00029804	      0.00000000	      0.00000000	     -0.00000000	     -0.00109878	     -0.00134626	     -0.00134626	     -0.00265326	      0.00069534	     -0.00809587	     -0.00619379	     -0.00805977	     -0.00692307	      0.00688675	      0.00615136	      0.00335552	      0.00240249	     -0.00004581	     -0.00000000	      0.00000000	      0.00000000	     -0.00000000	      0.00000000	      0.00000000	      0.00000000	      0.00000000	     -0.00000000	     -0.00000000	      0.00000000	     -0.00000000	     -0.00000000	     -0.00000000	      0.00000000	      0.00000000	      0.00000000	      0.00000000	      0.00000000	      0.00000000	      0.00000000	      0.00000000	      0.00000000	      0.00000000	      0.00000000	      0.00000000	      0.00000000	      0.00000000	      0.00000000	      0.00000000	      0.00000000	      0.00000000	      0.00000000	      0.00000000	      0.00000000	      0.00000000	      0.00000000	      0.00000000	      0.00000000	      0.00000000	      0.00000000	      0.00000000	      0.00000000	      0.00000000	      0.00000000	      0.00000000	      0.00000000	      0.00000000	      0.00000000	      0.00000000
      0.15322658	     -0.00708976	     -0.00432310	      0.00010621	      0.00166433	      0.00030119	     -0.00000000	     -0.00000000	     -0.00000000	     -0.00112636	     -0.00133162	     -0.00133162	     -0.00264192	      0.00066112	     -0.00807664	     -0.00617910	     -0.00803483	     -0.00690465	      0.00686765	      0.00616362	      0.00337547	      0.00239362	     -0.00004428	     -0.00000000	     -0.00000000	      0.00000000	     -0.00000000	      0.00000000	      0.00000000	     -0.00000000	      0.00000000	      0.00000000	     -0.00000000	      0.00000000	      0.00000000	      0.00000000	     -0.00000000	      0.00000000	      0.00000000	      0.00000000	      0.00000000	      0.00000000	      0.00000000	      0.00000000	      0.00000000	      0.00000000	      0.00000000	      0.00000000	      0.00000000	      0.00000000	      0.00000000	      0.00000000	      0.00000000	      0.00000000	      0.00000000	      0.00000000	      0.00000000	      0.00000000	      0.00000000	      0.00000000	      0.00000000	      0.00000000	      0.00000000	      0.00000000	      0.00000000	      0.00000000	      0.00000000	      0.00000000	      0.00000000	      0.00000000	      0.00000000	      0.00000000	      0.00000000
      0.15617325	     -0.00709528	     -0.00432176	      0.00010246	      0.00165878	      0.00030479	     -0.00000000	     -0.00000000	      0.00000000	     -0.00115205	     -0.00131419	     -0.00131419	     -0.00262936	      0.00063366	     -0.00806092	     -0.00616776	     -0.00801355	     -0.00688918	      0.00685043	      0.00617366	      0.00339263	      0.00238616	     -0.00004077	     -0.00000000	     -0.00000000	     -0.00000000	     -0.00000000	     -0.00000000	      0.00000000	      0.00000000	     -0.00000000	      0.00000000	     -0.00000000	      0.00000000	      0.00000000	     -0.00000000	      0.00000000	      0.00000000	      0.00000000	      0.00000000	      0.00000000	      0.00000000	      0.00000000	      0.00000000	      0.00000000	      0.00000000	      0.00000000	      0.00000000	      0.00000000	      0.00000000	      0.00000000	      0.00000000	      0.00000000	      0.00000000	      0.00000000	      0.00000000	      0.00000000	      0.00000000	      0.00000000	      0.00000000	      0.00000000	      0.00000000	      0.00000000	      0.00000000	      0.00000000	      0.00000000	      0.00000000	      0.00000000	      0.00000000	      0.00000000	      0.00000000	      0.00000000	      0.00000000
      0.15911991	     -0.00709197	     -0.00431756	      0.00010297	      0.00165542	      0.00030891	     -0.00000000	     -0.00000000	     -0.00000000	     -0.00117575	     -0.00129435	     -0.00129435	     -0.00261604	      0.00061316	     -0.00804903	     -0.00615988	     -0.00799616	     -0.00687674	      0.00683536	      0.00618151	      0.00340679	      0.00238018	     -0.00003557	      0.00000000	     -0.00000000	     -0.00000000	     -0.00000000	      0.00000000	     -0.00000000	     -0.00000000	     -0.00000000	     -0.00000000	     -0.00000000	      0.00000000	      0.00000000	      0.00000000	      0.00000000	      0.00000000	      0.00000000	      0.00000000	      0.00000000	      0.00000000	      0.00000000	      0.00000000	      0.00000000	      0.00000000	      0.00000000	      0.00000000	      0.00000000	      0.00000000	      0.00000000	      0.00000000	      0.00000000	      0.00000000	      0.00000000	      0.00000000	      0.00000000	      0.00000000	      0.00000000	      0.00000000	      0.00000000	      0.00000000	      0.00000000	      0.00000000	      0.00000000	      0.00000000	      0.00000000	      0.00000000	      0.00000000	      0.00000000	      0.00000000	      0.00000000	      0.00000000
      0.16206657	     -0.00707986	     -0.00431065	      0.00010760	      0.00165425	      0.00031356	     -0.00000000	      0.00000000	     -0.00000000	     -0.00119740	     -0.00127245	     -0.00127245	     -0.00260237	      0.00059972	     -0.00804121	     -0.00615550	     -0.00798288	     -0.00686739	      0.00682264	      0.00618720	      0.00341777	      0.00237570	     -0.00002897	     -0.00000000	      0.00000000	     -0.00000000	     -0.00000000	     -0.00000000	     -0.00000000	     -0.00000000	     -0.00000000	     -0.00000000	      0.00000000	      0.00000000	     -0.00000000	     -0.00000000	     -0.00000000	      0.00000000	      0.00000000	      0.00000000	      0.00000000	      0.00000000	      0.00000000	      0.00000000	      0.00000000	      0.00000000	      0.00000000	      0.00000000	      0.00000000	      0.00000000	      0.00000000	      0.00000000	      0.00000000	      0.00000000	      0.00000000	      0.00000000	      0.00000000	      0.00000000	      0.00000000	      0.00000000	      0.00000000	      0.00000000	      0.00000000	      0.00000000	      0.00000000	      0.00000000	      0.00000000	      0.00000000	      0.00000000	      0.00000000	      0.00000000	      0.00000000	      0.00000000
      0.16501324	     -0.00705910	     -0.00430120	      0.00011625	      0.00165524	      0.00031881	     -0.00000000	     -0.00000000	      0.00000000	     -0.00121695	     -0.00124882	     -0.00124882	     -0.00258877	      0.00059341	     -0.00803769	     -0.00615468	     -0.00797385	     -0.00686116	      0.00681244	      0.00619078	      0.00342543	      0.00237273	     -0.00002122	      0.00000000	      0.00000000	     -0.00000000	      0.00000000	      0.00000000	      0.00000000	      0.00000000	     -0.00000000	      0.00000000	     -0.00000000	     -0.00000000	      0.00000000	      0.00000000	     -0.00000000	      0.00000000	      0.00000000	      0.00000000	      0.00000000	      0.00000000	      0.00000000	      0.00000000	      0.00000000	      0.00000000	      0.00000000	      0.00000000	      0.00000000	      0.00000000	      0.00000000	      0.00000000	      0.00000000	      0.00000000	      0.00000000	      0.00000000	      0.00000000	      0.00000000	      0.00000000	      0.00000000	      0.00000000	      0.00000000	      0.00000000	      0.00000000	      0.00000000	      0.00000000	      0.00000000	      0.00000000	      0.00000000	      0.00000000	      0.00000000	      0.00000000	      0.00000000
      0.16795990	     -0.00702987	     -0.00428938	      0.00012879	      0.00165839	      0.00032468	     -0.00000000	     -0.00000000	      0.00000000	     -0.00123433	     -0.00122376	     -0.00122376	     -0.00257561	      0.00059423	     -0.00803861	     -0.00615742	     -0.00796919	     -0.00685805	      0.00680490	      0.00619232	      0.00342963	      0.00237127	     -0.00001258	      0.00000000	     -0.00000000	     -0.00000000	     -0.00000000	     -0.00000000	     -0.00000000	      0.00000000	     -0.00000000	      0.00000000	      0.00000000	     -0.00000000	     -0.00000000	     -0.00000000	     -0.00000000	      0.00000000	      0.00000000	      0.00000000	      0.00000000	      0.00000000	      0.00000000	      0.00000000	      0.00000000	      0.00000000	      0.00000000	      0.00000000	      0.00000000	      0.00000000	      0.00000000	      0.00000000	      0.00000000	      0.00000000	      0.00000000	      0.00000000	      0.00000000	      0.00000000	      0.00000000	      0.00000000	      0.00000000	      0.00000000	      0.00000000	      0.00000000	      0.00000000	      0.00000000	      0.00000000	      0.00000000	      0.00000000	      0.00000000	      0.00000000	      0.00000000	      0.00000000
      0.17090657	     -0.00699244	     -0.00427537	      0.00014507	      0.00166365	      0.00033124	     -0.00000000	      0.00000000	      0.00000000	     -0.00124949	     -0.00119755	     -0.00119755	     -0.00256322	      0.00060214	     -0.00804406	     -0.00616367	     -0.00796896	     -0.00685803	      0.00680008	      0.00619185	      0.00343030	      0.00237133	     -0.00000329	      0.00000000	     -0.00000000	      0.00000000	     -0.00000000	      0.00000000	     -0.00000000	      0.00000000	      0.00000000	      0.00000000	     -0.00000000	      0.00000000	      0.00000000	      0.00000000	      0.00000000	      0.00000000	      0.00000000	      0.00000000	      0.00000000	      0.00000000	      0.00000000	      0.00000000	      0.00000000	      0.00000000	      0.00000000	      0.00000000	      0.00000000	      0.00000000	      0.00000000	      0.00000000	      0.00000000	      0.00000000	      0.00000000	      0.00000000	      0.00000000	      0.00000000	      0.00000000	      0.00000000	      0.00000000	      0.00000000	      0.00000000	      0.00000000	      0.00000000	      0.00000000	      0.00000000	      0.00000000	      0.00000000	      0.00000000	      0.00000000	      0.00000000	      0.00000000
      0.17385323	     -0.00694709	     -0.00425933	      0.00016497	      0.00167097	      0.00033850	     -0.00000000	     -0.00000000	     -0.00000000	     -0.00126238	     -0.00117038	     -0.00117038	     -0.00255187	      0.00061704	     -0.00805406	     -0.00617341	     -0.00797318	     -0.00686106	      0.00679803	      0.00618944	      0.00342737	      0.00237287	      0.00000645	     -0.00000000	     -0.00000000	      0.00000000	      0.00000000	     -0.00000000	      0.00000000	     -0.00000000	      0.00000000	     -0.00000000	      0.00000000	     -0.00000000	     -0.00000000	     -0.00000000	     -0.00000000	      0.00000000	      0.00000000	      0.00000000	      0.00000000	      0.00000000	      0.00000000	      0.00000000	      0.00000000	      0.00000000	      0.00000000	      0.00000000	      0.00000000	      0.00000000	      0.00000000	      0.00000000	      0.00000000	      0.00000000	      0.00000000	      0.00000000	      0.00000000	      0.00000000	      0.00000000	      0.00000000	      0.00000000	      0.00000000	      0.00000000	      0.00000000	      0.00000000	      0.00000000	      0.00000000	      0.00000000	      0.00000000	      0.00000000	      0.00000000	      0.00000000	      0.00000000
      0.17679990	     -0.00689412	     -0.00424137	      0.00018840	      0.00168033	      0.00034652	      0.00000000	      0.00000000	     -0.00000000	     -0.00127291	     -0.00114238	     -0.00114238	     -0.00254175	      0.00063883	     -0.00806856	     -0.00618657	     -0.00798184	     -0.00686708	      0.00679873	      0.00618511	      0.00342081	      0.00237588	      0.00001652	     -0.00000000	     -0.00000000	      0.00000000	     -0.00000000	     -0.00000000	     -0.00000000	      0.00000000	      0.00000000	     -0.00000000	      0.00000000	     -0.00000000	     -0.00000000	     -0.00000000	      0.00000000	      0.00000000	      0.00000000	      0.00000000	      0.00000000	      0.00000000	      0.00000000	      0.00000000	      0.00000000	      0.00000000	      0.00000000	      0.00000000	      0.00000000	      0.00000000	      0.00000000	      0.00000000	      0.00000000	      0.00000000	      0.00000000	      0.00000000	      0.00000000	      0.00000000	      0.00000000	      0.00000000	      0.00000000	      0.00000000	      0.00000000	      0.00000000	      0.00000000	      0.00000000	      0.00000000	      0.00000000	      0.00000000	      0.00000000	      0.00000000	      0.00000000	      0.00000000
      0.17974656	     -0.00683376	     -0.00422156	      0.00021533	      0.00169169	      0.00035530	      0.00000000	     -0.00000000	      0.00000000	     -0.00128099	     -0.00111359	     -0.00111359	     -0.00253294	      0.00066740	     -0.00808748	     -0.00620310	     -0.00799490	     -0.00687605	      0.00680215	      0.00617887	      0.00341060	      0.00238033	      0.00002684	     -0.00000000	      0.00000000	     -0.00000000	      0.00000000	      0.00000000	      0.00000000	      0.00000000	      0.00000000	      0.00000000	     -0.00000000	     -0.00000000	     -0.00000000	     -0.00000000	      0.00000000	      0.00000000	      0.00000000	      0.00000000	      0.00000000	      0.00000000	      0.00000000	      0.00000000	      0.00000000	      0.00000000	      0.00000000	      0.00000000	      0.00000000	      0.00000000	      0.00000000	      0.00000000	      0.00000000	      0.00000000	      0.00000000	      0.00000000	      0.00000000	      0.00000000	      0.00000000	      0.00000000	      0.00000000	      0.00000000	      0.00000000	      0.00000000	      0.00000000	      0.00000000	      0.00000000	      0.00000000	      0.00000000	      0.00000000	      0.00000000	      0.00000000	      0.00000000
      0.18269323	     -0.00676619	     -0.00419991	      0.00024576	      0.00170505	      0.00036486	      0.00000000	     -0.00000000	      0.00000000	     -0.00128650	     -0.00108394	     -0.00108394	     -0.00252541	      0.00070265	     -0.00811069	     -0.00622297	     -0.00801230	     -0.00688795	      0.00680820	      0.00617070	      0.00339674	      0.00238620	      0.00003743	     -0.00000000	      0.00000000	     -0.00000000	     -0.00000000	     -0.00000000	     -0.00000000	     -0.00000000	      0.00000000	     -0.00000000	      0.00000000	     -0.00000000	      0.00000000	     -0.00000000	     -0.00000000	      0.00000000	      0.00000000	      0.00000000	      0.00000000	      0.00000000	      0.00000000	      0.00000000	      0.00000000	      0.00000000	      0.00000000	      0.00000000	      0.00000000	      0.00000000	      0.00000000	      0.00000000	      0.00000000	      0.00000000	      0.00000000	      0.00000000	      0.00000000	      0.00000000	      0.00000000	      0.00000000	      0.00000000	      0.00000000	      0.00000000	      0.00000000	      0.00000000	      0.00000000	      0.00000000	      0.00000000	      0.00000000	      0.00000000	      0.00000000	      0.00000000	      0.00000000
      0.18563989	     -0.00669146	     -0.00417636	      0.00027979	      0.00172040	      0.00037521	      0.00000000	      0.00000000	     -0.00000000	     -0.00128929	     -0.00105323	     -0.00105323	     -0.00251903	      0.00074450	     -0.00813802	     -0.00624617	     -0.00803399	     -0.00690276	      0.00681678	      0.00616056	      0.00337925	      0.00239348	      0.00004839	     -0.00000000	      0.00000000	     -0.00000000	      0.00000000	     -0.00000000	      0.00000000	     -0.00000000	      0.00000000	      0.00000000	     -0.00000000	      0.00000000	      0.00000000	      0.00000000	      0.00000000	      0.00000000	      0.00000000	      0.00000000	      0.00000000	      0.00000000	      0.00000000	      0.00000000	      0.00000000	      0.00000000	      0.00000000	      0.00000000	      0.00000000	      0.00000000	      0.00000000	      0.00000000	      0.00000000	      0.00000000	      0.00000000	      0.00000000	      0.00000000	      0.00000000	      0.00000000	      0.00000000	      0.00000000	      0.00000000	      0.00000000	      0.00000000	      0.00000000	      0.00000000	      0.00000000	      0.00000000	      0.00000000	      0.00000000	      0.00000000	      0.00000000	      0.00000000
      0.18858656	     -0.00660954	     -0.00415078	      0.00031755	      0.00173779	      0.00038635	     -0.00000000	      0.00000000	      0.00000000	     -0.00128924	     -0.00102115	     -0.00102115	     -0.00251355	      0.00079291	     -0.00816928	     -0.00627272	     -0.00805989	     -0.00692051	      0.00682776	      0.00614836	      0.00335816	      0.00240215	      0.00005990	      0.00000000	      0.00000000	      0.00000000	     -0.00000000	      0.00000000	      0.00000000	     -0.00000000	     -0.00000000	      0.00000000	     -0.00000000	      0.00000000	      0.00000000	     -0.00000000	      0.00000000	      0.00000000	      0.00000000	      0.00000000	      0.00000000	      0.00000000	      0.00000000	      0.00000000	      0.00000000	      0.00000000	      0.00000000	      0.00000000	      0.00000000	      0.00000000	      0.00000000	      0.00000000	      0.00000000	      0.00000000	      0.00000000	      0.00000000	      0.00000000	      0.00000000	      0.00000000	      0.00000000	      0.00000000	      0.00000000	      0.00000000	      0.00000000	      0.00000000	      0.00000000	      0.00000000	      0.00000000	      0.00000000	      0.00000000	      0.00000000	      0.00000000	      0.00000000
      0.19153323	     -0.00652024	     -0.00412297	      0.00035930	      0.00175725	      0.00039826	      0.00000000	      0.00000000	      0.00000000	     -0.00128621	     -0.00098728	     -0.00098728	     -0.00250859	      0.00084784	     -0.00820427	     -0.00630266	     -0.00808994	     -0.00694124	      0.00684096	      0.00613400	      0.00333350	      0.00241221	      0.00007223	      0.00000000	     -0.00000000	     -0.00000000	      0.00000000	     -0.00000000	     -0.00000000	      0.00000000	      0.00000000	     -0.00000000	     -0.00000000	      0.00000000	     -0.00000000	     -0.00000000	     -0.00000000	      0.00000000	      0.00000000	      0.00000000	      0.00000000	      0.00000000	      0.00000000	      0.00000000	      0.00000000	      0.00000000	      0.00000000	      0.00000000	      0.00000000	      0.00000000	      0.00000000	      0.00000000	      0.00000000	      0.00000000	      0.00000000	      0.00000000	      0.00000000	      0.00000000	      0.00000000	      0.00000000	      0.00000000	      0.00000000	      0.00000000	      0.00000000	      0.00000000	      0.00000000	      0.00000000	      0.00000000	      0.00000000	      0.00000000	      0.00000000	      0.00000000	      0.00000000
      0.19447989	     -0.00642326	     -0.00409266	      0.00040532	      0.00177886	      0.00041096	     -0.00000000	      0.00000000	     -0.00000000	     -0.00128006	     -0.00095106	     -0.00095106	     -0.00250369	      0.00090929	     -0.00824273	     -0.00633607	     -0.00812407	     -0.00696501	      0.00685620	      0.00611734	      0.00330849	      0.00242367	      0.00008573	     -0.00000000	      0.00000000	     -0.00000000	     -0.00000000	     -0.00000000	     -0.00000000	     -0.00000000	      0.00000000	      0.00000000	      0.00000000	     -0.00000000	      0.00000000	     -0.00000000	     -0.00000000	      0.00000000	      0.00000000	      0.00000000	      0.00000000	      0.00000000	      0.00000000	      0.00000000	      0.00000000	      0.00000000	      0.00000000	      0.00000000	      0.00000000	      0.00000000	      0.00000000	      0.00000000	      0.00000000	      0.00000000	      0.00000000	      0.00000000	      0.00000000	      0.00000000	      0.00000000	      0.00000000	      0.00000000	      0.00000000	      0.00000000	      0.00000000	      0.00000000	      0.00000000	      0.00000000	      0.00000000	      0.00000000	      0.00000000	      0.00000000	      0.00000000	      0.00000000
      0.19742656	     -0.00631817	     -0.00405953	      0.00045596	      0.00180271	      0.00042443	      0.00000000	     -0.00000000	     -0.00000000	     -0.00127072	     -0.00091180	     -0.00091180	     -0.00249828	      0.00097725	     -0.00828441	     -0.00637302	     -0.00816219	     -0.00699186	      0.00687323	      0.00609824	      0.00328037	      0.00243652	      0.00010081	     -0.00000000	     -0.00000000	     -0.00000000	      0.00000000	     -0.00000000	      0.00000000	      0.00000000	     -0.00000000	     -0.00000000	     -0.00000000	     -0.00000000	     -0.00000000	      0.00000000	      0.00000000	      0.00000000	      0.00000000	      0.00000000	      0.00000000	      0.00000000	      0.00000000	      0.00000000	      0.00000000	      0.00000000	      0.00000000	      0.00000000	      0.00000000	      0.00000000	      0.00000000	      0.00000000	      0.00000000	      0.00000000	      0.00000000	      0.00000000	      0.00000000	      0.00000000	      0.00000000	      0.00000000	      0.00000000	      0.00000000	      0.00000000	      0.00000000	      0.00000000	      0.00000000	      0.00000000	      0.00000000	      0.00000000	      0.00000000	      0.00000000	      0.00000000	      0.00000000
      0.20037322	     -0.00620450	     -0.00402323	      0.00051163	      0.00182888	      0.00043870	      0.00000000	      0.00000000	     -0.00000000	     -0.00125811	     -0.00086873	     -0.00086873	     -0.00249173	      0.00105169	     -0.00832900	     -0.00641361	     -0.00820420	     -0.00702186	      0.00689178	      0.00607657	      0.00324559	      0.00245076	      0.00011795	     -0.00000000	     -0.00000000	     -0.00000000	     -0.00000000	      0.00000000	      0.00000000	      0.00000000	      0.00000000	     -0.00000000	      0.00000000	      0.00000000	     -0.00000000	      0.00000000	     -0.00000000	      0.00000000	      0.00000000	      0.00000000	      0.00000000	      0.00000000	      0.00000000	      0.00000000	      0.00000000	      0.00000000	      0.00000000	      0.00000000	      0.00000000	      0.00000000	      0.00000000	      0.00000000	      0.00000000	      0.00000000	      0.00000000	      0.00000000	      0.00000000	      0.00000000	      0.00000000	      0.00000000	      0.00000000	      0.00000000	      0.00000000	      0.00000000	      0.00000000	      0.00000000	      0.00000000	      0.00000000	      0.00000000	      0.00000000	      0.00000000	      0.00000000	      0.00000000
      0.20331989	     -0.00608176	     -0.00398339	      0.00057268	      0.00185745	      0.00045380	      0.00000000	     -0.00000000	     -0.00000000	     -0.00124227	     -0.00082104	     -0.00082104	     -0.00248339	      0.00113247	     -0.00837614	     -0.00645785	     -0.00824990	     -0.00705498	      0.00691152	      0.00605220	      0.00320759	      0.00246635	      0.00013760	     -0.00000000	     -0.00000000	     -0.00000000	      0.00000000	     -0.00000000	      0.00000000	     -0.00000000	     -0.00000000	      0.00000000	      0.00000000	     -0.00000000	     -0.00000000	      0.00000000	     -0.00000000	      0.00000000	      0.00000000	      0.00000000	      0.00000000	      0.00000000	      0.00000000	      0.00000000	      0.00000000	      0.00000000	      0.00000000	      0.00000000	      0.00000000	      0.00000000	      0.00000000	      0.00000000	      0.00000000	      0.00000000	      0.00000000	      0.00000000	      0.00000000	      0.00000000	      0.00000000	      0.00000000	      0.00000000	      0.00000000	      0.00000000	      0.00000000	      0.00000000	      0.00000000	      0.00000000	      0.00000000	      0.00000000	      0.00000000	      0.00000000	      0.00000000	      0.00000000
      0.20626655	     -0.00594966	     -0.00393973	      0.00063936	      0.00188842	      0.00046978	      0.00000000	      0.00000000	     -0.00000000	     -0.00122334	     -0.00076795	     -0.00076795	     -0.00247268	      0.00121923	     -0.00842535	     -0.00650569	     -0.00829901	     -0.00709109	      0.00693205	      0.00602511	      0.00316658	      0.00248320	      0.00016016	      0.00000000	      0.00000000	     -0.00000000	      0.00000000	      0.00000000	      0.00000000	      0.00000000	      0.00000000	      0.00000000	      0.00000000	      0.00000000	     -0.00000000	      0.00000000	      0.00000000	      0.00000000	      0.00000000	      0.00000000	      0.00000000	      0.00000000	      0.00000000	      0.00000000	      0.00000000	      0.00000000	      0.00000000	      0.00000000	      0.00000000	      0.00000000	      0.00000000	      0.00000000	      0.00000000	      0.00000000	      0.00000000	      0.00000000	      0.00000000	      0.00000000	      0.00000000	      0.00000000	      0.00000000	      0.00000000	      0.00000000	      0.00000000	      0.00000000	      0.00000000	      0.00000000	      0.00000000	      0.00000000	      0.00000000	      0.00000000	      0.00000000	      0.00000000
      0.20921322	     -0.00580821	     -0.00389213	      0.00071170	      0.00192170	      0.00048673	     -0.00000000	      0.00000000	      0.00000000	     -0.00120163	     -0.00070879	     -0.00070879	     -0.00245916	      0.00131133	     -0.00847603	     -0.00655686	     -0.00835101	     -0.00712984	      0.00695286	      0.00599542	      0.00312285	      0.00250115	      0.00018583	      0.00000000	      0.00000000	      0.00000000	     -0.00000000	      0.00000000	      0.00000000	      0.00000000	     -0.00000000	      0.00000000	      0.00000000	      0.00000000	      0.00000000	     -0.00000000	      0.00000000	      0.00000000	      0.00000000	      0.00000000	      0.00000000	      0.00000000	      0.00000000	      0.00000000	      0.00000000	      0.00000000	      0.00000000	      0.00000000	      0.00000000	      0.00000000	      0.00000000	      0.00000000	      0.00000000	      0.00000000	      0.00000000	      0.00000000	      0.00000000	      0.00000000	      0.00000000	      0.00000000	      0.00000000	      0.00000000	      0.00000000	      0.00000000	      0.00000000	      0.00000000	      0.00000000	      0.00000000	      0.00000000	      0.00000000	      0.00000000	      0.00000000	      0.00000000
      0.21215988	     -0.00565788	     -0.00384066	      0.00078941	      0.00195705	      0.00050480	     -0.00000000	      0.00000000	      0.00000000	     -0.00117770	     -0.00064320	     -0.00064320	     -0.00244275	      0.00140766	     -0.00852745	     -0.00661089	     -0.00840519	     -0.00717062	      0.00697341	      0.00596341	      0.00307684	      0.00251994	      0.00021452	      0.00000000	      0.00000000	      0.00000000	     -0.00000000	      0.00000000	      0.00000000	      0.00000000	      0.00000000	      0.00000000	      0.00000000	      0.00000000	      0.00000000	     -0.00000000	      0.00000000	      0.00000000	      0.00000000	      0.00000000	      0.00000000	      0.00000000	      0.00000000	      0.00000000	      0.00000000	      0.00000000	      0.00000000	      0.00000000	      0.00000000	      0.00000000	      0.00000000	      0.00000000	      0.00000000	      0.00000000	      0.00000000	      0.00000000	      0.00000000	      0.00000000	      0.00000000	      0.00000000	      0.00000000	      0.00000000	      0.00000000	      0.00000000	      0.00000000	      0.00000000	      0.00000000	      0.00000000	      0.00000000	      0.00000000	      0.00000000	      0.00000000	      0.00000000
      0.21510655	     -0.00549986	     -0.00378580	      0.00087165	      0.00199399	      0.00052423	      0.00000000	      0.00000000	     -0.00000000	     -0.00115247	     -0.00057125	     -0.00057125	     -0.00242391	      0.00150650	     -0.00857869	     -0.00666690	     -0.00846042	     -0.00721237	      0.00699303	      0.00592972	      0.00302917	      0.00253912	      0.00024564	     -0.00000000	      0.00000000	     -0.00000000	     -0.00000000	     -0.00000000	     -0.00000000	      0.00000000	     -0.00000000	     -0.00000000	     -0.00000000	     -0.00000000	     -0.00000000	     -0.00000000	     -0.00000000	      0.00000000	      0.00000000	      0.00000000	      0.00000000	      0.00000000	      0.00000000	      0.00000000	      0.00000000	      0.00000000	      0.00000000	      0.00000000	      0.00000000	      0.00000000	      0.00000000	      0.00000000	      0.00000000	      0.00000000	      0.00000000	      0.00000000	      0.00000000	      0.00000000	      0.00000000	      0.00000000	      0.00000000	      0.00000000	      0.00000000	      0.00000000	      0.00000000	      0.00000000	      0.00000000	      0.00000000	      0.00000000	      0.00000000	      0.00000000	      0.00000000	      0.00000000
      0.21805321	     -0.00533716	     -0.00372881	      0.00095630	      0.00203148	      0.00054524	     -0.00000000	      0.00000000	     -0.00000000	     -0.00112737	     -0.00049403	     -0.00049403	     -0.00240383	      0.00160444	     -0.00862823	     -0.00672317	     -0.00851461	     -0.00725315	      0.00701075	      0.00589575	      0.00298121	      0.00255788	      0.00027774	      0.00000000	     -0.00000000	      0.00000000	     -0.00000000	     -0.00000000	     -0.00000000	     -0.00000000	      0.00000000	     -0.00000000	      0.00000000	      0.00000000	      0.00000000	     -0.00000000	      0.00000000	      0.00000000	      0.00000000	      0.00000000	      0.00000000	      0.00000000	      0.00000000	      0.00000000	      0.00000000	      0.00000000	      0.00000000	      0.00000000	      0.00000000	      0.00000000	      0.00000000	      0.00000000	      0.00000000	      0.00000000	      0.00000000	      0.00000000	      0.00000000	      0.00000000	      0.00000000	      0.00000000	      0.00000000	      0.00000000	      0.00000000	      0.00000000	      0.00000000	      0.00000000	      0.00000000	      0.00000000	      0.00000000	      0.00000000	      0.00000000	      0.00000000	      0.00000000
      0.22099988	     -0.00517550	     -0.00367206	      0.00103939	      0.00206760	      0.00056763	      0.00000000	      0.00000000	     -0.00000000	     -0.00110410	     -0.00041392	     -0.00041392	     -0.00238379	      0.00169564	     -0.00867370	     -0.00677680	     -0.00856429	     -0.00728995	      0.00702509	      0.00586395	      0.00293580	      0.00257490	      0.00030877	     -0.00000000	     -0.00000000	     -0.00000000	      0.00000000	     -0.00000000	      0.00000000	     -0.00000000	     -0.00000000	      0.00000000	      0.00000000	      0.00000000	     -0.00000000	      0.00000000	     -0.00000000	      0.00000000	      0.00000000	      0.00000000	      0.00000000	      0.00000000	      0.00000000	      0.00000000	      0.00000000	      0.00000000	      0.00000000	      0.00000000	      0.00000000	      0.00000000	      0.00000000	      0.00000000	      0.00000000	      0.00000000	      0.00000000	      0.00000000	      0.00000000	      0.00000000	      0.00000000	      0.00000000	      0.00000000	      0.00000000	      0.00000000	      0.00000000	      0.00000000	      0.00000000	      0.00000000	      0.00000000	      0.00000000	      0.00000000	      0.00000000	      0.00000000	      0.00000000
      0.22394654	     -0.00501978	     -0.00361734	      0.00111750	      0.00210069	      0.00059019	     -0.00000000	     -0.00000000	     -0.00000000	     -0.00108293	     -0.00033271	     -0.00033271	     -0.00236244	      0.00177507	     -0.00871304	     -0.00682562	     -0.00860673	     -0.00732104	      0.00703477	      0.00583642	      0.00289640	      0.00258921	      0.00033863	     -0.00000000	     -0.00000000	      0.00000000	     -0.00000000	     -0.00000000	     -0.00000000	     -0.00000000	     -0.00000000	      0.00000000	     -0.00000000	     -0.00000000	      0.00000000	     -0.00000000	     -0.00000000	      0.00000000	      0.00000000	      0.00000000	      0.00000000	      0.00000000	      0.00000000	      0.00000000	      0.00000000	      0.00000000	      0.00000000	      0.00000000	      0.00000000	      0.00000000	      0.00000000	      0.00000000	      0.00000000	      0.00000000	      0.00000000	      0.00000000	      0.00000000	      0.00000000	      0.00000000	      0.00000000	      0.00000000	      0.00000000	      0.00000000	      0.00000000	      0.00000000	      0.00000000	      0.00000000	      0.00000000	      0.00000000	      0.00000000	      0.00000000	      0.00000000	      0.00000000
      0.22689321	     -0.00486741	     -0.00356331	      0.00119228	      0.00213152	      0.00061174	     -0.00000000	     -0.00000000	     -0.00000000	     -0.00106227	     -0.00024900	     -0.00024900	     -0.00233618	      0.00184517	     -0.00874721	     -0.00687133	     -0.00864368	     -0.00734869	      0.00704040	      0.00581210	      0.00286303	      0.00260157	      0.00037021	     -0.00000000	     -0.00000000	     -0.00000000	     -0.00000000	      0.00000000	      0.00000000	     -0.00000000	      0.00000000	     -0.00000000	      0.00000000	     -0.00000000	      0.00000000	      0.00000000	      0.00000000	      0.00000000	      0.00000000	      0.00000000	      0.00000000	      0.00000000	      0.00000000	      0.00000000	      0.00000000	      0.00000000	      0.00000000	      0.00000000	      0.00000000	      0.00000000	      0.00000000	      0.00000000	      0.00000000	      0.00000000	      0.00000000	      0.00000000	      0.00000000	      0.00000000	      0.00000000	      0.00000000	      0.00000000	      0.00000000	      0.00000000	      0.00000000	      0.00000000	      0.00000000	      0.00000000	      0.00000000	      0.00000000	      0.00000000	      0.00000000	      0.00000000	      0.00000000
      0.22983987	     -0.00471482	     -0.00350845	      0.00126605	      0.00216125	      0.00063194	      0.00000000	     -0.00000000	     -0.00000000	     -0.00104118	     -0.00016139	     -0.00016139	     -0.00230328	      0.00190963	     -0.00877775	     -0.00691590	     -0.00867751	     -0.00737513	      0.00704302	      0.00578941	      0.00283425	      0.00261290	      0.00040541	     -0.00000000	     -0.00000000	     -0.00000000	      0.00000000	     -0.00000000	     -0.00000000	     -0.00000000	     -0.00000000	     -0.00000000	      0.00000000	      0.00000000	     -0.00000000	     -0.00000000	     -0.00000000	      0.00000000	      0.00000000	      0.00000000	      0.00000000	      0.00000000	      0.00000000	      0.00000000	      0.00000000	      0.00000000	      0.00000000	      0.00000000	      0.00000000	      0.00000000	      0.00000000	      0.00000000	      0.00000000	      0.00000000	      0.00000000	      0.00000000	      0.00000000	      0.00000000	      0.00000000	      0.00000000	      0.00000000	      0.00000000	      0.00000000	      0.00000000	      0.00000000	      0.00000000	      0.00000000	      0.00000000	      0.00000000	      0.00000000	      0.00000000	      0.00000000	      0.00000000
      0.23278654	     -0.00456279	     -0.00345310	      0.00133814	      0.00218963	      0.00065058	      0.00000000	      0.00000000	     -0.00000000	     -0.00101994	     -0.00007065	     -0.00007065	     -0.00226381	      0.00196806	     -0.00880461	     -0.00695900	     -0.00870798	     -0.00740013	      0.00704269	      0.00576859	      0.00281039	      0.00262311	      0.00044403	     -0.00000000	     -0.00000000	     -0.00000000	     -0.00000000	     -0.00000000	     -0.00000000	      0.00000000	     -0.00000000	      0.00000000	     -0.00000000	      0.00000000	     -0.00000000	     -0.00000000	     -0.00000000	      0.00000000	      0.00000000	      0.00000000	      0.00000000	      0.00000000	      0.00000000	      0.00000000	      0.00000000	      0.00000000	      0.00000000	      0.00000000	      0.00000000	      0.00000000	      0.00000000	      0.00000000	      0.00000000	      0.00000000	      0.00000000	      0.00000000	      0.00000000	      0.00000000	      0.00000000	      0.00000000	      0.00000000	      0.00000000	      0.00000000	      0.00000000	      0.00000000	      0.00000000	      0.00000000	      0.00000000	      0.00000000	      0.00000000	      0.00000000	      0.00000000	      0.00000000
      0.23573320	     -0.00441223	     -0.00339767	      0.00140784	      0.00221641	      0.00066754	      0.00000000	      0.00000000	      0.00000000	     -0.00099892	      0.00002218	      0.00002218	     -0.00221830	      0.00202174	     -0.00882786	     -0.00700030	     -0.00873490	     -0.00742345	      0.00703955	      0.00574980	      0.00279154	      0.00263212	      0.00048559	     -0.00000000	      0.00000000	      0.00000000	     -0.00000000	      0.00000000	      0.00000000	     -0.00000000	     -0.00000000	     -0.00000000	      0.00000000	     -0.00000000	      0.00000000	     -0.00000000	     -0.00000000	      0.00000000	      0.00000000	      0.00000000	      0.00000000	      0.00000000	      0.00000000	      0.00000000	      0.00000000	      0.00000000	      0.00000000	      0.00000000	      0.00000000	      0.00000000	      0.00000000	      0.00000000	      0.00000000	      0.00000000	      0.00000000	      0.00000000	      0.00000000	      0.00000000	      0.00000000	      0.00000000	      0.00000000	      0.00000000	      0.00000000	      0.00000000	      0.00000000	      0.00000000	      0.00000000	      0.00000000	      0.00000000	      0.00000000	      0.00000000	      0.00000000	      0.00000000
      0.23867987	     -0.00426418	     -0.00334263	      0.00147451	      0.00224140	      0.00068273	      0.00000000	      0.00000000	      0.00000000	     -0.00097853	      0.00011589	      0.00011589	     -0.00216752	      0.00206890	     -0.00884760	     -0.00703950	     -0.00875818	     -0.00744490	      0.00703388	      0.00573311	      0.00277757	      0.00263990	      0.00052946	      0.00000000	      0.00000000	      0.00000000	      0.00000000	      0.00000000	      0.00000000	      0.00000000	      0.00000000	      0.00000000	      0.00000000	      0.00000000	      0.00000000	      0.00000000	      0.00000000	      0.00000000	      0.00000000	      0.00000000	      0.00000000	      0.00000000	      0.00000000	      0.00000000	      0.00000000	      0.00000000	      0.00000000	      0.00000000	      0.00000000	      0.00000000	      0.00000000	      0.00000000	      0.00000000	      0.00000000	      0.00000000	      0.00000000	      0.00000000	      0.00000000	      0.00000000	      0.00000000	      0.00000000	      0.00000000	      0.00000000	      0.00000000	      0.00000000	      0.00000000	      0.00000000	      0.00000000	      0.00000000	      0.00000000	      0.00000000	      0.00000000	      0.00000000
      0.24162653	     -0.00411998	     -0.00328854	      0.00153743	      0.00226437	      0.00069607	      0.00000000	      0.00000000	     -0.00000000	     -0.00095916	      0.00020907	      0.00020907	     -0.00211246	      0.00210950	     -0.00886394	     -0.00707622	     -0.00877773	     -0.00746429	      0.00702597	      0.00571857	      0.00276832	      0.00264642	      0.00057491	      0.00000000	     -0.00000000	     -0.00000000	     -0.00000000	     -0.00000000	     -0.00000000	     -0.00000000	     -0.00000000	     -0.00000000	      0.00000000	     -0.00000000	     -0.00000000	      0.00000000	     -0.00000000	      0.00000000	      0.00000000	      0.00000000	      0.00000000	      0.00000000	      0.00000000	      0.00000000	      0.00000000	      0.00000000	      0.00000000	      0.00000000	      0.00000000	      0.00000000	      0.00000000	      0.00000000	      0.00000000	      0.00000000	      0.00000000	      0.00000000	      0.00000000	      0.00000000	      0.00000000	      0.00000000	      0.00000000	      0.00000000	      0.00000000	      0.00000000	      0.00000000	      0.00000000	      0.00000000	      0.00000000	      0.00000000	      0.00000000	      0.00000000	      0.00000000	      0.00000000
      0.24457319	     -0.00398123	     -0.00323608	      0.00159590	      0.00228514	      0.00070747	      0.00000000	      0.00000000	     -0.00000000	     -0.00094118	      0.00030018	      0.00030018	     -0.00205428	      0.00214357	     -0.00887699	     -0.00711009	     -0.00879350	     -0.00748146	      0.00701617	      0.00570618	      0.00276351	      0.00265169	      0.00062107	     -0.00000000	     -0.00000000	     -0.00000000	     -0.00000000	     -0.00000000	     -0.00000000	     -0.00000000	     -0.00000000	     -0.00000000	     -0.00000000	     -0.00000000	     -0.00000000	     -0.00000000	     -0.00000000	      0.00000000	      0.00000000	      0.00000000	      0.00000000	      0.00000000	      0.00000000	      0.00000000	      0.00000000	      0.00000000	      0.00000000	      0.00000000	      0.00000000	      0.00000000	      0.00000000	      0.00000000	      0.00000000	      0.00000000	      0.00000000	      0.00000000	      0.00000000	      0.00000000	      0.00000000	      0.00000000	      0.00000000	      0.00000000	      0.00000000	      0.00000000	      0.00000000	      0.00000000	      0.00000000	      0.00000000	      0.00000000	      0.00000000	      0.00000000	      0.00000000	      0.00000000
      0.24751986	     -0.00384965	     -0.00318591	      0.00164929	      0.00230352	      0.00071687	     -0.00000000	     -0.00000000	     -0.00000000	     -0.00092498	      0.00038761	      0.00038761	     -0.00199426	      0.00217127	     -0.00888693	     -0.00714079	     -0.00880554	     -0.00749632	      0.00700487	      0.00569587	      0.00276274	      0.00265574	      0.00066705	     -0.00000000	     -0.00000000	     -0.00000000	     -0.00000000	      0.00000000	      0.00000000	     -0.00000000	      0.00000000	      0.00000000	      0.00000000	     -0.00000000	      0.00000000	     -0.00000000	      0.00000000	      0.00000000	      0.00000000	      0.00000000	      0.00000000	      0.00000000	      0.00000000	      0.00000000	      0.00000000	      0.00000000	      0.00000000	      0.00000000	      0.00000000	      0.00000000	      0.00000000	      0.00000000	      0.00000000	      0.00000000	      0.00000000	      0.00000000	      0.00000000	      0.00000000	      0.00000000	      0.00000000	      0.00000000	      0.00000000	      0.00000000	      0.00000000	      0.00000000	      0.00000000	      0.00000000	      0.00000000	      0.00000000	      0.00000000	      0.00000000	      0.00000000	      0.00000000
      0.25046652	     -0.00372701	     -0.00313874	      0.00169711	      0.00231943	      0.00072422	     -0.00000000	     -0.00000000	     -0.00000000	     -0.00091086	      0.00046981	      0.00046981	     -0.00193377	      0.00219295	     -0.00889399	     -0.00716805	     -0.00881404	     -0.00750889	      0.00699254	      0.00568752	      0.00276549	      0.00265864	      0.00071198	     -0.00000000	      0.00000000	      0.00000000	     -0.00000000	      0.00000000	      0.00000000	     -0.00000000	      0.00000000	      0.00000000	     -0.00000000	     -0.00000000	     -0.00000000	     -0.00000000	      0.00000000	      0.00000000	      0.00000000	      0.00000000	      0.00000000	      0.00000000	      0.00000000	      0.00000000	      0.00000000	      0.00000000	      0.00000000	      0.00000000	      0.00000000	      0.00000000	      0.00000000	      0.00000000	      0.00000000	      0.00000000	      0.00000000	      0.00000000	      0.00000000	      0.00000000	      0.00000000	      0.00000000	      0.00000000	      0.00000000	      0.00000000	      0.00000000	      0.00000000	      0.00000000	      0.00000000	      0.00000000	      0.00000000	      0.00000000	      0.00000000	      0.00000000	      0.00000000
      0.25341319	     -0.00361499	     -0.00309520	      0.00173901	      0.00233284	      0.00072951	     -0.00000000	     -0.00000000	     -0.00000000	     -0.00089906	      0.00054540	      0.00054540	     -0.00187411	      0.00220910	     -0.00889844	     -0.00719173	     -0.00881928	     -0.00751931	      0.00697964	      0.00568094	      0.00277120	      0.00266052	      0.00075502	      0.00000000	     -0.00000000	     -0.00000000	     -0.00000000	     -0.00000000	     -0.00000000	      0.00000000	     -0.00000000	      0.00000000	     -0.00000000	      0.00000000	      0.00000000	     -0.00000000	      0.00000000	      0.00000000	      0.00000000	      0.00000000	      0.00000000	      0.00000000	      0.00000000	      0.00000000	      0.00000000	      0.00000000	      0.00000000	      0.00000000	      0.00000000	      0.00000000	      0.00000000	      0.00000000	      0.00000000	      0.00000000	      0.00000000	      0.00000000	      0.00000000	      0.00000000	      0.00000000	      0.00000000	      0.00000000	      0.00000000	      0.00000000	      0.00000000	      0.00000000	      0.00000000	      0.00000000	      0.00000000	      0.00000000	      0.00000000	      0.00000000	      0.00000000	      0.00000000
      0.25635986	     -0.00351517	     -0.00305591	      0.00177482	      0.00234376	      0.00073276	      0.00000000	     -0.00000000	     -0.00000000	     -0.00088971	      0.00061317	      0.00061317	     -0.00181652	      0.00222027	     -0.00890062	     -0.00721174	     -0.00882164	     -0.00752775	      0.00696662	      0.00567594	      0.00277923	      0.00266152	      0.00079548	     -0.00000000	     -0.00000000	      0.00000000	     -0.00000000	     -0.00000000	     -0.00000000	      0.00000000	     -0.00000000	     -0.00000000	     -0.00000000	      0.00000000	     -0.00000000	     -0.00000000	      0.00000000	      0.00000000	      0.00000000	      0.00000000	      0.00000000	      0.00000000	      0.00000000	      0.00000000	      0.00000000	      0.00000000	      0.00000000	      0.00000000	      0.00000000	      0.00000000	      0.00000000	      0.00000000	      0.00000000	      0.00000000	      0.00000000	      0.00000000	      0.00000000	      0.00000000	      0.00000000	      0.00000000	      0.00000000	      0.00000000	      0.00000000	      0.00000000	      0.00000000	      0.00000000	      0.00000000	      0.00000000	      0.00000000	      0.00000000	      0.00000000	      0.00000000	      0.00000000
      0.25930652	     -0.00342897	     -0.00302138	      0.00180444	      0.00235227	      0.00073400	      0.00000000	      0.00000000	     -0.00000000	     -0.00088285	      0.00067215	      0.00067215	     -0.00176212	      0.00222703	     -0.00890083	     -0.00722806	     -0.00882155	     -0.00753447	      0.00695392	      0.00567231	      0.00278901	      0.00266178	      0.00083274	      0.00000000	      0.00000000	     -0.00000000	      0.00000000	      0.00000000	      0.00000000	     -0.00000000	     -0.00000000	      0.00000000	      0.00000000	      0.00000000	     -0.00000000	     -0.00000000	      0.00000000	      0.00000000	      0.00000000	      0.00000000	      0.00000000	      0.00000000	      0.00000000	      0.00000000	      0.00000000	      0.00000000	      0.00000000	      0.00000000	      0.00000000	      0.00000000	      0.00000000	      0.00000000	      0.00000000	      0.00000000	      0.00000000	      0.00000000	      0.00000000	      0.00000000	      0.00000000	      0.00000000	      0.00000000	      0.00000000	      0.00000000	      0.00000000	      0.00000000	      0.00000000	      0.00000000	      0.00000000	      0.00000000	      0.00000000	      0.00000000	      0.00000000	      0.00000000
      0.26225318	     -0.00335760	     -0.00299210	      0.00182788	      0.00235844	      0.00073330	      0.00000000	     -0.00000000	     -0.00000000	     -0.00087839	      0.00072156	      0.00072156	     -0.00171188	      0.00222994	     -0.00889940	     -0.00724073	     -0.00881944	     -0.00753970	      0.00694191	      0.00566988	      0.00280000	      0.00266146	      0.00086626	     -0.00000000	     -0.00000000	     -0.00000000	     -0.00000000	     -0.00000000	     -0.00000000	     -0.00000000	      0.00000000	     -0.00000000	     -0.00000000	     -0.00000000	     -0.00000000	      0.00000000	      0.00000000	      0.00000000	      0.00000000	      0.00000000	      0.00000000	      0.00000000	      0.00000000	      0.00000000	      0.00000000	      0.00000000	      0.00000000	      0.00000000	      0.00000000	      0.00000000	      0.00000000	      0.00000000	      0.00000000	      0.00000000	      0.00000000	      0.00000000	      0.00000000	      0.00000000	      0.00000000	      0.00000000	      0.00000000	      0.00000000	      0.00000000	      0.00000000	      0.00000000	      0.00000000	      0.00000000	      0.00000000	      0.00000000	      0.00000000	      0.00000000	      0.00000000	      0.00000000
      0.26519985	     -0.00330208	     -0.00296845	      0.00184515	      0.00236236	      0.00073074	     -0.00000000	      0.00000000	     -0.00000000	     -0.00087617	      0.00076083	      0.00076083	     -0.00166663	      0.00222942	     -0.00889660	     -0.00724980	     -0.00881568	     -0.00754363	      0.00693089	      0.00566854	      0.00281178	      0.00266067	      0.00089561	     -0.00000000	     -0.00000000	      0.00000000	     -0.00000000	     -0.00000000	      0.00000000	      0.00000000	     -0.00000000	     -0.00000000	     -0.00000000	     -0.00000000	      0.00000000	     -0.00000000	      0.00000000	      0.00000000	      0.00000000	      0.00000000	      0.00000000	      0.00000000	      0.00000000	      0.00000000	      0.00000000	      0.00000000	      0.00000000	      0.00000000	      0.00000000	      0.00000000	      0.00000000	      0.00000000	      0.00000000	      0.00000000	      0.00000000	      0.00000000	      0.00000000	      0.00000000	      0.00000000	      0.00000000	      0.00000000	      0.00000000	      0.00000000	      0.00000000	      0.00000000	      0.00000000	      0.00000000	      0.00000000	      0.00000000	      0.00000000	      0.00000000	      0.00000000	      0.00000000
      0.26814651	     -0.00326321	     -0.00295078	      0.00185624	      0.00236407	      0.00072641	     -0.00000000	     -0.00000000	      0.00000000	     -0.00087593	      0.00078957	      0.00078957	     -0.00162706	      0.00222571	     -0.00889262	     -0.00725525	     -0.00881053	     -0.00754636	      0.00692108	      0.00566827	      0.00282408	      0.00265948	      0.00092044	      0.00000000	      0.00000000	      0.00000000	      0.00000000	      0.00000000	      0.00000000	     -0.00000000	      0.00000000	      0.00000000	      0.00000000	      0.00000000	      0.00000000	     -0.00000000	      0.00000000	      0.00000000	      0.00000000	      0.00000000	      0.00000000	      0.00000000	      0.00000000	      0.00000000	      0.00000000	      0.00000000	      0.00000000	      0.00000000	      0.00000000	      0.00000000	      0.00000000	      0.00000000	      0.00000000	      0.00000000	      0.00000000	      0.00000000	      0.00000000	      0.00000000	      0.00000000	      0.00000000	      0.00000000	      0.00000000	      0.00000000	      0.00000000	      0.00000000	      0.00000000	      0.00000000	      0.00000000	      0.00000000	      0.00000000	      0.00000000	      0.00000000	      0.00000000
      0.27109318	     -0.00324170	     -0.00293934	      0.00186098	      0.00236350	      0.00072022	     -0.00000000	     -0.00000000	      0.00000000	     -0.00087718	      0.00080754	      0.00080754	     -0.00159324	      0.00221862	     -0.00888743	     -0.00725699	     -0.00880395	     -0.00754788	      0.00691245	      0.00566917	      0.00283704	      0.00265788	      0.00094067	      0.00000000	      0.00000000	     -0.00000000	      0.00000000	      0.00000000	      0.00000000	     -0.00000000	      0.00000000	     -0.00000000	      0.00000000	      0.00000000	      0.00000000	     -0.00000000	     -0.00000000	      0.00000000	      0.00000000	      0.00000000	      0.00000000	      0.00000000	      0.00000000	      0.00000000	      0.00000000	      0.00000000	      0.00000000	      0.00000000	      0.00000000	      0.00000000	      0.00000000	      0.00000000	      0.00000000	      0.00000000	      0.00000000	      0.00000000	      0.00000000	      0.00000000	      0.00000000	      0.00000000	      0.00000000	      0.00000000	      0.00000000	      0.00000000	      0.00000000	      0.00000000	      0.00000000	      0.00000000	      0.00000000	      0.00000000	      0.00000000	      0.00000000	      0.00000000
      0.27403985	     -0.00323969	     -0.00293501	      0.00185761	      0.00235980	      0.00071180	     -0.00000000	      0.00000000	     -0.00000000	     -0.00087991	      0.00081366	      0.00081366	     -0.00156508	      0.00220558	     -0.00888010	     -0.00725373	     -0.00879431	     -0.00754703	      0.00690437	      0.00567235	      0.00285232	      0.00265534	      0.00095582	      0.00000000	      0.00000000	      0.00000000	      0.00000000	     -0.00000000	     -0.00000000	     -0.00000000	      0.00000000	      0.00000000	      0.00000000	      0.00000000	      0.00000000	      0.00000000	      0.00000000	      0.00000000	      0.00000000	      0.00000000	      0.00000000	      0.00000000	      0.00000000	      0.00000000	      0.00000000	      0.00000000	      0.00000000	      0.00000000	      0.00000000	      0.00000000	      0.00000000	      0.00000000	      0.00000000	      0.00000000	      0.00000000	      0.00000000	      0.00000000	      0.00000000	      0.00000000	      0.00000000	      0.00000000	      0.00000000	      0.00000000	      0.00000000	      0.00000000	      0.00000000	      0.00000000	      0.00000000	      0.00000000	      0.00000000	      0.00000000	      0.00000000	      0.00000000
      0.27698651	     -0.00325795	     -0.00293824	      0.00184528	      0.00235259	      0.00070120	      0.00000000	     -0.00000000	      0.00000000	     -0.00088444	      0.00080755	      0.00080755	     -0.00154315	      0.00218528	     -0.00887013	     -0.00724485	     -0.00878078	     -0.00754303	      0.00689654	      0.00567840	      0.00287055	      0.00265157	      0.00096530	      0.00000000	      0.00000000	     -0.00000000	     -0.00000000	     -0.00000000	      0.00000000	      0.00000000	      0.00000000	     -0.00000000	     -0.00000000	     -0.00000000	     -0.00000000	      0.00000000	     -0.00000000	      0.00000000	      0.00000000	      0.00000000	      0.00000000	      0.00000000	      0.00000000	      0.00000000	      0.00000000	      0.00000000	      0.00000000	      0.00000000	      0.00000000	      0.00000000	      0.00000000	      0.00000000	      0.00000000	      0.00000000	      0.00000000	      0.00000000	      0.00000000	      0.00000000	      0.00000000	      0.00000000	      0.00000000	      0.00000000	      0.00000000	      0.00000000	      0.00000000	      0.00000000	      0.00000000	      0.00000000	      0.00000000	      0.00000000	      0.00000000	      0.00000000	      0.00000000
      0.27993317	     -0.00329406	     -0.00294817	      0.00182571	      0.00234266	      0.00068906	      0.00000000	      0.00000000	     -0.00000000	     -0.00089053	      0.00079069	      0.00079069	     -0.00152783	      0.00215982	     -0.00885823	     -0.00723152	     -0.00876476	     -0.00753674	      0.00688943	      0.00568649	      0.00289030	      0.00264700	      0.00096937	      0.00000000	     -0.00000000	     -0.00000000	     -0.00000000	      0.00000000	     -0.00000000	      0.00000000	      0.00000000	      0.00000000	      0.00000000	     -0.00000000	      0.00000000	     -0.00000000	     -0.00000000	      0.00000000	      0.00000000	      0.00000000	      0.00000000	      0.00000000	      0.00000000	      0.00000000	      0.00000000	      0.00000000	      0.00000000	      0.00000000	      0.00000000	      0.00000000	      0.00000000	      0.00000000	      0.00000000	      0.00000000	      0.00000000	      0.00000000	      0.00000000	      0.00000000	      0.00000000	      0.00000000	      0.00000000	      0.00000000	      0.00000000	      0.00000000	      0.00000000	      0.00000000	      0.00000000	      0.00000000	      0.00000000	      0.00000000	      0.00000000	      0.00000000	      0.00000000
      0.28287984	     -0.00334537	     -0.00296382	      0.00180051	      0.00233077	      0.00067587	     -0.00000000	     -0.00000000	     -0.00000000	     -0.00089781	      0.00076477	      0.00076477	     -0.00151892	      0.00213099	     -0.00884501	     -0.00721484	     -0.00874741	     -0.00752892	      0.00688337	      0.00569589	      0.00291045	      0.00264199	      0.00096860	      0.00000000	      0.00000000	      0.00000000	     -0.00000000	     -0.00000000	     -0.00000000	     -0.00000000	     -0.00000000	     -0.00000000	      0.00000000	      0.00000000	     -0.00000000	     -0.00000000	      0.00000000	      0.00000000	      0.00000000	      0.00000000	      0.00000000	      0.00000000	      0.00000000	      0.00000000	      0.00000000	      0.00000000	      0.00000000	      0.00000000	      0.00000000	      0.00000000	      0.00000000	      0.00000000	      0.00000000	      0.00000000	      0.00000000	      0.00000000	      0.00000000	      0.00000000	      0.00000000	      0.00000000	      0.00000000	      0.00000000	      0.00000000	      0.00000000	      0.00000000	      0.00000000	      0.00000000	      0.00000000	      0.00000000	      0.00000000	      0.00000000	      0.00000000	      0.00000000
      0.28582651	     -0.00340923	     -0.00298421	      0.00177106	      0.00231750	      0.00066204	     -0.00000000	     -0.00000000	     -0.00000000	     -0.00090593	      0.00073143	      0.00073143	     -0.00151596	      0.00210014	     -0.00883092	     -0.00719574	     -0.00872956	     -0.00752014	      0.00687849	      0.00570610	      0.00293028	      0.00263680	      0.00096361	     -0.00000000	      0.00000000	      0.00000000	     -0.00000000	      0.00000000	     -0.00000000	     -0.00000000	      0.00000000	      0.00000000	     -0.00000000	     -0.00000000	      0.00000000	      0.00000000	     -0.00000000	      0.00000000	      0.00000000	      0.00000000	      0.00000000	      0.00000000	      0.00000000	      0.00000000	      0.00000000	      0.00000000	      0.00000000	      0.00000000	      0.00000000	      0.00000000	      0.00000000	      0.00000000	      0.00000000	      0.00000000	      0.00000000	      0.00000000	      0.00000000	      0.00000000	      0.00000000	      0.00000000	      0.00000000	      0.00000000	      0.00000000	      0.00000000	      0.00000000	      0.00000000	      0.00000000	      0.00000000	      0.00000000	      0.00000000	      0.00000000	      0.00000000	      0.00000000
      0.28877317	     -0.00348290	     -0.00300837	      0.00173857	      0.00230335	      0.00064792	      0.00000000	      0.00000000	      0.00000000	     -0.00091462	      0.00069232	      0.00069232	     -0.00151829	      0.00206832	     -0.00881634	     -0.00717502	     -0.00871183	     -0.00751083	      0.00687482	      0.00571668	      0.00294926	      0.00263161	      0.00095507	      0.00000000	      0.00000000	      0.00000000	     -0.00000000	      0.00000000	      0.00000000	      0.00000000	     -0.00000000	      0.00000000	      0.00000000	      0.00000000	      0.00000000	      0.00000000	      0.00000000	      0.00000000	      0.00000000	      0.00000000	      0.00000000	      0.00000000	      0.00000000	      0.00000000	      0.00000000	      0.00000000	      0.00000000	      0.00000000	      0.00000000	      0.00000000	      0.00000000	      0.00000000	      0.00000000	      0.00000000	      0.00000000	      0.00000000	      0.00000000	      0.00000000	      0.00000000	      0.00000000	      0.00000000	      0.00000000	      0.00000000	      0.00000000	      0.00000000	      0.00000000	      0.00000000	      0.00000000	      0.00000000	      0.00000000	      0.00000000	      0.00000000	      0.00000000
      0.29171983	     -0.00356364	     -0.00303530	      0.00170415	      0.00228876	      0.00063382	      0.00000000	     -0.00000000	     -0.00000000	     -0.00092361	      0.00064901	      0.00064901	     -0.00152513	      0.00203640	     -0.00880161	     -0.00715339	     -0.00869469	     -0.00750135	      0.00687232	      0.00572732	      0.00296707	      0.00262656	      0.00094369	      0.00000000	     -0.00000000	     -0.00000000	     -0.00000000	     -0.00000000	     -0.00000000	      0.00000000	     -0.00000000	      0.00000000	      0.00000000	      0.00000000	     -0.00000000	      0.00000000	      0.00000000	      0.00000000	      0.00000000	      0.00000000	      0.00000000	      0.00000000	      0.00000000	      0.00000000	      0.00000000	      0.00000000	      0.00000000	      0.00000000	      0.00000000	      0.00000000	      0.00000000	      0.00000000	      0.00000000	      0.00000000	      0.00000000	      0.00000000	      0.00000000	      0.00000000	      0.00000000	      0.00000000	      0.00000000	      0.00000000	      0.00000000	      0.00000000	      0.00000000	      0.00000000	      0.00000000	      0.00000000	      0.00000000	      0.00000000	      0.00000000	      0.00000000	      0.00000000
      0.29466650	     -0.00364877	     -0.00306403	      0.00166880	      0.00227411	      0.00062001	      0.00000000	     -0.00000000	     -0.00000000	     -0.00093268	      0.00060303	      0.00060303	     -0.00153563	      0.00200509	     -0.00878702	     -0.00713147	     -0.00867847	     -0.00749194	      0.00687090	      0.00573774	      0.00298346	      0.00262175	      0.00093016	     -0.00000000	     -0.00000000	     -0.00000000	      0.00000000	      0.00000000	     -0.00000000	     -0.00000000	     -0.00000000	      0.00000000	     -0.00000000	      0.00000000	     -0.00000000	      0.00000000	     -0.00000000	      0.00000000	      0.00000000	      0.00000000	      0.00000000	      0.00000000	      0.00000000	      0.00000000	      0.00000000	      0.00000000	      0.00000000	      0.00000000	      0.00000000	      0.00000000	      0.00000000	      0.00000000	      0.00000000	      0.00000000	      0.00000000	      0.00000000	      0.00000000	      0.00000000	      0.00000000	      0.00000000	      0.00000000	      0.00000000	      0.00000000	      0.00000000	      0.00000000	      0.00000000	      0.00000000	      0.00000000	      0.00000000	      0.00000000	      0.00000000	      0.00000000	      0.00000000
      0.29761317	     -0.00373568	     -0.00309363	      0.00163343	      0.00225974	      0.00060672	     -0.00000000	     -0.00000000	     -0.00000000	     -0.00094166	      0.00055584	      0.00055584	     -0.00154893	      0.00197502	     -0.00877286	     -0.00710982	     -0.00866342	     -0.00748285	      0.00687043	      0.00574774	      0.00299829	      0.00261727	      0.00091517	     -0.00000000	     -0.00000000	     -0.00000000	     -0.00000000	     -0.00000000	      0.00000000	     -0.00000000	      0.00000000	     -0.00000000	      0.00000000	     -0.00000000	     -0.00000000	      0.00000000	      0.00000000	      0.00000000	      0.00000000	      0.00000000	      0.00000000	      0.00000000	      0.00000000	      0.00000000	      0.00000000	      0.00000000	      0.00000000	      0.00000000	      0.00000000	      0.00000000	      0.00000000	      0.00000000	      0.00000000	      0.00000000	      0.00000000	      0.00000000	      0.00000000	      0.00000000	      0.00000000	      0.00000000	      0.00000000	      0.00000000	      0.00000000	      0.00000000	      0.00000000	      0.00000000	      0.00000000	      0.00000000	      0.00000000	      0.00000000	      0.00000000	      0.00000000	      0.00000000
      0.30055983	     -0.00382197	     -0.00312323	      0.00159890	      0.00224595	      0.00059415	      0.00000000	     -0.00000000	      0.00000000	     -0.00095038	      0.00050875	      0.00050875	     -0.00156418	      0.00194734	     -0.00875938	     -0.00708894	     -0.00864975	     -0.00747427	      0.00687079	      0.00575711	      0.00301145	      0.00261317	      0.00089936	     -0.00000000	     -0.00000000	      0.00000000	     -0.00000000	     -0.00000000	     -0.00000000	     -0.00000000	     -0.00000000	     -0.00000000	     -0.00000000	     -0.00000000	     -0.00000000	      0.00000000	     -0.00000000	      0.00000000	      0.00000000	      0.00000000	      0.00000000	      0.00000000	      0.00000000	      0.00000000	      0.00000000	      0.00000000	      0.00000000	      0.00000000	      0.00000000	      0.00000000	      0.00000000	      0.00000000	      0.00000000	      0.00000000	      0.00000000	      0.00000000	      0.00000000	      0.00000000	      0.00000000	      0.00000000	      0.00000000	      0.00000000	      0.00000000	      0.00000000	      0.00000000	      0.00000000	      0.00000000	      0.00000000	      0.00000000	      0.00000000	      0.00000000	      0.00000000	      0.00000000
      0.30350649	     -0.00390543	     -0.00315205	      0.00156596	      0.00223300	      0.00058248	     -0.00000000	      0.00000000	      0.00000000	     -0.00095873	      0.00046295	      0.00046295	     -0.00158062	      0.00192204	     -0.00874684	     -0.00706927	     -0.00863761	     -0.00746636	      0.00687185	      0.00576569	      0.00302286	      0.00260952	      0.00088331	     -0.00000000	     -0.00000000	     -0.00000000	      0.00000000	     -0.00000000	     -0.00000000	      0.00000000	      0.00000000	      0.00000000	     -0.00000000	     -0.00000000	     -0.00000000	      0.00000000	      0.00000000	      0.00000000	      0.00000000	      0.00000000	      0.00000000	      0.00000000	      0.00000000	      0.00000000	      0.00000000	      0.00000000	      0.00000000	      0.00000000	      0.00000000	      0.00000000	      0.00000000	      0.00000000	      0.00000000	      0.00000000	      0.00000000	      0.00000000	      0.00000000	      0.00000000	      0.00000000	      0.00000000	      0.00000000	      0.00000000	      0.00000000	      0.00000000	      0.00000000	      0.00000000	      0.00000000	      0.00000000	      0.00000000	      0.00000000	      0.00000000	      0.00000000	      0.00000000
      0.30645316	     -0.00398415	     -0.00317939	      0.00153528	      0.00222113	      0.00057187	      0.00000000	      0.00000000	      0.00000000	     -0.00096663	      0.00041949	      0.00041949	     -0.00159752	      0.00189935	     -0.00873547	     -0.00705118	     -0.00862714	     -0.00745929	      0.00687348	      0.00577334	      0.00303249	      0.00260636	      0.00086757	      0.00000000	      0.00000000	     -0.00000000	     -0.00000000	      0.00000000	      0.00000000	     -0.00000000	     -0.00000000	      0.00000000	      0.00000000	      0.00000000	      0.00000000	      0.00000000	      0.00000000	      0.00000000	      0.00000000	      0.00000000	      0.00000000	      0.00000000	      0.00000000	      0.00000000	      0.00000000	      0.00000000	      0.00000000	      0.00000000	      0.00000000	      0.00000000	      0.00000000	      0.00000000	      0.00000000	      0.00000000	      0.00000000	      0.00000000	      0.00000000	      0.00000000	      0.00000000	      0.00000000	      0.00000000	      0.00000000	      0.00000000	      0.00000000	      0.00000000	      0.00000000	      0.00000000	      0.00000000	      0.00000000	      0.00000000	      0.00000000	      0.00000000	      0.00000000
      0.30939983	     -0.00405655	     -0.00320466	      0.00150745	      0.00221054	      0.00056242	      0.00000000	     -0.00000000	     -0.00000000	     -0.00097404	      0.00037922	      0.00037922	     -0.00161429	      0.00187963	     -0.00872549	     -0.00703499	     -0.00861845	     -0.00745320	      0.00687561	      0.00577995	      0.00304028	      0.00260373	      0.00085258	     -0.00000000	     -0.00000000	     -0.00000000	     -0.00000000	     -0.00000000	      0.00000000	     -0.00000000	     -0.00000000	     -0.00000000	     -0.00000000	     -0.00000000	     -0.00000000	      0.00000000	     -0.00000000	      0.00000000	      0.00000000	      0.00000000	      0.00000000	      0.00000000	      0.00000000	      0.00000000	      0.00000000	      0.00000000	      0.00000000	      0.00000000	      0.00000000	      0.00000000	      0.00000000	      0.00000000	      0.00000000	      0.00000000	      0.00000000	      0.00000000	      0.00000000	      0.00000000	      0.00000000	      0.00000000	      0.00000000	      0.00000000	      0.00000000	      0.00000000	      0.00000000	      0.00000000	      0.00000000	      0.00000000	      0.00000000	      0.00000000	      0.00000000	      0.00000000	      0.00000000
      0.31234649	     -0.00412135	     -0.00322739	      0.00148294	      0.00220140	      0.00055421	     -0.00000000	     -0.00000000	     -0.00000000	     -0.00098094	      0.00034283	      0.00034283	     -0.00163039	      0.00186321	     -0.00871711	     -0.00702098	     -0.00861165	     -0.00744823	      0.00687815	      0.00578539	      0.00304619	      0.00260168	      0.00083873	     -0.00000000	     -0.00000000	     -0.00000000	     -0.00000000	     -0.00000000	     -0.00000000	     -0.00000000	      0.00000000	     -0.00000000	     -0.00000000	     -0.00000000	     -0.00000000	     -0.00000000	     -0.00000000	      0.00000000	      0.00000000	      0.00000000	      0.00000000	      0.00000000	      0.00000000	      0.00000000	      0.00000000	      0.00000000	      0.00000000	      0.00000000	      0.00000000	      0.00000000	      0.00000000	      0.00000000	      0.00000000	      0.00000000	      0.00000000	      0.00000000	      0.00000000	      0.00000000	      0.00000000	      0.00000000	      0.00000000	      0.00000000	      0.00000000	      0.00000000	      0.00000000	      0.00000000	      0.00000000	      0.00000000	      0.00000000	      0.00000000	      0.00000000	      0.00000000	      0.00000000
      0.31529315	     -0.00417766	     -0.00324725	      0.00146212	      0.00219384	      0.00054730	     -0.00000000	     -0.00000000	     -0.00000000	     -0.00098734	      0.00031083	      0.00031083	     -0.00164543	      0.00185037	     -0.00871046	     -0.00700935	     -0.00860684	     -0.00744451	      0.00688106	      0.00578958	      0.00305022	      0.00260024	      0.00082634	      0.00000000	     -0.00000000	      0.00000000	      0.00000000	      0.00000000	      0.00000000	      0.00000000	     -0.00000000	     -0.00000000	      0.00000000	      0.00000000	      0.00000000	     -0.00000000	     -0.00000000	      0.00000000	      0.00000000	      0.00000000	      0.00000000	      0.00000000	      0.00000000	      0.00000000	      0.00000000	      0.00000000	      0.00000000	      0.00000000	      0.00000000	      0.00000000	      0.00000000	      0.00000000	      0.00000000	      0.00000000	      0.00000000	      0.00000000	      0.00000000	      0.00000000	      0.00000000	      0.00000000	      0.00000000	      0.00000000	      0.00000000	      0.00000000	      0.00000000	      0.00000000	      0.00000000	      0.00000000	      0.00000000	      0.00000000	      0.00000000	      0.00000000	      0.00000000
      0.31823982	     -0.00422493	     -0.00326399	      0.00144526	      0.00218795	      0.00054168	      0.00000000	      0.00000000	     -0.00000000	     -0.00099328	      0.00028352	      0.00028352	     -0.00165907	      0.00184131	     -0.00870567	     -0.00700024	     -0.00860410	     -0.00744216	      0.00688430	      0.00579245	      0.00305233	      0.00259944	      0.00081563	     -0.00000000	      0.00000000	     -0.00000000	      0.00000000	      0.00000000	      0.00000000	     -0.00000000	     -0.00000000	     -0.00000000	     -0.00000000	     -0.00000000	     -0.00000000	     -0.00000000	     -0.00000000	      0.00000000	      0.00000000	      0.00000000	      0.00000000	      0.00000000	      0.00000000	      0.00000000	      0.00000000	      0.00000000	      0.00000000	      0.00000000	      0.00000000	      0.00000000	      0.00000000	      0.00000000	      0.00000000	      0.00000000	      0.00000000	      0.00000000	      0.00000000	      0.00000000	      0.00000000	      0.00000000	      0.00000000	      0.00000000	      0.00000000	      0.00000000	      0.00000000	      0.00000000	      0.00000000	      0.00000000	      0.00000000	      0.00000000	      0.00000000	      0.00000000	      0.00000000
      0.32118648	     -0.00426293	     -0.00327753	      0.00143249	      0.00218376	      0.00053733	      0.00000000	     -0.00000000	     -0.00000000	     -0.00099879	      0.00026104	      0.00026104	     -0.00167112	      0.00183615	     -0.00870282	     -0.00699373	     -0.00860346	     -0.00744126	      0.00688788	      0.00579396	      0.00305253	      0.00259932	      0.00080676	     -0.00000000	     -0.00000000	     -0.00000000	      0.00000000	     -0.00000000	      0.00000000	     -0.00000000	      0.00000000	     -0.00000000	     -0.00000000	     -0.00000000	      0.00000000	     -0.00000000	      0.00000000	      0.00000000	      0.00000000	      0.00000000	      0.00000000	      0.00000000	      0.00000000	      0.00000000	      0.00000000	      0.00000000	      0.00000000	      0.00000000	      0.00000000	      0.00000000	      0.00000000	      0.00000000	      0.00000000	      0.00000000	      0.00000000	      0.00000000	      0.00000000	      0.00000000	      0.00000000	      0.00000000	      0.00000000	      0.00000000	      0.00000000	      0.00000000	      0.00000000	      0.00000000	      0.00000000	      0.00000000	      0.00000000	      0.00000000	      0.00000000	      0.00000000	      0.00000000
      0.32413315	     -0.00429173	     -0.00328783	      0.00142385	      0.00218131	      0.00053418	      0.00000000	      0.00000000	      0.00000000	     -0.00100395	      0.00024337	      0.00024337	     -0.00168144	      0.00183497	     -0.00870191	     -0.00698984	     -0.00860497	     -0.00744189	      0.00689179	      0.00579405	      0.00305084	      0.00259989	      0.00079983	      0.00000000	     -0.00000000	     -0.00000000	     -0.00000000	      0.00000000	      0.00000000	     -0.00000000	      0.00000000	      0.00000000	      0.00000000	      0.00000000	     -0.00000000	      0.00000000	      0.00000000	      0.00000000	      0.00000000	      0.00000000	      0.00000000	      0.00000000	      0.00000000	      0.00000000	      0.00000000	      0.00000000	      0.00000000	      0.00000000	      0.00000000	      0.00000000	      0.00000000	      0.00000000	      0.00000000	      0.00000000	      0.00000000	      0.00000000	      0.00000000	      0.00000000	      0.00000000	      0.00000000	      0.00000000	      0.00000000	      0.00000000	      0.00000000	      0.00000000	      0.00000000	      0.00000000	      0.00000000	      0.00000000	      0.00000000	      0.00000000	      0.00000000	      0.00000000
      0.32707982	     -0.00431166	     -0.00329500	      0.00141928	      0.00218055	      0.00053216	      0.00000000	      0.00000000	     -0.00000000	     -0.00100882	      0.00023035	      0.00023035	     -0.00168998	      0.00183775	     -0.00870292	     -0.00698852	     -0.00860862	     -0.00744408	      0.00689604	      0.00579273	      0.00304728	      0.00260115	      0.00079484	      0.00000000	     -0.00000000	     -0.00000000	     -0.00000000	     -0.00000000	     -0.00000000	     -0.00000000	     -0.00000000	      0.00000000	     -0.00000000	     -0.00000000	     -0.00000000	      0.00000000	     -0.00000000	      0.00000000	      0.00000000	      0.00000000	      0.00000000	      0.00000000	      0.00000000	      0.00000000	      0.00000000	      0.00000000	      0.00000000	      0.00000000	      0.00000000	      0.00000000	      0.00000000	      0.00000000	      0.00000000	      0.00000000	      0.00000000	      0.00000000	      0.00000000	      0.00000000	      0.00000000	      0.00000000	      0.00000000	      0.00000000	      0.00000000	      0.00000000	      0.00000000	      0.00000000	      0.00000000	      0.00000000	      0.00000000	      0.00000000	      0.00000000	      0.00000000	      0.00000000
      0.33002648	     -0.00432328	     -0.00329919	      0.00141865	      0.00218144	      0.00053117	     -0.00000000	     -0.00000000	     -0.00000000	     -0.00101345	      0.00022171	      0.00022171	     -0.00169679	      0.00184446	     -0.00870581	     -0.00698971	     -0.00861441	     -0.00744787	      0.00690067	      0.00578999	      0.00304188	      0.00260312	      0.00079178	     -0.00000000	     -0.00000000	      0.00000000	      0.00000000	     -0.00000000	     -0.00000000	     -0.00000000	      0.00000000	     -0.00000000	     -0.00000000	     -0.00000000	      0.00000000	      0.00000000	     -0.00000000	      0.00000000	      0.00000000	      0.00000000	      0.00000000	      0.00000000	      0.00000000	      0.00000000	      0.00000000	      0.00000000	      0.00000000	      0.00000000	      0.00000000	      0.00000000	      0.00000000	      0.00000000	      0.00000000	      0.00000000	      0.00000000	      0.00000000	      0.00000000	      0.00000000	      0.00000000	      0.00000000	      0.00000000	      0.00000000	      0.00000000	      0.00000000	      0.00000000	      0.00000000	      0.00000000	      0.00000000	      0.00000000	      0.00000000	      0.00000000	      0.00000000	      0.00000000
      0.33297314	     -0.00432732	     -0.00330064	      0.00142172	      0.00218389	      0.00053108	      0.00000000	      0.00000000	      0.00000000	     -0.00101794	      0.00021704	      0.00021704	     -0.00170198	      0.00185495	     -0.00871047	     -0.00699327	     -0.00862229	     -0.00745325	      0.00690570	      0.00578585	      0.00303467	      0.00260578	      0.00079053	      0.00000000	     -0.00000000	     -0.00000000	     -0.00000000	     -0.00000000	      0.00000000	     -0.00000000	     -0.00000000	     -0.00000000	     -0.00000000	     -0.00000000	      0.00000000	     -0.00000000	     -0.00000000	      0.00000000	      0.00000000	      0.00000000	      0.00000000	      0.00000000	      0.00000000	      0.00000000	      0.00000000	      0.00000000	      0.00000000	      0.00000000	      0.00000000	      0.00000000	      0.00000000	      0.00000000	      0.00000000	      0.00000000	      0.00000000	      0.00000000	      0.00000000	      0.00000000	      0.00000000	      0.00000000	      0.00000000	      0.00000000	      0.00000000	      0.00000000	      0.00000000	      0.00000000	      0.00000000	      0.00000000	      0.00000000	      0.00000000	      0.00000000	      0.00000000	      0.00000000
      0.33591981	     -0.00432469	     -0.00329965	      0.00142820	      0.00218779	      0.00053177	     -0.00000000	     -0.00000000	     -0.00000000	     -0.00102233	      0.00021588	      0.00021588	     -0.00170574	      0.00186907	     -0.00871676	     -0.00699901	     -0.00863220	     -0.00746018	      0.00691118	      0.00578034	      0.00302572	      0.00260913	      0.00079095	      0.00000000	      0.00000000	      0.00000000	     -0.00000000	     -0.00000000	     -0.00000000	      0.00000000	     -0.00000000	      0.00000000	     -0.00000000	     -0.00000000	     -0.00000000	      0.00000000	     -0.00000000	      0.00000000	      0.00000000	      0.00000000	      0.00000000	      0.00000000	      0.00000000	      0.00000000	      0.00000000	      0.00000000	      0.00000000	      0.00000000	      0.00000000	      0.00000000	      0.00000000	      0.00000000	      0.00000000	      0.00000000	      0.00000000	      0.00000000	      0.00000000	      0.00000000	      0.00000000	      0.00000000	      0.00000000	      0.00000000	      0.00000000	      0.00000000	      0.00000000	      0.00000000	      0.00000000	      0.00000000	      0.00000000	      0.00000000	      0.00000000	      0.00000000	      0.00000000
      0.33886648	     -0.00431643	     -0.00329656	      0.00143772	      0.00219301	      0.00053312	     -0.00000000	      0.00000000	      0.00000000	     -0.00102669	      0.00021767	      0.00021767	     -0.00170831	      0.00188656	     -0.00872451	     -0.00700672	     -0.00864402	     -0.00746858	      0.00691713	      0.00577352	      0.00301508	      0.00261312	      0.00079283	     -0.00000000	     -0.00000000	      0.00000000	      0.00000000	     -0.00000000	     -0.00000000	      0.00000000	     -0.00000000	      0.00000000	     -0.00000000	      0.00000000	     -0.00000000	     -0.00000000	     -0.00000000	      0.00000000	      0.00000000	      0.00000000	      0.00000000	      0.00000000	      0.00000000	      0.00000000	      0.00000000	      0.00000000	      0.00000000	      0.00000000	      0.00000000	      0.00000000	      0.00000000	      0.00000000	      0.00000000	      0.00000000	      0.00000000	      0.00000000	      0.00000000	      0.00000000	      0.00000000	      0.00000000	      0.00000000	      0.00000000	      0.00000000	      0.00000000	      0.00000000	      0.00000000	      0.00000000	      0.00000000	      0.00000000	      0.00000000	      0.00000000	      0.00000000	      0.00000000
      0.34181314	     -0.00430366	     -0.00329176	      0.00144985	      0.00219939	      0.00053500	      0.00000000	      0.00000000	      0.00000000	     -0.00103107	      0.00022179	      0.00022179	     -0.00171000	      0.00190712	     -0.00873354	     -0.00701613	     -0.00865762	     -0.00747835	      0.00692359	      0.00576547	      0.00300284	      0.00261773	      0.00079592	      0.00000000	      0.00000000	      0.00000000	     -0.00000000	      0.00000000	     -0.00000000	     -0.00000000	      0.00000000	      0.00000000	      0.00000000	      0.00000000	     -0.00000000	      0.00000000	      0.00000000	      0.00000000	      0.00000000	      0.00000000	      0.00000000	      0.00000000	      0.00000000	      0.00000000	      0.00000000	      0.00000000	      0.00000000	      0.00000000	      0.00000000	      0.00000000	      0.00000000	      0.00000000	      0.00000000	      0.00000000	      0.00000000	      0.00000000	      0.00000000	      0.00000000	      0.00000000	      0.00000000	      0.00000000	      0.00000000	      0.00000000	      0.00000000	      0.00000000	      0.00000000	      0.00000000	      0.00000000	      0.00000000	      0.00000000	      0.00000000	      0.00000000	      0.00000000
      0.34475980	     -0.00428759	     -0.00328568	      0.00146411	      0.00220674	      0.00053728	      0.00000000	     -0.00000000	      0.00000000	     -0.00103549	      0.00022757	      0.00022757	     -0.00171116	      0.00193041	     -0.00874362	     -0.00702694	     -0.00867283	     -0.00748934	      0.00693057	      0.00575629	      0.00298911	      0.00262291	      0.00079993	     -0.00000000	      0.00000000	     -0.00000000	     -0.00000000	     -0.00000000	     -0.00000000	      0.00000000	      0.00000000	     -0.00000000	      0.00000000	      0.00000000	      0.00000000	     -0.00000000	     -0.00000000	      0.00000000	      0.00000000	      0.00000000	      0.00000000	      0.00000000	      0.00000000	      0.00000000	      0.00000000	      0.00000000	      0.00000000	      0.00000000	      0.00000000	      0.00000000	      0.00000000	      0.00000000	      0.00000000	      0.00000000	      0.00000000	      0.00000000	      0.00000000	      0.00000000	      0.00000000	      0.00000000	      0.00000000	      0.00000000	      0.00000000	      0.00000000	      0.00000000	      0.00000000	      0.00000000	      0.00000000	      0.00000000	      0.00000000	      0.00000000	      0.00000000	      0.00000000
      0.34770647	     -0.00426948	     -0.00327878	      0.00147997	      0.00221487	      0.00053984	     -0.00000000	     -0.00000000	      0.00000000	     -0.00103998	      0.00023431	      0.00023431	     -0.00171221	      0.00195599	     -0.00875452	     -0.00703880	     -0.00868941	     -0.00750135	      0.00693810	      0.00574612	      0.00297400	      0.00262857	      0.00080450	     -0.00000000	      0.00000000	     -0.00000000	     -0.00000000	      0.00000000	     -0.00000000	     -0.00000000	     -0.00000000	     -0.00000000	     -0.00000000	     -0.00000000	     -0.00000000	     -0.00000000	     -0.00000000	      0.00000000	      0.00000000	      0.00000000	      0.00000000	      0.00000000	      0.00000000	      0.00000000	      0.00000000	      0.00000000	      0.00000000	      0.00000000	      0.00000000	      0.00000000	      0.00000000	      0.00000000	      0.00000000	      0.00000000	      0.00000000	      0.00000000	      0.00000000	      0.00000000	      0.00000000	      0.00000000	      0.00000000	      0.00000000	      0.00000000	      0.00000000	      0.00000000	      0.00000000	      0.00000000	      0.00000000	      0.00000000	      0.00000000	      0.00000000	      0.00000000	      0.00000000
      0.35065314	     -0.00425060	     -0.00327151	      0.00149685	      0.00222354	      0.00054257	      0.00000000	      0.00000000	      0.00000000	     -0.00104456	      0.00024128	      0.00024128	     -0.00171361	      0.00198385	     -0.00876598	     -0.00705135	     -0.00870712	     -0.00751415	      0.00694618	      0.00573509	      0.00295767	      0.00263466	      0.00080926	      0.00000000	      0.00000000	     -0.00000000	     -0.00000000	      0.00000000	     -0.00000000	     -0.00000000	     -0.00000000	     -0.00000000	     -0.00000000	      0.00000000	      0.00000000	      0.00000000	      0.00000000	      0.00000000	      0.00000000	      0.00000000	      0.00000000	      0.00000000	      0.00000000	      0.00000000	      0.00000000	      0.00000000	      0.00000000	      0.00000000	      0.00000000	      0.00000000	      0.00000000	      0.00000000	      0.00000000	      0.00000000	      0.00000000	      0.00000000	      0.00000000	      0.00000000	      0.00000000	      0.00000000	      0.00000000	      0.00000000	      0.00000000	      0.00000000	      0.00000000	      0.00000000	      0.00000000	      0.00000000	      0.00000000	      0.00000000	      0.00000000	      0.00000000	      0.00000000
      0.35359980	     -0.00423218	     -0.00326434	      0.00151419	      0.00223255	      0.00054539	      0.00000000	     -0.00000000	     -0.00000000	     -0.00104923	      0.00024775	      0.00024775	     -0.00171584	      0.00201353	     -0.00877777	     -0.00706422	     -0.00872569	     -0.00752751	      0.00695483	      0.00572338	      0.00294025	      0.00264109	      0.00081380	     -0.00000000	      0.00000000	      0.00000000	     -0.00000000	     -0.00000000	     -0.00000000	     -0.00000000	      0.00000000	     -0.00000000	     -0.00000000	     -0.00000000	     -0.00000000	      0.00000000	     -0.00000000	      0.00000000	      0.00000000	      0.00000000	      0.00000000	      0.00000000	      0.00000000	      0.00000000	      0.00000000	      0.00000000	      0.00000000	      0.00000000	      0.00000000	      0.00000000	      0.00000000	      0.00000000	      0.00000000	      0.00000000	      0.00000000	      0.00000000	      0.00000000	      0.00000000	      0.00000000	      0.00000000	      0.00000000	      0.00000000	      0.00000000	      0.00000000	      0.00000000	      0.00000000	      0.00000000	      0.00000000	      0.00000000	      0.00000000	      0.00000000	      0.00000000	      0.00000000
      0.35654646	     -0.00421535	     -0.00325772	      0.00153140	      0.00224167	      0.00054821	     -0.00000000	      0.00000000	      0.00000000	     -0.00105399	      0.00025301	      0.00025301	     -0.00171943	      0.00204415	     -0.00878966	     -0.00707704	     -0.00874486	     -0.00754116	      0.00696406	      0.00571116	      0.00292188	      0.00264776	      0.00081771	      0.00000000	     -0.00000000	      0.00000000	      0.00000000	      0.00000000	      0.00000000	      0.00000000	      0.00000000	      0.00000000	     -0.00000000	      0.00000000	      0.00000000	      0.00000000	      0.00000000	      0.00000000	      0.00000000	      0.00000000	      0.00000000	      0.00000000	      0.00000000	      0.00000000	      0.00000000	      0.00000000	      0.00000000	      0.00000000	      0.00000000	      0.00000000	      0.00000000	      0.00000000	      0.00000000	      0.00000000	      0.00000000	      0.00000000	      0.00000000	      0.00000000	      0.00000000	      0.00000000	      0.00000000	      0.00000000	      0.00000000	      0.00000000	      0.00000000	      0.00000000	      0.00000000	      0.00000000	      0.00000000	      0.00000000	      0.00000000	      0.00000000	      0.00000000
      0.35949313	     -0.00420115	     -0.00325207	      0.00154795	      0.00225071	      0.00055099	     -0.00000000	     -0.00000000	      0.00000000	     -0.00105881	      0.00025639	      0.00025639	     -0.00172487	      0.00207525	     -0.00880144	     -0.00708945	     -0.00876435	     -0.00755483	      0.00697388	      0.00569858	      0.00290269	      0.00265461	      0.00082055	     -0.00000000	     -0.00000000	      0.00000000	     -0.00000000	      0.00000000	      0.00000000	     -0.00000000	      0.00000000	      0.00000000	      0.00000000	      0.00000000	      0.00000000	      0.00000000	     -0.00000000	      0.00000000	      0.00000000	      0.00000000	      0.00000000	      0.00000000	      0.00000000	      0.00000000	      0.00000000	      0.00000000	      0.00000000	      0.00000000	      0.00000000	      0.00000000	      0.00000000	      0.00000000	      0.00000000	      0.00000000	      0.00000000	      0.00000000	      0.00000000	      0.00000000	      0.00000000	      0.00000000	      0.00000000	      0.00000000	      0.00000000	      0.00000000	      0.00000000	      0.00000000	      0.00000000	      0.00000000	      0.00000000	      0.00000000	      0.00000000	      0.00000000	      0.00000000
      0.36243980	     -0.00419048	     -0.00324775	      0.00156331	      0.00225945	      0.00055369	     -0.00000000	      0.00000000	      0.00000000	     -0.00106366	      0.00025729	      0.00025729	     -0.00173271	      0.00210640	     -0.00881293	     -0.00710113	     -0.00878390	     -0.00756826	      0.00698431	      0.00568581	      0.00288278	      0.00266155	      0.00082192	      0.00000000	     -0.00000000	     -0.00000000	      0.00000000	      0.00000000	     -0.00000000	     -0.00000000	      0.00000000	      0.00000000	      0.00000000	      0.00000000	     -0.00000000	      0.00000000	      0.00000000	      0.00000000	      0.00000000	      0.00000000	      0.00000000	      0.00000000	      0.00000000	      0.00000000	      0.00000000	      0.00000000	      0.00000000	      0.00000000	      0.00000000	      0.00000000	      0.00000000	      0.00000000	      0.00000000	      0.00000000	      0.00000000	      0.00000000	      0.00000000	      0.00000000	      0.00000000	      0.00000000	      0.00000000	      0.00000000	      0.00000000	      0.00000000	      0.00000000	      0.00000000	      0.00000000	      0.00000000	      0.00000000	      0.00000000	      0.00000000	      0.00000000	      0.00000000
      0.36538646	     -0.00418409	     -0.00324508	      0.00157703	      0.00226774	      0.00055628	     -0.00000000	     -0.00000000	     -0.00000000	     -0.00106852	      0.00025516	      0.00025516	     -0.00174341	      0.00213718	     -0.00882397	     -0.00711177	     -0.00880326	     -0.00758120	      0.00699535	      0.00567300	      0.00286229	      0.00266850	      0.00082141	     -0.00000000	      0.00000000	      0.00000000	      0.00000000	     -0.00000000	     -0.00000000	     -0.00000000	      0.00000000	     -0.00000000	      0.00000000	     -0.00000000	      0.00000000	     -0.00000000	     -0.00000000	      0.00000000	      0.00000000	      0.00000000	      0.00000000	      0.00000000	      0.00000000	      0.00000000	      0.00000000	      0.00000000	      0.00000000	      0.00000000	      0.00000000	      0.00000000	      0.00000000	      0.00000000	      0.00000000	      0.00000000	      0.00000000	      0.00000000	      0.00000000	      0.00000000	      0.00000000	      0.00000000	      0.00000000	      0.00000000	      0.00000000	      0.00000000	      0.00000000	      0.00000000	      0.00000000	      0.00000000	      0.00000000	      0.00000000	      0.00000000	      0.00000000	      0.00000000
      0.36833312	     -0.00418256	     -0.00324435	      0.00158867	      0.00227540	      0.00055877	     -0.00000000	      0.00000000	     -0.00000000	     -0.00107333	      0.00024953	      0.00024953	     -0.00175745	      0.00216722	     -0.00883442	     -0.00712112	     -0.00882218	     -0.00759340	      0.00700702	      0.00566031	      0.00284129	      0.00267537	      0.00081866	      0.00000000	      0.00000000	     -0.00000000	     -0.00000000	     -0.00000000	     -0.00000000	     -0.00000000	     -0.00000000	      0.00000000	     -0.00000000	      0.00000000	      0.00000000	     -0.00000000	      0.00000000	      0.00000000	      0.00000000	      0.00000000	      0.00000000	      0.00000000	      0.00000000	      0.00000000	      0.00000000	      0.00000000	      0.00000000	      0.00000000	      0.00000000	      0.00000000	      0.00000000	      0.00000000	      0.00000000	      0.00000000	      0.00000000	      0.00000000	      0.00000000	      0.00000000	      0.00000000	      0.00000000	      0.00000000	      0.00000000	      0.00000000	      0.00000000	      0.00000000	      0.00000000	      0.00000000	      0.00000000	      0.00000000	      0.00000000	      0.00000000	      0.00000000	      0.00000000
      0.37127979	     -0.00418628	     -0.00324574	      0.00159789	      0.00228230	      0.00056118	      0.00000000	     -0.00000000	      0.00000000	     -0.00107804	      0.00024005	      0.00024005	     -0.00177520	      0.00219616	     -0.00884417	     -0.00712895	     -0.00884042	     -0.00760462	      0.00701931	      0.00564786	      0.00281988	      0.00268210	      0.00081333	      0.00000000	      0.00000000	      0.00000000	     -0.00000000	      0.00000000	      0.00000000	      0.00000000	     -0.00000000	      0.00000000	      0.00000000	      0.00000000	     -0.00000000	     -0.00000000	     -0.00000000	      0.00000000	      0.00000000	      0.00000000	      0.00000000	      0.00000000	      0.00000000	      0.00000000	      0.00000000	      0.00000000	      0.00000000	      0.00000000	      0.00000000	      0.00000000	      0.00000000	      0.00000000	      0.00000000	      0.00000000	      0.00000000	      0.00000000	      0.00000000	      0.00000000	      0.00000000	      0.00000000	      0.00000000	      0.00000000	      0.00000000	      0.00000000	      0.00000000	      0.00000000	      0.00000000	      0.00000000	      0.00000000	      0.00000000	      0.00000000	      0.00000000	      0.00000000
      0.37422646	     -0.00419547	     -0.00324937	      0.00160441	      0.00228833	      0.00056353	      0.00000000	     -0.00000000	     -0.00000000	     -0.00108261	      0.00022647	      0.00022647	     -0.00179697	      0.00222372	     -0.00885312	     -0.00713508	     -0.00885779	     -0.00761465	      0.00703218	      0.00563578	      0.00279816	      0.00268860	      0.00080516	     -0.00000000	     -0.00000000	      0.00000000	     -0.00000000	     -0.00000000	      0.00000000	     -0.00000000	      0.00000000	      0.00000000	     -0.00000000	      0.00000000	      0.00000000	      0.00000000	     -0.00000000	      0.00000000	      0.00000000	      0.00000000	      0.00000000	      0.00000000	      0.00000000	      0.00000000	      0.00000000	      0.00000000	      0.00000000	      0.00000000	      0.00000000	      0.00000000	      0.00000000	      0.00000000	      0.00000000	      0.00000000	      0.00000000	      0.00000000	      0.00000000	      0.00000000	      0.00000000	      0.00000000	      0.00000000	      0.00000000	      0.00000000	      0.00000000	      0.00000000	      0.00000000	      0.00000000	      0.00000000	      0.00000000	      0.00000000	      0.00000000	      0.00000000	      0.00000000
      0.37717312	     -0.00421011	     -0.00325529	      0.00160806	      0.00229341	      0.00056586	      0.00000000	      0.00000000	     -0.00000000	     -0.00108697	      0.00020868	      0.00020868	     -0.00182295	      0.00224966	     -0.00886122	     -0.00713942	     -0.00887409	     -0.00762334	      0.00704562	      0.00562415	      0.00277618	      0.00269483	      0.00079397	      0.00000000	      0.00000000	      0.00000000	      0.00000000	      0.00000000	      0.00000000	      0.00000000	     -0.00000000	      0.00000000	      0.00000000	      0.00000000	      0.00000000	      0.00000000	      0.00000000	      0.00000000	      0.00000000	      0.00000000	      0.00000000	      0.00000000	      0.00000000	      0.00000000	      0.00000000	      0.00000000	      0.00000000	      0.00000000	      0.00000000	      0.00000000	      0.00000000	      0.00000000	      0.00000000	      0.00000000	      0.00000000	      0.00000000	      0.00000000	      0.00000000	      0.00000000	      0.00000000	      0.00000000	      0.00000000	      0.00000000	      0.00000000	      0.00000000	      0.00000000	      0.00000000	      0.00000000	      0.00000000	      0.00000000	      0.00000000	      0.00000000	      0.00000000
      0.38011978	     -0.00422994	     -0.00326342	      0.00160879	      0.00229750	      0.00056822	      0.00000000	     -0.00000000	     -0.00000000	     -0.00109109	      0.00018672	      0.00018672	     -0.00185320	      0.00227384	     -0.00886844	     -0.00714192	     -0.00888921	     -0.00763057	      0.00705957	      0.00561303	      0.00275400	      0.00270071	      0.00077967	      0.00000000	     -0.00000000	     -0.00000000	     -0.00000000	      0.00000000	      0.00000000	     -0.00000000	     -0.00000000	      0.00000000	      0.00000000	     -0.00000000	      0.00000000	      0.00000000	      0.00000000	      0.00000000	      0.00000000	      0.00000000	      0.00000000	      0.00000000	      0.00000000	      0.00000000	      0.00000000	      0.00000000	      0.00000000	      0.00000000	      0.00000000	      0.00000000	      0.00000000	      0.00000000	      0.00000000	      0.00000000	      0.00000000	      0.00000000	      0.00000000	      0.00000000	      0.00000000	      0.00000000	      0.00000000	      0.00000000	      0.00000000	      0.00000000	      0.00000000	      0.00000000	      0.00000000	      0.00000000	      0.00000000	      0.00000000	      0.00000000	      0.00000000	      0.00000000
      0.38306645	     -0.00425447	     -0.00327359	      0.00160669	      0.00230062	      0.00057067	     -0.00000000	     -0.00000000	      0.00000000	     -0.00109490	      0.00016082	      0.00016082	     -0.00188764	      0.00229623	     -0.00887480	     -0.00714265	     -0.00890306	     -0.00763629	      0.00707397	      0.00560242	      0.00273162	      0.00270623	      0.00076228	     -0.00000000	      0.00000000	      0.00000000	      0.00000000	     -0.00000000	     -0.00000000	      0.00000000	      0.00000000	      0.00000000	      0.00000000	     -0.00000000	      0.00000000	      0.00000000	     -0.00000000	      0.00000000	      0.00000000	      0.00000000	      0.00000000	      0.00000000	      0.00000000	      0.00000000	      0.00000000	      0.00000000	      0.00000000	      0.00000000	      0.00000000	      0.00000000	      0.00000000	      0.00000000	      0.00000000	      0.00000000	      0.00000000	      0.00000000	      0.00000000	      0.00000000	      0.00000000	      0.00000000	      0.00000000	      0.00000000	      0.00000000	      0.00000000	      0.00000000	      0.00000000	      0.00000000	      0.00000000	      0.00000000	      0.00000000	      0.00000000	      0.00000000	      0.00000000
      0.38601312	     -0.00428297	     -0.00328554	      0.00160200	      0.00230284	      0.00057329	     -0.00000000	     -0.00000000	      0.00000000	     -0.00109836	      0.00013137	      0.00013137	     -0.00192602	      0.00231690	     -0.00888035	     -0.00714174	     -0.00891566	     -0.00764052	      0.00708874	      0.00559231	      0.00270904	      0.00271137	      0.00074195	     -0.00000000	      0.00000000	      0.00000000	     -0.00000000	      0.00000000	      0.00000000	     -0.00000000	      0.00000000	     -0.00000000	      0.00000000	      0.00000000	     -0.00000000	     -0.00000000	      0.00000000	      0.00000000	      0.00000000	      0.00000000	      0.00000000	      0.00000000	      0.00000000	      0.00000000	      0.00000000	      0.00000000	      0.00000000	      0.00000000	      0.00000000	      0.00000000	      0.00000000	      0.00000000	      0.00000000	      0.00000000	      0.00000000	      0.00000000	      0.00000000	      0.00000000	      0.00000000	      0.00000000	      0.00000000	      0.00000000	      0.00000000	      0.00000000	      0.00000000	      0.00000000	      0.00000000	      0.00000000	      0.00000000	      0.00000000	      0.00000000	      0.00000000	      0.00000000
      0.38895978	     -0.00431448	     -0.00329888	      0.00159510	      0.00230427	      0.00057614	      0.00000000	      0.00000000	     -0.00000000	     -0.00110140	      0.00009896	      0.00009896	     -0.00196793	      0.00233602	     -0.00888518	     -0.00713941	     -0.00892704	     -0.00764336	      0.00710379	      0.00558260	      0.00268623	      0.00271614	      0.00071896	      0.00000000	     -0.00000000	     -0.00000000	     -0.00000000	      0.00000000	     -0.00000000	     -0.00000000	      0.00000000	     -0.00000000	      0.00000000	      0.00000000	     -0.00000000	      0.00000000	      0.00000000	      0.00000000	      0.00000000	      0.00000000	      0.00000000	      0.00000000	      0.00000000	      0.00000000	      0.00000000	      0.00000000	      0.00000000	      0.00000000	      0.00000000	      0.00000000	      0.00000000	      0.00000000	      0.00000000	      0.00000000	      0.00000000	      0.00000000	      0.00000000	      0.00000000	      0.00000000	      0.00000000	      0.00000000	      0.00000000	      0.00000000	      0.00000000	      0.00000000	      0.00000000	      0.00000000	      0.00000000	      0.00000000	      0.00000000	      0.00000000	      0.00000000	      0.00000000
      0.39190644	     -0.00434788	     -0.00331317	      0.00158650	      0.00230507	      0.00057930	      0.00000000	      0.00000000	     -0.00000000	     -0.00110398	      0.00006432	      0.00006432	     -0.00201278	      0.00235387	     -0.00888939	     -0.00713595	     -0.00893731	     -0.00764495	      0.00711900	      0.00557320	      0.00266315	      0.00272055	      0.00069371	     -0.00000000	     -0.00000000	     -0.00000000	      0.00000000	     -0.00000000	     -0.00000000	     -0.00000000	      0.00000000	     -0.00000000	     -0.00000000	      0.00000000	     -0.00000000	      0.00000000	     -0.00000000	      0.00000000	      0.00000000	      0.00000000	      0.00000000	      0.00000000	      0.00000000	      0.00000000	      0.00000000	      0.00000000	      0.00000000	      0.00000000	      0.00000000	      0.00000000	      0.00000000	      0.00000000	      0.00000000	      0.00000000	      0.00000000	      0.00000000	      0.00000000	      0.00000000	      0.00000000	      0.00000000	      0.00000000	      0.00000000	      0.00000000	      0.00000000	      0.00000000	      0.00000000	      0.00000000	      0.00000000	      0.00000000	      0.00000000	      0.00000000	      0.00000000	      0.00000000
      0.39485311	     -0.00438189	     -0.00332787	      0.00157683	      0.00230544	      0.00058285	      0.00000000	      0.00000000	      0.00000000	     -0.00110603	      0.00002834	      0.00002834	     -0.00205986	      0.00237078	     -0.00889314	     -0.00713172	     -0.00894664	     -0.00764552	      0.00713423	      0.00556397	      0.00263977	      0.00272464	      0.00066672	      0.00000000	     -0.00000000	     -0.00000000	      0.00000000	     -0.00000000	      0.00000000	     -0.00000000	      0.00000000	     -0.00000000	     -0.00000000	     -0.00000000	      0.00000000	     -0.00000000	     -0.00000000	      0.00000000	      0.00000000	      0.00000000	      0.00000000	      0.00000000	      0.00000000	      0.00000000	      0.00000000	      0.00000000	      0.00000000	      0.00000000	      0.00000000	      0.00000000	      0.00000000	      0.00000000	      0.00000000	      0.00000000	      0.00000000	      0.00000000	      0.00000000	      0.00000000	      0.00000000	      0.00000000	      0.00000000	      0.00000000	      0.00000000	      0.00000000	      0.00000000	      0.00000000	      0.00000000	      0.00000000	      0.00000000	      0.00000000	      0.00000000	      0.00000000	      0.00000000
      0.39779978	     -0.00441513	     -0.00334241	      0.00156681	      0.00230563	      0.00058683	      0.00000000	      0.00000000	      0.00000000	     -0.00110750	     -0.00000796	     -0.00000796	     -0.00210827	      0.00238714	     -0.00889658	     -0.00712712	     -0.00895522	     -0.00764533	      0.00714933	      0.00555476	      0.00261607	      0.00272849	      0.00063864	     -0.00000000	     -0.00000000	     -0.00000000	      0.00000000	      0.00000000	      0.00000000	     -0.00000000	      0.00000000	      0.00000000	     -0.00000000	     -0.00000000	      0.00000000	     -0.00000000	     -0.00000000	      0.00000000	      0.00000000	      0.00000000	      0.00000000	      0.00000000	      0.00000000	      0.00000000	      0.00000000	      0.00000000	      0.00000000	      0.00000000	      0.00000000	      0.00000000	      0.00000000	      0.00000000	      0.00000000	      0.00000000	      0.00000000	      0.00000000	      0.00000000	      0.00000000	      0.00000000	      0.00000000	      0.00000000	      0.00000000	      0.00000000	      0.00000000	      0.00000000	      0.00000000	      0.00000000	      0.00000000	      0.00000000	      0.00000000	      0.00000000	      0.00000000	      0.00000000
      0.40074644	     -0.00444616	     -0.00335617	      0.00155724	      0.00230589	      0.00059131	     -0.00000000	      0.00000000	     -0.00000000	     -0.00110830	     -0.00004344	     -0.00004344	     -0.00215701	      0.00240342	     -0.00889987	     -0.00712260	     -0.00896330	     -0.00764470	      0.00716414	      0.00554541	      0.00259205	      0.00273214	      0.00061020	     -0.00000000	      0.00000000	     -0.00000000	      0.00000000	     -0.00000000	     -0.00000000	     -0.00000000	     -0.00000000	     -0.00000000	     -0.00000000	      0.00000000	     -0.00000000	      0.00000000	     -0.00000000	      0.00000000	      0.00000000	      0.00000000	      0.00000000	      0.00000000	      0.00000000	      0.00000000	      0.00000000	      0.00000000	      0.00000000	      0.00000000	      0.00000000	      0.00000000	      0.00000000	      0.00000000	      0.00000000	      0.00000000	      0.00000000	      0.00000000	      0.00000000	      0.00000000	      0.00000000	      0.00000000	      0.00000000	      0.00000000	      0.00000000	      0.00000000	      0.00000000	      0.00000000	      0.00000000	      0.00000000	      0.00000000	      0.00000000	      0.00000000	      0.00000000	      0.00000000
      0.40369310	     -0.00447354	     -0.00336854	      0.00154896	      0.00230650	      0.00059631	      0.00000000	      0.00000000	      0.00000000	     -0.00110838	     -0.00007689	     -0.00007689	     -0.00220500	      0.00242007	     -0.00890321	     -0.00711864	     -0.00897114	     -0.00764400	      0.00717848	      0.00553575	      0.00256772	      0.00273570	      0.00058221	      0.00000000	     -0.00000000	     -0.00000000	      0.00000000	     -0.00000000	     -0.00000000	      0.00000000	     -0.00000000	      0.00000000	     -0.00000000	     -0.00000000	     -0.00000000	      0.00000000	     -0.00000000	      0.00000000	      0.00000000	      0.00000000	      0.00000000	      0.00000000	      0.00000000	      0.00000000	      0.00000000	      0.00000000	      0.00000000	      0.00000000	      0.00000000	      0.00000000	      0.00000000	      0.00000000	      0.00000000	      0.00000000	      0.00000000	      0.00000000	      0.00000000	      0.00000000	      0.00000000	      0.00000000	      0.00000000	      0.00000000	      0.00000000	      0.00000000	      0.00000000	      0.00000000	      0.00000000	      0.00000000	      0.00000000	      0.00000000	      0.00000000	      0.00000000	      0.00000000
      0.40663977	     -0.00449583	     -0.00337889	      0.00154283	      0.00230775	      0.00060187	     -0.00000000	     -0.00000000	     -0.00000000	     -0.00110766	     -0.00010708	     -0.00010708	     -0.00225111	      0.00243758	     -0.00890677	     -0.00711570	     -0.00897905	     -0.00764362	      0.00719219	      0.00552562	      0.00254312	      0.00273927	      0.00055555	      0.00000000	      0.00000000	      0.00000000	     -0.00000000	     -0.00000000	      0.00000000	     -0.00000000	     -0.00000000	     -0.00000000	      0.00000000	      0.00000000	     -0.00000000	     -0.00000000	     -0.00000000	      0.00000000	      0.00000000	      0.00000000	      0.00000000	      0.00000000	      0.00000000	      0.00000000	      0.00000000	      0.00000000	      0.00000000	      0.00000000	      0.00000000	      0.00000000	      0.00000000	      0.00000000	      0.00000000	      0.00000000	      0.00000000	      0.00000000	      0.00000000	      0.00000000	      0.00000000	      0.00000000	      0.00000000	      0.00000000	      0.00000000	      0.00000000	      0.00000000	      0.00000000	      0.00000000	      0.00000000	      0.00000000	      0.00000000	      0.00000000	      0.00000000	      0.00000000
      0.40958644	     -0.00451170	     -0.00338664	      0.00153971	      0.00230994	      0.00060798	     -0.00000000	     -0.00000000	     -0.00000000	     -0.00110607	     -0.00013278	     -0.00013278	     -0.00229417	      0.00245646	     -0.00891071	     -0.00711428	     -0.00898735	     -0.00764395	      0.00720509	      0.00551484	      0.00251829	      0.00274295	      0.00053110	      0.00000000	     -0.00000000	      0.00000000	      0.00000000	      0.00000000	      0.00000000	      0.00000000	      0.00000000	     -0.00000000	      0.00000000	     -0.00000000	     -0.00000000	      0.00000000	     -0.00000000	      0.00000000	      0.00000000	      0.00000000	      0.00000000	      0.00000000	      0.00000000	      0.00000000	      0.00000000	      0.00000000	      0.00000000	      0.00000000	      0.00000000	      0.00000000	      0.00000000	      0.00000000	      0.00000000	      0.00000000	      0.00000000	      0.00000000	      0.00000000	      0.00000000	      0.00000000	      0.00000000	      0.00000000	      0.00000000	      0.00000000	      0.00000000	      0.00000000	      0.00000000	      0.00000000	      0.00000000	      0.00000000	      0.00000000	      0.00000000	      0.00000000	      0.00000000
      0.41253310	     -0.00451989	     -0.00339121	      0.00154042	      0.00231336	      0.00061465	      0.00000000	      0.00000000	     -0.00000000	     -0.00110352	     -0.00015278	     -0.00015278	     -0.00233306	      0.00247719	     -0.00891521	     -0.00711482	     -0.00899636	     -0.00764540	      0.00721704	      0.00550326	      0.00249331	      0.00274686	      0.00050977	     -0.00000000	      0.00000000	     -0.00000000	     -0.00000000	     -0.00000000	     -0.00000000	     -0.00000000	     -0.00000000	      0.00000000	      0.00000000	      0.00000000	      0.00000000	     -0.00000000	      0.00000000	      0.00000000	      0.00000000	      0.00000000	      0.00000000	      0.00000000	      0.00000000	      0.00000000	      0.00000000	      0.00000000	      0.00000000	      0.00000000	      0.00000000	      0.00000000	      0.00000000	      0.00000000	      0.00000000	      0.00000000	      0.00000000	      0.00000000	      0.00000000	      0.00000000	      0.00000000	      0.00000000	      0.00000000	      0.00000000	      0.00000000	      0.00000000	      0.00000000	      0.00000000	      0.00000000	      0.00000000	      0.00000000	      0.00000000	      0.00000000	      0.00000000	      0.00000000
      0.41547976	     -0.00451930	     -0.00339211	      0.00154571	      0.00231828	      0.00062183	      0.00000000	      0.00000000	     -0.00000000	     -0.00109995	     -0.00016595	     -0.00016595	     -0.00236669	      0.00250021	     -0.00892039	     -0.00711777	     -0.00900638	     -0.00764838	      0.00722789	      0.00549072	      0.00246825	      0.00275112	      0.00049241	      0.00000000	     -0.00000000	     -0.00000000	     -0.00000000	     -0.00000000	      0.00000000	     -0.00000000	      0.00000000	     -0.00000000	      0.00000000	      0.00000000	     -0.00000000	      0.00000000	      0.00000000	      0.00000000	      0.00000000	      0.00000000	      0.00000000	      0.00000000	      0.00000000	      0.00000000	      0.00000000	      0.00000000	      0.00000000	      0.00000000	      0.00000000	      0.00000000	      0.00000000	      0.00000000	      0.00000000	      0.00000000	      0.00000000	      0.00000000	      0.00000000	      0.00000000	      0.00000000	      0.00000000	      0.00000000	      0.00000000	      0.00000000	      0.00000000	      0.00000000	      0.00000000	      0.00000000	      0.00000000	      0.00000000	      0.00000000	      0.00000000	      0.00000000	      0.00000000
      0.41842643	     -0.00450899	     -0.00338890	      0.00155623	      0.00232492	      0.00062950	      0.00000000	     -0.00000000	      0.00000000	     -0.00109530	     -0.00017128	     -0.00017128	     -0.00239405	      0.00252590	     -0.00892635	     -0.00712347	     -0.00901770	     -0.00765324	      0.00723752	      0.00547709	      0.00244321	      0.00275585	      0.00047985	      0.00000000	     -0.00000000	     -0.00000000	      0.00000000	      0.00000000	      0.00000000	      0.00000000	      0.00000000	      0.00000000	      0.00000000	     -0.00000000	      0.00000000	      0.00000000	      0.00000000	      0.00000000	      0.00000000	      0.00000000	      0.00000000	      0.00000000	      0.00000000	      0.00000000	      0.00000000	      0.00000000	      0.00000000	      0.00000000	      0.00000000	      0.00000000	      0.00000000	      0.00000000	      0.00000000	      0.00000000	      0.00000000	      0.00000000	      0.00000000	      0.00000000	      0.00000000	      0.00000000	      0.00000000	      0.00000000	      0.00000000	      0.00000000	      0.00000000	      0.00000000	      0.00000000	      0.00000000	      0.00000000	      0.00000000	      0.00000000	      0.00000000	      0.00000000
      0.42137310	     -0.00448830	     -0.00338125	      0.00157249	      0.00233347	      0.00063759	     -0.00000000	      0.00000000	      0.00000000	     -0.00108949	     -0.00016794	     -0.00016794	     -0.00241427	      0.00255453	     -0.00893314	     -0.00713221	     -0.00903054	     -0.00766026	      0.00724581	      0.00546228	      0.00241830	      0.00276114	      0.00047277	     -0.00000000	     -0.00000000	     -0.00000000	      0.00000000	      0.00000000	     -0.00000000	     -0.00000000	     -0.00000000	      0.00000000	     -0.00000000	      0.00000000	      0.00000000	      0.00000000	     -0.00000000	      0.00000000	      0.00000000	      0.00000000	      0.00000000	      0.00000000	      0.00000000	      0.00000000	      0.00000000	      0.00000000	      0.00000000	      0.00000000	      0.00000000	      0.00000000	      0.00000000	      0.00000000	      0.00000000	      0.00000000	      0.00000000	      0.00000000	      0.00000000	      0.00000000	      0.00000000	      0.00000000	      0.00000000	      0.00000000	      0.00000000	      0.00000000	      0.00000000	      0.00000000	      0.00000000	      0.00000000	      0.00000000	      0.00000000	      0.00000000	      0.00000000	      0.00000000
      0.42431976	     -0.00445680	     -0.00336893	      0.00159483	      0.00234405	      0.00064603	     -0.00000000	     -0.00000000	     -0.00000000	     -0.00108251	     -0.00015530	     -0.00015530	     -0.00242664	      0.00258628	     -0.00894075	     -0.00714419	     -0.00904507	     -0.00766969	      0.00725268	      0.00544622	      0.00239363	      0.00276705	      0.00047178	     -0.00000000	     -0.00000000	      0.00000000	      0.00000000	      0.00000000	      0.00000000	      0.00000000	     -0.00000000	     -0.00000000	      0.00000000	     -0.00000000	     -0.00000000	     -0.00000000	     -0.00000000	      0.00000000	      0.00000000	      0.00000000	      0.00000000	      0.00000000	      0.00000000	      0.00000000	      0.00000000	      0.00000000	      0.00000000	      0.00000000	      0.00000000	      0.00000000	      0.00000000	      0.00000000	      0.00000000	      0.00000000	      0.00000000	      0.00000000	      0.00000000	      0.00000000	      0.00000000	      0.00000000	      0.00000000	      0.00000000	      0.00000000	      0.00000000	      0.00000000	      0.00000000	      0.00000000	      0.00000000	      0.00000000	      0.00000000	      0.00000000	      0.00000000	      0.00000000
      0.42726642	     -0.00441432	     -0.00335182	      0.00162343	      0.00235673	      0.00065474	      0.00000000	     -0.00000000	      0.00000000	     -0.00107431	     -0.00013296	     -0.00013296	     -0.00243060	      0.00262120	     -0.00894913	     -0.00715951	     -0.00906139	     -0.00768166	      0.00725802	      0.00542888	      0.00236935	      0.00277363	      0.00047730	      0.00000000	      0.00000000	      0.00000000	      0.00000000	     -0.00000000	      0.00000000	     -0.00000000	     -0.00000000	     -0.00000000	     -0.00000000	     -0.00000000	      0.00000000	      0.00000000	     -0.00000000	      0.00000000	      0.00000000	      0.00000000	      0.00000000	      0.00000000	      0.00000000	      0.00000000	      0.00000000	      0.00000000	      0.00000000	      0.00000000	      0.00000000	      0.00000000	      0.00000000	      0.00000000	      0.00000000	      0.00000000	      0.00000000	      0.00000000	      0.00000000	      0.00000000	      0.00000000	      0.00000000	      0.00000000	      0.00000000	      0.00000000	      0.00000000	      0.00000000	      0.00000000	      0.00000000	      0.00000000	      0.00000000	      0.00000000	      0.00000000	      0.00000000	      0.00000000
      0.43021309	     -0.00436096	     -0.00332991	      0.00165830	      0.00237151	      0.00066364	      0.00000000	      0.00000000	     -0.00000000	     -0.00106492	     -0.00010074	     -0.00010074	     -0.00242580	      0.00265923	     -0.00895818	     -0.00717815	     -0.00907952	     -0.00769624	      0.00726180	      0.00541025	      0.00234554	      0.00278090	      0.00048960	      0.00000000	      0.00000000	      0.00000000	     -0.00000000	      0.00000000	      0.00000000	     -0.00000000	      0.00000000	      0.00000000	      0.00000000	      0.00000000	      0.00000000	      0.00000000	      0.00000000	      0.00000000	      0.00000000	      0.00000000	      0.00000000	      0.00000000	      0.00000000	      0.00000000	      0.00000000	      0.00000000	      0.00000000	      0.00000000	      0.00000000	      0.00000000	      0.00000000	      0.00000000	      0.00000000	      0.00000000	      0.00000000	      0.00000000	      0.00000000	      0.00000000	      0.00000000	      0.00000000	      0.00000000	      0.00000000	      0.00000000	      0.00000000	      0.00000000	      0.00000000	      0.00000000	      0.00000000	      0.00000000	      0.00000000	      0.00000000	      0.00000000	      0.00000000
      0.43315975	     -0.00429708	     -0.00330329	      0.00169931	      0.00238833	      0.00067263	     -0.00000000	     -0.00000000	      0.00000000	     -0.00105434	     -0.00005874	     -0.00005874	     -0.00241208	      0.00270025	     -0.00896777	     -0.00720002	     -0.00909943	     -0.00771340	      0.00726396	      0.00539036	      0.00232232	      0.00278884	      0.00050879	     -0.00000000	     -0.00000000	     -0.00000000	      0.00000000	     -0.00000000	     -0.00000000	     -0.00000000	      0.00000000	     -0.00000000	     -0.00000000	      0.00000000	      0.00000000	      0.00000000	     -0.00000000	      0.00000000	      0.00000000	      0.00000000	      0.00000000	      0.00000000	      0.00000000	      0.00000000	      0.00000000	      0.00000000	      0.00000000	      0.00000000	      0.00000000	      0.00000000	      0.00000000	      0.00000000	      0.00000000	      0.00000000	      0.00000000	      0.00000000	      0.00000000	      0.00000000	      0.00000000	      0.00000000	      0.00000000	      0.00000000	      0.00000000	      0.00000000	      0.00000000	      0.00000000	      0.00000000	      0.00000000	      0.00000000	      0.00000000	      0.00000000	      0.00000000	      0.00000000
      0.43610642	     -0.00422323	     -0.00327214	      0.00174617	      0.00240708	      0.00068163	     -0.00000000	     -0.00000000	      0.00000000	     -0.00104263	     -0.00000725	     -0.00000725	     -0.00238946	      0.00274404	     -0.00897773	     -0.00722496	     -0.00912102	     -0.00773303	      0.00726450	      0.00536925	      0.00229972	      0.00279741	      0.00053481	     -0.00000000	     -0.00000000	     -0.00000000	     -0.00000000	      0.00000000	      0.00000000	     -0.00000000	      0.00000000	     -0.00000000	     -0.00000000	     -0.00000000	     -0.00000000	     -0.00000000	     -0.00000000	      0.00000000	      0.00000000	      0.00000000	      0.00000000	      0.00000000	      0.00000000	      0.00000000	      0.00000000	      0.00000000	      0.00000000	      0.00000000	      0.00000000	      0.00000000	      0.00000000	      0.00000000	      0.00000000	      0.00000000	      0.00000000	      0.00000000	      0.00000000	      0.00000000	      0.00000000	      0.00000000	      0.00000000	      0.00000000	      0.00000000	      0.00000000	      0.00000000	      0.00000000	      0.00000000	      0.00000000	      0.00000000	      0.00000000	      0.00000000	      0.00000000	      0.00000000
      0.43905308	     -0.00414020	     -0.00323674	      0.00179847	      0.00242761	      0.00069057	     -0.00000000	     -0.00000000	     -0.00000000	     -0.00102985	      0.00005318	      0.00005318	     -0.00235820	      0.00279032	     -0.00898788	     -0.00725270	     -0.00914414	     -0.00775498	      0.00726343	      0.00534697	      0.00227776	      0.00280655	      0.00056743	      0.00000000	      0.00000000	      0.00000000	      0.00000000	     -0.00000000	     -0.00000000	     -0.00000000	      0.00000000	      0.00000000	      0.00000000	     -0.00000000	     -0.00000000	      0.00000000	      0.00000000	      0.00000000	      0.00000000	      0.00000000	      0.00000000	      0.00000000	      0.00000000	      0.00000000	      0.00000000	      0.00000000	      0.00000000	      0.00000000	      0.00000000	      0.00000000	      0.00000000	      0.00000000	      0.00000000	      0.00000000	      0.00000000	      0.00000000	      0.00000000	      0.00000000	      0.00000000	      0.00000000	      0.00000000	      0.00000000	      0.00000000	      0.00000000	      0.00000000	      0.00000000	      0.00000000	      0.00000000	      0.00000000	      0.00000000	      0.00000000	      0.00000000	      0.00000000
      0.44199975	     -0.00404893	     -0.00319747	      0.00185570	      0.00244972	      0.00069938	     -0.00000000	      0.00000000	      0.00000000	     -0.00101609	      0.00012182	      0.00012182	     -0.00231868	      0.00283878	     -0.00899802	     -0.00728293	     -0.00916860	     -0.00777902	      0.00726080	      0.00532361	      0.00225643	      0.00281619	      0.00060627	     -0.00000000	      0.00000000	     -0.00000000	     -0.00000000	      0.00000000	     -0.00000000	     -0.00000000	     -0.00000000	     -0.00000000	      0.00000000	     -0.00000000	     -0.00000000	     -0.00000000	      0.00000000	      0.00000000	      0.00000000	      0.00000000	      0.00000000	      0.00000000	      0.00000000	      0.00000000	      0.00000000	      0.00000000	      0.00000000	      0.00000000	      0.00000000	      0.00000000	      0.00000000	      0.00000000	      0.00000000	      0.00000000	      0.00000000	      0.00000000	      0.00000000	      0.00000000	      0.00000000	      0.00000000	      0.00000000	      0.00000000	      0.00000000	      0.00000000	      0.00000000	      0.00000000	      0.00000000	      0.00000000	      0.00000000	      0.00000000	      0.00000000	      0.00000000	      0.00000000
      0.44494641	     -0.00395055	     -0.00315473	      0.00191725	      0.00247319	      0.00070800	      0.00000000	     -0.00000000	     -0.00000000	     -0.00100145	      0.00019776	      0.00019776	     -0.00227151	      0.00288906	     -0.00900793	     -0.00731529	     -0.00919417	     -0.00780486	      0.00725666	      0.00529923	      0.00223569	      0.00282622	      0.00065082	      0.00000000	      0.00000000	      0.00000000	     -0.00000000	      0.00000000	      0.00000000	     -0.00000000	     -0.00000000	      0.00000000	     -0.00000000	      0.00000000	      0.00000000	      0.00000000	     -0.00000000	      0.00000000	      0.00000000	      0.00000000	      0.00000000	      0.00000000	      0.00000000	      0.00000000	      0.00000000	      0.00000000	      0.00000000	      0.00000000	      0.00000000	      0.00000000	      0.00000000	      0.00000000	      0.00000000	      0.00000000	      0.00000000	      0.00000000	      0.00000000	      0.00000000	      0.00000000	      0.00000000	      0.00000000	      0.00000000	      0.00000000	      0.00000000	      0.00000000	      0.00000000	      0.00000000	      0.00000000	      0.00000000	      0.00000000	      0.00000000	      0.00000000	      0.00000000
      0.44789308	     -0.00384626	     -0.00310903	      0.00198246	      0.00249777	      0.00071638	     -0.00000000	     -0.00000000	      0.00000000	     -0.00098607	      0.00027997	      0.00027997	     -0.00221743	      0.00294078	     -0.00901745	     -0.00734938	     -0.00922059	     -0.00783220	      0.00725113	      0.00527394	      0.00221545	      0.00283656	      0.00070044	     -0.00000000	     -0.00000000	     -0.00000000	     -0.00000000	     -0.00000000	     -0.00000000	     -0.00000000	     -0.00000000	     -0.00000000	      0.00000000	      0.00000000	      0.00000000	      0.00000000	     -0.00000000	      0.00000000	      0.00000000	      0.00000000	      0.00000000	      0.00000000	      0.00000000	      0.00000000	      0.00000000	      0.00000000	      0.00000000	      0.00000000	      0.00000000	      0.00000000	      0.00000000	      0.00000000	      0.00000000	      0.00000000	      0.00000000	      0.00000000	      0.00000000	      0.00000000	      0.00000000	      0.00000000	      0.00000000	      0.00000000	      0.00000000	      0.00000000	      0.00000000	      0.00000000	      0.00000000	      0.00000000	      0.00000000	      0.00000000	      0.00000000	      0.00000000	      0.00000000
      0.45083974	     -0.00373741	     -0.00306092	      0.00205059	      0.00252320	      0.00072449	     -0.00000000	     -0.00000000	     -0.00000000	     -0.00097007	      0.00036726	      0.00036726	     -0.00215731	      0.00299355	     -0.00902637	     -0.00738476	     -0.00924762	     -0.00786069	      0.00724431	      0.00524786	      0.00219562	      0.00284708	      0.00075438	     -0.00000000	      0.00000000	     -0.00000000	     -0.00000000	     -0.00000000	      0.00000000	      0.00000000	      0.00000000	     -0.00000000	      0.00000000	      0.00000000	      0.00000000	      0.00000000	      0.00000000	      0.00000000	      0.00000000	      0.00000000	      0.00000000	      0.00000000	      0.00000000	      0.00000000	      0.00000000	      0.00000000	      0.00000000	      0.00000000	      0.00000000	      0.00000000	      0.00000000	      0.00000000	      0.00000000	      0.00000000	      0.00000000	      0.00000000	      0.00000000	      0.00000000	      0.00000000	      0.00000000	      0.00000000	      0.00000000	      0.00000000	      0.00000000	      0.00000000	      0.00000000	      0.00000000	      0.00000000	      0.00000000	      0.00000000	      0.00000000	      0.00000000	      0.00000000
      0.45378641	     -0.00362541	     -0.00301098	      0.00212088	      0.00254920	      0.00073232	      0.00000000	      0.00000000	      0.00000000	     -0.00095362	      0.00045837	      0.00045837	     -0.00209219	      0.00304697	     -0.00903455	     -0.00742097	     -0.00927496	     -0.00788998	      0.00723638	      0.00522111	      0.00217610	      0.00285770	      0.00081181	      0.00000000	     -0.00000000	      0.00000000	     -0.00000000	      0.00000000	      0.00000000	     -0.00000000	     -0.00000000	      0.00000000	      0.00000000	      0.00000000	     -0.00000000	      0.00000000	     -0.00000000	      0.00000000	      0.00000000	      0.00000000	      0.00000000	      0.00000000	      0.00000000	      0.00000000	      0.00000000	      0.00000000	      0.00000000	      0.00000000	      0.00000000	      0.00000000	      0.00000000	      0.00000000	      0.00000000	      0.00000000	      0.00000000	      0.00000000	      0.00000000	      0.00000000	      0.00000000	      0.00000000	      0.00000000	      0.00000000	      0.00000000	      0.00000000	      0.00000000	      0.00000000	      0.00000000	      0.00000000	      0.00000000	      0.00000000	      0.00000000	      0.00000000	      0.00000000
      0.45673307	     -0.00351174	     -0.00295985	      0.00219251	      0.00257551	      0.00073983	      0.00000000	     -0.00000000	      0.00000000	     -0.00093689	      0.00055198	      0.00055198	     -0.00202320	      0.00310063	     -0.00904186	     -0.00745756	     -0.00930234	     -0.00791970	      0.00722752	      0.00519382	      0.00215679	      0.00286830	      0.00087182	      0.00000000	      0.00000000	     -0.00000000	      0.00000000	     -0.00000000	     -0.00000000	      0.00000000	      0.00000000	      0.00000000	      0.00000000	      0.00000000	      0.00000000	      0.00000000	     -0.00000000	      0.00000000	      0.00000000	      0.00000000	      0.00000000	      0.00000000	      0.00000000	      0.00000000	      0.00000000	      0.00000000	      0.00000000	      0.00000000	      0.00000000	      0.00000000	      0.00000000	      0.00000000	      0.00000000	      0.00000000	      0.00000000	      0.00000000	      0.00000000	      0.00000000	      0.00000000	      0.00000000	      0.00000000	      0.00000000	      0.00000000	      0.00000000	      0.00000000	      0.00000000	      0.00000000	      0.00000000	      0.00000000	      0.00000000	      0.00000000	      0.00000000	      0.00000000
      0.45967974	     -0.00339788	     -0.00290818	      0.00226468	      0.00260184	      0.00074702	      0.00000000	      0.00000000	      0.00000000	     -0.00092005	      0.00064672	      0.00064672	     -0.00195154	      0.00315416	     -0.00904819	     -0.00749407	     -0.00932949	     -0.00794949	      0.00721792	      0.00516616	      0.00213759	      0.00287879	      0.00093348	      0.00000000	      0.00000000	     -0.00000000	     -0.00000000	     -0.00000000	     -0.00000000	     -0.00000000	      0.00000000	      0.00000000	      0.00000000	     -0.00000000	     -0.00000000	     -0.00000000	     -0.00000000	      0.00000000	      0.00000000	      0.00000000	      0.00000000	      0.00000000	      0.00000000	      0.00000000	      0.00000000	      0.00000000	      0.00000000	      0.00000000	      0.00000000	      0.00000000	      0.00000000	      0.00000000	      0.00000000	      0.00000000	      0.00000000	      0.00000000	      0.00000000	      0.00000000	      0.00000000	      0.00000000	      0.00000000	      0.00000000	      0.00000000	      0.00000000	      0.00000000	      0.00000000	      0.00000000	      0.00000000	      0.00000000	      0.00000000	      0.00000000	      0.00000000	      0.00000000
      0.46262640	     -0.00328530	     -0.00285661	      0.00233661	      0.00262795	      0.00075388	      0.00000000	     -0.00000000	     -0.00000000	     -0.00090330	      0.00074130	      0.00074130	     -0.00187842	      0.00320719	     -0.00905347	     -0.00753005	     -0.00935619	     -0.00797902	      0.00720780	      0.00513828	      0.00211841	      0.00288910	      0.00099586	     -0.00000000	     -0.00000000	      0.00000000	     -0.00000000	      0.00000000	      0.00000000	      0.00000000	     -0.00000000	     -0.00000000	      0.00000000	      0.00000000	      0.00000000	      0.00000000	     -0.00000000	      0.00000000	      0.00000000	      0.00000000	      0.00000000	      0.00000000	      0.00000000	      0.00000000	      0.00000000	      0.00000000	      0.00000000	      0.00000000	      0.00000000	      0.00000000	      0.00000000	      0.00000000	      0.00000000	      0.00000000	      0.00000000	      0.00000000	      0.00000000	      0.00000000	      0.00000000	      0.00000000	      0.00000000	      0.00000000	      0.00000000	      0.00000000	      0.00000000	      0.00000000	      0.00000000	      0.00000000	      0.00000000	      0.00000000	      0.00000000	      0.00000000	      0.00000000
      0.46557307	     -0.00317534	     -0.00280576	      0.00240755	      0.00265359	      0.00076040	     -0.00000000	     -0.00000000	      0.00000000	     -0.00088682	      0.00083448	      0.00083448	     -0.00180502	      0.00325938	     -0.00905767	     -0.00756511	     -0.00938220	     -0.00800799	      0.00719739	      0.00511032	      0.00209919	      0.00289916	      0.00105807	     -0.00000000	     -0.00000000	      0.00000000	      0.00000000	      0.00000000	      0.00000000	      0.00000000	      0.00000000	      0.00000000	     -0.00000000	     -0.00000000	     -0.00000000	     -0.00000000	      0.00000000	      0.00000000	      0.00000000	      0.00000000	      0.00000000	      0.00000000	      0.00000000	      0.00000000	      0.00000000	      0.00000000	      0.00000000	      0.00000000	      0.00000000	      0.00000000	      0.00000000	      0.00000000	      0.00000000	      0.00000000	      0.00000000	      0.00000000	      0.00000000	      0.00000000	      0.00000000	      0.00000000	      0.00000000	      0.00000000	      0.00000000	      0.00000000	      0.00000000	      0.00000000	      0.00000000	      0.00000000	      0.00000000	      0.00000000	      0.00000000	      0.00000000	      0.00000000
      0.46851973	     -0.00306926	     -0.00275619	      0.00247686	      0.00267856	      0.00076657	     -0.00000000	     -0.00000000	     -0.00000000	     -0.00087076	      0.00092512	      0.00092512	     -0.00173245	      0.00331048	     -0.00906080	     -0.00759889	     -0.00940735	     -0.00803615	      0.00718690	      0.00508244	      0.00207988	      0.00290894	      0.00111933	     -0.00000000	     -0.00000000	     -0.00000000	      0.00000000	      0.00000000	      0.00000000	     -0.00000000	     -0.00000000	     -0.00000000	     -0.00000000	     -0.00000000	     -0.00000000	      0.00000000	     -0.00000000	      0.00000000	      0.00000000	      0.00000000	      0.00000000	      0.00000000	      0.00000000	      0.00000000	      0.00000000	      0.00000000	      0.00000000	      0.00000000	      0.00000000	      0.00000000	      0.00000000	      0.00000000	      0.00000000	      0.00000000	      0.00000000	      0.00000000	      0.00000000	      0.00000000	      0.00000000	      0.00000000	      0.00000000	      0.00000000	      0.00000000	      0.00000000	      0.00000000	      0.00000000	      0.00000000	      0.00000000	      0.00000000	      0.00000000	      0.00000000	      0.00000000	      0.00000000
      0.47146640	     -0.00296818	     -0.00270844	      0.00254392	      0.00270267	      0.00077235	      0.00000000	     -0.00000000	      0.00000000	     -0.00085528	      0.00101223	      0.00101223	     -0.00166171	      0.00336024	     -0.00906289	     -0.00763106	     -0.00943148	     -0.00806327	      0.00717654	      0.00505478	      0.00206046	      0.00291840	      0.00117893	     -0.00000000	      0.00000000	     -0.00000000	      0.00000000	     -0.00000000	     -0.00000000	      0.00000000	     -0.00000000	      0.00000000	      0.00000000	      0.00000000	     -0.00000000	      0.00000000	     -0.00000000	      0.00000000	      0.00000000	      0.00000000	      0.00000000	      0.00000000	      0.00000000	      0.00000000	      0.00000000	      0.00000000	      0.00000000	      0.00000000	      0.00000000	      0.00000000	      0.00000000	      0.00000000	      0.00000000	      0.00000000	      0.00000000	      0.00000000	      0.00000000	      0.00000000	      0.00000000	      0.00000000	      0.00000000	      0.00000000	      0.00000000	      0.00000000	      0.00000000	      0.00000000	      0.00000000	      0.00000000	      0.00000000	      0.00000000	      0.00000000	      0.00000000	      0.00000000
      0.47441307	     -0.00287311	     -0.00266297	      0.00260822	      0.00272578	      0.00077771	     -0.00000000	     -0.00000000	      0.00000000	     -0.00084052	      0.00109488	      0.00109488	     -0.00159368	      0.00340846	     -0.00906398	     -0.00766135	     -0.00945448	     -0.00808920	      0.00716650	      0.00502745	      0.00204096	      0.00292753	      0.00123625	     -0.00000000	     -0.00000000	      0.00000000	      0.00000000	     -0.00000000	     -0.00000000	     -0.00000000	      0.00000000	     -0.00000000	     -0.00000000	     -0.00000000	     -0.00000000	     -0.00000000	     -0.00000000	      0.00000000	      0.00000000	      0.00000000	      0.00000000	      0.00000000	      0.00000000	      0.00000000	      0.00000000	      0.00000000	      0.00000000	      0.00000000	      0.00000000	      0.00000000	      0.00000000	      0.00000000	      0.00000000	      0.00000000	      0.00000000	      0.00000000	      0.00000000	      0.00000000	      0.00000000	      0.00000000	      0.00000000	      0.00000000	      0.00000000	      0.00000000	      0.00000000	      0.00000000	      0.00000000	      0.00000000	      0.00000000	      0.00000000	      0.00000000	      0.00000000	      0.00000000
      0.47735973	     -0.00278494	     -0.00262021	      0.00266927	      0.00274773	      0.00078260	      0.00000000	     -0.00000000	      0.00000000	     -0.00082658	      0.00117227	      0.00117227	     -0.00152911	      0.00345498	     -0.00906415	     -0.00768950	     -0.00947624	     -0.00811378	      0.00715695	      0.00500060	      0.00202140	      0.00293632	      0.00129078	     -0.00000000	     -0.00000000	     -0.00000000	      0.00000000	      0.00000000	      0.00000000	      0.00000000	     -0.00000000	     -0.00000000	     -0.00000000	     -0.00000000	     -0.00000000	     -0.00000000	     -0.00000000	      0.00000000	      0.00000000	      0.00000000	      0.00000000	      0.00000000	      0.00000000	      0.00000000	      0.00000000	      0.00000000	      0.00000000	      0.00000000	      0.00000000	      0.00000000	      0.00000000	      0.00000000	      0.00000000	      0.00000000	      0.00000000	      0.00000000	      0.00000000	      0.00000000	      0.00000000	      0.00000000	      0.00000000	      0.00000000	      0.00000000	      0.00000000	      0.00000000	      0.00000000	      0.00000000	      0.00000000	      0.00000000	      0.00000000	      0.00000000	      0.00000000	      0.00000000
      0.48030639	     -0.00270444	     -0.00258050	      0.00272667	      0.00276842	      0.00078695	      0.00000000	     -0.00000000	     -0.00000000	     -0.00081355	      0.00124371	      0.00124371	     -0.00146861	      0.00349967	     -0.00906350	     -0.00771533	     -0.00949667	     -0.00813691	      0.00714805	      0.00497433	      0.00200186	      0.00294478	      0.00134210	     -0.00000000	      0.00000000	      0.00000000	      0.00000000	     -0.00000000	      0.00000000	      0.00000000	     -0.00000000	      0.00000000	     -0.00000000	     -0.00000000	      0.00000000	      0.00000000	     -0.00000000	      0.00000000	      0.00000000	      0.00000000	      0.00000000	      0.00000000	      0.00000000	      0.00000000	      0.00000000	      0.00000000	      0.00000000	      0.00000000	      0.00000000	      0.00000000	      0.00000000	      0.00000000	      0.00000000	      0.00000000	      0.00000000	      0.00000000	      0.00000000	      0.00000000	      0.00000000	      0.00000000	      0.00000000	      0.00000000	      0.00000000	      0.00000000	      0.00000000	      0.00000000	      0.00000000	      0.00000000	      0.00000000	      0.00000000	      0.00000000	      0.00000000	      0.00000000
      0.48325306	     -0.00263223	     -0.00254415	      0.00278009	      0.00278774	      0.00079068	     -0.00000000	     -0.00000000	      0.00000000	     -0.00080148	      0.00130861	      0.00130861	     -0.00141264	      0.00354243	     -0.00906212	     -0.00773864	     -0.00951572	     -0.00815853	      0.00713992	      0.00494876	      0.00198244	      0.00295291	      0.00138994	      0.00000000	     -0.00000000	     -0.00000000	     -0.00000000	     -0.00000000	     -0.00000000	     -0.00000000	     -0.00000000	      0.00000000	     -0.00000000	      0.00000000	     -0.00000000	     -0.00000000	     -0.00000000	      0.00000000	      0.00000000	      0.00000000	      0.00000000	      0.00000000	      0.00000000	      0.00000000	      0.00000000	      0.00000000	      0.00000000	      0.00000000	      0.00000000	      0.00000000	      0.00000000	      0.00000000	      0.00000000	      0.00000000	      0.00000000	      0.00000000	      0.00000000	      0.00000000	      0.00000000	      0.00000000	      0.00000000	      0.00000000	      0.00000000	      0.00000000	      0.00000000	      0.00000000	      0.00000000	      0.00000000	      0.00000000	      0.00000000	      0.00000000	      0.00000000	      0.00000000
      0.48619973	     -0.00256879	     -0.00251139	      0.00282926	      0.00280561	      0.00079369	     -0.00000000	      0.00000000	     -0.00000000	     -0.00079042	      0.00136650	      0.00136650	     -0.00136147	      0.00358319	     -0.00906014	     -0.00775932	     -0.00953333	     -0.00817858	      0.00713265	      0.00492397	      0.00196326	      0.00296074	      0.00143409	     -0.00000000	      0.00000000	      0.00000000	     -0.00000000	     -0.00000000	     -0.00000000	     -0.00000000	     -0.00000000	      0.00000000	      0.00000000	     -0.00000000	      0.00000000	     -0.00000000	     -0.00000000	      0.00000000	      0.00000000	      0.00000000	      0.00000000	      0.00000000	      0.00000000	      0.00000000	      0.00000000	      0.00000000	      0.00000000	      0.00000000	      0.00000000	      0.00000000	      0.00000000	      0.00000000	      0.00000000	      0.00000000	      0.00000000	      0.00000000	      0.00000000	      0.00000000	      0.00000000	      0.00000000	      0.00000000	      0.00000000	      0.00000000	      0.00000000	      0.00000000	      0.00000000	      0.00000000	      0.00000000	      0.00000000	      0.00000000	      0.00000000	      0.00000000	      0.00000000
      0.48914639	     -0.00251446	     -0.00248239	      0.00287398	      0.00282198	      0.00079590	     -0.00000000	     -0.00000000	     -0.00000000	     -0.00078034	      0.00141702	      0.00141702	     -0.00131526	      0.00362188	     -0.00905766	     -0.00777727	     -0.00954947	     -0.00819703	      0.00712631	      0.00490007	      0.00194447	      0.00296826	      0.00147445	     -0.00000000	     -0.00000000	      0.00000000	     -0.00000000	      0.00000000	     -0.00000000	     -0.00000000	     -0.00000000	     -0.00000000	     -0.00000000	     -0.00000000	     -0.00000000	     -0.00000000	     -0.00000000	      0.00000000	      0.00000000	      0.00000000	      0.00000000	      0.00000000	      0.00000000	      0.00000000	      0.00000000	      0.00000000	      0.00000000	      0.00000000	      0.00000000	      0.00000000	      0.00000000	      0.00000000	      0.00000000	      0.00000000	      0.00000000	      0.00000000	      0.00000000	      0.00000000	      0.00000000	      0.00000000	      0.00000000	      0.00000000	      0.00000000	      0.00000000	      0.00000000	      0.00000000	      0.00000000	      0.00000000	      0.00000000	      0.00000000	      0.00000000	      0.00000000	      0.00000000
      0.49209306	     -0.00246945	     -0.00245726	      0.00291407	      0.00283677	      0.00079719	     -0.00000000	     -0.00000000	     -0.00000000	     -0.00077121	      0.00145988	      0.00145988	     -0.00127402	      0.00365845	     -0.00905481	     -0.00779242	     -0.00956412	     -0.00821388	      0.00712094	      0.00487715	      0.00192626	      0.00297548	      0.00151099	     -0.00000000	     -0.00000000	     -0.00000000	     -0.00000000	     -0.00000000	      0.00000000	     -0.00000000	      0.00000000	     -0.00000000	     -0.00000000	     -0.00000000	     -0.00000000	      0.00000000	     -0.00000000	      0.00000000	      0.00000000	      0.00000000	      0.00000000	      0.00000000	      0.00000000	      0.00000000	      0.00000000	      0.00000000	      0.00000000	      0.00000000	      0.00000000	      0.00000000	      0.00000000	      0.00000000	      0.00000000	      0.00000000	      0.00000000	      0.00000000	      0.00000000	      0.00000000	      0.00000000	      0.00000000	      0.00000000	      0.00000000	      0.00000000	      0.00000000	      0.00000000	      0.00000000	      0.00000000	      0.00000000	      0.00000000	      0.00000000	      0.00000000	      0.00000000	      0.00000000
      0.49503972	     -0.00243384	     -0.00243605	      0.00294943	      0.00284996	      0.00079746	      0.00000000	     -0.00000000	     -0.00000000	     -0.00076296	      0.00149491	      0.00149491	     -0.00123764	      0.00369285	     -0.00905170	     -0.00780475	     -0.00957724	     -0.00822912	      0.00711654	      0.00485532	      0.00190880	      0.00298241	      0.00154375	      0.00000000	      0.00000000	      0.00000000	      0.00000000	      0.00000000	      0.00000000	     -0.00000000	      0.00000000	     -0.00000000	     -0.00000000	     -0.00000000	     -0.00000000	     -0.00000000	     -0.00000000	      0.00000000	      0.00000000	      0.00000000	      0.00000000	      0.00000000	      0.00000000	      0.00000000	      0.00000000	      0.00000000	      0.00000000	      0.00000000	      0.00000000	      0.00000000	      0.00000000	      0.00000000	      0.00000000	      0.00000000	      0.00000000	      0.00000000	      0.00000000	      0.00000000	      0.00000000	      0.00000000	      0.00000000	      0.00000000	      0.00000000	      0.00000000	      0.00000000	      0.00000000	      0.00000000	      0.00000000	      0.00000000	      0.00000000	      0.00000000	      0.00000000	      0.00000000
      0.49798639	     -0.00240757	     -0.00241877	      0.00297996	      0.00286150	      0.00079663	     -0.00000000	      0.00000000	      0.00000000	     -0.00075551	      0.00152204	      0.00152204	     -0.00120595	      0.00372501	     -0.00904843	     -0.00781425	     -0.00958881	     -0.00824275	      0.00711312	      0.00483470	      0.00189233	      0.00298904	      0.00157282	      0.00000000	      0.00000000	      0.00000000	     -0.00000000	      0.00000000	     -0.00000000	      0.00000000	     -0.00000000	      0.00000000	      0.00000000	      0.00000000	      0.00000000	      0.00000000	      0.00000000	      0.00000000	      0.00000000	      0.00000000	      0.00000000	      0.00000000	      0.00000000	      0.00000000	      0.00000000	      0.00000000	      0.00000000	      0.00000000	      0.00000000	      0.00000000	      0.00000000	      0.00000000	      0.00000000	      0.00000000	      0.00000000	      0.00000000	      0.00000000	      0.00000000	      0.00000000	      0.00000000	      0.00000000	      0.00000000	      0.00000000	      0.00000000	      0.00000000	      0.00000000	      0.00000000	      0.00000000	      0.00000000	      0.00000000	      0.00000000	      0.00000000	      0.00000000
      0.50093305	     -0.00239051	     -0.00240541	      0.00300559	      0.00287135	      0.00079461	     -0.00000000	     -0.00000000	     -0.00000000	     -0.00074872	      0.00154125	      0.00154125	     -0.00117869	      0.00375480	     -0.00904511	     -0.00782094	     -0.00959882	     -0.00825475	      0.00711063	      0.00481542	      0.00187708	      0.00299535	      0.00159829	     -0.00000000	      0.00000000	     -0.00000000	      0.00000000	     -0.00000000	     -0.00000000	      0.00000000	      0.00000000	      0.00000000	      0.00000000	      0.00000000	      0.00000000	      0.00000000	      0.00000000	      0.00000000	      0.00000000	      0.00000000	      0.00000000	      0.00000000	      0.00000000	      0.00000000	      0.00000000	      0.00000000	      0.00000000	      0.00000000	      0.00000000	      0.00000000	      0.00000000	      0.00000000	      0.00000000	      0.00000000	      0.00000000	      0.00000000	      0.00000000	      0.00000000	      0.00000000	      0.00000000	      0.00000000	      0.00000000	      0.00000000	      0.00000000	      0.00000000	      0.00000000	      0.00000000	      0.00000000	      0.00000000	      0.00000000	      0.00000000	      0.00000000	      0.00000000
      0.50387971	     -0.00238240	     -0.00239589	      0.00302626	      0.00287948	      0.00079133	      0.00000000	     -0.00000000	     -0.00000000	     -0.00074248	      0.00155260	      0.00155260	     -0.00115559	      0.00378210	     -0.00904183	     -0.00782489	     -0.00960724	     -0.00826511	      0.00710903	      0.00479766	      0.00186333	      0.00300129	      0.00162027	     -0.00000000	     -0.00000000	     -0.00000000	     -0.00000000	     -0.00000000	     -0.00000000	     -0.00000000	     -0.00000000	     -0.00000000	     -0.00000000	     -0.00000000	     -0.00000000	     -0.00000000	     -0.00000000	      0.00000000	      0.00000000	      0.00000000	      0.00000000	      0.00000000	      0.00000000	      0.00000000	      0.00000000	      0.00000000	      0.00000000	      0.00000000	      0.00000000	      0.00000000	      0.00000000	      0.00000000	      0.00000000	      0.00000000	      0.00000000	      0.00000000	      0.00000000	      0.00000000	      0.00000000	      0.00000000	      0.00000000	      0.00000000	      0.00000000	      0.00000000	      0.00000000	      0.00000000	      0.00000000	      0.00000000	      0.00000000	      0.00000000	      0.00000000	      0.00000000	      0.00000000
      0.50682638	     -0.00238293	     -0.00239014	      0.00304190	      0.00288584	      0.00078676	     -0.00000000	     -0.00000000	     -0.00000000	     -0.00073665	      0.00155621	      0.00155621	     -0.00113637	      0.00380671	     -0.00903868	     -0.00782616	     -0.00961404	     -0.00827382	      0.00710829	      0.00478160	      0.00185133	      0.00300684	      0.00163885	      0.00000000	     -0.00000000	      0.00000000	     -0.00000000	      0.00000000	      0.00000000	      0.00000000	      0.00000000	      0.00000000	      0.00000000	      0.00000000	      0.00000000	      0.00000000	     -0.00000000	      0.00000000	      0.00000000	      0.00000000	      0.00000000	      0.00000000	      0.00000000	      0.00000000	      0.00000000	      0.00000000	      0.00000000	      0.00000000	      0.00000000	      0.00000000	      0.00000000	      0.00000000	      0.00000000	      0.00000000	      0.00000000	      0.00000000	      0.00000000	      0.00000000	      0.00000000	      0.00000000	      0.00000000	      0.00000000	      0.00000000	      0.00000000	      0.00000000	      0.00000000	      0.00000000	      0.00000000	      0.00000000	      0.00000000	      0.00000000	      0.00000000	      0.00000000
      0.50977304	     -0.00239173	     -0.00238808	      0.00305246	      0.00289040	      0.00078087	      0.00000000	      0.00000000	      0.00000000	     -0.00073109	      0.00155226	      0.00155226	     -0.00112078	      0.00382839	     -0.00903573	     -0.00782486	     -0.00961921	     -0.00828084	      0.00710834	      0.00476746	      0.00184139	      0.00301192	      0.00165409	     -0.00000000	      0.00000000	     -0.00000000	     -0.00000000	      0.00000000	      0.00000000	      0.00000000	     -0.00000000	      0.00000000	      0.00000000	      0.00000000	      0.00000000	      0.00000000	      0.00000000	      0.00000000	      0.00000000	      0.00000000	      0.00000000	      0.00000000	      0.00000000	      0.00000000	      0.00000000	      0.00000000	      0.00000000	      0.00000000	      0.00000000	      0.00000000	      0.00000000	      0.00000000	      0.00000000	      0.00000000	      0.00000000	      0.00000000	      0.00000000	      0.00000000	      0.00000000	      0.00000000	      0.00000000	      0.00000000	      0.00000000	      0.00000000	      0.00000000	      0.00000000	      0.00000000	      0.00000000	      0.00000000	      0.00000000	      0.00000000	      0.00000000	      0.00000000
      0.51271971	     -0.00240836	     -0.00238960	      0.00305788	      0.00289311	      0.00077367	      0.00000000	     -0.00000000	      0.00000000	     -0.00072570	      0.00154100	      0.00154100	     -0.00110858	      0.00384687	     -0.00903305	     -0.00782112	     -0.00962273	     -0.00828615	      0.00710912	      0.00475548	      0.00183378	      0.00301647	      0.00166605	     -0.00000000	      0.00000000	     -0.00000000	      0.00000000	     -0.00000000	     -0.00000000	      0.00000000	     -0.00000000	      0.00000000	     -0.00000000	      0.00000000	     -0.00000000	      0.00000000	      0.00000000	      0.00000000	      0.00000000	      0.00000000	      0.00000000	      0.00000000	      0.00000000	      0.00000000	      0.00000000	      0.00000000	      0.00000000	      0.00000000	      0.00000000	      0.00000000	      0.00000000	      0.00000000	      0.00000000	      0.00000000	      0.00000000	      0.00000000	      0.00000000	      0.00000000	      0.00000000	      0.00000000	      0.00000000	      0.00000000	      0.00000000	      0.00000000	      0.00000000	      0.00000000	      0.00000000	      0.00000000	      0.00000000	      0.00000000	      0.00000000	      0.00000000	      0.00000000
      0.51566638	     -0.00243234	     -0.00239458	      0.00305812	      0.00289394	      0.00076519	     -0.00000000	      0.00000000	      0.00000000	     -0.00072037	      0.00152274	      0.00152274	     -0.00109959	      0.00386187	     -0.00903070	     -0.00781507	     -0.00962461	     -0.00828974	      0.00711060	      0.00474590	      0.00182876	      0.00302042	      0.00167473	     -0.00000000	      0.00000000	      0.00000000	      0.00000000	      0.00000000	     -0.00000000	      0.00000000	      0.00000000	      0.00000000	      0.00000000	      0.00000000	      0.00000000	     -0.00000000	      0.00000000	      0.00000000	      0.00000000	      0.00000000	      0.00000000	      0.00000000	      0.00000000	      0.00000000	      0.00000000	      0.00000000	      0.00000000	      0.00000000	      0.00000000	      0.00000000	      0.00000000	      0.00000000	      0.00000000	      0.00000000	      0.00000000	      0.00000000	      0.00000000	      0.00000000	      0.00000000	      0.00000000	      0.00000000	      0.00000000	      0.00000000	      0.00000000	      0.00000000	      0.00000000	      0.00000000	      0.00000000	      0.00000000	      0.00000000	      0.00000000	      0.00000000	      0.00000000
      0.51861304	     -0.00246310	     -0.00240285	      0.00305324	      0.00289289	      0.00075551	     -0.00000000	     -0.00000000	     -0.00000000	     -0.00071509	      0.00149793	      0.00149793	     -0.00109362	      0.00387316	     -0.00902870	     -0.00780693	     -0.00962486	     -0.00829163	      0.00711270	      0.00473889	      0.00182650	      0.00302370	      0.00168019	     -0.00000000	     -0.00000000	      0.00000000	      0.00000000	      0.00000000	      0.00000000	     -0.00000000	      0.00000000	      0.00000000	     -0.00000000	      0.00000000	     -0.00000000	      0.00000000	      0.00000000	      0.00000000	      0.00000000	      0.00000000	      0.00000000	      0.00000000	      0.00000000	      0.00000000	      0.00000000	      0.00000000	      0.00000000	      0.00000000	      0.00000000	      0.00000000	      0.00000000	      0.00000000	      0.00000000	      0.00000000	      0.00000000	      0.00000000	      0.00000000	      0.00000000	      0.00000000	      0.00000000	      0.00000000	      0.00000000	      0.00000000	      0.00000000	      0.00000000	      0.00000000	      0.00000000	      0.00000000	      0.00000000	      0.00000000	      0.00000000	      0.00000000	      0.00000000
      0.52155971	     -0.00250003	     -0.00241422	      0.00304336	      0.00288999	      0.00074474	     -0.00000000	     -0.00000000	     -0.00000000	     -0.00070989	      0.00146707	      0.00146707	     -0.00109058	      0.00388057	     -0.00902705	     -0.00779687	     -0.00962356	     -0.00829184	      0.00711540	      0.00473458	      0.00182709	      0.00302627	      0.00168245	     -0.00000000	     -0.00000000	      0.00000000	      0.00000000	     -0.00000000	     -0.00000000	      0.00000000	      0.00000000	     -0.00000000	     -0.00000000	      0.00000000	     -0.00000000	      0.00000000	     -0.00000000	      0.00000000	      0.00000000	      0.00000000	      0.00000000	      0.00000000	      0.00000000	      0.00000000	      0.00000000	      0.00000000	      0.00000000	      0.00000000	      0.00000000	      0.00000000	      0.00000000	      0.00000000	      0.00000000	      0.00000000	      0.00000000	      0.00000000	      0.00000000	      0.00000000	      0.00000000	      0.00000000	      0.00000000	      0.00000000	      0.00000000	      0.00000000	      0.00000000	      0.00000000	      0.00000000	      0.00000000	      0.00000000	      0.00000000	      0.00000000	      0.00000000	      0.00000000
      0.52450637	     -0.00254221	     -0.00242835	      0.00302885	      0.00288536	      0.00073307	     -0.00000000	      0.00000000	      0.00000000	     -0.00070474	      0.00143100	      0.00143100	     -0.00109025	      0.00388410	     -0.00902574	     -0.00778522	     -0.00962080	     -0.00829049	      0.00711860	      0.00473295	      0.00183045	      0.00302810	      0.00168166	      0.00000000	     -0.00000000	     -0.00000000	     -0.00000000	     -0.00000000	     -0.00000000	     -0.00000000	     -0.00000000	     -0.00000000	     -0.00000000	     -0.00000000	     -0.00000000	     -0.00000000	     -0.00000000	      0.00000000	      0.00000000	      0.00000000	      0.00000000	      0.00000000	      0.00000000	      0.00000000	      0.00000000	      0.00000000	      0.00000000	      0.00000000	      0.00000000	      0.00000000	      0.00000000	      0.00000000	      0.00000000	      0.00000000	      0.00000000	      0.00000000	      0.00000000	      0.00000000	      0.00000000	      0.00000000	      0.00000000	      0.00000000	      0.00000000	      0.00000000	      0.00000000	      0.00000000	      0.00000000	      0.00000000	      0.00000000	      0.00000000	      0.00000000	      0.00000000	      0.00000000
      0.52745303	     -0.00258844	     -0.00244477	      0.00301026	      0.00287919	      0.00072073	      0.00000000	     -0.00000000	     -0.00000000	     -0.00069944	      0.00139086	      0.00139086	     -0.00109227	      0.00388381	     -0.00902473	     -0.00777233	     -0.00961674	     -0.00828774	      0.00712219	      0.00473395	      0.00183647	      0.00302918	      0.00167813	      0.00000000	     -0.00000000	      0.00000000	     -0.00000000	     -0.00000000	      0.00000000	      0.00000000	     -0.00000000	      0.00000000	      0.00000000	      0.00000000	      0.00000000	     -0.00000000	      0.00000000	      0.00000000	      0.00000000	      0.00000000	      0.00000000	      0.00000000	      0.00000000	      0.00000000	      0.00000000	      0.00000000	      0.00000000	      0.00000000	      0.00000000	      0.00000000	      0.00000000	      0.00000000	      0.00000000	      0.00000000	      0.00000000	      0.00000000	      0.00000000	      0.00000000	      0.00000000	      0.00000000	      0.00000000	      0.00000000	      0.00000000	      0.00000000	      0.00000000	      0.00000000	      0.00000000	      0.00000000	      0.00000000	      0.00000000	      0.00000000	      0.00000000	      0.00000000
      0.53039970	     -0.00263753	     -0.00246301	      0.00298813	      0.00287162	      0.00070796	      0.00000000	      0.00000000	      0.00000000	     -0.00069384	      0.00134780	      0.00134780	     -0.00109621	      0.00387969	     -0.00902401	     -0.00775860	     -0.00961153	     -0.00828375	      0.00712601	      0.00473756	      0.00184508	      0.00302948	      0.00167217	     -0.00000000	      0.00000000	      0.00000000	      0.00000000	      0.00000000	      0.00000000	      0.00000000	      0.00000000	      0.00000000	     -0.00000000	      0.00000000	     -0.00000000	     -0.00000000	     -0.00000000	      0.00000000	      0.00000000	      0.00000000	      0.00000000	      0.00000000	      0.00000000	      0.00000000	      0.00000000	      0.00000000	      0.00000000	      0.00000000	      0.00000000	      0.00000000	      0.00000000	      0.00000000	      0.00000000	      0.00000000	      0.00000000	      0.00000000	      0.00000000	      0.00000000	      0.00000000	      0.00000000	      0.00000000	      0.00000000	      0.00000000	      0.00000000	      0.00000000	      0.00000000	      0.00000000	      0.00000000	      0.00000000	      0.00000000	      0.00000000	      0.00000000	      0.00000000
      0.53334636	     -0.00268823	     -0.00248258	      0.00296309	      0.00286287	      0.00069500	     -0.00000000	      0.00000000	      0.00000000	     -0.00068778	      0.00130304	      0.00130304	     -0.00110159	      0.00387179	     -0.00902359	     -0.00774441	     -0.00960531	     -0.00827869	      0.00712991	      0.00474372	      0.00185617	      0.00302898	      0.00166413	      0.00000000	      0.00000000	      0.00000000	     -0.00000000	      0.00000000	     -0.00000000	     -0.00000000	     -0.00000000	      0.00000000	      0.00000000	     -0.00000000	      0.00000000	      0.00000000	     -0.00000000	      0.00000000	      0.00000000	      0.00000000	      0.00000000	      0.00000000	      0.00000000	      0.00000000	      0.00000000	      0.00000000	      0.00000000	      0.00000000	      0.00000000	      0.00000000	      0.00000000	      0.00000000	      0.00000000	      0.00000000	      0.00000000	      0.00000000	      0.00000000	      0.00000000	      0.00000000	      0.00000000	      0.00000000	      0.00000000	      0.00000000	      0.00000000	      0.00000000	      0.00000000	      0.00000000	      0.00000000	      0.00000000	      0.00000000	      0.00000000	      0.00000000	      0.00000000
      0.53629303	     -0.00273935	     -0.00250297	      0.00293580	      0.00285313	      0.00068211	      0.00000000	      0.00000000	     -0.00000000	     -0.00068116	      0.00125781	      0.00125781	     -0.00110795	      0.00386022	     -0.00902346	     -0.00773014	     -0.00959823	     -0.00827275	      0.00713373	      0.00475232	      0.00186960	      0.00302766	      0.00165438	      0.00000000	      0.00000000	      0.00000000	     -0.00000000	     -0.00000000	     -0.00000000	     -0.00000000	      0.00000000	     -0.00000000	      0.00000000	     -0.00000000	     -0.00000000	      0.00000000	      0.00000000	      0.00000000	      0.00000000	      0.00000000	      0.00000000	      0.00000000	      0.00000000	      0.00000000	      0.00000000	      0.00000000	      0.00000000	      0.00000000	      0.00000000	      0.00000000	      0.00000000	      0.00000000	      0.00000000	      0.00000000	      0.00000000	      0.00000000	      0.00000000	      0.00000000	      0.00000000	      0.00000000	      0.00000000	      0.00000000	      0.00000000	      0.00000000	      0.00000000	      0.00000000	      0.00000000	      0.00000000	      0.00000000	      0.00000000	      0.00000000	      0.00000000	      0.00000000
      0.53923970	     -0.00278977	     -0.00252372	      0.00290689	      0.00284259	      0.00066953	     -0.00000000	      0.00000000	     -0.00000000	     -0.00067393	      0.00121326	      0.00121326	     -0.00111481	      0.00384511	     -0.00902363	     -0.00771612	     -0.00959041	     -0.00826610	      0.00713731	      0.00476324	      0.00188521	      0.00302554	      0.00164330	      0.00000000	     -0.00000000	      0.00000000	     -0.00000000	      0.00000000	      0.00000000	     -0.00000000	      0.00000000	     -0.00000000	      0.00000000	      0.00000000	      0.00000000	     -0.00000000	     -0.00000000	      0.00000000	      0.00000000	      0.00000000	      0.00000000	      0.00000000	      0.00000000	      0.00000000	      0.00000000	      0.00000000	      0.00000000	      0.00000000	      0.00000000	      0.00000000	      0.00000000	      0.00000000	      0.00000000	      0.00000000	      0.00000000	      0.00000000	      0.00000000	      0.00000000	      0.00000000	      0.00000000	      0.00000000	      0.00000000	      0.00000000	      0.00000000	      0.00000000	      0.00000000	      0.00000000	      0.00000000	      0.00000000	      0.00000000	      0.00000000	      0.00000000	      0.00000000
      0.54218636	     -0.00283843	     -0.00254437	      0.00287702	      0.00283146	      0.00065747	      0.00000000	      0.00000000	      0.00000000	     -0.00066605	      0.00117044	      0.00117044	     -0.00112172	      0.00382663	     -0.00902412	     -0.00770266	     -0.00958200	     -0.00825892	      0.00714048	      0.00477633	      0.00190282	      0.00302260	      0.00163130	     -0.00000000	      0.00000000	      0.00000000	      0.00000000	      0.00000000	      0.00000000	     -0.00000000	     -0.00000000	      0.00000000	     -0.00000000	     -0.00000000	      0.00000000	     -0.00000000	     -0.00000000	      0.00000000	      0.00000000	      0.00000000	      0.00000000	      0.00000000	      0.00000000	      0.00000000	      0.00000000	      0.00000000	      0.00000000	      0.00000000	      0.00000000	      0.00000000	      0.00000000	      0.00000000	      0.00000000	      0.00000000	      0.00000000	      0.00000000	      0.00000000	      0.00000000	      0.00000000	      0.00000000	      0.00000000	      0.00000000	      0.00000000	      0.00000000	      0.00000000	      0.00000000	      0.00000000	      0.00000000	      0.00000000	      0.00000000	      0.00000000	      0.00000000	      0.00000000
      0.54513303	     -0.00288430	     -0.00256444	      0.00284685	      0.00281995	      0.00064614	     -0.00000000	      0.00000000	     -0.00000000	     -0.00065754	      0.00113043	      0.00113043	     -0.00112820	      0.00380503	     -0.00902493	     -0.00769006	     -0.00957311	     -0.00825136	      0.00714309	      0.00479140	      0.00192223	      0.00301889	      0.00161877	      0.00000000	      0.00000000	      0.00000000	      0.00000000	      0.00000000	      0.00000000	     -0.00000000	      0.00000000	      0.00000000	      0.00000000	      0.00000000	      0.00000000	      0.00000000	      0.00000000	      0.00000000	      0.00000000	      0.00000000	      0.00000000	      0.00000000	      0.00000000	      0.00000000	      0.00000000	      0.00000000	      0.00000000	      0.00000000	      0.00000000	      0.00000000	      0.00000000	      0.00000000	      0.00000000	      0.00000000	      0.00000000	      0.00000000	      0.00000000	      0.00000000	      0.00000000	      0.00000000	      0.00000000	      0.00000000	      0.00000000	      0.00000000	      0.00000000	      0.00000000	      0.00000000	      0.00000000	      0.00000000	      0.00000000	      0.00000000	      0.00000000	      0.00000000
      0.54807969	     -0.00292630	     -0.00258346	      0.00281712	      0.00280829	      0.00063576	      0.00000000	      0.00000000	      0.00000000	     -0.00064842	      0.00109424	      0.00109424	     -0.00113376	      0.00378065	     -0.00902608	     -0.00767859	     -0.00956386	     -0.00824361	      0.00714496	      0.00480818	      0.00194317	      0.00301443	      0.00160617	     -0.00000000	      0.00000000	     -0.00000000	     -0.00000000	     -0.00000000	     -0.00000000	     -0.00000000	     -0.00000000	      0.00000000	      0.00000000	      0.00000000	      0.00000000	      0.00000000	      0.00000000	      0.00000000	      0.00000000	      0.00000000	      0.00000000	      0.00000000	      0.00000000	      0.00000000	      0.00000000	      0.00000000	      0.00000000	      0.00000000	      0.00000000	      0.00000000	      0.00000000	      0.00000000	      0.00000000	      0.00000000	      0.00000000	      0.00000000	      0.00000000	      0.00000000	      0.00000000	      0.00000000	      0.00000000	      0.00000000	      0.00000000	      0.00000000	      0.00000000	      0.00000000	      0.00000000	      0.00000000	      0.00000000	      0.00000000	      0.00000000	      0.00000000	      0.00000000
      0.55102635	     -0.00296333	     -0.00260090	      0.00278855	      0.00279674	      0.00062652	     -0.00000000	      0.00000000	      0.00000000	     -0.00063866	      0.00106289	      0.00106289	     -0.00113786	      0.00375391	     -0.00902756	     -0.00766853	     -0.00955440	     -0.00823583	      0.00714595	      0.00482637	      0.00196535	      0.00300930	      0.00159400	      0.00000000	     -0.00000000	     -0.00000000	      0.00000000	      0.00000000	      0.00000000	      0.00000000	     -0.00000000	     -0.00000000	     -0.00000000	      0.00000000	      0.00000000	      0.00000000	      0.00000000	      0.00000000	      0.00000000	      0.00000000	      0.00000000	      0.00000000	      0.00000000	      0.00000000	      0.00000000	      0.00000000	      0.00000000	      0.00000000	      0.00000000	      0.00000000	      0.00000000	      0.00000000	      0.00000000	      0.00000000	      0.00000000	      0.00000000	      0.00000000	      0.00000000	      0.00000000	      0.00000000	      0.00000000	      0.00000000	      0.00000000	      0.00000000	      0.00000000	      0.00000000	      0.00000000	      0.00000000	      0.00000000	      0.00000000	      0.00000000	      0.00000000	      0.00000000
      0.55397302	     -0.00299433	     -0.00261627	      0.00276189	      0.00278555	      0.00061858	      0.00000000	      0.00000000	      0.00000000	     -0.00062824	      0.00103729	      0.00103729	     -0.00113997	      0.00372530	     -0.00902938	     -0.00766012	     -0.00954485	     -0.00822818	      0.00714588	      0.00484566	      0.00198847	      0.00300356	      0.00158276	     -0.00000000	      0.00000000	      0.00000000	      0.00000000	     -0.00000000	      0.00000000	      0.00000000	     -0.00000000	      0.00000000	      0.00000000	      0.00000000	     -0.00000000	      0.00000000	      0.00000000	      0.00000000	      0.00000000	      0.00000000	      0.00000000	      0.00000000	      0.00000000	      0.00000000	      0.00000000	      0.00000000	      0.00000000	      0.00000000	      0.00000000	      0.00000000	      0.00000000	      0.00000000	      0.00000000	      0.00000000	      0.00000000	      0.00000000	      0.00000000	      0.00000000	      0.00000000	      0.00000000	      0.00000000	      0.00000000	      0.00000000	      0.00000000	      0.00000000	      0.00000000	      0.00000000	      0.00000000	      0.00000000	      0.00000000	      0.00000000	      0.00000000	      0.00000000
      0.55691968	     -0.00301841	     -0.00262913	      0.00273776	      0.00277492	      0.00061206	      0.00000000	      0.00000000	     -0.00000000	     -0.00061709	      0.00101816	      0.00101816	     -0.00113957	      0.00369531	     -0.00903153	     -0.00765355	     -0.00953532	     -0.00822081	      0.00714463	      0.00486570	      0.00201226	      0.00299730	      0.00157293	      0.00000000	      0.00000000	     -0.00000000	     -0.00000000	     -0.00000000	     -0.00000000	     -0.00000000	     -0.00000000	      0.00000000	      0.00000000	     -0.00000000	     -0.00000000	      0.00000000	      0.00000000	      0.00000000	      0.00000000	      0.00000000	      0.00000000	      0.00000000	      0.00000000	      0.00000000	      0.00000000	      0.00000000	      0.00000000	      0.00000000	      0.00000000	      0.00000000	      0.00000000	      0.00000000	      0.00000000	      0.00000000	      0.00000000	      0.00000000	      0.00000000	      0.00000000	      0.00000000	      0.00000000	      0.00000000	      0.00000000	      0.00000000	      0.00000000	      0.00000000	      0.00000000	      0.00000000	      0.00000000	      0.00000000	      0.00000000	      0.00000000	      0.00000000	      0.00000000
      0.55986635	     -0.00303487	     -0.00263914	      0.00271663	      0.00276504	      0.00060702	     -0.00000000	     -0.00000000	     -0.00000000	     -0.00060516	      0.00100599	      0.00100599	     -0.00113624	      0.00366440	     -0.00903401	     -0.00764893	     -0.00952588	     -0.00821381	      0.00714209	      0.00488622	      0.00203649	      0.00299060	      0.00156491	     -0.00000000	      0.00000000	     -0.00000000	     -0.00000000	      0.00000000	      0.00000000	     -0.00000000	     -0.00000000	     -0.00000000	     -0.00000000	      0.00000000	     -0.00000000	     -0.00000000	      0.00000000	      0.00000000	      0.00000000	      0.00000000	      0.00000000	      0.00000000	      0.00000000	      0.00000000	      0.00000000	      0.00000000	      0.00000000	      0.00000000	      0.00000000	      0.00000000	      0.00000000	      0.00000000	      0.00000000	      0.00000000	      0.00000000	      0.00000000	      0.00000000	      0.00000000	      0.00000000	      0.00000000	      0.00000000	      0.00000000	      0.00000000	      0.00000000	      0.00000000	      0.00000000	      0.00000000	      0.00000000	      0.00000000	      0.00000000	      0.00000000	      0.00000000	      0.00000000
      0.56281302	     -0.00304338	     -0.00264610	      0.00269874	      0.00275600	      0.00060341	      0.00000000	      0.00000000	     -0.00000000	     -0.00059242	      0.00100087	      0.00100087	     -0.00112968	      0.00363291	     -0.00903676	     -0.00764627	     -0.00951655	     -0.00820721	      0.00713821	      0.00490699	      0.00206103	      0.00298351	      0.00155896	     -0.00000000	     -0.00000000	      0.00000000	     -0.00000000	     -0.00000000	     -0.00000000	      0.00000000	     -0.00000000	     -0.00000000	      0.00000000	      0.00000000	      0.00000000	      0.00000000	      0.00000000	      0.00000000	      0.00000000	      0.00000000	      0.00000000	      0.00000000	      0.00000000	      0.00000000	      0.00000000	      0.00000000	      0.00000000	      0.00000000	      0.00000000	      0.00000000	      0.00000000	      0.00000000	      0.00000000	      0.00000000	      0.00000000	      0.00000000	      0.00000000	      0.00000000	      0.00000000	      0.00000000	      0.00000000	      0.00000000	      0.00000000	      0.00000000	      0.00000000	      0.00000000	      0.00000000	      0.00000000	      0.00000000	      0.00000000	      0.00000000	      0.00000000	      0.00000000
      0.56575968	     -0.00304391	     -0.00264995	      0.00268415	      0.00274784	      0.00060117	     -0.00000000	      0.00000000	     -0.00000000	     -0.00057890	      0.00100265	      0.00100265	     -0.00111980	      0.00360117	     -0.00903974	     -0.00764549	     -0.00950731	     -0.00820099	      0.00713297	      0.00492778	      0.00208572	      0.00297611	      0.00155524	      0.00000000	      0.00000000	      0.00000000	     -0.00000000	      0.00000000	      0.00000000	     -0.00000000	      0.00000000	      0.00000000	      0.00000000	     -0.00000000	      0.00000000	      0.00000000	      0.00000000	      0.00000000	      0.00000000	      0.00000000	      0.00000000	      0.00000000	      0.00000000	      0.00000000	      0.00000000	      0.00000000	      0.00000000	      0.00000000	      0.00000000	      0.00000000	      0.00000000	      0.00000000	      0.00000000	      0.00000000	      0.00000000	      0.00000000	      0.00000000	      0.00000000	      0.00000000	      0.00000000	      0.00000000	      0.00000000	      0.00000000	      0.00000000	      0.00000000	      0.00000000	      0.00000000	      0.00000000	      0.00000000	      0.00000000	      0.00000000	      0.00000000	      0.00000000
      0.56870635	     -0.00303686	     -0.00265083	      0.00267257	      0.00274047	      0.00060015	      0.00000000	      0.00000000	      0.00000000	     -0.00056461	      0.00101075	      0.00101075	     -0.00110672	      0.00356922	     -0.00904285	     -0.00764638	     -0.00949802	     -0.00819505	      0.00712643	      0.00494857	      0.00211061	      0.00296843	      0.00155364	      0.00000000	      0.00000000	      0.00000000	      0.00000000	      0.00000000	      0.00000000	      0.00000000	     -0.00000000	      0.00000000	      0.00000000	     -0.00000000	      0.00000000	     -0.00000000	      0.00000000	      0.00000000	      0.00000000	      0.00000000	      0.00000000	      0.00000000	      0.00000000	      0.00000000	      0.00000000	      0.00000000	      0.00000000	      0.00000000	      0.00000000	      0.00000000	      0.00000000	      0.00000000	      0.00000000	      0.00000000	      0.00000000	      0.00000000	      0.00000000	      0.00000000	      0.00000000	      0.00000000	      0.00000000	      0.00000000	      0.00000000	      0.00000000	      0.00000000	      0.00000000	      0.00000000	      0.00000000	      0.00000000	      0.00000000	      0.00000000	      0.00000000	      0.00000000
      0.57165301	     -0.00302298	     -0.00264904	      0.00266348	      0.00273373	      0.00060014	      0.00000000	      0.00000000	     -0.00000000	     -0.00054954	      0.00102433	      0.00102433	     -0.00109068	      0.00353690	     -0.00904600	     -0.00764863	     -0.00948848	     -0.00818919	      0.00711864	      0.00496940	      0.00213585	      0.00296044	      0.00155396	     -0.00000000	      0.00000000	      0.00000000	      0.00000000	     -0.00000000	     -0.00000000	      0.00000000	     -0.00000000	     -0.00000000	      0.00000000	     -0.00000000	      0.00000000	      0.00000000	      0.00000000	      0.00000000	      0.00000000	      0.00000000	      0.00000000	      0.00000000	      0.00000000	      0.00000000	      0.00000000	      0.00000000	      0.00000000	      0.00000000	      0.00000000	      0.00000000	      0.00000000	      0.00000000	      0.00000000	      0.00000000	      0.00000000	      0.00000000	      0.00000000	      0.00000000	      0.00000000	      0.00000000	      0.00000000	      0.00000000	      0.00000000	      0.00000000	      0.00000000	      0.00000000	      0.00000000	      0.00000000	      0.00000000	      0.00000000	      0.00000000	      0.00000000	      0.00000000
      0.57459967	     -0.00300310	     -0.00264492	      0.00265638	      0.00272747	      0.00060094	     -0.00000000	      0.00000000	     -0.00000000	     -0.00053373	      0.00104250	      0.00104250	     -0.00107210	      0.00350416	     -0.00904907	     -0.00765192	     -0.00947850	     -0.00818323	      0.00710971	      0.00499026	      0.00216146	      0.00295217	      0.00155591	      0.00000000	     -0.00000000	      0.00000000	      0.00000000	      0.00000000	      0.00000000	      0.00000000	     -0.00000000	     -0.00000000	      0.00000000	      0.00000000	      0.00000000	      0.00000000	      0.00000000	      0.00000000	      0.00000000	      0.00000000	      0.00000000	      0.00000000	      0.00000000	      0.00000000	      0.00000000	      0.00000000	      0.00000000	      0.00000000	      0.00000000	      0.00000000	      0.00000000	      0.00000000	      0.00000000	      0.00000000	      0.00000000	      0.00000000	      0.00000000	      0.00000000	      0.00000000	      0.00000000	      0.00000000	      0.00000000	      0.00000000	      0.00000000	      0.00000000	      0.00000000	      0.00000000	      0.00000000	      0.00000000	      0.00000000	      0.00000000	      0.00000000	      0.00000000
      0.57754634	     -0.00297829	     -0.00263891	      0.00265063	      0.00272149	      0.00060238	     -0.00000000	     -0.00000000	     -0.00000000	     -0.00051731	      0.00106417	      0.00106417	     -0.00105163	      0.00347091	     -0.00905191	     -0.00765585	     -0.00946789	     -0.00817697	      0.00709981	      0.00501117	      0.00218748	      0.00294361	      0.00155905	     -0.00000000	     -0.00000000	      0.00000000	      0.00000000	     -0.00000000	      0.00000000	      0.00000000	      0.00000000	     -0.00000000	      0.00000000	      0.00000000	     -0.00000000	      0.00000000	     -0.00000000	      0.00000000	      0.00000000	      0.00000000	      0.00000000	      0.00000000	      0.00000000	      0.00000000	      0.00000000	      0.00000000	      0.00000000	      0.00000000	      0.00000000	      0.00000000	      0.00000000	      0.00000000	      0.00000000	      0.00000000	      0.00000000	      0.00000000	      0.00000000	      0.00000000	      0.00000000	      0.00000000	      0.00000000	      0.00000000	      0.00000000	      0.00000000	      0.00000000	      0.00000000	      0.00000000	      0.00000000	      0.00000000	      0.00000000	      0.00000000	      0.00000000	      0.00000000
      0.58049301	     -0.00294986	     -0.00263155	      0.00264549	      0.00271559	      0.00060431	      0.00000000	     -0.00000000	      0.00000000	     -0.00050056	      0.00108809	      0.00108809	     -0.00103017	      0.00343698	     -0.00905440	     -0.00766000	     -0.00945644	     -0.00817015	      0.00708915	      0.00503215	      0.00221386	      0.00293480	      0.00156279	      0.00000000	      0.00000000	      0.00000000	      0.00000000	     -0.00000000	     -0.00000000	     -0.00000000	     -0.00000000	     -0.00000000	      0.00000000	      0.00000000	     -0.00000000	     -0.00000000	     -0.00000000	      0.00000000	      0.00000000	      0.00000000	      0.00000000	      0.00000000	      0.00000000	      0.00000000	      0.00000000	      0.00000000	      0.00000000	      0.00000000	      0.00000000	      0.00000000	      0.00000000	      0.00000000	      0.00000000	      0.00000000	      0.00000000	      0.00000000	      0.00000000	      0.00000000	      0.00000000	      0.00000000	      0.00000000	      0.00000000	      0.00000000	      0.00000000	      0.00000000	      0.00000000	      0.00000000	      0.00000000	      0.00000000	      0.00000000	      0.00000000	      0.00000000	      0.00000000
      0.58343967	     -0.00291911	     -0.00262338	      0.00264032	      0.00270960	      0.00060659	     -0.00000000	     -0.00000000	     -0.00000000	     -0.00048378	      0.00111309	      0.00111309	     -0.00100873	      0.00340232	     -0.00905640	     -0.00766394	     -0.00944400	     -0.00816257	      0.00707798	      0.00505317	      0.00224049	      0.00292575	      0.00156652	     -0.00000000	     -0.00000000	      0.00000000	      0.00000000	     -0.00000000	     -0.00000000	      0.00000000	      0.00000000	      0.00000000	      0.00000000	      0.00000000	     -0.00000000	      0.00000000	      0.00000000	      0.00000000	      0.00000000	      0.00000000	      0.00000000	      0.00000000	      0.00000000	      0.00000000	      0.00000000	      0.00000000	      0.00000000	      0.00000000	      0.00000000	      0.00000000	      0.00000000	      0.00000000	      0.00000000	      0.00000000	      0.00000000	      0.00000000	      0.00000000	      0.00000000	      0.00000000	      0.00000000	      0.00000000	      0.00000000	      0.00000000	      0.00000000	      0.00000000	      0.00000000	      0.00000000	      0.00000000	      0.00000000	      0.00000000	      0.00000000	      0.00000000	      0.00000000
      0.58638633	     -0.00288737	     -0.00261499	      0.00263444	      0.00270332	      0.00060912	     -0.00000000	     -0.00000000	      0.00000000	     -0.00046736	      0.00113804	      0.00113804	     -0.00098820	      0.00336676	     -0.00905780	     -0.00766729	     -0.00943044	     -0.00815401	      0.00706650	      0.00507430	      0.00226732	      0.00291649	      0.00156964	     -0.00000000	     -0.00000000	      0.00000000	      0.00000000	      0.00000000	      0.00000000	     -0.00000000	      0.00000000	     -0.00000000	      0.00000000	     -0.00000000	      0.00000000	      0.00000000	     -0.00000000	      0.00000000	      0.00000000	      0.00000000	      0.00000000	      0.00000000	      0.00000000	      0.00000000	      0.00000000	      0.00000000	      0.00000000	      0.00000000	      0.00000000	      0.00000000	      0.00000000	      0.00000000	      0.00000000	      0.00000000	      0.00000000	      0.00000000	      0.00000000	      0.00000000	      0.00000000	      0.00000000	      0.00000000	      0.00000000	      0.00000000	      0.00000000	      0.00000000	      0.00000000	      0.00000000	      0.00000000	      0.00000000	      0.00000000	      0.00000000	      0.00000000	      0.00000000
      0.58933300	     -0.00285659	     -0.00260721	      0.00262663	      0.00269630	      0.00061157	     -0.00000000	      0.00000000	      0.00000000	     -0.00045176	      0.00116139	      0.00116139	     -0.00096930	      0.00332935	     -0.00905847	     -0.00766942	     -0.00941524	     -0.00814405	      0.00705483	      0.00509607	      0.00229498	      0.00290685	      0.00157146	     -0.00000000	     -0.00000000	      0.00000000	     -0.00000000	     -0.00000000	     -0.00000000	     -0.00000000	     -0.00000000	     -0.00000000	     -0.00000000	     -0.00000000	     -0.00000000	     -0.00000000	      0.00000000	      0.00000000	      0.00000000	      0.00000000	      0.00000000	      0.00000000	      0.00000000	      0.00000000	      0.00000000	      0.00000000	      0.00000000	      0.00000000	      0.00000000	      0.00000000	      0.00000000	      0.00000000	      0.00000000	      0.00000000	      0.00000000	      0.00000000	      0.00000000	      0.00000000	      0.00000000	      0.00000000	      0.00000000	      0.00000000	      0.00000000	      0.00000000	      0.00000000	      0.00000000	      0.00000000	      0.00000000	      0.00000000	      0.00000000	      0.00000000	      0.00000000	      0.00000000
