# Supplementary material for: Computational modelling of muscle fibre operating ranges in the hindlimb of a small ground bird (Eudromia elegans), with implications for modelling locomotion in extinct species
Source: PLoS Comput Biol. 2021 Apr 1;17(4):e1008843. doi: 10.1371/journal.pcbi.1008843 (PMC8016346; doi:10.1371/journal.pcbi.1008843)
Supplement: S1 Code. MATLAB code used for (a) processing raw forceplate data, (b) performing the tracking simulations, (c) performing the inverse simulation, and (d) performing the static simulations — (ZIP) [file pcbi.1008843.s007.zip › Inverse Simulation/Walking/MuscleAnalysis/Tinamou_Walk_Kinematics_MuscleAnalysis_MomentArm_L_knee_abduction.sto]

MomentArm_L_knee_abduction
version=1
nRows=201
nColumns=73
inDegrees=no

"This analysis gathers basic information about muscles during a simulation (e.g., forces, tendon lenghts, moment arms, etc)."
"Units are S.I. units (second, meters, Newtons, ...)"
Angles are in degrees.

endheader
time	L_IC	L_ILPR	L_ILPOa	L_ILPOp	L_AMB	L_FMTL	L_FMTI	L_FMTM	L_ILFB	L_FCLP	L_FCLA	L_FCM	L_IFE	L_ITCr	L_ITM	L_ITCaa	L_ITCap	L_ISF	L_OM	L_OL	L_CFP	L_PIFML	L_GL	L_GI	L_GM	L_FL	L_TCf	L_TCt	L_EDL	L_FDL	L_FHL	L_FP2	L_FPP2	L_FP3	L_FPP3	L_FP4	R_IC	R_ILPR	R_ILPOa	R_ILPOp	R_AMB	R_FMTL	R_FMTI	R_FMTM	R_ILFB	R_FCLP	R_FCLA	R_FCM	R_IFE	R_ITCr	R_ITM	R_ITCaa	R_ITCap	R_ISF	R_OM	R_OL	R_CFP	R_PIFML	R_GL	R_GI	R_GM	R_FL	R_TCf	R_TCt	R_EDL	R_FDL	R_FHL	R_FP2	R_FPP2	R_FP3	R_FPP3	R_FP4
0	0.00123726	-0.00150806	-0.00451786	-0.00382972	0.00147515	-0.00338834	-0.00059102	0.00026095	0.00130666	0.00071901	0	0.00148727	0	0	0	0	0	0	0	0	0	0	-0.0027526	-0.00044213	0	0	-0.00229407	0	0	0	0.00199405	0.00100281	-0.00345817	0.00236558	-0.00515452	-0.0055066	0	0	0	0	0	0	0	0	0	0	0	0	0	0	0	0	0	0	0	0	0	0	0	0	0	0	0	0	0	0	0	0	0	0	0	0
0.00294666	0.00127144	-0.00148821	-0.004469	-0.00377807	0.00150763	-0.00335488	-0.00055778	0.00028679	0.00130106	0.00071772	0	0.00149611	0	0	0	0	0	0	0	0	0	0	-0.00272949	-0.00046119	0	0	-0.00229043	0	0	0	0.00200541	0.00101509	-0.00342712	0.00237162	-0.00508742	-0.00544425	0	0	0	0	0	0	0	0	0	0	0	0	0	0	0	0	0	0	0	0	0	0	0	0	0	0	0	0	0	0	0	0	0	0	0	0
0.00589333	0.00130508	-0.00146919	-0.00442119	-0.00372695	0.00153975	-0.00332265	-0.00052478	0.00031234	0.00130307	0.00071193	0	0.00150073	0	0	0	0	0	0	0	0	0	0	-0.00270457	-0.0004822	0	0	-0.00229123	0	0	0	0.00201743	0.0010281	-0.00339454	0.00238036	-0.00501233	-0.00538271	0	0	0	0	0	0	0	0	0	0	0	0	0	0	0	0	0	0	0	0	0	0	0	0	0	0	0	0	0	0	0	0	0	0	0	0
0.00883999	0.00133795	-0.00145096	-0.00437514	-0.00367722	0.00157123	-0.00329207	-0.00049234	0.00033741	0.00131282	0.00070183	0	0.00150149	0	0	0	0	0	0	0	0	0	0	-0.002678	-0.00050451	0	0	-0.0022965	0	0	0	0.00203002	0.00104175	-0.00336088	0.00239178	-0.00492942	-0.00532374	0	0	0	0	0	0	0	0	0	0	0	0	0	0	0	0	0	0	0	0	0	0	0	0	0	0	0	0	0	0	0	0	0	0	0	0
0.01178666	0.00136939	-0.00143393	-0.00433142	-0.00362945	0.00160145	-0.00326348	-0.00046106	0.0003615	0.00133042	0.00068835	0	0.00149887	0	0	0	0	0	0	0	0	0	0	-0.00264992	-0.00052766	0	0	-0.00230582	0	0	0	0.00204311	0.00105597	-0.00332648	0.0024058	-0.00483874	-0.0052683	0	0	0	0	0	0	0	0	0	0	0	0	0	0	0	0	0	0	0	0	0	0	0	0	0	0	0	0	0	0	0	0	0	0	0	0
0.01473332	0.00139927	-0.00141919	-0.00429056	-0.00358426	0.00162964	-0.00323714	-0.00043166	0.00038397	0.00135476	0.00067275	0	0.00149404	0	0	0	0	0	0	0	0	0	0	-0.00262078	-0.00055083	0	0	-0.00231801	0	0	0	0.00205653	0.00107055	-0.00329187	0.00242191	-0.00474112	-0.00521753	0	0	0	0	0	0	0	0	0	0	0	0	0	0	0	0	0	0	0	0	0	0	0	0	0	0	0	0	0	0	0	0	0	0	0	0
0.01767999	0.0014241	-0.00140642	-0.004253	-0.00354209	0.00165501	-0.00321325	-0.00040487	0.00040414	0.00138486	0.00065577	0	0.00148777	0	0	0	0	0	0	0	0	0	0	-0.00259109	-0.00057351	0	0	-0.0023321	0	0	0	0.00207007	0.0010853	-0.00325758	0.00243968	-0.0046377	-0.00517215	0	0	0	0	0	0	0	0	0	0	0	0	0	0	0	0	0	0	0	0	0	0	0	0	0	0	0	0	0	0	0	0	0	0	0	0
0.02062666	0.0014461	-0.0013941	-0.00421906	-0.00350317	0.00167673	-0.00319195	-0.00038136	0.00042134	0.00141991	0.00063797	0	0.00148053	0	0	0	0	0	0	0	0	0	0	-0.00256136	-0.00059543	0	0	-0.00234729	0	0	0	0.00208359	0.00110003	-0.00322405	0.00245877	-0.00453002	-0.00513254	0	0	0	0	0	0	0	0	0	0	0	0	0	0	0	0	0	0	0	0	0	0	0	0	0	0	0	0	0	0	0	0	0	0	0	0
0.02357332	0.00146339	-0.00138988	-0.00418891	-0.00346754	0.0016941	-0.0031733	-0.00036173	0.00043498	0.00145948	0.00061952	0	0.0014725	0	0	0	0	0	0	0	0	0	0	-0.00253202	-0.00061655	0	0	-0.00236307	0	0	0	0.00209698	0.00111461	-0.00319161	0.00247899	-0.0044199	-0.00509904	0	0	0	0	0	0	0	0	0	0	0	0	0	0	0	0	0	0	0	0	0	0	0	0	0	0	0	0	0	0	0	0	0	0	0	0
0.02651998	0.00147534	-0.00138779	-0.00416257	-0.00343506	0.00170655	-0.00315725	-0.00034638	0.00044456	0.00150343	0.00060038	0	0.0014636	0	0	0	0	0	0	0	0	0	0	-0.00250338	-0.00063703	0	0	-0.00237918	0	0	0	0.00211021	0.00112899	-0.00316041	0.0025003	-0.00430938	-0.00507186	0	0	0	0	0	0	0	0	0	0	0	0	0	0	0	0	0	0	0	0	0	0	0	0	0	0	0	0	0	0	0	0	0	0	0	0
0.02946665	0.00148185	-0.00139041	-0.00413991	-0.00340543	0.00171368	-0.00314369	-0.0003356	0.00044975	0.00155193	0.00058034	0	0.00145374	0	0	0	0	0	0	0	0	0	0	-0.00247558	-0.00065712	0	0	-0.00239553	0	0	0	0.00212329	0.00114315	-0.00313046	0.00252279	-0.00420056	-0.00505008	0	0	0	0	0	0	0	0	0	0	0	0	0	0	0	0	0	0	0	0	0	0	0	0	0	0	0	0	0	0	0	0	0	0	0	0
0.03241331	0.00148204	-0.0013981	-0.00412068	-0.00337821	0.00171525	-0.00313244	-0.00032949	0.00045033	0.00160559	0.00055908	0	0.00144269	0	0	0	0	0	0	0	0	0	0	-0.0024486	-0.0006772	0	0	-0.00241225	0	0	0	0.00213635	0.00115722	-0.00310158	0.00254669	-0.00409531	-0.00503384	0	0	0	0	0	0	0	0	0	0	0	0	0	0	0	0	0	0	0	0	0	0	0	0	0	0	0	0	0	0	0	0	0	0	0	0
0.03535998	0.00147607	-0.0014112	-0.00410449	-0.00335278	0.00171111	-0.00312325	-0.00032805	0.00044617	0.00166576	0.00053601	0	0.00143012	0	0	0	0	0	0	0	0	0	0	-0.0024221	-0.00069785	0	0	-0.00242974	0	0	0	0.00214961	0.00117141	-0.00307331	0.00257252	-0.00399491	-0.00502268	0	0	0	0	0	0	0	0	0	0	0	0	0	0	0	0	0	0	0	0	0	0	0	0	0	0	0	0	0	0	0	0	0	0	0	0
0.03830665	0.00146392	-0.00143001	-0.00409089	-0.0033284	0.00170128	-0.00311582	-0.00033114	0.00043725	0.00173486	0.00051013	0	0.00141536	0	0	0	0	0	0	0	0	0	0	-0.00239546	-0.00071989	0	0	-0.00244884	0	0	0	0.00216343	0.0011861	-0.00304496	0.00260116	-0.0039001	-0.00501619	0	0	0	0	0	0	0	0	0	0	0	0	0	0	0	0	0	0	0	0	0	0	0	0	0	0	0	0	0	0	0	0	0	0	0	0
0.04125331	0.00144624	-0.00145423	-0.00407966	-0.00330473	0.00168628	-0.00311007	-0.00033817	0.00042407	0.00181678	0.00047913	0	0.00139649	0	0	0	0	0	0	0	0	0	0	-0.00236791	-0.00074461	0	0	-0.00247145	0	0	0	0.00217822	0.00120169	-0.00301593	0.00263409	-0.00381291	-0.00501503	0	0	0	0	0	0	0	0	0	0	0	0	0	0	0	0	0	0	0	0	0	0	0	0	0	0	0	0	0	0	0	0	0	0	0	0
0.04419998	0.0014247	-0.00148254	-0.00407098	-0.00328217	0.0016675	-0.00310612	-0.00034798	0.00040784	0.0019154	0.00043969	0	0.00137049	0	0	0	0	0	0	0	0	0	0	-0.002339	-0.00077362	0	0	-0.00249998	0	0	0	0.00219415	0.00121835	-0.00298617	0.0026728	-0.00373843	-0.00502065	0	0	0	0	0	0	0	0	0	0	0	0	0	0	0	0	0	0	0	0	0	0	0	0	0	0	0	0	0	0	0	0	0	0	0	0
0.04714664	0.00140009	-0.00151478	-0.00406465	-0.00326044	0.00164556	-0.00310387	-0.00035987	0.00038911	0.00203724	0.00038825	0	0.00133459	0	0	0	0	0	0	0	0	0	0	-0.00230747	-0.00080912	0	0	-0.0025366	0	0	0	0.00221179	0.00123663	-0.00295476	0.00271957	-0.00367979	-0.00503319	0	0	0	0	0	0	0	0	0	0	0	0	0	0	0	0	0	0	0	0	0	0	0	0	0	0	0	0	0	0	0	0	0	0	0	0
0.0500933	0.00137217	-0.00155091	-0.00405975	-0.00323885	0.0016205	-0.00310266	-0.00037387	0.00036779	0.00218092	0.00032774	0	0.00129211	0	0	0	0	0	0	0	0	0	0	-0.00227319	-0.00085039	0	0	-0.00257897	0	0	0	0.00223109	0.00125653	-0.0029213	0.00277349	-0.0036371	-0.0050484	0	0	0	0	0	0	0	0	0	0	0	0	0	0	0	0	0	0	0	0	0	0	0	0	0	0	0	0	0	0	0	0	0	0	0	0
0.05303997	0.00134171	-0.00158997	-0.00405523	-0.00321701	0.00159284	-0.00310164	-0.00039015	0.0003442	0.00233628	0.0002661	0	0.00125042	0	0	0	0	0	0	0	0	0	0	-0.00223751	-0.00089379	0	0	-0.00262206	0	0	0	0.0022512	0.00127727	-0.00288656	0.00283057	-0.00360782	-0.00506103	0	0	0	0	0	0	0	0	0	0	0	0	0	0	0	0	0	0	0	0	0	0	0	0	0	0	0	0	0	0	0	0	0	0	0	0
0.05598663	0.00130739	-0.00163115	-0.00405014	-0.0031943	0.00156322	-0.00310013	-0.00040763	0.00030264	0.0024975	0.00020854	0	0.00121432	0	0	0	0	0	0	0	0	0	0	-0.00220092	-0.00093678	0	0	-0.00266336	0	0	0	0.00227178	0.00129853	-0.00285065	0.00288849	-0.00358702	-0.00506876	0	0	0	0	0	0	0	0	0	0	0	0	0	0	0	0	0	0	0	0	0	0	0	0	0	0	0	0	0	0	0	0	0	0	0	0
0.0589333	0.00127398	-0.001675	-0.00404374	-0.0031702	0.00153246	-0.00309763	-0.00042606	0.00027571	0.00266086	0.00015851	0	0.00118689	0	0	0	0	0	0	0	0	0	0	-0.00216354	-0.00097742	0	0	-0.00270177	0	0	0	0.00229267	0.00132023	-0.00281354	0.00294583	-0.00356969	-0.00507077	0	0	0	0	0	0	0	0	0	0	0	0	0	0	0	0	0	0	0	0	0	0	0	0	0	0	0	0	0	0	0	0	0	0	0	0
0.06187996	0.00123942	-0.00171768	-0.00403549	-0.00314432	0.00150147	-0.00309379	-0.00044472	0.00024848	0.00282416	0.00011798	0	0.00116972	0	0	0	0	0	0	0	0	0	0	-0.00212524	-0.00101437	0	0	-0.00273705	0	0	0	0.00231382	0.00134235	-0.00277513	0.00300178	-0.00355177	-0.00505762	0	0	0	0	0	0	0	0	0	0	0	0	0	0	0	0	0	0	0	0	0	0	0	0	0	0	0	0	0	0	0	0	0	0	0	0
0.06482663	0.00120554	-0.00175953	-0.00402504	-0.0031165	0.00147124	-0.00308839	-0.00046281	0.00022179	0.00298627	0.00008767	0	0.0011632	0	0	0	0	0	0	0	0	0	0	-0.00208582	-0.00104683	0	0	-0.00276941	0	0	0	0.00233522	0.00136491	-0.00273537	0.00305601	-0.00353047	-0.00503954	0	0	0	0	0	0	0	0	0	0	0	0	0	0	0	0	0	0	0	0	0	0	0	0	0	0	0	0	0	0	0	0	0	0	0	0
0.06777329	0.00117345	-0.00179856	-0.00401223	-0.0030868	0.00144273	-0.00308136	-0.00047953	0.00019652	0.00314668	0.00006733	0	0.0011668	0	0	0	0	0	0	0	0	0	0	-0.00204507	-0.00107447	0	0	-0.00279931	0	0	0	0.00235683	0.00138791	-0.00269428	0.00310845	-0.00350423	-0.0050202	0	0	0	0	0	0	0	0	0	0	0	0	0	0	0	0	0	0	0	0	0	0	0	0	0	0	0	0	0	0	0	0	0	0	0	0
0.07071996	0.00114428	-0.0018355	-0.00399705	-0.00305554	0.00140688	-0.00307269	-0.00049411	0.00017354	0.00330426	0.00005638	0	0.00117959	0	0	0	0	0	0	0	0	0	0	-0.002003	-0.00109704	0	0	-0.00282702	0	0	0	0.00237853	0.00141122	-0.00265211	0.00315888	-0.00347212	-0.00499998	0	0	0	0	0	0	0	0	0	0	0	0	0	0	0	0	0	0	0	0	0	0	0	0	0	0	0	0	0	0	0	0	0	0	0	0
0.07366662	0.00111909	-0.00186824	-0.00397964	-0.0030232	0.00138493	-0.0030625	-0.00050584	0.00015421	0.00345704	0.00005407	0	0.00120038	0	0	0	0	0	0	0	0	0	0	-0.00195982	-0.0011144	0	0	-0.00285258	0	0	0	0.00240005	0.00143459	-0.00260931	0.00320686	-0.00343346	-0.00497933	0	0	0	0	0	0	0	0	0	0	0	0	0	0	0	0	0	0	0	0	0	0	0	0	0	0	0	0	0	0	0	0	0	0	0	0
0.07661329	0.00109888	-0.00189447	-0.00396026	-0.00299043	0.00136751	-0.00305098	-0.0005141	0.00013832	0.00360322	0.00005912	0	0.00122752	0	0	0	0	0	0	0	0	0	0	-0.00191582	-0.00112669	0	0	-0.00287611	0	0	0	0.00242115	0.00145775	-0.00256641	0.00325207	-0.00338797	-0.00495869	0	0	0	0	0	0	0	0	0	0	0	0	0	0	0	0	0	0	0	0	0	0	0	0	0	0	0	0	0	0	0	0	0	0	0	0
0.07955996	0.00108446	-0.00191611	-0.00393931	-0.002958	0.00135531	-0.00303839	-0.00051838	0.00012698	0.00374093	0.00006995	0	0.00125909	0	0	0	0	0	0	0	0	0	0	-0.00187141	-0.00113428	0	0	-0.00289763	0	0	0	0.00244153	0.00148039	-0.002524	0.00329417	-0.00333552	-0.00493855	0	0	0	0	0	0	0	0	0	0	0	0	0	0	0	0	0	0	0	0	0	0	0	0	0	0	0	0	0	0	0	0	0	0	0	0
0.08250662	0.00107663	-0.00193092	-0.00391726	-0.00292672	0.00134839	-0.00302507	-0.0005183	0.00012072	0.00386816	0.00008485	0	0.00129307	0	0	0	0	0	0	0	0	0	0	-0.00182709	-0.00113769	0	0	-0.00291713	0	0	0	0.00246089	0.00150215	-0.00248275	0.00333282	-0.00327604	-0.00491934	0	0	0	0	0	0	0	0	0	0	0	0	0	0	0	0	0	0	0	0	0	0	0	0	0	0	0	0	0	0	0	0	0	0	0	0
0.08545329	0.00107569	-0.00193831	-0.00389469	-0.00289748	0.00134816	-0.00301139	-0.00051358	0.00011926	0.00398279	0.00010205	0	0.00132743	0	0	0	0	0	0	0	0	0	0	-0.00178347	-0.00113755	0	0	-0.00293456	0	0	0	0.00247891	0.00152268	-0.00244336	0.00336762	-0.00320941	-0.00490149	0	0	0	0	0	0	0	0	0	0	0	0	0	0	0	0	0	0	0	0	0	0	0	0	0	0	0	0	0	0	0	0	0	0	0	0
0.08839995	0.00108209	-0.00193789	-0.0038722	-0.00287115	0.00135446	-0.00299775	-0.00050409	0.00012419	0.00408252	0.00011977	0	0.00136013	0	0	0	0	0	0	0	0	0	0	-0.00174128	-0.00113455	0	0	-0.00294979	0	0	0	0.00249526	0.00154157	-0.00240661	0.00339816	-0.00313548	-0.0048854	0	0	0	0	0	0	0	0	0	0	0	0	0	0	0	0	0	0	0	0	0	0	0	0	0	0	0	0	0	0	0	0	0	0	0	0
0.09134662	0.00109603	-0.00192941	-0.00385047	-0.00284859	0.00136745	-0.00298457	-0.0004898	0.00013493	0.0041649	0.00013632	0	0.00138922	0	0	0	0	0	0	0	0	0	0	-0.00170139	-0.00112946	0	0	-0.00296266	0	0	0	0.00250958	0.00155841	-0.00237334	0.00342396	-0.00305404	-0.00487146	0	0	0	0	0	0	0	0	0	0	0	0	0	0	0	0	0	0	0	0	0	0	0	0	0	0	0	0	0	0	0	0	0	0	0	0
0.09429328	0.00111751	-0.0019128	-0.00383017	-0.00283062	0.00138713	-0.00297228	-0.00047082	0.00015164	0.00422737	0.00015007	0	0.00141287	0	0	0	0	0	0	0	0	0	0	-0.00166478	-0.00112304	0	0	-0.00297301	0	0	0	0.00252152	0.00157275	-0.00234444	0.00344452	-0.00296484	-0.00486005	0	0	0	0	0	0	0	0	0	0	0	0	0	0	0	0	0	0	0	0	0	0	0	0	0	0	0	0	0	0	0	0	0	0	0	0
0.09723994	0.00114635	-0.00188819	-0.00381196	-0.00281794	0.00141334	-0.00296128	-0.00044737	0.00017412	0.00426741	0.00015963	0	0.00142943	0	0	0	0	0	0	0	0	0	0	-0.00163252	-0.00111605	0	0	-0.00298064	0	0	0	0.00253071	0.00158416	-0.00232084	0.0034593	-0.00286755	-0.00485155	0	0	0	0	0	0	0	0	0	0	0	0	0	0	0	0	0	0	0	0	0	0	0	0	0	0	0	0	0	0	0	0	0	0	0	0
0.10018661	0.00118219	-0.00185586	-0.00379646	-0.00281111	0.00144578	-0.00295192	-0.0004198	0.0002021	0.00428278	0.00016386	0	0.00143757	0	0	0	0	0	0	0	0	0	0	-0.00160572	-0.00110915	0	0	-0.0029854	0	0	0	0.00253683	0.00159221	-0.00230342	0.00346782	-0.00276181	-0.0048463	0	0	0	0	0	0	0	0	0	0	0	0	0	0	0	0	0	0	0	0	0	0	0	0	0	0	0	0	0	0	0	0	0	0	0	0
0.10313327	0.00122453	-0.00181633	-0.00378417	-0.0028105	0.00148396	-0.00294448	-0.00038857	0.00023515	0.0042717	0.00016199	0	0.00143633	0	0	0	0	0	0	0	0	0	0	-0.00158543	-0.0011029	0	0	-0.00298719	0	0	0	0.00253958	0.00159652	-0.00229299	0.00346963	-0.00264731	-0.00484461	0	0	0	0	0	0	0	0	0	0	0	0	0	0	0	0	0	0	0	0	0	0	0	0	0	0	0	0	0	0	0	0	0	0	0	0
0.10607994	0.00127261	-0.00177029	-0.00377549	-0.00281623	0.00152724	-0.00293917	-0.00035427	0.00027271	0.00423302	0.00015371	0	0.00142524	0	0	0	0	0	0	0	0	0	0	-0.00157269	-0.00109768	0	0	-0.00298595	0	0	0	0.00253871	0.00159679	-0.00229024	0.00346438	-0.00252393	-0.00484677	0	0	0	0	0	0	0	0	0	0	0	0	0	0	0	0	0	0	0	0	0	0	0	0	0	0	0	0	0	0	0	0	0	0	0	0
0.1090266	0.00132596	-0.00171859	-0.00377066	-0.00282827	0.00157479	-0.00293611	-0.00031757	0.00031406	0.00416638	0.00013916	0	0.00140432	0	0	0	0	0	0	0	0	0	0	-0.00156836	-0.00109366	0	0	-0.00298172	0	0	0	0.00253406	0.00159276	-0.00229573	0.00345183	-0.00239197	-0.00485301	0	0	0	0	0	0	0	0	0	0	0	0	0	0	0	0	0	0	0	0	0	0	0	0	0	0	0	0	0	0	0	0	0	0	0	0
0.11197327	0.00138273	-0.00166222	-0.00376985	-0.00284636	0.0016257	-0.00293533	-0.00027923	0.0003584	0.00407217	0.000119	0	0.00137413	0	0	0	0	0	0	0	0	0	0	-0.00157319	-0.00109077	0	0	-0.00297461	0	0	0	0.00252551	0.00158429	-0.00230984	0.00343186	-0.0022526	-0.00486355	0	0	0	0	0	0	0	0	0	0	0	0	0	0	0	0	0	0	0	0	0	0	0	0	0	0	0	0	0	0	0	0	0	0	0	0
0.11491994	0.00144219	-0.00160229	-0.00377306	-0.0028701	0.00167892	-0.00293682	-0.00024007	0.00040491	0.00395159	0.00009435	0	0.00133573	0	0	0	0	0	0	0	0	0	0	-0.00158772	-0.00108869	0	0	-0.00296478	0	0	0	0.00251301	0.00157129	-0.00233278	0.00340446	-0.00210873	-0.00487855	0	0	0	0	0	0	0	0	0	0	0	0	0	0	0	0	0	0	0	0	0	0	0	0	0	0	0	0	0	0	0	0	0	0	0	0
0.1178666	0.0015031	-0.00154144	-0.00378024	-0.00289901	0.00173332	-0.0029405	-0.000201	0.00045242	0.00380652	0.00006677	0	0.0012907	0	0	0	0	0	0	0	0	0	0	-0.00161231	-0.00108684	0	0	-0.00295243	0	0	0	0.00249657	0.00155376	-0.00236455	0.00336973	-0.00196584	-0.00489812	0	0	0	0	0	0	0	0	0	0	0	0	0	0	0	0	0	0	0	0	0	0	0	0	0	0	0	0	0	0	0	0	0	0	0	0
0.12081326	0.00156417	-0.00147813	-0.00379128	-0.00293252	0.00178769	-0.00294628	-0.00016292	0.00050001	0.00363947	0.0000382	0	0.00124102	0	0	0	0	0	0	0	0	0	0	-0.00164706	-0.00108443	0	0	-0.00293781	0	0	0	0.00247629	0.00153181	-0.00240498	0.00332787	-0.00183427	-0.00492233	0	0	0	0	0	0	0	0	0	0	0	0	0	0	0	0	0	0	0	0	0	0	0	0	0	0	0	0	0	0	0	0	0	0	0	0
0.12375993	0.00162411	-0.00141486	-0.00380599	-0.00297003	0.00184084	-0.00295405	-0.00012674	0.00054664	0.00345357	0.00001084	0	0.00118907	0	0	0	0	0	0	0	0	0	0	-0.00169183	-0.0010805	0	0	-0.00292119	0	0	0	0.00245234	0.00150564	-0.00245366	0.00327924	-0.00173165	-0.00495118	0	0	0	0	0	0	0	0	0	0	0	0	0	0	0	0	0	0	0	0	0	0	0	0	0	0	0	0	0	0	0	0	0	0	0	0
0.1267066	0.0016816	-0.00135365	-0.00382417	-0.00301098	0.00189155	-0.00296369	-0.00009339	0.00059127	0.00325246	-0.00001292	0	0.0011375	0	0	0	0	0	0	0	0	0	0	-0.00174613	-0.00107396	0	0	-0.00290282	0	0	0	0.00242497	0.00147556	-0.00250998	0.00322434	-0.0016858	-0.00498458	0	0	0	0	0	0	0	0	0	0	0	0	0	0	0	0	0	0	0	0	0	0	0	0	0	0	0	0	0	0	0	0	0	0	0	0
0.12965326	0.00173536	-0.00129415	-0.00384561	-0.00305479	0.00193863	-0.00297508	-0.00006374	0.00063289	0.00304013	-0.00003064	0	0.00108915	0	0	0	0	0	0	0	0	0	0	-0.00180917	-0.00106366	0	0	-0.00288297	0	0	0	0.00239455	0.00144201	-0.00257306	0.00316384	-0.00173026	-0.00502236	0	0	0	0	0	0	0	0	0	0	0	0	0	0	0	0	0	0	0	0	0	0	0	0	0	0	0	0	0	0	0	0	0	0	0	0
0.13259992	0.00178394	-0.00123815	-0.00387011	-0.00310097	0.00198121	-0.00298815	-0.00003862	0.00067052	0.00282078	-0.00003992	0	0.00104693	0	0	0	0	0	0	0	0	0	0	-0.00187983	-0.00104847	0	0	-0.00286185	0	0	0	0.00236152	0.00140552	-0.00264186	0.00309855	-0.00189144	-0.00505712	0	0	0	0	0	0	0	0	0	0	0	0	0	0	0	0	0	0	0	0	0	0	0	0	0	0	0	0	0	0	0	0	0	0	0	0
0.13554659	0.00182662	-0.00118667	-0.00389747	-0.0031491	0.00202582	-0.00300283	-0.00001876	0.00070328	0.00259858	-0.00003859	0	0.00101365	0	0	0	0	0	0	0	0	0	0	-0.00195672	-0.00102734	0	0	-0.0028396	0	0	0	0.00232643	0.00136675	-0.00271514	0.00302939	-0.00216649	-0.00509118	0	0	0	0	0	0	0	0	0	0	0	0	0	0	0	0	0	0	0	0	0	0	0	0	0	0	0	0	0	0	0	0	0	0	0	0
0.13849325	0.00186224	-0.00113925	-0.00392753	-0.00319886	0.0020557	-0.0030191	-0.00000479	0.00073045	0.00237743	-0.00002482	0	0.00099181	0	0	0	0	0	0	0	0	0	0	-0.00203819	-0.00099941	0	0	-0.00281625	0	0	0	0.00228988	0.0013264	-0.00279158	0.0029574	-0.00252068	-0.00512675	0	0	0	0	0	0	0	0	0	0	0	0	0	0	0	0	0	0	0	0	0	0	0	0	0	0	0	0	0	0	0	0	0	0	0	0
0.14143992	0.00189004	-0.00109904	-0.00396015	-0.00325004	0.00207819	-0.00303694	0.00000283	0.00075146	0.00216086	0.0000028	0	0.00098356	0	0	0	0	0	0	0	0	0	0	-0.00212248	-0.00096402	0	0	-0.00279174	0	0	0	0.00225251	0.00128525	-0.00286981	0.00288365	-0.00290905	-0.00516322	0	0	0	0	0	0	0	0	0	0	0	0	0	0	0	0	0	0	0	0	0	0	0	0	0	0	0	0	0	0	0	0	0	0	0	0
0.14438659	0.00191014	-0.0010655	-0.00399523	-0.00330253	0.00209282	-0.00305635	0.00000398	0.00077846	0.00195184	0.00004518	0	0.00099052	0	0	0	0	0	0	0	0	0	0	-0.00220772	-0.00092076	0	0	-0.00276583	0	0	0	0.002215	0.00124406	-0.00294848	0.00280921	-0.00329425	-0.00519989	0	0	0	0	0	0	0	0	0	0	0	0	0	0	0	0	0	0	0	0	0	0	0	0	0	0	0	0	0	0	0	0	0	0	0	0
0.14733325	0.00192067	-0.00103863	-0.00403265	-0.0033563	0.00209942	-0.00307733	-0.00000174	0.00078572	0.00175274	0.00010269	0	0.00101376	0	0	0	0	0	0	0	0	0	0	-0.00229203	-0.00086955	0	0	-0.00273818	0	0	0	0.00217799	0.0012036	-0.0030263	0.00273514	-0.00365364	-0.0052361	0	0	0	0	0	0	0	0	0	0	0	0	0	0	0	0	0	0	0	0	0	0	0	0	0	0	0	0	0	0	0	0	0	0	0	0
0.15027992	0.00192267	-0.00101849	-0.00407226	-0.00341136	0.00209801	-0.00309985	-0.00001412	0.00078621	0.00156535	0.00017518	0	0.00105377	0	0	0	0	0	0	0	0	0	0	-0.0023736	-0.00081056	0	0	-0.00270826	0	0	0	0.00214215	0.00116461	-0.00310205	0.00266243	-0.00397611	-0.00527114	0	0	0	0	0	0	0	0	0	0	0	0	0	0	0	0	0	0	0	0	0	0	0	0	0	0	0	0	0	0	0	0	0	0	0	0
0.15322658	0.0019162	-0.00100503	-0.00411388	-0.00346769	0.00208893	-0.00312383	-0.0000329	0.00078019	0.00139081	0.00026202	0	0.00111043	0	0	0	0	0	0	0	0	0	0	-0.00245077	-0.00074431	0	0	-0.00267539	0	0	0	0.00210805	0.00112775	-0.00317464	0.00259196	-0.0042579	-0.00530431	0	0	0	0	0	0	0	0	0	0	0	0	0	0	0	0	0	0	0	0	0	0	0	0	0	0	0	0	0	0	0	0	0	0	0	0
0.15617325	0.00190197	-0.00099715	-0.00415719	-0.00352524	0.00207273	-0.0031491	-0.00005762	0.00076808	0.00122965	0.00036205	0	0.00118304	0	0	0	0	0	0	0	0	0	0	-0.00252207	-0.00067161	0	0	-0.00263871	0	0	0	0.00207622	0.00109361	-0.00324312	0.0025245	-0.00449965	-0.00533415	0	0	0	0	0	0	0	0	0	0	0	0	0	0	0	0	0	0	0	0	0	0	0	0	0	0	0	0	0	0	0	0	0	0	0	0
0.15911991	0.00188062	-0.00099452	-0.00420182	-0.00358388	0.00205018	-0.00317539	-0.00008765	0.00075051	0.00108175	0.00047369	0	0.00127035	0	0	0	0	0	0	0	0	0	0	-0.00258632	-0.00059359	0	0	-0.0025972	0	0	0	0.00204707	0.00106263	-0.00330672	0.00246062	-0.00470414	-0.00536213	0	0	0	0	0	0	0	0	0	0	0	0	0	0	0	0	0	0	0	0	0	0	0	0	0	0	0	0	0	0	0	0	0	0	0	0
0.16206657	0.00185289	-0.00099631	-0.00424725	-0.00364338	0.00202228	-0.00320236	-0.00012221	0.00072825	0.00094638	0.00059498	0	0.00137058	0	0	0	0	0	0	0	0	0	0	-0.00264271	-0.00051163	0	0	-0.00254968	0	0	0	0.00202089	0.00103511	-0.00336486	0.00240069	-0.00487512	-0.00538566	0	0	0	0	0	0	0	0	0	0	0	0	0	0	0	0	0	0	0	0	0	0	0	0	0	0	0	0	0	0	0	0	0	0	0	0
0.16501324	0.00182069	-0.00100216	-0.00429286	-0.00370338	0.00199015	-0.00322953	-0.00016041	0.00070221	0.00082227	0.00072377	0	0.00148156	0	0	0	0	0	0	0	0	0	0	-0.00269082	-0.00042731	0	0	-0.00249485	0	0	0	0.00199779	0.00101116	-0.00341723	0.00234484	-0.00501654	-0.00540341	0	0	0	0	0	0	0	0	0	0	0	0	0	0	0	0	0	0	0	0	0	0	0	0	0	0	0	0	0	0	0	0	0	0	0	0
0.1679599	0.00178433	-0.0010105	-0.00433793	-0.00376344	0.00195502	-0.00325634	-0.00020124	0.00067339	0.0007077	0.0008599	0	0.00160074	0	0	0	0	0	0	0	0	0	0	-0.00273064	-0.00034237	0	0	-0.00243135	0	0	0	0.00197774	0.00099071	-0.00346373	0.00229299	-0.00513232	-0.0054149	0	0	0	0	0	0	0	0	0	0	0	0	0	0	0	0	0	0	0	0	0	0	0	0	0	0	0	0	0	0	0	0	0	0	0	0
0.17090657	0.00174582	-0.00102041	-0.00438163	-0.00382296	0.00191819	-0.00328215	-0.00024365	0.00064284	0.0006006	0.00100243	0	0.00172536	0	0	0	0	0	0	0	0	0	0	-0.00276255	-0.00025866	0	0	-0.0023578	0	0	0	0.00196053	0.00097352	-0.00350447	0.00224487	-0.00522608	-0.00542088	0	0	0	0	0	0	0	0	0	0	0	0	0	0	0	0	0	0	0	0	0	0	0	0	0	0	0	0	0	0	0	0	0	0	0	0
0.17385323	0.00170663	-0.00103067	-0.00442308	-0.00388126	0.00188091	-0.00330625	-0.00028658	0.0006116	0.00049871	0.0011497	0	0.00185255	0	0	0	0	0	0	0	0	0	0	-0.00278727	-0.00017801	0	0	-0.00227294	0	0	0	0.00194584	0.00095919	-0.00353977	0.00220004	-0.0053011	-0.00542106	0	0	0	0	0	0	0	0	0	0	0	0	0	0	0	0	0	0	0	0	0	0	0	0	0	0	0	0	0	0	0	0	0	0	0	0
0.1767999	0.00166796	-0.00102127	-0.00446137	-0.00393753	0.00184439	-0.0033279	-0.00032899	0.00058067	0.0003997	0.00129948	0	0.0019794	0	0	0	0	0	0	0	0	0	0	-0.0028058	-0.00010222	0	0	-0.00217573	0	0	0	0.00193321	0.00094719	-0.00357008	0.00215794	-0.00536032	-0.00541496	0	0	0	0	0	0	0	0	0	0	0	0	0	0	0	0	0	0	0	0	0	0	0	0	0	0	0	0	0	0	0	0	0	0	0	0
0.17974656	0.00164483	-0.00102952	-0.00449557	-0.00399091	0.00180965	-0.00334638	-0.00036991	0.00055093	0.00030133	0.00144931	0	0.00211346	0	0	0	0	0	0	0	0	0	0	-0.00281932	-0.00003299	0	0	-0.00206547	0	0	0	0.00192211	0.00093692	-0.00359598	0.00211794	-0.00540637	-0.00540204	0	0	0	0	0	0	0	0	0	0	0	0	0	0	0	0	0	0	0	0	0	0	0	0	0	0	0	0	0	0	0	0	0	0	0	0
0.18269323	0.00161039	-0.00103622	-0.0045248	-0.00404049	0.00178388	-0.00336101	-0.00040851	0.00052311	0.00020158	0.0015966	0	0.00224984	0	0	0	0	0	0	0	0	0	0	-0.00282915	0.00002817	0	0	-0.00194206	0	0	0	0.00191198	0.00092774	-0.00361811	0.00207942	-0.00544154	-0.00538191	0	0	0	0	0	0	0	0	0	0	0	0	0	0	0	0	0	0	0	0	0	0	0	0	0	0	0	0	0	0	0	0	0	0	0	0
0.18563989	0.0015793	-0.00104103	-0.0045483	-0.00408532	0.00176199	-0.0033712	-0.00044405	0.00049778	0.0000988	0.00173865	0	0.0023829	0	0	0	0	0	0	0	0	0	0	-0.0028366	0.00007999	0	0	-0.00180611	0	0	0	0.00190226	0.00091901	-0.0036371	0.00204181	-0.00546781	-0.00535361	0	0	0	0	0	0	0	0	0	0	0	0	0	0	0	0	0	0	0	0	0	0	0	0	0	0	0	0	0	0	0	0	0	0	0	0
0.18858656	0.00155203	-0.00104387	-0.00456541	-0.00412451	0.00174223	-0.00337653	-0.00047602	0.0004753	-0.00000818	0.00187272	0	0.00251005	0	0	0	0	0	0	0	0	0	0	-0.00284292	0.00012148	0	0	-0.00165906	0	0	0	0.00189244	0.00091016	-0.00365356	0.00200461	-0.00548688	-0.00531603	0	0	0	0	0	0	0	0	0	0	0	0	0	0	0	0	0	0	0	0	0	0	0	0	0	0	0	0	0	0	0	0	0	0	0	0
0.19153323	0.00152876	-0.00104498	-0.00457566	-0.00415722	0.00172501	-0.00337671	-0.00050408	0.0004546	-0.00011993	0.00199611	0	0.00262869	0	0	0	0	0	0	0	0	0	0	-0.0028492	0.00015199	0	0	-0.00150316	0	0	0	0.00188211	0.00090073	-0.003668	0.0019675	-0.00550015	-0.00526775	0	0	0	0	0	0	0	0	0	0	0	0	0	0	0	0	0	0	0	0	0	0	0	0	0	0	0	0	0	0	0	0	0	0	0	0
0.19447989	0.00150933	-0.00104487	-0.0045788	-0.00418272	0.00171048	-0.00337169	-0.0005281	0.00043372	-0.00023635	0.0021063	0	0.00273633	0	0	0	0	0	0	0	0	0	0	-0.00285627	0.00017127	0	0	-0.0013414	0	0	0	0.00188924	0.00089038	-0.00368079	0.00193031	-0.00550873	-0.00520678	0	0	0	0	0	0	0	0	0	0	0	0	0	0	0	0	0	0	0	0	0	0	0	0	0	0	0	0	0	0	0	0	0	0	0	0
0.19742656	0.00149329	-0.00104431	-0.00457481	-0.00420045	0.00169844	-0.00336162	-0.00055494	0.00041567	-0.00035663	0.00220098	0	0.00283069	0	0	0	0	0	0	0	0	0	0	-0.00286469	0.00017942	0	0	-0.0011772	0	0	0	0.00190497	0.00088251	-0.00368808	0.00189311	-0.00551343	-0.00513023	0	0	0	0	0	0	0	0	0	0	0	0	0	0	0	0	0	0	0	0	0	0	0	0	0	0	0	0	0	0	0	0	0	0	0	0
0.20037322	0.00147988	-0.0010443	-0.00456392	-0.00421	0.00168842	-0.00334685	-0.00058115	0.00040009	-0.00047921	0.0022783	0	0.00290981	0	0	0	0	0	0	0	0	0	0	-0.00287466	0.00017694	0	0	-0.0010141	0	0	0	0.00191855	0.00089563	-0.00368701	0.00185616	-0.00551477	-0.00503373	0	0	0	0	0	0	0	0	0	0	0	0	0	0	0	0	0	0	0	0	0	0	0	0	0	0	0	0	0	0	0	0	0	0	0	0
0.20331989	0.00146816	-0.00104595	-0.00454665	-0.00421124	0.00167968	-0.00332798	-0.00060292	0.00038637	-0.00060185	0.00233696	0	0.00297221	0	0	0	0	0	0	0	0	0	0	-0.00288609	0.00016471	0	0	-0.00085547	0	0	0	0.0019293	0.0009059	-0.00368517	0.00181992	-0.00551305	-0.0049103	0	0	0	0	0	0	0	0	0	0	0	0	0	0	0	0	0	0	0	0	0	0	0	0	0	0	0	0	0	0	0	0	0	0	0	0
0.20626655	0.00145707	-0.00105032	-0.00452379	-0.00420432	0.00167133	-0.00330579	-0.0006207	0.0003738	-0.00072162	0.00237644	0	0.0030171	0	0	0	0	0	0	0	0	0	0	-0.00289856	0.00014401	0	0	-0.00070441	0	0	0	0.00193676	0.0009128	-0.00368265	0.00178779	-0.00550834	-0.0047486	0	0	0	0	0	0	0	0	0	0	0	0	0	0	0	0	0	0	0	0	0	0	0	0	0	0	0	0	0	0	0	0	0	0	0	0
0.20921322	0.00144561	-0.00105831	-0.00449648	-0.00418981	0.00166247	-0.00328128	-0.00063508	0.00036163	-0.00083503	0.0023972	0	0.00304452	0	0	0	0	0	0	0	0	0	0	-0.00291136	0.00011652	0	0	-0.00056372	0	0	0	0.00194073	0.00091613	-0.00367944	0.00177295	-0.00550062	-0.00452622	0	0	0	0	0	0	0	0	0	0	0	0	0	0	0	0	0	0	0	0	0	0	0	0	0	0	0	0	0	0	0	0	0	0	0	0
0.21215988	0.00143296	-0.00107042	-0.00446622	-0.00416877	0.00165234	-0.00325565	-0.00064675	0.00034926	-0.00093813	0.00240076	0	0.00305553	0	0	0	0	0	0	0	0	0	0	-0.00292364	0.00008434	0	0	-0.00043614	0	0	0	0.00194131	0.00091599	-0.00367553	0.00175608	-0.00548991	-0.00418444	0	0	0	0	0	0	0	0	0	0	0	0	0	0	0	0	0	0	0	0	0	0	0	0	0	0	0	0	0	0	0	0	0	0	0	0
0.21510655	0.00141871	-0.00108653	-0.00443496	-0.00414296	0.00164051	-0.0032304	-0.00065637	0.00033638	-0.00102678	0.00238998	0	0.00305237	0	0	0	0	0	0	0	0	0	0	-0.00293444	0.00005001	0	0	-0.00032461	0	0	0	0.00193895	0.00091287	-0.00367096	0.00173822	-0.00547648	-0.00417648	0	0	0	0	0	0	0	0	0	0	0	0	0	0	0	0	0	0	0	0	0	0	0	0	0	0	0	0	0	0	0	0	0	0	0	0
0.21805321	0.00140327	-0.00110535	-0.00440525	-0.00411531	0.00162729	-0.00320726	-0.00066453	0.00032322	-0.00109764	0.00236977	0	0.00303933	0	0	0	0	0	0	0	0	0	0	-0.002943	0.00001673	0	0	-0.00023176	0	0	0	0.00193462	0.0009078	-0.003666	0.0017209	-0.00546137	-0.00416137	0	0	0	0	0	0	0	0	0	0	0	0	0	0	0	0	0	0	0	0	0	0	0	0	0	0	0	0	0	0	0	0	0	0	0	0
0.22099988	0.00138787	-0.00112415	-0.00437992	-0.00409012	0.00161381	-0.00318789	-0.00067202	0.00031053	-0.00115089	0.00234768	0	0.00302339	0	0	0	0	0	0	0	0	0	0	-0.00294925	-0.00001208	0	0	-0.00015736	0	0	0	0.00192993	0.00090249	-0.00366135	0.00170595	-0.00544679	-0.00414679	0	0	0	0	0	0	0	0	0	0	0	0	0	0	0	0	0	0	0	0	0	0	0	0	0	0	0	0	0	0	0	0	0	0	0	0
0.22394654	0.0013729	-0.00114077	-0.00436024	-0.00407109	0.00160037	-0.00317245	-0.00068066	0.00029817	-0.00119398	0.00233127	0	0.00301205	0	0	0	0	0	0	0	0	0	0	-0.00295425	-0.00003508	0	0	-0.00009277	0	0	0	0.00192656	0.00089866	-0.0036578	0.0016942	-0.00543509	-0.00413509	0	0	0	0	0	0	0	0	0	0	0	0	0	0	0	0	0	0	0	0	0	0	0	0	0	0	0	0	0	0	0	0	0	0	0	0
0.22689321	0.00135581	-0.00115765	-0.0043453	-0.00405724	0.00158454	-0.00316011	-0.00069229	0.00028404	-0.00123033	0.00231883	0	0.00300407	0	0	0	0	0	0	0	0	0	0	-0.00295835	-0.00005419	0	0	-0.00003193	0	0	0	0.00192424	0.00089599	-0.00365528	0.00168481	-0.00542577	-0.00412577	0	0	0	0	0	0	0	0	0	0	0	0	0	0	0	0	0	0	0	0	0	0	0	0	0	0	0	0	0	0	0	0	0	0	0	0
0.22983987	0.00133402	-0.00117812	-0.00433474	-0.00404643	0.00156386	-0.00315084	-0.00070756	0.00026638	-0.001256	0.00230518	0	0.00299451	0	0	0	0	0	0	0	0	0	0	-0.00296077	-0.00007081	0	0	0.00002287	0	0	0	0.0019219	0.00089336	-0.00365336	0.00167706	-0.00541731	-0.00411731	0	0	0	0	0	0	0	0	0	0	0	0	0	0	0	0	0	0	0	0	0	0	0	0	0	0	0	0	0	0	0	0	0	0	0	0
0.23278654	0.00130698	-0.0012027	-0.00432925	-0.00403901	0.0015378	-0.00314518	-0.00072679	0.00024482	-0.00126922	0.0022901	0	0.00298305	0	0	0	0	0	0	0	0	0	0	-0.00296124	-0.00008452	0	0	0.00007017	0	0	0	0.00191949	0.00089072	-0.00365208	0.00167121	-0.00540988	-0.00410988	0	0	0	0	0	0	0	0	0	0	0	0	0	0	0	0	0	0	0	0	0	0	0	0	0	0	0	0	0	0	0	0	0	0	0	0
0.2357332	0.00127459	-0.00123143	-0.0043294	-0.00403546	0.00150624	-0.00314352	-0.00075011	0.00021927	-0.00126923	0.0022739	0	0.00296994	0	0	0	0	0	0	0	0	0	0	-0.00295965	-0.00009497	0	0	0.00010908	0	0	0	0.00191711	0.00088817	-0.00365151	0.00166749	-0.0054038	-0.0041038	0	0	0	0	0	0	0	0	0	0	0	0	0	0	0	0	0	0	0	0	0	0	0	0	0	0	0	0	0	0	0	0	0	0	0	0
0.23867987	0.00123697	-0.00126417	-0.00433562	-0.00403613	0.00146936	-0.00314619	-0.00077741	0.00018989	-0.00125567	0.00225683	0	0.00295537	0	0	0	0	0	0	0	0	0	0	-0.00295599	-0.00010191	0	0	0.00013873	0	0	0	0.00191481	0.00088576	-0.0036517	0.00166603	-0.00539931	-0.00409931	0	0	0	0	0	0	0	0	0	0	0	0	0	0	0	0	0	0	0	0	0	0	0	0	0	0	0	0	0	0	0	0	0	0	0	0
0.24162653	0.0011946	-0.00130055	-0.00434813	-0.00404125	0.00142765	-0.00315341	-0.00080833	0.00015705	-0.00122863	0.00223915	0	0.00293956	0	0	0	0	0	0	0	0	0	0	-0.00295038	-0.00010524	0	0	0.00015836	0	0	0	0.00191261	0.00088353	-0.00365263	0.0016669	-0.00539658	-0.00409658	0	0	0	0	0	0	0	0	0	0	0	0	0	0	0	0	0	0	0	0	0	0	0	0	0	0	0	0	0	0	0	0	0	0	0	0
0.24457319	0.00114823	-0.00133993	-0.00436693	-0.00405092	0.00138194	-0.00316525	-0.00084224	0.0001214	-0.00118868	0.00222111	0	0.00292275	0	0	0	0	0	0	0	0	0	0	-0.002943	-0.00010499	0	0	0.00016728	0	0	0	0.00191055	0.00088151	-0.00365426	0.00167009	-0.00539575	-0.00409575	0	0	0	0	0	0	0	0	0	0	0	0	0	0	0	0	0	0	0	0	0	0	0	0	0	0	0	0	0	0	0	0	0	0	0	0
0.24751986	0.00109892	-0.00138144	-0.00439185	-0.00406515	0.00133332	-0.00318168	-0.00087832	0.00008377	-0.00113695	0.00220303	0	0.00290523	0	0	0	0	0	0	0	0	0	0	-0.00293417	-0.00010131	0	0	0.00016514	0	0	0	0.00190865	0.00087974	-0.00365654	0.00167551	-0.00539687	-0.00409687	0	0	0	0	0	0	0	0	0	0	0	0	0	0	0	0	0	0	0	0	0	0	0	0	0	0	0	0	0	0	0	0	0	0	0	0
0.25046652	0.00104791	-0.00142407	-0.00442241	-0.00408378	0.00128308	-0.00320246	-0.00091565	0.00004516	-0.00107507	0.00218526	0	0.00288738	0	0	0	0	0	0	0	0	0	0	-0.00292424	-0.00009444	0	0	0.000152	0	0	0	0.00190695	0.00087824	-0.0036594	0.00168298	-0.00539992	-0.00409992	0	0	0	0	0	0	0	0	0	0	0	0	0	0	0	0	0	0	0	0	0	0	0	0	0	0	0	0	0	0	0	0	0	0	0	0
0.25341319	0.00099652	-0.00146671	-0.00445793	-0.00410649	0.00123257	-0.00322719	-0.00095322	0.00000658	-0.00100501	0.00216809	0	0.0028695	0	0	0	0	0	0	0	0	0	0	-0.00291363	-0.00008477	0	0	0.00012836	0	0	0	0.00190545	0.00087703	-0.00366274	0.00169694	-0.00540477	-0.00410477	0	0	0	0	0	0	0	0	0	0	0	0	0	0	0	0	0	0	0	0	0	0	0	0	0	0	0	0	0	0	0	0	0	0	0	0
0.25635986	0.00094604	-0.00150831	-0.00449747	-0.00413275	0.00118309	-0.00325527	-0.00099006	-0.00003098	-0.00092899	0.00215173	0	0.00285188	0	0	0	0	0	0	0	0	0	0	-0.00290272	-0.00007277	0	0	0.00009513	0	0	0	0.00190416	0.00087609	-0.00366647	0.00171813	-0.00541118	-0.00411118	0	0	0	0	0	0	0	0	0	0	0	0	0	0	0	0	0	0	0	0	0	0	0	0	0	0	0	0	0	0	0	0	0	0	0	0
0.25930652	0.00089765	-0.00154797	-0.00453989	-0.00416178	0.00113583	-0.00328595	-0.00102525	-0.00006661	-0.00084922	0.00213627	0	0.00283465	0	0	0	0	0	0	0	0	0	0	-0.00289185	-0.000059	0	0	0.00005355	0	0	0	0.00190302	0.00087538	-0.00367045	0.00174037	-0.00541879	-0.00419932	0	0	0	0	0	0	0	0	0	0	0	0	0	0	0	0	0	0	0	0	0	0	0	0	0	0	0	0	0	0	0	0	0	0	0	0
0.26225318	0.00085234	-0.00158496	-0.00458388	-0.00419258	0.00109177	-0.00331833	-0.00105797	-0.0000996	-0.00076784	0.00212157	0	0.00281779	0	0	0	0	0	0	0	0	0	0	-0.00288133	-0.00004407	0	0	0.00000502	0	0	0	0.00190198	0.00087481	-0.00367453	0.00176305	-0.00542719	-0.00443239	0	0	0	0	0	0	0	0	0	0	0	0	0	0	0	0	0	0	0	0	0	0	0	0	0	0	0	0	0	0	0	0	0	0	0	0
0.26519985	0.00081082	-0.00161886	-0.00462807	-0.00422395	0.00105163	-0.00335143	-0.00108751	-0.00012939	-0.00068666	0.00210729	0	0.00280104	0	0	0	0	0	0	0	0	0	0	-0.00287138	-0.00002869	0	0	-0.00004906	0	0	0	0.00190091	0.00087425	-0.00367856	0.00178571	-0.00543587	-0.00461379	0	0	0	0	0	0	0	0	0	0	0	0	0	0	0	0	0	0	0	0	0	0	0	0	0	0	0	0	0	0	0	0	0	0	0	0
0.26814651	0.00077356	-0.00164955	-0.00467113	-0.00425455	0.00101586	-0.0033843	-0.00111331	-0.00015563	-0.00060704	0.00209276	0	0.00278388	0	0	0	0	0	0	0	0	0	0	-0.00286215	-0.00001357	0	0	-0.00010762	0	0	0	0.00189964	0.00087352	-0.00367907	0.00180801	-0.00544433	-0.00476061	0	0	0	0	0	0	0	0	0	0	0	0	0	0	0	0	0	0	0	0	0	0	0	0	0	0	0	0	0	0	0	0	0	0	0	0
0.27109318	0.00074056	-0.00167741	-0.00471161	-0.00428276	0.00098454	-0.00341589	-0.00113492	-0.00017827	-0.00053004	0.00207686	0	0.00276534	0	0	0	0	0	0	0	0	0	0	-0.0028538	0.00000035	0	0	-0.0001696	0	0	0	0.00189794	0.00087235	-0.00367882	0.00182973	-0.005452	-0.0048809	0	0	0	0	0	0	0	0	0	0	0	0	0	0	0	0	0	0	0	0	0	0	0	0	0	0	0	0	0	0	0	0	0	0	0	0
0.27403985	0.00071348	-0.00170158	-0.00474873	-0.00430725	0.00095934	-0.00344589	-0.00115035	-0.00019579	-0.00045287	0.00205801	0	0.00274375	0	0	0	0	0	0	0	0	0	0	-0.00284628	0.000013	0	0	-0.00023986	0	0	0	0.00189544	0.00087037	-0.00367808	0.00185165	-0.00545868	-0.00498231	0	0	0	0	0	0	0	0	0	0	0	0	0	0	0	0	0	0	0	0	0	0	0	0	0	0	0	0	0	0	0	0	0	0	0	0
0.27698651	0.00069399	-0.00172071	-0.00478213	-0.00432767	0.00094187	-0.00347421	-0.0011581	-0.00020679	-0.00037384	0.00203581	0	0.00271856	0	0	0	0	0	0	0	0	0	0	-0.00283962	0.00002469	0	0	-0.00032172	0	0	0	0.0018921	0.0008676	-0.00367689	0.00187421	-0.00546463	-0.00507097	0	0	0	0	0	0	0	0	0	0	0	0	0	0	0	0	0	0	0	0	0	0	0	0	0	0	0	0	0	0	0	0	0	0	0	0
0.27993317	0.00068164	-0.00173486	-0.00481122	-0.00434397	0.00093151	-0.00350004	-0.00115907	-0.00021184	-0.00029586	0.00201099	0	0.00269074	0	0	0	0	0	0	0	0	0	0	-0.00283403	0.00003502	0	0	-0.00041085	0	0	0	0.00188814	0.000875	-0.00367546	0.00189661	-0.0054699	-0.00514828	0	0	0	0	0	0	0	0	0	0	0	0	0	0	0	0	0	0	0	0	0	0	0	0	0	0	0	0	0	0	0	0	0	0	0	0
0.28287984	0.00067566	-0.0017444	-0.00483552	-0.00435607	0.00092743	-0.00352276	-0.00115743	-0.0002117	-0.00022125	0.00198412	0	0.00266105	0	0	0	0	0	0	0	0	0	0	-0.00282957	0.00004356	0	0	-0.00050327	0	0	0	0.00188375	0.00088189	-0.0036739	0.00191822	-0.00547444	-0.0052149	0	0	0	0	0	0	0	0	0	0	0	0	0	0	0	0	0	0	0	0	0	0	0	0	0	0	0	0	0	0	0	0	0	0	0	0
0.28582651	0.00067535	-0.00174974	-0.00485487	-0.00436401	0.00092884	-0.003542	-0.00115607	-0.00020708	-0.00015139	0.00195566	0	0.00263005	0	0	0	0	0	0	0	0	0	0	-0.00282622	0.00005009	0	0	-0.00059616	0	0	0	0.00187907	0.00088814	-0.00367223	0.00193867	-0.00547821	-0.00527187	0	0	0	0	0	0	0	0	0	0	0	0	0	0	0	0	0	0	0	0	0	0	0	0	0	0	0	0	0	0	0	0	0	0	0	0
0.28877317	0.00068	-0.00175131	-0.00486938	-0.00436799	0.00093496	-0.00355767	-0.00115056	-0.00019865	-0.00008696	0.001926	0	0.00259824	0	0	0	0	0	0	0	0	0	0	-0.00282388	0.00005456	0	0	-0.00068755	0	0	0	0.00187424	0.00089374	-0.00367045	0.00195777	-0.0054812	-0.00532022	0	0	0	0	0	0	0	0	0	0	0	0	0	0	0	0	0	0	0	0	0	0	0	0	0	0	0	0	0	0	0	0	0	0	0	0
0.29171983	0.00068886	-0.0017496	-0.00487937	-0.00436837	0.000945	-0.00356989	-0.00114152	-0.00018706	-0.00002815	0.00189555	0	0.00256603	0	0	0	0	0	0	0	0	0	0	-0.0028224	0.00005703	0	0	-0.00077607	0	0	0	0.00187456	0.00089871	-0.00366855	0.00197545	-0.00548341	-0.00536097	0	0	0	0	0	0	0	0	0	0	0	0	0	0	0	0	0	0	0	0	0	0	0	0	0	0	0	0	0	0	0	0	0	0	0	0
0.2946665	0.00070115	-0.00174516	-0.00488536	-0.00436562	0.00095816	-0.00357895	-0.00112962	-0.00017299	0.00002522	0.00186462	0	0.00253374	0	0	0	0	0	0	0	0	0	0	-0.00282162	0.00005764	0	0	-0.00086086	0	0	0	0.00187961	0.00090308	-0.00366653	0.00199175	-0.00548488	-0.00539533	0	0	0	0	0	0	0	0	0	0	0	0	0	0	0	0	0	0	0	0	0	0	0	0	0	0	0	0	0	0	0	0	0	0	0	0
0.29761317	0.00071603	-0.0017386	-0.00488798	-0.00436033	0.0009736	-0.00358527	-0.00111558	-0.00015857	0.00007355	0.0018335	0	0.00250164	0	0	0	0	0	0	0	0	0	0	-0.00282138	0.00005659	0	0	-0.00094139	0	0	0	0.00188414	0.00090694	-0.00366439	0.00200676	-0.00548566	-0.00542429	0	0	0	0	0	0	0	0	0	0	0	0	0	0	0	0	0	0	0	0	0	0	0	0	0	0	0	0	0	0	0	0	0	0	0	0
0.30055983	0.00073261	-0.00173057	-0.00488796	-0.00435312	0.00099046	-0.00358937	-0.00110015	-0.00014535	0.0001174	0.00180244	0	0.00246994	0	0	0	0	0	0	0	0	0	0	-0.00282153	0.00005413	0	0	-0.00101735	0	0	0	0.00188822	0.00091035	-0.00366215	0.00202062	-0.00548586	-0.00544882	0	0	0	0	0	0	0	0	0	0	0	0	0	0	0	0	0	0	0	0	0	0	0	0	0	0	0	0	0	0	0	0	0	0	0	0
0.30350649	0.00074999	-0.00172175	-0.00488609	-0.00434467	0.00100789	-0.00359181	-0.00108407	-0.00013157	0.0001574	0.00177164	0	0.00243882	0	0	0	0	0	0	0	0	0	0	-0.00282193	0.00005049	0	0	-0.00108859	0	0	0	0.00189189	0.00091338	-0.00365986	0.00203347	-0.00548557	-0.00546988	0	0	0	0	0	0	0	0	0	0	0	0	0	0	0	0	0	0	0	0	0	0	0	0	0	0	0	0	0	0	0	0	0	0	0	0
0.30645316	0.0007673	-0.0017128	-0.00488315	-0.00433567	0.00102508	-0.00359317	-0.0010681	-0.00011789	0.00019419	0.0017413	0	0.0024084	0	0	0	0	0	0	0	0	0	0	-0.00282247	0.00004596	0	0	-0.00115507	0	0	0	0.00189521	0.00091608	-0.00365758	0.00204546	-0.00548495	-0.00548842	0	0	0	0	0	0	0	0	0	0	0	0	0	0	0	0	0	0	0	0	0	0	0	0	0	0	0	0	0	0	0	0	0	0	0	0
0.30939983	0.0007837	-0.00170437	-0.00487993	-0.0043268	0.00104125	-0.00359403	-0.00105294	-0.00010494	0.00022841	0.00171159	0	0.00237881	0	0	0	0	0	0	0	0	0	0	-0.00282309	0.00004081	0	0	-0.00121685	0	0	0	0.00189822	0.0009185	-0.0036554	0.00205676	-0.00548417	-0.00550533	0	0	0	0	0	0	0	0	0	0	0	0	0	0	0	0	0	0	0	0	0	0	0	0	0	0	0	0	0	0	0	0	0	0	0	0
0.31234649	0.00079842	-0.00169703	-0.00487714	-0.00431869	0.00105572	-0.00359494	-0.00103924	-0.0000933	0.00026062	0.00168268	0	0.00235015	0	0	0	0	0	0	0	0	0	0	-0.00282374	0.00003531	0	0	-0.00127401	0	0	0	0.00190093	0.00092067	-0.00365341	0.00206748	-0.00548339	-0.00552139	0	0	0	0	0	0	0	0	0	0	0	0	0	0	0	0	0	0	0	0	0	0	0	0	0	0	0	0	0	0	0	0	0	0	0	0
0.31529315	0.00081078	-0.00169131	-0.00487544	-0.00431192	0.00106787	-0.00359639	-0.00102758	-0.00008347	0.00029133	0.00165471	0	0.00232251	0	0	0	0	0	0	0	0	0	0	-0.00282439	0.0000297	0	0	-0.00132667	0	0	0	0.00190337	0.0009226	-0.00365173	0.00207774	-0.00548282	-0.0055373	0	0	0	0	0	0	0	0	0	0	0	0	0	0	0	0	0	0	0	0	0	0	0	0	0	0	0	0	0	0	0	0	0	0	0	0
0.31823982	0.00082017	-0.00168766	-0.00487542	-0.00430699	0.00107719	-0.00359883	-0.00101846	-0.0000759	0.00032096	0.0016278	0	0.00229592	0	0	0	0	0	0	0	0	0	0	-0.00282505	0.00002423	0	0	-0.001375	0	0	0	0.00190555	0.00092431	-0.00365044	0.00208763	-0.00548264	-0.00555363	0	0	0	0	0	0	0	0	0	0	0	0	0	0	0	0	0	0	0	0	0	0	0	0	0	0	0	0	0	0	0	0	0	0	0	0
0.32118648	0.00082612	-0.00168647	-0.00487755	-0.00430433	0.00108328	-0.00360262	-0.00101229	-0.00007096	0.00034988	0.00160201	0	0.00227044	0	0	0	0	0	0	0	0	0	0	-0.00282574	0.00001906	0	0	-0.00141917	0	0	0	0.00190747	0.0009258	-0.00364966	0.00209725	-0.005483	-0.00557082	0	0	0	0	0	0	0	0	0	0	0	0	0	0	0	0	0	0	0	0	0	0	0	0	0	0	0	0	0	0	0	0	0	0	0	0
0.32413315	0.00082823	-0.00168804	-0.00488222	-0.00430426	0.0010858	-0.00360809	-0.0010094	-0.00006893	0.00037835	0.00157739	0	0.00224605	0	0	0	0	0	0	0	0	0	0	-0.00282648	0.00001435	0	0	-0.00145937	0	0	0	0.00190913	0.00092705	-0.00364946	0.00210663	-0.00548405	-0.00558916	0	0	0	0	0	0	0	0	0	0	0	0	0	0	0	0	0	0	0	0	0	0	0	0	0	0	0	0	0	0	0	0	0	0	0	0
0.32707982	0.00082623	-0.00169261	-0.00488971	-0.00430702	0.00108457	-0.00361545	-0.00101001	-0.00007003	0.00040656	0.001554	0	0.00222277	0	0	0	0	0	0	0	0	0	0	-0.0028273	0.00001022	0	0	-0.00149577	0	0	0	0.00191052	0.00092808	-0.00364991	0.00211582	-0.00548588	-0.00560881	0	0	0	0	0	0	0	0	0	0	0	0	0	0	0	0	0	0	0	0	0	0	0	0	0	0	0	0	0	0	0	0	0	0	0	0
0.33002648	0.00081997	-0.00170031	-0.00490022	-0.00431277	0.00107946	-0.00362488	-0.00101425	-0.00007436	0.00043459	0.00153184	0	0.00220061	0	0	0	0	0	0	0	0	0	0	-0.00282824	0.00000674	0	0	-0.00152853	0	0	0	0.00191164	0.00092887	-0.00365104	0.00212484	-0.00548854	-0.00562977	0	0	0	0	0	0	0	0	0	0	0	0	0	0	0	0	0	0	0	0	0	0	0	0	0	0	0	0	0	0	0	0	0	0	0	0
0.33297314	0.00080938	-0.00171122	-0.00491382	-0.00432158	0.00107046	-0.00363646	-0.00102217	-0.00008197	0.00046246	0.00151092	0	0.00217955	0	0	0	0	0	0	0	0	0	0	-0.00282932	0.00000394	0	0	-0.00155778	0	0	0	0.00191249	0.00092942	-0.00365287	0.00213368	-0.00549204	-0.00565193	0	0	0	0	0	0	0	0	0	0	0	0	0	0	0	0	0	0	0	0	0	0	0	0	0	0	0	0	0	0	0	0	0	0	0	0
0.33591981	0.00079452	-0.00172534	-0.00493051	-0.00433341	0.00105767	-0.00365021	-0.00103373	-0.00009282	0.00049011	0.00149126	0	0.00215961	0	0	0	0	0	0	0	0	0	0	-0.00283055	0.00000181	0	0	-0.00158368	0	0	0	0.00191307	0.00092973	-0.00365538	0.00214233	-0.00549633	-0.00567524	0	0	0	0	0	0	0	0	0	0	0	0	0	0	0	0	0	0	0	0	0	0	0	0	0	0	0	0	0	0	0	0	0	0	0	0
0.33886648	0.00077553	-0.00174258	-0.00495016	-0.00434813	0.00104124	-0.00366606	-0.00104879	-0.00010679	0.00051741	0.00147281	0	0.00214078	0	0	0	0	0	0	0	0	0	0	-0.00283194	0.00000031	0	0	-0.00160632	0	0	0	0.00191339	0.0009298	-0.00365851	0.00215076	-0.00550131	-0.00569933	0	0	0	0	0	0	0	0	0	0	0	0	0	0	0	0	0	0	0	0	0	0	0	0	0	0	0	0	0	0	0	0	0	0	0	0
0.34181314	0.00075265	-0.00178255	-0.00497255	-0.00436553	0.00102142	-0.0036839	-0.00106714	-0.00012372	0.00054417	0.00145554	0	0.00212304	0	0	0	0	0	0	0	0	0	0	-0.00283349	-0.00000065	0	0	-0.0016258	0	0	0	0.00191348	0.00092965	-0.0036622	0.00215893	-0.00550682	-0.0057239	0	0	0	0	0	0	0	0	0	0	0	0	0	0	0	0	0	0	0	0	0	0	0	0	0	0	0	0	0	0	0	0	0	0	0	0
0.3447598	0.00072617	-0.00180542	-0.00499738	-0.00438528	0.00099849	-0.00370352	-0.00108853	-0.00014339	0.00057019	0.00143939	0	0.00210637	0	0	0	0	0	0	0	0	0	0	-0.00283518	-0.00000121	0	0	-0.00164223	0	0	0	0.00191335	0.00092931	-0.00366633	0.00216683	-0.00551271	-0.00574802	0	0	0	0	0	0	0	0	0	0	0	0	0	0	0	0	0	0	0	0	0	0	0	0	0	0	0	0	0	0	0	0	0	0	0	0
0.34770647	0.00069646	-0.00183084	-0.00502427	-0.00440698	0.00097282	-0.00372466	-0.00111262	-0.00016551	0.0005952	0.00142425	0	0.00209074	0	0	0	0	0	0	0	0	0	0	-0.00283698	-0.00000153	0	0	-0.00165568	0	0	0	0.00191304	0.0009288	-0.00367078	0.0021744	-0.00551877	-0.00577154	0	0	0	0	0	0	0	0	0	0	0	0	0	0	0	0	0	0	0	0	0	0	0	0	0	0	0	0	0	0	0	0	0	0	0	0
0.35065314	0.00066393	-0.00185857	-0.00505274	-0.00443016	0.00094479	-0.00374698	-0.00113902	-0.00018977	0.00061891	0.00141003	0	0.00207609	0	0	0	0	0	0	0	0	0	0	-0.00283889	-0.00000181	0	0	-0.0016662	0	0	0	0.00191259	0.00092816	-0.00367541	0.00218161	-0.0055248	-0.00579399	0	0	0	0	0	0	0	0	0	0	0	0	0	0	0	0	0	0	0	0	0	0	0	0	0	0	0	0	0	0	0	0	0	0	0	0
0.3535998	0.00062904	-0.00188835	-0.00508227	-0.00445425	0.00091482	-0.0037701	-0.00116734	-0.00021586	0.00064098	0.00139663	0	0.00206241	0	0	0	0	0	0	0	0	0	0	-0.00284086	-0.00000225	0	0	-0.00167384	0	0	0	0.00191204	0.00092744	-0.00368007	0.00218841	-0.00553059	-0.0058149	0	0	0	0	0	0	0	0	0	0	0	0	0	0	0	0	0	0	0	0	0	0	0	0	0	0	0	0	0	0	0	0	0	0	0	0
0.35654646	0.00059226	-0.0019199	-0.00511225	-0.00447866	0.00088335	-0.00379357	-0.00119711	-0.0002434	0.00066105	0.00138396	0	0.00204968	0	0	0	0	0	0	0	0	0	0	-0.00284289	-0.00000307	0	0	-0.00167858	0	0	0	0.00191145	0.00092666	-0.00368459	0.00219475	-0.00553594	-0.00583383	0	0	0	0	0	0	0	0	0	0	0	0	0	0	0	0	0	0	0	0	0	0	0	0	0	0	0	0	0	0	0	0	0	0	0	0
0.35949313	0.00055409	-0.00195288	-0.00514205	-0.0045027	0.00085084	-0.00381689	-0.00122786	-0.00027202	0.00067871	0.00137198	0	0.00203789	0	0	0	0	0	0	0	0	0	0	-0.00284494	-0.00000449	0	0	-0.00168039	0	0	0	0.00191087	0.0009259	-0.00368882	0.00220058	-0.00554066	-0.00585036	0	0	0	0	0	0	0	0	0	0	0	0	0	0	0	0	0	0	0	0	0	0	0	0	0	0	0	0	0	0	0	0	0	0	0	0
0.3624398	0.00051506	-0.00198695	-0.00517098	-0.00452567	0.00081773	-0.00383953	-0.00125911	-0.00030134	0.00069356	0.00136063	0	0.0020271	0	0	0	0	0	0	0	0	0	0	-0.002847	-0.00000669	0	0	-0.0016792	0	0	0	0.00191036	0.00092519	-0.0036926	0.00220584	-0.00554456	-0.00586403	0	0	0	0	0	0	0	0	0	0	0	0	0	0	0	0	0	0	0	0	0	0	0	0	0	0	0	0	0	0	0	0	0	0	0	0
0.36538646	0.00047567	-0.0020218	-0.00519833	-0.00454683	0.00078449	-0.00386091	-0.00129036	-0.00033098	0.00070521	0.00134988	0	0.00201731	0	0	0	0	0	0	0	0	0	0	-0.00284903	-0.00000989	0	0	-0.00167495	0	0	0	0.00190997	0.0009246	-0.00369578	0.00221049	-0.00554753	-0.00587451	0	0	0	0	0	0	0	0	0	0	0	0	0	0	0	0	0	0	0	0	0	0	0	0	0	0	0	0	0	0	0	0	0	0	0	0
0.36833312	0.00043641	-0.00205709	-0.00522343	-0.00456545	0.00075153	-0.00388047	-0.00132112	-0.00036058	0.00071331	0.0013397	0	0.00200855	0	0	0	0	0	0	0	0	0	0	-0.00285103	-0.00001426	0	0	-0.0016676	0	0	0	0.00190978	0.00092418	-0.00369821	0.00221448	-0.00554941	-0.00588147	0	0	0	0	0	0	0	0	0	0	0	0	0	0	0	0	0	0	0	0	0	0	0	0	0	0	0	0	0	0	0	0	0	0	0	0
0.37127979	0.00039776	-0.00209251	-0.00524559	-0.00458081	0.00071926	-0.00389766	-0.00135094	-0.00038977	0.00071761	0.00133003	0	0.00200083	0	0	0	0	0	0	0	0	0	0	-0.00285295	-0.00001994	0	0	-0.00165714	0	0	0	0.00190982	0.00092398	-0.00369974	0.00221779	-0.00555006	-0.00588301	0	0	0	0	0	0	0	0	0	0	0	0	0	0	0	0	0	0	0	0	0	0	0	0	0	0	0	0	0	0	0	0	0	0	0	0
0.37422646	0.00036015	-0.00212777	-0.0052642	-0.00459224	0.00068804	-0.00391195	-0.00137938	-0.00041824	0.00071791	0.00132083	0	0.00199413	0	0	0	0	0	0	0	0	0	0	-0.0028548	-0.00002708	0	0	-0.00164361	0	0	0	0.00191016	0.00092406	-0.00370027	0.0022204	-0.00554937	-0.0058795	0	0	0	0	0	0	0	0	0	0	0	0	0	0	0	0	0	0	0	0	0	0	0	0	0	0	0	0	0	0	0	0	0	0	0	0
0.37717312	0.00032396	-0.0021626	-0.00527873	-0.00459915	0.00065815	-0.0039229	-0.00140605	-0.00044569	0.00071414	0.00131205	0	0.00198844	0	0	0	0	0	0	0	0	0	0	-0.00285652	-0.00003575	0	0	-0.0016271	0	0	0	0.00191084	0.00092446	-0.00369967	0.00222233	-0.00554723	-0.00587301	0	0	0	0	0	0	0	0	0	0	0	0	0	0	0	0	0	0	0	0	0	0	0	0	0	0	0	0	0	0	0	0	0	0	0	0
0.38011978	0.00028953	-0.00219672	-0.00528872	-0.00460106	0.00062932	-0.00393013	-0.00143062	-0.00047187	0.00070632	0.00130367	0	0.00198374	0	0	0	0	0	0	0	0	0	0	-0.0028581	-0.00004599	0	0	-0.00160775	0	0	0	0.0019119	0.00092523	-0.00369786	0.00222359	-0.00554355	-0.0058634	0	0	0	0	0	0	0	0	0	0	0	0	0	0	0	0	0	0	0	0	0	0	0	0	0	0	0	0	0	0	0	0	0	0	0	0
0.38306645	0.00025714	-0.00222992	-0.00529385	-0.00459764	0.00060227	-0.00393338	-0.00145283	-0.00049655	0.00069459	0.00129569	0	0.00198002	0	0	0	0	0	0	0	0	0	0	-0.00285947	-0.00005778	0	0	-0.00158575	0	0	0	0.00191336	0.00092638	-0.00369477	0.00222422	-0.00553824	-0.0058506	0	0	0	0	0	0	0	0	0	0	0	0	0	0	0	0	0	0	0	0	0	0	0	0	0	0	0	0	0	0	0	0	0	0	0	0
0.38601312	0.00022701	-0.00226197	-0.00529392	-0.00458868	0.0005772	-0.00393248	-0.00147248	-0.00051955	0.00067922	0.00128809	0	0.00197725	0	0	0	0	0	0	0	0	0	0	-0.00286058	-0.00007104	0	0	-0.00156137	0	0	0	0.00191524	0.00092796	-0.00369034	0.00222426	-0.00553122	-0.00583461	0	0	0	0	0	0	0	0	0	0	0	0	0	0	0	0	0	0	0	0	0	0	0	0	0	0	0	0	0	0	0	0	0	0	0	0
0.38895978	0.00019931	-0.00229268	-0.00528888	-0.00457414	0.00055423	-0.00392742	-0.00148944	-0.00054075	0.00066061	0.0012809	0	0.0019754	0	0	0	0	0	0	0	0	0	0	-0.00286138	-0.00008565	0	0	-0.00153493	0	0	0	0.00191755	0.00092996	-0.00368455	0.0022238	-0.00552242	-0.00581483	0	0	0	0	0	0	0	0	0	0	0	0	0	0	0	0	0	0	0	0	0	0	0	0	0	0	0	0	0	0	0	0	0	0	0	0
0.39190644	0.00016874	-0.00232188	-0.00527881	-0.00455417	0.00053345	-0.0039183	-0.00150366	-0.00056005	0.0006393	0.00127409	0	0.0019744	0	0	0	0	0	0	0	0	0	0	-0.0028618	-0.00010145	0	0	-0.00150687	0	0	0	0.00192027	0.0009324	-0.00367739	0.00222291	-0.00551181	-0.00578815	0	0	0	0	0	0	0	0	0	0	0	0	0	0	0	0	0	0	0	0	0	0	0	0	0	0	0	0	0	0	0	0	0	0	0	0
0.39485311	0.00012649	-0.00234992	-0.00526396	-0.00452907	0.0005149	-0.00390535	-0.00151515	-0.0005774	0.00061593	0.00126764	0	0.00197416	0	0	0	0	0	0	0	0	0	0	-0.00286178	-0.00011823	0	0	-0.00147771	0	0	0	0.00192338	0.00093525	-0.00366891	0.0022217	-0.00549936	-0.00575757	0	0	0	0	0	0	0	0	0	0	0	0	0	0	0	0	0	0	0	0	0	0	0	0	0	0	0	0	0	0	0	0	0	0	0	0
0.39779978	0.00010644	-0.00237592	-0.00524473	-0.00449931	0.00049861	-0.00388896	-0.00152396	-0.00059274	0.00059129	0.00126149	0	0.00197453	0	0	0	0	0	0	0	0	0	0	-0.00286128	-0.00013578	0	0	-0.0014481	0	0	0	0.00192685	0.00093851	-0.00365918	0.0022203	-0.00548511	-0.0057235	0	0	0	0	0	0	0	0	0	0	0	0	0	0	0	0	0	0	0	0	0	0	0	0	0	0	0	0	0	0	0	0	0	0	0	0
0.40074644	0.00008906	-0.00239996	-0.00522163	-0.00446554	0.00048458	-0.00386961	-0.0015302	-0.00060606	0.00056625	0.00125554	0	0.00197534	0	0	0	0	0	0	0	0	0	0	-0.00286028	-0.00015384	0	0	-0.00141878	0	0	0	0.00193065	0.00094212	-0.00364832	0.00221885	-0.00546914	-0.00568648	0	0	0	0	0	0	0	0	0	0	0	0	0	0	0	0	0	0	0	0	0	0	0	0	0	0	0	0	0	0	0	0	0	0	0	0
0.4036931	0.00007436	-0.0024219	-0.00519529	-0.0044285	0.00047283	-0.00384788	-0.00153399	-0.00061735	0.00054172	0.00124971	0	0.00197637	0	0	0	0	0	0	0	0	0	0	-0.00285876	-0.00017215	0	0	-0.00139054	0	0	0	0.00193472	0.00094606	-0.00363647	0.00221748	-0.0054516	-0.0056471	0	0	0	0	0	0	0	0	0	0	0	0	0	0	0	0	0	0	0	0	0	0	0	0	0	0	0	0	0	0	0	0	0	0	0	0
0.40663977	0.00006237	-0.0024416	-0.00516644	-0.00438905	0.00046336	-0.00382438	-0.00153545	-0.00062658	0.00051861	0.00124387	0	0.00197743	0	0	0	0	0	0	0	0	0	0	-0.00285674	-0.00019044	0	0	-0.0013642	0	0	0	0.00193901	0.00095026	-0.00362384	0.00221636	-0.00543269	-0.00560627	0	0	0	0	0	0	0	0	0	0	0	0	0	0	0	0	0	0	0	0	0	0	0	0	0	0	0	0	0	0	0	0	0	0	0	0
0.40958644	0.00005415	-0.00245749	-0.00513583	-0.00434808	0.0004562	-0.00379979	-0.00153472	-0.00063372	0.00049778	0.00123792	0	0.00197828	0	0	0	0	0	0	0	0	0	0	-0.00285424	-0.00020844	0	0	-0.00134056	0	0	0	0.00194347	0.00095465	-0.00361064	0.00221561	-0.0054127	-0.00556482	0	0	0	0	0	0	0	0	0	0	0	0	0	0	0	0	0	0	0	0	0	0	0	0	0	0	0	0	0	0	0	0	0	0	0	0
0.4125331	0.00004765	-0.00247203	-0.00510423	-0.00430652	0.00045141	-0.00377475	-0.0015319	-0.00063872	0.00048003	0.00123175	0	0.00197872	0	0	0	0	0	0	0	0	0	0	-0.00285134	-0.0002259	0	0	-0.00132039	0	0	0	0.00194803	0.00095919	-0.00359712	0.00221534	-0.00539196	-0.00552369	0	0	0	0	0	0	0	0	0	0	0	0	0	0	0	0	0	0	0	0	0	0	0	0	0	0	0	0	0	0	0	0	0	0	0	0
0.41547976	0.00004403	-0.00248377	-0.0050724	-0.0042653	0.00044904	-0.0037499	-0.00152708	-0.00064151	0.00046603	0.00122525	0	0.00197854	0	0	0	0	0	0	0	0	0	0	-0.00284809	-0.00024259	0	0	-0.00130437	0	0	0	0.00195262	0.00096378	-0.00358354	0.00221567	-0.00537087	-0.00548385	0	0	0	0	0	0	0	0	0	0	0	0	0	0	0	0	0	0	0	0	0	0	0	0	0	0	0	0	0	0	0	0	0	0	0	0
0.41842643	0.00004341	-0.00249248	-0.00504104	-0.00422527	0.00044921	-0.00372579	-0.0015203	-0.000642	0.00045634	0.00121829	0	0.0019775	0	0	0	0	0	0	0	0	0	0	-0.00284458	-0.00025832	0	0	-0.00129313	0	0	0	0.00195719	0.00096835	-0.00357018	0.00221665	-0.00534985	-0.00544626	0	0	0	0	0	0	0	0	0	0	0	0	0	0	0	0	0	0	0	0	0	0	0	0	0	0	0	0	0	0	0	0	0	0	0	0
0.4213731	0.00004594	-0.00249795	-0.00501076	-0.00418717	0.00045204	-0.00370293	-0.00151158	-0.00064007	0.00045139	0.00121073	0	0.0019754	0	0	0	0	0	0	0	0	0	0	-0.00284092	-0.00027295	0	0	-0.00128714	0	0	0	0.00196166	0.00097282	-0.00355729	0.00221835	-0.00532938	-0.00541179	0	0	0	0	0	0	0	0	0	0	0	0	0	0	0	0	0	0	0	0	0	0	0	0	0	0	0	0	0	0	0	0	0	0	0	0
0.42431976	0.00005178	-0.00249995	-0.00498206	-0.00415164	0.00045764	-0.00368169	-0.00150089	-0.00063562	0.00045144	0.00120243	0	0.00197202	0	0	0	0	0	0	0	0	0	0	-0.0028372	-0.00028637	0	0	-0.00128678	0	0	0	0.00196598	0.00097712	-0.0035451	0.00222078	-0.00530982	-0.0053812	0	0	0	0	0	0	0	0	0	0	0	0	0	0	0	0	0	0	0	0	0	0	0	0	0	0	0	0	0	0	0	0	0	0	0	0
0.42726642	0.0000611	-0.00249829	-0.0049553	-0.00411915	0.00046617	-0.00366233	-0.0014882	-0.00062852	0.00045661	0.00119325	0	0.00196718	0	0	0	0	0	0	0	0	0	0	-0.00283353	-0.00029854	0	0	-0.00129229	0	0	0	0.00197009	0.00098118	-0.00353382	0.00222395	-0.0052916	-0.00535509	0	0	0	0	0	0	0	0	0	0	0	0	0	0	0	0	0	0	0	0	0	0	0	0	0	0	0	0	0	0	0	0	0	0	0	0
0.43021309	0.00007406	-0.00249278	-0.0049307	-0.00408999	0.00047777	-0.003645	-0.00147343	-0.00061865	0.00046687	0.00118307	0	0.00196071	0	0	0	0	0	0	0	0	0	0	-0.00282998	-0.00030948	0	0	-0.00130374	0	0	0	0.00197393	0.00098495	-0.0035236	0.00222784	-0.00527501	-0.00533384	0	0	0	0	0	0	0	0	0	0	0	0	0	0	0	0	0	0	0	0	0	0	0	0	0	0	0	0	0	0	0	0	0	0	0	0
0.43315975	0.00009083	-0.00248326	-0.00490829	-0.00406429	0.00049254	-0.0036297	-0.00145649	-0.0006059	0.00048201	0.00117178	0	0.00195249	0	0	0	0	0	0	0	0	0	0	-0.00282661	-0.00031922	0	0	-0.00132103	0	0	0	0.00197748	0.00098837	-0.00351452	0.00223239	-0.00526028	-0.00531762	0	0	0	0	0	0	0	0	0	0	0	0	0	0	0	0	0	0	0	0	0	0	0	0	0	0	0	0	0	0	0	0	0	0	0	0
0.43610642	0.00011151	-0.00246965	-0.004888	-0.00404202	0.0005106	-0.00361632	-0.00143729	-0.00059019	0.0005017	0.00115934	0	0.00194249	0	0	0	0	0	0	0	0	0	0	-0.00282346	-0.00032785	0	0	-0.0013439	0	0	0	0.00198069	0.00099142	-0.00350665	0.00223753	-0.00524754	-0.00530638	0	0	0	0	0	0	0	0	0	0	0	0	0	0	0	0	0	0	0	0	0	0	0	0	0	0	0	0	0	0	0	0	0	0	0	0
0.43905308	0.00013617	-0.00245189	-0.00486962	-0.00402298	0.000532	-0.00360467	-0.00141577	-0.00057147	0.00052548	0.00114573	0	0.00193068	0	0	0	0	0	0	0	0	0	0	-0.00282054	-0.00033546	0	0	-0.00137192	0	0	0	0.00198353	0.00099406	-0.00349996	0.00224315	-0.00523681	-0.00529989	0	0	0	0	0	0	0	0	0	0	0	0	0	0	0	0	0	0	0	0	0	0	0	0	0	0	0	0	0	0	0	0	0	0	0	0
0.44199975	0.00016483	-0.00243002	-0.00485284	-0.00400686	0.00055675	-0.00359446	-0.00139187	-0.00054973	0.00055278	0.00113097	0	0.00191713	0	0	0	0	0	0	0	0	0	0	-0.00281785	-0.00034218	0	0	-0.00140456	0	0	0	0.00198601	0.0009963	-0.0034944	0.00224914	-0.00522799	-0.00529771	0	0	0	0	0	0	0	0	0	0	0	0	0	0	0	0	0	0	0	0	0	0	0	0	0	0	0	0	0	0	0	0	0	0	0	0
0.44494641	0.00019742	-0.00240412	-0.00483728	-0.00399326	0.00058478	-0.00358535	-0.00136559	-0.00052503	0.00058299	0.00111516	0	0.00190194	0	0	0	0	0	0	0	0	0	0	-0.00281536	-0.00034813	0	0	-0.00144117	0	0	0	0.00198811	0.00099815	-0.00348988	0.00225539	-0.00522093	-0.00529931	0	0	0	0	0	0	0	0	0	0	0	0	0	0	0	0	0	0	0	0	0	0	0	0	0	0	0	0	0	0	0	0	0	0	0	0
0.44789308	0.00023375	-0.00237439	-0.00482255	-0.0039817	0.00061599	-0.00357698	-0.00133696	-0.00049748	0.00061544	0.00109839	0	0.00188531	0	0	0	0	0	0	0	0	0	0	-0.002813	-0.00035345	0	0	-0.00148104	0	0	0	0.00198985	0.00099962	-0.00348624	0.00226178	-0.00521538	-0.00530402	0	0	0	0	0	0	0	0	0	0	0	0	0	0	0	0	0	0	0	0	0	0	0	0	0	0	0	0	0	0	0	0	0	0	0	0
0.45083974	0.00027369	-0.00234108	-0.00480823	-0.00397168	0.0006502	-0.00356899	-0.00130607	-0.00046724	0.00064948	0.00108085	0	0.00186717	0	0	0	0	0	0	0	0	0	0	-0.00281072	-0.00035828	0	0	-0.00152341	0	0	0	0.00199126	0.00100076	-0.00348333	0.0022682	-0.00521103	-0.00531116	0	0	0	0	0	0	0	0	0	0	0	0	0	0	0	0	0	0	0	0	0	0	0	0	0	0	0	0	0	0	0	0	0	0	0	0
0.45378641	0.00031691	-0.00230453	-0.00479395	-0.00396271	0.00068716	-0.00356106	-0.00127307	-0.00043455	0.00068444	0.00106271	0	0.00184803	0	0	0	0	0	0	0	0	0	0	-0.00280844	-0.00036272	0	0	-0.00156753	0	0	0	0.00199238	0.00100161	-0.00348097	0.00227454	-0.00520756	-0.00532002	0	0	0	0	0	0	0	0	0	0	0	0	0	0	0	0	0	0	0	0	0	0	0	0	0	0	0	0	0	0	0	0	0	0	0	0
0.45673307	0.000363	-0.00226516	-0.0047794	-0.00395434	0.00072654	-0.0035529	-0.00123818	-0.00039969	0.00071972	0.0010442	0	0.00182909	0	0	0	0	0	0	0	0	0	0	-0.00280608	-0.00036689	0	0	-0.00161264	0	0	0	0.00199325	0.00100225	-0.00347898	0.00228071	-0.00520463	-0.00532992	0	0	0	0	0	0	0	0	0	0	0	0	0	0	0	0	0	0	0	0	0	0	0	0	0	0	0	0	0	0	0	0	0	0	0	0
0.45967974	0.00041152	-0.00222344	-0.00476432	-0.00394617	0.00076798	-0.00354429	-0.00120166	-0.000363	0.00075474	0.00102554	0	0.00181091	0	0	0	0	0	0	0	0	0	0	-0.00280359	-0.00037088	0	0	-0.00165805	0	0	0	0.00199392	0.00100272	-0.00347718	0.00228666	-0.00520191	-0.00534023	0	0	0	0	0	0	0	0	0	0	0	0	0	0	0	0	0	0	0	0	0	0	0	0	0	0	0	0	0	0	0	0	0	0	0	0
0.4626264	0.00046199	-0.00217989	-0.00474855	-0.00393785	0.00081107	-0.00353507	-0.00116381	-0.00032487	0.00078901	0.00100697	0	0.00179253	0	0	0	0	0	0	0	0	0	0	-0.00280088	-0.00037477	0	0	-0.00170311	0	0	0	0.00199446	0.00100309	-0.00347543	0.00229231	-0.0051991	-0.00535037	0	0	0	0	0	0	0	0	0	0	0	0	0	0	0	0	0	0	0	0	0	0	0	0	0	0	0	0	0	0	0	0	0	0	0	0
0.46557307	0.00051388	-0.00213591	-0.00473199	-0.00392915	0.0008554	-0.00352516	-0.00112495	-0.00028567	0.0008221	0.0009887	0	0.00177423	0	0	0	0	0	0	0	0	0	0	-0.0027979	-0.00037861	0	0	-0.00174726	0	0	0	0.00199492	0.00100343	-0.00347356	0.00229764	-0.0051959	-0.00535986	0	0	0	0	0	0	0	0	0	0	0	0	0	0	0	0	0	0	0	0	0	0	0	0	0	0	0	0	0	0	0	0	0	0	0	0
0.46851973	0.00056668	-0.00209006	-0.0047146	-0.00391986	0.00090055	-0.0035145	-0.00108543	-0.00024578	0.00085367	0.00097095	0	0.00175629	0	0	0	0	0	0	0	0	0	0	-0.00279461	-0.00038246	0	0	-0.00179004	0	0	0	0.00199535	0.0010038	-0.00347147	0.00230262	-0.00519209	-0.00536831	0	0	0	0	0	0	0	0	0	0	0	0	0	0	0	0	0	0	0	0	0	0	0	0	0	0	0	0	0	0	0	0	0	0	0	0
0.4714664	0.00061992	-0.00204387	-0.0046964	-0.00390987	0.00094611	-0.00350312	-0.00104556	-0.00020558	0.00088345	0.00095388	0	0.00173895	0	0	0	0	0	0	0	0	0	0	-0.00279098	-0.00038635	0	0	-0.00183109	0	0	0	0.00199581	0.00100424	-0.00346904	0.00230725	-0.00518745	-0.00537539	0	0	0	0	0	0	0	0	0	0	0	0	0	0	0	0	0	0	0	0	0	0	0	0	0	0	0	0	0	0	0	0	0	0	0	0
0.47441307	0.00067312	-0.00199728	-0.00467744	-0.00389911	0.0009917	-0.00349105	-0.00100566	-0.00016541	0.00091129	0.00093761	0	0.0017224	0	0	0	0	0	0	0	0	0	0	-0.00278697	-0.00039031	0	0	-0.00187012	0	0	0	0.00199635	0.00100481	-0.0034662	0.00231153	-0.0051818	-0.00538085	0	0	0	0	0	0	0	0	0	0	0	0	0	0	0	0	0	0	0	0	0	0	0	0	0	0	0	0	0	0	0	0	0	0	0	0
0.47735973	0.00072583	-0.00195193	-0.00465783	-0.00388756	0.00103695	-0.00347838	-0.00096604	-0.00012562	0.00093708	0.00092224	0	0.0017068	0	0	0	0	0	0	0	0	0	0	-0.00278258	-0.00039439	0	0	-0.00190695	0	0	0	0.00199701	0.00100554	-0.00346288	0.0023155	-0.00517501	-0.00538453	0	0	0	0	0	0	0	0	0	0	0	0	0	0	0	0	0	0	0	0	0	0	0	0	0	0	0	0	0	0	0	0	0	0	0	0
0.48030639	0.00077767	-0.00190751	-0.00463766	-0.00387521	0.00108154	-0.00346519	-0.00092696	-0.00008648	0.00096082	0.00090779	0	0.00169223	0	0	0	0	0	0	0	0	0	0	-0.00277779	-0.00039861	0	0	-0.00194146	0	0	0	0.00199782	0.00100647	-0.00345902	0.00231919	-0.00516694	-0.00538629	0	0	0	0	0	0	0	0	0	0	0	0	0	0	0	0	0	0	0	0	0	0	0	0	0	0	0	0	0	0	0	0	0	0	0	0
0.48325306	0.00082832	-0.00186431	-0.00461703	-0.00386208	0.00112521	-0.00345158	-0.00088864	-0.00004825	0.00098255	0.00089428	0	0.00167874	0	0	0	0	0	0	0	0	0	0	-0.0027726	-0.00040303	0	0	-0.00197364	0	0	0	0.00199883	0.00100762	-0.00345458	0.00232265	-0.00515745	-0.00538606	0	0	0	0	0	0	0	0	0	0	0	0	0	0	0	0	0	0	0	0	0	0	0	0	0	0	0	0	0	0	0	0	0	0	0	0
0.48619973	0.00087753	-0.00182261	-0.00459602	-0.00384816	0.00116775	-0.00343761	-0.00085125	-0.0000111	0.0010024	0.00088165	0	0.00166632	0	0	0	0	0	0	0	0	0	0	-0.00276698	-0.00040771	0	0	-0.00200352	0	0	0	0.00200006	0.00100904	-0.00344951	0.00232594	-0.00514642	-0.00538378	0	0	0	0	0	0	0	0	0	0	0	0	0	0	0	0	0	0	0	0	0	0	0	0	0	0	0	0	0	0	0	0	0	0	0	0
0.48914639	0.00092512	-0.00178256	-0.00457469	-0.00383347	0.00120901	-0.00342336	-0.0008149	0.00002482	0.00102053	0.0008698	0	0.00165493	0	0	0	0	0	0	0	0	0	0	-0.00276091	-0.0004127	0	0	-0.00203118	0	0	0	0.00200154	0.00101074	-0.00344376	0.00232914	-0.00513371	-0.00537944	0	0	0	0	0	0	0	0	0	0	0	0	0	0	0	0	0	0	0	0	0	0	0	0	0	0	0	0	0	0	0	0	0	0	0	0
0.49209306	0.00097097	-0.00174431	-0.00455308	-0.00381799	0.0012489	-0.00340888	-0.00077966	0.00005945	0.00103719	0.00085862	0	0.00164449	0	0	0	0	0	0	0	0	0	0	-0.00275436	-0.00041808	0	0	-0.00205676	0	0	0	0.00200331	0.00101276	-0.00343728	0.00233232	-0.00511915	-0.00537302	0	0	0	0	0	0	0	0	0	0	0	0	0	0	0	0	0	0	0	0	0	0	0	0	0	0	0	0	0	0	0	0	0	0	0	0
0.49503972	0.00101505	-0.0017079	-0.00453118	-0.00380169	0.00128739	-0.00339418	-0.00074554	0.00009274	0.00105264	0.00084795	0	0.00163488	0	0	0	0	0	0	0	0	0	0	-0.00274728	-0.00042394	0	0	-0.00208045	0	0	0	0.0020054	0.00101512	-0.00343001	0.00233559	-0.00510254	-0.00536451	0	0	0	0	0	0	0	0	0	0	0	0	0	0	0	0	0	0	0	0	0	0	0	0	0	0	0	0	0	0	0	0	0	0	0	0
0.49798639	0.00105737	-0.00167334	-0.00450899	-0.00378453	0.0013245	-0.00337928	-0.00071251	0.00012473	0.00106721	0.00083761	0	0.00162594	0	0	0	0	0	0	0	0	0	0	-0.00273962	-0.00043037	0	0	-0.00210247	0	0	0	0.00200784	0.00101787	-0.00342187	0.00233904	-0.00508364	-0.00535393	0	0	0	0	0	0	0	0	0	0	0	0	0	0	0	0	0	0	0	0	0	0	0	0	0	0	0	0	0	0	0	0	0	0	0	0
0.50093305	0.00109801	-0.0016406	-0.00448646	-0.00376645	0.00136029	-0.00336418	-0.00068048	0.00015546	0.00108132	0.00082738	0	0.00161748	0	0	0	0	0	0	0	0	0	0	-0.00273128	-0.00043749	0	0	-0.00212308	0	0	0	0.00201068	0.00102104	-0.00341279	0.0023428	-0.00506217	-0.00534133	0	0	0	0	0	0	0	0	0	0	0	0	0	0	0	0	0	0	0	0	0	0	0	0	0	0	0	0	0	0	0	0	0	0	0	0
0.50387971	0.00113707	-0.00160961	-0.00446357	-0.00374742	0.00139485	-0.00334887	-0.00064938	0.00018502	0.00109536	0.00081704	0	0.00160932	0	0	0	0	0	0	0	0	0	0	-0.0027222	-0.00044538	0	0	-0.00214255	0	0	0	0.00201396	0.00102467	-0.00340268	0.00234699	-0.00503781	-0.00532676	0	0	0	0	0	0	0	0	0	0	0	0	0	0	0	0	0	0	0	0	0	0	0	0	0	0	0	0	0	0	0	0	0	0	0	0
0.50682638	0.00117467	-0.0015803	-0.00444027	-0.00372738	0.00142828	-0.00333336	-0.0006191	0.00021349	0.00110979	0.00080635	0	0.00160122	0	0	0	0	0	0	0	0	0	0	-0.00271226	-0.00045416	0	0	-0.00216119	0	0	0	0.00201771	0.00102881	-0.00339146	0.00235176	-0.0050102	-0.00531034	0	0	0	0	0	0	0	0	0	0	0	0	0	0	0	0	0	0	0	0	0	0	0	0	0	0	0	0	0	0	0	0	0	0	0	0
0.50977304	0.00121093	-0.00155255	-0.00441658	-0.00370635	0.00146069	-0.00331766	-0.00058953	0.00024098	0.0011251	0.00079507	0	0.00159296	0	0	0	0	0	0	0	0	0	0	-0.00270137	-0.0004639	0	0	-0.00217931	0	0	0	0.00202198	0.0010335	-0.00337906	0.00235725	-0.00497897	-0.00529225	0	0	0	0	0	0	0	0	0	0	0	0	0	0	0	0	0	0	0	0	0	0	0	0	0	0	0	0	0	0	0	0	0	0	0	0
0.51271971	0.00124595	-0.00152628	-0.00439252	-0.00368438	0.00149216	-0.00330181	-0.00056062	0.00026756	0.00114176	0.000783	0	0.00158433	0	0	0	0	0	0	0	0	0	0	-0.00268944	-0.00047467	0	0	-0.00219719	0	0	0	0.00202679	0.00103877	-0.00336544	0.00236361	-0.0049438	-0.00527233	0	0	0	0	0	0	0	0	0	0	0	0	0	0	0	0	0	0	0	0	0	0	0	0	0	0	0	0	0	0	0	0	0	0	0	0
0.51566638	0.0012798	-0.00150141	-0.00436819	-0.00366158	0.00152274	-0.00328589	-0.0005323	0.0002933	0.00116016	0.00076999	0	0.00157516	0	0	0	0	0	0	0	0	0	0	-0.00267641	-0.00048645	0	0	-0.00221508	0	0	0	0.00203217	0.00104464	-0.00335061	0.00237093	-0.00490439	-0.00525147	0	0	0	0	0	0	0	0	0	0	0	0	0	0	0	0	0	0	0	0	0	0	0	0	0	0	0	0	0	0	0	0	0	0	0	0
0.51861304	0.00131255	-0.00147782	-0.00434374	-0.00363816	0.00155247	-0.00327001	-0.00050458	0.00031824	0.00118052	0.00075588	0	0.00156539	0	0	0	0	0	0	0	0	0	0	-0.00266229	-0.00049916	0	0	-0.00223313	0	0	0	0.00203807	0.00105107	-0.00333463	0.00237927	-0.0048606	-0.00523007	0	0	0	0	0	0	0	0	0	0	0	0	0	0	0	0	0	0	0	0	0	0	0	0	0	0	0	0	0	0	0	0	0	0	0	0
0.52155971	0.00134428	-0.00145534	-0.0043194	-0.00361446	0.0015814	-0.0032543	-0.00047747	0.00034244	0.00120273	0.0007409	0	0.00155511	0	0	0	0	0	0	0	0	0	0	-0.00264716	-0.00051255	0	0	-0.00225134	0	0	0	0.00204444	0.00105801	-0.00331772	0.00238854	-0.00481262	-0.00520853	0	0	0	0	0	0	0	0	0	0	0	0	0	0	0	0	0	0	0	0	0	0	0	0	0	0	0	0	0	0	0	0	0	0	0	0
0.52450637	0.00137492	-0.001434	-0.00429537	-0.0035907	0.00160944	-0.00323891	-0.00045104	0.00036585	0.00122708	0.00072505	0	0.00154419	0	0	0	0	0	0	0	0	0	0	-0.00263108	-0.00052656	0	0	-0.00226985	0	0	0	0.00205123	0.00106542	-0.00329998	0.0023988	-0.00476043	-0.00518732	0	0	0	0	0	0	0	0	0	0	0	0	0	0	0	0	0	0	0	0	0	0	0	0	0	0	0	0	0	0	0	0	0	0	0	0
0.52745303	0.0014042	-0.00141406	-0.00427182	-0.00356696	0.00163634	-0.00322396	-0.0004255	0.00038826	0.00125443	0.00070789	0	0.00153215	0	0	0	0	0	0	0	0	0	0	-0.00261398	-0.00054141	0	0	-0.00228901	0	0	0	0.00205852	0.00107334	-0.00328139	0.00241034	-0.00470376	-0.00516704	0	0	0	0	0	0	0	0	0	0	0	0	0	0	0	0	0	0	0	0	0	0	0	0	0	0	0	0	0	0	0	0	0	0	0	0
0.5303997	0.00143123	-0.00139585	-0.00424899	-0.0035434	0.00166173	-0.00320961	-0.00040112	0.00040938	0.00128548	0.00068889	0	0.00151866	0	0	0	0	0	0	0	0	0	0	-0.00259586	-0.00055719	0	0	-0.00230899	0	0	0	0.00206631	0.0010818	-0.00326199	0.00242338	-0.00464258	-0.00514833	0	0	0	0	0	0	0	0	0	0	0	0	0	0	0	0	0	0	0	0	0	0	0	0	0	0	0	0	0	0	0	0	0	0	0	0
0.53334636	0.00145649	-0.00138046	-0.00422716	-0.00352022	0.00168521	-0.00319604	-0.00037824	0.0004289	0.00132074	0.00066782	0	0.00150348	0	0	0	0	0	0	0	0	0	0	-0.00257677	-0.00057397	0	0	-0.00232986	0	0	0	0.00207461	0.00109079	-0.00324188	0.00243806	-0.00457716	-0.00513182	0	0	0	0	0	0	0	0	0	0	0	0	0	0	0	0	0	0	0	0	0	0	0	0	0	0	0	0	0	0	0	0	0	0	0	0
0.53629303	0.00147918	-0.00136697	-0.0042066	-0.00349768	0.00170641	-0.00318343	-0.00035717	0.00044649	0.00136063	0.00064448	0	0.00148638	0	0	0	0	0	0	0	0	0	0	-0.00255684	-0.00059175	0	0	-0.00235166	0	0	0	0.00208339	0.00110027	-0.00322123	0.00245449	-0.00450813	-0.00511816	0	0	0	0	0	0	0	0	0	0	0	0	0	0	0	0	0	0	0	0	0	0	0	0	0	0	0	0	0	0	0	0	0	0	0	0
0.5392397	0.00149898	-0.00135563	-0.00418761	-0.00347605	0.00172496	-0.00317196	-0.00033823	0.00046189	0.00140545	0.00061868	0	0.00146716	0	0	0	0	0	0	0	0	0	0	-0.00253626	-0.00061056	0	0	-0.00237441	0	0	0	0.00209258	0.00111015	-0.00320027	0.00247273	-0.0044366	-0.00510799	0	0	0	0	0	0	0	0	0	0	0	0	0	0	0	0	0	0	0	0	0	0	0	0	0	0	0	0	0	0	0	0	0	0	0	0
0.54218636	0.00151558	-0.00134749	-0.00417051	-0.00345565	0.00174057	-0.0031618	-0.00032169	0.00047487	0.00145527	0.00059029	0	0.00144564	0	0	0	0	0	0	0	0	0	0	-0.00251529	-0.00063035	0	0	-0.00239804	0	0	0	0.00210208	0.00112033	-0.00317931	0.00249275	-0.00436422	-0.00510193	0	0	0	0	0	0	0	0	0	0	0	0	0	0	0	0	0	0	0	0	0	0	0	0	0	0	0	0	0	0	0	0	0	0	0	0
0.54513303	0.00152902	-0.00134237	-0.00415557	-0.00343679	0.00175297	-0.00315313	-0.0003078	0.00048521	0.0015099	0.00055929	0	0.00142171	0	0	0	0	0	0	0	0	0	0	-0.00249429	-0.00065107	0	0	-0.00242242	0	0	0	0.00211176	0.00113065	-0.00315872	0.00251444	-0.00429325	-0.0051004	0	0	0	0	0	0	0	0	0	0	0	0	0	0	0	0	0	0	0	0	0	0	0	0	0	0	0	0	0	0	0	0	0	0	0	0
0.54807969	0.00153847	-0.00134043	-0.00414306	-0.00341978	0.00176189	-0.00314607	-0.00029682	0.00049269	0.00156894	0.00052573	0	0.00139538	0	0	0	0	0	0	0	0	0	0	-0.00247367	-0.00067265	0	0	-0.00244733	0	0	0	0.00212144	0.00114092	-0.00313887	0.00253759	-0.00422636	-0.00510237	0	0	0	0	0	0	0	0	0	0	0	0	0	0	0	0	0	0	0	0	0	0	0	0	0	0	0	0	0	0	0	0	0	0	0	0
0.55102635	0.00154396	-0.00134185	-0.00413319	-0.00340484	0.00176707	-0.00314075	-0.00028899	0.00049712	0.00163197	0.00048968	0	0.00136663	0	0	0	0	0	0	0	0	0	0	-0.00245384	-0.00069506	0	0	-0.00247252	0	0	0	0.00213099	0.00115097	-0.00312012	0.00256198	-0.00416639	-0.00510834	0	0	0	0	0	0	0	0	0	0	0	0	0	0	0	0	0	0	0	0	0	0	0	0	0	0	0	0	0	0	0	0	0	0	0	0
0.55397302	0.00154526	-0.00134679	-0.00412611	-0.00339213	0.00176831	-0.00313725	-0.00028452	0.00049829	0.00169861	0.00045112	0	0.00133541	0	0	0	0	0	0	0	0	0	0	-0.00243516	-0.00071835	0	0	-0.00249781	0	0	0	0.00214026	0.00116063	-0.00310276	0.00258742	-0.00411606	-0.00511802	0	0	0	0	0	0	0	0	0	0	0	0	0	0	0	0	0	0	0	0	0	0	0	0	0	0	0	0	0	0	0	0	0	0	0	0
0.55691968	0.00154222	-0.0013554	-0.00412191	-0.00338174	0.00176544	-0.0031356	-0.00028354	0.00049609	0.00176861	0.00040995	0	0.0013016	0	0	0	0	0	0	0	0	0	0	-0.00241797	-0.00074265	0	0	-0.00252309	0	0	0	0.00214913	0.00116978	-0.00308703	0.00261377	-0.0040777	-0.00513101	0	0	0	0	0	0	0	0	0	0	0	0	0	0	0	0	0	0	0	0	0	0	0	0	0	0	0	0	0	0	0	0	0	0	0	0
0.55986635	0.00153479	-0.00136772	-0.00412063	-0.00337371	0.00175843	-0.00313584	-0.00028609	0.00049047	0.00184176	0.00036605	0	0.00126508	0	0	0	0	0	0	0	0	0	0	-0.00240252	-0.00076814	0	0	-0.0025483	0	0	0	0.00215751	0.0011783	-0.00307308	0.00264089	-0.00405289	-0.00514686	0	0	0	0	0	0	0	0	0	0	0	0	0	0	0	0	0	0	0	0	0	0	0	0	0	0	0	0	0	0	0	0	0	0	0	0
0.56281302	0.00152309	-0.00138359	-0.00412225	-0.00336807	0.00174738	-0.00313793	-0.00029211	0.0004815	0.00191775	0.00031934	0	0.00122577	0	0	0	0	0	0	0	0	0	0	-0.00238905	-0.00079496	0	0	-0.00257338	0	0	0	0.00216532	0.00118608	-0.00306104	0.00266863	-0.00404235	-0.00516501	0	0	0	0	0	0	0	0	0	0	0	0	0	0	0	0	0	0	0	0	0	0	0	0	0	0	0	0	0	0	0	0	0	0	0	0
0.56575968	0.00150738	-0.00140294	-0.00412667	-0.00336478	0.00173255	-0.00314182	-0.00030142	0.00046938	0.00199614	0.00026983	0	0.00118369	0	0	0	0	0	0	0	0	0	0	-0.00237772	-0.00082325	0	0	-0.00259827	0	0	0	0.00217245	0.00119303	-0.00305101	0.00269678	-0.00404581	-0.00518486	0	0	0	0	0	0	0	0	0	0	0	0	0	0	0	0	0	0	0	0	0	0	0	0	0	0	0	0	0	0	0	0	0	0	0	0
0.56870635	0.0014881	-0.00142545	-0.00413374	-0.00336376	0.00171425	-0.0031474	-0.00031375	0.00045436	0.00207678	0.00021737	0	0.00113873	0	0	0	0	0	0	0	0	0	0	-0.00236856	-0.00085324	0	0	-0.00262302	0	0	0	0.00217889	0.00119911	-0.00304294	0.00272529	-0.00406197	-0.00520588	0	0	0	0	0	0	0	0	0	0	0	0	0	0	0	0	0	0	0	0	0	0	0	0	0	0	0	0	0	0	0	0	0	0	0	0
0.57165301	0.0014654	-0.00145087	-0.00414321	-0.00336482	0.00169284	-0.00315453	-0.00032879	0.00043672	0.00215981	0.00016177	0	0.0010908	0	0	0	0	0	0	0	0	0	0	-0.00236146	-0.00088524	0	0	-0.00264774	0	0	0	0.00218467	0.00120436	-0.00303665	0.00275419	-0.00408872	-0.00522749	0	0	0	0	0	0	0	0	0	0	0	0	0	0	0	0	0	0	0	0	0	0	0	0	0	0	0	0	0	0	0	0	0	0	0	0
0.57459967	0.0014398	-0.00147886	-0.00415478	-0.00336773	0.00166873	-0.00316302	-0.00034621	0.00041678	0.00224506	0.0001031	0	0.00104009	0	0	0	0	0	0	0	0	0	0	-0.00235627	-0.00091938	0	0	-0.00267239	0	0	0	0.00218981	0.00120882	-0.00303192	0.00278341	-0.00412361	-0.00524909	0	0	0	0	0	0	0	0	0	0	0	0	0	0	0	0	0	0	0	0	0	0	0	0	0	0	0	0	0	0	0	0	0	0	0	0
0.57754634	0.00141156	-0.00150899	-0.00416813	-0.00337228	0.00164243	-0.00317265	-0.00036588	0.00039496	0.00233207	0.00004169	0	0.00098696	0	0	0	0	0	0	0	0	0	0	-0.00235285	-0.00095568	0	0	-0.00269688	0	0	0	0.00219434	0.00121252	-0.00302858	0.00281279	-0.00416423	-0.00527002	0	0	0	0	0	0	0	0	0	0	0	0	0	0	0	0	0	0	0	0	0	0	0	0	0	0	0	0	0	0	0	0	0	0	0	0
0.58049301	0.00138187	-0.00154071	-0.00418293	-0.00337831	0.00161454	-0.00318322	-0.00038671	0.00037172	0.00242019	-0.00002215	0	0.00093179	0	0	0	0	0	0	0	0	0	0	-0.00235105	-0.00099407	0	0	-0.00272113	0	0	0	0.00219825	0.00121546	-0.00302649	0.00284215	-0.00420853	-0.00527885	0	0	0	0	0	0	0	0	0	0	0	0	0	0	0	0	0	0	0	0	0	0	0	0	0	0	0	0	0	0	0	0	0	0	0	0
0.58343967	0.00135017	-0.00157481	-0.0041989	-0.0033857	0.00158566	-0.00319453	-0.00040852	0.00033168	0.00250872	-0.00008811	0	0.00087485	0	0	0	0	0	0	0	0	0	0	-0.00235075	-0.00103445	0	0	-0.00274505	0	0	0	0.00220154	0.00121766	-0.00302552	0.00287128	-0.00425484	-0.00528596	0	0	0	0	0	0	0	0	0	0	0	0	0	0	0	0	0	0	0	0	0	0	0	0	0	0	0	0	0	0	0	0	0	0	0	0
0.58638633	0.00131894	-0.00160791	-0.0042158	-0.0033944	0.00155641	-0.00320642	-0.00043084	0.0003069	0.0025965	-0.00015567	0	0.00081659	0	0	0	0	0	0	0	0	0	0	-0.00235193	-0.00107651	0	0	-0.00276847	0	0	0	0.00220413	0.00121907	-0.00302569	0.00289982	-0.004302	-0.00529348	0	0	0	0	0	0	0	0	0	0	0	0	0	0	0	0	0	0	0	0	0	0	0	0	0	0	0	0	0	0	0	0	0	0	0	0
0.589333	0.00128802	-0.00164054	-0.00423342	-0.00340445	0.00152745	-0.00321873	-0.00045321	0.00028235	0.00268104	-0.00022353	0	0.00075803	0	0	0	0	0	0	0	0	0	0	-0.00235477	-0.00111935	0	0	-0.00279089	0	0	0	0.00220588	0.00121953	-0.0030272	0.00292698	-0.00434907	-0.00530141	0	0	0	0	0	0	0	0	0	0	0	0	0	0	0	0	0	0	0	0	0	0	0	0	0	0	0	0	0	0	0	0	0	0	0	0
