# Supplementary material for: Computational modelling of muscle fibre operating ranges in the hindlimb of a small ground bird (Eudromia elegans), with implications for modelling locomotion in extinct species
Source: PLoS Comput Biol. 2021 Apr 1;17(4):e1008843. doi: 10.1371/journal.pcbi.1008843 (PMC8016346; doi:10.1371/journal.pcbi.1008843)
Supplement: S1 Code. MATLAB code used for (a) processing raw forceplate data, (b) performing the tracking simulations, (c) performing the inverse simulation, and (d) performing the static simulations — (ZIP) [file pcbi.1008843.s007.zip › Inverse Simulation/Walking/MuscleAnalysis/Tinamou_Walk_Kinematics_MuscleAnalysis_MomentArm_L_knee_extension.sto]

MomentArm_L_knee_extension
version=1
nRows=201
nColumns=73
inDegrees=no

"This analysis gathers basic information about muscles during a simulation (e.g., forces, tendon lenghts, moment arms, etc)."
"Units are S.I. units (second, meters, Newtons, ...)"
Angles are in degrees.

endheader
time	L_IC	L_ILPR	L_ILPOa	L_ILPOp	L_AMB	L_FMTL	L_FMTI	L_FMTM	L_ILFB	L_FCLP	L_FCLA	L_FCM	L_IFE	L_ITCr	L_ITM	L_ITCaa	L_ITCap	L_ISF	L_OM	L_OL	L_CFP	L_PIFML	L_GL	L_GI	L_GM	L_FL	L_TCf	L_TCt	L_EDL	L_FDL	L_FHL	L_FP2	L_FPP2	L_FP3	L_FPP3	L_FP4	R_IC	R_ILPR	R_ILPOa	R_ILPOp	R_AMB	R_FMTL	R_FMTI	R_FMTM	R_ILFB	R_FCLP	R_FCLA	R_FCM	R_IFE	R_ITCr	R_ITM	R_ITCaa	R_ITCap	R_ISF	R_OM	R_OL	R_CFP	R_PIFML	R_GL	R_GI	R_GM	R_FL	R_TCf	R_TCt	R_EDL	R_FDL	R_FHL	R_FP2	R_FPP2	R_FP3	R_FPP3	R_FP4
0	0.00610963	0.0056505	-0.00031577	-0.00153417	0.00463553	0.00001346	0.0043622	0.004487	-0.01558649	-0.01018201	0	-0.01064885	0	0	0	0	0	0	0	0	0	0	-0.00405168	-0.00774284	0	0	0.00364028	0	0	0	-0.00315613	-0.00329594	-0.00282707	-0.00448141	-0.00120081	0.0009668	0	0	0	0	0	0	0	0	0	0	0	0	0	0	0	0	0	0	0	0	0	0	0	0	0	0	0	0	0	0	0	0	0	0	0	0
0.00294666	0.00611986	0.0056607	-0.00031561	-0.00153363	0.00464508	0.00001353	0.00436867	0.00449484	-0.01559528	-0.01022096	0	-0.01069625	0	0	0	0	0	0	0	0	0	0	-0.00402825	-0.0077904	0	0	0.00364398	0	0	0	-0.00314526	-0.0032845	-0.00281151	-0.00447372	-0.00117335	0.00098015	0	0	0	0	0	0	0	0	0	0	0	0	0	0	0	0	0	0	0	0	0	0	0	0	0	0	0	0	0	0	0	0	0	0	0	0
0.00589333	0.00613039	0.00567199	-0.00031586	-0.00153517	0.00465479	0.00001368	0.00437512	0.00450281	-0.01561174	-0.01026324	0	-0.01074737	0	0	0	0	0	0	0	0	0	0	-0.00399818	-0.00784343	0	0	0.00365331	0	0	0	-0.00313206	-0.00327045	-0.00279133	-0.00446601	-0.00113981	0.00100146	0	0	0	0	0	0	0	0	0	0	0	0	0	0	0	0	0	0	0	0	0	0	0	0	0	0	0	0	0	0	0	0	0	0	0	0
0.00883999	0.00614107	0.00568419	-0.00031651	-0.00153864	0.00466453	0.0000139	0.00438149	0.00451084	-0.01563494	-0.0103072	0	-0.0108007	0	0	0	0	0	0	0	0	0	0	-0.003962	-0.00790069	0	0	0.00366762	0	0	0	-0.00311662	-0.00325392	-0.00276696	-0.00445817	-0.00110084	0.00103	0	0	0	0	0	0	0	0	0	0	0	0	0	0	0	0	0	0	0	0	0	0	0	0	0	0	0	0	0	0	0	0	0	0	0	0
0.01178666	0.00615168	0.00569702	-0.00031751	-0.0015439	0.00467411	0.00001418	0.00438769	0.00451877	-0.01566396	-0.01035604	0	-0.01085501	0	0	0	0	0	0	0	0	0	0	-0.00392014	-0.0079611	0	0	0.00368622	0	0	0	-0.00309906	-0.00323503	-0.0027387	-0.00445004	-0.00105698	0.00106571	0	0	0	0	0	0	0	0	0	0	0	0	0	0	0	0	0	0	0	0	0	0	0	0	0	0	0	0	0	0	0	0	0	0	0	0
0.01473332	0.00616178	0.00571013	-0.00031879	-0.00155049	0.00468324	0.00001451	0.00439362	0.00452639	-0.01569661	-0.01042641	0	-0.01090843	0	0	0	0	0	0	0	0	0	0	-0.00387397	-0.00802266	0	0	0.00370758	0	0	0	-0.0030798	-0.00321428	-0.00270751	-0.00444145	-0.00100961	0.00110632	0	0	0	0	0	0	0	0	0	0	0	0	0	0	0	0	0	0	0	0	0	0	0	0	0	0	0	0	0	0	0	0	0	0	0	0
0.01767999	0.00617157	0.00572289	-0.00032026	-0.00155809	0.00469167	0.00001487	0.00439914	0.00453351	-0.01573145	-0.0104955	0	-0.01095968	0	0	0	0	0	0	0	0	0	0	-0.00382458	-0.0080839	0	0	0.00373061	0	0	0	-0.00305925	-0.00319209	-0.00267407	-0.00443236	-0.00095985	0.00115058	0	0	0	0	0	0	0	0	0	0	0	0	0	0	0	0	0	0	0	0	0	0	0	0	0	0	0	0	0	0	0	0	0	0	0	0
0.02062666	0.00618029	0.00573446	-0.0003219	-0.00156648	0.00469922	0.00001526	0.00440417	0.00453997	-0.0157676	-0.01056224	0	-0.01100794	0	0	0	0	0	0	0	0	0	0	-0.00377273	-0.00814382	0	0	0.00375454	0	0	0	-0.0030377	-0.00316879	-0.00263881	-0.0044228	-0.00090867	0.00119795	0	0	0	0	0	0	0	0	0	0	0	0	0	0	0	0	0	0	0	0	0	0	0	0	0	0	0	0	0	0	0	0	0	0	0	0
0.02357332	0.006188	0.00574633	-0.00032368	-0.00157557	0.00470573	0.00001567	0.00440863	0.00454565	-0.01580478	-0.01062615	0	-0.01105291	0	0	0	0	0	0	0	0	0	0	-0.00371874	-0.00820199	0	0	0.00377897	0	0	0	-0.0030153	-0.00314455	-0.00260185	-0.00441281	-0.00085677	0.00124833	0	0	0	0	0	0	0	0	0	0	0	0	0	0	0	0	0	0	0	0	0	0	0	0	0	0	0	0	0	0	0	0	0	0	0	0
0.02651998	0.00619465	0.00575684	-0.0003256	-0.00158534	0.00471114	0.00001609	0.0044125	0.0045505	-0.01584314	-0.01068726	0	-0.01109464	0	0	0	0	0	0	0	0	0	0	-0.00366252	-0.00825842	0	0	0.00380373	0	0	0	-0.00299207	-0.00311936	-0.00256299	-0.00440242	-0.00080466	0.00130199	0	0	0	0	0	0	0	0	0	0	0	0	0	0	0	0	0	0	0	0	0	0	0	0	0	0	0	0	0	0	0	0	0	0	0	0
0.02946665	0.00620017	0.0057665	-0.00032768	-0.00159585	0.0047154	0.00001654	0.00441575	0.0045545	-0.01588298	-0.01074589	0	-0.01113337	0	0	0	0	0	0	0	0	0	0	-0.00360367	-0.00831339	0	0	0.00382875	0	0	0	-0.00296788	-0.00309307	-0.00252184	-0.0043916	-0.00075266	0.00136026	0	0	0	0	0	0	0	0	0	0	0	0	0	0	0	0	0	0	0	0	0	0	0	0	0	0	0	0	0	0	0	0	0	0	0	0
0.03241331	0.00620472	0.00577542	-0.00032992	-0.0016072	0.00471855	0.00001702	0.00441843	0.00455768	-0.01592484	-0.0108027	0	-0.01116954	0	0	0	0	0	0	0	0	0	0	-0.00354133	-0.00836754	0	0	0.0038541	0	0	0	-0.00294238	-0.0030653	-0.00247771	-0.00438018	-0.00070087	0.00142344	0	0	0	0	0	0	0	0	0	0	0	0	0	0	0	0	0	0	0	0	0	0	0	0	0	0	0	0	0	0	0	0	0	0	0	0
0.03535998	0.00620836	0.00578383	-0.00033236	-0.0016196	0.00472065	0.00001754	0.00442061	0.00456011	-0.01596959	-0.0108588	0	-0.01120377	0	0	0	0	0	0	0	0	0	0	-0.00347392	-0.00842197	0	0	0.00387999	0	0	0	-0.00291496	-0.00303536	-0.00242938	-0.00436783	-0.00064893	0.00149288	0	0	0	0	0	0	0	0	0	0	0	0	0	0	0	0	0	0	0	0	0	0	0	0	0	0	0	0	0	0	0	0	0	0	0	0
0.03830665	0.0062113	0.00579217	-0.00033508	-0.00163342	0.00472184	0.00001811	0.00442241	0.00456194	-0.01601857	-0.01091575	0	-0.01123674	0	0	0	0	0	0	0	0	0	0	-0.00339884	-0.00847831	0	0	0.00390684	0	0	0	-0.00288451	-0.00300205	-0.00237497	-0.00435394	-0.00059596	0.00157061	0	0	0	0	0	0	0	0	0	0	0	0	0	0	0	0	0	0	0	0	0	0	0	0	0	0	0	0	0	0	0	0	0	0	0	0
0.04125331	0.00621399	0.00580125	-0.00033817	-0.00164926	0.00472244	0.00001876	0.0044241	0.00456351	-0.01607431	-0.01097545	0	-0.01126895	0	0	0	0	0	0	0	0	0	0	-0.00331197	-0.00853885	0	0	0.00393548	0	0	0	-0.00284926	-0.00296343	-0.00231159	-0.00433762	-0.00054075	0.00165985	0	0	0	0	0	0	0	0	0	0	0	0	0	0	0	0	0	0	0	0	0	0	0	0	0	0	0	0	0	0	0	0	0	0	0	0
0.04419998	0.00621704	0.00581221	-0.00034172	-0.0016677	0.00472297	0.00001953	0.0044261	0.00456535	-0.0161395	-0.01103906	0	-0.01129987	0	0	0	0	0	0	0	0	0	0	-0.0032088	-0.00860549	0	0	0.00396646	0	0	0	-0.00280716	-0.00291724	-0.00223619	-0.00431771	-0.00048259	0.00176334	0	0	0	0	0	0	0	0	0	0	0	0	0	0	0	0	0	0	0	0	0	0	0	0	0	0	0	0	0	0	0	0	0	0	0	0
0.04714664	0.00622108	0.00582633	-0.00034582	-0.0016894	0.00472387	0.00002045	0.00442886	0.00456796	-0.01621649	-0.0111081	0	-0.0113284	0	0	0	0	0	0	0	0	0	0	-0.00308223	-0.00868079	0	0	0.00399998	0	0	0	-0.00275494	-0.00285995	-0.00214382	-0.00429192	-0.0004194	0.00188476	0	0	0	0	0	0	0	0	0	0	0	0	0	0	0	0	0	0	0	0	0	0	0	0	0	0	0	0	0	0	0	0	0	0	0	0
0.0500933	0.00622599	0.0058433	-0.00035024	-0.00171322	0.00472502	0.00002147	0.00443249	0.00457132	-0.01629922	-0.01117919	0	-0.01135104	0	0	0	0	0	0	0	0	0	0	-0.00293324	-0.00876176	0	0	0.00403253	0	0	0	-0.00269258	-0.00279155	-0.00203514	-0.00425857	-0.00035215	0.00201841	0	0	0	0	0	0	0	0	0	0	0	0	0	0	0	0	0	0	0	0	0	0	0	0	0	0	0	0	0	0	0	0	0	0	0	0
0.05303997	0.00623109	0.00586155	-0.0003545	-0.0017368	0.00472605	0.00002252	0.0044365	0.00457499	-0.01637683	-0.01124586	0	-0.01136431	0	0	0	0	0	0	0	0	0	0	-0.00277203	-0.00884137	0	0	0.00405959	0	0	0	-0.00262411	-0.00271647	-0.00191743	-0.00421831	-0.00028474	0.00215174	0	0	0	0	0	0	0	0	0	0	0	0	0	0	0	0	0	0	0	0	0	0	0	0	0	0	0	0	0	0	0	0	0	0	0	0
0.05598663	0.00623633	0.00588013	-0.00035841	-0.00175889	0.00472681	0.00002354	0.00444109	0.00457824	-0.01644341	-0.01130526	0	-0.01136727	0	0	0	0	0	0	0	0	0	0	-0.00260536	-0.00891617	0	0	0.00407958	0	0	0	-0.0025523	-0.00263776	-0.00179553	-0.00417201	-0.0002189	0.00227818	0	0	0	0	0	0	0	0	0	0	0	0	0	0	0	0	0	0	0	0	0	0	0	0	0	0	0	0	0	0	0	0	0	0	0	0
0.0589333	0.00624106	0.00589885	-0.00036184	-0.00177891	0.00472729	0.00002449	0.00444591	0.00458198	-0.01649593	-0.01135637	0	-0.01136037	0	0	0	0	0	0	0	0	0	0	-0.00243819	-0.00898458	0	0	0.00409245	0	0	0	-0.00247929	-0.00255775	-0.0016731	-0.00412079	-0.00015562	0.00239419	0	0	0	0	0	0	0	0	0	0	0	0	0	0	0	0	0	0	0	0	0	0	0	0	0	0	0	0	0	0	0	0	0	0	0	0
0.06187996	0.00624567	0.00591674	-0.00036479	-0.00179665	0.00472758	0.00002537	0.00445089	0.00458566	-0.01653333	-0.01139927	0	-0.01134467	0	0	0	0	0	0	0	0	0	0	-0.00227389	-0.00904625	0	0	0.00409895	0	0	0	-0.00240659	-0.00247811	-0.00155269	-0.00406579	-0.00009551	0.00249155	0	0	0	0	0	0	0	0	0	0	0	0	0	0	0	0	0	0	0	0	0	0	0	0	0	0	0	0	0	0	0	0	0	0	0	0
0.06482663	0.00625014	0.00593406	-0.00036729	-0.00181218	0.00472783	0.00002617	0.00445602	0.00458935	-0.01655581	-0.01143454	0	-0.01132136	0	0	0	0	0	0	0	0	0	0	-0.00211454	-0.00910146	0	0	0.00410018	0	0	0	-0.00233517	-0.00239991	-0.00143596	-0.00400802	-0.00003894	0.00257679	0	0	0	0	0	0	0	0	0	0	0	0	0	0	0	0	0	0	0	0	0	0	0	0	0	0	0	0	0	0	0	0	0	0	0	0
0.06777329	0.00625462	0.0059506	-0.00036939	-0.00182568	0.00472822	0.0000269	0.00446133	0.00459313	-0.01656425	-0.01146287	0	-0.01129144	0	0	0	0	0	0	0	0	0	0	-0.00196118	-0.00915081	0	0	0.00409728	0	0	0	-0.00226552	-0.00232371	-0.00132387	-0.00394828	0.00001389	0.00265285	0	0	0	0	0	0	0	0	0	0	0	0	0	0	0	0	0	0	0	0	0	0	0	0	0	0	0	0	0	0	0	0	0	0	0	0
0.07071996	0.00625921	0.00596683	-0.00037112	-0.0018373	0.00473023	0.00002755	0.00446683	0.0045971	-0.01655976	-0.01148485	0	-0.01125593	0	0	0	0	0	0	0	0	0	0	-0.00181515	-0.0091947	0	0	0.00409131	0	0	0	-0.00219829	-0.00225023	-0.00121756	-0.00388753	0.00006261	0.00272009	0	0	0	0	0	0	0	0	0	0	0	0	0	0	0	0	0	0	0	0	0	0	0	0	0	0	0	0	0	0	0	0	0	0	0	0
0.07366662	0.00626395	0.00598238	-0.00037253	-0.00184715	0.00473131	0.00002813	0.00447248	0.0046013	-0.01654373	-0.01150101	0	-0.01121608	0	0	0	0	0	0	0	0	0	0	-0.00167816	-0.0092334	0	0	0.00408326	0	0	0	-0.0021343	-0.00218038	-0.00111841	-0.00382699	0.00010671	0.00277867	0	0	0	0	0	0	0	0	0	0	0	0	0	0	0	0	0	0	0	0	0	0	0	0	0	0	0	0	0	0	0	0	0	0	0	0
0.07661329	0.00626891	0.00599683	-0.00037365	-0.00185537	0.00473288	0.00002863	0.00447827	0.00460575	-0.01651796	-0.01151197	0	-0.01117309	0	0	0	0	0	0	0	0	0	0	-0.00155142	-0.00926725	0	0	0.00407408	0	0	0	-0.00207419	-0.00211487	-0.00102748	-0.00376773	0.00014586	0.00282903	0	0	0	0	0	0	0	0	0	0	0	0	0	0	0	0	0	0	0	0	0	0	0	0	0	0	0	0	0	0	0	0	0	0	0	0
0.07955996	0.00627412	0.00601086	-0.00037453	-0.00186211	0.00473505	0.00002907	0.00448417	0.00461049	-0.01648454	-0.01151839	0	-0.01112816	0	0	0	0	0	0	0	0	0	0	-0.00143596	-0.00929662	0	0	0.00406461	0	0	0	-0.0020185	-0.0020543	-0.0009456	-0.00371082	0.00017982	0.00287163	0	0	0	0	0	0	0	0	0	0	0	0	0	0	0	0	0	0	0	0	0	0	0	0	0	0	0	0	0	0	0	0	0	0	0	0
0.08250662	0.00627958	0.00602398	-0.00037519	-0.00186751	0.00473793	0.00002944	0.00449015	0.00461553	-0.01644576	-0.01152094	0	-0.01108258	0	0	0	0	0	0	0	0	0	0	-0.00133267	-0.00932183	0	0	0.00405559	0	0	0	-0.00196772	-0.00199923	-0.00087351	-0.00365726	0.00020844	0.00290696	0	0	0	0	0	0	0	0	0	0	0	0	0	0	0	0	0	0	0	0	0	0	0	0	0	0	0	0	0	0	0	0	0	0	0	0
0.08545329	0.0062853	0.0060361	-0.00037567	-0.00187167	0.00474142	0.00002974	0.00449614	0.00462085	-0.0164041	-0.01152034	0	-0.01103767	0	0	0	0	0	0	0	0	0	0	-0.00124244	-0.00934319	0	0	0.00404766	0	0	0	-0.00192237	-0.00195022	-0.00081187	-0.00360806	0.00023162	0.00293545	0	0	0	0	0	0	0	0	0	0	0	0	0	0	0	0	0	0	0	0	0	0	0	0	0	0	0	0	0	0	0	0	0	0	0	0
0.08839995	0.00629121	0.00604712	-0.00037599	-0.0018747	0.00474556	0.00002998	0.00450208	0.00462641	-0.01636217	-0.01151737	0	-0.01099488	0	0	0	0	0	0	0	0	0	0	-0.00116615	-0.00936095	0	0	0.00404136	0	0	0	-0.00188298	-0.00190785	-0.0007613	-0.00356424	0.00024934	0.00295746	0	0	0	0	0	0	0	0	0	0	0	0	0	0	0	0	0	0	0	0	0	0	0	0	0	0	0	0	0	0	0	0	0	0	0	0
0.09134662	0.00629725	0.00605691	-0.00037617	-0.00187665	0.00475031	0.00003015	0.00450788	0.00463215	-0.01632265	-0.01151282	0	-0.01095575	0	0	0	0	0	0	0	0	0	0	-0.00110476	-0.00937537	0	0	0.00403712	0	0	0	-0.00185012	-0.00187272	-0.00072245	-0.00352681	0.00026158	0.00297327	0	0	0	0	0	0	0	0	0	0	0	0	0	0	0	0	0	0	0	0	0	0	0	0	0	0	0	0	0	0	0	0	0	0	0	0
0.09429328	0.00630333	0.00606534	-0.00037622	-0.00187757	0.00475563	0.00003027	0.00451342	0.00463795	-0.01628819	-0.01150753	0	-0.01092191	0	0	0	0	0	0	0	0	0	0	-0.00105928	-0.00938661	0	0	0.00403529	0	0	0	-0.00182439	-0.00184551	-0.00069595	-0.00349681	0.00026839	0.00298305	0	0	0	0	0	0	0	0	0	0	0	0	0	0	0	0	0	0	0	0	0	0	0	0	0	0	0	0	0	0	0	0	0	0	0	0
0.09723994	0.00630933	0.0060723	-0.00037614	-0.0018775	0.0047614	0.00003032	0.00451858	0.00464373	-0.01626129	-0.01150229	0	-0.01089496	0	0	0	0	0	0	0	0	0	0	-0.00103073	-0.00939483	0	0	0.00403611	0	0	0	-0.00180642	-0.00182686	-0.00068237	-0.00347522	0.00026991	0.0029869	0	0	0	0	0	0	0	0	0	0	0	0	0	0	0	0	0	0	0	0	0	0	0	0	0	0	0	0	0	0	0	0	0	0	0	0
0.10018661	0.00631514	0.00607768	-0.00037595	-0.00187644	0.00476755	0.00003031	0.00452324	0.00464934	-0.01624399	-0.01149783	0	-0.0108764	0	0	0	0	0	0	0	0	0	0	-0.00102002	-0.00940011	0	0	0.00403967	0	0	0	-0.00179677	-0.00181739	-0.00068222	-0.0034629	0.00026636	0.00298484	0	0	0	0	0	0	0	0	0	0	0	0	0	0	0	0	0	0	0	0	0	0	0	0	0	0	0	0	0	0	0	0	0	0	0	0
0.10313327	0.00632064	0.0060814	-0.00037563	-0.00187438	0.00477394	0.00003024	0.00452728	0.00465466	-0.01623772	-0.01149469	0	-0.01086743	0	0	0	0	0	0	0	0	0	0	-0.0010279	-0.00940244	0	0	0.00404597	0	0	0	-0.00179593	-0.00181758	-0.00069582	-0.00346054	0.00025811	0.00297679	0	0	0	0	0	0	0	0	0	0	0	0	0	0	0	0	0	0	0	0	0	0	0	0	0	0	0	0	0	0	0	0	0	0	0	0
0.10607994	0.00632572	0.0060834	-0.00037517	-0.00187133	0.00478045	0.0000301	0.00453059	0.00465958	-0.01624313	-0.01149315	0	-0.01086888	0	0	0	0	0	0	0	0	0	0	-0.00105489	-0.00940172	0	0	0.00405482	0	0	0	-0.00180427	-0.00182781	-0.00072331	-0.00346858	0.00024569	0.00296262	0	0	0	0	0	0	0	0	0	0	0	0	0	0	0	0	0	0	0	0	0	0	0	0	0	0	0	0	0	0	0	0	0	0	0	0
0.1090266	0.00633023	0.00608365	-0.00037458	-0.00186723	0.00478697	0.00002989	0.00453308	0.00466397	-0.01625994	-0.0114932	0	-0.01088103	0	0	0	0	0	0	0	0	0	0	-0.00110122	-0.00939772	0	0	0.00406592	0	0	0	-0.00182197	-0.00184825	-0.00076463	-0.00348717	0.00022977	0.00294209	0	0	0	0	0	0	0	0	0	0	0	0	0	0	0	0	0	0	0	0	0	0	0	0	0	0	0	0	0	0	0	0	0	0	0	0
0.11197327	0.00633418	0.00608216	-0.00037384	-0.00186207	0.00479337	0.00002962	0.00453467	0.00466774	-0.01628701	-0.01149443	0	-0.01090364	0	0	0	0	0	0	0	0	0	0	-0.00116683	-0.00939006	0	0	0.00407883	0	0	0	-0.00184909	-0.00187893	-0.00081951	-0.0035162	0.00021118	0.00291492	0	0	0	0	0	0	0	0	0	0	0	0	0	0	0	0	0	0	0	0	0	0	0	0	0	0	0	0	0	0	0	0	0	0	0	0
0.11491994	0.00633743	0.00607894	-0.00037292	-0.00185579	0.00479952	0.00002928	0.0045353	0.00467078	-0.01632239	-0.0114961	0	-0.01093587	0	0	0	0	0	0	0	0	0	0	-0.00125142	-0.0093782	0	0	0.00409297	0	0	0	-0.00188553	-0.00191969	-0.00088749	-0.00355528	0.00019089	0.0028807	0	0	0	0	0	0	0	0	0	0	0	0	0	0	0	0	0	0	0	0	0	0	0	0	0	0	0	0	0	0	0	0	0	0	0	0
0.1178666	0.00633993	0.0060743	-0.0003718	-0.00184833	0.00480531	0.00002887	0.00453495	0.00467303	-0.01636349	-0.01149708	0	-0.01097633	0	0	0	0	0	0	0	0	0	0	-0.00135446	-0.00936144	0	0	0.00410767	0	0	0	-0.00193106	-0.00197024	-0.00096794	-0.00360373	0.00016983	0.00283895	0	0	0	0	0	0	0	0	0	0	0	0	0	0	0	0	0	0	0	0	0	0	0	0	0	0	0	0	0	0	0	0	0	0	0	0
0.12081326	0.0063416	0.00606768	-0.00037047	-0.0018396	0.00481061	0.0000284	0.00453359	0.0046744	-0.01640727	-0.01149594	0	-0.01102312	0	0	0	0	0	0	0	0	0	0	-0.00147514	-0.00933897	0	0	0.00412214	0	0	0	-0.00198529	-0.00203014	-0.0010601	-0.00366068	0.00014874	0.00278911	0	0	0	0	0	0	0	0	0	0	0	0	0	0	0	0	0	0	0	0	0	0	0	0	0	0	0	0	0	0	0	0	0	0	0	0
0.12375993	0.00634239	0.00605937	-0.0003689	-0.00182951	0.00481532	0.00002784	0.00453122	0.00467487	-0.01645036	-0.01149099	0	-0.01107385	0	0	0	0	0	0	0	0	0	0	-0.00161239	-0.00930985	0	0	0.00413548	0	0	0	-0.0020477	-0.00209876	-0.001163	-0.00372495	0.0001277	0.00273055	0	0	0	0	0	0	0	0	0	0	0	0	0	0	0	0	0	0	0	0	0	0	0	0	0	0	0	0	0	0	0	0	0	0	0	0
0.1267066	0.00634225	0.00604954	-0.00036705	-0.00181797	0.00481933	0.00002722	0.00452786	0.00467437	-0.01648929	-0.01148034	0	-0.01112571	0	0	0	0	0	0	0	0	0	0	-0.00176483	-0.00927308	0	0	0.00414671	0	0	0	-0.00211757	-0.00217529	-0.0012755	-0.00379514	0.00010538	0.00266266	0	0	0	0	0	0	0	0	0	0	0	0	0	0	0	0	0	0	0	0	0	0	0	0	0	0	0	0	0	0	0	0	0	0	0	0
0.12965326	0.00634113	0.00603792	-0.0003649	-0.00180485	0.00482251	0.00002652	0.00452356	0.00467291	-0.01652064	-0.01146201	0	-0.01117561	0	0	0	0	0	0	0	0	0	0	-0.00193072	-0.00922769	0	0	0.00415476	0	0	0	-0.00219401	-0.00225875	-0.00139627	-0.00386964	0.00007816	0.0025848	0	0	0	0	0	0	0	0	0	0	0	0	0	0	0	0	0	0	0	0	0	0	0	0	0	0	0	0	0	0	0	0	0	0	0	0
0.13259992	0.006339	0.00602468	-0.0003624	-0.00179004	0.00482475	0.00002574	0.00451839	0.00467046	-0.01654116	-0.01143405	0	-0.01122034	0	0	0	0	0	0	0	0	0	0	-0.00210805	-0.00917272	0	0	0.00415848	0	0	0	-0.00227596	-0.00234796	-0.00152382	-0.00394664	0.00004008	0.002491	0	0	0	0	0	0	0	0	0	0	0	0	0	0	0	0	0	0	0	0	0	0	0	0	0	0	0	0	0	0	0	0	0	0	0	0
0.13554659	0.00633578	0.00600982	-0.00035954	-0.00177342	0.0048255	0.00002489	0.0045124	0.00466702	-0.01654791	-0.01139462	0	-0.01125669	0	0	0	0	0	0	0	0	0	0	-0.00229454	-0.00910731	0	0	0.00415664	0	0	0	-0.00236221	-0.00244162	-0.00165652	-0.00402425	-0.00001501	0.00238343	0	0	0	0	0	0	0	0	0	0	0	0	0	0	0	0	0	0	0	0	0	0	0	0	0	0	0	0	0	0	0	0	0	0	0	0
0.13849325	0.00633143	0.00599315	-0.00035627	-0.00175485	0.00482553	0.00002396	0.00450571	0.0046626	-0.01653838	-0.01134203	0	-0.01128159	0	0	0	0	0	0	0	0	0	0	-0.00248774	-0.00903068	0	0	0.00414796	0	0	0	-0.00245146	-0.00253831	-0.00179273	-0.00410053	-0.00009039	0.00226379	0	0	0	0	0	0	0	0	0	0	0	0	0	0	0	0	0	0	0	0	0	0	0	0	0	0	0	0	0	0	0	0	0	0	0	0
0.14143992	0.00632587	0.00597507	-0.00035256	-0.00173422	0.00482424	0.00002295	0.0044984	0.00465722	-0.01651048	-0.01127485	0	-0.01129225	0	0	0	0	0	0	0	0	0	0	-0.00268511	-0.00894222	0	0	0.00413108	0	0	0	-0.00254231	-0.00263654	-0.00193075	-0.00417355	-0.00018563	0.00213215	0	0	0	0	0	0	0	0	0	0	0	0	0	0	0	0	0	0	0	0	0	0	0	0	0	0	0	0	0	0	0	0	0	0	0	0
0.14438659	0.006319	0.00595544	-0.00034836	-0.00171137	0.00482153	0.00002186	0.0044907	0.00465242	-0.01646257	-0.0111919	0	-0.01128623	0	0	0	0	0	0	0	0	0	0	-0.00288405	-0.00884143	0	0	0.00410459	0	0	0	-0.00263331	-0.00273479	-0.00206896	-0.00424148	-0.00029762	0.00198851	0	0	0	0	0	0	0	0	0	0	0	0	0	0	0	0	0	0	0	0	0	0	0	0	0	0	0	0	0	0	0	0	0	0	0	0
0.14733325	0.00631083	0.00593421	-0.00034366	-0.00168619	0.00481726	0.00002069	0.00448255	0.00464514	-0.01639343	-0.01109228	0	-0.0112615	0	0	0	0	0	0	0	0	0	0	-0.00308201	-0.008728	0	0	0.00406698	0	0	0	-0.00272301	-0.00283153	-0.00220577	-0.00430264	-0.00042234	0.00183318	0	0	0	0	0	0	0	0	0	0	0	0	0	0	0	0	0	0	0	0	0	0	0	0	0	0	0	0	0	0	0	0	0	0	0	0
0.15027992	0.00630122	0.00591141	-0.00033841	-0.00165854	0.00481135	0.00001944	0.00447414	0.00463696	-0.01630228	-0.01097543	0	-0.0112165	0	0	0	0	0	0	0	0	0	0	-0.00327648	-0.00860179	0	0	0.00401665	0	0	0	-0.00280993	-0.00292523	-0.00233969	-0.00435548	-0.00055579	0.00166664	0	0	0	0	0	0	0	0	0	0	0	0	0	0	0	0	0	0	0	0	0	0	0	0	0	0	0	0	0	0	0	0	0	0	0	0
0.15322658	0.00629011	0.0058871	-0.00033257	-0.00162832	0.0048037	0.00001811	0.00446561	0.00462792	-0.0161887	-0.01084111	0	-0.01115016	0	0	0	0	0	0	0	0	0	0	-0.00346505	-0.00846287	0	0	0.00395191	0	0	0	-0.00289266	-0.00301443	-0.0024693	-0.0043987	-0.00069434	0.00148969	0	0	0	0	0	0	0	0	0	0	0	0	0	0	0	0	0	0	0	0	0	0	0	0	0	0	0	0	0	0	0	0	0	0	0	0
0.15617325	0.00627743	0.00586121	-0.00032613	-0.00159543	0.00479425	0.00001671	0.0044571	0.00461809	-0.01605264	-0.01068948	0	-0.01106199	0	0	0	0	0	0	0	0	0	0	-0.00364547	-0.00831154	0	0	0.003871	0	0	0	-0.00296984	-0.00309776	-0.00259331	-0.00443119	-0.00083497	0.00130415	0	0	0	0	0	0	0	0	0	0	0	0	0	0	0	0	0	0	0	0	0	0	0	0	0	0	0	0	0	0	0	0	0	0	0	0
0.15911991	0.00626315	0.00583382	-0.00031905	-0.00155981	0.00478298	0.00001524	0.00444874	0.00460754	-0.01589446	-0.01052107	0	-0.01095203	0	0	0	0	0	0	0	0	0	0	-0.00381575	-0.00814836	0	0	0.00377209	0	0	0	-0.00304025	-0.00317395	-0.00271055	-0.00445218	-0.00097517	0.00110883	0	0	0	0	0	0	0	0	0	0	0	0	0	0	0	0	0	0	0	0	0	0	0	0	0	0	0	0	0	0	0	0	0	0	0	0
0.16206657	0.00624726	0.00580499	-0.00031131	-0.00152142	0.00476988	0.00001369	0.00444069	0.00459634	-0.01571483	-0.01033674	0	-0.01082084	0	0	0	0	0	0	0	0	0	0	-0.00397415	-0.00797409	0	0	0.0036533	0	0	0	-0.00310283	-0.00324195	-0.00282002	-0.00446114	-0.00111293	0.00090734	0	0	0	0	0	0	0	0	0	0	0	0	0	0	0	0	0	0	0	0	0	0	0	0	0	0	0	0	0	0	0	0	0	0	0	0
0.16501324	0.00622969	0.00577492	-0.00030291	-0.00148025	0.00475501	0.00001209	0.00443307	0.00458458	-0.01551479	-0.01014708	0	-0.01066949	0	0	0	0	0	0	0	0	0	0	-0.00411928	-0.00778972	0	0	0.00351281	0	0	0	-0.00315674	-0.00330091	-0.00292088	-0.0044579	-0.00124664	0.00070254	0	0	0	0	0	0	0	0	0	0	0	0	0	0	0	0	0	0	0	0	0	0	0	0	0	0	0	0	0	0	0	0	0	0	0	0
0.1679599	0.0062106	0.00574361	-0.00029384	-0.00143632	0.00473846	0.00001042	0.00442599	0.00457237	-0.01529569	-0.01000689	0	-0.0104995	0	0	0	0	0	0	0	0	0	0	-0.00425009	-0.00759644	0	0	0.00334887	0	0	0	-0.00320136	-0.00335021	-0.0030125	-0.00444257	-0.001375	0.00049655	0	0	0	0	0	0	0	0	0	0	0	0	0	0	0	0	0	0	0	0	0	0	0	0	0	0	0	0	0	0	0	0	0	0	0	0
0.17090657	0.00619001	0.00571122	-0.0002841	-0.00138971	0.00472039	0.0000087	0.0044196	0.00455983	-0.01505921	-0.00985904	0	-0.01031281	0	0	0	0	0	0	0	0	0	0	-0.0043659	-0.00739565	0	0	0.00316005	0	0	0	-0.00323632	-0.00338948	-0.00309441	-0.00441556	-0.001497	0.00028961	0	0	0	0	0	0	0	0	0	0	0	0	0	0	0	0	0	0	0	0	0	0	0	0	0	0	0	0	0	0	0	0	0	0	0	0
0.17385323	0.00616804	0.00567789	-0.00027371	-0.00134056	0.00470098	0.00000694	0.00441398	0.00454709	-0.01480739	-0.00970548	0	-0.01011176	0	0	0	0	0	0	0	0	0	0	-0.00446634	-0.00718898	0	0	0.00294537	0	0	0	-0.00326151	-0.00341862	-0.00316631	-0.00437757	-0.00161183	0.00008274	0	0	0	0	0	0	0	0	0	0	0	0	0	0	0	0	0	0	0	0	0	0	0	0	0	0	0	0	0	0	0	0	0	0	0	0
0.1767999	0.0061449	0.00563873	-0.0002627	-0.00128905	0.00468047	0.00000514	0.00440923	0.00453428	-0.01454263	-0.00954776	0	-0.00989908	0	0	0	0	0	0	0	0	0	0	-0.00455138	-0.00697828	0	0	0.00270468	0	0	0	-0.00327708	-0.00343776	-0.00322806	-0.00432954	-0.00171881	-0.00012163	0	0	0	0	0	0	0	0	0	0	0	0	0	0	0	0	0	0	0	0	0	0	0	0	0	0	0	0	0	0	0	0	0	0	0	0
0.17974656	0.00611694	0.00560373	-0.00025114	-0.0012355	0.00465913	0.00000333	0.00440543	0.00452154	-0.01426777	-0.0093877	0	-0.00973015	0	0	0	0	0	0	0	0	0	0	-0.00462129	-0.00676565	0	0	0.00243896	0	0	0	-0.00328343	-0.00344731	-0.00327971	-0.0042727	-0.00181743	-0.00032162	0	0	0	0	0	0	0	0	0	0	0	0	0	0	0	0	0	0	0	0	0	0	0	0	0	0	0	0	0	0	0	0	0	0	0	0
0.18269323	0.00609171	0.00556854	-0.0002391	-0.0011803	0.0047326	0.00000151	0.0044026	0.00450901	-0.01398612	-0.00922729	0	-0.00957809	0	0	0	0	0	0	0	0	0	0	-0.00467668	-0.00655348	0	0	0.00215078	0	0	0	-0.00328123	-0.00344794	-0.00332147	-0.0042085	-0.00190728	-0.00051612	0	0	0	0	0	0	0	0	0	0	0	0	0	0	0	0	0	0	0	0	0	0	0	0	0	0	0	0	0	0	0	0	0	0	0	0
0.18563989	0.00606616	0.00553349	-0.00022671	-0.00112402	0.0048306	-0.00000029	0.00440076	0.00449683	-0.01370151	-0.00906897	0	-0.00942584	0	0	0	0	0	0	0	0	0	0	-0.00471842	-0.00634443	0	0	0.00184456	0	0	0	-0.00327139	-0.00344056	-0.00335375	-0.00413863	-0.00198807	-0.00070174	0	0	0	0	0	0	0	0	0	0	0	0	0	0	0	0	0	0	0	0	0	0	0	0	0	0	0	0	0	0	0	0	0	0	0	0
0.18858656	0.00604067	0.0054989	-0.00021412	-0.00106732	0.00491826	-0.00000205	0.00439987	0.00448513	-0.01341828	-0.00891546	0	-0.0092763	0	0	0	0	0	0	0	0	0	0	-0.00474771	-0.00614144	0	0	0.00152671	0	0	0	-0.00325508	-0.00342634	-0.00337717	-0.00406502	-0.0020596	-0.00087612	0	0	0	0	0	0	0	0	0	0	0	0	0	0	0	0	0	0	0	0	0	0	0	0	0	0	0	0	0	0	0	0	0	0	0	0
0.19153323	0.00601562	0.00546513	-0.00020153	-0.00101104	0.00499527	-0.00000375	0.00439985	0.00449558	-0.01314122	-0.00876979	0	-0.00913254	0	0	0	0	0	0	0	0	0	0	-0.00476602	-0.00594762	0	0	0.00120543	0	0	0	-0.00323366	-0.00340664	-0.00339256	-0.00398973	-0.00212183	-0.00103665	0	0	0	0	0	0	0	0	0	0	0	0	0	0	0	0	0	0	0	0	0	0	0	0	0	0	0	0	0	0	0	0	0	0	0	0
0.19447989	0.00599143	0.00543255	-0.00018915	-0.00095613	0.00506148	-0.00000536	0.00440056	0.00455708	-0.01287549	-0.00863511	0	-0.00899796	0	0	0	0	0	0	0	0	0	0	-0.00477506	-0.00576628	0	0	0.00089023	0	0	0	-0.00333842	-0.00338304	-0.00340091	-0.00391499	-0.00217486	-0.00118062	0	0	0	0	0	0	0	0	0	0	0	0	0	0	0	0	0	0	0	0	0	0	0	0	0	0	0	0	0	0	0	0	0	0	0	0
0.19742656	0.00596851	0.00540154	-0.00017725	-0.00090364	0.00511694	-0.00000686	0.00444901	0.00460934	-0.01262655	-0.00851467	0	-0.00887601	0	0	0	0	0	0	0	0	0	0	-0.00477673	-0.00560077	0	0	0.00059116	0	0	0	-0.0035036	-0.0033821	-0.00344254	-0.00384306	-0.00221888	-0.0013053	0	0	0	0	0	0	0	0	0	0	0	0	0	0	0	0	0	0	0	0	0	0	0	0	0	0	0	0	0	0	0	0	0	0	0	0
0.20037322	0.00594724	0.00537249	-0.0001661	-0.00085471	0.00516192	-0.00000822	0.00451618	0.00465241	-0.01239981	-0.00841158	0	-0.00877007	0	0	0	0	0	0	0	0	0	0	-0.00477303	-0.00545434	0	0	0.00031784	0	0	0	-0.00365309	-0.0035326	-0.00354367	-0.00377619	-0.00225424	-0.00140785	0	0	0	0	0	0	0	0	0	0	0	0	0	0	0	0	0	0	0	0	0	0	0	0	0	0	0	0	0	0	0	0	0	0	0	0
0.20331989	0.00592797	0.00534575	-0.00015598	-0.00081047	0.00519683	-0.00000942	0.00457257	0.00468651	-0.01220046	-0.0083285	0	-0.00868318	0	0	0	0	0	0	0	0	0	0	-0.00476596	-0.00532997	0	0	0.00007861	0	0	0	-0.00378287	-0.00366373	-0.00362914	-0.00371646	-0.00228137	-0.00148537	0	0	0	0	0	0	0	0	0	0	0	0	0	0	0	0	0	0	0	0	0	0	0	0	0	0	0	0	0	0	0	0	0	0	0	0
0.20626655	0.00591099	0.00532167	-0.00014716	-0.00077196	0.00522224	-0.00001043	0.0046178	0.004712	-0.01203298	-0.00826739	0	-0.00861769	0	0	0	0	0	0	0	0	0	0	-0.00475735	-0.00523005	0	0	-0.00012014	0	0	0	-0.00388962	-0.00377196	-0.0036974	-0.00368614	-0.00230077	-0.00153407	0	0	0	0	0	0	0	0	0	0	0	0	0	0	0	0	0	0	0	0	0	0	0	0	0	0	0	0	0	0	0	0	0	0	0	0
0.20921322	0.00589649	0.00530054	-0.00013985	-0.00074011	0.00523881	-0.00001124	0.00465172	0.00472935	-0.01190075	-0.00822911	0	-0.00857491	0	0	0	0	0	0	0	0	0	0	-0.00474882	-0.00515616	0	0	-0.00027438	0	0	0	-0.00397099	-0.00385476	-0.00374747	-0.00377828	-0.00231303	-0.00154862	0	0	0	0	0	0	0	0	0	0	0	0	0	0	0	0	0	0	0	0	0	0	0	0	0	0	0	0	0	0	0	0	0	0	0	0
0.21215988	0.00588457	0.00528256	-0.00013422	-0.00071554	0.00524733	-0.00001185	0.00467447	0.00473918	-0.01180561	-0.00821318	0	-0.00855478	0	0	0	0	0	0	0	0	0	0	-0.00474156	-0.00510866	0	0	-0.00038259	0	0	0	-0.00402595	-0.0039109	-0.00377915	-0.00384093	-0.00231877	-0.00151605	0	0	0	0	0	0	0	0	0	0	0	0	0	0	0	0	0	0	0	0	0	0	0	0	0	0	0	0	0	0	0	0	0	0	0	0
0.21510655	0.0058752	0.0052679	-0.00013034	-0.00069853	0.00524877	-0.00001226	0.00468668	0.0047423	-0.01174716	-0.00821733	0	-0.00855539	0	0	0	0	0	0	0	0	0	0	-0.00473631	-0.00508627	0	0	-0.00044612	0	0	0	-0.00405525	-0.003941	-0.00379332	-0.00387441	-0.00231881	-0.00157985	0	0	0	0	0	0	0	0	0	0	0	0	0	0	0	0	0	0	0	0	0	0	0	0	0	0	0	0	0	0	0	0	0	0	0	0
0.21805321	0.00586811	0.00525641	-0.00012807	-0.00068842	0.00524484	-0.00001249	0.00469017	0.00474022	-0.01172022	-0.0082361	0	-0.00857146	0	0	0	0	0	0	0	0	0	0	-0.00473314	-0.00508416	0	0	-0.00047191	0	0	0	-0.00406322	-0.00394935	-0.00379323	-0.00388341	-0.00231456	-0.00158088	0	0	0	0	0	0	0	0	0	0	0	0	0	0	0	0	0	0	0	0	0	0	0	0	0	0	0	0	0	0	0	0	0	0	0	0
0.22099988	0.00586249	0.00524727	-0.00012682	-0.00068274	0.00523863	-0.0000126	0.0046891	0.00473574	-0.01171097	-0.00825927	0	-0.00859261	0	0	0	0	0	0	0	0	0	0	-0.00473131	-0.00509146	0	0	-0.00047669	0	0	0	-0.0040604	-0.0039466	-0.00378622	-0.0038799	-0.00230864	-0.00157376	0	0	0	0	0	0	0	0	0	0	0	0	0	0	0	0	0	0	0	0	0	0	0	0	0	0	0	0	0	0	0	0	0	0	0	0
0.22394654	0.00585647	0.00523816	-0.0001256	-0.00067718	0.00523389	-0.00001273	0.00468933	0.00473234	-0.01169829	-0.0082747	0	-0.00860617	0	0	0	0	0	0	0	0	0	0	-0.00472946	-0.00509288	0	0	-0.00048494	0	0	0	-0.00406202	-0.00394822	-0.00378232	-0.00388137	-0.00230439	-0.00156999	0	0	0	0	0	0	0	0	0	0	0	0	0	0	0	0	0	0	0	0	0	0	0	0	0	0	0	0	0	0	0	0	0	0	0	0
0.22689321	0.00584911	0.00522776	-0.00012436	-0.00067156	0.00522976	-0.00001286	0.00469053	0.0047293	-0.01168217	-0.00828409	0	-0.00861364	0	0	0	0	0	0	0	0	0	0	-0.00472762	-0.00508867	0	0	-0.00049565	0	0	0	-0.00406802	-0.00395407	-0.00378076	-0.00388757	-0.00230152	-0.00156868	0	0	0	0	0	0	0	0	0	0	0	0	0	0	0	0	0	0	0	0	0	0	0	0	0	0	0	0	0	0	0	0	0	0	0	0
0.22983987	0.00584068	0.00521651	-0.00012377	-0.00066868	0.00522324	-0.00001294	0.00468865	0.00472385	-0.01167637	-0.00829575	0	-0.00862356	0	0	0	0	0	0	0	0	0	0	-0.00472681	-0.00508838	0	0	-0.00049215	0	0	0	-0.0040689	-0.00395442	-0.00377468	-0.00388731	-0.00229792	-0.00156189	0	0	0	0	0	0	0	0	0	0	0	0	0	0	0	0	0	0	0	0	0	0	0	0	0	0	0	0	0	0	0	0	0	0	0	0
0.23278654	0.00583119	0.00520445	-0.00012397	-0.00066912	0.0052139	-0.00001294	0.00468304	0.00471553	-0.0116832	-0.00831052	0	-0.00863681	0	0	0	0	0	0	0	0	0	0	-0.00472724	-0.00509322	0	0	-0.00047164	0	0	0	-0.00406335	-0.00394794	-0.00376314	-0.00387902	-0.00229341	-0.0015485	0	0	0	0	0	0	0	0	0	0	0	0	0	0	0	0	0	0	0	0	0	0	0	0	0	0	0	0	0	0	0	0	0	0	0	0
0.2357332	0.00582058	0.0051916	-0.00012501	-0.00067305	0.00520169	-0.00001287	0.00467358	0.00470428	-0.01170304	-0.00832823	0	-0.00865327	0	0	0	0	0	0	0	0	0	0	-0.00472895	-0.00510318	0	0	-0.00043363	0	0	0	-0.00405138	-0.00393458	-0.00374611	-0.00386265	-0.00228807	-0.0015284	0	0	0	0	0	0	0	0	0	0	0	0	0	0	0	0	0	0	0	0	0	0	0	0	0	0	0	0	0	0	0	0	0	0	0	0
0.23867987	0.00580891	0.00517805	-0.0001269	-0.00068055	0.00518663	-0.00001272	0.00466022	0.00469011	-0.01173593	-0.00834872	0	-0.00867278	0	0	0	0	0	0	0	0	0	0	-0.00473188	-0.00511817	0	0	-0.00037803	0	0	0	-0.00403306	-0.00391446	-0.00372371	-0.00383834	-0.00228195	-0.00150162	0	0	0	0	0	0	0	0	0	0	0	0	0	0	0	0	0	0	0	0	0	0	0	0	0	0	0	0	0	0	0	0	0	0	0	0
0.24162653	0.00579629	0.00516401	-0.00012963	-0.00069158	0.00516885	-0.00001249	0.00464304	0.00467311	-0.01178151	-0.00837175	0	-0.00869512	0	0	0	0	0	0	0	0	0	0	-0.0047359	-0.00513799	0	0	-0.0003053	0	0	0	-0.00400867	-0.00388789	-0.0036962	-0.0038065	-0.00227509	-0.00146838	0	0	0	0	0	0	0	0	0	0	0	0	0	0	0	0	0	0	0	0	0	0	0	0	0	0	0	0	0	0	0	0	0	0	0	0
0.24457319	0.00578295	0.00514977	-0.00013316	-0.00070598	0.0051486	-0.00001218	0.00462223	0.00465352	-0.01183884	-0.00839693	0	-0.0087199	0	0	0	0	0	0	0	0	0	0	-0.00474078	-0.00516222	0	0	-0.00021663	0	0	0	-0.00397874	-0.00385544	-0.00366411	-0.0037679	-0.00226754	-0.00142917	0	0	0	0	0	0	0	0	0	0	0	0	0	0	0	0	0	0	0	0	0	0	0	0	0	0	0	0	0	0	0	0	0	0	0	0
0.24751986	0.00576916	0.00513566	-0.00013741	-0.00072343	0.00512629	-0.0000118	0.00459822	0.00463174	-0.01190635	-0.00842365	0	-0.0087465	0	0	0	0	0	0	0	0	0	0	-0.00474622	-0.00519012	0	0	-0.00011408	0	0	0	-0.00394413	-0.00381806	-0.00362822	-0.00372372	-0.00225937	-0.00138486	0	0	0	0	0	0	0	0	0	0	0	0	0	0	0	0	0	0	0	0	0	0	0	0	0	0	0	0	0	0	0	0	0	0	0	0
0.25046652	0.00575522	0.00512203	-0.00014227	-0.00074344	0.00510246	-0.00001136	0.00457158	0.00460828	-0.01198194	-0.00845115	0	-0.00877413	0	0	0	0	0	0	0	0	0	0	-0.00475189	-0.00522073	0	0	-0.00000048	0	0	0	-0.00390597	-0.00377698	-0.00358957	-0.00367547	-0.00225073	-0.00133658	0	0	0	0	0	0	0	0	0	0	0	0	0	0	0	0	0	0	0	0	0	0	0	0	0	0	0	0	0	0	0	0	0	0	0	0
0.25341319	0.00574147	0.00510924	-0.00014759	-0.00076544	0.00507769	-0.00001087	0.00454299	0.00458371	-0.01206324	-0.00847862	0	-0.00880197	0	0	0	0	0	0	0	0	0	0	-0.00475746	-0.00525301	0	0	0.00012089	0	0	0	-0.00386549	-0.0037335	-0.00354926	-0.00365835	-0.00224174	-0.0012883	0	0	0	0	0	0	0	0	0	0	0	0	0	0	0	0	0	0	0	0	0	0	0	0	0	0	0	0	0	0	0	0	0	0	0	0
0.25635986	0.00572824	0.0050976	-0.00015322	-0.00078882	0.00505258	-0.00001034	0.00451318	0.00455865	-0.01214789	-0.00850536	0	-0.00882929	0	0	0	0	0	0	0	0	0	0	-0.00476265	-0.00528599	0	0	0.00024665	0	0	0	-0.00382383	-0.00368887	-0.00350834	-0.0036817	-0.00223254	-0.00124002	0	0	0	0	0	0	0	0	0	0	0	0	0	0	0	0	0	0	0	0	0	0	0	0	0	0	0	0	0	0	0	0	0	0	0	0
0.25930652	0.00571584	0.00508741	-0.00015902	-0.000813	0.00502766	-0.00000978	0.0044828	0.00453363	-0.01223385	-0.00853094	0	-0.00885561	0	0	0	0	0	0	0	0	0	0	-0.00476724	-0.00531897	0	0	0.00037374	0	0	0	-0.00378189	-0.00364406	-0.00346769	-0.00370544	-0.00222321	-0.00124115	0	0	0	0	0	0	0	0	0	0	0	0	0	0	0	0	0	0	0	0	0	0	0	0	0	0	0	0	0	0	0	0	0	0	0	0
0.26225318	0.00570459	0.00507892	-0.00016487	-0.00083747	0.00500336	-0.00000921	0.0044524	0.00450911	-0.01231963	-0.00855521	0	-0.00888079	0	0	0	0	0	0	0	0	0	0	-0.00477108	-0.00535166	0	0	0.00049972	0	0	0	-0.00374019	-0.00359964	-0.00342786	-0.00372915	-0.00221378	-0.0012294	0	0	0	0	0	0	0	0	0	0	0	0	0	0	0	0	0	0	0	0	0	0	0	0	0	0	0	0	0	0	0	0	0	0	0	0
0.26519985	0.0056948	0.00507234	-0.00017067	-0.00086189	0.00497991	-0.00000863	0.0044223	0.00448537	-0.01240453	-0.00857857	0	-0.00890517	0	0	0	0	0	0	0	0	0	0	-0.00477411	-0.00538431	0	0	0.00062317	0	0	0	-0.00369867	-0.0035556	-0.003389	-0.00375268	-0.00220413	-0.0012072	0	0	0	0	0	0	0	0	0	0	0	0	0	0	0	0	0	0	0	0	0	0	0	0	0	0	0	0	0	0	0	0	0	0	0	0
0.26814651	0.00568677	0.00506791	-0.0001764	-0.00088611	0.00495732	-0.00000804	0.00439252	0.00446245	-0.01248888	-0.00860187	0	-0.00892962	0	0	0	0	0	0	0	0	0	0	-0.0047763	-0.00541782	0	0	0.0007439	0	0	0	-0.00365667	-0.00351132	-0.00338497	-0.00377613	-0.00219402	-0.00117803	0	0	0	0	0	0	0	0	0	0	0	0	0	0	0	0	0	0	0	0	0	0	0	0	0	0	0	0	0	0	0	0	0	0	0	0
0.27109318	0.00568074	0.00506581	-0.00018208	-0.00091021	0.00493524	-0.00000744	0.00436271	0.0044401	-0.01257423	-0.0086268	0	-0.00895582	0	0	0	0	0	0	0	0	0	0	-0.00477763	-0.00545395	0	0	0.00086326	0	0	0	-0.0036127	-0.0034653	-0.00338644	-0.00379996	-0.00218293	-0.00114359	0	0	0	0	0	0	0	0	0	0	0	0	0	0	0	0	0	0	0	0	0	0	0	0	0	0	0	0	0	0	0	0	0	0	0	0
0.27403985	0.00567805	0.00506757	-0.00018791	-0.00093519	0.00491316	-0.00000679	0.00433169	0.00441784	-0.01266588	-0.00865603	0	-0.00898657	0	0	0	0	0	0	0	0	0	0	-0.00477805	-0.00549694	0	0	0.00098635	0	0	0	-0.00356279	-0.00341366	-0.0033869	-0.00382581	-0.00216986	-0.00110211	0	0	0	0	0	0	0	0	0	0	0	0	0	0	0	0	0	0	0	0	0	0	0	0	0	0	0	0	0	0	0	0	0	0	0	0
0.27698651	0.00567956	0.00507419	-0.00019396	-0.00096137	0.00489112	-0.00000609	0.00429917	0.00439575	-0.01276569	-0.00869005	0	-0.00902241	0	0	0	0	0	0	0	0	0	0	-0.00477737	-0.00554825	0	0	0.00111436	0	0	0	-0.00350562	-0.00335545	-0.00338624	-0.00385425	-0.00215452	-0.0010537	0	0	0	0	0	0	0	0	0	0	0	0	0	0	0	0	0	0	0	0	0	0	0	0	0	0	0	0	0	0	0	0	0	0	0	0
0.27993317	0.00568459	0.00508469	-0.00019999	-0.00098772	0.00486957	-0.00000537	0.00426625	0.00437424	-0.01286946	-0.00872709	0	-0.00906133	0	0	0	0	0	0	0	0	0	0	-0.00477551	-0.00560503	0	0	0.00124241	0	0	0	-0.0034441	-0.00336638	-0.00338444	-0.00388397	-0.00213754	-0.00100078	0	0	0	0	0	0	0	0	0	0	0	0	0	0	0	0	0	0	0	0	0	0	0	0	0	0	0	0	0	0	0	0	0	0	0	0
0.28287984	0.00569242	0.00509814	-0.00020584	-0.00101347	0.0048487	-0.00000464	0.00424536	0.00435356	-0.01297404	-0.00876592	0	-0.00910195	0	0	0	0	0	0	0	0	0	0	-0.00477244	-0.00566513	0	0	0.00136705	0	0	0	-0.00338044	-0.00337698	-0.00338153	-0.00391397	-0.00211943	-0.0009456	0	0	0	0	0	0	0	0	0	0	0	0	0	0	0	0	0	0	0	0	0	0	0	0	0	0	0	0	0	0	0	0	0	0	0	0
0.28582651	0.00570248	0.00511377	-0.0002114	-0.00103816	0.0048286	-0.00000393	0.00424442	0.00433379	-0.01307734	-0.00880573	0	-0.00914336	0	0	0	0	0	0	0	0	0	0	-0.00476823	-0.00572705	0	0	0.00148614	0	0	0	-0.00331618	-0.00338699	-0.00337761	-0.0039436	-0.00210056	-0.00088947	0	0	0	0	0	0	0	0	0	0	0	0	0	0	0	0	0	0	0	0	0	0	0	0	0	0	0	0	0	0	0	0	0	0	0	0
0.28877317	0.00571426	0.00513097	-0.00021661	-0.00106151	0.00480929	-0.00000324	0.00424475	0.00431498	-0.013178	-0.00884592	0	-0.00918488	0	0	0	0	0	0	0	0	0	0	-0.00476299	-0.00578971	0	0	0.0015985	0	0	0	-0.00325239	-0.00339623	-0.00337278	-0.00397239	-0.00208123	-0.00083347	0	0	0	0	0	0	0	0	0	0	0	0	0	0	0	0	0	0	0	0	0	0	0	0	0	0	0	0	0	0	0	0	0	0	0	0
0.29171983	0.0057273	0.0051492	-0.00022146	-0.00108338	0.00479073	-0.00000258	0.00424613	0.00429706	-0.01327514	-0.00888602	0	-0.00922603	0	0	0	0	0	0	0	0	0	0	-0.00475683	-0.00585229	0	0	0.00170361	0	0	0	-0.00322568	-0.00340464	-0.0033672	-0.00400007	-0.0020617	-0.00077849	0	0	0	0	0	0	0	0	0	0	0	0	0	0	0	0	0	0	0	0	0	0	0	0	0	0	0	0	0	0	0	0	0	0	0	0
0.2946665	0.0057412	0.00516801	-0.00022594	-0.00110376	0.00477282	-0.00000196	0.00424838	0.00427995	-0.01336828	-0.00892569	0	-0.00926647	0	0	0	0	0	0	0	0	0	0	-0.00474987	-0.00591417	0	0	0.00180145	0	0	0	-0.00323415	-0.00341218	-0.00336098	-0.00402646	-0.00204213	-0.00072469	0	0	0	0	0	0	0	0	0	0	0	0	0	0	0	0	0	0	0	0	0	0	0	0	0	0	0	0	0	0	0	0	0	0	0	0
0.29761317	0.00575554	0.00518698	-0.00023008	-0.00112272	0.00475543	-0.00000136	0.00425125	0.00427269	-0.01345724	-0.00896468	0	-0.00930594	0	0	0	0	0	0	0	0	0	0	-0.00474225	-0.00597487	0	0	0.00189239	0	0	0	-0.00324177	-0.00341886	-0.00335426	-0.00405148	-0.00202268	-0.00067293	0	0	0	0	0	0	0	0	0	0	0	0	0	0	0	0	0	0	0	0	0	0	0	0	0	0	0	0	0	0	0	0	0	0	0	0
0.30055983	0.00576997	0.00520576	-0.00023391	-0.00114037	0.00473843	-0.0000008	0.00425452	0.00428107	-0.013542	-0.00900277	0	-0.00934426	0	0	0	0	0	0	0	0	0	0	-0.00473405	-0.00603401	0	0	0.00197699	0	0	0	-0.00324857	-0.00342472	-0.00334713	-0.00407511	-0.00200342	-0.00062284	0	0	0	0	0	0	0	0	0	0	0	0	0	0	0	0	0	0	0	0	0	0	0	0	0	0	0	0	0	0	0	0	0	0	0	0
0.30350649	0.00578413	0.00522401	-0.00023748	-0.00115688	0.00472168	-0.00000027	0.00425798	0.0042894	-0.01362268	-0.00903977	0	-0.00938125	0	0	0	0	0	0	0	0	0	0	-0.00472537	-0.00609121	0	0	0.00205592	0	0	0	-0.00325459	-0.0034298	-0.00333968	-0.00409738	-0.00198446	-0.00057442	0	0	0	0	0	0	0	0	0	0	0	0	0	0	0	0	0	0	0	0	0	0	0	0	0	0	0	0	0	0	0	0	0	0	0	0
0.30645316	0.0057977	0.00524144	-0.00024081	-0.00117238	0.00470507	0.00000024	0.00426142	0.00429743	-0.01369942	-0.00907549	0	-0.00941676	0	0	0	0	0	0	0	0	0	0	-0.00471631	-0.00614618	0	0	0.00212983	0	0	0	-0.00325986	-0.00343416	-0.00333199	-0.00411831	-0.00196584	-0.00052759	0	0	0	0	0	0	0	0	0	0	0	0	0	0	0	0	0	0	0	0	0	0	0	0	0	0	0	0	0	0	0	0	0	0	0	0
0.30939983	0.0058104	0.00525778	-0.00024396	-0.00118704	0.0046885	0.00000072	0.00426465	0.00430494	-0.0137724	-0.00910973	0	-0.00945062	0	0	0	0	0	0	0	0	0	0	-0.00470694	-0.00619858	0	0	0.00219937	0	0	0	-0.00326445	-0.00343786	-0.00332414	-0.00413796	-0.00194764	-0.00048226	0	0	0	0	0	0	0	0	0	0	0	0	0	0	0	0	0	0	0	0	0	0	0	0	0	0	0	0	0	0	0	0	0	0	0	0
0.31234649	0.00582198	0.00527282	-0.00024695	-0.001201	0.00467194	0.00000117	0.00426751	0.00431175	-0.01384178	-0.0091423	0	-0.00948266	0	0	0	0	0	0	0	0	0	0	-0.00469735	-0.00624814	0	0	0.0022651	0	0	0	-0.00326841	-0.00344096	-0.00331617	-0.00415639	-0.00192993	-0.0004383	0	0	0	0	0	0	0	0	0	0	0	0	0	0	0	0	0	0	0	0	0	0	0	0	0	0	0	0	0	0	0	0	0	0	0	0
0.31529315	0.00583224	0.00528638	-0.00024982	-0.00121438	0.00465537	0.00000161	0.00426987	0.00431767	-0.01390774	-0.009173	0	-0.00951272	0	0	0	0	0	0	0	0	0	0	-0.0046876	-0.00629456	0	0	0.00232749	0	0	0	-0.00327179	-0.00344352	-0.00330815	-0.00417366	-0.00191276	-0.00039558	0	0	0	0	0	0	0	0	0	0	0	0	0	0	0	0	0	0	0	0	0	0	0	0	0	0	0	0	0	0	0	0	0	0	0	0
0.31823982	0.00584102	0.00529832	-0.00025259	-0.0012273	0.0046388	0.00000204	0.0042716	0.0043226	-0.01397042	-0.00920168	0	-0.00954067	0	0	0	0	0	0	0	0	0	0	-0.00467778	-0.00633764	0	0	0.00238697	0	0	0	-0.00327467	-0.00344561	-0.00330011	-0.00418983	-0.00189619	-0.00035396	0	0	0	0	0	0	0	0	0	0	0	0	0	0	0	0	0	0	0	0	0	0	0	0	0	0	0	0	0	0	0	0	0	0	0	0
0.32118648	0.00584819	0.00530856	-0.00025529	-0.00123986	0.00462223	0.00000244	0.00427263	0.00432641	-0.01403002	-0.00922823	0	-0.00956644	0	0	0	0	0	0	0	0	0	0	-0.00466794	-0.00637721	0	0	0.00244393	0	0	0	-0.0032771	-0.00344729	-0.0032921	-0.00420499	-0.00188027	-0.00031329	0	0	0	0	0	0	0	0	0	0	0	0	0	0	0	0	0	0	0	0	0	0	0	0	0	0	0	0	0	0	0	0	0	0	0	0
0.32413315	0.00585367	0.00531702	-0.00025795	-0.00125215	0.00460568	0.00000284	0.00427287	0.00432905	-0.01408672	-0.00925258	0	-0.00958998	0	0	0	0	0	0	0	0	0	0	-0.00465814	-0.00641317	0	0	0.00249867	0	0	0	-0.00327914	-0.00344862	-0.00328414	-0.00421919	-0.00186502	-0.00027344	0	0	0	0	0	0	0	0	0	0	0	0	0	0	0	0	0	0	0	0	0	0	0	0	0	0	0	0	0	0	0	0	0	0	0	0
0.32707982	0.00585741	0.00532368	-0.00026056	-0.00126423	0.00458918	0.00000322	0.00427229	0.00433046	-0.01414065	-0.00927469	0	-0.00961127	0	0	0	0	0	0	0	0	0	0	-0.00464842	-0.00644545	0	0	0.00255143	0	0	0	-0.00328085	-0.00344966	-0.00327625	-0.00423252	-0.00185046	-0.00023433	0	0	0	0	0	0	0	0	0	0	0	0	0	0	0	0	0	0	0	0	0	0	0	0	0	0	0	0	0	0	0	0	0	0	0	0
0.33002648	0.00585939	0.00532855	-0.00026316	-0.00127615	0.00457275	0.00000359	0.00427084	0.00433061	-0.01419193	-0.00929456	0	-0.00963032	0	0	0	0	0	0	0	0	0	0	-0.00463883	-0.00647404	0	0	0.00260237	0	0	0	-0.00328229	-0.00345045	-0.00326844	-0.00424501	-0.00183661	-0.00019593	0	0	0	0	0	0	0	0	0	0	0	0	0	0	0	0	0	0	0	0	0	0	0	0	0	0	0	0	0	0	0	0	0	0	0	0
0.33297314	0.00585961	0.00533164	-0.00026573	-0.00128795	0.00455641	0.00000396	0.00426852	0.00432951	-0.01424065	-0.00931224	0	-0.00964721	0	0	0	0	0	0	0	0	0	0	-0.0046294	-0.00649899	0	0	0.00265163	0	0	0	-0.00328349	-0.00345105	-0.00326073	-0.00425673	-0.00182346	-0.00015844	0	0	0	0	0	0	0	0	0	0	0	0	0	0	0	0	0	0	0	0	0	0	0	0	0	0	0	0	0	0	0	0	0	0	0	0
0.33591981	0.00585812	0.00533303	-0.0002683	-0.00129964	0.00454017	0.00000432	0.00426533	0.00432718	-0.01428691	-0.00932784	0	-0.00966203	0	0	0	0	0	0	0	0	0	0	-0.00462015	-0.00652039	0	0	0.00269926	0	0	0	-0.0032845	-0.00345148	-0.00325312	-0.0042677	-0.00181101	-0.00012153	0	0	0	0	0	0	0	0	0	0	0	0	0	0	0	0	0	0	0	0	0	0	0	0	0	0	0	0	0	0	0	0	0	0	0	0
0.33886648	0.00585497	0.00533278	-0.00027085	-0.00131123	0.00452404	0.00000467	0.0042613	0.00432364	-0.01433079	-0.00934152	0	-0.00967496	0	0	0	0	0	0	0	0	0	0	-0.00461109	-0.00653842	0	0	0.00274533	0	0	0	-0.00328534	-0.00345178	-0.0032456	-0.00427796	-0.0017992	-0.00008609	0	0	0	0	0	0	0	0	0	0	0	0	0	0	0	0	0	0	0	0	0	0	0	0	0	0	0	0	0	0	0	0	0	0	0	0
0.34181314	0.00585026	0.00533839	-0.00027339	-0.00132272	0.00450797	0.00000501	0.00425645	0.00431896	-0.01437239	-0.0093535	0	-0.00968622	0	0	0	0	0	0	0	0	0	0	-0.00460223	-0.00655334	0	0	0.00278985	0	0	0	-0.00328605	-0.00345197	-0.00323817	-0.00428756	-0.00178799	-0.00005188	0	0	0	0	0	0	0	0	0	0	0	0	0	0	0	0	0	0	0	0	0	0	0	0	0	0	0	0	0	0	0	0	0	0	0	0
0.3447598	0.0058441	0.00533513	-0.00027591	-0.00133411	0.00449194	0.00000534	0.00425084	0.00431321	-0.01441185	-0.00936407	0	-0.0096961	0	0	0	0	0	0	0	0	0	0	-0.00459354	-0.00656547	0	0	0.00283287	0	0	0	-0.00328665	-0.00345208	-0.00323081	-0.00429652	-0.0017773	-0.00001781	0	0	0	0	0	0	0	0	0	0	0	0	0	0	0	0	0	0	0	0	0	0	0	0	0	0	0	0	0	0	0	0	0	0	0	0
0.34770647	0.00583662	0.00533059	-0.00027841	-0.00134536	0.0044759	0.00000568	0.00424453	0.00430649	-0.01444933	-0.00937357	0	-0.00970492	0	0	0	0	0	0	0	0	0	0	-0.00458501	-0.00657521	0	0	0.00287443	0	0	0	-0.00328714	-0.0034521	-0.00322347	-0.00430488	-0.00176703	0.00001543	0	0	0	0	0	0	0	0	0	0	0	0	0	0	0	0	0	0	0	0	0	0	0	0	0	0	0	0	0	0	0	0	0	0	0	0
0.35065314	0.00582797	0.00532493	-0.00028088	-0.00135648	0.00445977	0.000006	0.0042376	0.00429889	-0.014485	-0.00938235	0	-0.00971304	0	0	0	0	0	0	0	0	0	0	-0.0045766	-0.00658301	0	0	0.00291454	0	0	0	-0.00328755	-0.00345206	-0.00321613	-0.00431268	-0.0017571	0.00004788	0	0	0	0	0	0	0	0	0	0	0	0	0	0	0	0	0	0	0	0	0	0	0	0	0	0	0	0	0	0	0	0	0	0	0	0
0.3535998	0.00581833	0.0053183	-0.00028332	-0.0013674	0.00444353	0.00000632	0.00423014	0.00429054	-0.01451901	-0.00939085	0	-0.00972083	0	0	0	0	0	0	0	0	0	0	-0.00456829	-0.00658935	0	0	0.00295316	0	0	0	-0.00328788	-0.00345195	-0.00320874	-0.00431996	-0.0017474	0.00007959	0	0	0	0	0	0	0	0	0	0	0	0	0	0	0	0	0	0	0	0	0	0	0	0	0	0	0	0	0	0	0	0	0	0	0	0
0.35654646	0.00580787	0.00531089	-0.00028571	-0.00137808	0.00442716	0.00000663	0.00422226	0.00428156	-0.01455149	-0.00939942	0	-0.00972866	0	0	0	0	0	0	0	0	0	0	-0.00456007	-0.00659469	0	0	0.00299022	0	0	0	-0.00328813	-0.00345178	-0.00320128	-0.00432674	-0.00173785	0.0001106	0	0	0	0	0	0	0	0	0	0	0	0	0	0	0	0	0	0	0	0	0	0	0	0	0	0	0	0	0	0	0	0	0	0	0	0
0.35949313	0.00579678	0.00530282	-0.00028804	-0.00138844	0.00441065	0.00000693	0.00421406	0.00427209	-0.01458251	-0.00940842	0	-0.00973685	0	0	0	0	0	0	0	0	0	0	-0.00455195	-0.0065995	0	0	0.0030256	0	0	0	-0.0032883	-0.00345156	-0.00319375	-0.00433303	-0.00172839	0.00014102	0	0	0	0	0	0	0	0	0	0	0	0	0	0	0	0	0	0	0	0	0	0	0	0	0	0	0	0	0	0	0	0	0	0	0	0
0.3624398	0.00578525	0.00529426	-0.00029027	-0.00139839	0.00439407	0.00000723	0.00420567	0.00426228	-0.01461212	-0.00941819	0	-0.00974575	0	0	0	0	0	0	0	0	0	0	-0.00454396	-0.00660422	0	0	0.00305911	0	0	0	-0.0032884	-0.00345128	-0.00318613	-0.00433886	-0.00171893	0.00017059	0	0	0	0	0	0	0	0	0	0	0	0	0	0	0	0	0	0	0	0	0	0	0	0	0	0	0	0	0	0	0	0	0	0	0	0
0.36538646	0.00577348	0.00528535	-0.0002924	-0.00140783	0.00437746	0.00000751	0.00419723	0.00425229	-0.01464036	-0.00942904	0	-0.00975564	0	0	0	0	0	0	0	0	0	0	-0.0045361	-0.0066093	0	0	0.0030906	0	0	0	-0.00328843	-0.00345096	-0.00317843	-0.00434422	-0.0017095	0.00019947	0	0	0	0	0	0	0	0	0	0	0	0	0	0	0	0	0	0	0	0	0	0	0	0	0	0	0	0	0	0	0	0	0	0	0	0
0.36833312	0.00576168	0.00527625	-0.00029441	-0.00141667	0.00436089	0.00000778	0.00418887	0.00424225	-0.01466728	-0.00944125	0	-0.00976677	0	0	0	0	0	0	0	0	0	0	-0.00452843	-0.00661515	0	0	0.0031199	0	0	0	-0.00328839	-0.00345059	-0.00317064	-0.00434914	-0.00170003	0.00022768	0	0	0	0	0	0	0	0	0	0	0	0	0	0	0	0	0	0	0	0	0	0	0	0	0	0	0	0	0	0	0	0	0	0	0	0
0.37127979	0.00575005	0.00526708	-0.00029627	-0.00142482	0.00434445	0.00000802	0.00418072	0.00423234	-0.01469293	-0.00945509	0	-0.00977938	0	0	0	0	0	0	0	0	0	0	-0.00452095	-0.00662219	0	0	0.00314687	0	0	0	-0.00328826	-0.00345016	-0.00316277	-0.00435364	-0.00169046	0.00025485	0	0	0	0	0	0	0	0	0	0	0	0	0	0	0	0	0	0	0	0	0	0	0	0	0	0	0	0	0	0	0	0	0	0	0	0
0.37422646	0.00573877	0.00525797	-0.00029796	-0.0014322	0.00432818	0.00000825	0.00417291	0.0042227	-0.01471739	-0.00947074	0	-0.00979365	0	0	0	0	0	0	0	0	0	0	-0.00451367	-0.00663079	0	0	0.00317143	0	0	0	-0.00328804	-0.00344968	-0.00315479	-0.00435774	-0.00168074	0.00028107	0	0	0	0	0	0	0	0	0	0	0	0	0	0	0	0	0	0	0	0	0	0	0	0	0	0	0	0	0	0	0	0	0	0	0	0
0.37717312	0.00572802	0.00524907	-0.00029949	-0.00143876	0.00431264	0.00000846	0.00416557	0.00421346	-0.01474073	-0.00948834	0	-0.0098097	0	0	0	0	0	0	0	0	0	0	-0.00450658	-0.00664126	0	0	0.0031935	0	0	0	-0.00328772	-0.00344913	-0.00314669	-0.00436147	-0.00167081	0.0003071	0	0	0	0	0	0	0	0	0	0	0	0	0	0	0	0	0	0	0	0	0	0	0	0	0	0	0	0	0	0	0	0	0	0	0	0
0.38011978	0.00571797	0.00524046	-0.00030082	-0.00144444	0.00430372	0.00000865	0.00415879	0.00420476	-0.01476297	-0.00950797	0	-0.00982758	0	0	0	0	0	0	0	0	0	0	-0.00449967	-0.00665384	0	0	0.00321303	0	0	0	-0.00328728	-0.00344849	-0.00313845	-0.00436483	-0.00166061	0.00033298	0	0	0	0	0	0	0	0	0	0	0	0	0	0	0	0	0	0	0	0	0	0	0	0	0	0	0	0	0	0	0	0	0	0	0	0
0.38306645	0.00570875	0.00523224	-0.00030197	-0.0014492	0.00429554	0.00000881	0.00415266	0.00419671	-0.01478412	-0.00952958	0	-0.00984726	0	0	0	0	0	0	0	0	0	0	-0.0044929	-0.00666866	0	0	0.00323	0	0	0	-0.00328669	-0.00344774	-0.00313006	-0.00436785	-0.00165011	0.00035875	0	0	0	0	0	0	0	0	0	0	0	0	0	0	0	0	0	0	0	0	0	0	0	0	0	0	0	0	0	0	0	0	0	0	0	0
0.38601312	0.00570045	0.0052245	-0.00030292	-0.00145303	0.00428817	0.00000895	0.00414725	0.00418938	-0.01480415	-0.00955308	0	-0.00986861	0	0	0	0	0	0	0	0	0	0	-0.00448624	-0.00668577	0	0	0.0032444	0	0	0	-0.00328594	-0.00344685	-0.00312149	-0.00437051	-0.00163927	0.00038442	0	0	0	0	0	0	0	0	0	0	0	0	0	0	0	0	0	0	0	0	0	0	0	0	0	0	0	0	0	0	0	0	0	0	0	0
0.38895978	0.00569315	0.00521731	-0.00030368	-0.00145594	0.00428168	0.00000907	0.00414261	0.00418284	-0.01482304	-0.00957829	0	-0.00989148	0	0	0	0	0	0	0	0	0	0	-0.00447963	-0.00670513	0	0	0.00325632	0	0	0	-0.00328498	-0.00344578	-0.00311273	-0.00437281	-0.00162804	0.00040981	0	0	0	0	0	0	0	0	0	0	0	0	0	0	0	0	0	0	0	0	0	0	0	0	0	0	0	0	0	0	0	0	0	0	0	0
0.39190644	0.0056899	0.00521073	-0.00030426	-0.00145798	0.00427612	0.00000916	0.00413877	0.00417714	-0.0148408	-0.009605	0	-0.00991565	0	0	0	0	0	0	0	0	0	0	-0.00447298	-0.00672667	0	0	0.0032659	0	0	0	-0.0032838	-0.0034445	-0.00310372	-0.00437478	-0.00161637	0.00043392	0	0	0	0	0	0	0	0	0	0	0	0	0	0	0	0	0	0	0	0	0	0	0	0	0	0	0	0	0	0	0	0	0	0	0	0
0.39485311	0.00569545	0.00520504	-0.00030466	-0.00145921	0.00427151	0.00000924	0.00413571	0.00417231	-0.0148575	-0.00963296	0	-0.00994088	0	0	0	0	0	0	0	0	0	0	-0.00446619	-0.00675024	0	0	0.00327334	0	0	0	-0.00328238	-0.00344299	-0.00309445	-0.00437642	-0.00160423	0.00045769	0	0	0	0	0	0	0	0	0	0	0	0	0	0	0	0	0	0	0	0	0	0	0	0	0	0	0	0	0	0	0	0	0	0	0	0
0.39779978	0.00569153	0.00520002	-0.00030492	-0.00145975	0.00426786	0.00000929	0.00413345	0.00416836	-0.01487327	-0.00966189	0	-0.00996692	0	0	0	0	0	0	0	0	0	0	-0.00445914	-0.00677568	0	0	0.00327895	0	0	0	-0.00328068	-0.0034412	-0.00308485	-0.00437777	-0.00159155	0.00048114	0	0	0	0	0	0	0	0	0	0	0	0	0	0	0	0	0	0	0	0	0	0	0	0	0	0	0	0	0	0	0	0	0	0	0	0
0.40074644	0.00568871	0.00519584	-0.00030506	-0.00145975	0.00426517	0.00000934	0.00413194	0.0041653	-0.01488831	-0.0096915	0	-0.00999349	0	0	0	0	0	0	0	0	0	0	-0.0044517	-0.0068028	0	0	0.00328309	0	0	0	-0.0032787	-0.00343911	-0.0030749	-0.00437888	-0.0015783	0.00050433	0	0	0	0	0	0	0	0	0	0	0	0	0	0	0	0	0	0	0	0	0	0	0	0	0	0	0	0	0	0	0	0	0	0	0	0
0.4036931	0.005687	0.0051926	-0.0003051	-0.00145935	0.00426343	0.00000938	0.00413115	0.00416312	-0.01490287	-0.00972151	0	-0.01002032	0	0	0	0	0	0	0	0	0	0	-0.00444374	-0.00683142	0	0	0.00328619	0	0	0	-0.00327643	-0.00343671	-0.00306454	-0.00437982	-0.00156443	0.00052725	0	0	0	0	0	0	0	0	0	0	0	0	0	0	0	0	0	0	0	0	0	0	0	0	0	0	0	0	0	0	0	0	0	0	0	0
0.40663977	0.00568639	0.00519038	-0.00030509	-0.00145873	0.00426264	0.00000941	0.00413105	0.00416184	-0.01491723	-0.0097516	0	-0.01004716	0	0	0	0	0	0	0	0	0	0	-0.00443516	-0.00686129	0	0	0.00328868	0	0	0	-0.00327389	-0.003434	-0.00305377	-0.00438066	-0.00154995	0.00055013	0	0	0	0	0	0	0	0	0	0	0	0	0	0	0	0	0	0	0	0	0	0	0	0	0	0	0	0	0	0	0	0	0	0	0	0
0.40958644	0.00568631	0.00518871	-0.00030506	-0.00145805	0.00426279	0.00000945	0.00413161	0.00416144	-0.01493166	-0.00978149	0	-0.01007373	0	0	0	0	0	0	0	0	0	0	-0.00442589	-0.00689218	0	0	0.00329097	0	0	0	-0.00327109	-0.00343097	-0.00304262	-0.00438149	-0.00153489	0.00057293	0	0	0	0	0	0	0	0	0	0	0	0	0	0	0	0	0	0	0	0	0	0	0	0	0	0	0	0	0	0	0	0	0	0	0	0
0.4125331	0.00568792	0.00518875	-0.00030503	-0.00145747	0.00426387	0.00000949	0.00413277	0.00416192	-0.01494643	-0.00981089	0	-0.01009978	0	0	0	0	0	0	0	0	0	0	-0.0044159	-0.00692382	0	0	0.00329346	0	0	0	-0.00326806	-0.00342766	-0.00303112	-0.00438238	-0.00151934	0.00059563	0	0	0	0	0	0	0	0	0	0	0	0	0	0	0	0	0	0	0	0	0	0	0	0	0	0	0	0	0	0	0	0	0	0	0	0
0.41547976	0.00569063	0.00519008	-0.00030503	-0.00145713	0.00426587	0.00000954	0.00413453	0.00416328	-0.01496178	-0.00983951	0	-0.01012508	0	0	0	0	0	0	0	0	0	0	-0.0044052	-0.00695597	0	0	0.00329652	0	0	0	-0.00326485	-0.00342411	-0.00301935	-0.00438341	-0.00150341	0.00061823	0	0	0	0	0	0	0	0	0	0	0	0	0	0	0	0	0	0	0	0	0	0	0	0	0	0	0	0	0	0	0	0	0	0	0	0
0.41842643	0.00569445	0.00519277	-0.00030509	-0.00145716	0.00426882	0.0000096	0.00413685	0.00416554	-0.01497796	-0.00986713	0	-0.01014945	0	0	0	0	0	0	0	0	0	0	-0.0043938	-0.0069884	0	0	0.00330048	0	0	0	-0.00326149	-0.00342034	-0.00300741	-0.00438466	-0.00148724	0.00064067	0	0	0	0	0	0	0	0	0	0	0	0	0	0	0	0	0	0	0	0	0	0	0	0	0	0	0	0	0	0	0	0	0	0	0	0
0.4213731	0.00569941	0.00519688	-0.00030522	-0.00145766	0.00427272	0.00000968	0.00413973	0.00416871	-0.01499521	-0.00989355	0	-0.01017272	0	0	0	0	0	0	0	0	0	0	-0.00438176	-0.0070209	0	0	0.0033056	0	0	0	-0.00325804	-0.00341641	-0.0029954	-0.00438622	-0.00147103	0.00066292	0	0	0	0	0	0	0	0	0	0	0	0	0	0	0	0	0	0	0	0	0	0	0	0	0	0	0	0	0	0	0	0	0	0	0	0
0.42431976	0.00570552	0.00520246	-0.00030545	-0.00145871	0.0042776	0.00000977	0.00414317	0.00417281	-0.01501369	-0.00991864	0	-0.01019479	0	0	0	0	0	0	0	0	0	0	-0.00436915	-0.00705332	0	0	0.00331212	0	0	0	-0.00325455	-0.00341237	-0.00298344	-0.00438814	-0.00145482	0.00068492	0	0	0	0	0	0	0	0	0	0	0	0	0	0	0	0	0	0	0	0	0	0	0	0	0	0	0	0	0	0	0	0	0	0	0	0
0.42726642	0.00571281	0.00520957	-0.00030577	-0.00146035	0.00428348	0.00000988	0.00414716	0.00417786	-0.01503358	-0.00994228	0	-0.01021559	0	0	0	0	0	0	0	0	0	0	-0.00435604	-0.00708555	0	0	0.00332018	0	0	0	-0.00325104	-0.00340826	-0.00297162	-0.00439048	-0.00143881	0.00070664	0	0	0	0	0	0	0	0	0	0	0	0	0	0	0	0	0	0	0	0	0	0	0	0	0	0	0	0	0	0	0	0	0	0	0	0
0.43021309	0.00572128	0.00521822	-0.00030619	-0.0014626	0.00429038	0.00001001	0.00415172	0.00418388	-0.01505494	-0.00996442	0	-0.01023509	0	0	0	0	0	0	0	0	0	0	-0.00434251	-0.00711748	0	0	0.00332985	0	0	0	-0.00324756	-0.0034041	-0.00296005	-0.00439327	-0.00142313	0.00072799	0	0	0	0	0	0	0	0	0	0	0	0	0	0	0	0	0	0	0	0	0	0	0	0	0	0	0	0	0	0	0	0	0	0	0	0
0.43315975	0.00573095	0.00522841	-0.0003067	-0.00146543	0.00429831	0.00001015	0.00415686	0.00419089	-0.01507774	-0.00998502	0	-0.01025323	0	0	0	0	0	0	0	0	0	0	-0.00432865	-0.00714905	0	0	0.0033411	0	0	0	-0.00324412	-0.00339993	-0.00294882	-0.00439651	-0.00140791	0.00074887	0	0	0	0	0	0	0	0	0	0	0	0	0	0	0	0	0	0	0	0	0	0	0	0	0	0	0	0	0	0	0	0	0	0	0	0
0.43610642	0.0057418	0.00524009	-0.0003073	-0.00146878	0.00430729	0.00001031	0.00416258	0.00419887	-0.01510186	-0.01000406	0	-0.01027005	0	0	0	0	0	0	0	0	0	0	-0.00431457	-0.00718017	0	0	0.00335381	0	0	0	-0.00324074	-0.00339576	-0.00293802	-0.00440019	-0.00139325	0.00076914	0	0	0	0	0	0	0	0	0	0	0	0	0	0	0	0	0	0	0	0	0	0	0	0	0	0	0	0	0	0	0	0	0	0	0	0
0.43905308	0.00575382	0.00525321	-0.00030795	-0.00147257	0.0043173	0.00001048	0.0041689	0.00420781	-0.01512707	-0.01002152	0	-0.01028552	0	0	0	0	0	0	0	0	0	0	-0.00430038	-0.00721077	0	0	0.00336776	0	0	0	-0.00323741	-0.00339161	-0.00292776	-0.00440425	-0.00137924	0.00078863	0	0	0	0	0	0	0	0	0	0	0	0	0	0	0	0	0	0	0	0	0	0	0	0	0	0	0	0	0	0	0	0	0	0	0	0
0.44199975	0.00576693	0.00526766	-0.00030865	-0.00147667	0.00432831	0.00001066	0.00417579	0.00421768	-0.01515309	-0.01003743	0	-0.01029966	0	0	0	0	0	0	0	0	0	0	-0.0042862	-0.00724077	0	0	0.00338271	0	0	0	-0.00323414	-0.00338748	-0.0029181	-0.00440862	-0.00136597	0.00080714	0	0	0	0	0	0	0	0	0	0	0	0	0	0	0	0	0	0	0	0	0	0	0	0	0	0	0	0	0	0	0	0	0	0	0	0
0.44494641	0.00578107	0.00528331	-0.00030937	-0.00148097	0.00434026	0.00001084	0.00418323	0.00422842	-0.01517956	-0.01005181	0	-0.0103125	0	0	0	0	0	0	0	0	0	0	-0.00427214	-0.0072701	0	0	0.00339833	0	0	0	-0.00323091	-0.00338338	-0.0029091	-0.00441322	-0.00135347	0.0008245	0	0	0	0	0	0	0	0	0	0	0	0	0	0	0	0	0	0	0	0	0	0	0	0	0	0	0	0	0	0	0	0	0	0	0	0
0.44789308	0.00579615	0.00530002	-0.00031008	-0.00148532	0.00435308	0.00001102	0.0041912	0.00423996	-0.0152061	-0.01006473	0	-0.01032409	0	0	0	0	0	0	0	0	0	0	-0.00425832	-0.00729872	0	0	0.00341429	0	0	0	-0.00322772	-0.0033793	-0.00290082	-0.00441796	-0.00134178	0.00084051	0	0	0	0	0	0	0	0	0	0	0	0	0	0	0	0	0	0	0	0	0	0	0	0	0	0	0	0	0	0	0	0	0	0	0	0
0.45083974	0.00581202	0.00531761	-0.00031076	-0.00148961	0.00436669	0.0000112	0.00419964	0.0042522	-0.01523234	-0.01007625	0	-0.01033414	0	0	0	0	0	0	0	0	0	0	-0.00424485	-0.00732658	0	0	0.00343027	0	0	0	-0.00322454	-0.00337525	-0.0028933	-0.00442272	-0.0013309	0.00085503	0	0	0	0	0	0	0	0	0	0	0	0	0	0	0	0	0	0	0	0	0	0	0	0	0	0	0	0	0	0	0	0	0	0	0	0
0.45378641	0.00582854	0.00533589	-0.00031139	-0.00149372	0.00438095	0.00001137	0.00420849	0.00426502	-0.0152579	-0.01008649	0	-0.01034306	0	0	0	0	0	0	0	0	0	0	-0.00423181	-0.00735363	0	0	0.00344593	0	0	0	-0.00322137	-0.00337122	-0.00288653	-0.00442741	-0.00132082	0.00086795	0	0	0	0	0	0	0	0	0	0	0	0	0	0	0	0	0	0	0	0	0	0	0	0	0	0	0	0	0	0	0	0	0	0	0	0
0.45673307	0.00584555	0.00535466	-0.00031195	-0.00149754	0.00439575	0.00001153	0.00421767	0.00427831	-0.01528246	-0.01009558	0	-0.01035775	0	0	0	0	0	0	0	0	0	0	-0.00421928	-0.00737987	0	0	0.00346101	0	0	0	-0.00321819	-0.00336721	-0.00288053	-0.00443194	-0.00131151	0.00087919	0	0	0	0	0	0	0	0	0	0	0	0	0	0	0	0	0	0	0	0	0	0	0	0	0	0	0	0	0	0	0	0	0	0	0	0
0.45967974	0.00586289	0.00537374	-0.00031243	-0.001501	0.00441093	0.00001169	0.00422709	0.00429191	-0.01530574	-0.01010365	0	-0.01038127	0	0	0	0	0	0	0	0	0	0	-0.00420734	-0.00740527	0	0	0.00347525	0	0	0	-0.003215	-0.00336323	-0.00287527	-0.00443623	-0.00130292	0.00088872	0	0	0	0	0	0	0	0	0	0	0	0	0	0	0	0	0	0	0	0	0	0	0	0	0	0	0	0	0	0	0	0	0	0	0	0
0.4626264	0.00588039	0.00539291	-0.00031281	-0.00150404	0.00442635	0.00001182	0.00423667	0.00430568	-0.01532752	-0.01011087	0	-0.01040362	0	0	0	0	0	0	0	0	0	0	-0.00419602	-0.00742984	0	0	0.00348848	0	0	0	-0.00321179	-0.00335928	-0.00287072	-0.0044402	-0.001295	0.00089657	0	0	0	0	0	0	0	0	0	0	0	0	0	0	0	0	0	0	0	0	0	0	0	0	0	0	0	0	0	0	0	0	0	0	0	0
0.46557307	0.00589787	0.00541233	-0.00031311	-0.00150663	0.00444186	0.00001195	0.0042463	0.0043195	-0.01534764	-0.01011739	0	-0.01042486	0	0	0	0	0	0	0	0	0	0	-0.00418535	-0.0074536	0	0	0.00350055	0	0	0	-0.00320857	-0.00335537	-0.00286682	-0.00444381	-0.00128768	0.00090278	0	0	0	0	0	0	0	0	0	0	0	0	0	0	0	0	0	0	0	0	0	0	0	0	0	0	0	0	0	0	0	0	0	0	0	0
0.46851973	0.0059152	0.00543111	-0.00031331	-0.00150876	0.00445732	0.00001206	0.00425591	0.00433322	-0.01536602	-0.01012339	0	-0.01044507	0	0	0	0	0	0	0	0	0	0	-0.00417534	-0.00747656	0	0	0.00351139	0	0	0	-0.00320533	-0.0033515	-0.00286353	-0.004447	-0.0012809	0.00090744	0	0	0	0	0	0	0	0	0	0	0	0	0	0	0	0	0	0	0	0	0	0	0	0	0	0	0	0	0	0	0	0	0	0	0	0
0.4714664	0.00593222	0.00544951	-0.00031342	-0.00151044	0.00447261	0.00001215	0.0042654	0.00434674	-0.01538262	-0.01012903	0	-0.01046434	0	0	0	0	0	0	0	0	0	0	-0.00416596	-0.00749877	0	0	0.00352096	0	0	0	-0.00320208	-0.00334767	-0.00286077	-0.00444975	-0.00127455	0.00091068	0	0	0	0	0	0	0	0	0	0	0	0	0	0	0	0	0	0	0	0	0	0	0	0	0	0	0	0	0	0	0	0	0	0	0	0
0.47441307	0.00594884	0.00546723	-0.00031346	-0.00151168	0.00448761	0.00001224	0.00427472	0.00435996	-0.0153975	-0.01013448	0	-0.0104828	0	0	0	0	0	0	0	0	0	0	-0.00415718	-0.00752029	0	0	0.00352931	0	0	0	-0.00319882	-0.00334389	-0.00285845	-0.00445207	-0.00126855	0.00091266	0	0	0	0	0	0	0	0	0	0	0	0	0	0	0	0	0	0	0	0	0	0	0	0	0	0	0	0	0	0	0	0	0	0	0	0
0.47735973	0.00596495	0.0054846	-0.00031342	-0.00151254	0.00450223	0.00001231	0.00428379	0.00437278	-0.01541077	-0.01013992	0	-0.0105006	0	0	0	0	0	0	0	0	0	0	-0.0041489	-0.00754123	0	0	0.00353651	0	0	0	-0.00319553	-0.00334013	-0.00285646	-0.00445394	-0.00126277	0.00091359	0	0	0	0	0	0	0	0	0	0	0	0	0	0	0	0	0	0	0	0	0	0	0	0	0	0	0	0	0	0	0	0	0	0	0	0
0.48030639	0.00598047	0.00550131	-0.00031332	-0.00151308	0.00451639	0.00001237	0.00429257	0.00438515	-0.0154226	-0.01014548	0	-0.01051792	0	0	0	0	0	0	0	0	0	0	-0.00414102	-0.0075617	0	0	0.00354269	0	0	0	-0.00319222	-0.0033364	-0.00285468	-0.00445538	-0.00125708	0.00091372	0	0	0	0	0	0	0	0	0	0	0	0	0	0	0	0	0	0	0	0	0	0	0	0	0	0	0	0	0	0	0	0	0	0	0	0
0.48325306	0.00599536	0.00551732	-0.00031318	-0.00151335	0.00453003	0.00001242	0.00430103	0.00439702	-0.01543321	-0.01015142	0	-0.01053494	0	0	0	0	0	0	0	0	0	0	-0.0041334	-0.00758184	0	0	0.003548	0	0	0	-0.00318884	-0.00333264	-0.00285298	-0.00445641	-0.00125134	0.00091331	0	0	0	0	0	0	0	0	0	0	0	0	0	0	0	0	0	0	0	0	0	0	0	0	0	0	0	0	0	0	0	0	0	0	0	0
0.48619973	0.00600961	0.00553262	-0.00031301	-0.00151343	0.00454313	0.00001246	0.00430913	0.00440836	-0.01544285	-0.01015787	0	-0.01055187	0	0	0	0	0	0	0	0	0	0	-0.00412588	-0.00760184	0	0	0.00355266	0	0	0	-0.00318538	-0.00332883	-0.00285122	-0.00445706	-0.00124537	0.00091264	0	0	0	0	0	0	0	0	0	0	0	0	0	0	0	0	0	0	0	0	0	0	0	0	0	0	0	0	0	0	0	0	0	0	0	0
0.48914639	0.00602319	0.00554723	-0.00031282	-0.00151339	0.00455567	0.00001251	0.00431687	0.00441917	-0.01545182	-0.01016502	0	-0.01056893	0	0	0	0	0	0	0	0	0	0	-0.00411828	-0.0076219	0	0	0.00355685	0	0	0	-0.00318179	-0.00332491	-0.00284925	-0.00445735	-0.001239	0.00091201	0	0	0	0	0	0	0	0	0	0	0	0	0	0	0	0	0	0	0	0	0	0	0	0	0	0	0	0	0	0	0	0	0	0	0	0
0.49209306	0.00603614	0.00556118	-0.00031265	-0.00151332	0.00456766	0.00001255	0.00432426	0.00442945	-0.01546042	-0.01017305	0	-0.01058638	0	0	0	0	0	0	0	0	0	0	-0.00411037	-0.00764227	0	0	0.00356081	0	0	0	-0.00317802	-0.00332082	-0.0028469	-0.0044573	-0.00123203	0.00091175	0	0	0	0	0	0	0	0	0	0	0	0	0	0	0	0	0	0	0	0	0	0	0	0	0	0	0	0	0	0	0	0	0	0	0	0
0.49503972	0.00604848	0.00557453	-0.00031249	-0.0015133	0.00457912	0.0000126	0.00433131	0.00443923	-0.01546898	-0.01018215	0	-0.01060446	0	0	0	0	0	0	0	0	0	0	-0.00410195	-0.0076632	0	0	0.0035648	0	0	0	-0.003174	-0.00331649	-0.002844	-0.00445695	-0.00122425	0.00091218	0	0	0	0	0	0	0	0	0	0	0	0	0	0	0	0	0	0	0	0	0	0	0	0	0	0	0	0	0	0	0	0	0	0	0	0
0.49798639	0.00606028	0.00558735	-0.00031236	-0.00151341	0.00459009	0.00001265	0.00433804	0.00444855	-0.01547785	-0.0101925	0	-0.01062345	0	0	0	0	0	0	0	0	0	0	-0.00409274	-0.00768499	0	0	0.00356906	0	0	0	-0.00316966	-0.00331182	-0.00284038	-0.00445631	-0.00121542	0.00091363	0	0	0	0	0	0	0	0	0	0	0	0	0	0	0	0	0	0	0	0	0	0	0	0	0	0	0	0	0	0	0	0	0	0	0	0
0.50093305	0.0060716	0.00559974	-0.00031229	-0.00151375	0.00460062	0.00001271	0.00434448	0.00445745	-0.01548743	-0.01020434	0	-0.01064363	0	0	0	0	0	0	0	0	0	0	-0.00408244	-0.00770798	0	0	0.00357389	0	0	0	-0.00316489	-0.0033067	-0.00283582	-0.00445541	-0.00120528	0.00091652	0	0	0	0	0	0	0	0	0	0	0	0	0	0	0	0	0	0	0	0	0	0	0	0	0	0	0	0	0	0	0	0	0	0	0	0
0.50387971	0.0060825	0.00561179	-0.0003123	-0.00151441	0.00461076	0.00001278	0.00435066	0.00446599	-0.01549811	-0.01021784	0	-0.01066527	0	0	0	0	0	0	0	0	0	0	-0.00407076	-0.00773249	0	0	0.00357957	0	0	0	-0.0031596	-0.00330101	-0.00283012	-0.00445424	-0.00119355	0.0009212	0	0	0	0	0	0	0	0	0	0	0	0	0	0	0	0	0	0	0	0	0	0	0	0	0	0	0	0	0	0	0	0	0	0	0	0
0.50682638	0.00609305	0.00562359	-0.0003124	-0.00151548	0.00462057	0.00001287	0.00435663	0.00447422	-0.01551026	-0.01023318	0	-0.0106886	0	0	0	0	0	0	0	0	0	0	-0.00405737	-0.00775885	0	0	0.00358638	0	0	0	-0.00315368	-0.00329464	-0.00282307	-0.00445282	-0.00117996	0.00092808	0	0	0	0	0	0	0	0	0	0	0	0	0	0	0	0	0	0	0	0	0	0	0	0	0	0	0	0	0	0	0	0	0	0	0	0
0.50977304	0.00610332	0.00563526	-0.00031261	-0.00151706	0.0046301	0.00001298	0.0043624	0.00448218	-0.01552427	-0.01025052	0	-0.01071381	0	0	0	0	0	0	0	0	0	0	-0.00404196	-0.00778735	0	0	0.00359459	0	0	0	-0.00314699	-0.00328744	-0.00281447	-0.00445115	-0.00116424	0.00093753	0	0	0	0	0	0	0	0	0	0	0	0	0	0	0	0	0	0	0	0	0	0	0	0	0	0	0	0	0	0	0	0	0	0	0	0
0.51271971	0.00611337	0.00564687	-0.00031294	-0.00151923	0.0046394	0.00001312	0.00436802	0.00448992	-0.01554044	-0.01026993	0	-0.01074099	0	0	0	0	0	0	0	0	0	0	-0.00402422	-0.0078182	0	0	0.00360442	0	0	0	-0.00313943	-0.00327929	-0.00280411	-0.0044492	-0.00114616	0.00095043	0	0	0	0	0	0	0	0	0	0	0	0	0	0	0	0	0	0	0	0	0	0	0	0	0	0	0	0	0	0	0	0	0	0	0	0
0.51566638	0.00612321	0.00565847	-0.00031341	-0.00152204	0.00464849	0.00001327	0.00437349	0.00449747	-0.01555898	-0.01029137	0	-0.0107701	0	0	0	0	0	0	0	0	0	0	-0.00400395	-0.00785148	0	0	0.00361601	0	0	0	-0.00313091	-0.00327009	-0.00279189	-0.00444697	-0.00112556	0.00096629	0	0	0	0	0	0	0	0	0	0	0	0	0	0	0	0	0	0	0	0	0	0	0	0	0	0	0	0	0	0	0	0	0	0	0	0
0.51861304	0.00613287	0.0056701	-0.00031402	-0.00152551	0.00465738	0.00001345	0.00437883	0.00450485	-0.01557981	-0.01031446	0	-0.01080084	0	0	0	0	0	0	0	0	0	0	-0.00398113	-0.007887	0	0	0.00362931	0	0	0	-0.0031214	-0.00325981	-0.00277782	-0.00444442	-0.00110246	0.00098509	0	0	0	0	0	0	0	0	0	0	0	0	0	0	0	0	0	0	0	0	0	0	0	0	0	0	0	0	0	0	0	0	0	0	0	0
0.52155971	0.00614233	0.0056817	-0.00031474	-0.00152953	0.00466605	0.00001366	0.00438404	0.00451205	-0.01560247	-0.01033878	0	-0.01083263	0	0	0	0	0	0	0	0	0	0	-0.00395604	-0.00792423	0	0	0.00364399	0	0	0	-0.00311097	-0.00324854	-0.00276213	-0.0044415	-0.00107721	0.00100643	0	0	0	0	0	0	0	0	0	0	0	0	0	0	0	0	0	0	0	0	0	0	0	0	0	0	0	0	0	0	0	0	0	0	0	0
0.52450637	0.00615158	0.00569328	-0.00031559	-0.00153414	0.00467451	0.00001388	0.00438913	0.00451907	-0.01562706	-0.01036609	0	-0.01086525	0	0	0	0	0	0	0	0	0	0	-0.00392859	-0.00796306	0	0	0.00366009	0	0	0	-0.00309959	-0.00323624	-0.00274477	-0.00443822	-0.00104977	0.00103049	0	0	0	0	0	0	0	0	0	0	0	0	0	0	0	0	0	0	0	0	0	0	0	0	0	0	0	0	0	0	0	0	0	0	0	0
0.52745303	0.00616061	0.00570492	-0.0003166	-0.00153954	0.00468271	0.00001413	0.00439407	0.0045259	-0.01565435	-0.0104112	0	-0.0108989	0	0	0	0	0	0	0	0	0	0	-0.00389813	-0.00800394	0	0	0.00367803	0	0	0	-0.003087	-0.00322263	-0.00272525	-0.00443456	-0.00101975	0.00105831	0	0	0	0	0	0	0	0	0	0	0	0	0	0	0	0	0	0	0	0	0	0	0	0	0	0	0	0	0	0	0	0	0	0	0	0
0.5303997	0.00616948	0.0057166	-0.0003178	-0.00154585	0.00469063	0.00001442	0.00439886	0.00453252	-0.01568487	-0.0104584	0	-0.01093356	0	0	0	0	0	0	0	0	0	0	-0.00386413	-0.00804707	0	0	0.00369809	0	0	0	-0.00307303	-0.00320749	-0.00270319	-0.00443049	-0.0009869	0.0010907	0	0	0	0	0	0	0	0	0	0	0	0	0	0	0	0	0	0	0	0	0	0	0	0	0	0	0	0	0	0	0	0	0	0	0	0
0.53334636	0.00617797	0.00572848	-0.0003192	-0.00155317	0.00469818	0.00001474	0.00440346	0.00453888	-0.0157189	-0.01050756	0	-0.01096902	0	0	0	0	0	0	0	0	0	0	-0.00382624	-0.00809243	0	0	0.00372029	0	0	0	-0.00305751	-0.00319067	-0.00267828	-0.00442597	-0.00095121	0.00112821	0	0	0	0	0	0	0	0	0	0	0	0	0	0	0	0	0	0	0	0	0	0	0	0	0	0	0	0	0	0	0	0	0	0	0	0
0.53629303	0.00618609	0.00574021	-0.00032081	-0.00156152	0.0047053	0.0000151	0.00440785	0.00454493	-0.01575657	-0.01055842	0	-0.01100493	0	0	0	0	0	0	0	0	0	0	-0.00378417	-0.00813988	0	0	0.00374458	0	0	0	-0.00304032	-0.00317202	-0.00265031	-0.00442091	-0.00091278	0.00117122	0	0	0	0	0	0	0	0	0	0	0	0	0	0	0	0	0	0	0	0	0	0	0	0	0	0	0	0	0	0	0	0	0	0	0	0
0.5392397	0.0061938	0.00575178	-0.00032264	-0.00157094	0.00471193	0.0000155	0.00441201	0.00455065	-0.01579793	-0.01061056	0	-0.01104084	0	0	0	0	0	0	0	0	0	0	-0.00373772	-0.00818917	0	0	0.00377076	0	0	0	-0.00302138	-0.00315144	-0.00261909	-0.00441527	-0.00087194	0.00121988	0	0	0	0	0	0	0	0	0	0	0	0	0	0	0	0	0	0	0	0	0	0	0	0	0	0	0	0	0	0	0	0	0	0	0	0
0.54218636	0.00620104	0.00576333	-0.00032466	-0.00158137	0.00471801	0.00001594	0.00441593	0.004556	-0.01584284	-0.01066343	0	-0.0110762	0	0	0	0	0	0	0	0	0	0	-0.00368685	-0.00823988	0	0	0.00379852	0	0	0	-0.00300064	-0.0031289	-0.00258456	-0.00440897	-0.0008292	0.00127401	0	0	0	0	0	0	0	0	0	0	0	0	0	0	0	0	0	0	0	0	0	0	0	0	0	0	0	0	0	0	0	0	0	0	0	0
0.54513303	0.00620774	0.00577473	-0.00032687	-0.00159272	0.00472349	0.00001641	0.00441959	0.00456096	-0.01589098	-0.01071633	0	-0.01111037	0	0	0	0	0	0	0	0	0	0	-0.00363173	-0.00829145	0	0	0.0038274	0	0	0	-0.00297817	-0.00310443	-0.00254679	-0.00440198	-0.00078529	0.00133311	0	0	0	0	0	0	0	0	0	0	0	0	0	0	0	0	0	0	0	0	0	0	0	0	0	0	0	0	0	0	0	0	0	0	0	0
0.54807969	0.0062139	0.00578588	-0.00032923	-0.00160487	0.00472832	0.00001692	0.00442296	0.00456547	-0.01594187	-0.0107685	0	-0.01114273	0	0	0	0	0	0	0	0	0	0	-0.00357264	-0.00834323	0	0	0.00385686	0	0	0	-0.00295406	-0.00307816	-0.00250593	-0.00439427	-0.00074105	0.00139766	0	0	0	0	0	0	0	0	0	0	0	0	0	0	0	0	0	0	0	0	0	0	0	0	0	0	0	0	0	0	0	0	0	0	0	0
0.55102635	0.00621944	0.00579673	-0.00033172	-0.00161769	0.00473243	0.00001744	0.00442602	0.00456951	-0.01599507	-0.0108193	0	-0.01117275	0	0	0	0	0	0	0	0	0	0	-0.00350987	-0.00839465	0	0	0.00388642	0	0	0	-0.00292843	-0.00305019	-0.00246213	-0.00438581	-0.00069725	0.00146633	0	0	0	0	0	0	0	0	0	0	0	0	0	0	0	0	0	0	0	0	0	0	0	0	0	0	0	0	0	0	0	0	0	0	0	0
0.55397302	0.00622433	0.00580723	-0.00033431	-0.00163108	0.0047358	0.00001799	0.00442876	0.00457304	-0.01605026	-0.01086827	0	-0.01120008	0	0	0	0	0	0	0	0	0	0	-0.00344361	-0.00844529	0	0	0.00391566	0	0	0	-0.00290136	-0.00302062	-0.00241545	-0.00437659	-0.00065448	0.00153858	0	0	0	0	0	0	0	0	0	0	0	0	0	0	0	0	0	0	0	0	0	0	0	0	0	0	0	0	0	0	0	0	0	0	0	0
0.55691968	0.00622856	0.00581737	-0.00033698	-0.00164497	0.00473841	0.00001856	0.00443118	0.00457606	-0.01610724	-0.01091511	0	-0.01122446	0	0	0	0	0	0	0	0	0	0	-0.00337389	-0.00849487	0	0	0.00394428	0	0	0	-0.00287287	-0.00298945	-0.00236585	-0.00436656	-0.0006131	0.00161394	0	0	0	0	0	0	0	0	0	0	0	0	0	0	0	0	0	0	0	0	0	0	0	0	0	0	0	0	0	0	0	0	0	0	0	0
0.55986635	0.00623214	0.00582719	-0.00033971	-0.00165929	0.00474026	0.00001915	0.00443327	0.00457857	-0.01616583	-0.01095964	0	-0.01124575	0	0	0	0	0	0	0	0	0	0	-0.00330067	-0.0085432	0	0	0.003972	0	0	0	-0.00284296	-0.00295667	-0.00231326	-0.00435565	-0.00057318	0.00169197	0	0	0	0	0	0	0	0	0	0	0	0	0	0	0	0	0	0	0	0	0	0	0	0	0	0	0	0	0	0	0	0	0	0	0	0
0.56281302	0.00623512	0.00583673	-0.0003425	-0.00167394	0.0047414	0.00001976	0.00443507	0.0045806	-0.01622575	-0.01100169	0	-0.01126379	0	0	0	0	0	0	0	0	0	0	-0.003224	-0.0085901	0	0	0.00399853	0	0	0	-0.00281164	-0.00292227	-0.00225766	-0.00434378	-0.00053463	0.00177205	0	0	0	0	0	0	0	0	0	0	0	0	0	0	0	0	0	0	0	0	0	0	0	0	0	0	0	0	0	0	0	0	0	0	0	0
0.56575968	0.00623755	0.00584608	-0.0003453	-0.00168883	0.00474186	0.00002038	0.00443662	0.0045822	-0.01628663	-0.01104107	0	-0.01127847	0	0	0	0	0	0	0	0	0	0	-0.00314401	-0.00863533	0	0	0.00402358	0	0	0	-0.00277895	-0.00288632	-0.00219914	-0.0043309	-0.00049719	0.00185345	0	0	0	0	0	0	0	0	0	0	0	0	0	0	0	0	0	0	0	0	0	0	0	0	0	0	0	0	0	0	0	0	0	0	0	0
0.56870635	0.0062395	0.00585536	-0.0003481	-0.00170388	0.00474174	0.00002102	0.00443795	0.00458344	-0.01634829	-0.01107784	0	-0.01128975	0	0	0	0	0	0	0	0	0	0	-0.00306051	-0.00867894	0	0	0.004047	0	0	0	-0.00274479	-0.00284869	-0.00213758	-0.00431682	-0.00046031	0.00193573	0	0	0	0	0	0	0	0	0	0	0	0	0	0	0	0	0	0	0	0	0	0	0	0	0	0	0	0	0	0	0	0	0	0	0	0
0.57165301	0.00624112	0.00586474	-0.00035089	-0.00171906	0.00474112	0.00002167	0.00443917	0.0045844	-0.01641059	-0.01111219	0	-0.01129763	0	0	0	0	0	0	0	0	0	0	-0.00297306	-0.0087211	0	0	0.00406867	0	0	0	-0.00270893	-0.00280913	-0.00207267	-0.0043013	-0.0004232	0.00201868	0	0	0	0	0	0	0	0	0	0	0	0	0	0	0	0	0	0	0	0	0	0	0	0	0	0	0	0	0	0	0	0	0	0	0	0
0.57459967	0.00624247	0.00587433	-0.00035365	-0.00173426	0.00474011	0.00002233	0.00444032	0.00458517	-0.01647309	-0.01114415	0	-0.01130205	0	0	0	0	0	0	0	0	0	0	-0.00288152	-0.00876182	0	0	0.0040884	0	0	0	-0.00267126	-0.00276753	-0.00200434	-0.00428409	-0.00038529	0.00210181	0	0	0	0	0	0	0	0	0	0	0	0	0	0	0	0	0	0	0	0	0	0	0	0	0	0	0	0	0	0	0	0	0	0	0	0
0.57754634	0.00624369	0.00588423	-0.00035634	-0.00174933	0.00473879	0.000023	0.00444131	0.00458582	-0.01653512	-0.01117361	0	-0.01130289	0	0	0	0	0	0	0	0	0	0	-0.00278612	-0.00880093	0	0	0.00410596	0	0	0	-0.00263182	-0.00272394	-0.00193282	-0.00426503	-0.00034623	0.00218422	0	0	0	0	0	0	0	0	0	0	0	0	0	0	0	0	0	0	0	0	0	0	0	0	0	0	0	0	0	0	0	0	0	0	0	0
0.58049301	0.0062448	0.0058945	-0.00035892	-0.00176412	0.00473727	0.00002367	0.00444257	0.00458643	-0.01659603	-0.01120041	0	-0.01130003	0	0	0	0	0	0	0	0	0	0	-0.00268731	-0.00883825	0	0	0.00412119	0	0	0	-0.00259072	-0.00267848	-0.00185848	-0.00424401	-0.00030591	0.00225774	0	0	0	0	0	0	0	0	0	0	0	0	0	0	0	0	0	0	0	0	0	0	0	0	0	0	0	0	0	0	0	0	0	0	0	0
0.58343967	0.00624605	0.00590552	-0.00036138	-0.00177846	0.00473565	0.00002434	0.00444397	0.0045865	-0.01665523	-0.01122436	0	-0.01129336	0	0	0	0	0	0	0	0	0	0	-0.00258565	-0.00887355	0	0	0.00413403	0	0	0	-0.00254815	-0.00263136	-0.00178181	-0.00422101	-0.00026434	0.00232843	0	0	0	0	0	0	0	0	0	0	0	0	0	0	0	0	0	0	0	0	0	0	0	0	0	0	0	0	0	0	0	0	0	0	0	0
0.58638633	0.00624726	0.00591665	-0.00036367	-0.00179218	0.00473403	0.000025	0.00444554	0.00458732	-0.01671204	-0.01124515	0	-0.01128286	0	0	0	0	0	0	0	0	0	0	-0.00248228	-0.00890643	0	0	0.00414444	0	0	0	-0.00250453	-0.00258308	-0.00170371	-0.00419621	-0.0002219	0.00239696	0	0	0	0	0	0	0	0	0	0	0	0	0	0	0	0	0	0	0	0	0	0	0	0	0	0	0	0	0	0	0	0	0	0	0	0
0.589333	0.0062485	0.00592792	-0.00036574	-0.00180495	0.00473244	0.00002563	0.00444722	0.00458821	-0.01676541	-0.01126224	0	-0.01126882	0	0	0	0	0	0	0	0	0	0	-0.00237989	-0.00893604	0	0	0.00415241	0	0	0	-0.00246103	-0.0025349	-0.00162621	-0.00417036	-0.00017972	0.00246176	0	0	0	0	0	0	0	0	0	0	0	0	0	0	0	0	0	0	0	0	0	0	0	0	0	0	0	0	0	0	0	0	0	0	0	0
