# Supplementary material for: Computational modelling of muscle fibre operating ranges in the hindlimb of a small ground bird (Eudromia elegans), with implications for modelling locomotion in extinct species
Source: PLoS Comput Biol. 2021 Apr 1;17(4):e1008843. doi: 10.1371/journal.pcbi.1008843 (PMC8016346; doi:10.1371/journal.pcbi.1008843)
Supplement: S1 Code. MATLAB code used for (a) processing raw forceplate data, (b) performing the tracking simulations, (c) performing the inverse simulation, and (d) performing the static simulations — (ZIP) [file pcbi.1008843.s007.zip › Inverse Simulation/Walking/MuscleAnalysis/Tinamou_Walk_Kinematics_MuscleAnalysis_MomentArm_L_knee_rotation.sto]

MomentArm_L_knee_rotation
version=1
nRows=201
nColumns=73
inDegrees=no

"This analysis gathers basic information about muscles during a simulation (e.g., forces, tendon lenghts, moment arms, etc)."
"Units are S.I. units (second, meters, Newtons, ...)"
Angles are in degrees.

endheader
time	L_IC	L_ILPR	L_ILPOa	L_ILPOp	L_AMB	L_FMTL	L_FMTI	L_FMTM	L_ILFB	L_FCLP	L_FCLA	L_FCM	L_IFE	L_ITCr	L_ITM	L_ITCaa	L_ITCap	L_ISF	L_OM	L_OL	L_CFP	L_PIFML	L_GL	L_GI	L_GM	L_FL	L_TCf	L_TCt	L_EDL	L_FDL	L_FHL	L_FP2	L_FPP2	L_FP3	L_FPP3	L_FP4	R_IC	R_ILPR	R_ILPOa	R_ILPOp	R_AMB	R_FMTL	R_FMTI	R_FMTM	R_ILFB	R_FCLP	R_FCLA	R_FCM	R_IFE	R_ITCr	R_ITM	R_ITCaa	R_ITCap	R_ISF	R_OM	R_OL	R_CFP	R_PIFML	R_GL	R_GI	R_GM	R_FL	R_TCf	R_TCt	R_EDL	R_FDL	R_FHL	R_FP2	R_FPP2	R_FP3	R_FPP3	R_FP4
0	-0.00148038	-0.00082744	0.00581601	0.00643943	-0.00265465	0.00555469	0.00022062	-0.00112064	0.00214199	-0.00420672	0	-0.00450799	0	0	0	0	0	0	0	0	0	0	-0.00082851	-0.00211073	0	0	-0.00091872	0	0	0	-0.00019286	-0.00008985	0.00010613	0.00039271	-0.00119887	-0.00104933	0	0	0	0	0	0	0	0	0	0	0	0	0	0	0	0	0	0	0	0	0	0	0	0	0	0	0	0	0	0	0	0	0	0	0	0
0.00294666	-0.00141057	-0.00076656	0.00584443	0.00644959	-0.00260509	0.00556526	0.00025347	-0.00107704	0.00215621	-0.00421793	0	-0.00452808	0	0	0	0	0	0	0	0	0	0	-0.00079987	-0.00211755	0	0	-0.00090105	0	0	0	-0.00018549	-0.00008206	0.00012592	0.00040406	-0.00117932	-0.00102685	0	0	0	0	0	0	0	0	0	0	0	0	0	0	0	0	0	0	0	0	0	0	0	0	0	0	0	0	0	0	0	0	0	0	0	0
0.00589333	-0.00133918	-0.00070437	0.00587112	0.00645889	-0.00255371	0.00557445	0.00028684	-0.00103233	0.00217196	-0.00422926	0	-0.00454899	0	0	0	0	0	0	0	0	0	0	-0.00077153	-0.00212607	0	0	-0.00088415	0	0	0	-0.00017779	-0.000074	0.00014423	0.00041595	-0.0011599	-0.00100801	0	0	0	0	0	0	0	0	0	0	0	0	0	0	0	0	0	0	0	0	0	0	0	0	0	0	0	0	0	0	0	0	0	0	0	0
0.00883999	-0.00126756	-0.00064202	0.00589574	0.00646714	-0.00250156	0.00558216	0.00032001	-0.00098741	0.00218895	-0.00424167	0	-0.00457028	0	0	0	0	0	0	0	0	0	0	-0.0007438	-0.00213599	0	0	-0.00086776	0	0	0	-0.00016986	-0.00006578	0.00016085	0.00042827	-0.00114068	-0.00099317	0	0	0	0	0	0	0	0	0	0	0	0	0	0	0	0	0	0	0	0	0	0	0	0	0	0	0	0	0	0	0	0	0	0	0	0
0.01178666	-0.00119673	-0.00058034	0.00591814	0.00647438	-0.00244936	0.00558848	0.00035264	-0.00094286	0.00220686	-0.00425621	0	-0.00459151	0	0	0	0	0	0	0	0	0	0	-0.00071711	-0.00214706	0	0	-0.00085202	0	0	0	-0.00016178	-0.00005751	0.00017547	0.00044085	-0.00112179	-0.00098345	0	0	0	0	0	0	0	0	0	0	0	0	0	0	0	0	0	0	0	0	0	0	0	0	0	0	0	0	0	0	0	0	0	0	0	0
0.01473332	-0.00112993	-0.00051921	0.00593827	0.00648068	-0.00239802	0.00559362	0.00038431	-0.00089944	0.00222507	-0.0042837	0	-0.00461199	0	0	0	0	0	0	0	0	0	0	-0.00069194	-0.0021588	0	0	-0.0008372	0	0	0	-0.00015374	-0.00004934	0.00018793	0.00045338	-0.00110335	-0.00097783	0	0	0	0	0	0	0	0	0	0	0	0	0	0	0	0	0	0	0	0	0	0	0	0	0	0	0	0	0	0	0	0	0	0	0	0
0.01767999	-0.0010607	-0.00046139	0.00595616	0.00648622	-0.00234831	0.00559781	0.00041477	-0.00085771	0.0022431	-0.00431028	0	-0.00463123	0	0	0	0	0	0	0	0	0	0	-0.00066881	-0.00217088	0	0	-0.00082369	0	0	0	-0.0001459	-0.00004146	0.00019803	0.00046557	-0.00108554	-0.00097615	0	0	0	0	0	0	0	0	0	0	0	0	0	0	0	0	0	0	0	0	0	0	0	0	0	0	0	0	0	0	0	0	0	0	0	0
0.02062666	-0.00099863	-0.0004121	0.00597194	0.00649125	-0.00230076	0.00560131	0.00044393	-0.00081805	0.0022606	-0.00433545	0	-0.00464886	0	0	0	0	0	0	0	0	0	0	-0.00064822	-0.00218313	0	0	-0.00081205	0	0	0	-0.0001384	-0.000034	0.00020552	0.00047717	-0.00106861	-0.00097861	0	0	0	0	0	0	0	0	0	0	0	0	0	0	0	0	0	0	0	0	0	0	0	0	0	0	0	0	0	0	0	0	0	0	0	0
0.02357332	-0.00094099	-0.00035701	0.00598576	0.00649612	-0.0022557	0.00560437	0.00047182	-0.00078066	0.00227734	-0.00435893	0	-0.0046647	0	0	0	0	0	0	0	0	0	0	-0.00063059	-0.00219553	0	0	-0.0008028	0	0	0	-0.00013136	-0.00002707	0.00021017	0.000488	-0.00105284	-0.0009854	0	0	0	0	0	0	0	0	0	0	0	0	0	0	0	0	0	0	0	0	0	0	0	0	0	0	0	0	0	0	0	0	0	0	0	0
0.02651998	-0.00088798	-0.00030987	0.00599786	0.00650113	-0.00221318	0.00560724	0.00049859	-0.00074551	0.00229327	-0.00438063	0	-0.00467869	0	0	0	0	0	0	0	0	0	0	-0.00061624	-0.00220817	0	0	-0.00079637	0	0	0	-0.00012482	-0.00002072	0.00021175	0.00049796	-0.00103854	-0.0009966	0	0	0	0	0	0	0	0	0	0	0	0	0	0	0	0	0	0	0	0	0	0	0	0	0	0	0	0	0	0	0	0	0	0	0	0
0.02946665	-0.00084029	-0.00026608	0.00600848	0.00650659	-0.00217309	0.00561013	0.00052451	-0.00071244	0.00230842	-0.00440055	0	-0.00469087	0	0	0	0	0	0	0	0	0	0	-0.00060539	-0.0022212	0	0	-0.00079308	0	0	0	-0.0001188	-0.00001497	0.00021006	0.000507	-0.00102598	-0.00101384	0	0	0	0	0	0	0	0	0	0	0	0	0	0	0	0	0	0	0	0	0	0	0	0	0	0	0	0	0	0	0	0	0	0	0	0
0.03241331	-0.00079586	-0.00022518	0.0060179	0.00651278	-0.00213503	0.00561321	0.00054997	-0.00068105	0.00232292	-0.00441887	0	-0.00470132	0	0	0	0	0	0	0	0	0	0	-0.00059811	-0.00223483	0	0	-0.00079304	0	0	0	-0.00011324	-0.00000977	0.00020492	0.00051518	-0.00101542	-0.00103652	0	0	0	0	0	0	0	0	0	0	0	0	0	0	0	0	0	0	0	0	0	0	0	0	0	0	0	0	0	0	0	0	0	0	0	0
0.03535998	-0.00075469	-0.0001864	0.00602639	0.00651996	-0.0020983	0.00561665	0.00057551	-0.00065073	0.00233708	-0.00443587	0	-0.00471018	0	0	0	0	0	0	0	0	0	0	-0.00059439	-0.00224938	0	0	-0.00079626	0	0	0	-0.00010805	-0.00000503	0.00019608	0.00052265	-0.00100705	-0.00106502	0	0	0	0	0	0	0	0	0	0	0	0	0	0	0	0	0	0	0	0	0	0	0	0	0	0	0	0	0	0	0	0	0	0	0	0
0.03830665	-0.00071562	-0.00014869	0.00603423	0.00652838	-0.00206191	0.00562053	0.00060184	-0.00062062	0.00235137	-0.00445202	0	-0.00471761	0	0	0	0	0	0	0	0	0	0	-0.00059417	-0.00226531	0	0	-0.00080247	0	0	0	-0.00010301	-0.00000056	0.00018315	0.00052971	-0.00100105	-0.00110001	0	0	0	0	0	0	0	0	0	0	0	0	0	0	0	0	0	0	0	0	0	0	0	0	0	0	0	0	0	0	0	0	0	0	0	0
0.04125331	-0.00067763	-0.00011115	0.00604146	0.00653816	-0.00202505	0.00562472	0.00062931	-0.00059007	0.00236658	-0.00446796	0	-0.00472369	0	0	0	0	0	0	0	0	0	0	-0.00059737	-0.00228325	0	0	-0.00081065	0	0	0	-0.00009779	0.00000391	0.00016548	0.00053686	-0.00099786	-0.00114259	0	0	0	0	0	0	0	0	0	0	0	0	0	0	0	0	0	0	0	0	0	0	0	0	0	0	0	0	0	0	0	0	0	0	0	0
0.04419998	-0.00064036	-0.00007378	0.00604784	0.00654915	-0.00198763	0.00562875	0.00065754	-0.00055902	0.00238351	-0.0044842	0	-0.00472825	0	0	0	0	0	0	0	0	0	0	-0.0006039	-0.00230373	0	0	-0.00081887	0	0	0	-0.00009196	0.00000871	0.00014238	0.00054479	-0.0009983	-0.00119347	0	0	0	0	0	0	0	0	0	0	0	0	0	0	0	0	0	0	0	0	0	0	0	0	0	0	0	0	0	0	0	0	0	0	0	0
0.04714664	-0.00060235	-0.00003515	0.00605344	0.00656152	-0.00194837	0.00563246	0.00068718	-0.00052646	0.00240316	-0.00450107	0	-0.00473062	0	0	0	0	0	0	0	0	0	0	-0.0006139	-0.00232751	0	0	-0.00082547	0	0	0	-0.00008497	0.00001429	0.00011254	0.00055428	-0.00100329	-0.00125367	0	0	0	0	0	0	0	0	0	0	0	0	0	0	0	0	0	0	0	0	0	0	0	0	0	0	0	0	0	0	0	0	0	0	0	0
0.0500933	-0.00056246	0.00000483	0.00605868	0.00657517	-0.00190663	0.00563615	0.00071893	-0.00049177	0.0024248	-0.00451725	0	-0.00472951	0	0	0	0	0	0	0	0	0	0	-0.00062694	-0.00235365	0	0	-0.00082999	0	0	0	-0.0000768	0.00002067	0.00007647	0.00056517	-0.00101262	-0.00131976	0	0	0	0	0	0	0	0	0	0	0	0	0	0	0	0	0	0	0	0	0	0	0	0	0	0	0	0	0	0	0	0	0	0	0	0
0.05303997	-0.00052252	0.0000449	0.00606397	0.00658944	-0.00186337	0.00564024	0.00075489	-0.00045564	0.00244639	-0.00453076	0	-0.00472415	0	0	0	0	0	0	0	0	0	0	-0.00064174	-0.00237985	0	0	-0.00083284	0	0	0	-0.00006802	0.00002745	0.00003684	0.00057654	-0.0010248	-0.00138544	0	0	0	0	0	0	0	0	0	0	0	0	0	0	0	0	0	0	0	0	0	0	0	0	0	0	0	0	0	0	0	0	0	0	0	0
0.05598663	-0.00047734	0.00008477	0.00606961	0.00660387	-0.00181887	0.00564494	0.00078955	-0.00036869	0.00246692	-0.00454097	0	-0.0047147	0	0	0	0	0	0	0	0	0	0	-0.0006571	-0.00240483	0	0	-0.00083437	0	0	0	-0.00005894	0.00003444	-0.00000437	0.00058794	-0.00103833	-0.00144757	0	0	0	0	0	0	0	0	0	0	0	0	0	0	0	0	0	0	0	0	0	0	0	0	0	0	0	0	0	0	0	0	0	0	0	0
0.0589333	-0.00043766	0.00012765	0.0060758	0.00661804	-0.00177331	0.00565027	0.00082559	-0.00032909	0.00248591	-0.00454798	0	-0.00470179	0	0	0	0	0	0	0	0	0	0	-0.00067193	-0.00242788	0	0	-0.00083471	0	0	0	-0.00004977	0.00004155	-0.00004555	0.00059915	-0.00105176	-0.00150445	0	0	0	0	0	0	0	0	0	0	0	0	0	0	0	0	0	0	0	0	0	0	0	0	0	0	0	0	0	0	0	0	0	0	0	0
0.06187996	-0.00039502	0.00016755	0.0060826	0.00663161	-0.00172685	0.00565617	0.00086271	-0.00028881	0.00250326	-0.00455227	0	-0.00468627	0	0	0	0	0	0	0	0	0	0	-0.00068533	-0.00244866	0	0	-0.00083385	0	0	0	-0.00004062	0.00004875	-0.00008551	0.00061015	-0.00106392	-0.00154878	0	0	0	0	0	0	0	0	0	0	0	0	0	0	0	0	0	0	0	0	0	0	0	0	0	0	0	0	0	0	0	0	0	0	0	0
0.06482663	-0.00035133	0.00020766	0.00609001	0.00664429	-0.00167969	0.00566247	0.00090053	-0.000248	0.00251906	-0.00455451	0	-0.00466894	0	0	0	0	0	0	0	0	0	0	-0.00069663	-0.00246709	0	0	-0.00083157	0	0	0	-0.00003149	0.00005604	-0.00012339	0.000621	-0.00107394	-0.00158687	0	0	0	0	0	0	0	0	0	0	0	0	0	0	0	0	0	0	0	0	0	0	0	0	0	0	0	0	0	0	0	0	0	0	0	0
0.06777329	-0.00030664	0.00024607	0.00609798	0.00665582	-0.00163207	0.00566895	0.00093861	-0.00020693	0.00253353	-0.00455532	0	-0.00465046	0	0	0	0	0	0	0	0	0	0	-0.0007054	-0.00248321	0	0	-0.00082756	0	0	0	-0.00002239	0.00006347	-0.00015868	0.00063186	-0.00108127	-0.00162113	0	0	0	0	0	0	0	0	0	0	0	0	0	0	0	0	0	0	0	0	0	0	0	0	0	0	0	0	0	0	0	0	0	0	0	0
0.07071996	-0.00026121	0.00028671	0.00610639	0.00666597	-0.00155488	0.00567537	0.00097634	-0.00016605	0.00254681	-0.00455524	0	-0.00463141	0	0	0	0	0	0	0	0	0	0	-0.00071132	-0.00249707	0	0	-0.00082153	0	0	0	-0.00001331	0.00007102	-0.00019087	0.0006428	-0.00108551	-0.00165146	0	0	0	0	0	0	0	0	0	0	0	0	0	0	0	0	0	0	0	0	0	0	0	0	0	0	0	0	0	0	0	0	0	0	0	0
0.07366662	-0.00021554	0.0003272	0.00611509	0.00667451	-0.00150871	0.0056815	0.00101301	-0.0001275	0.00255898	-0.00455474	0	-0.00461242	0	0	0	0	0	0	0	0	0	0	-0.0007142	-0.0025087	0	0	-0.00081337	0	0	0	-0.00000432	0.00007864	-0.00021943	0.00065382	-0.00108633	-0.00167772	0	0	0	0	0	0	0	0	0	0	0	0	0	0	0	0	0	0	0	0	0	0	0	0	0	0	0	0	0	0	0	0	0	0	0	0
0.07661329	-0.00017017	0.00036442	0.0061239	0.00668128	-0.00146402	0.00568709	0.00104792	-0.00008892	0.00257013	-0.00455422	0	-0.00459396	0	0	0	0	0	0	0	0	0	0	-0.00071402	-0.00251816	0	0	-0.00080293	0	0	0	0.00000454	0.00008628	-0.00024404	0.00066493	-0.00108357	-0.00169987	0	0	0	0	0	0	0	0	0	0	0	0	0	0	0	0	0	0	0	0	0	0	0	0	0	0	0	0	0	0	0	0	0	0	0	0
0.07955996	-0.00012568	0.00040412	0.00613265	0.00668617	-0.00142145	0.0056919	0.00108041	-0.0000523	0.00258037	-0.00455399	0	-0.00457643	0	0	0	0	0	0	0	0	0	0	-0.00071088	-0.00252558	0	0	-0.00079016	0	0	0	0.00001321	0.00009388	-0.00026447	0.00067609	-0.00107717	-0.00171792	0	0	0	0	0	0	0	0	0	0	0	0	0	0	0	0	0	0	0	0	0	0	0	0	0	0	0	0	0	0	0	0	0	0	0	0
0.08250662	-0.00008292	0.0004426	0.00614113	0.0066891	-0.00138008	0.00569574	0.00110983	-0.00001821	0.00258975	-0.00455426	0	-0.00456014	0	0	0	0	0	0	0	0	0	0	-0.00070496	-0.00253106	0	0	-0.00077505	0	0	0	0.00002164	0.00010135	-0.00028059	0.00068726	-0.00106719	-0.00173191	0	0	0	0	0	0	0	0	0	0	0	0	0	0	0	0	0	0	0	0	0	0	0	0	0	0	0	0	0	0	0	0	0	0	0	0
0.08545329	-0.00004199	0.00047936	0.00614913	0.00669007	-0.00134343	0.00569843	0.00113559	0.00001481	0.00259834	-0.00455521	0	-0.00454539	0	0	0	0	0	0	0	0	0	0	-0.00069651	-0.00253474	0	0	-0.00075769	0	0	0	0.00002975	0.0001086	-0.00029232	0.00069832	-0.00105369	-0.00174189	0	0	0	0	0	0	0	0	0	0	0	0	0	0	0	0	0	0	0	0	0	0	0	0	0	0	0	0	0	0	0	0	0	0	0	0
0.08839995	-0.00000385	0.00051383	0.00615643	0.00668908	-0.00131076	0.00569981	0.00115714	0.00004217	0.00260617	-0.00455695	0	-0.00453247	0	0	0	0	0	0	0	0	0	0	-0.00068583	-0.00253674	0	0	-0.00073826	0	0	0	0.00003745	0.00011553	-0.00029961	0.00070917	-0.0010368	-0.0017479	0	0	0	0	0	0	0	0	0	0	0	0	0	0	0	0	0	0	0	0	0	0	0	0	0	0	0	0	0	0	0	0	0	0	0	0
0.09134662	0.00003082	0.00054535	0.00616282	0.00668621	-0.00128268	0.00569977	0.00117396	0.00006557	0.00261324	-0.00455957	0	-0.0045217	0	0	0	0	0	0	0	0	0	0	-0.00067325	-0.00253716	0	0	-0.000717	0	0	0	0.00004463	0.00012202	-0.00030244	0.00071964	-0.00101666	-0.00174997	0	0	0	0	0	0	0	0	0	0	0	0	0	0	0	0	0	0	0	0	0	0	0	0	0	0	0	0	0	0	0	0	0	0	0	0
0.09429328	0.00006132	0.0005732	0.00616809	0.00668153	-0.0012598	0.00569822	0.00118559	0.00008392	0.00261957	-0.00456316	0	-0.00451343	0	0	0	0	0	0	0	0	0	0	-0.0006591	-0.00253614	0	0	-0.00069424	0	0	0	0.00005118	0.00012795	-0.00030079	0.00072953	-0.00099343	-0.00174812	0	0	0	0	0	0	0	0	0	0	0	0	0	0	0	0	0	0	0	0	0	0	0	0	0	0	0	0	0	0	0	0	0	0	0	0
0.09723994	0.00008695	0.00059657	0.00617204	0.00667516	-0.00124269	0.00569512	0.00119162	0.00009696	0.00262512	-0.00456777	0	-0.00450802	0	0	0	0	0	0	0	0	0	0	-0.00064374	-0.0025338	0	0	-0.0006704	0	0	0	0.00005695	0.00013318	-0.00029467	0.00073865	-0.00096729	-0.00174238	0	0	0	0	0	0	0	0	0	0	0	0	0	0	0	0	0	0	0	0	0	0	0	0	0	0	0	0	0	0	0	0	0	0	0	0
0.10018661	0.00010713	0.00061468	0.00617449	0.00666726	-0.00123186	0.00569046	0.00119171	0.00010426	0.00262986	-0.00457346	0	-0.00450585	0	0	0	0	0	0	0	0	0	0	-0.00062747	-0.00253023	0	0	-0.0006459	0	0	0	0.0000618	0.00013759	-0.00028412	0.00074678	-0.00093842	-0.00173278	0	0	0	0	0	0	0	0	0	0	0	0	0	0	0	0	0	0	0	0	0	0	0	0	0	0	0	0	0	0	0	0	0	0	0	0
0.10313327	0.00012112	0.00062677	0.00617531	0.00665797	-0.00122776	0.0056843	0.00118565	0.00010545	0.0026337	-0.00458024	0	-0.00450726	0	0	0	0	0	0	0	0	0	0	-0.00061061	-0.00252555	0	0	-0.00062121	0	0	0	0.00006561	0.00014106	-0.0002692	0.00075372	-0.00090706	-0.00171935	0	0	0	0	0	0	0	0	0	0	0	0	0	0	0	0	0	0	0	0	0	0	0	0	0	0	0	0	0	0	0	0	0	0	0	0
0.10607994	0.00012846	0.00063216	0.0061744	0.00664747	-0.00123072	0.00567671	0.00117334	0.00010027	0.00263656	-0.00458808	0	-0.0045125	0	0	0	0	0	0	0	0	0	0	-0.00059344	-0.00251984	0	0	-0.00059683	0	0	0	0.00006825	0.00014348	-0.00025006	0.00075929	-0.00087345	-0.00170216	0	0	0	0	0	0	0	0	0	0	0	0	0	0	0	0	0	0	0	0	0	0	0	0	0	0	0	0	0	0	0	0	0	0	0	0
0.1090266	0.00012768	0.00063029	0.0061717	0.00663592	-0.001241	0.00566783	0.00115478	0.00008857	0.00263828	-0.00459687	0	-0.00452171	0	0	0	0	0	0	0	0	0	0	-0.00057621	-0.00251317	0	0	-0.0005732	0	0	0	0.0000696	0.00014477	-0.00022687	0.00076331	-0.000838	-0.0016813	0	0	0	0	0	0	0	0	0	0	0	0	0	0	0	0	0	0	0	0	0	0	0	0	0	0	0	0	0	0	0	0	0	0	0	0
0.11197327	0.00012051	0.0006207	0.00616719	0.00662348	-0.00125875	0.00565781	0.00113009	0.00007029	0.00263869	-0.00460641	0	-0.00453488	0	0	0	0	0	0	0	0	0	0	-0.00055917	-0.00250555	0	0	-0.00055078	0	0	0	0.0000696	0.00014487	-0.00019991	0.00076565	-0.00080127	-0.0016569	0	0	0	0	0	0	0	0	0	0	0	0	0	0	0	0	0	0	0	0	0	0	0	0	0	0	0	0	0	0	0	0	0	0	0	0
0.11491994	0.00010559	0.00060306	0.00616089	0.00661033	-0.00128406	0.00564685	0.00109949	0.00004521	0.00263757	-0.00461641	0	-0.00455183	0	0	0	0	0	0	0	0	0	0	-0.00054253	-0.00249696	0	0	-0.00052995	0	0	0	0.00006815	0.00014373	-0.00016951	0.00076618	-0.00076424	-0.0016291	0	0	0	0	0	0	0	0	0	0	0	0	0	0	0	0	0	0	0	0	0	0	0	0	0	0	0	0	0	0	0	0	0	0	0	0
0.1178666	0.00008264	0.00058044	0.00615284	0.00659659	-0.00131698	0.00563515	0.00106326	0.00001392	0.00263468	-0.00462645	0	-0.00457221	0	0	0	0	0	0	0	0	0	0	-0.00052654	-0.00248736	0	0	-0.0005111	0	0	0	0.00006522	0.00014132	-0.00013606	0.00076478	-0.00072833	-0.00159804	0	0	0	0	0	0	0	0	0	0	0	0	0	0	0	0	0	0	0	0	0	0	0	0	0	0	0	0	0	0	0	0	0	0	0	0
0.12081326	0.00005145	0.00054663	0.00614312	0.00658239	-0.00135749	0.00562294	0.00102175	-0.00002369	0.00262974	-0.00463602	0	-0.00459548	0	0	0	0	0	0	0	0	0	0	-0.00051142	-0.00247663	0	0	-0.00049455	0	0	0	0.00006075	0.00013762	-0.00010002	0.00076138	-0.00069593	-0.00156391	0	0	0	0	0	0	0	0	0	0	0	0	0	0	0	0	0	0	0	0	0	0	0	0	0	0	0	0	0	0	0	0	0	0	0	0
0.12375993	0.00001183	0.00050451	0.0061318	0.00656785	-0.00140551	0.00561043	0.00097537	-0.00006744	0.0026225	-0.0046445	0	-0.00462089	0	0	0	0	0	0	0	0	0	0	-0.00049743	-0.00246463	0	0	-0.00048054	0	0	0	0.00005473	0.00013263	-0.00006191	0.00075591	-0.00067066	-0.00152691	0	0	0	0	0	0	0	0	0	0	0	0	0	0	0	0	0	0	0	0	0	0	0	0	0	0	0	0	0	0	0	0	0	0	0	0
0.1267066	-0.00003633	0.00045603	0.006119	0.00655306	-0.0014609	0.00559786	0.00092462	-0.00011703	0.00261271	-0.00465119	0	-0.00464753	0	0	0	0	0	0	0	0	0	0	-0.00048482	-0.00245118	0	0	-0.00046925	0	0	0	0.00004718	0.00012636	-0.00002236	0.00074831	-0.0006577	-0.00148724	0	0	0	0	0	0	0	0	0	0	0	0	0	0	0	0	0	0	0	0	0	0	0	0	0	0	0	0	0	0	0	0	0	0	0	0
0.12965326	-0.00009306	0.00039813	0.00610482	0.0065381	-0.00152342	0.00558544	0.00087003	-0.00017214	0.00260012	-0.00465533	0	-0.00467432	0	0	0	0	0	0	0	0	0	0	-0.00047388	-0.00243609	0	0	-0.00046077	0	0	0	0.00003813	0.00011886	0.00001798	0.00073859	-0.00066246	-0.00144516	0	0	0	0	0	0	0	0	0	0	0	0	0	0	0	0	0	0	0	0	0	0	0	0	0	0	0	0	0	0	0	0	0	0	0	0
0.13259992	-0.00015775	0.00033271	0.00608938	0.00652303	-0.00159348	0.00557338	0.00081221	-0.00023232	0.00258456	-0.00465612	0	-0.00470007	0	0	0	0	0	0	0	0	0	0	-0.00046492	-0.00241915	0	0	-0.00045512	0	0	0	0.00002766	0.00011016	0.00005837	0.00072676	-0.0006879	-0.00139562	0	0	0	0	0	0	0	0	0	0	0	0	0	0	0	0	0	0	0	0	0	0	0	0	0	0	0	0	0	0	0	0	0	0	0	0
0.13554659	-0.00023125	0.00026025	0.00607281	0.00650789	-0.00169142	0.00556188	0.00075183	-0.00029711	0.00256584	-0.00465277	0	-0.00472354	0	0	0	0	0	0	0	0	0	0	-0.00045823	-0.00240015	0	0	-0.00045221	0	0	0	0.00001584	0.00010035	0.00009808	0.00071286	-0.00073074	-0.00134147	0	0	0	0	0	0	0	0	0	0	0	0	0	0	0	0	0	0	0	0	0	0	0	0	0	0	0	0	0	0	0	0	0	0	0	0
0.13849325	-0.00031283	0.00017846	0.00605522	0.00649271	-0.00177312	0.0055511	0.00068955	-0.00036597	0.00254384	-0.00464454	0	-0.00474349	0	0	0	0	0	0	0	0	0	0	-0.00045413	-0.00237888	0	0	-0.00045184	0	0	0	0.00000281	0.00008951	0.00013636	0.00069697	-0.00078237	-0.00128472	0	0	0	0	0	0	0	0	0	0	0	0	0	0	0	0	0	0	0	0	0	0	0	0	0	0	0	0	0	0	0	0	0	0	0	0
0.14143992	-0.00040211	0.00009336	0.00603669	0.00647747	-0.0018599	0.00554117	0.00062603	-0.00043846	0.00251848	-0.00463075	0	-0.00475873	0	0	0	0	0	0	0	0	0	0	-0.00045286	-0.00235514	0	0	-0.00045369	0	0	0	-0.00001128	0.00007775	0.00017251	0.00067921	-0.00083394	-0.00122596	0	0	0	0	0	0	0	0	0	0	0	0	0	0	0	0	0	0	0	0	0	0	0	0	0	0	0	0	0	0	0	0	0	0	0	0
0.14438659	-0.0005003	0.00000344	0.00601732	0.00646214	-0.00195104	0.00553218	0.00056076	-0.00055043	0.0024897	-0.00461082	0	-0.00476817	0	0	0	0	0	0	0	0	0	0	-0.00045464	-0.00232877	0	0	-0.0004573	0	0	0	-0.00002626	0.00006518	0.0002059	0.00065973	-0.00087951	-0.00116535	0	0	0	0	0	0	0	0	0	0	0	0	0	0	0	0	0	0	0	0	0	0	0	0	0	0	0	0	0	0	0	0	0	0	0	0
0.14733325	-0.00060259	-0.00009116	0.00599718	0.00644663	-0.00204574	0.0055242	0.00049629	-0.00062706	0.00245749	-0.00458429	0	-0.00477086	0	0	0	0	0	0	0	0	0	0	-0.00045962	-0.00229959	0	0	-0.00046202	0	0	0	-0.00004194	0.00005193	0.00023597	0.00063872	-0.00091671	-0.0011032	0	0	0	0	0	0	0	0	0	0	0	0	0	0	0	0	0	0	0	0	0	0	0	0	0	0	0	0	0	0	0	0	0	0	0	0
0.15027992	-0.00071097	-0.00018962	0.00597634	0.00643086	-0.00214311	0.00551725	0.00043244	-0.00070527	0.0024219	-0.00455082	0	-0.00476601	0	0	0	0	0	0	0	0	0	0	-0.00046784	-0.00226748	0	0	-0.00046706	0	0	0	-0.0000581	0.00003818	0.00026229	0.0006164	-0.00094538	-0.00103981	0	0	0	0	0	0	0	0	0	0	0	0	0	0	0	0	0	0	0	0	0	0	0	0	0	0	0	0	0	0	0	0	0	0	0	0
0.15322658	-0.00082394	-0.00029082	0.00595487	0.00641471	-0.00224218	0.00551133	0.00036971	-0.0007844	0.00238299	-0.00451022	0	-0.00475305	0	0	0	0	0	0	0	0	0	0	-0.00047925	-0.00223235	0	0	-0.00047145	0	0	0	-0.00007449	0.00002408	0.00028452	0.00059304	-0.00096662	-0.00097551	0	0	0	0	0	0	0	0	0	0	0	0	0	0	0	0	0	0	0	0	0	0	0	0	0	0	0	0	0	0	0	0	0	0	0	0
0.15617325	-0.00094086	-0.00039542	0.00593289	0.00639807	-0.00234191	0.00550644	0.00030861	-0.00086374	0.00234094	-0.00446247	0	-0.00473161	0	0	0	0	0	0	0	0	0	0	-0.00049368	-0.00219416	0	0	-0.00047406	0	0	0	-0.00009086	0.00000984	0.00030247	0.00056895	-0.00098187	-0.00091211	0	0	0	0	0	0	0	0	0	0	0	0	0	0	0	0	0	0	0	0	0	0	0	0	0	0	0	0	0	0	0	0	0	0	0	0
0.15911991	-0.00106018	-0.00050197	0.00591059	0.00638087	-0.0024412	0.00550259	0.0002496	-0.0009426	0.00229593	-0.00440769	0	-0.00470156	0	0	0	0	0	0	0	0	0	0	-0.00051083	-0.00215292	0	0	-0.00047361	0	0	0	-0.00010694	-0.00000434	0.00031609	0.00054444	-0.00099262	-0.00084551	0	0	0	0	0	0	0	0	0	0	0	0	0	0	0	0	0	0	0	0	0	0	0	0	0	0	0	0	0	0	0	0	0	0	0	0
0.16206657	-0.00117979	-0.00060971	0.00588818	0.00636307	-0.002539	0.0054998	0.00019311	-0.00102028	0.00224823	-0.00434616	0	-0.00466296	0	0	0	0	0	0	0	0	0	0	-0.00053035	-0.00210872	0	0	-0.00046868	0	0	0	-0.00012247	-0.00001825	0.00032545	0.00051985	-0.00100016	-0.00077991	0	0	0	0	0	0	0	0	0	0	0	0	0	0	0	0	0	0	0	0	0	0	0	0	0	0	0	0	0	0	0	0	0	0	0	0
0.16501324	-0.00130037	-0.00071653	0.00586596	0.00634468	-0.00263428	0.00549808	0.00013948	-0.00109612	0.00219813	-0.00428437	0	-0.0046161	0	0	0	0	0	0	0	0	0	0	-0.00055176	-0.0020617	0	0	-0.0004578	0	0	0	-0.00013719	-0.00003169	0.00033076	0.00049551	-0.0010055	-0.00071748	0	0	0	0	0	0	0	0	0	0	0	0	0	0	0	0	0	0	0	0	0	0	0	0	0	0	0	0	0	0	0	0	0	0	0	0
0.1679599	-0.00141769	-0.00082281	0.0058443	0.00632579	-0.00272611	0.00549751	0.00008903	-0.00116952	0.00214599	-0.00426059	0	-0.00456146	0	0	0	0	0	0	0	0	0	0	-0.00057459	-0.00201208	0	0	-0.00043947	0	0	0	-0.00015089	-0.00004446	0.00033235	0.00047174	-0.0010094	-0.00065888	0	0	0	0	0	0	0	0	0	0	0	0	0	0	0	0	0	0	0	0	0	0	0	0	0	0	0	0	0	0	0	0	0	0	0	0
0.17090657	-0.0015321	-0.00092736	0.00582365	0.00630657	-0.00281367	0.00549816	0.00004203	-0.00123991	0.00209219	-0.00423692	0	-0.00449967	0	0	0	0	0	0	0	0	0	0	-0.00059829	-0.00196014	0	0	-0.00041224	0	0	0	-0.00016335	-0.00005639	0.0003306	0.00044882	-0.00101236	-0.0006016	0	0	0	0	0	0	0	0	0	0	0	0	0	0	0	0	0	0	0	0	0	0	0	0	0	0	0	0	0	0	0	0	0	0	0	0
0.17385323	-0.00164249	-0.00102967	0.00580451	0.00628729	-0.00289622	0.00550013	-0.00000127	-0.00130677	0.00203716	-0.00421208	0	-0.00443152	0	0	0	0	0	0	0	0	0	0	-0.00062238	-0.00190627	0	0	-0.0003749	0	0	0	-0.00017442	-0.00006732	0.00032598	0.00042701	-0.00101467	-0.0005443	0	0	0	0	0	0	0	0	0	0	0	0	0	0	0	0	0	0	0	0	0	0	0	0	0	0	0	0	0	0	0	0	0	0	0	0
0.1767999	-0.00174725	-0.00116698	0.00578744	0.0062683	-0.00297313	0.00550356	-0.00004061	-0.00136959	0.00198135	-0.00418583	0	-0.00435795	0	0	0	0	0	0	0	0	0	0	-0.00064639	-0.00185092	0	0	-0.00032662	0	0	0	-0.00018398	-0.00007714	0.000319	0.0004065	-0.00101658	-0.00048777	0	0	0	0	0	0	0	0	0	0	0	0	0	0	0	0	0	0	0	0	0	0	0	0	0	0	0	0	0	0	0	0	0	0	0	0
0.17974656	-0.00188617	-0.00126184	0.005773	0.00625006	-0.00304382	0.00550855	-0.00007573	-0.00142789	0.00192526	-0.00415794	0	-0.0043169	0	0	0	0	0	0	0	0	0	0	-0.00066992	-0.00179466	0	0	-0.00026714	0	0	0	-0.00019196	-0.00008578	0.00031017	0.00038744	-0.00101812	-0.00043164	0	0	0	0	0	0	0	0	0	0	0	0	0	0	0	0	0	0	0	0	0	0	0	0	0	0	0	0	0	0	0	0	0	0	0	0
0.18269323	-0.00197604	-0.00135095	0.00576177	0.0062331	-0.00307852	0.00551523	-0.0001063	-0.00148116	0.00186941	-0.00412837	0	-0.00429087	0	0	0	0	0	0	0	0	0	0	-0.00069265	-0.00173816	0	0	-0.00019699	0	0	0	-0.00019836	-0.00009322	0.00029999	0.00036991	-0.00101931	-0.00037416	0	0	0	0	0	0	0	0	0	0	0	0	0	0	0	0	0	0	0	0	0	0	0	0	0	0	0	0	0	0	0	0	0	0	0	0
0.18563989	-0.00205662	-0.00143337	0.00575424	0.00621801	-0.00310092	0.00552365	-0.00013197	-0.00152885	0.00181439	-0.00409705	0	-0.0042642	0	0	0	0	0	0	0	0	0	0	-0.00071434	-0.00168219	0	0	-0.00011765	0	0	0	-0.00020322	-0.00009946	0.00028896	0.00035393	-0.00102013	-0.00031695	0	0	0	0	0	0	0	0	0	0	0	0	0	0	0	0	0	0	0	0	0	0	0	0	0	0	0	0	0	0	0	0	0	0	0	0
0.18858656	-0.00212696	-0.00150817	0.00575082	0.00620537	-0.00312087	0.00553383	-0.00015231	-0.0015704	0.00176079	-0.0040641	0	-0.00423693	0	0	0	0	0	0	0	0	0	0	-0.00073483	-0.00162762	0	0	-0.00003161	0	0	0	-0.00020666	-0.00010458	0.00027757	0.00033947	-0.00102056	-0.00025979	0	0	0	0	0	0	0	0	0	0	0	0	0	0	0	0	0	0	0	0	0	0	0	0	0	0	0	0	0	0	0	0	0	0	0	0
0.19153323	-0.00218621	-0.00157435	0.00575176	0.00619575	-0.00313712	0.00554569	-0.0001669	-0.00160226	0.00170928	-0.00402984	0	-0.00420937	0	0	0	0	0	0	0	0	0	0	-0.00075403	-0.00157539	0	0	0.00005767	0	0	0	-0.00020885	-0.00010868	0.00026626	0.00032643	-0.00102061	-0.00020277	0	0	0	0	0	0	0	0	0	0	0	0	0	0	0	0	0	0	0	0	0	0	0	0	0	0	0	0	0	0	0	0	0	0	0	0
0.19447989	-0.00223356	-0.00163092	0.00575716	0.00618966	-0.00314837	0.00555908	-0.00017531	-0.00162062	0.00166053	-0.00399488	0	-0.00418186	0	0	0	0	0	0	0	0	0	0	-0.00077188	-0.00152649	0	0	0.00014601	0	0	0	-0.00022431	-0.00011192	0.00025543	0.00031469	-0.00102028	-0.000146	0	0	0	0	0	0	0	0	0	0	0	0	0	0	0	0	0	0	0	0	0	0	0	0	0	0	0	0	0	0	0	0	0	0	0	0
0.19742656	-0.0022683	-0.00167691	0.00576689	0.00618748	-0.00315334	0.00557377	-0.0001725	-0.00163312	0.00161526	-0.00396006	0	-0.00415497	0	0	0	0	0	0	0	0	0	0	-0.00078837	-0.00148193	0	0	0.00022884	0	0	0	-0.00024593	-0.00011578	0.00026	0.00030411	-0.00101961	-0.00008947	0	0	0	0	0	0	0	0	0	0	0	0	0	0	0	0	0	0	0	0	0	0	0	0	0	0	0	0	0	0	0	0	0	0	0	0
0.20037322	-0.0022899	-0.00171142	0.00578064	0.00618943	-0.00315086	0.00558945	-0.00016113	-0.00163869	0.00157418	-0.00392646	0	-0.00412939	0	0	0	0	0	0	0	0	0	0	-0.0008035	-0.00144269	0	0	0.00030163	0	0	0	-0.00026534	-0.00012718	0.00028973	0.00029453	-0.00101867	-0.00003297	0	0	0	0	0	0	0	0	0	0	0	0	0	0	0	0	0	0	0	0	0	0	0	0	0	0	0	0	0	0	0	0	0	0	0	0
0.20331989	-0.00229809	-0.00173374	0.00579788	0.00619556	-0.0031401	0.00560575	-0.00014363	-0.00163651	0.00153796	-0.00389533	0	-0.00410601	0	0	0	0	0	0	0	0	0	0	-0.00081725	-0.00140965	0	0	0.00036038	0	0	0	-0.00028213	-0.00013717	0.00031656	0.0002858	-0.00101756	0.00002451	0	0	0	0	0	0	0	0	0	0	0	0	0	0	0	0	0	0	0	0	0	0	0	0	0	0	0	0	0	0	0	0	0	0	0	0
0.20626655	-0.00229307	-0.0017435	0.00581789	0.00620566	-0.00312066	0.00562224	-0.00011995	-0.00162618	0.00150722	-0.00386797	0	-0.00408575	0	0	0	0	0	0	0	0	0	0	-0.00082962	-0.0013835	0	0	0.00040201	0	0	0	-0.00029597	-0.00014557	0.00033962	0.00027769	-0.00101642	0.00008412	0	0	0	0	0	0	0	0	0	0	0	0	0	0	0	0	0	0	0	0	0	0	0	0	0	0	0	0	0	0	0	0	0	0	0	0
0.20921322	-0.00227564	-0.00174088	0.00583973	0.00621924	-0.00309284	0.00563848	-0.00009058	-0.0016079	0.00148242	-0.00384557	0	-0.00406941	0	0	0	0	0	0	0	0	0	0	-0.00084054	-0.00136468	0	0	0.00042469	0	0	0	-0.00030669	-0.0001523	0.00035813	0.00026954	-0.00101537	0.00014998	0	0	0	0	0	0	0	0	0	0	0	0	0	0	0	0	0	0	0	0	0	0	0	0	0	0	0	0	0	0	0	0	0	0	0	0
0.21215988	-0.00224746	-0.00172678	0.00586233	0.00623553	-0.00305783	0.00565398	-0.00005672	-0.00158262	0.00146383	-0.00382902	0	-0.00405759	0	0	0	0	0	0	0	0	0	0	-0.00084996	-0.00135326	0	0	0.00042806	0	0	0	-0.00031424	-0.00015733	0.00037146	0.00026233	-0.0010146	0.00023308	0	0	0	0	0	0	0	0	0	0	0	0	0	0	0	0	0	0	0	0	0	0	0	0	0	0	0	0	0	0	0	0	0	0	0	0
0.21510655	-0.00221131	-0.00170324	0.00588438	0.00625339	-0.00301795	0.0056682	-0.0000204	-0.00155226	0.00145143	-0.00381871	0	-0.00405047	0	0	0	0	0	0	0	0	0	0	-0.00085784	-0.00134881	0	0	0.00041362	0	0	0	-0.00031877	-0.00016074	0.0003793	0.00025615	-0.00101426	0.00024807	0	0	0	0	0	0	0	0	0	0	0	0	0	0	0	0	0	0	0	0	0	0	0	0	0	0	0	0	0	0	0	0	0	0	0	0
0.21805321	-0.00217184	-0.0016742	0.00590439	0.00627119	-0.00297714	0.0056806	0.0000153	-0.00152018	0.00144444	-0.00381397	0	-0.00404747	0	0	0	0	0	0	0	0	0	0	-0.00086422	-0.00134989	0	0	0.00038608	0	0	0	-0.00032082	-0.00016277	0.00038208	0.00025104	-0.00101446	0.00025349	0	0	0	0	0	0	0	0	0	0	0	0	0	0	0	0	0	0	0	0	0	0	0	0	0	0	0	0	0	0	0	0	0	0	0	0
0.22099988	-0.00213593	-0.0016463	0.00592091	0.0062869	-0.00294093	0.00569074	0.00004643	-0.00149132	0.00144066	-0.0038123	0	-0.00404673	0	0	0	0	0	0	0	0	0	0	-0.00086959	-0.00135343	0	0	0.00035475	0	0	0	-0.00032161	-0.00016406	0.00038165	0.00024684	-0.00101521	0.00025477	0	0	0	0	0	0	0	0	0	0	0	0	0	0	0	0	0	0	0	0	0	0	0	0	0	0	0	0	0	0	0	0	0	0	0	0
0.22394654	-0.00210976	-0.00162641	0.00593369	0.0062994	-0.00291339	0.00569909	0.00007083	-0.00146976	0.00143634	-0.00380959	0	-0.00404535	0	0	0	0	0	0	0	0	0	0	-0.00087539	-0.00135531	0	0	0.00032985	0	0	0	-0.00032305	-0.0001657	0.00038073	0.00024284	-0.00101671	0.00025544	0	0	0	0	0	0	0	0	0	0	0	0	0	0	0	0	0	0	0	0	0	0	0	0	0	0	0	0	0	0	0	0	0	0	0	0
0.22689321	-0.00209185	-0.00161336	0.00594367	0.00630999	-0.00289272	0.00570656	0.00009029	-0.00145417	0.00143095	-0.00380555	0	-0.00404327	0	0	0	0	0	0	0	0	0	0	-0.00088271	-0.00135578	0	0	0.00030817	0	0	0	-0.00032539	-0.00016796	0.00037845	0.00023851	-0.0010196	0.00025473	0	0	0	0	0	0	0	0	0	0	0	0	0	0	0	0	0	0	0	0	0	0	0	0	0	0	0	0	0	0	0	0	0	0	0	0
0.22983987	-0.00207851	-0.00160293	0.00595126	0.00632004	-0.00287614	0.00571349	0.00010667	-0.00144194	0.00142642	-0.00380252	0	-0.00404222	0	0	0	0	0	0	0	0	0	0	-0.00089161	-0.00135753	0	0	0.00028114	0	0	0	-0.00032766	-0.00017041	0.00037202	0.0002339	-0.00102456	0.00024938	0	0	0	0	0	0	0	0	0	0	0	0	0	0	0	0	0	0	0	0	0	0	0	0	0	0	0	0	0	0	0	0	0	0	0	0
0.23278654	-0.00207003	-0.00159515	0.00595617	0.00632951	-0.00286402	0.00571981	0.0001196	-0.00143333	0.00142301	-0.00380079	0	-0.00404243	0	0	0	0	0	0	0	0	0	0	-0.00090217	-0.00136088	0	0	0.00024777	0	0	0	-0.00032975	-0.000173	0.00036081	0.00022905	-0.00103181	0.00023864	0	0	0	0	0	0	0	0	0	0	0	0	0	0	0	0	0	0	0	0	0	0	0	0	0	0	0	0	0	0	0	0	0	0	0	0
0.2357332	-0.00206689	-0.00159043	0.0059581	0.00633823	-0.00285679	0.00572545	0.00012873	-0.00142868	0.00142071	-0.00380033	0	-0.00404385	0	0	0	0	0	0	0	0	0	0	-0.00091448	-0.00136579	0	0	0.00020808	0	0	0	-0.00033165	-0.00017572	0.00034464	0.000224	-0.00104148	0.00022228	0	0	0	0	0	0	0	0	0	0	0	0	0	0	0	0	0	0	0	0	0	0	0	0	0	0	0	0	0	0	0	0	0	0	0	0
0.23867987	-0.00206925	-0.00158898	0.00595682	0.00634605	-0.00285461	0.00573027	0.00013392	-0.00142812	0.00141951	-0.00380104	0	-0.00404637	0	0	0	0	0	0	0	0	0	0	-0.00092851	-0.00137222	0	0	0.00016223	0	0	0	-0.00033335	-0.00017854	0.00032357	0.00021882	-0.00105359	0.00020026	0	0	0	0	0	0	0	0	0	0	0	0	0	0	0	0	0	0	0	0	0	0	0	0	0	0	0	0	0	0	0	0	0	0	0	0
0.24162653	-0.002077	-0.00159084	0.00595211	0.00635275	-0.00285738	0.00573411	0.00013517	-0.00143156	0.00141938	-0.0038028	0	-0.00404986	0	0	0	0	0	0	0	0	0	0	-0.00094416	-0.00138008	0	0	0.00011062	0	0	0	-0.0003348	-0.00018141	0.00029787	0.00021362	-0.00106801	0.0001728	0	0	0	0	0	0	0	0	0	0	0	0	0	0	0	0	0	0	0	0	0	0	0	0	0	0	0	0	0	0	0	0	0	0	0	0
0.24457319	-0.00208983	-0.00159597	0.00594383	0.00635811	-0.00286484	0.00573676	0.00013265	-0.00143876	0.00142028	-0.00380546	0	-0.00405409	0	0	0	0	0	0	0	0	0	0	-0.00096119	-0.00138923	0	0	0.00005398	0	0	0	-0.00033599	-0.00018425	0.00026808	0.00020853	-0.00108452	0.00014035	0	0	0	0	0	0	0	0	0	0	0	0	0	0	0	0	0	0	0	0	0	0	0	0	0	0	0	0	0	0	0	0	0	0	0	0
0.24751986	-0.00210727	-0.00160428	0.00593191	0.00636188	-0.00287657	0.00573799	0.00012663	-0.00144935	0.00142211	-0.00380877	0	-0.00405881	0	0	0	0	0	0	0	0	0	0	-0.00097933	-0.00139942	0	0	-0.00000661	0	0	0	-0.00033688	-0.00018698	0.00023498	0.00020368	-0.00110277	0.00010366	0	0	0	0	0	0	0	0	0	0	0	0	0	0	0	0	0	0	0	0	0	0	0	0	0	0	0	0	0	0	0	0	0	0	0	0
0.25046652	-0.00212875	-0.00161558	0.0059164	0.00636382	-0.00289204	0.0057376	0.00011747	-0.00146291	0.00142472	-0.00381248	0	-0.00406373	0	0	0	0	0	0	0	0	0	0	-0.00099821	-0.00141037	0	0	-0.00006971	0	0	0	-0.00033748	-0.00018955	0.00019953	0.00019921	-0.00112231	0.00006371	0	0	0	0	0	0	0	0	0	0	0	0	0	0	0	0	0	0	0	0	0	0	0	0	0	0	0	0	0	0	0	0	0	0	0	0
0.25341319	-0.00215357	-0.00162962	0.00589749	0.00636377	-0.00291061	0.00573543	0.00010563	-0.00147891	0.00142798	-0.00381632	0	-0.00406857	0	0	0	0	0	0	0	0	0	0	-0.00101744	-0.00142176	0	0	-0.0001338	0	0	0	-0.0003378	-0.00019189	0.00016276	0.00019454	-0.00114265	0.00002376	0	0	0	0	0	0	0	0	0	0	0	0	0	0	0	0	0	0	0	0	0	0	0	0	0	0	0	0	0	0	0	0	0	0	0	0
0.25635986	-0.00218092	-0.00164598	0.00587554	0.00636166	-0.00293158	0.00573142	0.00009163	-0.00149675	0.00143174	-0.00382013	0	-0.00407316	0	0	0	0	0	0	0	0	0	0	-0.0010366	-0.00143331	0	0	-0.00019732	0	0	0	-0.00033786	-0.00019395	0.00012569	0.00018932	-0.00116326	-0.00001619	0	0	0	0	0	0	0	0	0	0	0	0	0	0	0	0	0	0	0	0	0	0	0	0	0	0	0	0	0	0	0	0	0	0	0	0
0.25930652	-0.00220986	-0.00166407	0.00585106	0.00635755	-0.00295414	0.00572559	0.00007606	-0.00151577	0.00143593	-0.00382382	0	-0.00407737	0	0	0	0	0	0	0	0	0	0	-0.00105525	-0.00144481	0	0	-0.00025899	0	0	0	-0.00033765	-0.0001957	0.00008927	0.00018439	-0.00118363	-0.00004995	0	0	0	0	0	0	0	0	0	0	0	0	0	0	0	0	0	0	0	0	0	0	0	0	0	0	0	0	0	0	0	0	0	0	0	0
0.26225318	-0.00223933	-0.00168309	0.00582475	0.00635167	-0.00297738	0.0057181	0.0000596	-0.00153519	0.00144053	-0.00382743	0	-0.00408119	0	0	0	0	0	0	0	0	0	0	-0.00107297	-0.00145614	0	0	-0.00031787	0	0	0	-0.00033714	-0.00019707	0.00005424	0.00017984	-0.00120328	-0.00014006	0	0	0	0	0	0	0	0	0	0	0	0	0	0	0	0	0	0	0	0	0	0	0	0	0	0	0	0	0	0	0	0	0	0	0	0
0.26519985	-0.00226811	-0.00170201	0.00579744	0.00634443	-0.00300033	0.00570922	0.00004302	-0.00155415	0.00144563	-0.00383112	0	-0.00408471	0	0	0	0	0	0	0	0	0	0	-0.00108941	-0.00146737	0	0	-0.00037357	0	0	0	-0.00033623	-0.00019799	0.00002115	0.00017575	-0.0012218	-0.00021726	0	0	0	0	0	0	0	0	0	0	0	0	0	0	0	0	0	0	0	0	0	0	0	0	0	0	0	0	0	0	0	0	0	0	0	0
0.26814651	-0.00229487	-0.00171961	0.00577001	0.00633636	-0.00302191	0.0056993	0.00002716	-0.00157167	0.00145143	-0.00383522	0	-0.00408815	0	0	0	0	0	0	0	0	0	0	-0.00110425	-0.00147871	0	0	-0.0004263	0	0	0	-0.00033479	-0.00019836	0.00000226	0.0001722	-0.0012389	-0.00028524	0	0	0	0	0	0	0	0	0	0	0	0	0	0	0	0	0	0	0	0	0	0	0	0	0	0	0	0	0	0	0	0	0	0	0	0
0.27109318	-0.0023179	-0.00173423	0.00574351	0.00632828	-0.00304071	0.00568881	0.00001315	-0.00158649	0.00145825	-0.00384016	0	-0.00409175	0	0	0	0	0	0	0	0	0	0	-0.00111729	-0.00149066	0	0	-0.00047723	0	0	0	-0.00033258	-0.00019804	-0.00001264	0.00016923	-0.00125439	-0.00034474	0	0	0	0	0	0	0	0	0	0	0	0	0	0	0	0	0	0	0	0	0	0	0	0	0	0	0	0	0	0	0	0	0	0	0	0
0.27403985	-0.00233569	-0.00174398	0.00571858	0.00632056	-0.00305605	0.00567767	0.00000134	-0.00159765	0.00146749	-0.00384732	0	-0.00409633	0	0	0	0	0	0	0	0	0	0	-0.00112755	-0.0015043	0	0	-0.00052711	0	0	0	-0.0003289	-0.0001965	-0.00002498	0.00016731	-0.00126778	-0.00039873	0	0	0	0	0	0	0	0	0	0	0	0	0	0	0	0	0	0	0	0	0	0	0	0	0	0	0	0	0	0	0	0	0	0	0	0
0.27698651	-0.00234825	-0.00174849	0.00569563	0.00631318	-0.00306842	0.00566578	-0.0000088	-0.00160532	0.00147989	-0.00385732	0	-0.00410228	0	0	0	0	0	0	0	0	0	0	-0.0011343	-0.00151999	0	0	-0.00057482	0	0	0	-0.00032341	-0.00019351	-0.00003418	0.00016682	-0.00127864	-0.00044835	0	0	0	0	0	0	0	0	0	0	0	0	0	0	0	0	0	0	0	0	0	0	0	0	0	0	0	0	0	0	0	0	0	0	0	0
0.27993317	-0.00235624	-0.00174857	0.0056752	0.0063064	-0.00307819	0.00565366	-0.00001738	-0.00161007	0.0014946	-0.00386923	0	-0.00410916	0	0	0	0	0	0	0	0	0	0	-0.00113793	-0.00153697	0	0	-0.00061881	0	0	0	-0.00031657	-0.00019478	-0.00004052	0.00016759	-0.00128708	-0.00049348	0	0	0	0	0	0	0	0	0	0	0	0	0	0	0	0	0	0	0	0	0	0	0	0	0	0	0	0	0	0	0	0	0	0	0	0
0.28287984	-0.00236005	-0.00174478	0.00565773	0.00630054	-0.00308552	0.00564183	-0.00002442	-0.00161222	0.0015109	-0.00388227	0	-0.00411662	0	0	0	0	0	0	0	0	0	0	-0.00113885	-0.00155466	0	0	-0.00065836	0	0	0	-0.00030876	-0.00019538	-0.00004429	0.00016944	-0.00129329	-0.00053339	0	0	0	0	0	0	0	0	0	0	0	0	0	0	0	0	0	0	0	0	0	0	0	0	0	0	0	0	0	0	0	0	0	0	0	0
0.28582651	-0.00236003	-0.00173753	0.00564345	0.00629577	-0.0030906	0.00563064	-0.00003007	-0.0016121	0.00152828	-0.00389594	0	-0.00412443	0	0	0	0	0	0	0	0	0	0	-0.00113739	-0.00157264	0	0	-0.0006931	0	0	0	-0.00030029	-0.00019537	-0.00004577	0.00017221	-0.00129745	-0.00056847	0	0	0	0	0	0	0	0	0	0	0	0	0	0	0	0	0	0	0	0	0	0	0	0	0	0	0	0	0	0	0	0	0	0	0	0
0.28877317	-0.00235655	-0.00172727	0.00563236	0.00629219	-0.00309366	0.00562034	-0.00003437	-0.00161002	0.00154634	-0.00390984	0	-0.00413241	0	0	0	0	0	0	0	0	0	0	-0.00113386	-0.00159062	0	0	-0.00072301	0	0	0	-0.00029136	-0.0001948	-0.00004522	0.00017577	-0.00129976	-0.00059892	0	0	0	0	0	0	0	0	0	0	0	0	0	0	0	0	0	0	0	0	0	0	0	0	0	0	0	0	0	0	0	0	0	0	0	0
0.29171983	-0.00235005	-0.00171445	0.0056243	0.00628975	-0.00309498	0.00561105	-0.00003742	-0.00160635	0.00156477	-0.00392371	0	-0.00414051	0	0	0	0	0	0	0	0	0	0	-0.00112857	-0.00160837	0	0	-0.00074827	0	0	0	-0.00028666	-0.00019375	-0.00004293	0.00018001	-0.00130046	-0.0006249	0	0	0	0	0	0	0	0	0	0	0	0	0	0	0	0	0	0	0	0	0	0	0	0	0	0	0	0	0	0	0	0	0	0	0	0
0.2946665	-0.00234098	-0.00169955	0.00561895	0.00628835	-0.00309485	0.00560277	-0.00003934	-0.00160141	0.00158332	-0.00393732	0	-0.00414856	0	0	0	0	0	0	0	0	0	0	-0.00112183	-0.00162573	0	0	-0.00076929	0	0	0	-0.00028603	-0.00019229	-0.00003923	0.00018478	-0.00129981	-0.0006475	0	0	0	0	0	0	0	0	0	0	0	0	0	0	0	0	0	0	0	0	0	0	0	0	0	0	0	0	0	0	0	0	0	0	0	0
0.29761317	-0.00232987	-0.00168307	0.00561587	0.00628787	-0.00309358	0.00559546	-0.00004029	-0.00159542	0.00160175	-0.00395051	0	-0.00415654	0	0	0	0	0	0	0	0	0	0	-0.00111402	-0.0016426	0	0	-0.00078664	0	0	0	-0.00028503	-0.0001905	-0.00003445	0.00018994	-0.00129811	-0.00066633	0	0	0	0	0	0	0	0	0	0	0	0	0	0	0	0	0	0	0	0	0	0	0	0	0	0	0	0	0	0	0	0	0	0	0	0
0.30055983	-0.00231724	-0.00166555	0.00561457	0.0062881	-0.00309147	0.00558901	-0.00004043	-0.0015885	0.00161986	-0.00396312	0	-0.0041643	0	0	0	0	0	0	0	0	0	0	-0.00110552	-0.0016589	0	0	-0.00080099	0	0	0	-0.00028376	-0.00018849	-0.00002897	0.00019533	-0.00129567	-0.00068273	0	0	0	0	0	0	0	0	0	0	0	0	0	0	0	0	0	0	0	0	0	0	0	0	0	0	0	0	0	0	0	0	0	0	0	0
0.30350649	-0.00230369	-0.00164754	0.00561452	0.00628888	-0.00308882	0.00558328	-0.00003996	-0.00158108	0.00163745	-0.00397504	0	-0.00417176	0	0	0	0	0	0	0	0	0	0	-0.00109673	-0.00167457	0	0	-0.00081307	0	0	0	-0.00028232	-0.00018636	-0.00002317	0.00020081	-0.00129282	-0.0006974	0	0	0	0	0	0	0	0	0	0	0	0	0	0	0	0	0	0	0	0	0	0	0	0	0	0	0	0	0	0	0	0	0	0	0	0
0.30645316	-0.0022898	-0.00162961	0.00561517	0.00628999	-0.00308595	0.00557811	-0.00003907	-0.00157348	0.00165434	-0.00398613	0	-0.00417884	0	0	0	0	0	0	0	0	0	0	-0.00108807	-0.00168959	0	0	-0.00082359	0	0	0	-0.0002808	-0.0001842	-0.00001745	0.0002062	-0.00128989	-0.00071095	0	0	0	0	0	0	0	0	0	0	0	0	0	0	0	0	0	0	0	0	0	0	0	0	0	0	0	0	0	0	0	0	0	0	0	0
0.30939983	-0.0022762	-0.00161231	0.00561601	0.00629126	-0.00308314	0.00557334	-0.00003796	-0.00156601	0.00167036	-0.00399631	0	-0.00418542	0	0	0	0	0	0	0	0	0	0	-0.00107994	-0.00170391	0	0	-0.00083325	0	0	0	-0.00027929	-0.00018211	-0.00001218	0.00021136	-0.00128719	-0.00072402	0	0	0	0	0	0	0	0	0	0	0	0	0	0	0	0	0	0	0	0	0	0	0	0	0	0	0	0	0	0	0	0	0	0	0	0
0.31234649	-0.00226347	-0.00159619	0.00561655	0.00629251	-0.00308066	0.00556883	-0.00003684	-0.00155901	0.00168536	-0.00400549	0	-0.00419141	0	0	0	0	0	0	0	0	0	0	-0.00107273	-0.00171753	0	0	-0.00084269	0	0	0	-0.0002779	-0.0001802	-0.0000077	0.00021613	-0.00128503	-0.0007372	0	0	0	0	0	0	0	0	0	0	0	0	0	0	0	0	0	0	0	0	0	0	0	0	0	0	0	0	0	0	0	0	0	0	0	0
0.31529315	-0.00225217	-0.00158173	0.00561636	0.0062936	-0.00307876	0.00556441	-0.00003589	-0.00155275	0.00169918	-0.00401359	0	-0.00419673	0	0	0	0	0	0	0	0	0	0	-0.0010668	-0.00173042	0	0	-0.00085248	0	0	0	-0.0002767	-0.00017855	-0.00000434	0.00022037	-0.00128365	-0.000751	0	0	0	0	0	0	0	0	0	0	0	0	0	0	0	0	0	0	0	0	0	0	0	0	0	0	0	0	0	0	0	0	0	0	0	0
0.31823982	-0.0022428	-0.00156936	0.00561508	0.0062944	-0.00307764	0.00555997	-0.00003527	-0.00154749	0.00171171	-0.00402057	0	-0.00420131	0	0	0	0	0	0	0	0	0	0	-0.00106243	-0.00174257	0	0	-0.00086313	0	0	0	-0.00027578	-0.00017725	-0.00000235	0.00022397	-0.00128329	-0.0007659	0	0	0	0	0	0	0	0	0	0	0	0	0	0	0	0	0	0	0	0	0	0	0	0	0	0	0	0	0	0	0	0	0	0	0	0
0.32118648	-0.00223575	-0.00155945	0.00561239	0.00629479	-0.00307744	0.00555539	-0.00003512	-0.00154344	0.00172287	-0.00402636	0	-0.00420505	0	0	0	0	0	0	0	0	0	0	-0.00105991	-0.00175399	0	0	-0.00087505	0	0	0	-0.0002752	-0.00017635	-0.00000196	0.00022682	-0.00128414	-0.00078229	0	0	0	0	0	0	0	0	0	0	0	0	0	0	0	0	0	0	0	0	0	0	0	0	0	0	0	0	0	0	0	0	0	0	0	0
0.32413315	-0.00223134	-0.00155224	0.00560802	0.00629469	-0.00307824	0.00555055	-0.00003554	-0.00154076	0.00173257	-0.00403094	0	-0.00420791	0	0	0	0	0	0	0	0	0	0	-0.00105944	-0.0017647	0	0	-0.00088862	0	0	0	-0.00027501	-0.00017591	-0.00000335	0.00022883	-0.00128634	-0.00080045	0	0	0	0	0	0	0	0	0	0	0	0	0	0	0	0	0	0	0	0	0	0	0	0	0	0	0	0	0	0	0	0	0	0	0	0
0.32707982	-0.00222977	-0.00154794	0.00560179	0.00629402	-0.00308009	0.00554538	-0.00003658	-0.00153953	0.00174076	-0.00403429	0	-0.00420982	0	0	0	0	0	0	0	0	0	0	-0.00106116	-0.00177469	0	0	-0.0009041	0	0	0	-0.00027526	-0.00017597	-0.00000664	0.00022995	-0.00128999	-0.00082057	0	0	0	0	0	0	0	0	0	0	0	0	0	0	0	0	0	0	0	0	0	0	0	0	0	0	0	0	0	0	0	0	0	0	0	0
0.33002648	-0.00223114	-0.00154665	0.00559353	0.00629272	-0.00308295	0.00553979	-0.00003827	-0.00153981	0.00174742	-0.00403638	0	-0.00421075	0	0	0	0	0	0	0	0	0	0	-0.00106515	-0.00178399	0	0	-0.00092168	0	0	0	-0.00027596	-0.00017657	-0.00001189	0.00023012	-0.00129515	-0.00084268	0	0	0	0	0	0	0	0	0	0	0	0	0	0	0	0	0	0	0	0	0	0	0	0	0	0	0	0	0	0	0	0	0	0	0	0
0.33297314	-0.00223542	-0.00154836	0.00558316	0.00629075	-0.00308676	0.00553373	-0.0000406	-0.00154155	0.00175254	-0.0040372	0	-0.00421068	0	0	0	0	0	0	0	0	0	0	-0.00107144	-0.00179261	0	0	-0.00094146	0	0	0	-0.00027714	-0.0001777	-0.00001911	0.00022932	-0.00130182	-0.0008664	0	0	0	0	0	0	0	0	0	0	0	0	0	0	0	0	0	0	0	0	0	0	0	0	0	0	0	0	0	0	0	0	0	0	0	0
0.33591981	-0.00224247	-0.001553	0.00557062	0.00628806	-0.00309137	0.00552714	-0.0000435	-0.00154468	0.00175612	-0.00403677	0	-0.00420957	0	0	0	0	0	0	0	0	0	0	-0.00107999	-0.00180055	0	0	-0.0009635	0	0	0	-0.00027878	-0.00017936	-0.00002827	0.00022756	-0.00130995	-0.00089224	0	0	0	0	0	0	0	0	0	0	0	0	0	0	0	0	0	0	0	0	0	0	0	0	0	0	0	0	0	0	0	0	0	0	0	0
0.33886648	-0.00225203	-0.00156039	0.00555596	0.00628464	-0.00309658	0.00551999	-0.00004687	-0.00154902	0.00175821	-0.00403509	0	-0.00420744	0	0	0	0	0	0	0	0	0	0	-0.00109069	-0.00180786	0	0	-0.00098775	0	0	0	-0.00028088	-0.00018155	-0.00003928	0.00022484	-0.00131948	-0.00091855	0	0	0	0	0	0	0	0	0	0	0	0	0	0	0	0	0	0	0	0	0	0	0	0	0	0	0	0	0	0	0	0	0	0	0	0
0.34181314	-0.00226373	-0.00153654	0.00553924	0.00628052	-0.00310216	0.0055123	-0.00005054	-0.00155437	0.00175886	-0.00403222	0	-0.00420431	0	0	0	0	0	0	0	0	0	0	-0.00110339	-0.00181455	0	0	-0.00101413	0	0	0	-0.00028341	-0.00018421	-0.000052	0.00022122	-0.00133028	-0.00094554	0	0	0	0	0	0	0	0	0	0	0	0	0	0	0	0	0	0	0	0	0	0	0	0	0	0	0	0	0	0	0	0	0	0	0	0
0.3447598	-0.00227711	-0.00154908	0.00552061	0.00627573	-0.00310781	0.00550407	-0.00005434	-0.00156043	0.00175816	-0.00402818	0	-0.0042002	0	0	0	0	0	0	0	0	0	0	-0.0011179	-0.00182067	0	0	-0.00104254	0	0	0	-0.00028632	-0.00018732	-0.00006626	0.00021676	-0.00134221	-0.0009746	0	0	0	0	0	0	0	0	0	0	0	0	0	0	0	0	0	0	0	0	0	0	0	0	0	0	0	0	0	0	0	0	0	0	0	0
0.34770647	-0.00229162	-0.00156345	0.00550028	0.00627037	-0.00311322	0.00549537	-0.00005802	-0.00156688	0.00175621	-0.00402306	0	-0.00419519	0	0	0	0	0	0	0	0	0	0	-0.00113398	-0.00182628	0	0	-0.0010728	0	0	0	-0.00028958	-0.00019081	-0.00008187	0.00021151	-0.0013551	-0.00100431	0	0	0	0	0	0	0	0	0	0	0	0	0	0	0	0	0	0	0	0	0	0	0	0	0	0	0	0	0	0	0	0	0	0	0	0
0.35065314	-0.00230666	-0.00157911	0.00547854	0.00626454	-0.00311803	0.0054863	-0.00006132	-0.00157337	0.00175315	-0.00401697	0	-0.00418935	0	0	0	0	0	0	0	0	0	0	-0.00115136	-0.00183144	0	0	-0.00110473	0	0	0	-0.00029311	-0.00019462	-0.00009857	0.00020559	-0.00136875	-0.00103436	0	0	0	0	0	0	0	0	0	0	0	0	0	0	0	0	0	0	0	0	0	0	0	0	0	0	0	0	0	0	0	0	0	0	0	0
0.3535998	-0.00232159	-0.00159552	0.00545574	0.00625843	-0.0031219	0.00547698	-0.00006396	-0.0015795	0.00174909	-0.00400996	0	-0.00418276	0	0	0	0	0	0	0	0	0	0	-0.00116975	-0.0018362	0	0	-0.00113807	0	0	0	-0.00029685	-0.00019869	-0.00011613	0.00019909	-0.00138296	-0.00106444	0	0	0	0	0	0	0	0	0	0	0	0	0	0	0	0	0	0	0	0	0	0	0	0	0	0	0	0	0	0	0	0	0	0	0	0
0.35654646	-0.00233576	-0.00161206	0.00543231	0.00625224	-0.00312447	0.00546761	-0.00006564	-0.0015849	0.00174419	-0.00400219	0	-0.00417555	0	0	0	0	0	0	0	0	0	0	-0.00118885	-0.00184064	0	0	-0.00117257	0	0	0	-0.00030074	-0.00020293	-0.00013426	0.00019212	-0.00139752	-0.00109423	0	0	0	0	0	0	0	0	0	0	0	0	0	0	0	0	0	0	0	0	0	0	0	0	0	0	0	0	0	0	0	0	0	0	0	0
0.35949313	-0.00234854	-0.00162819	0.00540873	0.00624623	-0.00312541	0.00545842	-0.00006607	-0.00158916	0.00173859	-0.0039938	0	-0.00416786	0	0	0	0	0	0	0	0	0	0	-0.00120832	-0.00184479	0	0	-0.00120791	0	0	0	-0.0003047	-0.00020726	-0.00015267	0.00018481	-0.00141218	-0.00112357	0	0	0	0	0	0	0	0	0	0	0	0	0	0	0	0	0	0	0	0	0	0	0	0	0	0	0	0	0	0	0	0	0	0	0	0
0.3624398	-0.00235928	-0.00164327	0.00538557	0.00624069	-0.00312438	0.00544967	-0.00006495	-0.00159192	0.00173244	-0.00398497	0	-0.00415981	0	0	0	0	0	0	0	0	0	0	-0.00122784	-0.00184873	0	0	-0.00124377	0	0	0	-0.00030866	-0.00021161	-0.00017106	0.00017729	-0.00142686	-0.00115172	0	0	0	0	0	0	0	0	0	0	0	0	0	0	0	0	0	0	0	0	0	0	0	0	0	0	0	0	0	0	0	0	0	0	0	0
0.36538646	-0.00236741	-0.00165669	0.00536344	0.00623597	-0.00312112	0.00544167	-0.00006198	-0.00159282	0.0017259	-0.00397587	0	-0.00415158	0	0	0	0	0	0	0	0	0	0	-0.00124709	-0.00185251	0	0	-0.00127981	0	0	0	-0.00031255	-0.00021589	-0.00018913	0.00016968	-0.00144108	-0.00117863	0	0	0	0	0	0	0	0	0	0	0	0	0	0	0	0	0	0	0	0	0	0	0	0	0	0	0	0	0	0	0	0	0	0	0	0
0.36833312	-0.00237239	-0.00166783	0.00534296	0.00623242	-0.00311536	0.00543475	-0.0000569	-0.00159153	0.00171913	-0.0039667	0	-0.00414335	0	0	0	0	0	0	0	0	0	0	-0.00126576	-0.00185619	0	0	-0.00131571	0	0	0	-0.00031628	-0.00022002	-0.00020659	0.00016213	-0.00145475	-0.00120403	0	0	0	0	0	0	0	0	0	0	0	0	0	0	0	0	0	0	0	0	0	0	0	0	0	0	0	0	0	0	0	0	0	0	0	0
0.37127979	-0.00237374	-0.00167613	0.00532476	0.00623038	-0.00310692	0.00542923	-0.00004946	-0.00158776	0.00171231	-0.00395769	0	-0.00413531	0	0	0	0	0	0	0	0	0	0	-0.00128357	-0.00185983	0	0	-0.00135116	0	0	0	-0.0003198	-0.00022392	-0.00022316	0.00015476	-0.00146767	-0.00122677	0	0	0	0	0	0	0	0	0	0	0	0	0	0	0	0	0	0	0	0	0	0	0	0	0	0	0	0	0	0	0	0	0	0	0	0
0.37422646	-0.00237108	-0.00168105	0.00530943	0.0062302	-0.00309564	0.00542542	-0.00003947	-0.00158128	0.00170559	-0.00394904	0	-0.00412763	0	0	0	0	0	0	0	0	0	0	-0.00130024	-0.00186352	0	0	-0.0013859	0	0	0	-0.00032305	-0.00022753	-0.00023859	0.00014769	-0.00147968	-0.00124684	0	0	0	0	0	0	0	0	0	0	0	0	0	0	0	0	0	0	0	0	0	0	0	0	0	0	0	0	0	0	0	0	0	0	0	0
0.37717312	-0.0023641	-0.00168214	0.00529749	0.00623218	-0.0030814	0.00542359	-0.00002678	-0.00157192	0.00169916	-0.00394095	0	-0.00412048	0	0	0	0	0	0	0	0	0	0	-0.00131555	-0.00186731	0	0	-0.00141966	0	0	0	-0.00032596	-0.00023079	-0.00025267	0.00014105	-0.00149063	-0.00126546	0	0	0	0	0	0	0	0	0	0	0	0	0	0	0	0	0	0	0	0	0	0	0	0	0	0	0	0	0	0	0	0	0	0	0	0
0.38011978	-0.00235264	-0.00167905	0.0052894	0.00623654	-0.00306375	0.00542395	-0.00001133	-0.00155956	0.00169314	-0.00393362	0	-0.00411404	0	0	0	0	0	0	0	0	0	0	-0.00132932	-0.00187128	0	0	-0.00145224	0	0	0	-0.00032851	-0.00023364	-0.00026521	0.00013491	-0.00150038	-0.0012825	0	0	0	0	0	0	0	0	0	0	0	0	0	0	0	0	0	0	0	0	0	0	0	0	0	0	0	0	0	0	0	0	0	0	0	0
0.38306645	-0.00233663	-0.00167153	0.00528545	0.00624344	-0.00304322	0.00542665	0.00000689	-0.00154421	0.00168768	-0.00392721	0	-0.00410841	0	0	0	0	0	0	0	0	0	0	-0.00134138	-0.00187547	0	0	-0.00148344	0	0	0	-0.00033065	-0.00023604	-0.00027608	0.00012938	-0.00150885	-0.00129788	0	0	0	0	0	0	0	0	0	0	0	0	0	0	0	0	0	0	0	0	0	0	0	0	0	0	0	0	0	0	0	0	0	0	0	0
0.38601312	-0.00231615	-0.00165948	0.00528583	0.00625291	-0.00301995	0.00543174	0.00002779	-0.0015259	0.00168289	-0.00392183	0	-0.00410372	0	0	0	0	0	0	0	0	0	0	-0.00135163	-0.00187991	0	0	-0.00151311	0	0	0	-0.00033238	-0.00023799	-0.00028519	0.00012449	-0.00151596	-0.00131153	0	0	0	0	0	0	0	0	0	0	0	0	0	0	0	0	0	0	0	0	0	0	0	0	0	0	0	0	0	0	0	0	0	0	0	0
0.38895978	-0.00229137	-0.00164291	0.00529055	0.00626489	-0.0029941	0.00543917	0.00005122	-0.0015048	0.00167886	-0.00391759	0	-0.00410003	0	0	0	0	0	0	0	0	0	0	-0.00136001	-0.00188463	0	0	-0.00154113	0	0	0	-0.00033367	-0.00023945	-0.0002925	0.00012031	-0.00152168	-0.00132304	0	0	0	0	0	0	0	0	0	0	0	0	0	0	0	0	0	0	0	0	0	0	0	0	0	0	0	0	0	0	0	0	0	0	0	0
0.39190644	-0.00224727	-0.00162197	0.00529948	0.00627921	-0.00296593	0.00544879	0.00007692	-0.00148113	0.00167567	-0.00391453	0	-0.00409736	0	0	0	0	0	0	0	0	0	0	-0.0013665	-0.00188965	0	0	-0.00156742	0	0	0	-0.00033454	-0.00024043	-0.00029799	0.00011685	-0.00152599	-0.00133049	0	0	0	0	0	0	0	0	0	0	0	0	0	0	0	0	0	0	0	0	0	0	0	0	0	0	0	0	0	0	0	0	0	0	0	0
0.39485311	-0.00215908	-0.0015962	0.00531231	0.00629561	-0.00293575	0.00546038	0.00010458	-0.00145516	0.00167338	-0.00391266	0	-0.00409573	0	0	0	0	0	0	0	0	0	0	-0.00137114	-0.001895	0	0	-0.00159194	0	0	0	-0.000335	-0.00024094	-0.00030173	0.00011411	-0.00152893	-0.00133577	0	0	0	0	0	0	0	0	0	0	0	0	0	0	0	0	0	0	0	0	0	0	0	0	0	0	0	0	0	0	0	0	0	0	0	0
0.39779978	-0.00212319	-0.00156714	0.00532863	0.00631371	-0.00290393	0.0054736	0.00013381	-0.00142728	0.00167205	-0.00391196	0	-0.00409509	0	0	0	0	0	0	0	0	0	0	-0.00137397	-0.00190067	0	0	-0.00161466	0	0	0	-0.00033506	-0.00024101	-0.00030382	0.0001121	-0.00153054	-0.00133896	0	0	0	0	0	0	0	0	0	0	0	0	0	0	0	0	0	0	0	0	0	0	0	0	0	0	0	0	0	0	0	0	0	0	0	0
0.40074644	-0.00208484	-0.00153494	0.0053479	0.00633309	-0.0028709	0.00548808	0.00016417	-0.0013979	0.00167173	-0.00391237	0	-0.0040954	0	0	0	0	0	0	0	0	0	0	-0.00137509	-0.00190669	0	0	-0.00163554	0	0	0	-0.00033475	-0.00024065	-0.00030436	0.00011079	-0.00153089	-0.00134027	0	0	0	0	0	0	0	0	0	0	0	0	0	0	0	0	0	0	0	0	0	0	0	0	0	0	0	0	0	0	0	0	0	0	0	0
0.4036931	-0.00204468	-0.00150022	0.00536949	0.00635329	-0.00283716	0.00550339	0.00019513	-0.00136749	0.00167246	-0.00391382	0	-0.00409658	0	0	0	0	0	0	0	0	0	0	-0.00137461	-0.00191305	0	0	-0.00165454	0	0	0	-0.0003341	-0.0002399	-0.00030352	0.00011016	-0.00153009	-0.00133981	0	0	0	0	0	0	0	0	0	0	0	0	0	0	0	0	0	0	0	0	0	0	0	0	0	0	0	0	0	0	0	0	0	0	0	0
0.40663977	-0.00200342	-0.00146363	0.00539276	0.00637381	-0.0028032	0.0055191	0.00022618	-0.00133658	0.00167426	-0.00391623	0	-0.00409855	0	0	0	0	0	0	0	0	0	0	-0.00137266	-0.00191974	0	0	-0.00167162	0	0	0	-0.00033314	-0.0002388	-0.00030144	0.0001102	-0.00152824	-0.00133813	0	0	0	0	0	0	0	0	0	0	0	0	0	0	0	0	0	0	0	0	0	0	0	0	0	0	0	0	0	0	0	0	0	0	0	0
0.40958644	-0.00196481	-0.00142803	0.00541707	0.0063942	-0.00276959	0.00553478	0.00025677	-0.00130567	0.00167717	-0.00391949	0	-0.00410122	0	0	0	0	0	0	0	0	0	0	-0.00136936	-0.00192675	0	0	-0.00168668	0	0	0	-0.0003319	-0.00023736	-0.0002983	0.00011087	-0.00152545	-0.00133541	0	0	0	0	0	0	0	0	0	0	0	0	0	0	0	0	0	0	0	0	0	0	0	0	0	0	0	0	0	0	0	0	0	0	0	0
0.4125331	-0.00192344	-0.00138998	0.00544182	0.006414	-0.00273686	0.00555007	0.00028636	-0.00127531	0.00168118	-0.00392353	0	-0.0041045	0	0	0	0	0	0	0	0	0	0	-0.00136483	-0.00193403	0	0	-0.0016996	0	0	0	-0.0003304	-0.00023564	-0.00029425	0.00011217	-0.00152184	-0.00133192	0	0	0	0	0	0	0	0	0	0	0	0	0	0	0	0	0	0	0	0	0	0	0	0	0	0	0	0	0	0	0	0	0	0	0	0
0.41547976	-0.00188312	-0.00135208	0.00546645	0.00643283	-0.00270557	0.0055646	0.00031442	-0.00124601	0.00168631	-0.00392825	0	-0.00410833	0	0	0	0	0	0	0	0	0	0	-0.00135919	-0.00194155	0	0	-0.00171026	0	0	0	-0.00032867	-0.00023365	-0.00028941	0.00011407	-0.00151754	-0.00132795	0	0	0	0	0	0	0	0	0	0	0	0	0	0	0	0	0	0	0	0	0	0	0	0	0	0	0	0	0	0	0	0	0	0	0	0
0.41842643	-0.00184447	-0.00131494	0.00549049	0.00645037	-0.00267621	0.00557811	0.00034047	-0.00121824	0.00169256	-0.00393357	0	-0.00411264	0	0	0	0	0	0	0	0	0	0	-0.00135255	-0.00194927	0	0	-0.0017185	0	0	0	-0.00032672	-0.00023141	-0.00028391	0.00011658	-0.00151265	-0.00132375	0	0	0	0	0	0	0	0	0	0	0	0	0	0	0	0	0	0	0	0	0	0	0	0	0	0	0	0	0	0	0	0	0	0	0	0
0.4213731	-0.00180805	-0.00127909	0.00551358	0.00646635	-0.00264924	0.00559036	0.00036408	-0.00119243	0.00169995	-0.00393944	0	-0.00411738	0	0	0	0	0	0	0	0	0	0	-0.00134497	-0.00195713	0	0	-0.00172413	0	0	0	-0.00032457	-0.00022894	-0.00027783	0.00011969	-0.00150708	-0.00131952	0	0	0	0	0	0	0	0	0	0	0	0	0	0	0	0	0	0	0	0	0	0	0	0	0	0	0	0	0	0	0	0	0	0	0	0
0.42431976	-0.00177431	-0.00124495	0.00553544	0.00648062	-0.00262504	0.00560122	0.0003849	-0.00116891	0.00170846	-0.00394582	0	-0.00412253	0	0	0	0	0	0	0	0	0	0	-0.00133651	-0.0019651	0	0	-0.00172701	0	0	0	-0.00032223	-0.00022626	-0.00027123	0.00012341	-0.00150129	-0.00131543	0	0	0	0	0	0	0	0	0	0	0	0	0	0	0	0	0	0	0	0	0	0	0	0	0	0	0	0	0	0	0	0	0	0	0	0
0.42726642	-0.00174358	-0.00121285	0.00555591	0.00649305	-0.0026039	0.00561058	0.00040269	-0.00114795	0.00171811	-0.00395266	0	-0.00412805	0	0	0	0	0	0	0	0	0	0	-0.00132721	-0.00197314	0	0	-0.00172696	0	0	0	-0.00031969	-0.00022337	-0.00026415	0.00012775	-0.00149517	-0.00131156	0	0	0	0	0	0	0	0	0	0	0	0	0	0	0	0	0	0	0	0	0	0	0	0	0	0	0	0	0	0	0	0	0	0	0	0
0.43021309	-0.00171606	-0.00118298	0.00557492	0.00650361	-0.002586	0.0056184	0.00041725	-0.00112971	0.0017289	-0.00395995	0	-0.00413394	0	0	0	0	0	0	0	0	0	0	-0.00131707	-0.00198121	0	0	-0.00172385	0	0	0	-0.00031694	-0.00022027	-0.00025659	0.00013272	-0.00148874	-0.00130797	0	0	0	0	0	0	0	0	0	0	0	0	0	0	0	0	0	0	0	0	0	0	0	0	0	0	0	0	0	0	0	0	0	0	0	0
0.43315975	-0.00169183	-0.00115543	0.00559248	0.00651232	-0.00257144	0.00562471	0.00042852	-0.00111428	0.00174079	-0.00396768	0	-0.00414024	0	0	0	0	0	0	0	0	0	0	-0.00130607	-0.00198928	0	0	-0.00171753	0	0	0	-0.00031399	-0.00021695	-0.00024851	0.00013835	-0.00148203	-0.00130459	0	0	0	0	0	0	0	0	0	0	0	0	0	0	0	0	0	0	0	0	0	0	0	0	0	0	0	0	0	0	0	0	0	0	0	0
0.43610642	-0.00167084	-0.00113019	0.00560869	0.00651923	-0.00256021	0.00562956	0.00043649	-0.00110164	0.00175376	-0.00397584	0	-0.00414692	0	0	0	0	0	0	0	0	0	0	-0.00129419	-0.00199731	0	0	-0.00170792	0	0	0	-0.00031082	-0.0002134	-0.00023987	0.00014465	-0.00147501	-0.0013013	0	0	0	0	0	0	0	0	0	0	0	0	0	0	0	0	0	0	0	0	0	0	0	0	0	0	0	0	0	0	0	0	0	0	0	0
0.43905308	-0.00165296	-0.00110717	0.00562366	0.00652446	-0.00255222	0.00563304	0.00044126	-0.00109171	0.00176776	-0.00398443	0	-0.00415402	0	0	0	0	0	0	0	0	0	0	-0.00128138	-0.00200524	0	0	-0.00169496	0	0	0	-0.00030741	-0.00020962	-0.0002306	0.00015162	-0.00146765	-0.00129794	0	0	0	0	0	0	0	0	0	0	0	0	0	0	0	0	0	0	0	0	0	0	0	0	0	0	0	0	0	0	0	0	0	0	0	0
0.44199975	-0.00163794	-0.0010862	0.00563758	0.00652812	-0.00254727	0.00563529	0.00044299	-0.00108433	0.0017827	-0.00399345	0	-0.00416155	0	0	0	0	0	0	0	0	0	0	-0.0012676	-0.00201303	0	0	-0.00167865	0	0	0	-0.00030377	-0.00020561	-0.00022064	0.00015925	-0.00145989	-0.00129429	0	0	0	0	0	0	0	0	0	0	0	0	0	0	0	0	0	0	0	0	0	0	0	0	0	0	0	0	0	0	0	0	0	0	0	0
0.44494641	-0.00162546	-0.00106706	0.00565062	0.00653036	-0.0025451	0.00563642	0.00044193	-0.00107927	0.0017985	-0.00400286	0	-0.00416953	0	0	0	0	0	0	0	0	0	0	-0.00125282	-0.00202063	0	0	-0.00165904	0	0	0	-0.00029988	-0.00020136	-0.00020991	0.00016754	-0.00145167	-0.00129011	0	0	0	0	0	0	0	0	0	0	0	0	0	0	0	0	0	0	0	0	0	0	0	0	0	0	0	0	0	0	0	0	0	0	0	0
0.44789308	-0.00161496	-0.0010495	0.00566298	0.00653134	-0.00254538	0.0056366	0.00043837	-0.00107625	0.00181504	-0.00401266	0	-0.00417792	0	0	0	0	0	0	0	0	0	0	-0.00123699	-0.00202799	0	0	-0.00163624	0	0	0	-0.00029575	-0.00019686	-0.00019837	0.00017646	-0.00144291	-0.00128518	0	0	0	0	0	0	0	0	0	0	0	0	0	0	0	0	0	0	0	0	0	0	0	0	0	0	0	0	0	0	0	0	0	0	0	0
0.45083974	-0.00160634	-0.00103324	0.00567482	0.00653123	-0.00254772	0.00563597	0.00043265	-0.00107495	0.00183219	-0.00402281	0	-0.00418744	0	0	0	0	0	0	0	0	0	0	-0.00122012	-0.00203505	0	0	-0.00161041	0	0	0	-0.00029137	-0.00019213	-0.00018596	0.00018596	-0.00143356	-0.00127929	0	0	0	0	0	0	0	0	0	0	0	0	0	0	0	0	0	0	0	0	0	0	0	0	0	0	0	0	0	0	0	0	0	0	0	0
0.45378641	-0.001599	-0.00101801	0.0056863	0.00653018	-0.00255171	0.00563468	0.00042514	-0.00107502	0.0018498	-0.00403326	0	-0.00419739	0	0	0	0	0	0	0	0	0	0	-0.00120221	-0.00204178	0	0	-0.00158181	0	0	0	-0.00028677	-0.00018718	-0.00017269	0.00019599	-0.00142356	-0.00127226	0	0	0	0	0	0	0	0	0	0	0	0	0	0	0	0	0	0	0	0	0	0	0	0	0	0	0	0	0	0	0	0	0	0	0	0
0.45673307	-0.0015925	-0.00100353	0.00569754	0.00652836	-0.00255692	0.00563286	0.00041624	-0.00107612	0.00186773	-0.00404395	0	-0.0042116	0	0	0	0	0	0	0	0	0	0	-0.00118331	-0.00204814	0	0	-0.00155073	0	0	0	-0.00028195	-0.00018202	-0.00015857	0.00020648	-0.0014129	-0.00126399	0	0	0	0	0	0	0	0	0	0	0	0	0	0	0	0	0	0	0	0	0	0	0	0	0	0	0	0	0	0	0	0	0	0	0	0
0.45967974	-0.00158642	-0.00098958	0.00570861	0.00652592	-0.00256291	0.00563066	0.00040634	-0.0010779	0.00188581	-0.00405483	0	-0.00423188	0	0	0	0	0	0	0	0	0	0	-0.0011635	-0.00205408	0	0	-0.00151751	0	0	0	-0.00027694	-0.00017668	-0.00014365	0.00021736	-0.00140158	-0.00125442	0	0	0	0	0	0	0	0	0	0	0	0	0	0	0	0	0	0	0	0	0	0	0	0	0	0	0	0	0	0	0	0	0	0	0	0
0.4626264	-0.00158036	-0.00097592	0.00571957	0.00652299	-0.00256927	0.00562817	0.0003958	-0.00108002	0.00190387	-0.0040658	0	-0.00425212	0	0	0	0	0	0	0	0	0	0	-0.00114287	-0.0020596	0	0	-0.00148255	0	0	0	-0.00027177	-0.00017119	-0.00012801	0.00022852	-0.00138962	-0.00124352	0	0	0	0	0	0	0	0	0	0	0	0	0	0	0	0	0	0	0	0	0	0	0	0	0	0	0	0	0	0	0	0	0	0	0	0
0.46557307	-0.00157397	-0.00096075	0.00573047	0.00651971	-0.00257561	0.00562551	0.000385	-0.0010822	0.00192178	-0.00407681	0	-0.0042722	0	0	0	0	0	0	0	0	0	0	-0.00112155	-0.00206467	0	0	-0.00144624	0	0	0	-0.00026647	-0.00016558	-0.00011174	0.00023989	-0.00137707	-0.00123135	0	0	0	0	0	0	0	0	0	0	0	0	0	0	0	0	0	0	0	0	0	0	0	0	0	0	0	0	0	0	0	0	0	0	0	0
0.46851973	-0.00156698	-0.00094743	0.0057413	0.00651616	-0.00258161	0.00562277	0.00037425	-0.00108416	0.00193938	-0.00408776	0	-0.004292	0	0	0	0	0	0	0	0	0	0	-0.00109966	-0.00206929	0	0	-0.00140899	0	0	0	-0.00026108	-0.00015989	-0.00009496	0.00025137	-0.001364	-0.00121797	0	0	0	0	0	0	0	0	0	0	0	0	0	0	0	0	0	0	0	0	0	0	0	0	0	0	0	0	0	0	0	0	0	0	0	0
0.4714664	-0.00155913	-0.00093393	0.00575206	0.00651246	-0.00258696	0.00562001	0.00036383	-0.00108567	0.00195657	-0.00409861	0	-0.00431141	0	0	0	0	0	0	0	0	0	0	-0.00107735	-0.00207347	0	0	-0.0013712	0	0	0	-0.00025563	-0.00015414	-0.00007779	0.00026287	-0.00135048	-0.0012035	0	0	0	0	0	0	0	0	0	0	0	0	0	0	0	0	0	0	0	0	0	0	0	0	0	0	0	0	0	0	0	0	0	0	0	0
0.47441307	-0.00155023	-0.00092113	0.00576275	0.00650869	-0.00259141	0.0056173	0.00035398	-0.00108655	0.00197326	-0.00410927	0	-0.00433036	0	0	0	0	0	0	0	0	0	0	-0.00105477	-0.00207724	0	0	-0.00133325	0	0	0	-0.00025014	-0.00014837	-0.00006036	0.00027432	-0.00133661	-0.00118809	0	0	0	0	0	0	0	0	0	0	0	0	0	0	0	0	0	0	0	0	0	0	0	0	0	0	0	0	0	0	0	0	0	0	0	0
0.47735973	-0.00154014	-0.00090669	0.00577335	0.00650493	-0.00259474	0.00561468	0.00034492	-0.00108663	0.00198937	-0.00411969	0	-0.00434877	0	0	0	0	0	0	0	0	0	0	-0.00103206	-0.00208062	0	0	-0.00129551	0	0	0	-0.00024466	-0.00014261	-0.00004281	0.00028563	-0.00132249	-0.00117191	0	0	0	0	0	0	0	0	0	0	0	0	0	0	0	0	0	0	0	0	0	0	0	0	0	0	0	0	0	0	0	0	0	0	0	0
0.48030639	-0.00152873	-0.00089178	0.00578384	0.00650125	-0.00259678	0.00561221	0.00033683	-0.00108577	0.00200486	-0.00412987	0	-0.00436659	0	0	0	0	0	0	0	0	0	0	-0.00100935	-0.00208367	0	0	-0.00125831	0	0	0	-0.00023921	-0.0001369	-0.00002526	0.00029675	-0.00130821	-0.00115514	0	0	0	0	0	0	0	0	0	0	0	0	0	0	0	0	0	0	0	0	0	0	0	0	0	0	0	0	0	0	0	0	0	0	0	0
0.48325306	-0.00151592	-0.0008763	0.00579422	0.00649772	-0.00259739	0.00560991	0.00032985	-0.00108385	0.00201972	-0.0041397	0	-0.00438382	0	0	0	0	0	0	0	0	0	0	-0.00098677	-0.00208645	0	0	-0.00122194	0	0	0	-0.00023381	-0.00013124	-0.00000785	0.00030764	-0.00129388	-0.00113798	0	0	0	0	0	0	0	0	0	0	0	0	0	0	0	0	0	0	0	0	0	0	0	0	0	0	0	0	0	0	0	0	0	0	0	0
0.48619973	-0.00150162	-0.00086017	0.0058045	0.00649439	-0.00259645	0.00560781	0.00032411	-0.00108079	0.00203397	-0.0041492	0	-0.00440044	0	0	0	0	0	0	0	0	0	0	-0.00096442	-0.00208904	0	0	-0.00118664	0	0	0	-0.00022847	-0.00012565	0.00000934	0.00031826	-0.00127957	-0.0011206	0	0	0	0	0	0	0	0	0	0	0	0	0	0	0	0	0	0	0	0	0	0	0	0	0	0	0	0	0	0	0	0	0	0	0	0
0.48914639	-0.00148575	-0.00084328	0.0058147	0.00649131	-0.00259384	0.00560595	0.0003197	-0.0010765	0.00204763	-0.00415838	0	-0.00441651	0	0	0	0	0	0	0	0	0	0	-0.00094236	-0.0020915	0	0	-0.00115259	0	0	0	-0.0002232	-0.00012014	0.00002622	0.00032859	-0.00126533	-0.00110319	0	0	0	0	0	0	0	0	0	0	0	0	0	0	0	0	0	0	0	0	0	0	0	0	0	0	0	0	0	0	0	0	0	0	0	0
0.49209306	-0.00146824	-0.0008255	0.00582484	0.00648853	-0.00258949	0.00560433	0.0003167	-0.00107089	0.00206079	-0.00416724	0	-0.00443207	0	0	0	0	0	0	0	0	0	0	-0.00092064	-0.00209393	0	0	-0.00111993	0	0	0	-0.000218	-0.00011471	0.00004272	0.00033866	-0.00125123	-0.0010859	0	0	0	0	0	0	0	0	0	0	0	0	0	0	0	0	0	0	0	0	0	0	0	0	0	0	0	0	0	0	0	0	0	0	0	0
0.49503972	-0.00144898	-0.0008067	0.00583497	0.00648609	-0.00258328	0.00560297	0.00031519	-0.00106388	0.00207352	-0.00417582	0	-0.00444721	0	0	0	0	0	0	0	0	0	0	-0.00089927	-0.00209641	0	0	-0.00108874	0	0	0	-0.00021285	-0.00010934	0.0000588	0.00034847	-0.00123728	-0.00106889	0	0	0	0	0	0	0	0	0	0	0	0	0	0	0	0	0	0	0	0	0	0	0	0	0	0	0	0	0	0	0	0	0	0	0	0
0.49798639	-0.00142787	-0.00078673	0.00584513	0.00648402	-0.00257515	0.00560188	0.00031521	-0.00105541	0.00208593	-0.00418416	0	-0.00446202	0	0	0	0	0	0	0	0	0	0	-0.00087823	-0.00209904	0	0	-0.00105906	0	0	0	-0.00020774	-0.00010401	0.00007444	0.00035806	-0.00122349	-0.00105229	0	0	0	0	0	0	0	0	0	0	0	0	0	0	0	0	0	0	0	0	0	0	0	0	0	0	0	0	0	0	0	0	0	0	0	0
0.50093305	-0.00140479	-0.00076543	0.00585535	0.00648234	-0.00256499	0.00560104	0.00031682	-0.00104538	0.00209814	-0.00419231	0	-0.00447662	0	0	0	0	0	0	0	0	0	0	-0.00085749	-0.00210193	0	0	-0.00103088	0	0	0	-0.00020264	-0.00009871	0.00008961	0.00036748	-0.00120986	-0.00103626	0	0	0	0	0	0	0	0	0	0	0	0	0	0	0	0	0	0	0	0	0	0	0	0	0	0	0	0	0	0	0	0	0	0	0	0
0.50387971	-0.00137962	-0.00074264	0.00586568	0.00648106	-0.00255273	0.00560045	0.00032003	-0.00103373	0.00211029	-0.00420032	0	-0.00449111	0	0	0	0	0	0	0	0	0	0	-0.00083701	-0.00210516	0	0	-0.00100417	0	0	0	-0.00019752	-0.0000934	0.00010431	0.0003768	-0.00119637	-0.00102094	0	0	0	0	0	0	0	0	0	0	0	0	0	0	0	0	0	0	0	0	0	0	0	0	0	0	0	0	0	0	0	0	0	0	0	0
0.50682638	-0.00135232	-0.00071823	0.00587612	0.00648016	-0.00253829	0.00560007	0.00032487	-0.0010204	0.0021225	-0.00420825	0	-0.00450562	0	0	0	0	0	0	0	0	0	0	-0.00081675	-0.00210885	0	0	-0.00097887	0	0	0	-0.00019236	-0.00008806	0.00011852	0.00038606	-0.00118298	-0.0010065	0	0	0	0	0	0	0	0	0	0	0	0	0	0	0	0	0	0	0	0	0	0	0	0	0	0	0	0	0	0	0	0	0	0	0	0
0.50977304	-0.00132278	-0.00069211	0.00588667	0.00647965	-0.00252166	0.00559987	0.00033131	-0.00100538	0.00213489	-0.00421617	0	-0.00452023	0	0	0	0	0	0	0	0	0	0	-0.00079665	-0.00211307	0	0	-0.00095489	0	0	0	-0.00018712	-0.00008265	0.00013221	0.00039533	-0.00116968	-0.0009931	0	0	0	0	0	0	0	0	0	0	0	0	0	0	0	0	0	0	0	0	0	0	0	0	0	0	0	0	0	0	0	0	0	0	0	0
0.51271971	-0.00129103	-0.00066426	0.0058973	0.00647947	-0.00250286	0.00559981	0.0003393	-0.00098869	0.00214758	-0.00422411	0	-0.004535	0	0	0	0	0	0	0	0	0	0	-0.0007767	-0.00211788	0	0	-0.00093214	0	0	0	-0.00018178	-0.00007716	0.00014535	0.00040467	-0.00115645	-0.00098181	0	0	0	0	0	0	0	0	0	0	0	0	0	0	0	0	0	0	0	0	0	0	0	0	0	0	0	0	0	0	0	0	0	0	0	0
0.51566638	-0.00125722	-0.00063476	0.00590794	0.00647958	-0.00248199	0.00559982	0.00034872	-0.00097043	0.00216061	-0.00423212	0	-0.00454996	0	0	0	0	0	0	0	0	0	0	-0.00075692	-0.00212334	0	0	-0.00091054	0	0	0	-0.00017632	-0.00007157	0.00015788	0.00041411	-0.00114328	-0.00097164	0	0	0	0	0	0	0	0	0	0	0	0	0	0	0	0	0	0	0	0	0	0	0	0	0	0	0	0	0	0	0	0	0	0	0	0
0.51861304	-0.00122163	-0.00060385	0.0059185	0.0064799	-0.00245929	0.00559983	0.00035937	-0.00095081	0.00217398	-0.00424055	0	-0.00456503	0	0	0	0	0	0	0	0	0	0	-0.00073734	-0.00212939	0	0	-0.00088993	0	0	0	-0.00017074	-0.00006589	0.00016977	0.00042365	-0.00113015	-0.00096274	0	0	0	0	0	0	0	0	0	0	0	0	0	0	0	0	0	0	0	0	0	0	0	0	0	0	0	0	0	0	0	0	0	0	0	0
0.52155971	-0.00118477	-0.00057195	0.00592883	0.00648031	-0.0024352	0.00559979	0.00037094	-0.00093019	0.00218759	-0.0042493	0	-0.00458007	0	0	0	0	0	0	0	0	0	0	-0.00071801	-0.00213591	0	0	-0.00087015	0	0	0	-0.00016507	-0.00006015	0.00018101	0.00043327	-0.00111706	-0.00095512	0	0	0	0	0	0	0	0	0	0	0	0	0	0	0	0	0	0	0	0	0	0	0	0	0	0	0	0	0	0	0	0	0	0	0	0
0.52450637	-0.00114697	-0.00053932	0.00593884	0.00648076	-0.00240994	0.00559964	0.00038326	-0.00090878	0.00220144	-0.00425916	0	-0.00459502	0	0	0	0	0	0	0	0	0	0	-0.00069905	-0.00214288	0	0	-0.00085117	0	0	0	-0.00015932	-0.00005436	0.00019148	0.00044296	-0.00110405	-0.00094907	0	0	0	0	0	0	0	0	0	0	0	0	0	0	0	0	0	0	0	0	0	0	0	0	0	0	0	0	0	0	0	0	0	0	0	0
0.52745303	-0.0011083	-0.00050596	0.00594846	0.00648134	-0.00238354	0.00559937	0.00039633	-0.00088658	0.00221562	-0.00427914	0	-0.0046099	0	0	0	0	0	0	0	0	0	0	-0.00068066	-0.0021505	0	0	-0.00083317	0	0	0	-0.00015348	-0.00004852	0.00020093	0.00045273	-0.00109126	-0.00094532	0	0	0	0	0	0	0	0	0	0	0	0	0	0	0	0	0	0	0	0	0	0	0	0	0	0	0	0	0	0	0	0	0	0	0	0
0.5303997	-0.00106763	-0.000472	0.00595765	0.00648214	-0.00235608	0.005599	0.00041014	-0.00086369	0.0022302	-0.00429941	0	-0.00462465	0	0	0	0	0	0	0	0	0	0	-0.0006631	-0.00215888	0	0	-0.00081636	0	0	0	-0.00014757	-0.00004266	0.00020906	0.00046256	-0.00107882	-0.00094454	0	0	0	0	0	0	0	0	0	0	0	0	0	0	0	0	0	0	0	0	0	0	0	0	0	0	0	0	0	0	0	0	0	0	0	0
0.53334636	-0.00102781	-0.00043615	0.00596632	0.00648321	-0.00232781	0.00559854	0.00042461	-0.00084028	0.00224515	-0.00431986	0	-0.00463916	0	0	0	0	0	0	0	0	0	0	-0.00064665	-0.00216809	0	0	-0.00080097	0	0	0	-0.00014161	-0.00003682	0.00021558	0.00047242	-0.00106692	-0.00094726	0	0	0	0	0	0	0	0	0	0	0	0	0	0	0	0	0	0	0	0	0	0	0	0	0	0	0	0	0	0	0	0	0	0	0	0
0.53629303	-0.00098821	-0.00040129	0.00597441	0.00648465	-0.002299	0.00559803	0.00043959	-0.0008166	0.00226042	-0.00434036	0	-0.00465325	0	0	0	0	0	0	0	0	0	0	-0.00063164	-0.00217816	0	0	-0.00078717	0	0	0	-0.00013564	-0.00003103	0.00022022	0.00048222	-0.00105574	-0.0009539	0	0	0	0	0	0	0	0	0	0	0	0	0	0	0	0	0	0	0	0	0	0	0	0	0	0	0	0	0	0	0	0	0	0	0	0
0.5392397	-0.00094937	-0.00036784	0.00598185	0.00648652	-0.00227005	0.00559749	0.00045492	-0.00079293	0.00227594	-0.00436072	0	-0.00466674	0	0	0	0	0	0	0	0	0	0	-0.00061837	-0.00218912	0	0	-0.00077507	0	0	0	-0.00012969	-0.00002535	0.0002227	0.00049193	-0.0010455	-0.00096467	0	0	0	0	0	0	0	0	0	0	0	0	0	0	0	0	0	0	0	0	0	0	0	0	0	0	0	0	0	0	0	0	0	0	0	0
0.54218636	-0.00091191	-0.00033448	0.00598856	0.00648887	-0.00224139	0.00559694	0.00047036	-0.00076962	0.00229161	-0.00438072	0	-0.00467944	0	0	0	0	0	0	0	0	0	0	-0.00060713	-0.00220092	0	0	-0.00076475	0	0	0	-0.00012382	-0.00001984	0.00022281	0.00050145	-0.00103645	-0.00097948	0	0	0	0	0	0	0	0	0	0	0	0	0	0	0	0	0	0	0	0	0	0	0	0	0	0	0	0	0	0	0	0	0	0	0	0
0.54513303	-0.00087726	-0.00030246	0.00599449	0.00649174	-0.00221353	0.00559641	0.00048565	-0.00074706	0.00230727	-0.00440009	0	-0.00469108	0	0	0	0	0	0	0	0	0	0	-0.00059822	-0.00221348	0	0	-0.00075626	0	0	0	-0.00011807	-0.00001455	0.00022036	0.00051069	-0.00102888	-0.00099801	0	0	0	0	0	0	0	0	0	0	0	0	0	0	0	0	0	0	0	0	0	0	0	0	0	0	0	0	0	0	0	0	0	0	0	0
0.54807969	-0.00084444	-0.00027227	0.00599957	0.0064952	-0.00218693	0.00559592	0.00050057	-0.00072559	0.00232275	-0.0044185	0	-0.00470143	0	0	0	0	0	0	0	0	0	0	-0.00059191	-0.0022267	0	0	-0.0007497	0	0	0	-0.00011252	-0.00000956	0.00021523	0.00051953	-0.00102314	-0.00102193	0	0	0	0	0	0	0	0	0	0	0	0	0	0	0	0	0	0	0	0	0	0	0	0	0	0	0	0	0	0	0	0	0	0	0	0
0.55102635	-0.00081474	-0.00024433	0.00600379	0.00649928	-0.00216198	0.00559555	0.00051495	-0.00070551	0.0023379	-0.00443568	0	-0.00471027	0	0	0	0	0	0	0	0	0	0	-0.00058842	-0.00224049	0	0	-0.00074515	0	0	0	-0.00010723	-0.00000494	0.00020732	0.00052786	-0.0010196	-0.00104972	0	0	0	0	0	0	0	0	0	0	0	0	0	0	0	0	0	0	0	0	0	0	0	0	0	0	0	0	0	0	0	0	0	0	0	0
0.55397302	-0.00078851	-0.00021896	0.00600714	0.00650407	-0.00213894	0.00559531	0.0005287	-0.00068699	0.00235257	-0.0044514	0	-0.00471743	0	0	0	0	0	0	0	0	0	0	-0.00058795	-0.00225479	0	0	-0.00074274	0	0	0	-0.00010225	-0.00000072	0.00019651	0.00053559	-0.00101867	-0.00108109	0	0	0	0	0	0	0	0	0	0	0	0	0	0	0	0	0	0	0	0	0	0	0	0	0	0	0	0	0	0	0	0	0	0	0	0
0.55691968	-0.00076595	-0.00019634	0.00600962	0.00650962	-0.00211795	0.00559526	0.00054178	-0.00067014	0.00236671	-0.00446548	0	-0.00472275	0	0	0	0	0	0	0	0	0	0	-0.00059066	-0.00226959	0	0	-0.00074252	0	0	0	-0.0000976	0.00000304	0.00018273	0.00054265	-0.0010207	-0.00111571	0	0	0	0	0	0	0	0	0	0	0	0	0	0	0	0	0	0	0	0	0	0	0	0	0	0	0	0	0	0	0	0	0	0	0	0
0.55986635	-0.00074712	-0.00017657	0.00601124	0.00651595	-0.00209907	0.0055954	0.00055421	-0.00065497	0.00238026	-0.00447778	0	-0.00472614	0	0	0	0	0	0	0	0	0	0	-0.0005966	-0.00228486	0	0	-0.00074449	0	0	0	-0.00009329	0.00000636	0.00016596	0.00054901	-0.00102599	-0.00115322	0	0	0	0	0	0	0	0	0	0	0	0	0	0	0	0	0	0	0	0	0	0	0	0	0	0	0	0	0	0	0	0	0	0	0	0
0.56281302	-0.00073195	-0.00015985	0.00601198	0.00652306	-0.00208228	0.00559571	0.00056599	-0.00064145	0.00239319	-0.0044882	0	-0.00472748	0	0	0	0	0	0	0	0	0	0	-0.00060575	-0.00230055	0	0	-0.00074852	0	0	0	-0.00008933	0.00000922	0.00014623	0.00055466	-0.00103466	-0.00119311	0	0	0	0	0	0	0	0	0	0	0	0	0	0	0	0	0	0	0	0	0	0	0	0	0	0	0	0	0	0	0	0	0	0	0	0
0.56575968	-0.00072031	-0.0001459	0.00601186	0.00653087	-0.0020675	0.00559615	0.00057714	-0.00062953	0.00240547	-0.00449662	0	-0.00472671	0	0	0	0	0	0	0	0	0	0	-0.00061797	-0.00231659	0	0	-0.00075441	0	0	0	-0.00008569	0.00001164	0.00012369	0.00055959	-0.00104668	-0.0012348	0	0	0	0	0	0	0	0	0	0	0	0	0	0	0	0	0	0	0	0	0	0	0	0	0	0	0	0	0	0	0	0	0	0	0	0
0.56870635	-0.00071217	-0.00013467	0.00601089	0.00653933	-0.00205452	0.00559668	0.00058775	-0.00061903	0.00241714	-0.00450303	0	-0.00472377	0	0	0	0	0	0	0	0	0	0	-0.00063307	-0.00233294	0	0	-0.00076188	0	0	0	-0.00008232	0.00001368	0.00009845	0.00056388	-0.00106189	-0.00127782	0	0	0	0	0	0	0	0	0	0	0	0	0	0	0	0	0	0	0	0	0	0	0	0	0	0	0	0	0	0	0	0	0	0	0	0
0.57165301	-0.00070643	-0.00012584	0.00600909	0.00654835	-0.00204294	0.00559725	0.00059801	-0.00060964	0.0024283	-0.00450747	0	-0.00471862	0	0	0	0	0	0	0	0	0	0	-0.00065082	-0.0023496	0	0	-0.00077061	0	0	0	-0.00007915	0.00001541	0.00007063	0.00056762	-0.00107997	-0.00132181	0	0	0	0	0	0	0	0	0	0	0	0	0	0	0	0	0	0	0	0	0	0	0	0	0	0	0	0	0	0	0	0	0	0	0	0
0.57459967	-0.0007028	-0.00011912	0.00600655	0.00655785	-0.0020324	0.00559781	0.00060811	-0.00060105	0.00243898	-0.00450991	0	-0.00471122	0	0	0	0	0	0	0	0	0	0	-0.0006709	-0.00236649	0	0	-0.00078026	0	0	0	-0.00007611	0.0000169	0.00004044	0.0005709	-0.0011005	-0.00136633	0	0	0	0	0	0	0	0	0	0	0	0	0	0	0	0	0	0	0	0	0	0	0	0	0	0	0	0	0	0	0	0	0	0	0	0
0.57754634	-0.00070003	-0.00011424	0.00600331	0.00656769	-0.00202258	0.00559831	0.00062045	-0.00059304	0.00244919	-0.00451037	0	-0.00470156	0	0	0	0	0	0	0	0	0	0	-0.00069292	-0.00238349	0	0	-0.00079045	0	0	0	-0.00007313	0.00001821	0.00000822	0.00057381	-0.00112297	-0.00141061	0	0	0	0	0	0	0	0	0	0	0	0	0	0	0	0	0	0	0	0	0	0	0	0	0	0	0	0	0	0	0	0	0	0	0	0
0.58049301	-0.0006993	-0.00011101	0.00599942	0.00657769	-0.00201329	0.00559871	0.00063019	-0.00058544	0.00245893	-0.00450885	0	-0.00468965	0	0	0	0	0	0	0	0	0	0	-0.00071646	-0.00240041	0	0	-0.00080077	0	0	0	-0.00007017	0.00001942	-0.00002565	0.00057642	-0.00114687	-0.00144659	0	0	0	0	0	0	0	0	0	0	0	0	0	0	0	0	0	0	0	0	0	0	0	0	0	0	0	0	0	0	0	0	0	0	0	0
0.58343967	-0.00069691	-0.00010632	0.00599493	0.00658768	-0.0020044	0.00559892	0.0006398	-0.00052902	0.00246818	-0.00450539	0	-0.00467556	0	0	0	0	0	0	0	0	0	0	-0.0007411	-0.0024171	0	0	-0.00081084	0	0	0	-0.00006718	0.00002057	-0.00006076	0.00057881	-0.00117171	-0.00148067	0	0	0	0	0	0	0	0	0	0	0	0	0	0	0	0	0	0	0	0	0	0	0	0	0	0	0	0	0	0	0	0	0	0	0	0
0.58638633	-0.00069781	-0.00010597	0.00598985	0.00659746	-0.00199599	0.00559888	0.0006491	-0.00052123	0.00247688	-0.00450004	0	-0.00465941	0	0	0	0	0	0	0	0	0	0	-0.00076641	-0.00243334	0	0	-0.00082034	0	0	0	-0.00006416	0.00002168	-0.00009659	0.00058102	-0.00119708	-0.00151398	0	0	0	0	0	0	0	0	0	0	0	0	0	0	0	0	0	0	0	0	0	0	0	0	0	0	0	0	0	0	0	0	0	0	0	0
0.589333	-0.00069982	-0.00010746	0.0059842	0.00660675	-0.00198848	0.00559852	0.0006577	-0.00051438	0.00248479	-0.00449287	0	-0.00464158	0	0	0	0	0	0	0	0	0	0	-0.00079187	-0.00244875	0	0	-0.00082917	0	0	0	-0.00006121	0.0000227	-0.0001323	0.00058296	-0.00122229	-0.00154575	0	0	0	0	0	0	0	0	0	0	0	0	0	0	0	0	0	0	0	0	0	0	0	0	0	0	0	0	0	0	0	0	0	0	0	0
