# Supplementary material for: Computational modelling of muscle fibre operating ranges in the hindlimb of a small ground bird (Eudromia elegans), with implications for modelling locomotion in extinct species
Source: PLoS Comput Biol. 2021 Apr 1;17(4):e1008843. doi: 10.1371/journal.pcbi.1008843 (PMC8016346; doi:10.1371/journal.pcbi.1008843)
Supplement: S1 Code. MATLAB code used for (a) processing raw forceplate data, (b) performing the tracking simulations, (c) performing the inverse simulation, and (d) performing the static simulations — (ZIP) [file pcbi.1008843.s007.zip › Inverse Simulation/Walking/MuscleAnalysis/Tinamou_Walk_Kinematics_MuscleAnalysis_MomentArm_R_ankle_abduction.sto]

MomentArm_R_ankle_abduction
version=1
nRows=201
nColumns=73
inDegrees=no

"This analysis gathers basic information about muscles during a simulation (e.g., forces, tendon lenghts, moment arms, etc)."
"Units are S.I. units (second, meters, Newtons, ...)"
Angles are in degrees.

endheader
time	L_IC	L_ILPR	L_ILPOa	L_ILPOp	L_AMB	L_FMTL	L_FMTI	L_FMTM	L_ILFB	L_FCLP	L_FCLA	L_FCM	L_IFE	L_ITCr	L_ITM	L_ITCaa	L_ITCap	L_ISF	L_OM	L_OL	L_CFP	L_PIFML	L_GL	L_GI	L_GM	L_FL	L_TCf	L_TCt	L_EDL	L_FDL	L_FHL	L_FP2	L_FPP2	L_FP3	L_FPP3	L_FP4	R_IC	R_ILPR	R_ILPOa	R_ILPOp	R_AMB	R_FMTL	R_FMTI	R_FMTM	R_ILFB	R_FCLP	R_FCLA	R_FCM	R_IFE	R_ITCr	R_ITM	R_ITCaa	R_ITCap	R_ISF	R_OM	R_OL	R_CFP	R_PIFML	R_GL	R_GI	R_GM	R_FL	R_TCf	R_TCt	R_EDL	R_FDL	R_FHL	R_FP2	R_FPP2	R_FP3	R_FPP3	R_FP4
0	0	0	0	0	0	0	0	0	0	0	0	0	0	0	0	0	0	0	0	0	0	0	0	0	0	0	0	0	0	0	0	0	0	0	0	0	0	0	0	0	0	0	0	0	0	0	0	0	0	0	0	0	0	0	0	0	0	0	-0.00000395	-0.00143035	-0.00218227	0.00053219	0.00110639	0.00110639	-0.00130449	-0.00074145	-0.00063862	0.00099764	0.00100752	0.00069005	0.00148487	0.00162491
0.00294666	0	0	0	0	0	0	0	0	0	0	0	0	0	0	0	0	0	0	0	0	0	0	0	0	0	0	0	0	0	0	0	0	0	0	0	0	0	0	0	0	0	0	0	0	0	0	0	0	0	0	0	0	0	0	0	0	0	0	0.00002891	-0.0013881	-0.00216279	0.00060584	0.0010558	0.0010558	-0.00134852	-0.00076958	-0.00067396	0.00100633	0.00101867	0.00068032	0.00147899	0.00161193
0.00589333	0	0	0	0	0	0	0	0	0	0	0	0	0	0	0	0	0	0	0	0	0	0	0	0	0	0	0	0	0	0	0	0	0	0	0	0	0	0	0	0	0	0	0	0	0	0	0	0	0	0	0	0	0	0	0	0	0	0	0.00006119	-0.00134425	-0.00214072	0.00068055	0.00100311	0.00100311	-0.00139074	-0.00079807	-0.00071027	0.00101435	0.00102915	0.00066947	0.00147173	0.00159627
0.00883999	0	0	0	0	0	0	0	0	0	0	0	0	0	0	0	0	0	0	0	0	0	0	0	0	0	0	0	0	0	0	0	0	0	0	0	0	0	0	0	0	0	0	0	0	0	0	0	0	0	0	0	0	0	0	0	0	0	0	0.00009389	-0.00129814	-0.00211583	0.00075727	0.00094949	0.00094949	-0.00142967	-0.00082496	-0.00074576	0.00102305	0.00104029	0.00065884	0.00146448	0.00157926
0.01178666	0	0	0	0	0	0	0	0	0	0	0	0	0	0	0	0	0	0	0	0	0	0	0	0	0	0	0	0	0	0	0	0	0	0	0	0	0	0	0	0	0	0	0	0	0	0	0	0	0	0	0	0	0	0	0	0	0	0	0.00012804	-0.00124919	-0.00208774	0.0008365	0.00089597	0.00089597	-0.00146435	-0.00084809	-0.00077827	0.00103382	0.00105337	0.00064994	0.00145875	0.00156265
0.01473332	0	0	0	0	0	0	0	0	0	0	0	0	0	0	0	0	0	0	0	0	0	0	0	0	0	0	0	0	0	0	0	0	0	0	0	0	0	0	0	0	0	0	0	0	0	0	0	0	0	0	0	0	0	0	0	0	0	0	0.00016218	-0.00119907	-0.00206381	0.00091581	0.00084297	0.00084297	-0.00149563	-0.00086858	-0.00080853	0.00104529	0.00106705	0.00064194	0.00145362	0.00154594
0.01767999	0	0	0	0	0	0	0	0	0	0	0	0	0	0	0	0	0	0	0	0	0	0	0	0	0	0	0	0	0	0	0	0	0	0	0	0	0	0	0	0	0	0	0	0	0	0	0	0	0	0	0	0	0	0	0	0	0	0	0.00019563	-0.0011488	-0.00203167	0.00099364	0.00079125	0.00079125	-0.00152374	-0.00088672	-0.00083655	0.0010569	0.00108074	0.00063467	0.00144886	0.00152933
0.02062666	0	0	0	0	0	0	0	0	0	0	0	0	0	0	0	0	0	0	0	0	0	0	0	0	0	0	0	0	0	0	0	0	0	0	0	0	0	0	0	0	0	0	0	0	0	0	0	0	0	0	0	0	0	0	0	0	0	0	0.00022766	-0.00109949	-0.00199887	0.00106858	0.00074154	0.00074154	-0.00154879	-0.00090288	-0.00086246	0.00106812	0.0010939	0.0006279	0.00144423	0.00151288
0.02357332	0	0	0	0	0	0	0	0	0	0	0	0	0	0	0	0	0	0	0	0	0	0	0	0	0	0	0	0	0	0	0	0	0	0	0	0	0	0	0	0	0	0	0	0	0	0	0	0	0	0	0	0	0	0	0	0	0	0	0.00025765	-0.00105214	-0.0019663	0.00113945	0.00069453	0.00069453	-0.00157083	-0.00091734	-0.00088637	0.00107855	0.00110614	0.00062145	0.00143956	0.00149665
0.02651998	0	0	0	0	0	0	0	0	0	0	0	0	0	0	0	0	0	0	0	0	0	0	0	0	0	0	0	0	0	0	0	0	0	0	0	0	0	0	0	0	0	0	0	0	0	0	0	0	0	0	0	0	0	0	0	0	0	0	0.00028517	-0.00100757	-0.00193477	0.00120537	0.00065076	0.00065076	-0.00158993	-0.00093032	-0.00090832	0.00108797	0.00111719	0.00061525	0.00143479	0.00148074
0.02946665	0	0	0	0	0	0	0	0	0	0	0	0	0	0	0	0	0	0	0	0	0	0	0	0	0	0	0	0	0	0	0	0	0	0	0	0	0	0	0	0	0	0	0	0	0	0	0	0	0	0	0	0	0	0	0	0	0	0	0.00030995	-0.00096642	-0.00190498	0.0012657	0.00061066	0.00061066	-0.00160619	-0.00094191	-0.00092832	0.00109624	0.00112694	0.00060928	0.00142994	0.00146533
0.03241331	0	0	0	0	0	0	0	0	0	0	0	0	0	0	0	0	0	0	0	0	0	0	0	0	0	0	0	0	0	0	0	0	0	0	0	0	0	0	0	0	0	0	0	0	0	0	0	0	0	0	0	0	0	0	0	0	0	0	0.00039981	-0.00092912	-0.00187746	0.00132003	0.00057449	0.00057449	-0.00161981	-0.00095223	-0.00094638	0.00110334	0.00113536	0.00060359	0.0014251	0.00145061
0.03535998	0	0	0	0	0	0	0	0	0	0	0	0	0	0	0	0	0	0	0	0	0	0	0	0	0	0	0	0	0	0	0	0	0	0	0	0	0	0	0	0	0	0	0	0	0	0	0	0	0	0	0	0	0	0	0	0	0	0	0.00041903	-0.00089595	-0.00185263	0.00136815	0.00054236	0.00054236	-0.00163103	-0.00096137	-0.00096252	0.00110927	0.00114246	0.00059818	0.00142033	0.00143673
0.03830665	0	0	0	0	0	0	0	0	0	0	0	0	0	0	0	0	0	0	0	0	0	0	0	0	0	0	0	0	0	0	0	0	0	0	0	0	0	0	0	0	0	0	0	0	0	0	0	0	0	0	0	0	0	0	0	0	0	0	0.00043537	-0.00086709	-0.00183078	0.00141001	0.00051425	0.00051425	-0.00164014	-0.00096948	-0.00097687	0.00111404	0.00114823	0.00059305	0.00141565	0.00142378
0.04125331	0	0	0	0	0	0	0	0	0	0	0	0	0	0	0	0	0	0	0	0	0	0	0	0	0	0	0	0	0	0	0	0	0	0	0	0	0	0	0	0	0	0	0	0	0	0	0	0	0	0	0	0	0	0	0	0	0	0	0.00044895	-0.00078672	-0.00181199	0.00144577	0.00049005	0.00049005	-0.00164742	-0.00097667	-0.00098951	0.00111773	0.00115278	0.00058822	0.00141114	0.00141187
0.04419998	0	0	0	0	0	0	0	0	0	0	0	0	0	0	0	0	0	0	0	0	0	0	0	0	0	0	0	0	0	0	0	0	0	0	0	0	0	0	0	0	0	0	0	0	0	0	0	0	0	0	0	0	0	0	0	0	0	0	0.00046015	-0.00076648	-0.00179603	0.00147577	0.00046972	0.00046972	-0.00165311	-0.00098291	-0.00100041	0.00112054	0.00115632	0.00058386	0.00140698	0.00140134
0.04714664	0	0	0	0	0	0	0	0	0	0	0	0	0	0	0	0	0	0	0	0	0	0	0	0	0	0	0	0	0	0	0	0	0	0	0	0	0	0	0	0	0	0	0	0	0	0	0	0	0	0	0	0	0	0	0	0	0	0	0.00046919	-0.00074978	-0.00178279	0.00150046	0.00045296	0.00045296	-0.00165746	-0.00098834	-0.00100974	0.00112258	0.00115896	0.00057995	0.0014032	0.00139216
0.0500933	0	0	0	0	0	0	0	0	0	0	0	0	0	0	0	0	0	0	0	0	0	0	0	0	0	0	0	0	0	0	0	0	0	0	0	0	0	0	0	0	0	0	0	0	0	0	0	0	0	0	0	0	0	0	0	0	0	0	0.00047623	-0.00073636	-0.00177213	0.0015204	0.00043929	0.00043929	-0.00166076	-0.00099307	-0.0010177	0.00112392	0.00116079	0.00057642	0.00139973	0.00138415
0.05303997	0	0	0	0	0	0	0	0	0	0	0	0	0	0	0	0	0	0	0	0	0	0	0	0	0	0	0	0	0	0	0	0	0	0	0	0	0	0	0	0	0	0	0	0	0	0	0	0	0	0	0	0	0	0	0	0	0	0	0.00048175	-0.00072563	-0.00176358	0.00153635	0.00042834	0.00042834	-0.00166323	-0.00099702	-0.00102427	0.00112483	0.00116211	0.00057341	0.00139676	0.00137744
0.05598663	0	0	0	0	0	0	0	0	0	0	0	0	0	0	0	0	0	0	0	0	0	0	0	0	0	0	0	0	0	0	0	0	0	0	0	0	0	0	0	0	0	0	0	0	0	0	0	0	0	0	0	0	0	0	0	0	0	0	0.00048632	-0.00071687	-0.00175652	0.00154917	0.00041973	0.00041973	-0.00166508	-0.00100004	-0.00102938	0.00112567	0.00116327	0.00057113	0.0013945	0.00137227
0.0589333	0	0	0	0	0	0	0	0	0	0	0	0	0	0	0	0	0	0	0	0	0	0	0	0	0	0	0	0	0	0	0	0	0	0	0	0	0	0	0	0	0	0	0	0	0	0	0	0	0	0	0	0	0	0	0	0	0	0	0.0004905	-0.00070933	-0.00175031	0.00155976	0.00041307	0.00041307	-0.00166645	-0.00100199	-0.00103298	0.00112675	0.0011646	0.00056975	0.00139312	0.00136883
0.06187996	0	0	0	0	0	0	0	0	0	0	0	0	0	0	0	0	0	0	0	0	0	0	0	0	0	0	0	0	0	0	0	0	0	0	0	0	0	0	0	0	0	0	0	0	0	0	0	0	0	0	0	0	0	0	0	0	0	0	0.00049484	-0.00070227	-0.0017443	0.00156898	0.00040795	0.00040795	-0.00166749	-0.00100277	-0.00103507	0.00112837	0.00116642	0.00056941	0.00139279	0.00136724
0.06482663	0	0	0	0	0	0	0	0	0	0	0	0	0	0	0	0	0	0	0	0	0	0	0	0	0	0	0	0	0	0	0	0	0	0	0	0	0	0	0	0	0	0	0	0	0	0	0	0	0	0	0	0	0	0	0	0	0	0	0.0004998	-0.00069502	-0.00173789	0.00157766	0.00040398	0.00040398	-0.00166831	-0.00100232	-0.00103568	0.00113077	0.00116897	0.00057022	0.00139361	0.00136756
0.06777329	0	0	0	0	0	0	0	0	0	0	0	0	0	0	0	0	0	0	0	0	0	0	0	0	0	0	0	0	0	0	0	0	0	0	0	0	0	0	0	0	0	0	0	0	0	0	0	0	0	0	0	0	0	0	0	0	0	0	0.00050581	-0.00068696	-0.00173055	0.0015866	0.00040074	0.00040074	-0.00166901	-0.00100061	-0.00103488	0.00113415	0.00117249	0.00057222	0.00139562	0.00136978
0.07071996	0	0	0	0	0	0	0	0	0	0	0	0	0	0	0	0	0	0	0	0	0	0	0	0	0	0	0	0	0	0	0	0	0	0	0	0	0	0	0	0	0	0	0	0	0	0	0	0	0	0	0	0	0	0	0	0	0	0	0.00051322	-0.00067754	-0.00172181	0.00159649	0.00039786	0.00039786	-0.00166969	-0.00099764	-0.00103277	0.00113868	0.00117713	0.00057544	0.00139885	0.00137383
0.07366662	0	0	0	0	0	0	0	0	0	0	0	0	0	0	0	0	0	0	0	0	0	0	0	0	0	0	0	0	0	0	0	0	0	0	0	0	0	0	0	0	0	0	0	0	0	0	0	0	0	0	0	0	0	0	0	0	0	0	0.00052229	-0.00066631	-0.00171129	0.00160792	0.00039499	0.00039499	-0.00167043	-0.00099345	-0.00102946	0.00114447	0.00118304	0.00057986	0.0014033	0.00137961
0.07661329	0	0	0	0	0	0	0	0	0	0	0	0	0	0	0	0	0	0	0	0	0	0	0	0	0	0	0	0	0	0	0	0	0	0	0	0	0	0	0	0	0	0	0	0	0	0	0	0	0	0	0	0	0	0	0	0	0	0	0.00053322	-0.00065294	-0.00169871	0.00162138	0.0003918	0.0003918	-0.00167128	-0.00098807	-0.00102507	0.00115157	0.00119027	0.00058545	0.00140891	0.00138699
0.07955996	0	0	0	0	0	0	0	0	0	0	0	0	0	0	0	0	0	0	0	0	0	0	0	0	0	0	0	0	0	0	0	0	0	0	0	0	0	0	0	0	0	0	0	0	0	0	0	0	0	0	0	0	0	0	0	0	0	0	0.00054611	-0.0006372	-0.00168389	0.00163722	0.00038805	0.00038805	-0.00167231	-0.0009816	-0.00101975	0.00116001	0.00119885	0.00059211	0.0014156	0.00139577
0.08250662	0	0	0	0	0	0	0	0	0	0	0	0	0	0	0	0	0	0	0	0	0	0	0	0	0	0	0	0	0	0	0	0	0	0	0	0	0	0	0	0	0	0	0	0	0	0	0	0	0	0	0	0	0	0	0	0	0	0	0.00056096	-0.00061898	-0.00166675	0.00165566	0.00038352	0.00038352	-0.00167354	-0.00097414	-0.00101365	0.00116974	0.00120874	0.00059976	0.00142328	0.00140575
0.08545329	0	0	0	0	0	0	0	0	0	0	0	0	0	0	0	0	0	0	0	0	0	0	0	0	0	0	0	0	0	0	0	0	0	0	0	0	0	0	0	0	0	0	0	0	0	0	0	0	0	0	0	0	0	0	0	0	0	0	0.00057771	-0.00059827	-0.00165302	0.00167678	0.00037807	0.00037807	-0.001675	-0.00096578	-0.00100692	0.00118068	0.00121987	0.00060827	0.00143182	0.00141671
0.08839995	0	0	0	0	0	0	0	0	0	0	0	0	0	0	0	0	0	0	0	0	0	0	0	0	0	0	0	0	0	0	0	0	0	0	0	0	0	0	0	0	0	0	0	0	0	0	0	0	0	0	0	0	0	0	0	0	0	0	0.00059622	-0.0005752	-0.00163115	0.00170052	0.0003716	0.0003716	-0.00167669	-0.00095668	-0.00099969	0.0011927	0.00123211	0.0006175	0.00144106	0.00142842
0.09134662	0	0	0	0	0	0	0	0	0	0	0	0	0	0	0	0	0	0	0	0	0	0	0	0	0	0	0	0	0	0	0	0	0	0	0	0	0	0	0	0	0	0	0	0	0	0	0	0	0	0	0	0	0	0	0	0	0	0	0.00061628	-0.00055003	-0.00160725	0.00172672	0.00036409	0.00036409	-0.00167861	-0.00094696	-0.00099212	0.00120566	0.0012453	0.00062729	0.00145085	0.00144063
0.09429328	0	0	0	0	0	0	0	0	0	0	0	0	0	0	0	0	0	0	0	0	0	0	0	0	0	0	0	0	0	0	0	0	0	0	0	0	0	0	0	0	0	0	0	0	0	0	0	0	0	0	0	0	0	0	0	0	0	0	0.0006376	-0.00052291	-0.00158162	0.00175511	0.00035556	0.00035556	-0.00168072	-0.00093678	-0.00098434	0.00121934	0.00125926	0.00063748	0.00146103	0.00145309
0.09723994	0	0	0	0	0	0	0	0	0	0	0	0	0	0	0	0	0	0	0	0	0	0	0	0	0	0	0	0	0	0	0	0	0	0	0	0	0	0	0	0	0	0	0	0	0	0	0	0	0	0	0	0	0	0	0	0	0	0	0.0006599	-0.00049428	-0.00155456	0.00178532	0.00034608	0.00034608	-0.00168299	-0.00092626	-0.00097646	0.00123357	0.00127377	0.00064791	0.00147142	0.0014656
0.10018661	0	0	0	0	0	0	0	0	0	0	0	0	0	0	0	0	0	0	0	0	0	0	0	0	0	0	0	0	0	0	0	0	0	0	0	0	0	0	0	0	0	0	0	0	0	0	0	0	0	0	0	0	0	0	0	0	0	0	0.00068286	-0.00046449	-0.00152643	0.00181695	0.00033575	0.00033575	-0.0016854	-0.00091553	-0.00096856	0.00124815	0.00128865	0.00065846	0.00148189	0.00147799
0.10313327	0	0	0	0	0	0	0	0	0	0	0	0	0	0	0	0	0	0	0	0	0	0	0	0	0	0	0	0	0	0	0	0	0	0	0	0	0	0	0	0	0	0	0	0	0	0	0	0	0	0	0	0	0	0	0	0	0	0	0.00070619	-0.00043394	-0.00149758	0.00184956	0.00032475	0.00032475	-0.00168791	-0.00090468	-0.00096071	0.00126289	0.00130371	0.000669	0.00149234	0.00149011
0.10607994	0	0	0	0	0	0	0	0	0	0	0	0	0	0	0	0	0	0	0	0	0	0	0	0	0	0	0	0	0	0	0	0	0	0	0	0	0	0	0	0	0	0	0	0	0	0	0	0	0	0	0	0	0	0	0	0	0	0	0.00072962	-0.00040301	-0.00146835	0.00188273	0.00031324	0.00031324	-0.00169046	-0.00089379	-0.00095292	0.00127766	0.00131879	0.00067946	0.00150267	0.00150192
0.1090266	0	0	0	0	0	0	0	0	0	0	0	0	0	0	0	0	0	0	0	0	0	0	0	0	0	0	0	0	0	0	0	0	0	0	0	0	0	0	0	0	0	0	0	0	0	0	0	0	0	0	0	0	0	0	0	0	0	0	0.00075291	-0.00037205	-0.00143906	0.001916	0.00030143	0.00030143	-0.00169302	-0.0008829	-0.00094519	0.00129232	0.00133375	0.0006898	0.00151284	0.00151339
0.11197327	0	0	0	0	0	0	0	0	0	0	0	0	0	0	0	0	0	0	0	0	0	0	0	0	0	0	0	0	0	0	0	0	0	0	0	0	0	0	0	0	0	0	0	0	0	0	0	0	0	0	0	0	0	0	0	0	0	0	0.00077586	-0.00034137	-0.00140999	0.00194899	0.00028953	0.00028953	-0.00169555	-0.00087206	-0.00093751	0.00130676	0.00134849	0.00069996	0.00152282	0.00152455
0.11491994	0	0	0	0	0	0	0	0	0	0	0	0	0	0	0	0	0	0	0	0	0	0	0	0	0	0	0	0	0	0	0	0	0	0	0	0	0	0	0	0	0	0	0	0	0	0	0	0	0	0	0	0	0	0	0	0	0	0	0.0007983	-0.00031127	-0.00138142	0.00198131	0.00027777	0.00027777	-0.00169802	-0.0008613	-0.00092985	0.0013209	0.00136292	0.00070994	0.00153258	0.00153543
0.1178666	0	0	0	0	0	0	0	0	0	0	0	0	0	0	0	0	0	0	0	0	0	0	0	0	0	0	0	0	0	0	0	0	0	0	0	0	0	0	0	0	0	0	0	0	0	0	0	0	0	0	0	0	0	0	0	0	0	0	0.00082007	-0.000282	-0.00135356	0.00201265	0.00026633	0.00026633	-0.00170039	-0.00085065	-0.0009222	0.00133466	0.00137695	0.00071973	0.00154214	0.00154608
0.12081326	0	0	0	0	0	0	0	0	0	0	0	0	0	0	0	0	0	0	0	0	0	0	0	0	0	0	0	0	0	0	0	0	0	0	0	0	0	0	0	0	0	0	0	0	0	0	0	0	0	0	0	0	0	0	0	0	0	0	0.00084106	-0.00025954	-0.00132663	0.0020427	0.0002554	0.0002554	-0.00170265	-0.00084014	-0.00091455	0.00134799	0.00139052	0.00072931	0.00155147	0.00155656
0.12375993	0	0	0	0	0	0	0	0	0	0	0	0	0	0	0	0	0	0	0	0	0	0	0	0	0	0	0	0	0	0	0	0	0	0	0	0	0	0	0	0	0	0	0	0	0	0	0	0	0	0	0	0	0	0	0	0	0	0	0.00086118	-0.00023239	-0.00130079	0.00207127	0.00024512	0.00024512	-0.00170478	-0.0008298	-0.00090688	0.00136085	0.0014036	0.00073868	0.00156058	0.00156692
0.1267066	0	0	0	0	0	0	0	0	0	0	0	0	0	0	0	0	0	0	0	0	0	0	0	0	0	0	0	0	0	0	0	0	0	0	0	0	0	0	0	0	0	0	0	0	0	0	0	0	0	0	0	0	0	0	0	0	0	0	0.00088038	-0.00020659	-0.00127613	0.0020982	0.00023563	0.00023563	-0.00170675	-0.00081965	-0.0008992	0.0013732	0.00141615	0.00074784	0.00156949	0.0015772
0.12965326	0	0	0	0	0	0	0	0	0	0	0	0	0	0	0	0	0	0	0	0	0	0	0	0	0	0	0	0	0	0	0	0	0	0	0	0	0	0	0	0	0	0	0	0	0	0	0	0	0	0	0	0	0	0	0	0	0	0	0.00089864	-0.0001822	-0.00125736	0.0021234	0.00022701	0.00022701	-0.00170857	-0.0008097	-0.00089152	0.00138505	0.00142816	0.00075681	0.0015782	0.00158745
0.13259992	0	0	0	0	0	0	0	0	0	0	0	0	0	0	0	0	0	0	0	0	0	0	0	0	0	0	0	0	0	0	0	0	0	0	0	0	0	0	0	0	0	0	0	0	0	0	0	0	0	0	0	0	0	0	0	0	0	0	0.00091595	-0.00015926	-0.00123469	0.00214683	0.0002193	0.0002193	-0.00171022	-0.0008	-0.00088383	0.00139639	0.00143964	0.00076556	0.00158672	0.00159768
0.13554659	0	0	0	0	0	0	0	0	0	0	0	0	0	0	0	0	0	0	0	0	0	0	0	0	0	0	0	0	0	0	0	0	0	0	0	0	0	0	0	0	0	0	0	0	0	0	0	0	0	0	0	0	0	0	0	0	0	0	0.00092507	-0.00013775	-0.00121335	0.0021685	0.00021253	0.00021253	-0.0017117	-0.00079055	-0.00087618	0.0014072	0.00145059	0.00077411	0.00159503	0.0016079
0.13849325	0	0	0	0	0	0	0	0	0	0	0	0	0	0	0	0	0	0	0	0	0	0	0	0	0	0	0	0	0	0	0	0	0	0	0	0	0	0	0	0	0	0	0	0	0	0	0	0	0	0	0	0	0	0	0	0	0	0	0.00094061	-0.00011765	-0.00119334	0.00218848	0.00020665	0.00020665	-0.00171301	-0.00078139	-0.0008686	0.0014175	0.00146099	0.00078241	0.00160312	0.00161805
0.14143992	0	0	0	0	0	0	0	0	0	0	0	0	0	0	0	0	0	0	0	0	0	0	0	0	0	0	0	0	0	0	0	0	0	0	0	0	0	0	0	0	0	0	0	0	0	0	0	0	0	0	0	0	0	0	0	0	0	0	0.00095523	-0.00009892	-0.00117461	0.00220685	0.00020159	0.00020159	-0.00171418	-0.00077256	-0.00086115	0.00142728	0.00147085	0.00079045	0.00161095	0.00162808
0.14438659	0	0	0	0	0	0	0	0	0	0	0	0	0	0	0	0	0	0	0	0	0	0	0	0	0	0	0	0	0	0	0	0	0	0	0	0	0	0	0	0	0	0	0	0	0	0	0	0	0	0	0	0	0	0	0	0	0	0	0.00096895	-0.00008149	-0.00115713	0.00222373	0.00019723	0.00019723	-0.0017152	-0.00076411	-0.00085392	0.00143652	0.00148016	0.00079817	0.00161847	0.00163786
0.14733325	0	0	0	0	0	0	0	0	0	0	0	0	0	0	0	0	0	0	0	0	0	0	0	0	0	0	0	0	0	0	0	0	0	0	0	0	0	0	0	0	0	0	0	0	0	0	0	0	0	0	0	0	0	0	0	0	0	0	0.00098178	-0.0000653	-0.00114085	0.00223926	0.00019345	0.00019345	-0.00171611	-0.00075609	-0.00084697	0.0014452	0.00148891	0.00080551	0.00162563	0.00164729
0.15027992	0	0	0	0	0	0	0	0	0	0	0	0	0	0	0	0	0	0	0	0	0	0	0	0	0	0	0	0	0	0	0	0	0	0	0	0	0	0	0	0	0	0	0	0	0	0	0	0	0	0	0	0	0	0	0	0	0	0	0.00099371	-0.0000503	-0.00112573	0.00225357	0.00019008	0.00019008	-0.00171693	-0.00074857	-0.00084042	0.00145329	0.00149705	0.0008124	0.00163235	0.0016562
0.15322658	0	0	0	0	0	0	0	0	0	0	0	0	0	0	0	0	0	0	0	0	0	0	0	0	0	0	0	0	0	0	0	0	0	0	0	0	0	0	0	0	0	0	0	0	0	0	0	0	0	0	0	0	0	0	0	0	0	0	0.00100472	-0.00003644	-0.00111175	0.00226677	0.00018698	0.00018698	-0.00171768	-0.00074161	-0.00083434	0.00146076	0.00150458	0.00081877	0.00163856	0.00166443
0.15617325	0	0	0	0	0	0	0	0	0	0	0	0	0	0	0	0	0	0	0	0	0	0	0	0	0	0	0	0	0	0	0	0	0	0	0	0	0	0	0	0	0	0	0	0	0	0	0	0	0	0	0	0	0	0	0	0	0	0	0.00101478	-0.00002369	-0.00109892	0.00227896	0.000184	0.000184	-0.00171838	-0.00073528	-0.00082885	0.00146757	0.00151143	0.00082454	0.00164418	0.00167183
0.15911991	0	0	0	0	0	0	0	0	0	0	0	0	0	0	0	0	0	0	0	0	0	0	0	0	0	0	0	0	0	0	0	0	0	0	0	0	0	0	0	0	0	0	0	0	0	0	0	0	0	0	0	0	0	0	0	0	0	0	0.00102384	-0.00001208	-0.00108724	0.0022902	0.00018103	0.00018103	-0.00171905	-0.00072965	-0.00082404	0.00147365	0.00151755	0.00082962	0.00164911	0.00167823
0.16206657	0	0	0	0	0	0	0	0	0	0	0	0	0	0	0	0	0	0	0	0	0	0	0	0	0	0	0	0	0	0	0	0	0	0	0	0	0	0	0	0	0	0	0	0	0	0	0	0	0	0	0	0	0	0	0	0	0	0	0.00103183	-0.00000163	-0.00107677	0.00230051	0.00017794	0.00017794	-0.00171971	-0.0007248	-0.00082001	0.00147895	0.0015229	0.00083393	0.00165328	0.00168348
0.16501324	0	0	0	0	0	0	0	0	0	0	0	0	0	0	0	0	0	0	0	0	0	0	0	0	0	0	0	0	0	0	0	0	0	0	0	0	0	0	0	0	0	0	0	0	0	0	0	0	0	0	0	0	0	0	0	0	0	0	0.00103868	0.0000076	-0.00106758	0.00230987	0.00017468	0.00017468	-0.00172038	-0.00072081	-0.00081684	0.00148341	0.00152741	0.0008374	0.0016566	0.00168744
0.1679599	0	0	0	0	0	0	0	0	0	0	0	0	0	0	0	0	0	0	0	0	0	0	0	0	0	0	0	0	0	0	0	0	0	0	0	0	0	0	0	0	0	0	0	0	0	0	0	0	0	0	0	0	0	0	0	0	0	0	0.0010443	0.00001552	-0.00105977	0.00231824	0.0001712	0.0001712	-0.00172106	-0.00071773	-0.0008146	0.00148696	0.00153101	0.00083995	0.00165902	0.00169001
0.17090657	0	0	0	0	0	0	0	0	0	0	0	0	0	0	0	0	0	0	0	0	0	0	0	0	0	0	0	0	0	0	0	0	0	0	0	0	0	0	0	0	0	0	0	0	0	0	0	0	0	0	0	0	0	0	0	0	0	0	0.00104861	0.00002203	-0.00105344	0.00232553	0.00016748	0.00016748	-0.00172175	-0.00071562	-0.00081334	0.00148955	0.00153365	0.00084153	0.00166048	0.00169109
0.17385323	0	0	0	0	0	0	0	0	0	0	0	0	0	0	0	0	0	0	0	0	0	0	0	0	0	0	0	0	0	0	0	0	0	0	0	0	0	0	0	0	0	0	0	0	0	0	0	0	0	0	0	0	0	0	0	0	0	0	0.00105152	0.00002703	-0.00104869	0.00233165	0.00016355	0.00016355	-0.00172248	-0.00071452	-0.0008131	0.00149113	0.00153528	0.00084211	0.00166094	0.00169065
0.1767999	0	0	0	0	0	0	0	0	0	0	0	0	0	0	0	0	0	0	0	0	0	0	0	0	0	0	0	0	0	0	0	0	0	0	0	0	0	0	0	0	0	0	0	0	0	0	0	0	0	0	0	0	0	0	0	0	0	0	0.00105298	0.0000304	-0.00104564	0.00233647	0.00015946	0.00015946	-0.00172321	-0.00071446	-0.00081389	0.00149166	0.00153586	0.00084167	0.00166039	0.00168867
0.17974656	0	0	0	0	0	0	0	0	0	0	0	0	0	0	0	0	0	0	0	0	0	0	0	0	0	0	0	0	0	0	0	0	0	0	0	0	0	0	0	0	0	0	0	0	0	0	0	0	0	0	0	0	0	0	0	0	0	0	0.00105293	0.00003205	-0.00104438	0.00233986	0.0001553	0.0001553	-0.00172396	-0.00071546	-0.0008157	0.00149112	0.00153537	0.00084019	0.00165884	0.00168518
0.18269323	0	0	0	0	0	0	0	0	0	0	0	0	0	0	0	0	0	0	0	0	0	0	0	0	0	0	0	0	0	0	0	0	0	0	0	0	0	0	0	0	0	0	0	0	0	0	0	0	0	0	0	0	0	0	0	0	0	0	0.00105135	0.00003191	-0.00104498	0.00234173	0.00015117	0.00015117	-0.0017247	-0.00071748	-0.00081848	0.00148951	0.00153381	0.00083773	0.0016563	0.00168026
0.18563989	0	0	0	0	0	0	0	0	0	0	0	0	0	0	0	0	0	0	0	0	0	0	0	0	0	0	0	0	0	0	0	0	0	0	0	0	0	0	0	0	0	0	0	0	0	0	0	0	0	0	0	0	0	0	0	0	0	0	0.00104826	0.00002995	-0.00104744	0.00234198	0.00014718	0.00014718	-0.00172543	-0.00072049	-0.00082217	0.00148687	0.00153122	0.00083433	0.00165286	0.00167404
0.18858656	0	0	0	0	0	0	0	0	0	0	0	0	0	0	0	0	0	0	0	0	0	0	0	0	0	0	0	0	0	0	0	0	0	0	0	0	0	0	0	0	0	0	0	0	0	0	0	0	0	0	0	0	0	0	0	0	0	0	0.00104372	0.00002616	-0.00105176	0.00234057	0.00014345	0.00014345	-0.00172612	-0.00072442	-0.00082668	0.00148326	0.00152763	0.00083007	0.00164859	0.00166667
0.19153323	0	0	0	0	0	0	0	0	0	0	0	0	0	0	0	0	0	0	0	0	0	0	0	0	0	0	0	0	0	0	0	0	0	0	0	0	0	0	0	0	0	0	0	0	0	0	0	0	0	0	0	0	0	0	0	0	0	0	0.00103782	0.00002062	-0.00105786	0.00233749	0.00014011	0.00014011	-0.00172677	-0.00072917	-0.00083188	0.00147874	0.00152315	0.00082507	0.0016436	0.00165835
0.19447989	0	0	0	0	0	0	0	0	0	0	0	0	0	0	0	0	0	0	0	0	0	0	0	0	0	0	0	0	0	0	0	0	0	0	0	0	0	0	0	0	0	0	0	0	0	0	0	0	0	0	0	0	0	0	0	0	0	0	0.00103069	0.00001342	-0.00106562	0.00233278	0.00013726	0.00013726	-0.00172736	-0.00073461	-0.00083764	0.00147345	0.00151787	0.00081945	0.00163802	0.00164929
0.19742656	0	0	0	0	0	0	0	0	0	0	0	0	0	0	0	0	0	0	0	0	0	0	0	0	0	0	0	0	0	0	0	0	0	0	0	0	0	0	0	0	0	0	0	0	0	0	0	0	0	0	0	0	0	0	0	0	0	0	0.00102252	0.00000475	-0.00107485	0.00232654	0.00013499	0.00013499	-0.00172788	-0.00074059	-0.00084377	0.00146751	0.00151194	0.00081338	0.00163202	0.00163978
0.20037322	0	0	0	0	0	0	0	0	0	0	0	0	0	0	0	0	0	0	0	0	0	0	0	0	0	0	0	0	0	0	0	0	0	0	0	0	0	0	0	0	0	0	0	0	0	0	0	0	0	0	0	0	0	0	0	0	0	0	0.00101355	-0.00000515	-0.00108527	0.00231895	0.00013339	0.00013339	-0.00172831	-0.00074693	-0.00085011	0.00146112	0.00150554	0.00080704	0.00162577	0.00163009
0.20331989	0	0	0	0	0	0	0	0	0	0	0	0	0	0	0	0	0	0	0	0	0	0	0	0	0	0	0	0	0	0	0	0	0	0	0	0	0	0	0	0	0	0	0	0	0	0	0	0	0	0	0	0	0	0	0	0	0	0	0.00100404	-0.00001598	-0.00109659	0.00231021	0.00013255	0.00013255	-0.00172864	-0.00075342	-0.00085643	0.00145446	0.00149887	0.00080063	0.00161948	0.00162055
0.20626655	0	0	0	0	0	0	0	0	0	0	0	0	0	0	0	0	0	0	0	0	0	0	0	0	0	0	0	0	0	0	0	0	0	0	0	0	0	0	0	0	0	0	0	0	0	0	0	0	0	0	0	0	0	0	0	0	0	0	0.00099433	-0.0000274	-0.00110841	0.0023006	0.00013254	0.00013254	-0.00172883	-0.00075985	-0.00086251	0.00144777	0.00149215	0.00079437	0.00161337	0.00161149
0.20921322	0	0	0	0	0	0	0	0	0	0	0	0	0	0	0	0	0	0	0	0	0	0	0	0	0	0	0	0	0	0	0	0	0	0	0	0	0	0	0	0	0	0	0	0	0	0	0	0	0	0	0	0	0	0	0	0	0	0	0.00098476	-0.000039	-0.00112032	0.00229041	0.00013341	0.00013341	-0.00172886	-0.00076598	-0.00086814	0.00144128	0.00148562	0.00078851	0.00160766	0.00160329
0.21215988	0	0	0	0	0	0	0	0	0	0	0	0	0	0	0	0	0	0	0	0	0	0	0	0	0	0	0	0	0	0	0	0	0	0	0	0	0	0	0	0	0	0	0	0	0	0	0	0	0	0	0	0	0	0	0	0	0	0	0.00097571	-0.00005033	-0.00113185	0.00227999	0.00013523	0.00013523	-0.00172866	-0.00077157	-0.00087306	0.00143525	0.00147954	0.00078329	0.0016026	0.00159632
0.21510655	0	0	0	0	0	0	0	0	0	0	0	0	0	0	0	0	0	0	0	0	0	0	0	0	0	0	0	0	0	0	0	0	0	0	0	0	0	0	0	0	0	0	0	0	0	0	0	0	0	0	0	0	0	0	0	0	0	0	0.0009676	-0.00006095	-0.00114252	0.00226968	0.00013811	0.00013811	-0.00172818	-0.00077639	-0.00087707	0.00142993	0.00147417	0.00077896	0.00159842	0.00159098
0.21805321	0	0	0	0	0	0	0	0	0	0	0	0	0	0	0	0	0	0	0	0	0	0	0	0	0	0	0	0	0	0	0	0	0	0	0	0	0	0	0	0	0	0	0	0	0	0	0	0	0	0	0	0	0	0	0	0	0	0	0.00096794	-0.0000704	-0.00115186	0.00225979	0.00014215	0.00014215	-0.00172732	-0.00078024	-0.00087996	0.00142556	0.00146975	0.00077573	0.00159534	0.00158762
0.22099988	0	0	0	0	0	0	0	0	0	0	0	0	0	0	0	0	0	0	0	0	0	0	0	0	0	0	0	0	0	0	0	0	0	0	0	0	0	0	0	0	0	0	0	0	0	0	0	0	0	0	0	0	0	0	0	0	0	0	0.00096276	-0.00007831	-0.00115945	0.00225062	0.0001475	0.0001475	-0.00172598	-0.00078301	-0.00088164	0.00142231	0.00146645	0.00077376	0.0015935	0.00158649
0.22394654	0	0	0	0	0	0	0	0	0	0	0	0	0	0	0	0	0	0	0	0	0	0	0	0	0	0	0	0	0	0	0	0	0	0	0	0	0	0	0	0	0	0	0	0	0	0	0	0	0	0	0	0	0	0	0	0	0	0	0.0009592	-0.00008456	-0.00116519	0.00224231	0.0001541	0.0001541	-0.00172415	-0.00078478	-0.00088223	0.00142014	0.00146425	0.00077296	0.0015928	0.00158743
0.22689321	0	0	0	0	0	0	0	0	0	0	0	0	0	0	0	0	0	0	0	0	0	0	0	0	0	0	0	0	0	0	0	0	0	0	0	0	0	0	0	0	0	0	0	0	0	0	0	0	0	0	0	0	0	0	0	0	0	0	0.00095032	-0.00008887	-0.00116881	0.00223515	0.00016179	0.00016179	-0.00172187	-0.00078538	-0.00088157	0.00141923	0.0014633	0.0007735	0.0015934	0.00159062
0.22983987	0	0	0	0	0	0	0	0	0	0	0	0	0	0	0	0	0	0	0	0	0	0	0	0	0	0	0	0	0	0	0	0	0	0	0	0	0	0	0	0	0	0	0	0	0	0	0	0	0	0	0	0	0	0	0	0	0	0	0.00095095	-0.00009076	-0.0011698	0.0022295	0.00017065	0.00017065	-0.00171916	-0.00078445	-0.00087928	0.00141992	0.00146396	0.00077572	0.00159565	0.00159662
0.23278654	0	0	0	0	0	0	0	0	0	0	0	0	0	0	0	0	0	0	0	0	0	0	0	0	0	0	0	0	0	0	0	0	0	0	0	0	0	0	0	0	0	0	0	0	0	0	0	0	0	0	0	0	0	0	0	0	0	0	0.00095408	-0.00009004	-0.00116795	0.00222549	0.00018072	0.00018072	-0.001716	-0.00078189	-0.0008753	0.00142232	0.00146635	0.00077973	0.00159966	0.00160555
0.2357332	0	0	0	0	0	0	0	0	0	0	0	0	0	0	0	0	0	0	0	0	0	0	0	0	0	0	0	0	0	0	0	0	0	0	0	0	0	0	0	0	0	0	0	0	0	0	0	0	0	0	0	0	0	0	0	0	0	0	0.00095971	-0.00008666	-0.00116322	0.00222318	0.00019195	0.00019195	-0.00171239	-0.00077772	-0.00086963	0.00142642	0.00147045	0.00078552	0.00160541	0.00161739
0.23867987	0	0	0	0	0	0	0	0	0	0	0	0	0	0	0	0	0	0	0	0	0	0	0	0	0	0	0	0	0	0	0	0	0	0	0	0	0	0	0	0	0	0	0	0	0	0	0	0	0	0	0	0	0	0	0	0	0	0	0.00096778	-0.00008068	-0.00115567	0.00222257	0.00020428	0.00020428	-0.00170836	-0.00077201	-0.00086234	0.0014322	0.00147624	0.00079303	0.00161285	0.001632
0.24162653	0	0	0	0	0	0	0	0	0	0	0	0	0	0	0	0	0	0	0	0	0	0	0	0	0	0	0	0	0	0	0	0	0	0	0	0	0	0	0	0	0	0	0	0	0	0	0	0	0	0	0	0	0	0	0	0	0	0	0.0009782	-0.00007219	-0.0011454	0.00222361	0.00021761	0.00021761	-0.00170396	-0.00076479	-0.0008535	0.0014396	0.00148366	0.00080222	0.00162191	0.00164925
0.24457319	0	0	0	0	0	0	0	0	0	0	0	0	0	0	0	0	0	0	0	0	0	0	0	0	0	0	0	0	0	0	0	0	0	0	0	0	0	0	0	0	0	0	0	0	0	0	0	0	0	0	0	0	0	0	0	0	0	0	0.00099082	-0.00006134	-0.00113257	0.00222623	0.00023183	0.00023183	-0.00169926	-0.00075613	-0.00084316	0.00144853	0.00149262	0.00081299	0.00163254	0.00166897
0.24751986	0	0	0	0	0	0	0	0	0	0	0	0	0	0	0	0	0	0	0	0	0	0	0	0	0	0	0	0	0	0	0	0	0	0	0	0	0	0	0	0	0	0	0	0	0	0	0	0	0	0	0	0	0	0	0	0	0	0	0.00100546	-0.00004833	-0.0011174	0.00223028	0.00024685	0.00024685	-0.00169432	-0.00074612	-0.00083141	0.0014589	0.00150303	0.00082526	0.00164462	0.00169095
0.25046652	0	0	0	0	0	0	0	0	0	0	0	0	0	0	0	0	0	0	0	0	0	0	0	0	0	0	0	0	0	0	0	0	0	0	0	0	0	0	0	0	0	0	0	0	0	0	0	0	0	0	0	0	0	0	0	0	0	0	0.00102188	-0.00003343	-0.00110017	0.00223563	0.00026252	0.00026252	-0.00168921	-0.00073488	-0.00081839	0.00147057	0.00151475	0.00083888	0.00165802	0.00171493
0.25341319	0	0	0	0	0	0	0	0	0	0	0	0	0	0	0	0	0	0	0	0	0	0	0	0	0	0	0	0	0	0	0	0	0	0	0	0	0	0	0	0	0	0	0	0	0	0	0	0	0	0	0	0	0	0	0	0	0	0	0.00103981	-0.00001692	-0.00108117	0.00224206	0.00027871	0.00027871	-0.00168401	-0.00072257	-0.00080424	0.00148337	0.0015276	0.00085367	0.00167257	0.0017406
0.25635986	0	0	0	0	0	0	0	0	0	0	0	0	0	0	0	0	0	0	0	0	0	0	0	0	0	0	0	0	0	0	0	0	0	0	0	0	0	0	0	0	0	0	0	0	0	0	0	0	0	0	0	0	0	0	0	0	0	0	0.00105891	0.00000085	-0.0010608	0.00224936	0.00029526	0.00029526	-0.00167881	-0.0007094	-0.00078921	0.00149706	0.00154136	0.00086941	0.00168804	0.00176755
0.25930652	0	0	0	0	0	0	0	0	0	0	0	0	0	0	0	0	0	0	0	0	0	0	0	0	0	0	0	0	0	0	0	0	0	0	0	0	0	0	0	0	0	0	0	0	0	0	0	0	0	0	0	0	0	0	0	0	0	0	0.00107878	0.00001947	-0.00103947	0.00225728	0.000312	0.000312	-0.00167361	-0.00069567	-0.00077358	0.00151137	0.00155573	0.00088578	0.00170413	0.0017953
0.26225318	0	0	0	0	0	0	0	0	0	0	0	0	0	0	0	0	0	0	0	0	0	0	0	0	0	0	0	0	0	0	0	0	0	0	0	0	0	0	0	0	0	0	0	0	0	0	0	0	0	0	0	0	0	0	0	0	0	0	0.00109897	0.00003848	-0.00101771	0.00226551	0.00032876	0.00032876	-0.00166841	-0.00068174	-0.00075778	0.00152593	0.00157036	0.00090241	0.00172045	0.00182321
0.26519985	0	0	0	0	0	0	0	0	0	0	0	0	0	0	0	0	0	0	0	0	0	0	0	0	0	0	0	0	0	0	0	0	0	0	0	0	0	0	0	0	0	0	0	0	0	0	0	0	0	0	0	0	0	0	0	0	0	0	0.00111891	0.00005735	-0.00099606	0.00227372	0.00034543	0.00034543	-0.00166321	-0.00066813	-0.00074234	0.00154029	0.00158482	0.0009188	0.00173652	0.00185053
0.26814651	0	0	0	0	0	0	0	0	0	0	0	0	0	0	0	0	0	0	0	0	0	0	0	0	0	0	0	0	0	0	0	0	0	0	0	0	0	0	0	0	0	0	0	0	0	0	0	0	0	0	0	0	0	0	0	0	0	0	0.00113798	0.00007551	-0.00097517	0.0022815	0.00036197	0.00036197	-0.00165796	-0.00065548	-0.00072794	0.00155392	0.00159856	0.00093435	0.00175172	0.00187635
0.27109318	0	0	0	0	0	0	0	0	0	0	0	0	0	0	0	0	0	0	0	0	0	0	0	0	0	0	0	0	0	0	0	0	0	0	0	0	0	0	0	0	0	0	0	0	0	0	0	0	0	0	0	0	0	0	0	0	0	0	0.00115566	0.00009246	-0.00095552	0.00228845	0.00037871	0.00037871	-0.00165264	-0.00064448	-0.00071531	0.00156628	0.00161107	0.0009485	0.00176548	0.00189985
0.27403985	0	0	0	0	0	0	0	0	0	0	0	0	0	0	0	0	0	0	0	0	0	0	0	0	0	0	0	0	0	0	0	0	0	0	0	0	0	0	0	0	0	0	0	0	0	0	0	0	0	0	0	0	0	0	0	0	0	0	0.00117486	0.00011085	-0.0009341	0.00229583	0.00039744	0.00039744	-0.00164671	-0.00063267	-0.00070169	0.0015797	0.00162467	0.00096391	0.00178044	0.00192525
0.27698651	0	0	0	0	0	0	0	0	0	0	0	0	0	0	0	0	0	0	0	0	0	0	0	0	0	0	0	0	0	0	0	0	0	0	0	0	0	0	0	0	0	0	0	0	0	0	0	0	0	0	0	0	0	0	0	0	0	0	0.00119741	0.0001265	-0.00091489	0.00230451	0.00041886	0.00041886	-0.00164031	-0.00061823	-0.0006851	0.00159579	0.00164095	0.00098242	0.00179845	0.00195534
0.27993317	0	0	0	0	0	0	0	0	0	0	0	0	0	0	0	0	0	0	0	0	0	0	0	0	0	0	0	0	0	0	0	0	0	0	0	0	0	0	0	0	0	0	0	0	0	0	0	0	0	0	0	0	0	0	0	0	0	0	0.00122133	0.0001495	-0.00088957	0.00231358	0.0004417	0.0004417	-0.00163373	-0.00060273	-0.00066725	0.00161303	0.00165838	0.00100231	0.0018178	0.0019873
0.28287984	0	0	0	0	0	0	0	0	0	0	0	0	0	0	0	0	0	0	0	0	0	0	0	0	0	0	0	0	0	0	0	0	0	0	0	0	0	0	0	0	0	0	0	0	0	0	0	0	0	0	0	0	0	0	0	0	0	0	0.00124638	0.00017261	-0.00086412	0.00232252	0.00046515	0.00046515	-0.00162716	-0.00058707	-0.00064918	0.00163051	0.00167607	0.00102256	0.00183749	0.00201946
0.28582651	0	0	0	0	0	0	0	0	0	0	0	0	0	0	0	0	0	0	0	0	0	0	0	0	0	0	0	0	0	0	0	0	0	0	0	0	0	0	0	0	0	0	0	0	0	0	0	0	0	0	0	0	0	0	0	0	0	0	0.00126983	0.00019512	-0.0008365	0.00233101	0.00048871	0.00048871	-0.00162071	-0.00057184	-0.00063153	0.00164766	0.00169343	0.00104248	0.00185684	0.00205075
0.28877317	0	0	0	0	0	0	0	0	0	0	0	0	0	0	0	0	0	0	0	0	0	0	0	0	0	0	0	0	0	0	0	0	0	0	0	0	0	0	0	0	0	0	0	0	0	0	0	0	0	0	0	0	0	0	0	0	0	0	0.00128691	0.00021666	-0.00081235	0.00233888	0.00051214	0.00051214	-0.00161443	-0.00055734	-0.00061467	0.00166414	0.00171014	0.00106171	0.0018755	0.00209773
0.29171983	0	0	0	0	0	0	0	0	0	0	0	0	0	0	0	0	0	0	0	0	0	0	0	0	0	0	0	0	0	0	0	0	0	0	0	0	0	0	0	0	0	0	0	0	0	0	0	0	0	0	0	0	0	0	0	0	0	0	0.00130843	0.00023708	-0.00078942	0.00234605	0.00053539	0.00053539	-0.00160832	-0.00054369	-0.00059871	0.00167984	0.00172607	0.00108012	0.00189334	0.00212645
0.2946665	0	0	0	0	0	0	0	0	0	0	0	0	0	0	0	0	0	0	0	0	0	0	0	0	0	0	0	0	0	0	0	0	0	0	0	0	0	0	0	0	0	0	0	0	0	0	0	0	0	0	0	0	0	0	0	0	0	0	0.00132944	0.00025592	-0.00076769	0.00235252	0.00055849	0.00055849	-0.00160237	-0.00053086	-0.00058362	0.00168872	0.00174124	0.00109773	0.00191038	0.00215364
0.29761317	0	0	0	0	0	0	0	0	0	0	0	0	0	0	0	0	0	0	0	0	0	0	0	0	0	0	0	0	0	0	0	0	0	0	0	0	0	0	0	0	0	0	0	0	0	0	0	0	0	0	0	0	0	0	0	0	0	0	0.00134872	0.00027408	-0.00074706	0.00235832	0.00058158	0.00058158	-0.00159658	-0.00051872	-0.00058887	0.00170345	0.00175119	0.00111465	0.00192673	0.00217952
0.30055983	0	0	0	0	0	0	0	0	0	0	0	0	0	0	0	0	0	0	0	0	0	0	0	0	0	0	0	0	0	0	0	0	0	0	0	0	0	0	0	0	0	0	0	0	0	0	0	0	0	0	0	0	0	0	0	0	0	0	0.0013616	0.00028635	-0.00072735	0.00236348	0.00060478	0.00060478	-0.00159095	-0.00051955	-0.00057427	0.00171764	0.00176557	0.00113105	0.00193591	0.00220436
0.30350649	0	0	0	0	0	0	0	0	0	0	0	0	0	0	0	0	0	0	0	0	0	0	0	0	0	0	0	0	0	0	0	0	0	0	0	0	0	0	0	0	0	0	0	0	0	0	0	0	0	0	0	0	0	0	0	0	0	0	0.00137959	0.00030304	-0.00070843	0.00236802	0.00062824	0.00062824	-0.00158547	-0.00050759	-0.00055998	0.00173144	0.00178136	0.00114242	0.00195177	0.00222846
0.30645316	0	0	0	0	0	0	0	0	0	0	0	0	0	0	0	0	0	0	0	0	0	0	0	0	0	0	0	0	0	0	0	0	0	0	0	0	0	0	0	0	0	0	0	0	0	0	0	0	0	0	0	0	0	0	0	0	0	0	0.00139708	0.00031911	-0.00069015	0.00240093	0.00065209	0.00065209	-0.00158017	-0.00049581	-0.00054583	0.00174498	0.00179492	0.00115864	0.00196747	0.00225208
0.30939983	0	0	0	0	0	0	0	0	0	0	0	0	0	0	0	0	0	0	0	0	0	0	0	0	0	0	0	0	0	0	0	0	0	0	0	0	0	0	0	0	0	0	0	0	0	0	0	0	0	0	0	0	0	0	0	0	0	0	0.00141421	0.00033464	-0.00067241	0.0024051	0.0006764	0.0006764	-0.00157509	-0.00048408	-0.00053164	0.00175836	0.00180832	0.00117484	0.00198314	0.00227546
0.31234649	0	0	0	0	0	0	0	0	0	0	0	0	0	0	0	0	0	0	0	0	0	0	0	0	0	0	0	0	0	0	0	0	0	0	0	0	0	0	0	0	0	0	0	0	0	0	0	0	0	0	0	0	0	0	0	0	0	0	0.00143103	0.00034967	-0.00065514	0.00240927	0.00070126	0.00070126	-0.00157026	-0.00047229	-0.00051673	0.00177165	0.00182162	0.0011911	0.0019989	0.00229875
0.31529315	0	0	0	0	0	0	0	0	0	0	0	0	0	0	0	0	0	0	0	0	0	0	0	0	0	0	0	0	0	0	0	0	0	0	0	0	0	0	0	0	0	0	0	0	0	0	0	0	0	0	0	0	0	0	0	0	0	0	0.00144759	0.00036424	-0.00063833	0.00241187	0.00072667	0.00072667	-0.00156572	-0.00046038	-0.00050272	0.00178648	0.00183487	0.00120751	0.00201482	0.00232208
0.31823982	0	0	0	0	0	0	0	0	0	0	0	0	0	0	0	0	0	0	0	0	0	0	0	0	0	0	0	0	0	0	0	0	0	0	0	0	0	0	0	0	0	0	0	0	0	0	0	0	0	0	0	0	0	0	0	0	0	0	0.00146391	0.00037831	-0.00062197	0.00241376	0.00075262	0.00075262	-0.00156153	-0.00044831	-0.00048784	0.00179955	0.00184807	0.0012241	0.00203093	0.00235586
0.32118648	0	0	0	0	0	0	0	0	0	0	0	0	0	0	0	0	0	0	0	0	0	0	0	0	0	0	0	0	0	0	0	0	0	0	0	0	0	0	0	0	0	0	0	0	0	0	0	0	0	0	0	0	0	0	0	0	0	0	0.00147995	0.00039186	-0.00060609	0.00241488	0.00077906	0.00077906	-0.00155773	-0.00043607	-0.00047264	0.00181258	0.00186121	0.00124345	0.00204723	0.00237965
0.32413315	0	0	0	0	0	0	0	0	0	0	0	0	0	0	0	0	0	0	0	0	0	0	0	0	0	0	0	0	0	0	0	0	0	0	0	0	0	0	0	0	0	0	0	0	0	0	0	0	0	0	0	0	0	0	0	0	0	0	0.00149565	0.00040482	-0.00059074	0.00241519	0.00080588	0.00080588	-0.00155436	-0.00042369	-0.00045715	0.00182551	0.00187424	0.00126001	0.00206368	0.00240349
0.32707982	0	0	0	0	0	0	0	0	0	0	0	0	0	0	0	0	0	0	0	0	0	0	0	0	0	0	0	0	0	0	0	0	0	0	0	0	0	0	0	0	0	0	0	0	0	0	0	0	0	0	0	0	0	0	0	0	0	0	0.00150993	0.0004171	-0.00057595	0.00241463	0.00083297	0.00083297	-0.00155146	-0.00041124	-0.00044145	0.00183828	0.00188707	0.00127663	0.00208019	0.00242729
0.33002648	0	0	0	0	0	0	0	0	0	0	0	0	0	0	0	0	0	0	0	0	0	0	0	0	0	0	0	0	0	0	0	0	0	0	0	0	0	0	0	0	0	0	0	0	0	0	0	0	0	0	0	0	0	0	0	0	0	0	0.00152463	0.0004286	-0.00056189	0.00241315	0.00086017	0.00086017	-0.00154904	-0.0003988	-0.00042563	0.00185078	0.00189961	0.0012932	0.00209941	0.00245091
0.33297314	0	0	0	0	0	0	0	0	0	0	0	0	0	0	0	0	0	0	0	0	0	0	0	0	0	0	0	0	0	0	0	0	0	0	0	0	0	0	0	0	0	0	0	0	0	0	0	0	0	0	0	0	0	0	0	0	0	0	0.00153866	0.00044048	-0.00054869	0.00240783	0.00088729	0.00088729	-0.00154709	-0.00038649	-0.00040983	0.00186289	0.00191174	0.0013096	0.00211531	0.00247416
0.33591981	0	0	0	0	0	0	0	0	0	0	0	0	0	0	0	0	0	0	0	0	0	0	0	0	0	0	0	0	0	0	0	0	0	0	0	0	0	0	0	0	0	0	0	0	0	0	0	0	0	0	0	0	0	0	0	0	0	0	0.00155185	0.00045006	-0.00053649	0.00240441	0.00091415	0.00091415	-0.00154558	-0.00037446	-0.00039423	0.00187447	0.00192331	0.00132564	0.00213086	0.00249683
0.33886648	0	0	0	0	0	0	0	0	0	0	0	0	0	0	0	0	0	0	0	0	0	0	0	0	0	0	0	0	0	0	0	0	0	0	0	0	0	0	0	0	0	0	0	0	0	0	0	0	0	0	0	0	0	0	0	0	0	0	0.00156406	0.0004585	-0.00052543	0.00239997	0.00094055	0.00094055	-0.00154447	-0.00036288	-0.00037903	0.00188536	0.00193418	0.00134113	0.00214588	0.00251866
0.34181314	0	0	0	0	0	0	0	0	0	0	0	0	0	0	0	0	0	0	0	0	0	0	0	0	0	0	0	0	0	0	0	0	0	0	0	0	0	0	0	0	0	0	0	0	0	0	0	0	0	0	0	0	0	0	0	0	0	0	0.00157027	0.00046568	-0.00051567	0.00239453	0.00096632	0.00096632	-0.00154369	-0.00035192	-0.00036443	0.0018954	0.00194417	0.00135587	0.00216016	0.0025394
0.3447598	0	0	0	0	0	0	0	0	0	0	0	0	0	0	0	0	0	0	0	0	0	0	0	0	0	0	0	0	0	0	0	0	0	0	0	0	0	0	0	0	0	0	0	0	0	0	0	0	0	0	0	0	0	0	0	0	0	0	0.00158009	0.000467	-0.00050734	0.00238808	0.00099127	0.00099127	-0.00154317	-0.00034177	-0.00035068	0.00190444	0.00195313	0.00136965	0.00217348	0.00255138
0.34770647	0	0	0	0	0	0	0	0	0	0	0	0	0	0	0	0	0	0	0	0	0	0	0	0	0	0	0	0	0	0	0	0	0	0	0	0	0	0	0	0	0	0	0	0	0	0	0	0	0	0	0	0	0	0	0	0	0	0	0.00158843	0.00047127	-0.00050056	0.00238067	0.00101524	0.00101524	-0.00154282	-0.00033262	-0.00033799	0.00191231	0.00196092	0.00138224	0.00218564	0.00256919
0.35065314	0	0	0	0	0	0	0	0	0	0	0	0	0	0	0	0	0	0	0	0	0	0	0	0	0	0	0	0	0	0	0	0	0	0	0	0	0	0	0	0	0	0	0	0	0	0	0	0	0	0	0	0	0	0	0	0	0	0	0.00159517	0.00047395	-0.00049545	0.00237233	0.00103811	0.00103811	-0.00154256	-0.00032463	-0.00033034	0.00192062	0.00196651	0.00139345	0.00219644	0.00258512
0.3535998	0	0	0	0	0	0	0	0	0	0	0	0	0	0	0	0	0	0	0	0	0	0	0	0	0	0	0	0	0	0	0	0	0	0	0	0	0	0	0	0	0	0	0	0	0	0	0	0	0	0	0	0	0	0	0	0	0	0	0.00160017	0.00047499	-0.00049209	0.00236314	0.00105977	0.00105977	-0.0015423	-0.00031978	-0.00031778	0.00192573	0.00197149	0.00140309	0.00220569	0.00259895
0.35654646	0	0	0	0	0	0	0	0	0	0	0	0	0	0	0	0	0	0	0	0	0	0	0	0	0	0	0	0	0	0	0	0	0	0	0	0	0	0	0	0	0	0	0	0	0	0	0	0	0	0	0	0	0	0	0	0	0	0	0.00160337	0.00047433	-0.00049057	0.00235318	0.00108011	0.00108011	-0.00154199	-0.00031475	-0.00030969	0.00192933	0.00197494	0.001411	0.00221323	0.00261048
0.35949313	0	0	0	0	0	0	0	0	0	0	0	0	0	0	0	0	0	0	0	0	0	0	0	0	0	0	0	0	0	0	0	0	0	0	0	0	0	0	0	0	0	0	0	0	0	0	0	0	0	0	0	0	0	0	0	0	0	0	0.00160469	0.00047196	-0.00049091	0.00234252	0.00109906	0.00109906	-0.00154157	-0.00031132	-0.00030343	0.00193434	0.00197679	0.00141702	0.00221891	0.00261954
0.3624398	0	0	0	0	0	0	0	0	0	0	0	0	0	0	0	0	0	0	0	0	0	0	0	0	0	0	0	0	0	0	0	0	0	0	0	0	0	0	0	0	0	0	0	0	0	0	0	0	0	0	0	0	0	0	0	0	0	0	0.00160411	0.00046788	-0.00049314	0.00233129	0.00111653	0.00111653	-0.00154099	-0.00030957	-0.00029913	0.00193172	0.00197697	0.00142105	0.00222263	0.00262599
0.36538646	0	0	0	0	0	0	0	0	0	0	0	0	0	0	0	0	0	0	0	0	0	0	0	0	0	0	0	0	0	0	0	0	0	0	0	0	0	0	0	0	0	0	0	0	0	0	0	0	0	0	0	0	0	0	0	0	0	0	0.00160161	0.00046214	-0.00049723	0.00231962	0.00113245	0.00113245	-0.00154023	-0.00030957	-0.00029688	0.00193044	0.00197547	0.001423	0.00222431	0.00262976
0.36833312	0	0	0	0	0	0	0	0	0	0	0	0	0	0	0	0	0	0	0	0	0	0	0	0	0	0	0	0	0	0	0	0	0	0	0	0	0	0	0	0	0	0	0	0	0	0	0	0	0	0	0	0	0	0	0	0	0	0	0.00159726	0.0004548	-0.00050314	0.00230481	0.0011467	0.0011467	-0.00153928	-0.00031134	-0.00029674	0.00192752	0.00197677	0.00142284	0.00222392	0.0026308
0.37127979	0	0	0	0	0	0	0	0	0	0	0	0	0	0	0	0	0	0	0	0	0	0	0	0	0	0	0	0	0	0	0	0	0	0	0	0	0	0	0	0	0	0	0	0	0	0	0	0	0	0	0	0	0	0	0	0	0	0	0.00159111	0.00044599	-0.00051076	0.00229272	0.00115914	0.00115914	-0.00153816	-0.00031487	-0.00029871	0.00192301	0.00197229	0.00142058	0.00222147	0.00262913
0.37422646	0	0	0	0	0	0	0	0	0	0	0	0	0	0	0	0	0	0	0	0	0	0	0	0	0	0	0	0	0	0	0	0	0	0	0	0	0	0	0	0	0	0	0	0	0	0	0	0	0	0	0	0	0	0	0	0	0	0	0.00158331	0.00043586	-0.00052114	0.00228067	0.00116961	0.00116961	-0.0015369	-0.0003201	-0.00030276	0.001917	0.00196636	0.00141628	0.00221703	0.00262481
0.37717312	0	0	0	0	0	0	0	0	0	0	0	0	0	0	0	0	0	0	0	0	0	0	0	0	0	0	0	0	0	0	0	0	0	0	0	0	0	0	0	0	0	0	0	0	0	0	0	0	0	0	0	0	0	0	0	0	0	0	0.00157402	0.0004246	-0.00053171	0.00226888	0.00117788	0.00117788	-0.00153555	-0.00032691	-0.00030878	0.00190964	0.00195912	0.00141004	0.00221071	0.00261797
0.38011978	0	0	0	0	0	0	0	0	0	0	0	0	0	0	0	0	0	0	0	0	0	0	0	0	0	0	0	0	0	0	0	0	0	0	0	0	0	0	0	0	0	0	0	0	0	0	0	0	0	0	0	0	0	0	0	0	0	0	0.00156344	0.00041245	-0.00053939	0.00225757	0.00118368	0.00118368	-0.00153416	-0.0003353	-0.00031664	0.0019011	0.00195073	0.00140203	0.00220267	0.00260879
0.38306645	0	0	0	0	0	0	0	0	0	0	0	0	0	0	0	0	0	0	0	0	0	0	0	0	0	0	0	0	0	0	0	0	0	0	0	0	0	0	0	0	0	0	0	0	0	0	0	0	0	0	0	0	0	0	0	0	0	0	0.00155185	0.00039971	-0.00055208	0.00224701	0.00118673	0.00118673	-0.0015328	-0.00034481	-0.00032611	0.00189159	0.00194141	0.00139246	0.00219313	0.00259752
0.38601312	0	0	0	0	0	0	0	0	0	0	0	0	0	0	0	0	0	0	0	0	0	0	0	0	0	0	0	0	0	0	0	0	0	0	0	0	0	0	0	0	0	0	0	0	0	0	0	0	0	0	0	0	0	0	0	0	0	0	0.00153954	0.0003867	-0.00056534	0.00223748	0.00118673	0.00118673	-0.00153157	-0.00035526	-0.00033695	0.00188137	0.00193142	0.0013816	0.00218234	0.00258444
0.38895978	0	0	0	0	0	0	0	0	0	0	0	0	0	0	0	0	0	0	0	0	0	0	0	0	0	0	0	0	0	0	0	0	0	0	0	0	0	0	0	0	0	0	0	0	0	0	0	0	0	0	0	0	0	0	0	0	0	0	0.00152688	0.0003738	-0.00057878	0.00222929	0.00118341	0.00118341	-0.00153053	-0.00036633	-0.00034885	0.00187074	0.00191784	0.00136974	0.00217064	0.00256991
0.39190644	0	0	0	0	0	0	0	0	0	0	0	0	0	0	0	0	0	0	0	0	0	0	0	0	0	0	0	0	0	0	0	0	0	0	0	0	0	0	0	0	0	0	0	0	0	0	0	0	0	0	0	0	0	0	0	0	0	0	0.00151424	0.00036144	-0.00059198	0.00222278	0.00117652	0.00117652	-0.00152978	-0.00037771	-0.00036144	0.00186004	0.00190719	0.00135726	0.00215837	0.00255433
0.39485311	0	0	0	0	0	0	0	0	0	0	0	0	0	0	0	0	0	0	0	0	0	0	0	0	0	0	0	0	0	0	0	0	0	0	0	0	0	0	0	0	0	0	0	0	0	0	0	0	0	0	0	0	0	0	0	0	0	0	0.00150207	0.00035453	-0.000607	0.00221832	0.00116593	0.00116593	-0.00152939	-0.00038901	-0.00037847	0.00184964	0.00189686	0.00134454	0.00214592	0.00253816
0.39779978	0	0	0	0	0	0	0	0	0	0	0	0	0	0	0	0	0	0	0	0	0	0	0	0	0	0	0	0	0	0	0	0	0	0	0	0	0	0	0	0	0	0	0	0	0	0	0	0	0	0	0	0	0	0	0	0	0	0	0.00149082	0.00034473	-0.00061824	0.00222256	0.00115156	0.00115156	-0.00152944	-0.00039979	-0.00039121	0.00183992	0.00188722	0.00133201	0.00213567	0.00252188
0.40074644	0	0	0	0	0	0	0	0	0	0	0	0	0	0	0	0	0	0	0	0	0	0	0	0	0	0	0	0	0	0	0	0	0	0	0	0	0	0	0	0	0	0	0	0	0	0	0	0	0	0	0	0	0	0	0	0	0	0	0.00148096	0.0003369	-0.00062777	0.00222006	0.00113347	0.00113347	-0.00152998	-0.0004133	-0.00040347	0.00183129	0.00187868	0.00132012	0.00212418	0.00250601
0.4036931	0	0	0	0	0	0	0	0	0	0	0	0	0	0	0	0	0	0	0	0	0	0	0	0	0	0	0	0	0	0	0	0	0	0	0	0	0	0	0	0	0	0	0	0	0	0	0	0	0	0	0	0	0	0	0	0	0	0	0.00147298	0.00033152	-0.00063509	0.00222401	0.00111178	0.00111178	-0.00153106	-0.00042176	-0.00041463	0.00182416	0.00187164	0.0013093	0.00211374	0.00249108
0.40663977	0	0	0	0	0	0	0	0	0	0	0	0	0	0	0	0	0	0	0	0	0	0	0	0	0	0	0	0	0	0	0	0	0	0	0	0	0	0	0	0	0	0	0	0	0	0	0	0	0	0	0	0	0	0	0	0	0	0	0.00147272	0.00032908	-0.00063971	0.00223143	0.00108675	0.00108675	-0.00153273	-0.00042828	-0.00042423	0.0018189	0.00186648	0.00129999	0.00210478	0.00247761
0.40958644	0	0	0	0	0	0	0	0	0	0	0	0	0	0	0	0	0	0	0	0	0	0	0	0	0	0	0	0	0	0	0	0	0	0	0	0	0	0	0	0	0	0	0	0	0	0	0	0	0	0	0	0	0	0	0	0	0	0	0.00146983	0.00032998	-0.00064119	0.00224259	0.00105865	0.00105865	-0.00153499	-0.00043266	-0.00043132	0.00181586	0.00186353	0.00129256	0.0020956	0.00246609
0.4125331	0	0	0	0	0	0	0	0	0	0	0	0	0	0	0	0	0	0	0	0	0	0	0	0	0	0	0	0	0	0	0	0	0	0	0	0	0	0	0	0	0	0	0	0	0	0	0	0	0	0	0	0	0	0	0	0	0	0	0.00146998	0.00033458	-0.00063917	0.00225766	0.00102785	0.00102785	-0.00153788	-0.00042826	-0.00043648	0.00181532	0.00186082	0.00128736	0.00209064	0.00245698
0.41547976	0	0	0	0	0	0	0	0	0	0	0	0	0	0	0	0	0	0	0	0	0	0	0	0	0	0	0	0	0	0	0	0	0	0	0	0	0	0	0	0	0	0	0	0	0	0	0	0	0	0	0	0	0	0	0	0	0	0	0.00147342	0.0003431	-0.00063336	0.0022767	0.00099471	0.00099471	-0.00154141	-0.00042743	-0.0004338	0.00181471	0.00186312	0.00128465	0.00208818	0.00245066
0.41842643	0	0	0	0	0	0	0	0	0	0	0	0	0	0	0	0	0	0	0	0	0	0	0	0	0	0	0	0	0	0	0	0	0	0	0	0	0	0	0	0	0	0	0	0	0	0	0	0	0	0	0	0	0	0	0	0	0	0	0.00148029	0.00035151	-0.00062364	0.00229966	0.00095967	0.00095967	-0.0015456	-0.00042333	-0.00043346	0.00181983	0.00186825	0.0012846	0.0020884	0.00245578
0.4213731	0	0	0	0	0	0	0	0	0	0	0	0	0	0	0	0	0	0	0	0	0	0	0	0	0	0	0	0	0	0	0	0	0	0	0	0	0	0	0	0	0	0	0	0	0	0	0	0	0	0	0	0	0	0	0	0	0	0	0.00149058	0.0003683	-0.00060999	0.00232633	0.00092314	0.00092314	-0.00155048	-0.00041599	-0.00042997	0.00182781	0.00187622	0.00128731	0.00209138	0.00245568
0.42431976	0	0	0	0	0	0	0	0	0	0	0	0	0	0	0	0	0	0	0	0	0	0	0	0	0	0	0	0	0	0	0	0	0	0	0	0	0	0	0	0	0	0	0	0	0	0	0	0	0	0	0	0	0	0	0	0	0	0	0.00150417	0.00039395	-0.0005926	0.00235631	0.00088559	0.00088559	-0.00155608	-0.00040543	-0.00042325	0.00183857	0.00188692	0.00129273	0.00209887	0.00245896
0.42726642	0	0	0	0	0	0	0	0	0	0	0	0	0	0	0	0	0	0	0	0	0	0	0	0	0	0	0	0	0	0	0	0	0	0	0	0	0	0	0	0	0	0	0	0	0	0	0	0	0	0	0	0	0	0	0	0	0	0	0.00152077	0.00041611	-0.00057183	0.00239198	0.00084752	0.00084752	-0.00156243	-0.00039176	-0.00041338	0.00185187	0.00190011	0.00130073	0.00210736	0.00246561
0.43021309	0	0	0	0	0	0	0	0	0	0	0	0	0	0	0	0	0	0	0	0	0	0	0	0	0	0	0	0	0	0	0	0	0	0	0	0	0	0	0	0	0	0	0	0	0	0	0	0	0	0	0	0	0	0	0	0	0	0	0.00154211	0.00044254	-0.0005482	0.00242674	0.00080946	0.00080946	-0.00156953	-0.00037525	-0.00040053	0.00186735	0.00191543	0.00131106	0.00211816	0.00246551
0.43315975	0	0	0	0	0	0	0	0	0	0	0	0	0	0	0	0	0	0	0	0	0	0	0	0	0	0	0	0	0	0	0	0	0	0	0	0	0	0	0	0	0	0	0	0	0	0	0	0	0	0	0	0	0	0	0	0	0	0	0.00156197	0.00047103	-0.00052232	0.00246266	0.00077198	0.00077198	-0.00157733	-0.00035627	-0.00038499	0.00188458	0.00193277	0.00132337	0.00213091	0.00247928
0.43610642	0	0	0	0	0	0	0	0	0	0	0	0	0	0	0	0	0	0	0	0	0	0	0	0	0	0	0	0	0	0	0	0	0	0	0	0	0	0	0	0	0	0	0	0	0	0	0	0	0	0	0	0	0	0	0	0	0	0	0.00158439	0.00050064	-0.00049511	0.00249871	0.00073568	0.00073568	-0.00158576	-0.00033533	-0.00036718	0.00190372	0.00195098	0.00133722	0.00214519	0.00249565
0.43905308	0	0	0	0	0	0	0	0	0	0	0	0	0	0	0	0	0	0	0	0	0	0	0	0	0	0	0	0	0	0	0	0	0	0	0	0	0	0	0	0	0	0	0	0	0	0	0	0	0	0	0	0	0	0	0	0	0	0	0.00160732	0.00053029	-0.00046769	0.002533	0.00070121	0.00070121	-0.00159466	-0.00031301	-0.00034761	0.00192278	0.00196962	0.00135211	0.00216052	0.00251416
0.44199975	0	0	0	0	0	0	0	0	0	0	0	0	0	0	0	0	0	0	0	0	0	0	0	0	0	0	0	0	0	0	0	0	0	0	0	0	0	0	0	0	0	0	0	0	0	0	0	0	0	0	0	0	0	0	0	0	0	0	0.0016299	0.00055881	-0.00044702	0.00256533	0.00066922	0.00066922	-0.0016038	-0.00029	-0.00032684	0.00194167	0.00198802	0.00136746	0.00217633	0.00253424
0.44494641	0	0	0	0	0	0	0	0	0	0	0	0	0	0	0	0	0	0	0	0	0	0	0	0	0	0	0	0	0	0	0	0	0	0	0	0	0	0	0	0	0	0	0	0	0	0	0	0	0	0	0	0	0	0	0	0	0	0	0.00164551	0.00058492	-0.00042301	0.00257036	0.00064036	0.00064036	-0.00161291	-0.00026701	-0.00030544	0.00195969	0.00200547	0.00138271	0.00219209	0.00255527
0.44789308	0	0	0	0	0	0	0	0	0	0	0	0	0	0	0	0	0	0	0	0	0	0	0	0	0	0	0	0	0	0	0	0	0	0	0	0	0	0	0	0	0	0	0	0	0	0	0	0	0	0	0	0	0	0	0	0	0	0	0.00166471	0.00060733	-0.00040181	0.00259601	0.00061527	0.00061527	-0.00162166	-0.00023578	-0.00028353	0.00197614	0.00202129	0.00139726	0.0022072	0.00257658
0.45083974	0	0	0	0	0	0	0	0	0	0	0	0	0	0	0	0	0	0	0	0	0	0	0	0	0	0	0	0	0	0	0	0	0	0	0	0	0	0	0	0	0	0	0	0	0	0	0	0	0	0	0	0	0	0	0	0	0	0	0.00168073	0.00062099	-0.00038551	0.0026154	0.00059452	0.00059452	-0.00162967	-0.00021494	-0.00025232	0.00199035	0.00203481	0.00141051	0.00222112	0.00259746
0.45378641	0	0	0	0	0	0	0	0	0	0	0	0	0	0	0	0	0	0	0	0	0	0	0	0	0	0	0	0	0	0	0	0	0	0	0	0	0	0	0	0	0	0	0	0	0	0	0	0	0	0	0	0	0	0	0	0	0	0	0.00169837	0.00063265	-0.00037512	0.0026273	0.00057861	0.00057861	-0.00163658	-0.00019641	-0.00023368	0.00200167	0.00204538	0.00142191	0.00223329	0.00260818
0.45673307	0	0	0	0	0	0	0	0	0	0	0	0	0	0	0	0	0	0	0	0	0	0	0	0	0	0	0	0	0	0	0	0	0	0	0	0	0	0	0	0	0	0	0	0	0	0	0	0	0	0	0	0	0	0	0	0	0	0	0.00170556	0.00063664	-0.00037456	0.00263061	0.00056793	0.00056793	-0.001642	-0.00018083	-0.00021713	0.0020095	0.00205239	0.0014309	0.00224318	0.00262691
0.45967974	0	0	0	0	0	0	0	0	0	0	0	0	0	0	0	0	0	0	0	0	0	0	0	0	0	0	0	0	0	0	0	0	0	0	0	0	0	0	0	0	0	0	0	0	0	0	0	0	0	0	0	0	0	0	0	0	0	0	0.00170609	0.00063192	-0.00037908	0.00262434	0.00056274	0.00056274	-0.00164561	-0.00016874	-0.00020319	0.00201328	0.00205529	0.00143701	0.0022503	0.00264277
0.4626264	0	0	0	0	0	0	0	0	0	0	0	0	0	0	0	0	0	0	0	0	0	0	0	0	0	0	0	0	0	0	0	0	0	0	0	0	0	0	0	0	0	0	0	0	0	0	0	0	0	0	0	0	0	0	0	0	0	0	0.00170002	0.00061763	-0.00039249	0.00260773	0.00056315	0.00056315	-0.00164712	-0.00016059	-0.00019232	0.00201255	0.00205362	0.00143979	0.0022542	0.002655
0.46557307	0	0	0	0	0	0	0	0	0	0	0	0	0	0	0	0	0	0	0	0	0	0	0	0	0	0	0	0	0	0	0	0	0	0	0	0	0	0	0	0	0	0	0	0	0	0	0	0	0	0	0	0	0	0	0	0	0	0	0.00168667	0.00059313	-0.0004154	0.00258023	0.00056911	0.00056911	-0.00164863	-0.00015672	-0.00018488	0.0020069	0.00204698	0.00143887	0.00225449	0.00266287
0.46851973	0	0	0	0	0	0	0	0	0	0	0	0	0	0	0	0	0	0	0	0	0	0	0	0	0	0	0	0	0	0	0	0	0	0	0	0	0	0	0	0	0	0	0	0	0	0	0	0	0	0	0	0	0	0	0	0	0	0	0.00166551	0.00056315	-0.00044819	0.00254155	0.00058041	0.00058041	-0.00164486	-0.00015737	-0.00018112	0.00199602	0.00203505	0.00143395	0.00225083	0.00266568
0.4714664	0	0	0	0	0	0	0	0	0	0	0	0	0	0	0	0	0	0	0	0	0	0	0	0	0	0	0	0	0	0	0	0	0	0	0	0	0	0	0	0	0	0	0	0	0	0	0	0	0	0	0	0	0	0	0	0	0	0	0.00163613	0.00051809	-0.00049095	0.00249172	0.00059667	0.00059667	-0.00164083	-0.00016264	-0.00018122	0.00197973	0.00201765	0.00142482	0.00224294	0.00266283
0.47441307	0	0	0	0	0	0	0	0	0	0	0	0	0	0	0	0	0	0	0	0	0	0	0	0	0	0	0	0	0	0	0	0	0	0	0	0	0	0	0	0	0	0	0	0	0	0	0	0	0	0	0	0	0	0	0	0	0	0	0.00159836	0.00046264	-0.00054344	0.00243115	0.00061738	0.00061738	-0.00163442	-0.0001725	-0.00018526	0.00195796	0.00199471	0.00141136	0.00223067	0.00265381
0.47735973	0	0	0	0	0	0	0	0	0	0	0	0	0	0	0	0	0	0	0	0	0	0	0	0	0	0	0	0	0	0	0	0	0	0	0	0	0	0	0	0	0	0	0	0	0	0	0	0	0	0	0	0	0	0	0	0	0	0	0.00155879	0.00039728	-0.00060514	0.00236059	0.00064184	0.00064184	-0.00162572	-0.00018682	-0.00019321	0.00193078	0.0019663	0.00139355	0.00221392	0.00263826
0.48030639	0	0	0	0	0	0	0	0	0	0	0	0	0	0	0	0	0	0	0	0	0	0	0	0	0	0	0	0	0	0	0	0	0	0	0	0	0	0	0	0	0	0	0	0	0	0	0	0	0	0	0	0	0	0	0	0	0	0	0.0015052	0.00032286	-0.0006752	0.00228116	0.00066927	0.00066927	-0.00161493	-0.00020533	-0.00020495	0.00189842	0.00193266	0.00137149	0.00219273	0.00261596
0.48325306	0	0	0	0	0	0	0	0	0	0	0	0	0	0	0	0	0	0	0	0	0	0	0	0	0	0	0	0	0	0	0	0	0	0	0	0	0	0	0	0	0	0	0	0	0	0	0	0	0	0	0	0	0	0	0	0	0	0	0.00144425	0.00023038	-0.00075247	0.00219434	0.00069796	0.00069796	-0.00160234	-0.00022768	-0.0002203	0.00186126	0.0018942	0.00134538	0.00216728	0.00258692
0.48619973	0	0	0	0	0	0	0	0	0	0	0	0	0	0	0	0	0	0	0	0	0	0	0	0	0	0	0	0	0	0	0	0	0	0	0	0	0	0	0	0	0	0	0	0	0	0	0	0	0	0	0	0	0	0	0	0	0	0	0.00137679	0.00014032	-0.0008356	0.00210184	0.00072686	0.00072686	-0.00158835	-0.00025344	-0.000239	0.00181986	0.00185147	0.00131555	0.00213783	0.00255132
0.48914639	0	0	0	0	0	0	0	0	0	0	0	0	0	0	0	0	0	0	0	0	0	0	0	0	0	0	0	0	0	0	0	0	0	0	0	0	0	0	0	0	0	0	0	0	0	0	0	0	0	0	0	0	0	0	0	0	0	0	0.00129516	0.00004538	-0.00091962	0.00200562	0.00075563	0.00075563	-0.00157341	-0.00028211	-0.00026072	0.00177491	0.00180517	0.00128242	0.00210482	0.00250959
0.49209306	0	0	0	0	0	0	0	0	0	0	0	0	0	0	0	0	0	0	0	0	0	0	0	0	0	0	0	0	0	0	0	0	0	0	0	0	0	0	0	0	0	0	0	0	0	0	0	0	0	0	0	0	0	0	0	0	0	0	0.00119703	-0.00005261	-0.00101178	0.00190774	0.00078332	0.00078332	-0.00155804	-0.00031316	-0.00028512	0.00172721	0.00175616	0.00124651	0.00206875	0.00246232
0.49503972	0	0	0	0	0	0	0	0	0	0	0	0	0	0	0	0	0	0	0	0	0	0	0	0	0	0	0	0	0	0	0	0	0	0	0	0	0	0	0	0	0	0	0	0	0	0	0	0	0	0	0	0	0	0	0	0	0	0	0.00111631	-0.00015176	-0.00110481	0.00181028	0.00080904	0.00080904	-0.00154282	-0.00034606	-0.00031182	0.00167766	0.00170534	0.00120841	0.00203026	0.00241029
0.49798639	0	0	0	0	0	0	0	0	0	0	0	0	0	0	0	0	0	0	0	0	0	0	0	0	0	0	0	0	0	0	0	0	0	0	0	0	0	0	0	0	0	0	0	0	0	0	0	0	0	0	0	0	0	0	0	0	0	0	0.00103458	-0.0002502	-0.00119708	0.00171523	0.00083195	0.00083195	-0.00152829	-0.00038029	-0.00034046	0.00162718	0.00165366	0.00116873	0.00198999	0.0023544
0.50093305	0	0	0	0	0	0	0	0	0	0	0	0	0	0	0	0	0	0	0	0	0	0	0	0	0	0	0	0	0	0	0	0	0	0	0	0	0	0	0	0	0	0	0	0	0	0	0	0	0	0	0	0	0	0	0	0	0	0	0.00095339	-0.00034616	-0.00128706	0.00162447	0.00085136	0.00085136	-0.00151502	-0.00041537	-0.00037071	0.00157668	0.00160207	0.0011281	0.00194863	0.00229559
0.50387971	0	0	0	0	0	0	0	0	0	0	0	0	0	0	0	0	0	0	0	0	0	0	0	0	0	0	0	0	0	0	0	0	0	0	0	0	0	0	0	0	0	0	0	0	0	0	0	0	0	0	0	0	0	0	0	0	0	0	0.00087421	-0.00043803	-0.00136683	0.00153965	0.00086669	0.00086669	-0.00150349	-0.00045091	-0.00040225	0.00152701	0.00155144	0.00108711	0.00190684	0.00223484
0.50682638	0	0	0	0	0	0	0	0	0	0	0	0	0	0	0	0	0	0	0	0	0	0	0	0	0	0	0	0	0	0	0	0	0	0	0	0	0	0	0	0	0	0	0	0	0	0	0	0	0	0	0	0	0	0	0	0	0	0	0.00079835	-0.00052445	-0.00144666	0.00146216	0.0008775	0.0008775	-0.00149415	-0.00048657	-0.00043481	0.00147895	0.00150257	0.00104629	0.00186524	0.00217308
0.50977304	0	0	0	0	0	0	0	0	0	0	0	0	0	0	0	0	0	0	0	0	0	0	0	0	0	0	0	0	0	0	0	0	0	0	0	0	0	0	0	0	0	0	0	0	0	0	0	0	0	0	0	0	0	0	0	0	0	0	0.0007269	-0.00060431	-0.00152098	0.00139308	0.00088352	0.00088352	-0.00148737	-0.00052211	-0.00046821	0.00143311	0.00145609	0.00100612	0.00182434	0.00211114
0.51271971	0	0	0	0	0	0	0	0	0	0	0	0	0	0	0	0	0	0	0	0	0	0	0	0	0	0	0	0	0	0	0	0	0	0	0	0	0	0	0	0	0	0	0	0	0	0	0	0	0	0	0	0	0	0	0	0	0	0	0.00066073	-0.00067678	-0.00158914	0.00133322	0.00088457	0.00088457	-0.00148343	-0.00055736	-0.00050228	0.00138999	0.00141252	0.00096696	0.00178456	0.00204974
0.51566638	0	0	0	0	0	0	0	0	0	0	0	0	0	0	0	0	0	0	0	0	0	0	0	0	0	0	0	0	0	0	0	0	0	0	0	0	0	0	0	0	0	0	0	0	0	0	0	0	0	0	0	0	0	0	0	0	0	0	0.00060043	-0.00074129	-0.00164478	0.00128302	0.00088062	0.00088062	-0.00148252	-0.00059226	-0.00053694	0.00134989	0.00137218	0.00092906	0.0017462	0.00198944
0.51861304	0	0	0	0	0	0	0	0	0	0	0	0	0	0	0	0	0	0	0	0	0	0	0	0	0	0	0	0	0	0	0	0	0	0	0	0	0	0	0	0	0	0	0	0	0	0	0	0	0	0	0	0	0	0	0	0	0	0	0.00054633	-0.00079757	-0.00169895	0.00124261	0.00087174	0.00087174	-0.00148475	-0.00062686	-0.00057219	0.00131293	0.00133519	0.00089254	0.00170941	0.00193068
0.52155971	0	0	0	0	0	0	0	0	0	0	0	0	0	0	0	0	0	0	0	0	0	0	0	0	0	0	0	0	0	0	0	0	0	0	0	0	0	0	0	0	0	0	0	0	0	0	0	0	0	0	0	0	0	0	0	0	0	0	0.0004985	-0.00084561	-0.00174633	0.00121177	0.00085814	0.00085814	-0.00149012	-0.00066131	-0.00060811	0.00127906	0.00130149	0.00085741	0.00167418	0.00187368
0.52450637	0	0	0	0	0	0	0	0	0	0	0	0	0	0	0	0	0	0	0	0	0	0	0	0	0	0	0	0	0	0	0	0	0	0	0	0	0	0	0	0	0	0	0	0	0	0	0	0	0	0	0	0	0	0	0	0	0	0	0.00045724	-0.00088519	-0.00178666	0.00119041	0.00084028	0.00084028	-0.00149831	-0.00069529	-0.00064431	0.00124847	0.00127128	0.00082396	0.00164081	0.00181908
0.52745303	0	0	0	0	0	0	0	0	0	0	0	0	0	0	0	0	0	0	0	0	0	0	0	0	0	0	0	0	0	0	0	0	0	0	0	0	0	0	0	0	0	0	0	0	0	0	0	0	0	0	0	0	0	0	0	0	0	0	0.00042305	-0.00091596	-0.00181956	0.00117856	0.00081877	0.00081877	-0.00150875	-0.00072804	-0.00068	0.00122168	0.00124504	0.00079278	0.00160988	0.00176784
0.5303997	0	0	0	0	0	0	0	0	0	0	0	0	0	0	0	0	0	0	0	0	0	0	0	0	0	0	0	0	0	0	0	0	0	0	0	0	0	0	0	0	0	0	0	0	0	0	0	0	0	0	0	0	0	0	0	0	0	0	0.00039598	-0.00093798	-0.00184502	0.00117582	0.00079423	0.00079423	-0.00152089	-0.0007591	-0.00071466	0.00119883	0.00122291	0.00076418	0.0015817	0.00172045
0.53334636	0	0	0	0	0	0	0	0	0	0	0	0	0	0	0	0	0	0	0	0	0	0	0	0	0	0	0	0	0	0	0	0	0	0	0	0	0	0	0	0	0	0	0	0	0	0	0	0	0	0	0	0	0	0	0	0	0	0	0.00037565	-0.0009518	-0.00186341	0.00118145	0.00076721	0.00076721	-0.00153424	-0.00078822	-0.00074799	0.00117981	0.00120473	0.00073821	0.00155627	0.00167697
0.53629303	0	0	0	0	0	0	0	0	0	0	0	0	0	0	0	0	0	0	0	0	0	0	0	0	0	0	0	0	0	0	0	0	0	0	0	0	0	0	0	0	0	0	0	0	0	0	0	0	0	0	0	0	0	0	0	0	0	0	0.0003615	-0.00095808	-0.0018752	0.00119453	0.00073826	0.00073826	-0.00154829	-0.00081522	-0.00077973	0.00116441	0.00119027	0.00071486	0.00153355	0.00163736
0.5392397	0	0	0	0	0	0	0	0	0	0	0	0	0	0	0	0	0	0	0	0	0	0	0	0	0	0	0	0	0	0	0	0	0	0	0	0	0	0	0	0	0	0	0	0	0	0	0	0	0	0	0	0	0	0	0	0	0	0	0.00035294	-0.00095764	-0.00188096	0.00121401	0.00070802	0.00070802	-0.00156259	-0.00083996	-0.00080963	0.00115237	0.00117924	0.00069409	0.00151347	0.00160155
0.54218636	0	0	0	0	0	0	0	0	0	0	0	0	0	0	0	0	0	0	0	0	0	0	0	0	0	0	0	0	0	0	0	0	0	0	0	0	0	0	0	0	0	0	0	0	0	0	0	0	0	0	0	0	0	0	0	0	0	0	0.00034924	-0.00095136	-0.00188133	0.00123868	0.00067713	0.00067713	-0.00157673	-0.00086239	-0.00083754	0.00114334	0.00117126	0.00067578	0.00149586	0.00156942
0.54513303	0	0	0	0	0	0	0	0	0	0	0	0	0	0	0	0	0	0	0	0	0	0	0	0	0	0	0	0	0	0	0	0	0	0	0	0	0	0	0	0	0	0	0	0	0	0	0	0	0	0	0	0	0	0	0	0	0	0	0.00034958	-0.00094028	-0.00187706	0.00126728	0.00064622	0.00064622	-0.00159034	-0.00088259	-0.00086342	0.00113686	0.00116586	0.00065974	0.0014805	0.00154072
0.54807969	0	0	0	0	0	0	0	0	0	0	0	0	0	0	0	0	0	0	0	0	0	0	0	0	0	0	0	0	0	0	0	0	0	0	0	0	0	0	0	0	0	0	0	0	0	0	0	0	0	0	0	0	0	0	0	0	0	0	0.00035305	-0.00092554	-0.00186903	0.00129844	0.00061593	0.00061593	-0.00160311	-0.00090081	-0.0008874	0.0011324	0.00116249	0.00064565	0.00146702	0.00151512
0.55102635	0	0	0	0	0	0	0	0	0	0	0	0	0	0	0	0	0	0	0	0	0	0	0	0	0	0	0	0	0	0	0	0	0	0	0	0	0	0	0	0	0	0	0	0	0	0	0	0	0	0	0	0	0	0	0	0	0	0	0.00035871	-0.00090829	-0.00185818	0.00133087	0.00058681	0.00058681	-0.0016148	-0.00091736	-0.00090966	0.00112939	0.00116054	0.00063315	0.00145505	0.00149216
0.55397302	0	0	0	0	0	0	0	0	0	0	0	0	0	0	0	0	0	0	0	0	0	0	0	0	0	0	0	0	0	0	0	0	0	0	0	0	0	0	0	0	0	0	0	0	0	0	0	0	0	0	0	0	0	0	0	0	0	0	0.0003657	-0.00088964	-0.00184547	0.00136341	0.00055933	0.00055933	-0.00162519	-0.00093252	-0.00093039	0.00112732	0.00115952	0.00062191	0.00144423	0.00147142
0.55691968	0	0	0	0	0	0	0	0	0	0	0	0	0	0	0	0	0	0	0	0	0	0	0	0	0	0	0	0	0	0	0	0	0	0	0	0	0	0	0	0	0	0	0	0	0	0	0	0	0	0	0	0	0	0	0	0	0	0	0.0004396	-0.00087049	-0.00183173	0.00139513	0.00053384	0.00053384	-0.00163416	-0.00094642	-0.00094965	0.00112586	0.00115906	0.00061171	0.00143435	0.0014526
0.55986635	0	0	0	0	0	0	0	0	0	0	0	0	0	0	0	0	0	0	0	0	0	0	0	0	0	0	0	0	0	0	0	0	0	0	0	0	0	0	0	0	0	0	0	0	0	0	0	0	0	0	0	0	0	0	0	0	0	0	0.00044841	-0.00085154	-0.00181763	0.00142539	0.00051054	0.00051054	-0.00164169	-0.00095907	-0.00096738	0.00112481	0.00115897	0.00060248	0.00142535	0.00143554
0.56281302	0	0	0	0	0	0	0	0	0	0	0	0	0	0	0	0	0	0	0	0	0	0	0	0	0	0	0	0	0	0	0	0	0	0	0	0	0	0	0	0	0	0	0	0	0	0	0	0	0	0	0	0	0	0	0	0	0	0	0.00045708	-0.00080199	-0.00180366	0.00145375	0.00048955	0.00048955	-0.00164785	-0.0009704	-0.00098348	0.00112413	0.00115916	0.00059422	0.00141724	0.00142022
0.56575968	0	0	0	0	0	0	0	0	0	0	0	0	0	0	0	0	0	0	0	0	0	0	0	0	0	0	0	0	0	0	0	0	0	0	0	0	0	0	0	0	0	0	0	0	0	0	0	0	0	0	0	0	0	0	0	0	0	0	0.00046544	-0.00076067	-0.00179015	0.00147996	0.00047082	0.00047082	-0.00165277	-0.00098037	-0.00099785	0.00112376	0.00115959	0.00058695	0.00141005	0.00140663
0.56870635	0	0	0	0	0	0	0	0	0	0	0	0	0	0	0	0	0	0	0	0	0	0	0	0	0	0	0	0	0	0	0	0	0	0	0	0	0	0	0	0	0	0	0	0	0	0	0	0	0	0	0	0	0	0	0	0	0	0	0.00047334	-0.00074447	-0.00177736	0.00150395	0.00045422	0.00045422	-0.00165666	-0.00098901	-0.00101052	0.00112368	0.00116023	0.00058064	0.00140377	0.00139468
0.57165301	0	0	0	0	0	0	0	0	0	0	0	0	0	0	0	0	0	0	0	0	0	0	0	0	0	0	0	0	0	0	0	0	0	0	0	0	0	0	0	0	0	0	0	0	0	0	0	0	0	0	0	0	0	0	0	0	0	0	0.00048069	-0.00072955	-0.00176544	0.00152579	0.00043949	0.00043949	-0.00165973	-0.00099641	-0.00102159	0.00112385	0.00116103	0.00057519	0.00139833	0.00138416
0.57459967	0	0	0	0	0	0	0	0	0	0	0	0	0	0	0	0	0	0	0	0	0	0	0	0	0	0	0	0	0	0	0	0	0	0	0	0	0	0	0	0	0	0	0	0	0	0	0	0	0	0	0	0	0	0	0	0	0	0	0.00048744	-0.0007159	-0.00175446	0.00154571	0.0004263	0.0004263	-0.00166224	-0.00100273	-0.00103128	0.00112419	0.00116193	0.00057046	0.00139359	0.00137478
0.57754634	0	0	0	0	0	0	0	0	0	0	0	0	0	0	0	0	0	0	0	0	0	0	0	0	0	0	0	0	0	0	0	0	0	0	0	0	0	0	0	0	0	0	0	0	0	0	0	0	0	0	0	0	0	0	0	0	0	0	0.00049359	-0.00070342	-0.00174442	0.00156408	0.00041413	0.00041413	-0.00166441	-0.00100814	-0.00103981	0.00112468	0.00116292	0.0005663	0.00138941	0.00136619
0.58049301	0	0	0	0	0	0	0	0	0	0	0	0	0	0	0	0	0	0	0	0	0	0	0	0	0	0	0	0	0	0	0	0	0	0	0	0	0	0	0	0	0	0	0	0	0	0	0	0	0	0	0	0	0	0	0	0	0	0	0.00049919	-0.0006919	-0.00173521	0.00158138	0.00040241	0.00040241	-0.00166647	-0.00101278	-0.00104743	0.00112529	0.00116397	0.00056255	0.00138565	0.00135806
0.58343967	0	0	0	0	0	0	0	0	0	0	0	0	0	0	0	0	0	0	0	0	0	0	0	0	0	0	0	0	0	0	0	0	0	0	0	0	0	0	0	0	0	0	0	0	0	0	0	0	0	0	0	0	0	0	0	0	0	0	0.00050435	-0.00068107	-0.00172665	0.00159811	0.00039062	0.00039062	-0.0016686	-0.00101679	-0.00105436	0.00112603	0.00116511	0.0005591	0.00138219	0.00135005
0.58638633	0	0	0	0	0	0	0	0	0	0	0	0	0	0	0	0	0	0	0	0	0	0	0	0	0	0	0	0	0	0	0	0	0	0	0	0	0	0	0	0	0	0	0	0	0	0	0	0	0	0	0	0	0	0	0	0	0	0	0.00050915	-0.00067071	-0.00171856	0.00161467	0.00037837	0.00037837	-0.00167094	-0.00102033	-0.00106083	0.00112687	0.00116631	0.0005558	0.0013789	0.00134193
0.589333	0	0	0	0	0	0	0	0	0	0	0	0	0	0	0	0	0	0	0	0	0	0	0	0	0	0	0	0	0	0	0	0	0	0	0	0	0	0	0	0	0	0	0	0	0	0	0	0	0	0	0	0	0	0	0	0	0	0	0.00051387	-0.00066043	-0.00171056	0.00163124	0.00036589	0.00036589	-0.00167332	-0.00102361	-0.00106705	0.00112779	0.00116758	0.0005526	0.00137571	0.00133377
