# Supplementary material for: Computational modelling of muscle fibre operating ranges in the hindlimb of a small ground bird (Eudromia elegans), with implications for modelling locomotion in extinct species
Source: PLoS Comput Biol. 2021 Apr 1;17(4):e1008843. doi: 10.1371/journal.pcbi.1008843 (PMC8016346; doi:10.1371/journal.pcbi.1008843)
Supplement: S1 Code. MATLAB code used for (a) processing raw forceplate data, (b) performing the tracking simulations, (c) performing the inverse simulation, and (d) performing the static simulations — (ZIP) [file pcbi.1008843.s007.zip › Inverse Simulation/Walking/MuscleAnalysis/Tinamou_Walk_Kinematics_MuscleAnalysis_MomentArm_R_ankle_extension.sto]

MomentArm_R_ankle_extension
version=1
nRows=201
nColumns=73
inDegrees=no

"This analysis gathers basic information about muscles during a simulation (e.g., forces, tendon lenghts, moment arms, etc)."
"Units are S.I. units (second, meters, Newtons, ...)"
Angles are in degrees.

endheader
time	L_IC	L_ILPR	L_ILPOa	L_ILPOp	L_AMB	L_FMTL	L_FMTI	L_FMTM	L_ILFB	L_FCLP	L_FCLA	L_FCM	L_IFE	L_ITCr	L_ITM	L_ITCaa	L_ITCap	L_ISF	L_OM	L_OL	L_CFP	L_PIFML	L_GL	L_GI	L_GM	L_FL	L_TCf	L_TCt	L_EDL	L_FDL	L_FHL	L_FP2	L_FPP2	L_FP3	L_FPP3	L_FP4	R_IC	R_ILPR	R_ILPOa	R_ILPOp	R_AMB	R_FMTL	R_FMTI	R_FMTM	R_ILFB	R_FCLP	R_FCLA	R_FCM	R_IFE	R_ITCr	R_ITM	R_ITCaa	R_ITCap	R_ISF	R_OM	R_OL	R_CFP	R_PIFML	R_GL	R_GI	R_GM	R_FL	R_TCf	R_TCt	R_EDL	R_FDL	R_FHL	R_FP2	R_FPP2	R_FP3	R_FPP3	R_FP4
0	0	0	0	0	0	0	0	0	0	0	0	0	0	0	0	0	0	0	0	0	0	0	0	0	0	0	0	0	0	0	0	0	0	0	0	0	0	0	0	0	0	0	0	0	0	0	0	0	0	0	0	0	0	0	0	0	0	0	0.006146	0.00615582	0.00617377	0.00432125	-0.00348211	-0.00348211	-0.00201553	0.00461532	0.00464236	0.00457272	0.0045718	0.00462294	0.00460632	0.00464114
0.00294666	0	0	0	0	0	0	0	0	0	0	0	0	0	0	0	0	0	0	0	0	0	0	0	0	0	0	0	0	0	0	0	0	0	0	0	0	0	0	0	0	0	0	0	0	0	0	0	0	0	0	0	0	0	0	0	0	0	0	0.00614812	0.0061577	0.00617396	0.00434739	-0.00345656	-0.00345656	-0.00201088	0.00461517	0.00464171	0.00458254	0.00458216	0.00462855	0.00461379	0.00464676
0.00589333	0	0	0	0	0	0	0	0	0	0	0	0	0	0	0	0	0	0	0	0	0	0	0	0	0	0	0	0	0	0	0	0	0	0	0	0	0	0	0	0	0	0	0	0	0	0	0	0	0	0	0	0	0	0	0	0	0	0	0.00614969	0.00615939	0.00617392	0.00437403	-0.00342937	-0.00342937	-0.00200416	0.00461493	0.00464079	0.00459212	0.00459227	0.0046339	0.0046209	0.00465183
0.00883999	0	0	0	0	0	0	0	0	0	0	0	0	0	0	0	0	0	0	0	0	0	0	0	0	0	0	0	0	0	0	0	0	0	0	0	0	0	0	0	0	0	0	0	0	0	0	0	0	0	0	0	0	0	0	0	0	0	0	0.00615068	0.00616084	0.00617387	0.0043986	-0.00340347	-0.00340347	-0.00199854	0.00461431	0.00463934	0.00460036	0.004601	0.00463816	0.00462668	0.00465568
0.01178666	0	0	0	0	0	0	0	0	0	0	0	0	0	0	0	0	0	0	0	0	0	0	0	0	0	0	0	0	0	0	0	0	0	0	0	0	0	0	0	0	0	0	0	0	0	0	0	0	0	0	0	0	0	0	0	0	0	0	0.0061514	0.00616216	0.00617417	0.00441909	-0.0033819	-0.0033819	-0.00199697	0.00461329	0.00463739	0.00460661	0.00460766	0.00464091	0.00463064	0.00465809
0.01473332	0	0	0	0	0	0	0	0	0	0	0	0	0	0	0	0	0	0	0	0	0	0	0	0	0	0	0	0	0	0	0	0	0	0	0	0	0	0	0	0	0	0	0	0	0	0	0	0	0	0	0	0	0	0	0	0	0	0	0.00615192	0.00616341	0.00617492	0.00443739	-0.00336259	-0.00336259	-0.00199676	0.0046122	0.00463529	0.00461181	0.00461323	0.00464292	0.00463365	0.00465972
0.01767999	0	0	0	0	0	0	0	0	0	0	0	0	0	0	0	0	0	0	0	0	0	0	0	0	0	0	0	0	0	0	0	0	0	0	0	0	0	0	0	0	0	0	0	0	0	0	0	0	0	0	0	0	0	0	0	0	0	0	0.00615226	0.00616456	0.00617537	0.00445422	-0.00334461	-0.00334461	-0.00199665	0.00461118	0.0046332	0.00461637	0.00461811	0.00464452	0.00463611	0.00466087
0.02062666	0	0	0	0	0	0	0	0	0	0	0	0	0	0	0	0	0	0	0	0	0	0	0	0	0	0	0	0	0	0	0	0	0	0	0	0	0	0	0	0	0	0	0	0	0	0	0	0	0	0	0	0	0	0	0	0	0	0	0.00615239	0.0061656	0.00617576	0.00446998	-0.00332733	-0.00332733	-0.0019958	0.00461028	0.0046312	0.00462049	0.00462252	0.0046459	0.00463821	0.0046617
0.02357332	0	0	0	0	0	0	0	0	0	0	0	0	0	0	0	0	0	0	0	0	0	0	0	0	0	0	0	0	0	0	0	0	0	0	0	0	0	0	0	0	0	0	0	0	0	0	0	0	0	0	0	0	0	0	0	0	0	0	0.00615226	0.00616648	0.00617603	0.00448478	-0.00331045	-0.00331045	-0.00199385	0.00460952	0.00462933	0.00462426	0.00462655	0.00464712	0.00464004	0.00466226
0.02651998	0	0	0	0	0	0	0	0	0	0	0	0	0	0	0	0	0	0	0	0	0	0	0	0	0	0	0	0	0	0	0	0	0	0	0	0	0	0	0	0	0	0	0	0	0	0	0	0	0	0	0	0	0	0	0	0	0	0	0.00615187	0.00616719	0.00617616	0.00449854	-0.00329402	-0.00329402	-0.0019908	0.00460888	0.00462759	0.00462766	0.00463018	0.00464819	0.00464162	0.00466259
0.02946665	0	0	0	0	0	0	0	0	0	0	0	0	0	0	0	0	0	0	0	0	0	0	0	0	0	0	0	0	0	0	0	0	0	0	0	0	0	0	0	0	0	0	0	0	0	0	0	0	0	0	0	0	0	0	0	0	0	0	0.00615125	0.00616771	0.00617616	0.00451111	-0.00327823	-0.00327823	-0.00198689	0.00460832	0.00462597	0.00463066	0.00463339	0.00464909	0.00464294	0.00466269
0.03241331	0	0	0	0	0	0	0	0	0	0	0	0	0	0	0	0	0	0	0	0	0	0	0	0	0	0	0	0	0	0	0	0	0	0	0	0	0	0	0	0	0	0	0	0	0	0	0	0	0	0	0	0	0	0	0	0	0	0	0.0061446	0.00616806	0.00617604	0.00452239	-0.00326333	-0.00326333	-0.00198239	0.00460784	0.00462448	0.00463326	0.00463617	0.00464981	0.004644	0.00466259
0.03535998	0	0	0	0	0	0	0	0	0	0	0	0	0	0	0	0	0	0	0	0	0	0	0	0	0	0	0	0	0	0	0	0	0	0	0	0	0	0	0	0	0	0	0	0	0	0	0	0	0	0	0	0	0	0	0	0	0	0	0.00614374	0.00616826	0.00617583	0.00453233	-0.00324952	-0.00324952	-0.00197761	0.0046074	0.0046231	0.00463544	0.00463851	0.00465036	0.00464481	0.00466234
0.03830665	0	0	0	0	0	0	0	0	0	0	0	0	0	0	0	0	0	0	0	0	0	0	0	0	0	0	0	0	0	0	0	0	0	0	0	0	0	0	0	0	0	0	0	0	0	0	0	0	0	0	0	0	0	0	0	0	0	0	0.00614279	0.00616832	0.00617555	0.00454093	-0.00323695	-0.00323695	-0.00197276	0.00460698	0.00462184	0.00463725	0.00464044	0.00465076	0.00464539	0.00466197
0.04125331	0	0	0	0	0	0	0	0	0	0	0	0	0	0	0	0	0	0	0	0	0	0	0	0	0	0	0	0	0	0	0	0	0	0	0	0	0	0	0	0	0	0	0	0	0	0	0	0	0	0	0	0	0	0	0	0	0	0	0.00614179	0.00616422	0.00617523	0.00454828	-0.00322569	-0.00322569	-0.00196802	0.00460659	0.0046207	0.0046387	0.00464201	0.00465102	0.0046458	0.00466152
0.04419998	0	0	0	0	0	0	0	0	0	0	0	0	0	0	0	0	0	0	0	0	0	0	0	0	0	0	0	0	0	0	0	0	0	0	0	0	0	0	0	0	0	0	0	0	0	0	0	0	0	0	0	0	0	0	0	0	0	0	0.00614077	0.00616418	0.00617485	0.00455453	-0.00321558	-0.00321558	-0.00196332	0.00460623	0.0046197	0.00463989	0.00464329	0.00465119	0.00464608	0.00466104
0.04714664	0	0	0	0	0	0	0	0	0	0	0	0	0	0	0	0	0	0	0	0	0	0	0	0	0	0	0	0	0	0	0	0	0	0	0	0	0	0	0	0	0	0	0	0	0	0	0	0	0	0	0	0	0	0	0	0	0	0	0.00613975	0.00616405	0.00617443	0.00455981	-0.0032066	-0.0032066	-0.00195877	0.00460591	0.00461882	0.00464085	0.00464432	0.0046513	0.00464627	0.00466054
0.0500933	0	0	0	0	0	0	0	0	0	0	0	0	0	0	0	0	0	0	0	0	0	0	0	0	0	0	0	0	0	0	0	0	0	0	0	0	0	0	0	0	0	0	0	0	0	0	0	0	0	0	0	0	0	0	0	0	0	0	0.00613879	0.00616386	0.00617401	0.00456415	-0.00319886	-0.00319886	-0.00195463	0.00460561	0.00461804	0.00464159	0.00464512	0.00465135	0.00464637	0.00466006
0.05303997	0	0	0	0	0	0	0	0	0	0	0	0	0	0	0	0	0	0	0	0	0	0	0	0	0	0	0	0	0	0	0	0	0	0	0	0	0	0	0	0	0	0	0	0	0	0	0	0	0	0	0	0	0	0	0	0	0	0	0.00613793	0.00616366	0.00617363	0.00456767	-0.00320347	-0.00320347	-0.001951	0.00460535	0.00461739	0.00464216	0.00464574	0.00465136	0.00464642	0.00465962
0.05598663	0	0	0	0	0	0	0	0	0	0	0	0	0	0	0	0	0	0	0	0	0	0	0	0	0	0	0	0	0	0	0	0	0	0	0	0	0	0	0	0	0	0	0	0	0	0	0	0	0	0	0	0	0	0	0	0	0	0	0.00613721	0.00616347	0.00617329	0.00457047	-0.00320982	-0.00320982	-0.00194796	0.00460515	0.00461688	0.00464261	0.00464623	0.00465137	0.00464645	0.00465925
0.0589333	0	0	0	0	0	0	0	0	0	0	0	0	0	0	0	0	0	0	0	0	0	0	0	0	0	0	0	0	0	0	0	0	0	0	0	0	0	0	0	0	0	0	0	0	0	0	0	0	0	0	0	0	0	0	0	0	0	0	0.00613663	0.00616332	0.00617302	0.00457272	-0.00321485	-0.00321485	-0.00194552	0.00460504	0.00461652	0.00464299	0.00464664	0.0046514	0.0046465	0.00465895
0.06187996	0	0	0	0	0	0	0	0	0	0	0	0	0	0	0	0	0	0	0	0	0	0	0	0	0	0	0	0	0	0	0	0	0	0	0	0	0	0	0	0	0	0	0	0	0	0	0	0	0	0	0	0	0	0	0	0	0	0	0.00613619	0.00616322	0.00617282	0.00457454	-0.00321878	-0.00321878	-0.00194366	0.00460504	0.00461631	0.00464335	0.00464702	0.00465147	0.0046466	0.00465874
0.06482663	0	0	0	0	0	0	0	0	0	0	0	0	0	0	0	0	0	0	0	0	0	0	0	0	0	0	0	0	0	0	0	0	0	0	0	0	0	0	0	0	0	0	0	0	0	0	0	0	0	0	0	0	0	0	0	0	0	0	0.00613589	0.00616318	0.00617269	0.00457608	-0.00322185	-0.00322185	-0.00194228	0.00460517	0.00461627	0.00464372	0.0046474	0.00465162	0.00464676	0.00465861
0.06777329	0	0	0	0	0	0	0	0	0	0	0	0	0	0	0	0	0	0	0	0	0	0	0	0	0	0	0	0	0	0	0	0	0	0	0	0	0	0	0	0	0	0	0	0	0	0	0	0	0	0	0	0	0	0	0	0	0	0	0.00613572	0.00616321	0.00617263	0.00457746	-0.0032242	-0.0032242	-0.00194135	0.00460544	0.00461638	0.00464414	0.00464782	0.00465185	0.00464701	0.00465856
0.07071996	0	0	0	0	0	0	0	0	0	0	0	0	0	0	0	0	0	0	0	0	0	0	0	0	0	0	0	0	0	0	0	0	0	0	0	0	0	0	0	0	0	0	0	0	0	0	0	0	0	0	0	0	0	0	0	0	0	0	0.00613565	0.00616331	0.00617263	0.00457879	-0.00322599	-0.00322599	-0.0019408	0.00460584	0.00461665	0.00464463	0.00464831	0.00465217	0.00464736	0.00465858
0.07366662	0	0	0	0	0	0	0	0	0	0	0	0	0	0	0	0	0	0	0	0	0	0	0	0	0	0	0	0	0	0	0	0	0	0	0	0	0	0	0	0	0	0	0	0	0	0	0	0	0	0	0	0	0	0	0	0	0	0	0.00613569	0.00616348	0.0061727	0.00458017	-0.00322737	-0.00322737	-0.00194058	0.00460639	0.00461705	0.00464521	0.00464889	0.00465257	0.00464779	0.00465866
0.07661329	0	0	0	0	0	0	0	0	0	0	0	0	0	0	0	0	0	0	0	0	0	0	0	0	0	0	0	0	0	0	0	0	0	0	0	0	0	0	0	0	0	0	0	0	0	0	0	0	0	0	0	0	0	0	0	0	0	0	0.0061358	0.00616372	0.00617283	0.00458167	-0.00322842	-0.00322842	-0.00194063	0.00460708	0.00461757	0.00464589	0.00464955	0.00465306	0.00464832	0.00465878
0.07955996	0	0	0	0	0	0	0	0	0	0	0	0	0	0	0	0	0	0	0	0	0	0	0	0	0	0	0	0	0	0	0	0	0	0	0	0	0	0	0	0	0	0	0	0	0	0	0	0	0	0	0	0	0	0	0	0	0	0	0.00613597	0.00616403	0.00617301	0.00458334	-0.00322923	-0.00322923	-0.00194091	0.00460789	0.0046182	0.00464667	0.00465031	0.00465363	0.00464893	0.00465895
0.08250662	0	0	0	0	0	0	0	0	0	0	0	0	0	0	0	0	0	0	0	0	0	0	0	0	0	0	0	0	0	0	0	0	0	0	0	0	0	0	0	0	0	0	0	0	0	0	0	0	0	0	0	0	0	0	0	0	0	0	0.0061362	0.00616439	0.00617323	0.00458522	-0.00322983	-0.00322983	-0.00194139	0.00460882	0.00461891	0.00464755	0.00465117	0.00465427	0.00464962	0.00465914
0.08545329	0	0	0	0	0	0	0	0	0	0	0	0	0	0	0	0	0	0	0	0	0	0	0	0	0	0	0	0	0	0	0	0	0	0	0	0	0	0	0	0	0	0	0	0	0	0	0	0	0	0	0	0	0	0	0	0	0	0	0.00613646	0.00616481	0.00617364	0.00458733	-0.00323024	-0.00323024	-0.00194203	0.00460985	0.0046197	0.00464852	0.00465212	0.00465498	0.00465037	0.00465935
0.08839995	0	0	0	0	0	0	0	0	0	0	0	0	0	0	0	0	0	0	0	0	0	0	0	0	0	0	0	0	0	0	0	0	0	0	0	0	0	0	0	0	0	0	0	0	0	0	0	0	0	0	0	0	0	0	0	0	0	0	0.00613674	0.00616528	0.00617393	0.00458967	-0.00323049	-0.00323049	-0.0019428	0.00461096	0.00462054	0.00464956	0.00465315	0.00465573	0.00465117	0.00465957
0.09134662	0	0	0	0	0	0	0	0	0	0	0	0	0	0	0	0	0	0	0	0	0	0	0	0	0	0	0	0	0	0	0	0	0	0	0	0	0	0	0	0	0	0	0	0	0	0	0	0	0	0	0	0	0	0	0	0	0	0	0.00613704	0.00616578	0.00617423	0.00459222	-0.00323056	-0.00323056	-0.00194368	0.00461215	0.00462142	0.00465067	0.00465423	0.00465651	0.00465201	0.00465979
0.09429328	0	0	0	0	0	0	0	0	0	0	0	0	0	0	0	0	0	0	0	0	0	0	0	0	0	0	0	0	0	0	0	0	0	0	0	0	0	0	0	0	0	0	0	0	0	0	0	0	0	0	0	0	0	0	0	0	0	0	0.00613733	0.0061663	0.00617455	0.00459496	-0.00323044	-0.00323044	-0.00194465	0.00461337	0.00462232	0.00465183	0.00465536	0.00465732	0.00465286	0.00465999
0.09723994	0	0	0	0	0	0	0	0	0	0	0	0	0	0	0	0	0	0	0	0	0	0	0	0	0	0	0	0	0	0	0	0	0	0	0	0	0	0	0	0	0	0	0	0	0	0	0	0	0	0	0	0	0	0	0	0	0	0	0.00613761	0.00616684	0.00617488	0.00459784	-0.00323006	-0.00323006	-0.00194571	0.00461463	0.00462322	0.004653	0.00465651	0.00465812	0.00465372	0.00466018
0.10018661	0	0	0	0	0	0	0	0	0	0	0	0	0	0	0	0	0	0	0	0	0	0	0	0	0	0	0	0	0	0	0	0	0	0	0	0	0	0	0	0	0	0	0	0	0	0	0	0	0	0	0	0	0	0	0	0	0	0	0.00613788	0.00616739	0.00617522	0.00460082	-0.00322935	-0.00322935	-0.00194686	0.00461589	0.00462411	0.00465418	0.00465766	0.00465893	0.00465457	0.00466036
0.10313327	0	0	0	0	0	0	0	0	0	0	0	0	0	0	0	0	0	0	0	0	0	0	0	0	0	0	0	0	0	0	0	0	0	0	0	0	0	0	0	0	0	0	0	0	0	0	0	0	0	0	0	0	0	0	0	0	0	0	0.00613814	0.00616794	0.00617555	0.00460383	-0.00322827	-0.00322827	-0.00194812	0.00461716	0.004625	0.00465535	0.0046588	0.00465971	0.0046554	0.00466053
0.10607994	0	0	0	0	0	0	0	0	0	0	0	0	0	0	0	0	0	0	0	0	0	0	0	0	0	0	0	0	0	0	0	0	0	0	0	0	0	0	0	0	0	0	0	0	0	0	0	0	0	0	0	0	0	0	0	0	0	0	0.0061384	0.00616848	0.00617589	0.00460683	-0.00322675	-0.00322675	-0.00194949	0.00461842	0.00462587	0.0046565	0.00465992	0.00466048	0.0046562	0.00466068
0.1090266	0	0	0	0	0	0	0	0	0	0	0	0	0	0	0	0	0	0	0	0	0	0	0	0	0	0	0	0	0	0	0	0	0	0	0	0	0	0	0	0	0	0	0	0	0	0	0	0	0	0	0	0	0	0	0	0	0	0	0.00613866	0.00616902	0.00617622	0.00460976	-0.00322479	-0.00322479	-0.00195099	0.00461965	0.00462673	0.0046576	0.004661	0.00466122	0.00465697	0.00466083
0.11197327	0	0	0	0	0	0	0	0	0	0	0	0	0	0	0	0	0	0	0	0	0	0	0	0	0	0	0	0	0	0	0	0	0	0	0	0	0	0	0	0	0	0	0	0	0	0	0	0	0	0	0	0	0	0	0	0	0	0	0.00613893	0.00616955	0.00617656	0.0046126	-0.00322239	-0.00322239	-0.00195262	0.00462087	0.00462757	0.00465867	0.00466203	0.00466193	0.00465771	0.00466097
0.11491994	0	0	0	0	0	0	0	0	0	0	0	0	0	0	0	0	0	0	0	0	0	0	0	0	0	0	0	0	0	0	0	0	0	0	0	0	0	0	0	0	0	0	0	0	0	0	0	0	0	0	0	0	0	0	0	0	0	0	0.0061392	0.00617008	0.00617689	0.0046153	-0.00321959	-0.00321959	-0.00195438	0.00462206	0.0046284	0.00465969	0.00466302	0.00466262	0.00465843	0.00466112
0.1178666	0	0	0	0	0	0	0	0	0	0	0	0	0	0	0	0	0	0	0	0	0	0	0	0	0	0	0	0	0	0	0	0	0	0	0	0	0	0	0	0	0	0	0	0	0	0	0	0	0	0	0	0	0	0	0	0	0	0	0.00613948	0.00617058	0.00617721	0.00461785	-0.00321644	-0.00321644	-0.00195626	0.00462322	0.00462923	0.00466066	0.00466395	0.00466329	0.00465912	0.00466128
0.12081326	0	0	0	0	0	0	0	0	0	0	0	0	0	0	0	0	0	0	0	0	0	0	0	0	0	0	0	0	0	0	0	0	0	0	0	0	0	0	0	0	0	0	0	0	0	0	0	0	0	0	0	0	0	0	0	0	0	0	0.00613978	0.00617136	0.00617753	0.00462022	-0.00321303	-0.00321303	-0.00195823	0.00462435	0.00463004	0.00466157	0.00466484	0.00466393	0.00465978	0.00466146
0.12375993	0	0	0	0	0	0	0	0	0	0	0	0	0	0	0	0	0	0	0	0	0	0	0	0	0	0	0	0	0	0	0	0	0	0	0	0	0	0	0	0	0	0	0	0	0	0	0	0	0	0	0	0	0	0	0	0	0	0	0.00614009	0.00617182	0.00617783	0.0046224	-0.00320943	-0.00320943	-0.00196029	0.00462545	0.00463085	0.00466244	0.00466567	0.00466455	0.00466042	0.00466164
0.1267066	0	0	0	0	0	0	0	0	0	0	0	0	0	0	0	0	0	0	0	0	0	0	0	0	0	0	0	0	0	0	0	0	0	0	0	0	0	0	0	0	0	0	0	0	0	0	0	0	0	0	0	0	0	0	0	0	0	0	0.00614042	0.00617225	0.00617812	0.00462439	-0.00320576	-0.00320576	-0.0019624	0.00462651	0.00463165	0.00466326	0.00466645	0.00466515	0.00466104	0.00466184
0.12965326	0	0	0	0	0	0	0	0	0	0	0	0	0	0	0	0	0	0	0	0	0	0	0	0	0	0	0	0	0	0	0	0	0	0	0	0	0	0	0	0	0	0	0	0	0	0	0	0	0	0	0	0	0	0	0	0	0	0	0.00614075	0.00617267	0.00617843	0.0046262	-0.0032021	-0.0032021	-0.00196454	0.00462754	0.00463244	0.00466403	0.00466719	0.00466573	0.00466165	0.00466206
0.13259992	0	0	0	0	0	0	0	0	0	0	0	0	0	0	0	0	0	0	0	0	0	0	0	0	0	0	0	0	0	0	0	0	0	0	0	0	0	0	0	0	0	0	0	0	0	0	0	0	0	0	0	0	0	0	0	0	0	0	0.00614108	0.00617306	0.00617868	0.00462784	-0.00319855	-0.00319855	-0.00196666	0.00462853	0.00463322	0.00466476	0.00466788	0.00466629	0.00466223	0.00466229
0.13554659	0	0	0	0	0	0	0	0	0	0	0	0	0	0	0	0	0	0	0	0	0	0	0	0	0	0	0	0	0	0	0	0	0	0	0	0	0	0	0	0	0	0	0	0	0	0	0	0	0	0	0	0	0	0	0	0	0	0	0.00614184	0.00617343	0.0061789	0.00462932	-0.0031952	-0.0031952	-0.00196874	0.00462949	0.004634	0.00466544	0.00466853	0.00466683	0.00466281	0.00466252
0.13849325	0	0	0	0	0	0	0	0	0	0	0	0	0	0	0	0	0	0	0	0	0	0	0	0	0	0	0	0	0	0	0	0	0	0	0	0	0	0	0	0	0	0	0	0	0	0	0	0	0	0	0	0	0	0	0	0	0	0	0.00614215	0.00617377	0.00617911	0.00463065	-0.00319208	-0.00319208	-0.00197075	0.00463041	0.00463476	0.00466608	0.00466914	0.00466736	0.00466336	0.00466276
0.14143992	0	0	0	0	0	0	0	0	0	0	0	0	0	0	0	0	0	0	0	0	0	0	0	0	0	0	0	0	0	0	0	0	0	0	0	0	0	0	0	0	0	0	0	0	0	0	0	0	0	0	0	0	0	0	0	0	0	0	0.00614244	0.00617408	0.00617929	0.00463185	-0.00318924	-0.00318924	-0.00197266	0.00463129	0.0046355	0.00466669	0.0046697	0.00466786	0.00466389	0.004663
0.14438659	0	0	0	0	0	0	0	0	0	0	0	0	0	0	0	0	0	0	0	0	0	0	0	0	0	0	0	0	0	0	0	0	0	0	0	0	0	0	0	0	0	0	0	0	0	0	0	0	0	0	0	0	0	0	0	0	0	0	0.00614272	0.00617437	0.00617946	0.00463294	-0.00318666	-0.00318666	-0.00197447	0.00463212	0.00463621	0.00466725	0.00467024	0.00466834	0.0046644	0.00466324
0.14733325	0	0	0	0	0	0	0	0	0	0	0	0	0	0	0	0	0	0	0	0	0	0	0	0	0	0	0	0	0	0	0	0	0	0	0	0	0	0	0	0	0	0	0	0	0	0	0	0	0	0	0	0	0	0	0	0	0	0	0.00614298	0.00617463	0.0061796	0.00463393	-0.00318433	-0.00318433	-0.00197616	0.00463291	0.00463689	0.00466778	0.00467073	0.00466879	0.00466488	0.00466347
0.15027992	0	0	0	0	0	0	0	0	0	0	0	0	0	0	0	0	0	0	0	0	0	0	0	0	0	0	0	0	0	0	0	0	0	0	0	0	0	0	0	0	0	0	0	0	0	0	0	0	0	0	0	0	0	0	0	0	0	0	0.00614321	0.00617486	0.00617973	0.00463483	-0.00318221	-0.00318221	-0.00197773	0.00463364	0.00463753	0.00466827	0.00467118	0.00466922	0.00466533	0.00466368
0.15322658	0	0	0	0	0	0	0	0	0	0	0	0	0	0	0	0	0	0	0	0	0	0	0	0	0	0	0	0	0	0	0	0	0	0	0	0	0	0	0	0	0	0	0	0	0	0	0	0	0	0	0	0	0	0	0	0	0	0	0.00614342	0.00617507	0.00617985	0.00463566	-0.00318025	-0.00318025	-0.00197919	0.00463432	0.00463812	0.00466871	0.0046716	0.0046696	0.00466575	0.00466388
0.15617325	0	0	0	0	0	0	0	0	0	0	0	0	0	0	0	0	0	0	0	0	0	0	0	0	0	0	0	0	0	0	0	0	0	0	0	0	0	0	0	0	0	0	0	0	0	0	0	0	0	0	0	0	0	0	0	0	0	0	0.00614361	0.00617526	0.00617995	0.00463643	-0.00317839	-0.00317839	-0.00198053	0.00463493	0.00463865	0.00466911	0.00467197	0.00466995	0.00466612	0.00466406
0.15911991	0	0	0	0	0	0	0	0	0	0	0	0	0	0	0	0	0	0	0	0	0	0	0	0	0	0	0	0	0	0	0	0	0	0	0	0	0	0	0	0	0	0	0	0	0	0	0	0	0	0	0	0	0	0	0	0	0	0	0.00614378	0.00617544	0.00618004	0.00463713	-0.00317658	-0.00317658	-0.00198176	0.00463546	0.00463911	0.00466946	0.0046723	0.00467025	0.00466644	0.00466421
0.16206657	0	0	0	0	0	0	0	0	0	0	0	0	0	0	0	0	0	0	0	0	0	0	0	0	0	0	0	0	0	0	0	0	0	0	0	0	0	0	0	0	0	0	0	0	0	0	0	0	0	0	0	0	0	0	0	0	0	0	0.00614392	0.00617559	0.00618013	0.00463778	-0.00317478	-0.00317478	-0.0019829	0.00463592	0.00463949	0.00466977	0.00467259	0.0046705	0.0046667	0.00466433
0.16501324	0	0	0	0	0	0	0	0	0	0	0	0	0	0	0	0	0	0	0	0	0	0	0	0	0	0	0	0	0	0	0	0	0	0	0	0	0	0	0	0	0	0	0	0	0	0	0	0	0	0	0	0	0	0	0	0	0	0	0.00614405	0.00617573	0.00618021	0.00463837	-0.00317293	-0.00317293	-0.00198393	0.00463629	0.00463979	0.00467002	0.00467283	0.0046707	0.00466691	0.00466442
0.1679599	0	0	0	0	0	0	0	0	0	0	0	0	0	0	0	0	0	0	0	0	0	0	0	0	0	0	0	0	0	0	0	0	0	0	0	0	0	0	0	0	0	0	0	0	0	0	0	0	0	0	0	0	0	0	0	0	0	0	0.00614416	0.00617586	0.00618029	0.00463889	-0.00317099	-0.00317099	-0.00198489	0.00463658	0.00464	0.00467022	0.00467301	0.00467084	0.00466706	0.00466449
0.17090657	0	0	0	0	0	0	0	0	0	0	0	0	0	0	0	0	0	0	0	0	0	0	0	0	0	0	0	0	0	0	0	0	0	0	0	0	0	0	0	0	0	0	0	0	0	0	0	0	0	0	0	0	0	0	0	0	0	0	0.00614426	0.00617598	0.00618038	0.00463933	-0.00316891	-0.00316891	-0.00198577	0.00463676	0.00464011	0.00467036	0.00467314	0.00467093	0.00466715	0.00466452
0.17385323	0	0	0	0	0	0	0	0	0	0	0	0	0	0	0	0	0	0	0	0	0	0	0	0	0	0	0	0	0	0	0	0	0	0	0	0	0	0	0	0	0	0	0	0	0	0	0	0	0	0	0	0	0	0	0	0	0	0	0.00614436	0.00617609	0.00618046	0.00463968	-0.00316668	-0.00316668	-0.00198659	0.00463684	0.00464012	0.00467043	0.00467322	0.00467095	0.00466716	0.00466453
0.1767999	0	0	0	0	0	0	0	0	0	0	0	0	0	0	0	0	0	0	0	0	0	0	0	0	0	0	0	0	0	0	0	0	0	0	0	0	0	0	0	0	0	0	0	0	0	0	0	0	0	0	0	0	0	0	0	0	0	0	0.00614446	0.00617619	0.00618056	0.00463994	-0.0031643	-0.0031643	-0.00198736	0.00463682	0.00464003	0.00467044	0.00467323	0.00467091	0.00466711	0.00466451
0.17974656	0	0	0	0	0	0	0	0	0	0	0	0	0	0	0	0	0	0	0	0	0	0	0	0	0	0	0	0	0	0	0	0	0	0	0	0	0	0	0	0	0	0	0	0	0	0	0	0	0	0	0	0	0	0	0	0	0	0	0.00614456	0.00617629	0.00618066	0.00464009	-0.00316179	-0.00316179	-0.00198806	0.00463669	0.00463984	0.00467039	0.00467319	0.0046708	0.00466699	0.00466447
0.18269323	0	0	0	0	0	0	0	0	0	0	0	0	0	0	0	0	0	0	0	0	0	0	0	0	0	0	0	0	0	0	0	0	0	0	0	0	0	0	0	0	0	0	0	0	0	0	0	0	0	0	0	0	0	0	0	0	0	0	0.00614466	0.00617637	0.00618077	0.00464012	-0.0031592	-0.0031592	-0.0019887	0.00463645	0.00463956	0.00467027	0.00467308	0.00467063	0.00466681	0.0046644
0.18563989	0	0	0	0	0	0	0	0	0	0	0	0	0	0	0	0	0	0	0	0	0	0	0	0	0	0	0	0	0	0	0	0	0	0	0	0	0	0	0	0	0	0	0	0	0	0	0	0	0	0	0	0	0	0	0	0	0	0	0.00614477	0.00617646	0.00618089	0.00464002	-0.00315654	-0.00315654	-0.00198928	0.00463612	0.00463918	0.00467009	0.00467292	0.00467041	0.00466656	0.00466432
0.18858656	0	0	0	0	0	0	0	0	0	0	0	0	0	0	0	0	0	0	0	0	0	0	0	0	0	0	0	0	0	0	0	0	0	0	0	0	0	0	0	0	0	0	0	0	0	0	0	0	0	0	0	0	0	0	0	0	0	0	0.00614489	0.00617653	0.00618101	0.00463979	-0.00315388	-0.00315388	-0.00198981	0.00463569	0.00463872	0.00466985	0.00467269	0.00467012	0.00466625	0.00466422
0.19153323	0	0	0	0	0	0	0	0	0	0	0	0	0	0	0	0	0	0	0	0	0	0	0	0	0	0	0	0	0	0	0	0	0	0	0	0	0	0	0	0	0	0	0	0	0	0	0	0	0	0	0	0	0	0	0	0	0	0	0.00614502	0.00617659	0.00618113	0.00463942	-0.00315126	-0.00315126	-0.00199026	0.00463517	0.00463818	0.00466955	0.00467242	0.00466979	0.00466589	0.0046641
0.19447989	0	0	0	0	0	0	0	0	0	0	0	0	0	0	0	0	0	0	0	0	0	0	0	0	0	0	0	0	0	0	0	0	0	0	0	0	0	0	0	0	0	0	0	0	0	0	0	0	0	0	0	0	0	0	0	0	0	0	0.00614515	0.00617665	0.00618126	0.00463892	-0.00314874	-0.00314874	-0.00199066	0.00463458	0.00463759	0.00466919	0.00467209	0.00466941	0.00466549	0.00466398
0.19742656	0	0	0	0	0	0	0	0	0	0	0	0	0	0	0	0	0	0	0	0	0	0	0	0	0	0	0	0	0	0	0	0	0	0	0	0	0	0	0	0	0	0	0	0	0	0	0	0	0	0	0	0	0	0	0	0	0	0	0.00614529	0.00617669	0.00618138	0.00463829	-0.00314637	-0.00314637	-0.00199101	0.00463392	0.00463695	0.00466879	0.00467172	0.004669	0.00466505	0.00466386
0.20037322	0	0	0	0	0	0	0	0	0	0	0	0	0	0	0	0	0	0	0	0	0	0	0	0	0	0	0	0	0	0	0	0	0	0	0	0	0	0	0	0	0	0	0	0	0	0	0	0	0	0	0	0	0	0	0	0	0	0	0.00614544	0.00617672	0.0061815	0.00463755	-0.00314419	-0.00314419	-0.00199131	0.00463323	0.00463629	0.00466835	0.00467131	0.00466857	0.00466459	0.00466373
0.20331989	0	0	0	0	0	0	0	0	0	0	0	0	0	0	0	0	0	0	0	0	0	0	0	0	0	0	0	0	0	0	0	0	0	0	0	0	0	0	0	0	0	0	0	0	0	0	0	0	0	0	0	0	0	0	0	0	0	0	0.00614559	0.00617674	0.00618161	0.0046367	-0.0031442	-0.0031442	-0.00199155	0.00463252	0.00463562	0.0046679	0.00467089	0.00466812	0.00466412	0.00466362
0.20626655	0	0	0	0	0	0	0	0	0	0	0	0	0	0	0	0	0	0	0	0	0	0	0	0	0	0	0	0	0	0	0	0	0	0	0	0	0	0	0	0	0	0	0	0	0	0	0	0	0	0	0	0	0	0	0	0	0	0	0.00614572	0.00617675	0.00618171	0.00463579	-0.00314516	-0.00314516	-0.0019917	0.00463181	0.00463497	0.00466743	0.00467045	0.00466768	0.00466366	0.0046635
0.20921322	0	0	0	0	0	0	0	0	0	0	0	0	0	0	0	0	0	0	0	0	0	0	0	0	0	0	0	0	0	0	0	0	0	0	0	0	0	0	0	0	0	0	0	0	0	0	0	0	0	0	0	0	0	0	0	0	0	0	0.00614583	0.00617672	0.00618178	0.00463486	-0.00314606	-0.00314606	-0.00199169	0.00463114	0.00463438	0.00466698	0.00467003	0.00466727	0.00466323	0.0046634
0.21215988	0	0	0	0	0	0	0	0	0	0	0	0	0	0	0	0	0	0	0	0	0	0	0	0	0	0	0	0	0	0	0	0	0	0	0	0	0	0	0	0	0	0	0	0	0	0	0	0	0	0	0	0	0	0	0	0	0	0	0.00614588	0.00617667	0.00618181	0.00463396	-0.00314681	-0.00314681	-0.00199144	0.00463055	0.00463386	0.00466656	0.00466963	0.00466691	0.00466285	0.00466331
0.21510655	0	0	0	0	0	0	0	0	0	0	0	0	0	0	0	0	0	0	0	0	0	0	0	0	0	0	0	0	0	0	0	0	0	0	0	0	0	0	0	0	0	0	0	0	0	0	0	0	0	0	0	0	0	0	0	0	0	0	0.00614583	0.00617656	0.00618179	0.00463317	-0.00314723	-0.00314723	-0.0019908	0.00463005	0.00463345	0.00466621	0.0046693	0.00466662	0.00466255	0.00466321
0.21805321	0	0	0	0	0	0	0	0	0	0	0	0	0	0	0	0	0	0	0	0	0	0	0	0	0	0	0	0	0	0	0	0	0	0	0	0	0	0	0	0	0	0	0	0	0	0	0	0	0	0	0	0	0	0	0	0	0	0	0.00614523	0.00617638	0.00618167	0.00463256	-0.00314707	-0.00314707	-0.00198955	0.0046297	0.00463319	0.00466595	0.00466906	0.00466643	0.00466235	0.00466311
0.22099988	0	0	0	0	0	0	0	0	0	0	0	0	0	0	0	0	0	0	0	0	0	0	0	0	0	0	0	0	0	0	0	0	0	0	0	0	0	0	0	0	0	0	0	0	0	0	0	0	0	0	0	0	0	0	0	0	0	0	0.00614482	0.0061761	0.00618143	0.00463225	-0.00314795	-0.00314795	-0.0019874	0.00462952	0.00463308	0.00466581	0.00466892	0.00466635	0.00466226	0.00466298
0.22394654	0	0	0	0	0	0	0	0	0	0	0	0	0	0	0	0	0	0	0	0	0	0	0	0	0	0	0	0	0	0	0	0	0	0	0	0	0	0	0	0	0	0	0	0	0	0	0	0	0	0	0	0	0	0	0	0	0	0	0.00614416	0.00617569	0.00618105	0.00463228	-0.00315491	-0.00315491	-0.00198422	0.00462949	0.00463312	0.00466578	0.0046689	0.00466639	0.00466229	0.0046628
0.22689321	0	0	0	0	0	0	0	0	0	0	0	0	0	0	0	0	0	0	0	0	0	0	0	0	0	0	0	0	0	0	0	0	0	0	0	0	0	0	0	0	0	0	0	0	0	0	0	0	0	0	0	0	0	0	0	0	0	0	0.00614369	0.00617516	0.00618052	0.00463266	-0.00316398	-0.00316398	-0.0019801	0.00462963	0.00463329	0.00466587	0.00466898	0.00466653	0.00466242	0.00466257
0.22983987	0	0	0	0	0	0	0	0	0	0	0	0	0	0	0	0	0	0	0	0	0	0	0	0	0	0	0	0	0	0	0	0	0	0	0	0	0	0	0	0	0	0	0	0	0	0	0	0	0	0	0	0	0	0	0	0	0	0	0.00614254	0.00617449	0.00617983	0.00463337	-0.00317519	-0.00317519	-0.00197507	0.00462993	0.00463362	0.00466609	0.00466918	0.00466679	0.00466267	0.00466228
0.23278654	0	0	0	0	0	0	0	0	0	0	0	0	0	0	0	0	0	0	0	0	0	0	0	0	0	0	0	0	0	0	0	0	0	0	0	0	0	0	0	0	0	0	0	0	0	0	0	0	0	0	0	0	0	0	0	0	0	0	0.0061411	0.00617367	0.00617894	0.00463446	-0.00318873	-0.00318873	-0.00196904	0.0046304	0.00463409	0.00466641	0.00466949	0.00466714	0.00466301	0.00466191
0.2357332	0	0	0	0	0	0	0	0	0	0	0	0	0	0	0	0	0	0	0	0	0	0	0	0	0	0	0	0	0	0	0	0	0	0	0	0	0	0	0	0	0	0	0	0	0	0	0	0	0	0	0	0	0	0	0	0	0	0	0.00613933	0.00617264	0.00617781	0.0046359	-0.00320472	-0.00320472	-0.00196191	0.00463099	0.00463467	0.00466681	0.00466986	0.00466755	0.00466343	0.00466142
0.23867987	0	0	0	0	0	0	0	0	0	0	0	0	0	0	0	0	0	0	0	0	0	0	0	0	0	0	0	0	0	0	0	0	0	0	0	0	0	0	0	0	0	0	0	0	0	0	0	0	0	0	0	0	0	0	0	0	0	0	0.00613718	0.00617137	0.00617643	0.00463768	-0.00322312	-0.00322312	-0.00195367	0.00463165	0.00463528	0.00466725	0.00467026	0.00466798	0.00466385	0.00466077
0.24162653	0	0	0	0	0	0	0	0	0	0	0	0	0	0	0	0	0	0	0	0	0	0	0	0	0	0	0	0	0	0	0	0	0	0	0	0	0	0	0	0	0	0	0	0	0	0	0	0	0	0	0	0	0	0	0	0	0	0	0.00613463	0.00616984	0.00617474	0.00463972	-0.00324382	-0.00324382	-0.00194434	0.00463232	0.00463588	0.00466767	0.00467063	0.00466836	0.00466424	0.00465991
0.24457319	0	0	0	0	0	0	0	0	0	0	0	0	0	0	0	0	0	0	0	0	0	0	0	0	0	0	0	0	0	0	0	0	0	0	0	0	0	0	0	0	0	0	0	0	0	0	0	0	0	0	0	0	0	0	0	0	0	0	0.00613166	0.006168	0.00617272	0.00464196	-0.00326662	-0.00326662	-0.00193402	0.00463294	0.00463641	0.00466801	0.00467093	0.00466865	0.00466453	0.00465881
0.24751986	0	0	0	0	0	0	0	0	0	0	0	0	0	0	0	0	0	0	0	0	0	0	0	0	0	0	0	0	0	0	0	0	0	0	0	0	0	0	0	0	0	0	0	0	0	0	0	0	0	0	0	0	0	0	0	0	0	0	0.00612827	0.00616585	0.00617036	0.00464431	-0.00329129	-0.00329129	-0.00192278	0.00463345	0.00463679	0.00466821	0.00467108	0.00466877	0.00466466	0.00465742
0.25046652	0	0	0	0	0	0	0	0	0	0	0	0	0	0	0	0	0	0	0	0	0	0	0	0	0	0	0	0	0	0	0	0	0	0	0	0	0	0	0	0	0	0	0	0	0	0	0	0	0	0	0	0	0	0	0	0	0	0	0.00612444	0.00616335	0.00616764	0.00464669	-0.00331755	-0.00331755	-0.00191076	0.00463378	0.00463698	0.00466823	0.00467104	0.00466869	0.00466458	0.00465572
0.25341319	0	0	0	0	0	0	0	0	0	0	0	0	0	0	0	0	0	0	0	0	0	0	0	0	0	0	0	0	0	0	0	0	0	0	0	0	0	0	0	0	0	0	0	0	0	0	0	0	0	0	0	0	0	0	0	0	0	0	0.00612018	0.0061605	0.00616455	0.00464902	-0.00334512	-0.00334512	-0.00189805	0.00463387	0.00463691	0.004668	0.00467076	0.00466834	0.00466424	0.00465369
0.25635986	0	0	0	0	0	0	0	0	0	0	0	0	0	0	0	0	0	0	0	0	0	0	0	0	0	0	0	0	0	0	0	0	0	0	0	0	0	0	0	0	0	0	0	0	0	0	0	0	0	0	0	0	0	0	0	0	0	0	0.00611549	0.00615729	0.00616108	0.00465123	-0.00337374	-0.00337374	-0.00188534	0.00463368	0.00463653	0.00466748	0.00467019	0.00466767	0.00466358	0.00465129
0.25930652	0	0	0	0	0	0	0	0	0	0	0	0	0	0	0	0	0	0	0	0	0	0	0	0	0	0	0	0	0	0	0	0	0	0	0	0	0	0	0	0	0	0	0	0	0	0	0	0	0	0	0	0	0	0	0	0	0	0	0.00611038	0.0061537	0.00615722	0.00465325	-0.0034032	-0.0034032	-0.00187263	0.00463313	0.00463578	0.00466663	0.00466928	0.00466666	0.00466257	0.0046485
0.26225318	0	0	0	0	0	0	0	0	0	0	0	0	0	0	0	0	0	0	0	0	0	0	0	0	0	0	0	0	0	0	0	0	0	0	0	0	0	0	0	0	0	0	0	0	0	0	0	0	0	0	0	0	0	0	0	0	0	0	0.0061048	0.00614971	0.00615297	0.00465504	-0.00343339	-0.00343339	-0.00185992	0.00463218	0.00463461	0.0046654	0.00466799	0.00466523	0.00466115	0.00464529
0.26519985	0	0	0	0	0	0	0	0	0	0	0	0	0	0	0	0	0	0	0	0	0	0	0	0	0	0	0	0	0	0	0	0	0	0	0	0	0	0	0	0	0	0	0	0	0	0	0	0	0	0	0	0	0	0	0	0	0	0	0.0060987	0.00614525	0.00614825	0.00465655	-0.00346445	-0.00346445	-0.00184721	0.00463073	0.00463292	0.00466372	0.00466626	0.00466334	0.00465925	0.00464158
0.26814651	0	0	0	0	0	0	0	0	0	0	0	0	0	0	0	0	0	0	0	0	0	0	0	0	0	0	0	0	0	0	0	0	0	0	0	0	0	0	0	0	0	0	0	0	0	0	0	0	0	0	0	0	0	0	0	0	0	0	0.00609185	0.00614016	0.00614291	0.00465774	-0.00349693	-0.00349693	-0.00182989	0.00462863	0.00463054	0.00466145	0.00466395	0.00466082	0.00465671	0.0046372
0.27109318	0	0	0	0	0	0	0	0	0	0	0	0	0	0	0	0	0	0	0	0	0	0	0	0	0	0	0	0	0	0	0	0	0	0	0	0	0	0	0	0	0	0	0	0	0	0	0	0	0	0	0	0	0	0	0	0	0	0	0.00608381	0.0061341	0.00613661	0.00465853	-0.00353223	-0.00353223	-0.00182955	0.00462558	0.00462717	0.00465835	0.00466082	0.00465742	0.00465327	0.0046318
0.27403985	0	0	0	0	0	0	0	0	0	0	0	0	0	0	0	0	0	0	0	0	0	0	0	0	0	0	0	0	0	0	0	0	0	0	0	0	0	0	0	0	0	0	0	0	0	0	0	0	0	0	0	0	0	0	0	0	0	0	0.00607409	0.00612663	0.00612887	0.00465882	-0.00357228	-0.00357228	-0.00182811	0.00462139	0.0046226	0.00465416	0.0046566	0.00465288	0.00464866	0.00462501
0.27698651	0	0	0	0	0	0	0	0	0	0	0	0	0	0	0	0	0	0	0	0	0	0	0	0	0	0	0	0	0	0	0	0	0	0	0	0	0	0	0	0	0	0	0	0	0	0	0	0	0	0	0	0	0	0	0	0	0	0	0.00606258	0.00611778	0.0061195	0.00465843	-0.00361701	-0.00361701	-0.00182529	0.00461598	0.00461676	0.00464875	0.00465115	0.00464704	0.00464277	0.00461671
0.27993317	0	0	0	0	0	0	0	0	0	0	0	0	0	0	0	0	0	0	0	0	0	0	0	0	0	0	0	0	0	0	0	0	0	0	0	0	0	0	0	0	0	0	0	0	0	0	0	0	0	0	0	0	0	0	0	0	0	0	0.00604951	0.00610732	0.00610871	0.00465714	-0.00366456	-0.00366456	-0.00182065	0.00460923	0.00460953	0.00464204	0.00464441	0.00463986	0.00463552	0.00460693
0.28287984	0	0	0	0	0	0	0	0	0	0	0	0	0	0	0	0	0	0	0	0	0	0	0	0	0	0	0	0	0	0	0	0	0	0	0	0	0	0	0	0	0	0	0	0	0	0	0	0	0	0	0	0	0	0	0	0	0	0	0.00603502	0.00609558	0.00609662	0.00465482	-0.00371354	-0.00371354	-0.0018139	0.00460112	0.0046009	0.00463404	0.00463639	0.00463133	0.00462693	0.00459578
0.28582651	0	0	0	0	0	0	0	0	0	0	0	0	0	0	0	0	0	0	0	0	0	0	0	0	0	0	0	0	0	0	0	0	0	0	0	0	0	0	0	0	0	0	0	0	0	0	0	0	0	0	0	0	0	0	0	0	0	0	0.00601937	0.00608267	0.00608338	0.00465142	-0.00376296	-0.00376296	-0.00180485	0.00459168	0.00459092	0.0046248	0.00462713	0.00462151	0.00461703	0.00458334
0.28877317	0	0	0	0	0	0	0	0	0	0	0	0	0	0	0	0	0	0	0	0	0	0	0	0	0	0	0	0	0	0	0	0	0	0	0	0	0	0	0	0	0	0	0	0	0	0	0	0	0	0	0	0	0	0	0	0	0	0	0.00600286	0.00606869	0.00606905	0.0046469	-0.00381219	-0.00381219	-0.00179336	0.00458095	0.00457963	0.00461434	0.00461667	0.00461044	0.00460587	0.00456927
0.29171983	0	0	0	0	0	0	0	0	0	0	0	0	0	0	0	0	0	0	0	0	0	0	0	0	0	0	0	0	0	0	0	0	0	0	0	0	0	0	0	0	0	0	0	0	0	0	0	0	0	0	0	0	0	0	0	0	0	0	0.00598514	0.00605371	0.00605371	0.00464127	-0.00386087	-0.00386087	-0.00177933	0.004569	0.00456707	0.00460272	0.00460505	0.00459818	0.00459351	0.00455448
0.2946665	0	0	0	0	0	0	0	0	0	0	0	0	0	0	0	0	0	0	0	0	0	0	0	0	0	0	0	0	0	0	0	0	0	0	0	0	0	0	0	0	0	0	0	0	0	0	0	0	0	0	0	0	0	0	0	0	0	0	0.00596647	0.00603776	0.0060374	0.00463455	-0.00390883	-0.00390883	-0.00176263	0.00455583	0.00455329	0.00459011	0.0045923	0.00458474	0.00457997	0.00453858
0.29761317	0	0	0	0	0	0	0	0	0	0	0	0	0	0	0	0	0	0	0	0	0	0	0	0	0	0	0	0	0	0	0	0	0	0	0	0	0	0	0	0	0	0	0	0	0	0	0	0	0	0	0	0	0	0	0	0	0	0	0.0059469	0.00602084	0.00602012	0.00462673	-0.003956	-0.003956	-0.00174313	0.00454148	0.00453893	0.00457621	0.00457853	0.00457013	0.00456527	0.00452158
0.30055983	0	0	0	0	0	0	0	0	0	0	0	0	0	0	0	0	0	0	0	0	0	0	0	0	0	0	0	0	0	0	0	0	0	0	0	0	0	0	0	0	0	0	0	0	0	0	0	0	0	0	0	0	0	0	0	0	0	0	0.00592659	0.00600304	0.00600186	0.00461782	-0.00400238	-0.00400238	-0.00172064	0.00452647	0.00452268	0.00456119	0.00456354	0.00455437	0.00454951	0.00450348
0.30350649	0	0	0	0	0	0	0	0	0	0	0	0	0	0	0	0	0	0	0	0	0	0	0	0	0	0	0	0	0	0	0	0	0	0	0	0	0	0	0	0	0	0	0	0	0	0	0	0	0	0	0	0	0	0	0	0	0	0	0.00590514	0.00598416	0.00598259	0.00460779	-0.00404801	-0.00404801	-0.00169497	0.00450967	0.0045052	0.00454502	0.00454737	0.00453747	0.00453244	0.00448424
0.30645316	0	0	0	0	0	0	0	0	0	0	0	0	0	0	0	0	0	0	0	0	0	0	0	0	0	0	0	0	0	0	0	0	0	0	0	0	0	0	0	0	0	0	0	0	0	0	0	0	0	0	0	0	0	0	0	0	0	0	0.00588272	0.00596425	0.00596228	0.00459374	-0.00409289	-0.00409289	-0.00166588	0.00449165	0.00448647	0.00452768	0.00453008	0.00451929	0.00451417	0.00446386
0.30939983	0	0	0	0	0	0	0	0	0	0	0	0	0	0	0	0	0	0	0	0	0	0	0	0	0	0	0	0	0	0	0	0	0	0	0	0	0	0	0	0	0	0	0	0	0	0	0	0	0	0	0	0	0	0	0	0	0	0	0.00585931	0.00594329	0.0059409	0.00458143	-0.00413703	-0.00413703	-0.00163312	0.00447237	0.00446646	0.00450916	0.00451162	0.00449988	0.00449467	0.0044423
0.31234649	0	0	0	0	0	0	0	0	0	0	0	0	0	0	0	0	0	0	0	0	0	0	0	0	0	0	0	0	0	0	0	0	0	0	0	0	0	0	0	0	0	0	0	0	0	0	0	0	0	0	0	0	0	0	0	0	0	0	0.00583491	0.00592128	0.00591843	0.00456793	-0.00418039	-0.00418039	-0.00159643	0.00445182	0.00444514	0.00448945	0.00449196	0.00447922	0.00447392	0.00441956
0.31529315	0	0	0	0	0	0	0	0	0	0	0	0	0	0	0	0	0	0	0	0	0	0	0	0	0	0	0	0	0	0	0	0	0	0	0	0	0	0	0	0	0	0	0	0	0	0	0	0	0	0	0	0	0	0	0	0	0	0	0.00580951	0.0058982	0.00589486	0.00455337	-0.0042229	-0.0042229	-0.00155556	0.00442999	0.00442254	0.00446851	0.00447112	0.0044573	0.00445193	0.00439563
0.31823982	0	0	0	0	0	0	0	0	0	0	0	0	0	0	0	0	0	0	0	0	0	0	0	0	0	0	0	0	0	0	0	0	0	0	0	0	0	0	0	0	0	0	0	0	0	0	0	0	0	0	0	0	0	0	0	0	0	0	0.00578315	0.00587408	0.00587022	0.00453769	-0.00426445	-0.00426445	-0.00151031	0.0044069	0.00439864	0.00444641	0.00444909	0.00443414	0.00442871	0.00437036
0.32118648	0	0	0	0	0	0	0	0	0	0	0	0	0	0	0	0	0	0	0	0	0	0	0	0	0	0	0	0	0	0	0	0	0	0	0	0	0	0	0	0	0	0	0	0	0	0	0	0	0	0	0	0	0	0	0	0	0	0	0.00575587	0.00584896	0.00584454	0.00452092	-0.00430487	-0.00430487	-0.00146051	0.00438257	0.00437349	0.00442319	0.00442595	0.00440976	0.00440432	0.00434417
0.32413315	0	0	0	0	0	0	0	0	0	0	0	0	0	0	0	0	0	0	0	0	0	0	0	0	0	0	0	0	0	0	0	0	0	0	0	0	0	0	0	0	0	0	0	0	0	0	0	0	0	0	0	0	0	0	0	0	0	0	0.00572779	0.00582292	0.0058179	0.00450312	-0.00434399	-0.00434399	-0.00140611	0.0043571	0.00434717	0.0043989	0.00440175	0.00438429	0.00437882	0.00431695
0.32707982	0	0	0	0	0	0	0	0	0	0	0	0	0	0	0	0	0	0	0	0	0	0	0	0	0	0	0	0	0	0	0	0	0	0	0	0	0	0	0	0	0	0	0	0	0	0	0	0	0	0	0	0	0	0	0	0	0	0	0.00569903	0.00579608	0.00579042	0.00448438	-0.00438158	-0.00438158	-0.00134718	0.00433059	0.00431979	0.00437367	0.00437661	0.00435782	0.00435234	0.00428884
0.33002648	0	0	0	0	0	0	0	0	0	0	0	0	0	0	0	0	0	0	0	0	0	0	0	0	0	0	0	0	0	0	0	0	0	0	0	0	0	0	0	0	0	0	0	0	0	0	0	0	0	0	0	0	0	0	0	0	0	0	0.00566971	0.00576857	0.00576224	0.00446481	-0.00441742	-0.00441742	-0.0012839	0.00430317	0.0042915	0.00434763	0.00435067	0.00433049	0.00432501	0.00425999
0.33297314	0	0	0	0	0	0	0	0	0	0	0	0	0	0	0	0	0	0	0	0	0	0	0	0	0	0	0	0	0	0	0	0	0	0	0	0	0	0	0	0	0	0	0	0	0	0	0	0	0	0	0	0	0	0	0	0	0	0	0.00564002	0.00574055	0.00573353	0.00444481	-0.00445127	-0.00445127	-0.00121662	0.00427503	0.00426248	0.00432096	0.00432411	0.00430248	0.00429705	0.00423058
0.33591981	0	0	0	0	0	0	0	0	0	0	0	0	0	0	0	0	0	0	0	0	0	0	0	0	0	0	0	0	0	0	0	0	0	0	0	0	0	0	0	0	0	0	0	0	0	0	0	0	0	0	0	0	0	0	0	0	0	0	0.00561019	0.00571225	0.0057045	0.00442401	-0.00448291	-0.00448291	-0.00114585	0.00424639	0.00423296	0.00429386	0.00429713	0.00427401	0.00426865	0.00420084
0.33886648	0	0	0	0	0	0	0	0	0	0	0	0	0	0	0	0	0	0	0	0	0	0	0	0	0	0	0	0	0	0	0	0	0	0	0	0	0	0	0	0	0	0	0	0	0	0	0	0	0	0	0	0	0	0	0	0	0	0	0.00558045	0.00568389	0.00567538	0.00440289	-0.00451214	-0.00451214	-0.00107227	0.00421748	0.00420319	0.00426658	0.00426996	0.00424532	0.00424006	0.00417101
0.34181314	0	0	0	0	0	0	0	0	0	0	0	0	0	0	0	0	0	0	0	0	0	0	0	0	0	0	0	0	0	0	0	0	0	0	0	0	0	0	0	0	0	0	0	0	0	0	0	0	0	0	0	0	0	0	0	0	0	0	0.00555115	0.00565572	0.00564644	0.00438165	-0.00453878	-0.00453878	-0.00099672	0.00418858	0.00417344	0.00423935	0.00424285	0.0042167	0.00421154	0.00414138
0.3447598	0	0	0	0	0	0	0	0	0	0	0	0	0	0	0	0	0	0	0	0	0	0	0	0	0	0	0	0	0	0	0	0	0	0	0	0	0	0	0	0	0	0	0	0	0	0	0	0	0	0	0	0	0	0	0	0	0	0	0.00552234	0.00562803	0.00561793	0.0043605	-0.0045627	-0.0045627	-0.00092015	0.00415997	0.004144	0.00421246	0.00421609	0.0041884	0.00418339	0.0041123
0.34770647	0	0	0	0	0	0	0	0	0	0	0	0	0	0	0	0	0	0	0	0	0	0	0	0	0	0	0	0	0	0	0	0	0	0	0	0	0	0	0	0	0	0	0	0	0	0	0	0	0	0	0	0	0	0	0	0	0	0	0.00549439	0.005601	0.00559012	0.00433969	-0.00458381	-0.00458381	-0.00084357	0.00413193	0.00411517	0.00418616	0.00418992	0.00416074	0.00415587	0.00408387
0.35065314	0	0	0	0	0	0	0	0	0	0	0	0	0	0	0	0	0	0	0	0	0	0	0	0	0	0	0	0	0	0	0	0	0	0	0	0	0	0	0	0	0	0	0	0	0	0	0	0	0	0	0	0	0	0	0	0	0	0	0.00546755	0.00557493	0.00556329	0.00431943	-0.00460209	-0.00460209	-0.00076806	0.00410475	0.00408731	0.00416072	0.00416462	0.00413398	0.00412927	0.00405648
0.3535998	0	0	0	0	0	0	0	0	0	0	0	0	0	0	0	0	0	0	0	0	0	0	0	0	0	0	0	0	0	0	0	0	0	0	0	0	0	0	0	0	0	0	0	0	0	0	0	0	0	0	0	0	0	0	0	0	0	0	0.00544206	0.00555007	0.00553769	0.00429996	-0.00461757	-0.00461757	-0.00069469	0.00407876	0.00406054	0.00413643	0.00414045	0.0041084	0.00410387	0.00403038
0.35654646	0	0	0	0	0	0	0	0	0	0	0	0	0	0	0	0	0	0	0	0	0	0	0	0	0	0	0	0	0	0	0	0	0	0	0	0	0	0	0	0	0	0	0	0	0	0	0	0	0	0	0	0	0	0	0	0	0	0	0.00541816	0.00552667	0.00551358	0.0042815	-0.00463034	-0.00463034	-0.0006245	0.00405415	0.00403528	0.00411352	0.00411767	0.00408428	0.00407993	0.00400583
0.35949313	0	0	0	0	0	0	0	0	0	0	0	0	0	0	0	0	0	0	0	0	0	0	0	0	0	0	0	0	0	0	0	0	0	0	0	0	0	0	0	0	0	0	0	0	0	0	0	0	0	0	0	0	0	0	0	0	0	0	0.00539607	0.00550495	0.00549117	0.00426425	-0.00464053	-0.00464053	-0.00055847	0.0040312	0.00401175	0.00409222	0.0040965	0.00406185	0.00405769	0.00398308
0.3624398	0	0	0	0	0	0	0	0	0	0	0	0	0	0	0	0	0	0	0	0	0	0	0	0	0	0	0	0	0	0	0	0	0	0	0	0	0	0	0	0	0	0	0	0	0	0	0	0	0	0	0	0	0	0	0	0	0	0	0.00537598	0.00548512	0.00547072	0.00424842	-0.00464835	-0.00464835	-0.00049752	0.00401018	0.00399021	0.00407279	0.00407717	0.00404137	0.0040374	0.00396236
0.36538646	0	0	0	0	0	0	0	0	0	0	0	0	0	0	0	0	0	0	0	0	0	0	0	0	0	0	0	0	0	0	0	0	0	0	0	0	0	0	0	0	0	0	0	0	0	0	0	0	0	0	0	0	0	0	0	0	0	0	0.00535809	0.0054674	0.00545241	0.00423419	-0.00465404	-0.00465404	-0.00044247	0.00399129	0.00397088	0.00405541	0.00405989	0.00402306	0.00401927	0.00394387
0.36833312	0	0	0	0	0	0	0	0	0	0	0	0	0	0	0	0	0	0	0	0	0	0	0	0	0	0	0	0	0	0	0	0	0	0	0	0	0	0	0	0	0	0	0	0	0	0	0	0	0	0	0	0	0	0	0	0	0	0	0.00534258	0.00545196	0.00543645	0.004222	-0.0046579	-0.0046579	-0.00039408	0.00397478	0.00395399	0.00404029	0.00404484	0.00400712	0.0040035	0.00392781
0.37127979	0	0	0	0	0	0	0	0	0	0	0	0	0	0	0	0	0	0	0	0	0	0	0	0	0	0	0	0	0	0	0	0	0	0	0	0	0	0	0	0	0	0	0	0	0	0	0	0	0	0	0	0	0	0	0	0	0	0	0.00532962	0.005439	0.00542303	0.00421151	-0.00466025	-0.00466025	-0.000353	0.00396082	0.00393973	0.0040276	0.00403224	0.00399374	0.00399028	0.00391437
0.37422646	0	0	0	0	0	0	0	0	0	0	0	0	0	0	0	0	0	0	0	0	0	0	0	0	0	0	0	0	0	0	0	0	0	0	0	0	0	0	0	0	0	0	0	0	0	0	0	0	0	0	0	0	0	0	0	0	0	0	0.00531936	0.00542867	0.0054123	0.00420314	-0.00466143	-0.00466143	-0.00031985	0.00394961	0.00392831	0.00401753	0.00402224	0.00398311	0.0039798	0.00390372
0.37717312	0	0	0	0	0	0	0	0	0	0	0	0	0	0	0	0	0	0	0	0	0	0	0	0	0	0	0	0	0	0	0	0	0	0	0	0	0	0	0	0	0	0	0	0	0	0	0	0	0	0	0	0	0	0	0	0	0	0	0.00531195	0.00542115	0.00540446	0.00419704	-0.00466176	-0.00466176	-0.00029517	0.00394134	0.0039199	0.00401023	0.00401501	0.00397539	0.00397222	0.00389603
0.38011978	0	0	0	0	0	0	0	0	0	0	0	0	0	0	0	0	0	0	0	0	0	0	0	0	0	0	0	0	0	0	0	0	0	0	0	0	0	0	0	0	0	0	0	0	0	0	0	0	0	0	0	0	0	0	0	0	0	0	0.00530755	0.00541657	0.00539972	0.00419334	-0.00466155	-0.00466155	-0.00027948	0.00393618	0.00391467	0.00400586	0.00401069	0.00397076	0.00396769	0.00389145
0.38306645	0	0	0	0	0	0	0	0	0	0	0	0	0	0	0	0	0	0	0	0	0	0	0	0	0	0	0	0	0	0	0	0	0	0	0	0	0	0	0	0	0	0	0	0	0	0	0	0	0	0	0	0	0	0	0	0	0	0	0.00530628	0.00541509	0.00539811	0.00419217	-0.00466099	-0.00466099	-0.00027326	0.00393427	0.00391279	0.00400456	0.00400943	0.00396935	0.00396636	0.00389012
0.38601312	0	0	0	0	0	0	0	0	0	0	0	0	0	0	0	0	0	0	0	0	0	0	0	0	0	0	0	0	0	0	0	0	0	0	0	0	0	0	0	0	0	0	0	0	0	0	0	0	0	0	0	0	0	0	0	0	0	0	0.00530827	0.00541684	0.00539981	0.00419365	-0.00466021	-0.00466021	-0.00027694	0.00393578	0.0039144	0.00400646	0.00401135	0.00397129	0.00396837	0.00389218
0.38895978	0	0	0	0	0	0	0	0	0	0	0	0	0	0	0	0	0	0	0	0	0	0	0	0	0	0	0	0	0	0	0	0	0	0	0	0	0	0	0	0	0	0	0	0	0	0	0	0	0	0	0	0	0	0	0	0	0	0	0.00531365	0.00542194	0.00540496	0.00419786	-0.00465918	-0.00465918	-0.00029094	0.00394082	0.00391964	0.00401168	0.00401658	0.00397672	0.00397383	0.00389774
0.39190644	0	0	0	0	0	0	0	0	0	0	0	0	0	0	0	0	0	0	0	0	0	0	0	0	0	0	0	0	0	0	0	0	0	0	0	0	0	0	0	0	0	0	0	0	0	0	0	0	0	0	0	0	0	0	0	0	0	0	0.00532251	0.00543049	0.00541366	0.00420489	-0.00465771	-0.00465771	-0.0003156	0.00394952	0.00392862	0.00402029	0.00402518	0.00398572	0.00398283	0.00390691
0.39485311	0	0	0	0	0	0	0	0	0	0	0	0	0	0	0	0	0	0	0	0	0	0	0	0	0	0	0	0	0	0	0	0	0	0	0	0	0	0	0	0	0	0	0	0	0	0	0	0	0	0	0	0	0	0	0	0	0	0	0.00533492	0.0054425	0.00542595	0.00421477	-0.00465548	-0.00465548	-0.00035117	0.00396194	0.00394148	0.00403236	0.00403722	0.00399836	0.00399543	0.00391975
0.39779978	0	0	0	0	0	0	0	0	0	0	0	0	0	0	0	0	0	0	0	0	0	0	0	0	0	0	0	0	0	0	0	0	0	0	0	0	0	0	0	0	0	0	0	0	0	0	0	0	0	0	0	0	0	0	0	0	0	0	0.00535092	0.00545811	0.00544194	0.00422692	-0.00465201	-0.00465201	-0.00039776	0.00397812	0.00395813	0.0040479	0.00405272	0.00401465	0.00401164	0.00393629
0.40074644	0	0	0	0	0	0	0	0	0	0	0	0	0	0	0	0	0	0	0	0	0	0	0	0	0	0	0	0	0	0	0	0	0	0	0	0	0	0	0	0	0	0	0	0	0	0	0	0	0	0	0	0	0	0	0	0	0	0	0.00537051	0.00547726	0.00546158	0.00424274	-0.00464672	-0.00464672	-0.00045528	0.00399815	0.00397862	0.00406689	0.00407163	0.00403456	0.00403145	0.00395652
0.4036931	0	0	0	0	0	0	0	0	0	0	0	0	0	0	0	0	0	0	0	0	0	0	0	0	0	0	0	0	0	0	0	0	0	0	0	0	0	0	0	0	0	0	0	0	0	0	0	0	0	0	0	0	0	0	0	0	0	0	0.00539364	0.00549988	0.00548481	0.00426095	-0.00463897	-0.00463897	-0.00052341	0.00402178	0.00400288	0.00408923	0.00409388	0.00405801	0.00405476	0.00398035
0.40663977	0	0	0	0	0	0	0	0	0	0	0	0	0	0	0	0	0	0	0	0	0	0	0	0	0	0	0	0	0	0	0	0	0	0	0	0	0	0	0	0	0	0	0	0	0	0	0	0	0	0	0	0	0	0	0	0	0	0	0.00542006	0.00552584	0.00551149	0.0042817	-0.00462806	-0.00462806	-0.00060149	0.00404894	0.00403076	0.00411477	0.0041193	0.00408483	0.00408142	0.00400764
0.40958644	0	0	0	0	0	0	0	0	0	0	0	0	0	0	0	0	0	0	0	0	0	0	0	0	0	0	0	0	0	0	0	0	0	0	0	0	0	0	0	0	0	0	0	0	0	0	0	0	0	0	0	0	0	0	0	0	0	0	0.00544986	0.00555495	0.00554143	0.00430477	-0.00461333	-0.00461333	-0.00068851	0.00407942	0.00406204	0.00414329	0.00414768	0.0041148	0.0041112	0.0040382
0.4125331	0	0	0	0	0	0	0	0	0	0	0	0	0	0	0	0	0	0	0	0	0	0	0	0	0	0	0	0	0	0	0	0	0	0	0	0	0	0	0	0	0	0	0	0	0	0	0	0	0	0	0	0	0	0	0	0	0	0	0.00548266	0.00558695	0.00557436	0.00432986	-0.00459418	-0.00459418	-0.00078307	0.00411276	0.00409643	0.00417449	0.00417874	0.00414761	0.00414379	0.00407173
0.41547976	0	0	0	0	0	0	0	0	0	0	0	0	0	0	0	0	0	0	0	0	0	0	0	0	0	0	0	0	0	0	0	0	0	0	0	0	0	0	0	0	0	0	0	0	0	0	0	0	0	0	0	0	0	0	0	0	0	0	0.00551815	0.00562148	0.00560992	0.00435663	-0.00457007	-0.00457007	-0.00088335	0.00414891	0.00413342	0.00420804	0.00421207	0.00418287	0.00417881	0.00410787
0.41842643	0	0	0	0	0	0	0	0	0	0	0	0	0	0	0	0	0	0	0	0	0	0	0	0	0	0	0	0	0	0	0	0	0	0	0	0	0	0	0	0	0	0	0	0	0	0	0	0	0	0	0	0	0	0	0	0	0	0	0.00555595	0.00565818	0.00564766	0.00438467	-0.00454059	-0.00454059	-0.00098719	0.00418723	0.00417274	0.00424342	0.00424724	0.0042201	0.0042158	0.00414606
0.4213731	0	0	0	0	0	0	0	0	0	0	0	0	0	0	0	0	0	0	0	0	0	0	0	0	0	0	0	0	0	0	0	0	0	0	0	0	0	0	0	0	0	0	0	0	0	0	0	0	0	0	0	0	0	0	0	0	0	0	0.0055956	0.00569646	0.0056871	0.00441354	-0.00450548	-0.00450548	-0.0010922	0.00422717	0.00421373	0.00428017	0.00428376	0.00425878	0.00425425	0.00418604
0.42431976	0	0	0	0	0	0	0	0	0	0	0	0	0	0	0	0	0	0	0	0	0	0	0	0	0	0	0	0	0	0	0	0	0	0	0	0	0	0	0	0	0	0	0	0	0	0	0	0	0	0	0	0	0	0	0	0	0	0	0.00563662	0.0057358	0.00572767	0.00444275	-0.0044646	-0.0044646	-0.00119587	0.00426814	0.00425578	0.00431773	0.00432109	0.00429834	0.00429357	0.00422715
0.42726642	0	0	0	0	0	0	0	0	0	0	0	0	0	0	0	0	0	0	0	0	0	0	0	0	0	0	0	0	0	0	0	0	0	0	0	0	0	0	0	0	0	0	0	0	0	0	0	0	0	0	0	0	0	0	0	0	0	0	0.00567848	0.00577578	0.00576878	0.00447152	-0.00441797	-0.00441797	-0.00129577	0.00430948	0.00429822	0.00435555	0.00435865	0.00433814	0.00433319	0.00426878
0.43021309	0	0	0	0	0	0	0	0	0	0	0	0	0	0	0	0	0	0	0	0	0	0	0	0	0	0	0	0	0	0	0	0	0	0	0	0	0	0	0	0	0	0	0	0	0	0	0	0	0	0	0	0	0	0	0	0	0	0	0.00572058	0.00581572	0.00580983	0.00449993	-0.00436578	-0.00436578	-0.00138975	0.00435056	0.00434041	0.00439303	0.00439587	0.00437759	0.0043725	0.00431051
0.43315975	0	0	0	0	0	0	0	0	0	0	0	0	0	0	0	0	0	0	0	0	0	0	0	0	0	0	0	0	0	0	0	0	0	0	0	0	0	0	0	0	0	0	0	0	0	0	0	0	0	0	0	0	0	0	0	0	0	0	0.00576253	0.00585508	0.00585023	0.00452723	-0.00430836	-0.00430836	-0.001476	0.00439072	0.00438168	0.00442963	0.0044322	0.00441607	0.00441091	0.00435143
0.43610642	0	0	0	0	0	0	0	0	0	0	0	0	0	0	0	0	0	0	0	0	0	0	0	0	0	0	0	0	0	0	0	0	0	0	0	0	0	0	0	0	0	0	0	0	0	0	0	0	0	0	0	0	0	0	0	0	0	0	0.00580371	0.00589335	0.00588941	0.00455297	-0.00424619	-0.00424619	-0.00155324	0.00442937	0.0044214	0.0044648	0.00446712	0.00445303	0.00444787	0.00439116
0.43905308	0	0	0	0	0	0	0	0	0	0	0	0	0	0	0	0	0	0	0	0	0	0	0	0	0	0	0	0	0	0	0	0	0	0	0	0	0	0	0	0	0	0	0	0	0	0	0	0	0	0	0	0	0	0	0	0	0	0	0.00584367	0.00593002	0.00592686	0.00457684	-0.0041799	-0.0041799	-0.00162067	0.00446593	0.00445903	0.0044981	0.00450017	0.00448797	0.0044829	0.00442918
0.44199975	0	0	0	0	0	0	0	0	0	0	0	0	0	0	0	0	0	0	0	0	0	0	0	0	0	0	0	0	0	0	0	0	0	0	0	0	0	0	0	0	0	0	0	0	0	0	0	0	0	0	0	0	0	0	0	0	0	0	0.00588199	0.00596469	0.005962	0.00459841	-0.00411022	-0.00411022	-0.00167802	0.00449996	0.00449409	0.00452911	0.00453094	0.00452045	0.00451557	0.00446507
0.44494641	0	0	0	0	0	0	0	0	0	0	0	0	0	0	0	0	0	0	0	0	0	0	0	0	0	0	0	0	0	0	0	0	0	0	0	0	0	0	0	0	0	0	0	0	0	0	0	0	0	0	0	0	0	0	0	0	0	0	0.00591844	0.00599702	0.00599474	0.00461953	-0.00403797	-0.00403797	-0.00172549	0.00453107	0.00452619	0.00455753	0.00455913	0.00455014	0.00454554	0.00449846
0.44789308	0	0	0	0	0	0	0	0	0	0	0	0	0	0	0	0	0	0	0	0	0	0	0	0	0	0	0	0	0	0	0	0	0	0	0	0	0	0	0	0	0	0	0	0	0	0	0	0	0	0	0	0	0	0	0	0	0	0	0.00595249	0.00602674	0.0060247	0.00463565	-0.00396403	-0.00396403	-0.00176363	0.00455875	0.00455506	0.00458312	0.00458452	0.00457682	0.00457259	0.00452909
0.45083974	0	0	0	0	0	0	0	0	0	0	0	0	0	0	0	0	0	0	0	0	0	0	0	0	0	0	0	0	0	0	0	0	0	0	0	0	0	0	0	0	0	0	0	0	0	0	0	0	0	0	0	0	0	0	0	0	0	0	0.00598406	0.0060537	0.0060517	0.00464887	-0.00388927	-0.00388927	-0.00179326	0.00458336	0.00458039	0.00460573	0.00460695	0.00460035	0.00459657	0.00455678
0.45378641	0	0	0	0	0	0	0	0	0	0	0	0	0	0	0	0	0	0	0	0	0	0	0	0	0	0	0	0	0	0	0	0	0	0	0	0	0	0	0	0	0	0	0	0	0	0	0	0	0	0	0	0	0	0	0	0	0	0	0.00601289	0.00607776	0.00607569	0.00465909	-0.00381459	-0.00381459	-0.00181539	0.00460461	0.00460252	0.00462533	0.00462639	0.00462069	0.00461742	0.00458154
0.45673307	0	0	0	0	0	0	0	0	0	0	0	0	0	0	0	0	0	0	0	0	0	0	0	0	0	0	0	0	0	0	0	0	0	0	0	0	0	0	0	0	0	0	0	0	0	0	0	0	0	0	0	0	0	0	0	0	0	0	0.00603912	0.00609894	0.0060966	0.00466626	-0.0037408	-0.0037408	-0.00183109	0.00462254	0.00462131	0.00464191	0.00464284	0.0046379	0.00463517	0.00460311
0.45967974	0	0	0	0	0	0	0	0	0	0	0	0	0	0	0	0	0	0	0	0	0	0	0	0	0	0	0	0	0	0	0	0	0	0	0	0	0	0	0	0	0	0	0	0	0	0	0	0	0	0	0	0	0	0	0	0	0	0	0.00606264	0.00611727	0.00611469	0.00467036	-0.00366865	-0.00366865	-0.00184146	0.0046373	0.00463691	0.00465559	0.00465641	0.00465211	0.00464994	0.00462168
0.4626264	0	0	0	0	0	0	0	0	0	0	0	0	0	0	0	0	0	0	0	0	0	0	0	0	0	0	0	0	0	0	0	0	0	0	0	0	0	0	0	0	0	0	0	0	0	0	0	0	0	0	0	0	0	0	0	0	0	0	0.00608346	0.00613286	0.00613004	0.00467145	-0.00359875	-0.00359875	-0.00184754	0.0046491	0.00464954	0.00466649	0.00466723	0.00466351	0.00466189	0.00463737
0.46557307	0	0	0	0	0	0	0	0	0	0	0	0	0	0	0	0	0	0	0	0	0	0	0	0	0	0	0	0	0	0	0	0	0	0	0	0	0	0	0	0	0	0	0	0	0	0	0	0	0	0	0	0	0	0	0	0	0	0	0.00610166	0.00614588	0.00614286	0.00466959	-0.00353158	-0.00353158	-0.00185362	0.00465821	0.00465949	0.00467482	0.00467549	0.00467236	0.00467123	0.00465036
0.46851973	0	0	0	0	0	0	0	0	0	0	0	0	0	0	0	0	0	0	0	0	0	0	0	0	0	0	0	0	0	0	0	0	0	0	0	0	0	0	0	0	0	0	0	0	0	0	0	0	0	0	0	0	0	0	0	0	0	0	0.00611734	0.00615647	0.00615339	0.00466491	-0.00346746	-0.00346746	-0.00188558	0.00466494	0.00466705	0.00468079	0.00468141	0.00467891	0.00467821	0.00466084
0.4714664	0	0	0	0	0	0	0	0	0	0	0	0	0	0	0	0	0	0	0	0	0	0	0	0	0	0	0	0	0	0	0	0	0	0	0	0	0	0	0	0	0	0	0	0	0	0	0	0	0	0	0	0	0	0	0	0	0	0	0.00613064	0.00616492	0.00616191	0.00465761	-0.00340656	-0.00340656	-0.00191369	0.00466958	0.00467256	0.00468465	0.00468523	0.00468347	0.00468309	0.00466905
0.47441307	0	0	0	0	0	0	0	0	0	0	0	0	0	0	0	0	0	0	0	0	0	0	0	0	0	0	0	0	0	0	0	0	0	0	0	0	0	0	0	0	0	0	0	0	0	0	0	0	0	0	0	0	0	0	0	0	0	0	0.00614171	0.00617143	0.00616869	0.0046479	-0.00334894	-0.00334894	-0.00193813	0.00467246	0.00467632	0.00468664	0.00468718	0.00468631	0.00468615	0.00467524
0.47735973	0	0	0	0	0	0	0	0	0	0	0	0	0	0	0	0	0	0	0	0	0	0	0	0	0	0	0	0	0	0	0	0	0	0	0	0	0	0	0	0	0	0	0	0	0	0	0	0	0	0	0	0	0	0	0	0	0	0	0.00615053	0.00617624	0.00617397	0.00463607	-0.00329454	-0.00329454	-0.00195898	0.00467386	0.00467864	0.00468698	0.0046875	0.00468772	0.00468763	0.00467964
0.48030639	0	0	0	0	0	0	0	0	0	0	0	0	0	0	0	0	0	0	0	0	0	0	0	0	0	0	0	0	0	0	0	0	0	0	0	0	0	0	0	0	0	0	0	0	0	0	0	0	0	0	0	0	0	0	0	0	0	0	0.00615763	0.00617958	0.00617802	0.00462244	-0.00324326	-0.00324326	-0.00197641	0.00467405	0.00467979	0.00468593	0.00468642	0.00468794	0.00468778	0.0046825
0.48325306	0	0	0	0	0	0	0	0	0	0	0	0	0	0	0	0	0	0	0	0	0	0	0	0	0	0	0	0	0	0	0	0	0	0	0	0	0	0	0	0	0	0	0	0	0	0	0	0	0	0	0	0	0	0	0	0	0	0	0.00616303	0.00618193	0.00618104	0.00460736	-0.00323408	-0.00323408	-0.0019907	0.00467325	0.00468	0.00468368	0.00468415	0.00468719	0.00468683	0.00468406
0.48619973	0	0	0	0	0	0	0	0	0	0	0	0	0	0	0	0	0	0	0	0	0	0	0	0	0	0	0	0	0	0	0	0	0	0	0	0	0	0	0	0	0	0	0	0	0	0	0	0	0	0	0	0	0	0	0	0	0	0	0.00616694	0.00618309	0.00618324	0.00459123	-0.00325799	-0.00325799	-0.00200218	0.00467168	0.00467946	0.00468044	0.0046809	0.00468568	0.00468498	0.00468452
0.48914639	0	0	0	0	0	0	0	0	0	0	0	0	0	0	0	0	0	0	0	0	0	0	0	0	0	0	0	0	0	0	0	0	0	0	0	0	0	0	0	0	0	0	0	0	0	0	0	0	0	0	0	0	0	0	0	0	0	0	0.00616994	0.00618344	0.0061848	0.00457443	-0.00327968	-0.00327968	-0.00201126	0.00466949	0.00467835	0.0046764	0.00467683	0.00468357	0.0046824	0.00468411
0.49209306	0	0	0	0	0	0	0	0	0	0	0	0	0	0	0	0	0	0	0	0	0	0	0	0	0	0	0	0	0	0	0	0	0	0	0	0	0	0	0	0	0	0	0	0	0	0	0	0	0	0	0	0	0	0	0	0	0	0	0.00617246	0.00618317	0.00618579	0.00455734	-0.0032993	-0.0032993	-0.00201835	0.00466682	0.00467679	0.00467172	0.00467213	0.004681	0.00467925	0.004683
0.49503972	0	0	0	0	0	0	0	0	0	0	0	0	0	0	0	0	0	0	0	0	0	0	0	0	0	0	0	0	0	0	0	0	0	0	0	0	0	0	0	0	0	0	0	0	0	0	0	0	0	0	0	0	0	0	0	0	0	0	0.00617324	0.00618242	0.00618638	0.00454032	-0.00331701	-0.00331701	-0.00202391	0.00466376	0.00467486	0.00466655	0.00466694	0.00467807	0.00467566	0.00468135
0.49798639	0	0	0	0	0	0	0	0	0	0	0	0	0	0	0	0	0	0	0	0	0	0	0	0	0	0	0	0	0	0	0	0	0	0	0	0	0	0	0	0	0	0	0	0	0	0	0	0	0	0	0	0	0	0	0	0	0	0	0.00617329	0.00618132	0.00618666	0.0045237	-0.00333295	-0.00333295	-0.00202838	0.00466042	0.00467265	0.00466104	0.0046614	0.00467487	0.00467174	0.00467931
0.50093305	0	0	0	0	0	0	0	0	0	0	0	0	0	0	0	0	0	0	0	0	0	0	0	0	0	0	0	0	0	0	0	0	0	0	0	0	0	0	0	0	0	0	0	0	0	0	0	0	0	0	0	0	0	0	0	0	0	0	0.00617278	0.00617999	0.00618671	0.00450777	-0.00334721	-0.00334721	-0.00203214	0.00465683	0.0046702	0.00465532	0.00465566	0.00467147	0.00466759	0.004677
0.50387971	0	0	0	0	0	0	0	0	0	0	0	0	0	0	0	0	0	0	0	0	0	0	0	0	0	0	0	0	0	0	0	0	0	0	0	0	0	0	0	0	0	0	0	0	0	0	0	0	0	0	0	0	0	0	0	0	0	0	0.00617185	0.00617852	0.00618649	0.00449281	-0.00335985	-0.00335985	-0.00203555	0.00465306	0.00466753	0.00464951	0.00464984	0.00466795	0.0046633	0.00467453
0.50682638	0	0	0	0	0	0	0	0	0	0	0	0	0	0	0	0	0	0	0	0	0	0	0	0	0	0	0	0	0	0	0	0	0	0	0	0	0	0	0	0	0	0	0	0	0	0	0	0	0	0	0	0	0	0	0	0	0	0	0.00617063	0.00617698	0.00618617	0.00447905	-0.00337088	-0.00337088	-0.00203885	0.00464915	0.00466469	0.00464374	0.00464406	0.00466437	0.00465896	0.00467199
0.50977304	0	0	0	0	0	0	0	0	0	0	0	0	0	0	0	0	0	0	0	0	0	0	0	0	0	0	0	0	0	0	0	0	0	0	0	0	0	0	0	0	0	0	0	0	0	0	0	0	0	0	0	0	0	0	0	0	0	0	0.00616924	0.00617544	0.00618576	0.00446675	-0.00338024	-0.00338024	-0.00204217	0.00464514	0.00466169	0.00463815	0.00463848	0.00466079	0.00465467	0.00466947
0.51271971	0	0	0	0	0	0	0	0	0	0	0	0	0	0	0	0	0	0	0	0	0	0	0	0	0	0	0	0	0	0	0	0	0	0	0	0	0	0	0	0	0	0	0	0	0	0	0	0	0	0	0	0	0	0	0	0	0	0	0.00616775	0.00617397	0.00618528	0.00445618	-0.00338778	-0.00338778	-0.00204548	0.00464109	0.00465856	0.00463289	0.00463325	0.00465732	0.00465055	0.00466708
0.51566638	0	0	0	0	0	0	0	0	0	0	0	0	0	0	0	0	0	0	0	0	0	0	0	0	0	0	0	0	0	0	0	0	0	0	0	0	0	0	0	0	0	0	0	0	0	0	0	0	0	0	0	0	0	0	0	0	0	0	0.00616626	0.00617261	0.00618461	0.00444765	-0.00339325	-0.00339325	-0.00204855	0.00463706	0.00465537	0.00462815	0.00462856	0.00465407	0.00464676	0.00466491
0.51861304	0	0	0	0	0	0	0	0	0	0	0	0	0	0	0	0	0	0	0	0	0	0	0	0	0	0	0	0	0	0	0	0	0	0	0	0	0	0	0	0	0	0	0	0	0	0	0	0	0	0	0	0	0	0	0	0	0	0	0.00616483	0.00617144	0.00618405	0.00444159	-0.00339625	-0.00339625	-0.00205092	0.00463316	0.00465219	0.00462416	0.00462465	0.00465122	0.00464347	0.00466309
0.52155971	0	0	0	0	0	0	0	0	0	0	0	0	0	0	0	0	0	0	0	0	0	0	0	0	0	0	0	0	0	0	0	0	0	0	0	0	0	0	0	0	0	0	0	0	0	0	0	0	0	0	0	0	0	0	0	0	0	0	0.0061635	0.0061705	0.00618349	0.00443847	-0.00339623	-0.00339623	-0.0020519	0.0046295	0.00464911	0.00462118	0.00462179	0.00464895	0.00464091	0.00466178
0.52450637	0	0	0	0	0	0	0	0	0	0	0	0	0	0	0	0	0	0	0	0	0	0	0	0	0	0	0	0	0	0	0	0	0	0	0	0	0	0	0	0	0	0	0	0	0	0	0	0	0	0	0	0	0	0	0	0	0	0	0.00616231	0.00616982	0.00618295	0.00443827	-0.00339323	-0.00339323	-0.00205138	0.00462615	0.00464618	0.00461927	0.00462003	0.00464732	0.00463913	0.00466098
0.52745303	0	0	0	0	0	0	0	0	0	0	0	0	0	0	0	0	0	0	0	0	0	0	0	0	0	0	0	0	0	0	0	0	0	0	0	0	0	0	0	0	0	0	0	0	0	0	0	0	0	0	0	0	0	0	0	0	0	0	0.00616127	0.00616936	0.00618244	0.00444052	-0.00338787	-0.00338787	-0.00204985	0.0046231	0.00464339	0.00461827	0.00461921	0.00464619	0.00463799	0.00466057
0.5303997	0	0	0	0	0	0	0	0	0	0	0	0	0	0	0	0	0	0	0	0	0	0	0	0	0	0	0	0	0	0	0	0	0	0	0	0	0	0	0	0	0	0	0	0	0	0	0	0	0	0	0	0	0	0	0	0	0	0	0.00616038	0.0061691	0.00618198	0.00444484	-0.00338053	-0.00338053	-0.00204752	0.00462035	0.00464073	0.00461806	0.0046192	0.00464551	0.00463739	0.00466047
0.53334636	0	0	0	0	0	0	0	0	0	0	0	0	0	0	0	0	0	0	0	0	0	0	0	0	0	0	0	0	0	0	0	0	0	0	0	0	0	0	0	0	0	0	0	0	0	0	0	0	0	0	0	0	0	0	0	0	0	0	0.00615959	0.00616901	0.00618157	0.00445085	-0.00337157	-0.00337157	-0.00204455	0.00461789	0.00463821	0.00461851	0.00461986	0.00464517	0.00463723	0.00466057
0.53629303	0	0	0	0	0	0	0	0	0	0	0	0	0	0	0	0	0	0	0	0	0	0	0	0	0	0	0	0	0	0	0	0	0	0	0	0	0	0	0	0	0	0	0	0	0	0	0	0	0	0	0	0	0	0	0	0	0	0	0.00615889	0.00616904	0.00618121	0.00445819	-0.0033613	-0.0033613	-0.00204105	0.00461572	0.00463583	0.00461949	0.00462106	0.00464512	0.00463742	0.00466081
0.5392397	0	0	0	0	0	0	0	0	0	0	0	0	0	0	0	0	0	0	0	0	0	0	0	0	0	0	0	0	0	0	0	0	0	0	0	0	0	0	0	0	0	0	0	0	0	0	0	0	0	0	0	0	0	0	0	0	0	0	0.00615823	0.00616918	0.00618088	0.00446655	-0.00334998	-0.00334998	-0.00203706	0.00461383	0.00463359	0.0046209	0.00462269	0.0046453	0.00463787	0.00466112
0.54218636	0	0	0	0	0	0	0	0	0	0	0	0	0	0	0	0	0	0	0	0	0	0	0	0	0	0	0	0	0	0	0	0	0	0	0	0	0	0	0	0	0	0	0	0	0	0	0	0	0	0	0	0	0	0	0	0	0	0	0.00615758	0.00616939	0.00618058	0.0044757	-0.00333774	-0.00333774	-0.00203247	0.00461223	0.00463151	0.00462265	0.00462466	0.00464568	0.00463855	0.00466146
0.54513303	0	0	0	0	0	0	0	0	0	0	0	0	0	0	0	0	0	0	0	0	0	0	0	0	0	0	0	0	0	0	0	0	0	0	0	0	0	0	0	0	0	0	0	0	0	0	0	0	0	0	0	0	0	0	0	0	0	0	0.00615687	0.00616963	0.00618027	0.0044855	-0.00332459	-0.00332459	-0.00202706	0.00461093	0.00462963	0.00462471	0.00462693	0.00464625	0.00463944	0.00466181
0.54807969	0	0	0	0	0	0	0	0	0	0	0	0	0	0	0	0	0	0	0	0	0	0	0	0	0	0	0	0	0	0	0	0	0	0	0	0	0	0	0	0	0	0	0	0	0	0	0	0	0	0	0	0	0	0	0	0	0	0	0.00615604	0.00616984	0.0061799	0.00449584	-0.0033104	-0.0033104	-0.00202052	0.00460992	0.00462795	0.00462703	0.00462945	0.00464701	0.00464052	0.00466215
0.55102635	0	0	0	0	0	0	0	0	0	0	0	0	0	0	0	0	0	0	0	0	0	0	0	0	0	0	0	0	0	0	0	0	0	0	0	0	0	0	0	0	0	0	0	0	0	0	0	0	0	0	0	0	0	0	0	0	0	0	0.00615501	0.00616997	0.00617941	0.00450659	-0.00329512	-0.00329512	-0.00201263	0.00460916	0.00462646	0.00462954	0.00463216	0.00464792	0.00464174	0.00466242
0.55397302	0	0	0	0	0	0	0	0	0	0	0	0	0	0	0	0	0	0	0	0	0	0	0	0	0	0	0	0	0	0	0	0	0	0	0	0	0	0	0	0	0	0	0	0	0	0	0	0	0	0	0	0	0	0	0	0	0	0	0.00615369	0.00616996	0.00617876	0.00451749	-0.00327884	-0.00327884	-0.00200338	0.00460858	0.00462509	0.00463212	0.00463493	0.00464889	0.00464301	0.00466258
0.55691968	0	0	0	0	0	0	0	0	0	0	0	0	0	0	0	0	0	0	0	0	0	0	0	0	0	0	0	0	0	0	0	0	0	0	0	0	0	0	0	0	0	0	0	0	0	0	0	0	0	0	0	0	0	0	0	0	0	0	0.0061465	0.00616974	0.00617791	0.00452823	-0.00326193	-0.00326193	-0.00199306	0.0046081	0.0046238	0.00463463	0.00463761	0.00464984	0.00464421	0.00466254
0.55986635	0	0	0	0	0	0	0	0	0	0	0	0	0	0	0	0	0	0	0	0	0	0	0	0	0	0	0	0	0	0	0	0	0	0	0	0	0	0	0	0	0	0	0	0	0	0	0	0	0	0	0	0	0	0	0	0	0	0	0.00614462	0.00616932	0.0061769	0.00453842	-0.00324491	-0.00324491	-0.00198215	0.00460765	0.00462254	0.00463692	0.00464006	0.00465065	0.00464525	0.00466228
0.56281302	0	0	0	0	0	0	0	0	0	0	0	0	0	0	0	0	0	0	0	0	0	0	0	0	0	0	0	0	0	0	0	0	0	0	0	0	0	0	0	0	0	0	0	0	0	0	0	0	0	0	0	0	0	0	0	0	0	0	0.00614254	0.00616651	0.00617575	0.00454779	-0.00322834	-0.00322834	-0.0019712	0.00460719	0.0046213	0.00463891	0.00464219	0.00465128	0.00464607	0.00466179
0.56575968	0	0	0	0	0	0	0	0	0	0	0	0	0	0	0	0	0	0	0	0	0	0	0	0	0	0	0	0	0	0	0	0	0	0	0	0	0	0	0	0	0	0	0	0	0	0	0	0	0	0	0	0	0	0	0	0	0	0	0.00614038	0.00616403	0.00617453	0.00455618	-0.00321269	-0.00321269	-0.00196066	0.00460671	0.00462007	0.00464057	0.00464396	0.0046517	0.00464664	0.00466111
0.56870635	0	0	0	0	0	0	0	0	0	0	0	0	0	0	0	0	0	0	0	0	0	0	0	0	0	0	0	0	0	0	0	0	0	0	0	0	0	0	0	0	0	0	0	0	0	0	0	0	0	0	0	0	0	0	0	0	0	0	0.00613824	0.00616327	0.00617331	0.00456351	-0.00320217	-0.00320217	-0.00195089	0.00460621	0.00461889	0.00464189	0.00464539	0.00465194	0.00464698	0.0046603
0.57165301	0	0	0	0	0	0	0	0	0	0	0	0	0	0	0	0	0	0	0	0	0	0	0	0	0	0	0	0	0	0	0	0	0	0	0	0	0	0	0	0	0	0	0	0	0	0	0	0	0	0	0	0	0	0	0	0	0	0	0.0061362	0.00616249	0.00617215	0.0045698	-0.00322046	-0.00322046	-0.00194215	0.0046057	0.00461776	0.00464291	0.0046465	0.00465202	0.00464715	0.00465943
0.57459967	0	0	0	0	0	0	0	0	0	0	0	0	0	0	0	0	0	0	0	0	0	0	0	0	0	0	0	0	0	0	0	0	0	0	0	0	0	0	0	0	0	0	0	0	0	0	0	0	0	0	0	0	0	0	0	0	0	0	0.00613436	0.00616176	0.00617111	0.00457511	-0.00323563	-0.00323563	-0.00193467	0.00460521	0.0046167	0.00464368	0.00464734	0.00465197	0.00464715	0.00465854
0.57754634	0	0	0	0	0	0	0	0	0	0	0	0	0	0	0	0	0	0	0	0	0	0	0	0	0	0	0	0	0	0	0	0	0	0	0	0	0	0	0	0	0	0	0	0	0	0	0	0	0	0	0	0	0	0	0	0	0	0	0.00613279	0.00616115	0.00617027	0.00457949	-0.00324749	-0.00324749	-0.00192865	0.00460473	0.00461573	0.00464423	0.00464795	0.00465183	0.00464704	0.0046577
0.58049301	0	0	0	0	0	0	0	0	0	0	0	0	0	0	0	0	0	0	0	0	0	0	0	0	0	0	0	0	0	0	0	0	0	0	0	0	0	0	0	0	0	0	0	0	0	0	0	0	0	0	0	0	0	0	0	0	0	0	0.00613157	0.00616072	0.00616968	0.00458305	-0.00325585	-0.00325585	-0.00192423	0.00460429	0.00461485	0.0046446	0.00464837	0.00465162	0.00464684	0.00465696
0.58343967	0	0	0	0	0	0	0	0	0	0	0	0	0	0	0	0	0	0	0	0	0	0	0	0	0	0	0	0	0	0	0	0	0	0	0	0	0	0	0	0	0	0	0	0	0	0	0	0	0	0	0	0	0	0	0	0	0	0	0.00613074	0.00616052	0.00616938	0.00458587	-0.00326066	-0.00326066	-0.0019215	0.0046039	0.00461405	0.00464484	0.00464865	0.00465136	0.00464658	0.00465634
0.58638633	0	0	0	0	0	0	0	0	0	0	0	0	0	0	0	0	0	0	0	0	0	0	0	0	0	0	0	0	0	0	0	0	0	0	0	0	0	0	0	0	0	0	0	0	0	0	0	0	0	0	0	0	0	0	0	0	0	0	0.0061303	0.00616055	0.00616937	0.00458809	-0.00326214	-0.00326214	-0.00192035	0.00460354	0.00461334	0.00464498	0.00464882	0.00465107	0.00464627	0.00465585
0.589333	0	0	0	0	0	0	0	0	0	0	0	0	0	0	0	0	0	0	0	0	0	0	0	0	0	0	0	0	0	0	0	0	0	0	0	0	0	0	0	0	0	0	0	0	0	0	0	0	0	0	0	0	0	0	0	0	0	0	0.00613002	0.00616068	0.00616949	0.00459006	-0.00326215	-0.00326215	-0.00191984	0.00460321	0.00461266	0.00464507	0.00464896	0.00465077	0.00464594	0.00465542
