# Supplementary material for: Computational modelling of muscle fibre operating ranges in the hindlimb of a small ground bird (Eudromia elegans), with implications for modelling locomotion in extinct species
Source: PLoS Comput Biol. 2021 Apr 1;17(4):e1008843. doi: 10.1371/journal.pcbi.1008843 (PMC8016346; doi:10.1371/journal.pcbi.1008843)
Supplement: S1 Code. MATLAB code used for (a) processing raw forceplate data, (b) performing the tracking simulations, (c) performing the inverse simulation, and (d) performing the static simulations — (ZIP) [file pcbi.1008843.s007.zip › Inverse Simulation/Walking/MuscleAnalysis/Tinamou_Walk_Kinematics_MuscleAnalysis_MomentArm_R_ankle_rotation.sto]

MomentArm_R_ankle_rotation
version=1
nRows=201
nColumns=73
inDegrees=no

"This analysis gathers basic information about muscles during a simulation (e.g., forces, tendon lenghts, moment arms, etc)."
"Units are S.I. units (second, meters, Newtons, ...)"
Angles are in degrees.

endheader
time	L_IC	L_ILPR	L_ILPOa	L_ILPOp	L_AMB	L_FMTL	L_FMTI	L_FMTM	L_ILFB	L_FCLP	L_FCLA	L_FCM	L_IFE	L_ITCr	L_ITM	L_ITCaa	L_ITCap	L_ISF	L_OM	L_OL	L_CFP	L_PIFML	L_GL	L_GI	L_GM	L_FL	L_TCf	L_TCt	L_EDL	L_FDL	L_FHL	L_FP2	L_FPP2	L_FP3	L_FPP3	L_FP4	R_IC	R_ILPR	R_ILPOa	R_ILPOp	R_AMB	R_FMTL	R_FMTI	R_FMTM	R_ILFB	R_FCLP	R_FCLA	R_FCM	R_IFE	R_ITCr	R_ITM	R_ITCaa	R_ITCap	R_ISF	R_OM	R_OL	R_CFP	R_PIFML	R_GL	R_GI	R_GM	R_FL	R_TCf	R_TCt	R_EDL	R_FDL	R_FHL	R_FP2	R_FPP2	R_FP3	R_FPP3	R_FP4
0	0	0	0	0	0	0	0	0	0	0	0	0	0	0	0	0	0	0	0	0	0	0	0	0	0	0	0	0	0	0	0	0	0	0	0	0	0	0	0	0	0	0	0	0	0	0	0	0	0	0	0	0	0	0	0	0	0	0	-0.00074422	-0.00095806	-0.00102193	-0.0016188	-0.00074314	-0.00074314	-0.00087462	-0.00092255	-0.00070957	-0.0008709	-0.00086924	-0.00057317	-0.00068665	-0.00043697
0.00294666	0	0	0	0	0	0	0	0	0	0	0	0	0	0	0	0	0	0	0	0	0	0	0	0	0	0	0	0	0	0	0	0	0	0	0	0	0	0	0	0	0	0	0	0	0	0	0	0	0	0	0	0	0	0	0	0	0	0	-0.00062102	-0.00081459	-0.00087211	-0.00152723	-0.00068898	-0.00068898	-0.00085905	-0.0008548	-0.00065409	-0.00078334	-0.00078004	-0.0005012	-0.00060911	-0.00036067
0.00589333	0	0	0	0	0	0	0	0	0	0	0	0	0	0	0	0	0	0	0	0	0	0	0	0	0	0	0	0	0	0	0	0	0	0	0	0	0	0	0	0	0	0	0	0	0	0	0	0	0	0	0	0	0	0	0	0	0	0	-0.00049658	-0.00067129	-0.00072232	-0.00143189	-0.00063764	-0.00063764	-0.00084227	-0.00078514	-0.00059698	-0.00069381	-0.00068886	-0.00042788	-0.00052997	-0.00028292
0.00883999	0	0	0	0	0	0	0	0	0	0	0	0	0	0	0	0	0	0	0	0	0	0	0	0	0	0	0	0	0	0	0	0	0	0	0	0	0	0	0	0	0	0	0	0	0	0	0	0	0	0	0	0	0	0	0	0	0	0	-0.00037302	-0.00053042	-0.00057449	-0.00133564	-0.00059001	-0.00059001	-0.00082351	-0.0007148	-0.00053919	-0.00060412	-0.00059752	-0.0003545	-0.00045069	-0.0002051
0.01178666	0	0	0	0	0	0	0	0	0	0	0	0	0	0	0	0	0	0	0	0	0	0	0	0	0	0	0	0	0	0	0	0	0	0	0	0	0	0	0	0	0	0	0	0	0	0	0	0	0	0	0	0	0	0	0	0	0	0	-0.00025285	-0.00039467	-0.00043108	-0.00124178	-0.00054693	-0.00054693	-0.0008022	-0.00064541	-0.00048197	-0.00051638	-0.00050817	-0.00028262	-0.00037302	-0.00012887
0.01473332	0	0	0	0	0	0	0	0	0	0	0	0	0	0	0	0	0	0	0	0	0	0	0	0	0	0	0	0	0	0	0	0	0	0	0	0	0	0	0	0	0	0	0	0	0	0	0	0	0	0	0	0	0	0	0	0	0	0	-0.00013648	-0.00026451	-0.00028854	-0.00114945	-0.00050772	-0.00050772	-0.00077919	-0.00057738	-0.00042576	-0.00043083	-0.00042104	-0.00021264	-0.00029733	-0.0000547
0.01767999	0	0	0	0	0	0	0	0	0	0	0	0	0	0	0	0	0	0	0	0	0	0	0	0	0	0	0	0	0	0	0	0	0	0	0	0	0	0	0	0	0	0	0	0	0	0	0	0	0	0	0	0	0	0	0	0	0	0	-0.00002497	-0.000141	-0.00015762	-0.00105904	-0.00047202	-0.00047202	-0.00075509	-0.00051148	-0.00037121	-0.00034827	-0.00033695	-0.00014527	-0.00022436	0.00001656
0.02062666	0	0	0	0	0	0	0	0	0	0	0	0	0	0	0	0	0	0	0	0	0	0	0	0	0	0	0	0	0	0	0	0	0	0	0	0	0	0	0	0	0	0	0	0	0	0	0	0	0	0	0	0	0	0	0	0	0	0	0.00008072	-0.00002503	-0.00003472	-0.00097109	-0.00043956	-0.00043956	-0.0007305	-0.00044837	-0.00031893	-0.00026944	-0.00025666	-0.00008117	-0.00015483	0.00008422
0.02357332	0	0	0	0	0	0	0	0	0	0	0	0	0	0	0	0	0	0	0	0	0	0	0	0	0	0	0	0	0	0	0	0	0	0	0	0	0	0	0	0	0	0	0	0	0	0	0	0	0	0	0	0	0	0	0	0	0	0	0.00017978	0.00008271	0.00007925	-0.00088632	-0.00041015	-0.00041015	-0.00070597	-0.00038868	-0.00026944	-0.00019505	-0.00018089	-0.0000209	-0.00008936	0.00014767
0.02651998	0	0	0	0	0	0	0	0	0	0	0	0	0	0	0	0	0	0	0	0	0	0	0	0	0	0	0	0	0	0	0	0	0	0	0	0	0	0	0	0	0	0	0	0	0	0	0	0	0	0	0	0	0	0	0	0	0	0	0.00027146	0.00018167	0.00018366	-0.00080563	-0.00038367	-0.00038367	-0.00068198	-0.00033299	-0.00022323	-0.00012577	-0.00011031	0.00003504	-0.00002853	0.00020639
0.02946665	0	0	0	0	0	0	0	0	0	0	0	0	0	0	0	0	0	0	0	0	0	0	0	0	0	0	0	0	0	0	0	0	0	0	0	0	0	0	0	0	0	0	0	0	0	0	0	0	0	0	0	0	0	0	0	0	0	0	0.0003552	0.00027144	0.0002781	-0.00072993	-0.00036002	-0.00036002	-0.00065898	-0.00028176	-0.00018069	-0.00006213	-0.00004549	0.00008624	0.00002721	0.00026
0.03241331	0	0	0	0	0	0	0	0	0	0	0	0	0	0	0	0	0	0	0	0	0	0	0	0	0	0	0	0	0	0	0	0	0	0	0	0	0	0	0	0	0	0	0	0	0	0	0	0	0	0	0	0	0	0	0	0	0	0	0.00038235	0.00035187	0.00036243	-0.00066002	-0.00033912	-0.00033912	-0.00063734	-0.00023532	-0.00014211	-0.00000453	0.00001319	0.00013245	0.00007755	0.00030826
0.03535998	0	0	0	0	0	0	0	0	0	0	0	0	0	0	0	0	0	0	0	0	0	0	0	0	0	0	0	0	0	0	0	0	0	0	0	0	0	0	0	0	0	0	0	0	0	0	0	0	0	0	0	0	0	0	0	0	0	0	0.00044944	0.000423	0.00043676	-0.00059651	-0.00032086	-0.00032086	-0.00061739	-0.00019384	-0.00010764	0.00004685	0.00006552	0.00017356	0.00012235	0.0003511
0.03830665	0	0	0	0	0	0	0	0	0	0	0	0	0	0	0	0	0	0	0	0	0	0	0	0	0	0	0	0	0	0	0	0	0	0	0	0	0	0	0	0	0	0	0	0	0	0	0	0	0	0	0	0	0	0	0	0	0	0	0.00050821	0.0004851	0.00050143	-0.00053974	-0.0003051	-0.0003051	-0.00059937	-0.00015735	-0.0000773	0.000092	0.00011151	0.0002096	0.00016164	0.00038859
0.04125331	0	0	0	0	0	0	0	0	0	0	0	0	0	0	0	0	0	0	0	0	0	0	0	0	0	0	0	0	0	0	0	0	0	0	0	0	0	0	0	0	0	0	0	0	0	0	0	0	0	0	0	0	0	0	0	0	0	0	0.0005589	0.00049015	0.0005569	-0.00048985	-0.00029168	-0.00029168	-0.00058344	-0.00012574	-0.00005101	0.00013106	0.0001513	0.00024071	0.00019556	0.0004209
0.04419998	0	0	0	0	0	0	0	0	0	0	0	0	0	0	0	0	0	0	0	0	0	0	0	0	0	0	0	0	0	0	0	0	0	0	0	0	0	0	0	0	0	0	0	0	0	0	0	0	0	0	0	0	0	0	0	0	0	0	0.00060177	0.00053568	0.00060358	-0.0004469	-0.00028033	-0.00028033	-0.00056971	-0.00009888	-0.00002866	0.00016421	0.00018506	0.00026707	0.00022429	0.0004482
0.04714664	0	0	0	0	0	0	0	0	0	0	0	0	0	0	0	0	0	0	0	0	0	0	0	0	0	0	0	0	0	0	0	0	0	0	0	0	0	0	0	0	0	0	0	0	0	0	0	0	0	0	0	0	0	0	0	0	0	0	0.00063743	0.0005735	0.00064226	-0.00041057	-0.00027085	-0.00027085	-0.00055813	-0.0000764	-0.00000997	0.00019189	0.00021325	0.00028904	0.00024825	0.0004709
0.0500933	0	0	0	0	0	0	0	0	0	0	0	0	0	0	0	0	0	0	0	0	0	0	0	0	0	0	0	0	0	0	0	0	0	0	0	0	0	0	0	0	0	0	0	0	0	0	0	0	0	0	0	0	0	0	0	0	0	0	0.00066673	0.00060456	0.00067395	-0.00038028	-0.00026309	-0.00026309	-0.00054855	-0.00005787	0.00000544	0.00021469	0.00023647	0.00030712	0.00026795	0.00048955
0.05303997	0	0	0	0	0	0	0	0	0	0	0	0	0	0	0	0	0	0	0	0	0	0	0	0	0	0	0	0	0	0	0	0	0	0	0	0	0	0	0	0	0	0	0	0	0	0	0	0	0	0	0	0	0	0	0	0	0	0	0.0006904	0.00062964	0.00069948	-0.00035556	-0.00025849	-0.00025849	-0.00054075	-0.00004284	0.00001794	0.00023315	0.00025526	0.00032173	0.00028387	0.00050461
0.05598663	0	0	0	0	0	0	0	0	0	0	0	0	0	0	0	0	0	0	0	0	0	0	0	0	0	0	0	0	0	0	0	0	0	0	0	0	0	0	0	0	0	0	0	0	0	0	0	0	0	0	0	0	0	0	0	0	0	0	0.00070915	0.00064948	0.00071967	-0.00033584	-0.0002551	-0.0002551	-0.00053444	-0.00003088	0.00002789	0.00024781	0.00027019	0.00033334	0.00029653	0.00051653
0.0589333	0	0	0	0	0	0	0	0	0	0	0	0	0	0	0	0	0	0	0	0	0	0	0	0	0	0	0	0	0	0	0	0	0	0	0	0	0	0	0	0	0	0	0	0	0	0	0	0	0	0	0	0	0	0	0	0	0	0	0.00072378	0.00066489	0.00073538	-0.00032046	-0.00025223	-0.00025223	-0.00052931	-0.0000215	0.0000357	0.00025931	0.00028189	0.00034243	0.00030645	0.0005258
0.06187996	0	0	0	0	0	0	0	0	0	0	0	0	0	0	0	0	0	0	0	0	0	0	0	0	0	0	0	0	0	0	0	0	0	0	0	0	0	0	0	0	0	0	0	0	0	0	0	0	0	0	0	0	0	0	0	0	0	0	0.0007351	0.00067669	0.00074747	-0.00030867	-0.00024965	-0.00024965	-0.00052501	-0.00001416	0.0000418	0.00026827	0.00029101	0.00034951	0.00031422	0.00053291
0.06482663	0	0	0	0	0	0	0	0	0	0	0	0	0	0	0	0	0	0	0	0	0	0	0	0	0	0	0	0	0	0	0	0	0	0	0	0	0	0	0	0	0	0	0	0	0	0	0	0	0	0	0	0	0	0	0	0	0	0	0.00074393	0.00068577	0.00075684	-0.00029966	-0.00024716	-0.00024716	-0.0005212	-0.00000834	0.00004665	0.00027535	0.00029824	0.00035512	0.0003204	0.00053841
0.06777329	0	0	0	0	0	0	0	0	0	0	0	0	0	0	0	0	0	0	0	0	0	0	0	0	0	0	0	0	0	0	0	0	0	0	0	0	0	0	0	0	0	0	0	0	0	0	0	0	0	0	0	0	0	0	0	0	0	0	0.00075113	0.00069296	0.00076438	-0.00029261	-0.00024454	-0.00024454	-0.00051754	-0.0000035	0.00005069	0.00028122	0.00030422	0.00035976	0.00032557	0.0005428
0.07071996	0	0	0	0	0	0	0	0	0	0	0	0	0	0	0	0	0	0	0	0	0	0	0	0	0	0	0	0	0	0	0	0	0	0	0	0	0	0	0	0	0	0	0	0	0	0	0	0	0	0	0	0	0	0	0	0	0	0	0.00075747	0.00069909	0.00077093	-0.00028675	-0.00024159	-0.00024159	-0.0005137	0.00000085	0.00005433	0.0002865	0.0003096	0.00036393	0.00033027	0.00054658
0.07366662	0	0	0	0	0	0	0	0	0	0	0	0	0	0	0	0	0	0	0	0	0	0	0	0	0	0	0	0	0	0	0	0	0	0	0	0	0	0	0	0	0	0	0	0	0	0	0	0	0	0	0	0	0	0	0	0	0	0	0.00076369	0.00070491	0.00077725	-0.00028131	-0.00023815	-0.00023815	-0.0005094	0.00000517	0.00005796	0.00029174	0.00031494	0.00036807	0.00033499	0.00055021
0.07661329	0	0	0	0	0	0	0	0	0	0	0	0	0	0	0	0	0	0	0	0	0	0	0	0	0	0	0	0	0	0	0	0	0	0	0	0	0	0	0	0	0	0	0	0	0	0	0	0	0	0	0	0	0	0	0	0	0	0	0.00077043	0.00071109	0.00078402	-0.00027563	-0.00023407	-0.00023407	-0.00050439	0.00000986	0.0000619	0.00029744	0.00032078	0.00037259	0.00034017	0.0005541
0.07955996	0	0	0	0	0	0	0	0	0	0	0	0	0	0	0	0	0	0	0	0	0	0	0	0	0	0	0	0	0	0	0	0	0	0	0	0	0	0	0	0	0	0	0	0	0	0	0	0	0	0	0	0	0	0	0	0	0	0	0.00077824	0.0007182	0.00079181	-0.00026913	-0.00022926	-0.00022926	-0.00049848	0.00001526	0.00006645	0.00030404	0.00032752	0.0003778	0.00034615	0.00055859
0.08250662	0	0	0	0	0	0	0	0	0	0	0	0	0	0	0	0	0	0	0	0	0	0	0	0	0	0	0	0	0	0	0	0	0	0	0	0	0	0	0	0	0	0	0	0	0	0	0	0	0	0	0	0	0	0	0	0	0	0	0.00078753	0.00072668	0.00080104	-0.00026132	-0.00022364	-0.00022364	-0.00049151	0.00002162	0.00007181	0.00031185	0.0003355	0.00038397	0.00035323	0.00056396
0.08545329	0	0	0	0	0	0	0	0	0	0	0	0	0	0	0	0	0	0	0	0	0	0	0	0	0	0	0	0	0	0	0	0	0	0	0	0	0	0	0	0	0	0	0	0	0	0	0	0	0	0	0	0	0	0	0	0	0	0	0.00079862	0.00073685	0.00081649	-0.00025184	-0.00021721	-0.00021721	-0.0004834	0.00002911	0.00007812	0.00032111	0.00034496	0.00039126	0.00036159	0.00057041
0.08839995	0	0	0	0	0	0	0	0	0	0	0	0	0	0	0	0	0	0	0	0	0	0	0	0	0	0	0	0	0	0	0	0	0	0	0	0	0	0	0	0	0	0	0	0	0	0	0	0	0	0	0	0	0	0	0	0	0	0	0.00081169	0.00074888	0.00082919	-0.00024043	-0.00020996	-0.00020996	-0.00047411	0.00003782	0.00008546	0.00033193	0.00035603	0.00039978	0.00037134	0.00057805
0.09134662	0	0	0	0	0	0	0	0	0	0	0	0	0	0	0	0	0	0	0	0	0	0	0	0	0	0	0	0	0	0	0	0	0	0	0	0	0	0	0	0	0	0	0	0	0	0	0	0	0	0	0	0	0	0	0	0	0	0	0.00082678	0.00076292	0.00084383	-0.00022696	-0.00020194	-0.00020194	-0.00046365	0.00004778	0.00009385	0.00034437	0.00036874	0.00040956	0.00038249	0.00058693
0.09429328	0	0	0	0	0	0	0	0	0	0	0	0	0	0	0	0	0	0	0	0	0	0	0	0	0	0	0	0	0	0	0	0	0	0	0	0	0	0	0	0	0	0	0	0	0	0	0	0	0	0	0	0	0	0	0	0	0	0	0.00084385	0.00077878	0.00086031	-0.0002114	-0.00019325	-0.00019325	-0.00045209	0.00005892	0.00010324	0.00035836	0.00038305	0.00042053	0.00039501	0.00059703
0.09723994	0	0	0	0	0	0	0	0	0	0	0	0	0	0	0	0	0	0	0	0	0	0	0	0	0	0	0	0	0	0	0	0	0	0	0	0	0	0	0	0	0	0	0	0	0	0	0	0	0	0	0	0	0	0	0	0	0	0	0.00086274	0.00079639	0.00087848	-0.00019382	-0.00018397	-0.00018397	-0.00043953	0.00007113	0.00011353	0.00037379	0.00039881	0.0004326	0.00040875	0.00060826
0.10018661	0	0	0	0	0	0	0	0	0	0	0	0	0	0	0	0	0	0	0	0	0	0	0	0	0	0	0	0	0	0	0	0	0	0	0	0	0	0	0	0	0	0	0	0	0	0	0	0	0	0	0	0	0	0	0	0	0	0	0.00088321	0.0008155	0.00089806	-0.00017442	-0.00017425	-0.00017425	-0.0004261	0.00008425	0.00012459	0.00039043	0.00041583	0.0004456	0.00042354	0.00062046
0.10313327	0	0	0	0	0	0	0	0	0	0	0	0	0	0	0	0	0	0	0	0	0	0	0	0	0	0	0	0	0	0	0	0	0	0	0	0	0	0	0	0	0	0	0	0	0	0	0	0	0	0	0	0	0	0	0	0	0	0	0.00090493	0.00083579	0.00091871	-0.00015349	-0.00016419	-0.00016419	-0.00041196	0.00009804	0.00013622	0.00040804	0.00043384	0.00045932	0.00043915	0.00063343
0.10607994	0	0	0	0	0	0	0	0	0	0	0	0	0	0	0	0	0	0	0	0	0	0	0	0	0	0	0	0	0	0	0	0	0	0	0	0	0	0	0	0	0	0	0	0	0	0	0	0	0	0	0	0	0	0	0	0	0	0	0.00092751	0.00085688	0.00094004	-0.00013138	-0.00015395	-0.00015395	-0.00039731	0.00011228	0.00014823	0.0004263	0.00045252	0.00047352	0.0004553	0.00064694
0.1090266	0	0	0	0	0	0	0	0	0	0	0	0	0	0	0	0	0	0	0	0	0	0	0	0	0	0	0	0	0	0	0	0	0	0	0	0	0	0	0	0	0	0	0	0	0	0	0	0	0	0	0	0	0	0	0	0	0	0	0.00095054	0.00087834	0.00096163	-0.00010852	-0.00014366	-0.00014366	-0.00038235	0.00012669	0.00016039	0.00044489	0.00047153	0.00048794	0.0004717	0.00066071
0.11197327	0	0	0	0	0	0	0	0	0	0	0	0	0	0	0	0	0	0	0	0	0	0	0	0	0	0	0	0	0	0	0	0	0	0	0	0	0	0	0	0	0	0	0	0	0	0	0	0	0	0	0	0	0	0	0	0	0	0	0.00097359	0.00089977	0.00098305	-0.00008535	-0.00013346	-0.00013346	-0.00036727	0.00014101	0.00017248	0.00046348	0.00049055	0.00050231	0.00048807	0.0006745
0.11491994	0	0	0	0	0	0	0	0	0	0	0	0	0	0	0	0	0	0	0	0	0	0	0	0	0	0	0	0	0	0	0	0	0	0	0	0	0	0	0	0	0	0	0	0	0	0	0	0	0	0	0	0	0	0	0	0	0	0	0.00099625	0.00092075	0.00100392	-0.00006232	-0.00012345	-0.00012345	-0.00035227	0.000155	0.00018429	0.00048173	0.00050923	0.0005164	0.00050413	0.00068804
0.1178666	0	0	0	0	0	0	0	0	0	0	0	0	0	0	0	0	0	0	0	0	0	0	0	0	0	0	0	0	0	0	0	0	0	0	0	0	0	0	0	0	0	0	0	0	0	0	0	0	0	0	0	0	0	0	0	0	0	0	0.00101814	0.00094091	0.00102387	-0.00003985	-0.00011375	-0.00011375	-0.00033757	0.00016843	0.00019563	0.00049937	0.00052728	0.00052997	0.00051963	0.00070109
0.12081326	0	0	0	0	0	0	0	0	0	0	0	0	0	0	0	0	0	0	0	0	0	0	0	0	0	0	0	0	0	0	0	0	0	0	0	0	0	0	0	0	0	0	0	0	0	0	0	0	0	0	0	0	0	0	0	0	0	0	0.00103893	0.00096477	0.00104259	-0.00001834	-0.00010445	-0.00010445	-0.00032333	0.00018111	0.00020634	0.00051613	0.00054444	0.00054282	0.00053435	0.00071345
0.12375993	0	0	0	0	0	0	0	0	0	0	0	0	0	0	0	0	0	0	0	0	0	0	0	0	0	0	0	0	0	0	0	0	0	0	0	0	0	0	0	0	0	0	0	0	0	0	0	0	0	0	0	0	0	0	0	0	0	0	0.00105835	0.00098225	0.00105984	0.00000189	-0.00009563	-0.00009563	-0.00030971	0.00019288	0.0002163	0.0005318	0.0005605	0.00055482	0.00054811	0.00072497
0.1267066	0	0	0	0	0	0	0	0	0	0	0	0	0	0	0	0	0	0	0	0	0	0	0	0	0	0	0	0	0	0	0	0	0	0	0	0	0	0	0	0	0	0	0	0	0	0	0	0	0	0	0	0	0	0	0	0	0	0	0.00107619	0.00099815	0.00107546	0.00002058	-0.00008732	-0.00008732	-0.00029684	0.00020364	0.0002254	0.00054624	0.00057529	0.00056583	0.00056079	0.00073552
0.12965326	0	0	0	0	0	0	0	0	0	0	0	0	0	0	0	0	0	0	0	0	0	0	0	0	0	0	0	0	0	0	0	0	0	0	0	0	0	0	0	0	0	0	0	0	0	0	0	0	0	0	0	0	0	0	0	0	0	0	0.00109234	0.00101234	0.00109291	0.00003754	-0.00007956	-0.00007956	-0.00028481	0.00021332	0.0002336	0.00055935	0.00058873	0.00057579	0.0005723	0.00074502
0.13259992	0	0	0	0	0	0	0	0	0	0	0	0	0	0	0	0	0	0	0	0	0	0	0	0	0	0	0	0	0	0	0	0	0	0	0	0	0	0	0	0	0	0	0	0	0	0	0	0	0	0	0	0	0	0	0	0	0	0	0.00110673	0.00102477	0.00110455	0.00005268	-0.00007236	-0.00007236	-0.00027368	0.0002219	0.00024087	0.00057108	0.00060076	0.00058467	0.00058263	0.00075344
0.13554659	0	0	0	0	0	0	0	0	0	0	0	0	0	0	0	0	0	0	0	0	0	0	0	0	0	0	0	0	0	0	0	0	0	0	0	0	0	0	0	0	0	0	0	0	0	0	0	0	0	0	0	0	0	0	0	0	0	0	0.001124	0.00103546	0.00111449	0.00006599	-0.0000657	-0.0000657	-0.00026346	0.0002294	0.00024723	0.00058144	0.0006114	0.00059249	0.00059177	0.00076079
0.13849325	0	0	0	0	0	0	0	0	0	0	0	0	0	0	0	0	0	0	0	0	0	0	0	0	0	0	0	0	0	0	0	0	0	0	0	0	0	0	0	0	0	0	0	0	0	0	0	0	0	0	0	0	0	0	0	0	0	0	0.00113491	0.00104453	0.00112283	0.00007753	-0.00005957	-0.00005957	-0.00025415	0.00023588	0.00025274	0.00059051	0.00062071	0.0005993	0.00059979	0.00076714
0.14143992	0	0	0	0	0	0	0	0	0	0	0	0	0	0	0	0	0	0	0	0	0	0	0	0	0	0	0	0	0	0	0	0	0	0	0	0	0	0	0	0	0	0	0	0	0	0	0	0	0	0	0	0	0	0	0	0	0	0	0.00114433	0.00105214	0.00112975	0.00008748	-0.00005392	-0.00005392	-0.00024569	0.00024145	0.00025748	0.00059841	0.00062883	0.00060521	0.0006068	0.00077259
0.14438659	0	0	0	0	0	0	0	0	0	0	0	0	0	0	0	0	0	0	0	0	0	0	0	0	0	0	0	0	0	0	0	0	0	0	0	0	0	0	0	0	0	0	0	0	0	0	0	0	0	0	0	0	0	0	0	0	0	0	0.00115248	0.00105852	0.00113549	0.00009605	-0.00004874	-0.00004874	-0.00023802	0.00024625	0.00026157	0.0006053	0.00063591	0.00061034	0.00061293	0.00077726
0.14733325	0	0	0	0	0	0	0	0	0	0	0	0	0	0	0	0	0	0	0	0	0	0	0	0	0	0	0	0	0	0	0	0	0	0	0	0	0	0	0	0	0	0	0	0	0	0	0	0	0	0	0	0	0	0	0	0	0	0	0.00115959	0.00106394	0.0011403	0.00010354	-0.00004396	-0.00004396	-0.00023102	0.00025042	0.00026513	0.00061137	0.00064216	0.00061484	0.00061835	0.00078133
0.15027992	0	0	0	0	0	0	0	0	0	0	0	0	0	0	0	0	0	0	0	0	0	0	0	0	0	0	0	0	0	0	0	0	0	0	0	0	0	0	0	0	0	0	0	0	0	0	0	0	0	0	0	0	0	0	0	0	0	0	0.00116595	0.0010687	0.00114448	0.00011025	-0.00003956	-0.00003956	-0.00022461	0.00025413	0.0002683	0.00061683	0.00064778	0.00061887	0.00062323	0.00078495
0.15322658	0	0	0	0	0	0	0	0	0	0	0	0	0	0	0	0	0	0	0	0	0	0	0	0	0	0	0	0	0	0	0	0	0	0	0	0	0	0	0	0	0	0	0	0	0	0	0	0	0	0	0	0	0	0	0	0	0	0	0.00117183	0.00107307	0.0011483	0.00011648	-0.0000355	-0.0000355	-0.00021867	0.00025755	0.00027121	0.00062187	0.00065296	0.00062259	0.00062773	0.00078829
0.15617325	0	0	0	0	0	0	0	0	0	0	0	0	0	0	0	0	0	0	0	0	0	0	0	0	0	0	0	0	0	0	0	0	0	0	0	0	0	0	0	0	0	0	0	0	0	0	0	0	0	0	0	0	0	0	0	0	0	0	0.00117746	0.00107734	0.00115204	0.00012253	-0.00003175	-0.00003175	-0.00021312	0.00026081	0.000274	0.00062667	0.00065791	0.00062614	0.00063201	0.00079151
0.15911991	0	0	0	0	0	0	0	0	0	0	0	0	0	0	0	0	0	0	0	0	0	0	0	0	0	0	0	0	0	0	0	0	0	0	0	0	0	0	0	0	0	0	0	0	0	0	0	0	0	0	0	0	0	0	0	0	0	0	0.00118307	0.00108173	0.00115592	0.00012864	-0.0000283	-0.0000283	-0.00020787	0.00026405	0.00027675	0.0006314	0.00066277	0.00062964	0.00063619	0.00079473
0.16206657	0	0	0	0	0	0	0	0	0	0	0	0	0	0	0	0	0	0	0	0	0	0	0	0	0	0	0	0	0	0	0	0	0	0	0	0	0	0	0	0	0	0	0	0	0	0	0	0	0	0	0	0	0	0	0	0	0	0	0.00118882	0.00108643	0.00116012	0.000135	-0.00002515	-0.00002515	-0.00020287	0.00026736	0.00027956	0.00063617	0.00066767	0.00063318	0.00064039	0.00079807
0.16501324	0	0	0	0	0	0	0	0	0	0	0	0	0	0	0	0	0	0	0	0	0	0	0	0	0	0	0	0	0	0	0	0	0	0	0	0	0	0	0	0	0	0	0	0	0	0	0	0	0	0	0	0	0	0	0	0	0	0	0.00119481	0.00109157	0.00116478	0.00014174	-0.00002231	-0.00002231	-0.0001981	0.0002708	0.00028248	0.00064105	0.00067268	0.00063682	0.00064464	0.00080158
0.1679599	0	0	0	0	0	0	0	0	0	0	0	0	0	0	0	0	0	0	0	0	0	0	0	0	0	0	0	0	0	0	0	0	0	0	0	0	0	0	0	0	0	0	0	0	0	0	0	0	0	0	0	0	0	0	0	0	0	0	0.00120111	0.00109722	0.00116996	0.00014892	-0.0000198	-0.0000198	-0.00019355	0.00027441	0.00028554	0.00064608	0.00067784	0.00064059	0.00064899	0.00080531
0.17090657	0	0	0	0	0	0	0	0	0	0	0	0	0	0	0	0	0	0	0	0	0	0	0	0	0	0	0	0	0	0	0	0	0	0	0	0	0	0	0	0	0	0	0	0	0	0	0	0	0	0	0	0	0	0	0	0	0	0	0.0012077	0.00110339	0.00117569	0.00015652	-0.00001765	-0.00001765	-0.00018925	0.00027818	0.00028872	0.00065124	0.00068313	0.00064448	0.00065342	0.00080924
0.17385323	0	0	0	0	0	0	0	0	0	0	0	0	0	0	0	0	0	0	0	0	0	0	0	0	0	0	0	0	0	0	0	0	0	0	0	0	0	0	0	0	0	0	0	0	0	0	0	0	0	0	0	0	0	0	0	0	0	0	0.00121451	0.00111001	0.00118191	0.00016445	-0.0000159	-0.0000159	-0.00018525	0.00028207	0.00029199	0.00065647	0.00068849	0.00064845	0.00065787	0.00081333
0.1767999	0	0	0	0	0	0	0	0	0	0	0	0	0	0	0	0	0	0	0	0	0	0	0	0	0	0	0	0	0	0	0	0	0	0	0	0	0	0	0	0	0	0	0	0	0	0	0	0	0	0	0	0	0	0	0	0	0	0	0.00122143	0.00111699	0.00118852	0.00017257	-0.00001459	-0.00001459	-0.00018162	0.00028601	0.0002953	0.00066169	0.00069383	0.00065243	0.00066227	0.00081752
0.17974656	0	0	0	0	0	0	0	0	0	0	0	0	0	0	0	0	0	0	0	0	0	0	0	0	0	0	0	0	0	0	0	0	0	0	0	0	0	0	0	0	0	0	0	0	0	0	0	0	0	0	0	0	0	0	0	0	0	0	0.0012283	0.00112416	0.00119538	0.00018068	-0.00001376	-0.00001376	-0.00017845	0.0002899	0.00029857	0.00066676	0.00069901	0.00065632	0.00066651	0.0008217
0.18269323	0	0	0	0	0	0	0	0	0	0	0	0	0	0	0	0	0	0	0	0	0	0	0	0	0	0	0	0	0	0	0	0	0	0	0	0	0	0	0	0	0	0	0	0	0	0	0	0	0	0	0	0	0	0	0	0	0	0	0.00123493	0.00113133	0.00120231	0.00018855	-0.00001345	-0.00001345	-0.00017583	0.00029365	0.00030171	0.00067154	0.00070389	0.00066002	0.00067047	0.00082577
0.18563989	0	0	0	0	0	0	0	0	0	0	0	0	0	0	0	0	0	0	0	0	0	0	0	0	0	0	0	0	0	0	0	0	0	0	0	0	0	0	0	0	0	0	0	0	0	0	0	0	0	0	0	0	0	0	0	0	0	0	0.00124111	0.00113828	0.0012091	0.0001959	-0.00001367	-0.00001367	-0.00017385	0.00029712	0.00030461	0.00067588	0.00070832	0.0006634	0.00067402	0.00082958
0.18858656	0	0	0	0	0	0	0	0	0	0	0	0	0	0	0	0	0	0	0	0	0	0	0	0	0	0	0	0	0	0	0	0	0	0	0	0	0	0	0	0	0	0	0	0	0	0	0	0	0	0	0	0	0	0	0	0	0	0	0.00124663	0.00114479	0.00121554	0.00020248	-0.00001445	-0.00001445	-0.00017259	0.00030021	0.00030718	0.00067963	0.00071214	0.00066635	0.00067705	0.00083303
0.19153323	0	0	0	0	0	0	0	0	0	0	0	0	0	0	0	0	0	0	0	0	0	0	0	0	0	0	0	0	0	0	0	0	0	0	0	0	0	0	0	0	0	0	0	0	0	0	0	0	0	0	0	0	0	0	0	0	0	0	0.00125132	0.00115064	0.00122141	0.00020807	-0.00001578	-0.00001578	-0.00017213	0.00030279	0.00030933	0.00068265	0.0007152	0.00066877	0.00067943	0.00083599
0.19447989	0	0	0	0	0	0	0	0	0	0	0	0	0	0	0	0	0	0	0	0	0	0	0	0	0	0	0	0	0	0	0	0	0	0	0	0	0	0	0	0	0	0	0	0	0	0	0	0	0	0	0	0	0	0	0	0	0	0	0.00125499	0.00115564	0.00122652	0.00021245	-0.00001764	-0.00001764	-0.00017249	0.00030478	0.00031097	0.00068482	0.0007174	0.00067056	0.00068108	0.00083836
0.19742656	0	0	0	0	0	0	0	0	0	0	0	0	0	0	0	0	0	0	0	0	0	0	0	0	0	0	0	0	0	0	0	0	0	0	0	0	0	0	0	0	0	0	0	0	0	0	0	0	0	0	0	0	0	0	0	0	0	0	0.00125752	0.00115961	0.00123068	0.00021544	-0.00001999	-0.00001999	-0.00017368	0.00030608	0.00031203	0.00068606	0.00071864	0.00067165	0.00068192	0.00084004
0.20037322	0	0	0	0	0	0	0	0	0	0	0	0	0	0	0	0	0	0	0	0	0	0	0	0	0	0	0	0	0	0	0	0	0	0	0	0	0	0	0	0	0	0	0	0	0	0	0	0	0	0	0	0	0	0	0	0	0	0	0.00125879	0.00116239	0.00123375	0.00021692	-0.00002276	-0.00002276	-0.00017569	0.00030663	0.00031247	0.0006863	0.00071886	0.00067198	0.0006819	0.00084099
0.20331989	0	0	0	0	0	0	0	0	0	0	0	0	0	0	0	0	0	0	0	0	0	0	0	0	0	0	0	0	0	0	0	0	0	0	0	0	0	0	0	0	0	0	0	0	0	0	0	0	0	0	0	0	0	0	0	0	0	0	0.00125874	0.00116387	0.00123559	0.0002168	-0.00002591	-0.00002591	-0.00017848	0.00030641	0.00031225	0.0006855	0.00071802	0.00067154	0.00068102	0.00084113
0.20626655	0	0	0	0	0	0	0	0	0	0	0	0	0	0	0	0	0	0	0	0	0	0	0	0	0	0	0	0	0	0	0	0	0	0	0	0	0	0	0	0	0	0	0	0	0	0	0	0	0	0	0	0	0	0	0	0	0	0	0.00125731	0.00116394	0.00123609	0.00021506	-0.00002932	-0.00002932	-0.00018197	0.00030538	0.00031135	0.00068367	0.00071612	0.0006703	0.00067926	0.00084045
0.20921322	0	0	0	0	0	0	0	0	0	0	0	0	0	0	0	0	0	0	0	0	0	0	0	0	0	0	0	0	0	0	0	0	0	0	0	0	0	0	0	0	0	0	0	0	0	0	0	0	0	0	0	0	0	0	0	0	0	0	0.00125449	0.00116252	0.00123514	0.00021169	-0.00003283	-0.00003283	-0.00018607	0.00030355	0.00030979	0.00068082	0.00071318	0.00066827	0.00067665	0.00083892
0.21215988	0	0	0	0	0	0	0	0	0	0	0	0	0	0	0	0	0	0	0	0	0	0	0	0	0	0	0	0	0	0	0	0	0	0	0	0	0	0	0	0	0	0	0	0	0	0	0	0	0	0	0	0	0	0	0	0	0	0	0.00125026	0.00115953	0.00123264	0.00020671	-0.00003628	-0.00003628	-0.00019069	0.00030094	0.00030757	0.00067699	0.00070924	0.00066547	0.00067323	0.00083653
0.21510655	0	0	0	0	0	0	0	0	0	0	0	0	0	0	0	0	0	0	0	0	0	0	0	0	0	0	0	0	0	0	0	0	0	0	0	0	0	0	0	0	0	0	0	0	0	0	0	0	0	0	0	0	0	0	0	0	0	0	0.0012446	0.00115491	0.00122852	0.00020018	-0.00003951	-0.00003951	-0.00019572	0.00029757	0.00030471	0.0006722	0.00070433	0.00066193	0.00066904	0.00083327
0.21805321	0	0	0	0	0	0	0	0	0	0	0	0	0	0	0	0	0	0	0	0	0	0	0	0	0	0	0	0	0	0	0	0	0	0	0	0	0	0	0	0	0	0	0	0	0	0	0	0	0	0	0	0	0	0	0	0	0	0	0.00123305	0.00114859	0.0012227	0.00019217	-0.00004232	-0.00004232	-0.00020109	0.00029348	0.00030125	0.00066654	0.00069851	0.00065768	0.00066413	0.00082914
0.22099988	0	0	0	0	0	0	0	0	0	0	0	0	0	0	0	0	0	0	0	0	0	0	0	0	0	0	0	0	0	0	0	0	0	0	0	0	0	0	0	0	0	0	0	0	0	0	0	0	0	0	0	0	0	0	0	0	0	0	0.00122457	0.00114059	0.00121517	0.00018285	-0.00004457	-0.00004457	-0.00020672	0.00028876	0.00029726	0.00066008	0.00069189	0.00065279	0.0006586	0.00082416
0.22394654	0	0	0	0	0	0	0	0	0	0	0	0	0	0	0	0	0	0	0	0	0	0	0	0	0	0	0	0	0	0	0	0	0	0	0	0	0	0	0	0	0	0	0	0	0	0	0	0	0	0	0	0	0	0	0	0	0	0	0.00121504	0.00113124	0.00120625	0.00017267	-0.00004635	-0.00004635	-0.00021246	0.00028363	0.00029292	0.0006531	0.00068473	0.00064746	0.00065265	0.00081854
0.22689321	0	0	0	0	0	0	0	0	0	0	0	0	0	0	0	0	0	0	0	0	0	0	0	0	0	0	0	0	0	0	0	0	0	0	0	0	0	0	0	0	0	0	0	0	0	0	0	0	0	0	0	0	0	0	0	0	0	0	0.0012091	0.00112065	0.00119603	0.00016173	-0.0000475	-0.0000475	-0.00021819	0.00027815	0.00028829	0.00064568	0.00067712	0.00064177	0.00064638	0.00081233
0.22983987	0	0	0	0	0	0	0	0	0	0	0	0	0	0	0	0	0	0	0	0	0	0	0	0	0	0	0	0	0	0	0	0	0	0	0	0	0	0	0	0	0	0	0	0	0	0	0	0	0	0	0	0	0	0	0	0	0	0	0.00119755	0.00110855	0.00118427	0.00014979	-0.00004792	-0.00004792	-0.00022382	0.00027223	0.00028328	0.00063772	0.00066896	0.00063561	0.0006397	0.00080543
0.23278654	0	0	0	0	0	0	0	0	0	0	0	0	0	0	0	0	0	0	0	0	0	0	0	0	0	0	0	0	0	0	0	0	0	0	0	0	0	0	0	0	0	0	0	0	0	0	0	0	0	0	0	0	0	0	0	0	0	0	0.00118491	0.00109497	0.00117096	0.0001369	-0.00004755	-0.00004755	-0.00022932	0.0002659	0.00027792	0.00062926	0.00066028	0.00062902	0.00063265	0.00079782
0.2357332	0	0	0	0	0	0	0	0	0	0	0	0	0	0	0	0	0	0	0	0	0	0	0	0	0	0	0	0	0	0	0	0	0	0	0	0	0	0	0	0	0	0	0	0	0	0	0	0	0	0	0	0	0	0	0	0	0	0	0.00117127	0.00107999	0.00115621	0.00012319	-0.00004635	-0.00004635	-0.00023466	0.00025923	0.00027227	0.00062036	0.00065116	0.00062205	0.00062528	0.00078957
0.23867987	0	0	0	0	0	0	0	0	0	0	0	0	0	0	0	0	0	0	0	0	0	0	0	0	0	0	0	0	0	0	0	0	0	0	0	0	0	0	0	0	0	0	0	0	0	0	0	0	0	0	0	0	0	0	0	0	0	0	0.00115673	0.00106374	0.00114013	0.00010875	-0.00004436	-0.00004436	-0.00023982	0.00025227	0.00026638	0.00061109	0.00064165	0.00061475	0.00061764	0.00078074
0.24162653	0	0	0	0	0	0	0	0	0	0	0	0	0	0	0	0	0	0	0	0	0	0	0	0	0	0	0	0	0	0	0	0	0	0	0	0	0	0	0	0	0	0	0	0	0	0	0	0	0	0	0	0	0	0	0	0	0	0	0.00114137	0.00104633	0.00112285	0.00009366	-0.0000416	-0.0000416	-0.0002448	0.00024507	0.00026028	0.00060147	0.00063179	0.00060713	0.00060975	0.00077136
0.24457319	0	0	0	0	0	0	0	0	0	0	0	0	0	0	0	0	0	0	0	0	0	0	0	0	0	0	0	0	0	0	0	0	0	0	0	0	0	0	0	0	0	0	0	0	0	0	0	0	0	0	0	0	0	0	0	0	0	0	0.00112526	0.00102785	0.00110445	0.00007792	-0.00003814	-0.00003814	-0.0002496	0.00023764	0.00025398	0.00059152	0.00062158	0.00059922	0.00060162	0.00076147
0.24751986	0	0	0	0	0	0	0	0	0	0	0	0	0	0	0	0	0	0	0	0	0	0	0	0	0	0	0	0	0	0	0	0	0	0	0	0	0	0	0	0	0	0	0	0	0	0	0	0	0	0	0	0	0	0	0	0	0	0	0.00110843	0.00100839	0.00108504	0.00006157	-0.00003405	-0.00003405	-0.00025426	0.00022999	0.00024749	0.00058123	0.00061104	0.00059102	0.00059324	0.0007511
0.25046652	0	0	0	0	0	0	0	0	0	0	0	0	0	0	0	0	0	0	0	0	0	0	0	0	0	0	0	0	0	0	0	0	0	0	0	0	0	0	0	0	0	0	0	0	0	0	0	0	0	0	0	0	0	0	0	0	0	0	0.00109098	0.00098807	0.00106475	0.00004462	-0.00002942	-0.00002942	-0.00025879	0.00022214	0.00024082	0.00057063	0.00060016	0.00058254	0.00058463	0.00074029
0.25341319	0	0	0	0	0	0	0	0	0	0	0	0	0	0	0	0	0	0	0	0	0	0	0	0	0	0	0	0	0	0	0	0	0	0	0	0	0	0	0	0	0	0	0	0	0	0	0	0	0	0	0	0	0	0	0	0	0	0	0.001073	0.00096704	0.00104372	0.00002715	-0.00002436	-0.00002436	-0.00026322	0.00021412	0.000234	0.00055973	0.00058897	0.0005738	0.00057578	0.0007291
0.25635986	0	0	0	0	0	0	0	0	0	0	0	0	0	0	0	0	0	0	0	0	0	0	0	0	0	0	0	0	0	0	0	0	0	0	0	0	0	0	0	0	0	0	0	0	0	0	0	0	0	0	0	0	0	0	0	0	0	0	0.00105463	0.00094549	0.00102217	0.00000929	-0.00001895	-0.00001895	-0.00026765	0.00020598	0.00022708	0.00054859	0.00057755	0.00056485	0.00056676	0.00071761
0.25930652	0	0	0	0	0	0	0	0	0	0	0	0	0	0	0	0	0	0	0	0	0	0	0	0	0	0	0	0	0	0	0	0	0	0	0	0	0	0	0	0	0	0	0	0	0	0	0	0	0	0	0	0	0	0	0	0	0	0	0.00103606	0.0009237	0.00100037	-0.00000875	-0.00001332	-0.00001332	-0.00027208	0.00019783	0.00022013	0.00053733	0.00056599	0.0005558	0.00055763	0.00070596
0.26225318	0	0	0	0	0	0	0	0	0	0	0	0	0	0	0	0	0	0	0	0	0	0	0	0	0	0	0	0	0	0	0	0	0	0	0	0	0	0	0	0	0	0	0	0	0	0	0	0	0	0	0	0	0	0	0	0	0	0	0.00101759	0.00090205	0.0009787	-0.00002663	-0.00000754	-0.00000754	-0.00027651	0.00018982	0.00021329	0.00052613	0.00055449	0.00054678	0.00054854	0.00069432
0.26519985	0	0	0	0	0	0	0	0	0	0	0	0	0	0	0	0	0	0	0	0	0	0	0	0	0	0	0	0	0	0	0	0	0	0	0	0	0	0	0	0	0	0	0	0	0	0	0	0	0	0	0	0	0	0	0	0	0	0	0.00099957	0.00088099	0.00095764	-0.00004385	-0.00000168	-0.00000168	-0.00028094	0.00018219	0.00020675	0.00051522	0.00054327	0.00053798	0.00053968	0.00068294
0.26814651	0	0	0	0	0	0	0	0	0	0	0	0	0	0	0	0	0	0	0	0	0	0	0	0	0	0	0	0	0	0	0	0	0	0	0	0	0	0	0	0	0	0	0	0	0	0	0	0	0	0	0	0	0	0	0	0	0	0	0.00098241	0.0008611	0.00093774	-0.00005978	0.00000425	0.00000425	-0.00028321	0.00017525	0.00020078	0.00050492	0.00053267	0.00052967	0.00053128	0.00067209
0.27109318	0	0	0	0	0	0	0	0	0	0	0	0	0	0	0	0	0	0	0	0	0	0	0	0	0	0	0	0	0	0	0	0	0	0	0	0	0	0	0	0	0	0	0	0	0	0	0	0	0	0	0	0	0	0	0	0	0	0	0.0009664	0.00084281	0.00091946	-0.00007379	0.00001039	0.00001039	-0.0002813	0.00016935	0.00019563	0.00049549	0.00052293	0.00052205	0.00052355	0.00066198
0.27403985	0	0	0	0	0	0	0	0	0	0	0	0	0	0	0	0	0	0	0	0	0	0	0	0	0	0	0	0	0	0	0	0	0	0	0	0	0	0	0	0	0	0	0	0	0	0	0	0	0	0	0	0	0	0	0	0	0	0	0.00094878	0.00082288	0.00089957	-0.00008909	0.00001725	0.00001725	-0.00027952	0.00016304	0.00019011	0.00048506	0.00051213	0.00051362	0.00051495	0.00065081
0.27698651	0	0	0	0	0	0	0	0	0	0	0	0	0	0	0	0	0	0	0	0	0	0	0	0	0	0	0	0	0	0	0	0	0	0	0	0	0	0	0	0	0	0	0	0	0	0	0	0	0	0	0	0	0	0	0	0	0	0	0.00092779	0.00080409	0.00088051	-0.00010793	0.00002496	0.00002496	-0.00027826	0.00015528	0.00018333	0.00047231	0.00049896	0.00050334	0.00050443	0.00063738
0.27993317	0	0	0	0	0	0	0	0	0	0	0	0	0	0	0	0	0	0	0	0	0	0	0	0	0	0	0	0	0	0	0	0	0	0	0	0	0	0	0	0	0	0	0	0	0	0	0	0	0	0	0	0	0	0	0	0	0	0	0.00090516	0.00077854	0.00085633	-0.00012848	0.0000331	0.0000331	-0.00027768	0.00014693	0.00017602	0.00045835	0.00048453	0.0004921	0.00049286	0.0006228
0.28287984	0	0	0	0	0	0	0	0	0	0	0	0	0	0	0	0	0	0	0	0	0	0	0	0	0	0	0	0	0	0	0	0	0	0	0	0	0	0	0	0	0	0	0	0	0	0	0	0	0	0	0	0	0	0	0	0	0	0	0.00088134	0.00075263	0.00083196	-0.0001496	0.00004142	0.00004142	-0.00027789	0.00013854	0.00016864	0.00044386	0.00046954	0.00048044	0.0004808	0.00060774
0.28582651	0	0	0	0	0	0	0	0	0	0	0	0	0	0	0	0	0	0	0	0	0	0	0	0	0	0	0	0	0	0	0	0	0	0	0	0	0	0	0	0	0	0	0	0	0	0	0	0	0	0	0	0	0	0	0	0	0	0	0.00085832	0.00072718	0.00080602	-0.00017059	0.00004978	0.00004978	-0.00027893	0.00013041	0.00016147	0.00042927	0.00045444	0.00046872	0.0004686	0.00059265
0.28877317	0	0	0	0	0	0	0	0	0	0	0	0	0	0	0	0	0	0	0	0	0	0	0	0	0	0	0	0	0	0	0	0	0	0	0	0	0	0	0	0	0	0	0	0	0	0	0	0	0	0	0	0	0	0	0	0	0	0	0.00083928	0.00070259	0.00078293	-0.00019108	0.00005811	0.00005811	-0.00028085	0.00012273	0.00015463	0.00041483	0.00043947	0.00045713	0.00045644	0.00057224
0.29171983	0	0	0	0	0	0	0	0	0	0	0	0	0	0	0	0	0	0	0	0	0	0	0	0	0	0	0	0	0	0	0	0	0	0	0	0	0	0	0	0	0	0	0	0	0	0	0	0	0	0	0	0	0	0	0	0	0	0	0.00081724	0.00067902	0.00076096	-0.00021099	0.0000664	0.0000664	-0.0002837	0.00011554	0.00014819	0.00040061	0.00042471	0.00044573	0.00044441	0.00055747
0.2946665	0	0	0	0	0	0	0	0	0	0	0	0	0	0	0	0	0	0	0	0	0	0	0	0	0	0	0	0	0	0	0	0	0	0	0	0	0	0	0	0	0	0	0	0	0	0	0	0	0	0	0	0	0	0	0	0	0	0	0.00079536	0.00065676	0.00074004	-0.0002304	0.00007467	0.00007467	-0.00028753	0.00010878	0.00014209	0.00038981	0.00041012	0.00043449	0.00043245	0.00054292
0.29761317	0	0	0	0	0	0	0	0	0	0	0	0	0	0	0	0	0	0	0	0	0	0	0	0	0	0	0	0	0	0	0	0	0	0	0	0	0	0	0	0	0	0	0	0	0	0	0	0	0	0	0	0	0	0	0	0	0	0	0.00077435	0.00063497	0.00071997	-0.0002495	0.00008294	0.00008294	-0.00029242	0.00010238	0.00014281	0.00037558	0.00039808	0.00042333	0.00042047	0.00052849
0.30055983	0	0	0	0	0	0	0	0	0	0	0	0	0	0	0	0	0	0	0	0	0	0	0	0	0	0	0	0	0	0	0	0	0	0	0	0	0	0	0	0	0	0	0	0	0	0	0	0	0	0	0	0	0	0	0	0	0	0	0.00075714	0.00061789	0.0007005	-0.00026855	0.00009121	0.00009121	-0.00029845	0.00010155	0.00013689	0.00036127	0.00038322	0.00041211	0.00041095	0.00051403
0.30350649	0	0	0	0	0	0	0	0	0	0	0	0	0	0	0	0	0	0	0	0	0	0	0	0	0	0	0	0	0	0	0	0	0	0	0	0	0	0	0	0	0	0	0	0	0	0	0	0	0	0	0	0	0	0	0	0	0	0	0.00073611	0.0005967	0.0006814	-0.00028782	0.00009951	0.00009951	-0.00030575	0.00009516	0.00013102	0.00034669	0.00036709	0.00040256	0.00039841	0.00049939
0.30645316	0	0	0	0	0	0	0	0	0	0	0	0	0	0	0	0	0	0	0	0	0	0	0	0	0	0	0	0	0	0	0	0	0	0	0	0	0	0	0	0	0	0	0	0	0	0	0	0	0	0	0	0	0	0	0	0	0	0	0.00071478	0.00057546	0.0006624	-0.00034464	0.00010783	0.00010783	-0.00031445	0.00008872	0.00012509	0.00033168	0.00035158	0.0003907	0.00038543	0.00048441
0.30939983	0	0	0	0	0	0	0	0	0	0	0	0	0	0	0	0	0	0	0	0	0	0	0	0	0	0	0	0	0	0	0	0	0	0	0	0	0	0	0	0	0	0	0	0	0	0	0	0	0	0	0	0	0	0	0	0	0	0	0.00069293	0.00055396	0.00064329	-0.00036626	0.00011613	0.00011613	-0.00032467	0.00008212	0.00011901	0.0003161	0.00033548	0.00037839	0.0003719	0.00046896
0.31234649	0	0	0	0	0	0	0	0	0	0	0	0	0	0	0	0	0	0	0	0	0	0	0	0	0	0	0	0	0	0	0	0	0	0	0	0	0	0	0	0	0	0	0	0	0	0	0	0	0	0	0	0	0	0	0	0	0	0	0.00067041	0.00053202	0.0006239	-0.00038958	0.00012438	0.00012438	-0.00033656	0.00007528	0.0001125	0.00029981	0.00031864	0.00036554	0.0003577	0.0004529
0.31529315	0	0	0	0	0	0	0	0	0	0	0	0	0	0	0	0	0	0	0	0	0	0	0	0	0	0	0	0	0	0	0	0	0	0	0	0	0	0	0	0	0	0	0	0	0	0	0	0	0	0	0	0	0	0	0	0	0	0	0.00064709	0.00050952	0.00060411	-0.0004128	0.00013252	0.00013252	-0.00035023	0.00006811	0.00010607	0.00028187	0.00030098	0.00035206	0.00034274	0.00043617
0.31823982	0	0	0	0	0	0	0	0	0	0	0	0	0	0	0	0	0	0	0	0	0	0	0	0	0	0	0	0	0	0	0	0	0	0	0	0	0	0	0	0	0	0	0	0	0	0	0	0	0	0	0	0	0	0	0	0	0	0	0.00062289	0.00048635	0.00058382	-0.00043715	0.0001405	0.0001405	-0.00036578	0.00006057	0.00009911	0.00026401	0.00028244	0.00033791	0.00032698	0.0004153
0.32118648	0	0	0	0	0	0	0	0	0	0	0	0	0	0	0	0	0	0	0	0	0	0	0	0	0	0	0	0	0	0	0	0	0	0	0	0	0	0	0	0	0	0	0	0	0	0	0	0	0	0	0	0	0	0	0	0	0	0	0.00059777	0.00046251	0.00056302	-0.00046266	0.00014825	0.00014825	-0.00038328	0.00005264	0.00009178	0.00024527	0.00026299	0.00032203	0.00031038	0.00039697
0.32413315	0	0	0	0	0	0	0	0	0	0	0	0	0	0	0	0	0	0	0	0	0	0	0	0	0	0	0	0	0	0	0	0	0	0	0	0	0	0	0	0	0	0	0	0	0	0	0	0	0	0	0	0	0	0	0	0	0	0	0.00057178	0.00043801	0.0005417	-0.00048927	0.00015567	0.00015567	-0.00040274	0.0000443	0.00008409	0.00022567	0.00024266	0.00030665	0.00029297	0.00037789
0.32707982	0	0	0	0	0	0	0	0	0	0	0	0	0	0	0	0	0	0	0	0	0	0	0	0	0	0	0	0	0	0	0	0	0	0	0	0	0	0	0	0	0	0	0	0	0	0	0	0	0	0	0	0	0	0	0	0	0	0	0.00054566	0.00041295	0.00051988	-0.00051687	0.00016271	0.00016271	-0.00042411	0.0000356	0.00007606	0.00020528	0.00022152	0.00029064	0.0002748	0.00035812
0.33002648	0	0	0	0	0	0	0	0	0	0	0	0	0	0	0	0	0	0	0	0	0	0	0	0	0	0	0	0	0	0	0	0	0	0	0	0	0	0	0	0	0	0	0	0	0	0	0	0	0	0	0	0	0	0	0	0	0	0	0.00051823	0.00038746	0.00049774	-0.00054527	0.00016928	0.00016928	-0.00044729	0.00002658	0.00006774	0.00018422	0.00019968	0.00027408	0.00025488	0.00033776
0.33297314	0	0	0	0	0	0	0	0	0	0	0	0	0	0	0	0	0	0	0	0	0	0	0	0	0	0	0	0	0	0	0	0	0	0	0	0	0	0	0	0	0	0	0	0	0	0	0	0	0	0	0	0	0	0	0	0	0	0	0.00049033	0.00036063	0.00047543	-0.00057049	0.00017532	0.00017532	-0.00047208	0.00001731	0.00005918	0.00016262	0.0001773	0.00025709	0.00023565	0.00031693
0.33591981	0	0	0	0	0	0	0	0	0	0	0	0	0	0	0	0	0	0	0	0	0	0	0	0	0	0	0	0	0	0	0	0	0	0	0	0	0	0	0	0	0	0	0	0	0	0	0	0	0	0	0	0	0	0	0	0	0	0	0.00046218	0.00033486	0.00045313	-0.0005998	0.00018076	0.00018076	-0.00049825	0.00000789	0.00005047	0.00014067	0.00015456	0.0002398	0.00021604	0.0002958
0.33886648	0	0	0	0	0	0	0	0	0	0	0	0	0	0	0	0	0	0	0	0	0	0	0	0	0	0	0	0	0	0	0	0	0	0	0	0	0	0	0	0	0	0	0	0	0	0	0	0	0	0	0	0	0	0	0	0	0	0	0.00043404	0.00030931	0.00043107	-0.00062908	0.00018558	0.00018558	-0.00052547	-0.00000159	0.00004172	0.00011859	0.00013168	0.00022239	0.00019622	0.00027456
0.34181314	0	0	0	0	0	0	0	0	0	0	0	0	0	0	0	0	0	0	0	0	0	0	0	0	0	0	0	0	0	0	0	0	0	0	0	0	0	0	0	0	0	0	0	0	0	0	0	0	0	0	0	0	0	0	0	0	0	0	0.00040941	0.00028425	0.00040949	-0.000658	0.00018974	0.00018974	-0.00055337	-0.00001098	0.00003301	0.00009662	0.00010893	0.00020504	0.00017642	0.00025343
0.3447598	0	0	0	0	0	0	0	0	0	0	0	0	0	0	0	0	0	0	0	0	0	0	0	0	0	0	0	0	0	0	0	0	0	0	0	0	0	0	0	0	0	0	0	0	0	0	0	0	0	0	0	0	0	0	0	0	0	0	0.00038211	0.00026378	0.00038863	-0.00068621	0.00019323	0.00019323	-0.00058153	-0.00002017	0.00002448	0.00007501	0.00008654	0.00018795	0.00015685	0.0002351
0.34770647	0	0	0	0	0	0	0	0	0	0	0	0	0	0	0	0	0	0	0	0	0	0	0	0	0	0	0	0	0	0	0	0	0	0	0	0	0	0	0	0	0	0	0	0	0	0	0	0	0	0	0	0	0	0	0	0	0	0	0.00035572	0.00024058	0.00036872	-0.00071335	0.00019608	0.00019608	-0.00060953	-0.00002904	0.00001623	0.00005401	0.00006479	0.00017134	0.00013774	0.00021483
0.35065314	0	0	0	0	0	0	0	0	0	0	0	0	0	0	0	0	0	0	0	0	0	0	0	0	0	0	0	0	0	0	0	0	0	0	0	0	0	0	0	0	0	0	0	0	0	0	0	0	0	0	0	0	0	0	0	0	0	0	0.00033052	0.00021872	0.00035	-0.00073909	0.0001983	0.0001983	-0.00063695	-0.00003745	0.00000963	0.0000329	0.00004444	0.00015538	0.00011931	0.00019536
0.3535998	0	0	0	0	0	0	0	0	0	0	0	0	0	0	0	0	0	0	0	0	0	0	0	0	0	0	0	0	0	0	0	0	0	0	0	0	0	0	0	0	0	0	0	0	0	0	0	0	0	0	0	0	0	0	0	0	0	0	0.0003068	0.00019843	0.00033267	-0.00076312	0.00019994	0.00019994	-0.00066337	-0.00004453	0.0000014	0.00001388	0.00002475	0.00014029	0.0001018	0.0001769
0.35654646	0	0	0	0	0	0	0	0	0	0	0	0	0	0	0	0	0	0	0	0	0	0	0	0	0	0	0	0	0	0	0	0	0	0	0	0	0	0	0	0	0	0	0	0	0	0	0	0	0	0	0	0	0	0	0	0	0	0	0.00028483	0.00017996	0.00031694	-0.00078514	0.00020105	0.00020105	-0.00068843	-0.00005164	-0.0000053	-0.00000382	0.00000644	0.00012624	0.00008541	0.00015967
0.35949313	0	0	0	0	0	0	0	0	0	0	0	0	0	0	0	0	0	0	0	0	0	0	0	0	0	0	0	0	0	0	0	0	0	0	0	0	0	0	0	0	0	0	0	0	0	0	0	0	0	0	0	0	0	0	0	0	0	0	0.00026483	0.0001635	0.00030298	-0.00080492	0.00020167	0.00020167	-0.00071178	-0.00005798	-0.00001131	-0.00002167	-0.00001029	0.00011341	0.00007033	0.00014385
0.3624398	0	0	0	0	0	0	0	0	0	0	0	0	0	0	0	0	0	0	0	0	0	0	0	0	0	0	0	0	0	0	0	0	0	0	0	0	0	0	0	0	0	0	0	0	0	0	0	0	0	0	0	0	0	0	0	0	0	0	0.00024703	0.00014923	0.00029093	-0.00082222	0.00020187	0.00020187	-0.00073314	-0.00006347	-0.00001656	-0.00003447	-0.00002524	0.00010194	0.00005675	0.00012963
0.36538646	0	0	0	0	0	0	0	0	0	0	0	0	0	0	0	0	0	0	0	0	0	0	0	0	0	0	0	0	0	0	0	0	0	0	0	0	0	0	0	0	0	0	0	0	0	0	0	0	0	0	0	0	0	0	0	0	0	0	0.00023162	0.00013729	0.00028092	-0.00083686	0.00020168	0.00020168	-0.00075225	-0.00006805	-0.00002097	-0.00004706	-0.00003825	0.00009197	0.00004483	0.00011717
0.36833312	0	0	0	0	0	0	0	0	0	0	0	0	0	0	0	0	0	0	0	0	0	0	0	0	0	0	0	0	0	0	0	0	0	0	0	0	0	0	0	0	0	0	0	0	0	0	0	0	0	0	0	0	0	0	0	0	0	0	0.00021874	0.00012779	0.00027303	-0.00084488	0.00020113	0.00020113	-0.00076892	-0.00007166	-0.00002451	-0.00005765	-0.00005172	0.00008362	0.00003471	0.00010662
0.37127979	0	0	0	0	0	0	0	0	0	0	0	0	0	0	0	0	0	0	0	0	0	0	0	0	0	0	0	0	0	0	0	0	0	0	0	0	0	0	0	0	0	0	0	0	0	0	0	0	0	0	0	0	0	0	0	0	0	0	0.00020852	0.00012081	0.00026732	-0.00085387	0.00020023	0.00020023	-0.00078297	-0.00007427	-0.00002714	-0.00006611	-0.00006058	0.00007698	0.0000265	0.00009809
0.37422646	0	0	0	0	0	0	0	0	0	0	0	0	0	0	0	0	0	0	0	0	0	0	0	0	0	0	0	0	0	0	0	0	0	0	0	0	0	0	0	0	0	0	0	0	0	0	0	0	0	0	0	0	0	0	0	0	0	0	0.00020105	0.00011639	0.00026474	-0.0008599	0.00019896	0.00019896	-0.00079427	-0.00007587	-0.00002883	-0.00007237	-0.00006719	0.00007212	0.0000203	0.00009167
0.37717312	0	0	0	0	0	0	0	0	0	0	0	0	0	0	0	0	0	0	0	0	0	0	0	0	0	0	0	0	0	0	0	0	0	0	0	0	0	0	0	0	0	0	0	0	0	0	0	0	0	0	0	0	0	0	0	0	0	0	0.0001964	0.00011452	0.00026342	-0.00086294	0.00019727	0.00019727	-0.00080271	-0.00007646	-0.00002959	-0.00007637	-0.00007147	0.00006909	0.00001616	0.00008744
0.38011978	0	0	0	0	0	0	0	0	0	0	0	0	0	0	0	0	0	0	0	0	0	0	0	0	0	0	0	0	0	0	0	0	0	0	0	0	0	0	0	0	0	0	0	0	0	0	0	0	0	0	0	0	0	0	0	0	0	0	0.0001946	0.00011519	0.00026111	-0.00086301	0.00019511	0.00019511	-0.00080818	-0.00007599	-0.00002943	-0.00007807	-0.00007339	0.0000679	0.00001415	0.00008545
0.38306645	0	0	0	0	0	0	0	0	0	0	0	0	0	0	0	0	0	0	0	0	0	0	0	0	0	0	0	0	0	0	0	0	0	0	0	0	0	0	0	0	0	0	0	0	0	0	0	0	0	0	0	0	0	0	0	0	0	0	0.00019564	0.00011832	0.00026412	-0.00086017	0.00019241	0.00019241	-0.00081059	-0.00007463	-0.00002838	-0.00007746	-0.00007293	0.00006857	0.00001428	0.00008573
0.38601312	0	0	0	0	0	0	0	0	0	0	0	0	0	0	0	0	0	0	0	0	0	0	0	0	0	0	0	0	0	0	0	0	0	0	0	0	0	0	0	0	0	0	0	0	0	0	0	0	0	0	0	0	0	0	0	0	0	0	0.00019951	0.00012382	0.00026913	-0.00085447	0.00018911	0.00018911	-0.00080985	-0.00007237	-0.00002648	-0.00007455	-0.0000701	0.00007108	0.00001656	0.00008829
0.38895978	0	0	0	0	0	0	0	0	0	0	0	0	0	0	0	0	0	0	0	0	0	0	0	0	0	0	0	0	0	0	0	0	0	0	0	0	0	0	0	0	0	0	0	0	0	0	0	0	0	0	0	0	0	0	0	0	0	0	0.00020617	0.0001316	0.00027604	-0.00084604	0.0001852	0.0001852	-0.00080587	-0.0000693	-0.00002377	-0.00006937	-0.00006306	0.0000754	0.00002097	0.00009312
0.39190644	0	0	0	0	0	0	0	0	0	0	0	0	0	0	0	0	0	0	0	0	0	0	0	0	0	0	0	0	0	0	0	0	0	0	0	0	0	0	0	0	0	0	0	0	0	0	0	0	0	0	0	0	0	0	0	0	0	0	0.00021555	0.0001415	0.00028472	-0.000835	0.00018068	0.00018068	-0.00079853	-0.00006548	-0.00002033	-0.00006197	-0.00005545	0.00008148	0.00002748	0.00010018
0.39485311	0	0	0	0	0	0	0	0	0	0	0	0	0	0	0	0	0	0	0	0	0	0	0	0	0	0	0	0	0	0	0	0	0	0	0	0	0	0	0	0	0	0	0	0	0	0	0	0	0	0	0	0	0	0	0	0	0	0	0.00022757	0.00014954	0.00029697	-0.00082149	0.00017564	0.00017564	-0.00078775	-0.00006098	-0.00001484	-0.00005241	-0.00004559	0.00008925	0.00003605	0.00010945
0.39779978	0	0	0	0	0	0	0	0	0	0	0	0	0	0	0	0	0	0	0	0	0	0	0	0	0	0	0	0	0	0	0	0	0	0	0	0	0	0	0	0	0	0	0	0	0	0	0	0	0	0	0	0	0	0	0	0	0	0	0.00024214	0.00016315	0.00030866	-0.00081422	0.00017021	0.00017021	-0.00077344	-0.0000559	-0.00001012	-0.00004077	-0.00003356	0.00009864	0.00004581	0.00012084
0.40074644	0	0	0	0	0	0	0	0	0	0	0	0	0	0	0	0	0	0	0	0	0	0	0	0	0	0	0	0	0	0	0	0	0	0	0	0	0	0	0	0	0	0	0	0	0	0	0	0	0	0	0	0	0	0	0	0	0	0	0.00025913	0.0001784	0.00032165	-0.0007919	0.00016462	0.00016462	-0.00075553	-0.00004874	-0.00000485	-0.00002715	-0.00001947	0.00010957	0.00005828	0.00013427
0.4036931	0	0	0	0	0	0	0	0	0	0	0	0	0	0	0	0	0	0	0	0	0	0	0	0	0	0	0	0	0	0	0	0	0	0	0	0	0	0	0	0	0	0	0	0	0	0	0	0	0	0	0	0	0	0	0	0	0	0	0.0002784	0.0001951	0.00033576	-0.00077217	0.00015908	0.00015908	-0.00073401	-0.00004274	0.00000088	-0.00001165	-0.00000341	0.00012193	0.00007259	0.00014964
0.40663977	0	0	0	0	0	0	0	0	0	0	0	0	0	0	0	0	0	0	0	0	0	0	0	0	0	0	0	0	0	0	0	0	0	0	0	0	0	0	0	0	0	0	0	0	0	0	0	0	0	0	0	0	0	0	0	0	0	0	0.00029616	0.00021308	0.00035083	-0.00075074	0.00015387	0.00015387	-0.00070891	-0.00003646	0.00000696	0.0000056	0.00001448	0.0001356	0.00008863	0.00016681
0.40958644	0	0	0	0	0	0	0	0	0	0	0	0	0	0	0	0	0	0	0	0	0	0	0	0	0	0	0	0	0	0	0	0	0	0	0	0	0	0	0	0	0	0	0	0	0	0	0	0	0	0	0	0	0	0	0	0	0	0	0.00031952	0.00023213	0.00036667	-0.00072783	0.00014924	0.00014924	-0.00068036	-0.00002989	0.00001317	0.00002446	0.00003406	0.00015047	0.00010713	0.00018563
0.4125331	0	0	0	0	0	0	0	0	0	0	0	0	0	0	0	0	0	0	0	0	0	0	0	0	0	0	0	0	0	0	0	0	0	0	0	0	0	0	0	0	0	0	0	0	0	0	0	0	0	0	0	0	0	0	0	0	0	0	0.00034466	0.00025203	0.00038311	-0.00070367	0.00014541	0.00014541	-0.00064862	-0.0000258	0.00001974	0.00004475	0.00005644	0.0001664	0.00012624	0.00020591
0.41547976	0	0	0	0	0	0	0	0	0	0	0	0	0	0	0	0	0	0	0	0	0	0	0	0	0	0	0	0	0	0	0	0	0	0	0	0	0	0	0	0	0	0	0	0	0	0	0	0	0	0	0	0	0	0	0	0	0	0	0.00037137	0.00027258	0.00039995	-0.00067852	0.00014253	0.00014253	-0.00061409	-0.00001888	0.00002474	0.00006784	0.00007881	0.00018323	0.00014658	0.00022743
0.41842643	0	0	0	0	0	0	0	0	0	0	0	0	0	0	0	0	0	0	0	0	0	0	0	0	0	0	0	0	0	0	0	0	0	0	0	0	0	0	0	0	0	0	0	0	0	0	0	0	0	0	0	0	0	0	0	0	0	0	0.00039935	0.00029707	0.00041698	-0.00065268	0.00014067	0.00014067	-0.00057732	-0.00001205	0.00003154	0.00009032	0.00010223	0.00020075	0.00016793	0.00024712
0.4213731	0	0	0	0	0	0	0	0	0	0	0	0	0	0	0	0	0	0	0	0	0	0	0	0	0	0	0	0	0	0	0	0	0	0	0	0	0	0	0	0	0	0	0	0	0	0	0	0	0	0	0	0	0	0	0	0	0	0	0.00042829	0.00031792	0.00043396	-0.00062648	0.00013981	0.00013981	-0.00053901	-0.00000537	0.00003827	0.0001135	0.00012642	0.00021876	0.00019	0.00027037
0.42431976	0	0	0	0	0	0	0	0	0	0	0	0	0	0	0	0	0	0	0	0	0	0	0	0	0	0	0	0	0	0	0	0	0	0	0	0	0	0	0	0	0	0	0	0	0	0	0	0	0	0	0	0	0	0	0	0	0	0	0.00045778	0.00033424	0.00045063	-0.00060032	0.00013985	0.00013985	-0.00050003	0.00000104	0.00004479	0.00013706	0.00015103	0.00023699	0.00021179	0.00029397
0.42726642	0	0	0	0	0	0	0	0	0	0	0	0	0	0	0	0	0	0	0	0	0	0	0	0	0	0	0	0	0	0	0	0	0	0	0	0	0	0	0	0	0	0	0	0	0	0	0	0	0	0	0	0	0	0	0	0	0	0	0.00048736	0.00035584	0.00046668	-0.00057853	0.00014059	0.00014059	-0.00046129	0.00000701	0.00005097	0.00016061	0.00017567	0.00025515	0.00023426	0.00031749
0.43021309	0	0	0	0	0	0	0	0	0	0	0	0	0	0	0	0	0	0	0	0	0	0	0	0	0	0	0	0	0	0	0	0	0	0	0	0	0	0	0	0	0	0	0	0	0	0	0	0	0	0	0	0	0	0	0	0	0	0	0.00051506	0.00037522	0.00048175	-0.00055391	0.00014178	0.00014178	-0.00042379	0.00001237	0.00005662	0.0001837	0.00019988	0.00027288	0.00025637	0.00034381
0.43315975	0	0	0	0	0	0	0	0	0	0	0	0	0	0	0	0	0	0	0	0	0	0	0	0	0	0	0	0	0	0	0	0	0	0	0	0	0	0	0	0	0	0	0	0	0	0	0	0	0	0	0	0	0	0	0	0	0	0	0.000544	0.00039312	0.00049536	-0.00053103	0.00014309	0.00014309	-0.00038846	0.00001688	0.00006155	0.00020584	0.00022293	0.00028982	0.00027764	0.00036551
0.43610642	0	0	0	0	0	0	0	0	0	0	0	0	0	0	0	0	0	0	0	0	0	0	0	0	0	0	0	0	0	0	0	0	0	0	0	0	0	0	0	0	0	0	0	0	0	0	0	0	0	0	0	0	0	0	0	0	0	0	0.00057034	0.00040902	0.00050709	-0.00051063	0.00014418	0.00014418	-0.00035619	0.0000203	0.00006552	0.00022604	0.00024457	0.00030552	0.00029755	0.0003857
0.43905308	0	0	0	0	0	0	0	0	0	0	0	0	0	0	0	0	0	0	0	0	0	0	0	0	0	0	0	0	0	0	0	0	0	0	0	0	0	0	0	0	0	0	0	0	0	0	0	0	0	0	0	0	0	0	0	0	0	0	0.00059411	0.00042233	0.00051649	-0.00049262	0.0001447	0.0001447	-0.00032777	0.00002234	0.00006828	0.00024443	0.00026403	0.00031952	0.00031552	0.0004038
0.44199975	0	0	0	0	0	0	0	0	0	0	0	0	0	0	0	0	0	0	0	0	0	0	0	0	0	0	0	0	0	0	0	0	0	0	0	0	0	0	0	0	0	0	0	0	0	0	0	0	0	0	0	0	0	0	0	0	0	0	0.00061444	0.00043238	0.00052749	-0.00047935	0.0001443	0.0001443	-0.00030381	0.00002268	0.00006954	0.00026001	0.00028062	0.00033131	0.00033093	0.00041923
0.44494641	0	0	0	0	0	0	0	0	0	0	0	0	0	0	0	0	0	0	0	0	0	0	0	0	0	0	0	0	0	0	0	0	0	0	0	0	0	0	0	0	0	0	0	0	0	0	0	0	0	0	0	0	0	0	0	0	0	0	0.00063414	0.00043851	0.00053079	-0.00044072	0.00014266	0.00014266	-0.00028478	0.00002096	0.00006898	0.00027206	0.00029358	0.00034037	0.00034316	0.0004314
0.44789308	0	0	0	0	0	0	0	0	0	0	0	0	0	0	0	0	0	0	0	0	0	0	0	0	0	0	0	0	0	0	0	0	0	0	0	0	0	0	0	0	0	0	0	0	0	0	0	0	0	0	0	0	0	0	0	0	0	0	0.00064479	0.00044003	0.00052957	-0.00044135	0.00013953	0.00013953	-0.00027097	0.00001296	0.00006613	0.00027987	0.00030218	0.00034619	0.00035156	0.00043972
0.45083974	0	0	0	0	0	0	0	0	0	0	0	0	0	0	0	0	0	0	0	0	0	0	0	0	0	0	0	0	0	0	0	0	0	0	0	0	0	0	0	0	0	0	0	0	0	0	0	0	0	0	0	0	0	0	0	0	0	0	0.0006493	0.00043944	0.00052393	-0.00044909	0.0001347	0.0001347	-0.00026252	0.00000604	0.00005752	0.00028274	0.0003057	0.00034827	0.00035555	0.00044364
0.45378641	0	0	0	0	0	0	0	0	0	0	0	0	0	0	0	0	0	0	0	0	0	0	0	0	0	0	0	0	0	0	0	0	0	0	0	0	0	0	0	0	0	0	0	0	0	0	0	0	0	0	0	0	0	0	0	0	0	0	0.0006431	0.00042943	0.00051318	-0.00046476	0.000128	0.000128	-0.00025943	-0.0000039	0.00004998	0.00028005	0.00030348	0.00034617	0.00035457	0.00044557
0.45673307	0	0	0	0	0	0	0	0	0	0	0	0	0	0	0	0	0	0	0	0	0	0	0	0	0	0	0	0	0	0	0	0	0	0	0	0	0	0	0	0	0	0	0	0	0	0	0	0	0	0	0	0	0	0	0	0	0	0	0.00063281	0.00041333	0.00049909	-0.00048896	0.00011937	0.00011937	-0.00026157	-0.00001713	0.00003959	0.00027128	0.00029498	0.00033952	0.00034817	0.00043903
0.45967974	0	0	0	0	0	0	0	0	0	0	0	0	0	0	0	0	0	0	0	0	0	0	0	0	0	0	0	0	0	0	0	0	0	0	0	0	0	0	0	0	0	0	0	0	0	0	0	0	0	0	0	0	0	0	0	0	0	0	0.0006149	0.00039084	0.00047692	-0.000522	0.00010876	0.00010876	-0.00026869	-0.00003386	0.00002617	0.00025605	0.00027982	0.00032805	0.00033603	0.00042698
0.4626264	0	0	0	0	0	0	0	0	0	0	0	0	0	0	0	0	0	0	0	0	0	0	0	0	0	0	0	0	0	0	0	0	0	0	0	0	0	0	0	0	0	0	0	0	0	0	0	0	0	0	0	0	0	0	0	0	0	0	0.0005886	0.00036188	0.00044885	-0.00056378	0.0000962	0.0000962	-0.00028046	-0.00005421	0.00000962	0.00023416	0.0002578	0.00031162	0.00031795	0.00040932
0.46557307	0	0	0	0	0	0	0	0	0	0	0	0	0	0	0	0	0	0	0	0	0	0	0	0	0	0	0	0	0	0	0	0	0	0	0	0	0	0	0	0	0	0	0	0	0	0	0	0	0	0	0	0	0	0	0	0	0	0	0.00055393	0.00032656	0.00041494	-0.00061379	0.00008174	0.00008174	-0.00029223	-0.0000782	-0.00001005	0.00020565	0.00022892	0.00029024	0.00029393	0.00038607
0.46851973	0	0	0	0	0	0	0	0	0	0	0	0	0	0	0	0	0	0	0	0	0	0	0	0	0	0	0	0	0	0	0	0	0	0	0	0	0	0	0	0	0	0	0	0	0	0	0	0	0	0	0	0	0	0	0	0	0	0	0.00051122	0.00028086	0.0003754	-0.00067109	0.00006548	0.00006548	-0.00030541	-0.00010573	-0.00003277	0.00017074	0.00019343	0.00026405	0.00026413	0.00035748
0.4714664	0	0	0	0	0	0	0	0	0	0	0	0	0	0	0	0	0	0	0	0	0	0	0	0	0	0	0	0	0	0	0	0	0	0	0	0	0	0	0	0	0	0	0	0	0	0	0	0	0	0	0	0	0	0	0	0	0	0	0.00046114	0.00023345	0.00033062	-0.00073435	0.00004753	0.00004753	-0.00032001	-0.00013658	-0.00005834	0.00012991	0.00015184	0.00023338	0.00022894	0.00032397
0.47441307	0	0	0	0	0	0	0	0	0	0	0	0	0	0	0	0	0	0	0	0	0	0	0	0	0	0	0	0	0	0	0	0	0	0	0	0	0	0	0	0	0	0	0	0	0	0	0	0	0	0	0	0	0	0	0	0	0	0	0.00040465	0.00018131	0.00028119	-0.00080186	0.00002807	0.00002807	-0.0003388	-0.0001704	-0.00008647	0.00008388	0.00010488	0.00019871	0.00018893	0.00028619
0.47735973	0	0	0	0	0	0	0	0	0	0	0	0	0	0	0	0	0	0	0	0	0	0	0	0	0	0	0	0	0	0	0	0	0	0	0	0	0	0	0	0	0	0	0	0	0	0	0	0	0	0	0	0	0	0	0	0	0	0	0.00033853	0.00012548	0.00022783	-0.00087167	0.00000727	0.00000727	-0.00036129	-0.0002067	-0.00011674	0.00003361	0.00005353	0.00016069	0.00014488	0.00024498
0.48030639	0	0	0	0	0	0	0	0	0	0	0	0	0	0	0	0	0	0	0	0	0	0	0	0	0	0	0	0	0	0	0	0	0	0	0	0	0	0	0	0	0	0	0	0	0	0	0	0	0	0	0	0	0	0	0	0	0	0	0.00027284	0.00006715	0.00017145	-0.00094175	-0.00001464	-0.00001464	-0.00038684	-0.00024489	-0.00014864	-0.00001978	-0.00000104	0.00012012	0.00009776	0.00020135
0.48325306	0	0	0	0	0	0	0	0	0	0	0	0	0	0	0	0	0	0	0	0	0	0	0	0	0	0	0	0	0	0	0	0	0	0	0	0	0	0	0	0	0	0	0	0	0	0	0	0	0	0	0	0	0	0	0	0	0	0	0.00020511	0.00001636	0.00011307	-0.00101006	-0.00004291	-0.00004291	-0.00041472	-0.00028429	-0.00018158	-0.000075	-0.0000575	0.00007792	0.00004865	0.00015642
0.48619973	0	0	0	0	0	0	0	0	0	0	0	0	0	0	0	0	0	0	0	0	0	0	0	0	0	0	0	0	0	0	0	0	0	0	0	0	0	0	0	0	0	0	0	0	0	0	0	0	0	0	0	0	0	0	0	0	0	0	0.00013711	-0.00004202	0.00005381	-0.00107474	-0.00007765	-0.00007765	-0.00044414	-0.00032412	-0.0002149	-0.0001307	-0.00011446	0.00003507	-0.00000125	0.00011143
0.48914639	0	0	0	0	0	0	0	0	0	0	0	0	0	0	0	0	0	0	0	0	0	0	0	0	0	0	0	0	0	0	0	0	0	0	0	0	0	0	0	0	0	0	0	0	0	0	0	0	0	0	0	0	0	0	0	0	0	0	0.00007686	-0.00009892	-0.00000772	-0.00113418	-0.00011391	-0.00011391	-0.00047431	-0.00036356	-0.00024789	-0.00018547	-0.00017047	-0.00000737	-0.00005069	0.00006761
0.49209306	0	0	0	0	0	0	0	0	0	0	0	0	0	0	0	0	0	0	0	0	0	0	0	0	0	0	0	0	0	0	0	0	0	0	0	0	0	0	0	0	0	0	0	0	0	0	0	0	0	0	0	0	0	0	0	0	0	0	0.00002877	-0.000153	-0.00006336	-0.00118709	-0.00015109	-0.00015109	-0.00050444	-0.00040175	-0.00027983	-0.00023797	-0.00022415	-0.00004835	-0.00009844	0.00002618
0.49503972	0	0	0	0	0	0	0	0	0	0	0	0	0	0	0	0	0	0	0	0	0	0	0	0	0	0	0	0	0	0	0	0	0	0	0	0	0	0	0	0	0	0	0	0	0	0	0	0	0	0	0	0	0	0	0	0	0	0	-0.00002866	-0.00020298	-0.00011607	-0.00123248	-0.00018854	-0.00018854	-0.00053385	-0.00043786	-0.00030999	-0.00028691	-0.00027418	-0.00008687	-0.00014331	-0.00001174
0.49798639	0	0	0	0	0	0	0	0	0	0	0	0	0	0	0	0	0	0	0	0	0	0	0	0	0	0	0	0	0	0	0	0	0	0	0	0	0	0	0	0	0	0	0	0	0	0	0	0	0	0	0	0	0	0	0	0	0	0	-0.00007987	-0.00024762	-0.00016447	-0.00126973	-0.00022551	-0.00022551	-0.00056189	-0.00047106	-0.00033769	-0.00033115	-0.00031939	-0.00012199	-0.00018422	-0.00004515
0.50093305	0	0	0	0	0	0	0	0	0	0	0	0	0	0	0	0	0	0	0	0	0	0	0	0	0	0	0	0	0	0	0	0	0	0	0	0	0	0	0	0	0	0	0	0	0	0	0	0	0	0	0	0	0	0	0	0	0	0	-0.00012366	-0.00028576	-0.00020723	-0.00129845	-0.00026124	-0.00026124	-0.00058806	-0.00050062	-0.0003623	-0.00036971	-0.00035878	-0.00015286	-0.00022022	-0.00007323
0.50387971	0	0	0	0	0	0	0	0	0	0	0	0	0	0	0	0	0	0	0	0	0	0	0	0	0	0	0	0	0	0	0	0	0	0	0	0	0	0	0	0	0	0	0	0	0	0	0	0	0	0	0	0	0	0	0	0	0	0	-0.00015901	-0.00031635	-0.00024795	-0.0013185	-0.00029497	-0.00029497	-0.00061193	-0.00052584	-0.00038324	-0.00040177	-0.00039151	-0.00017877	-0.00025052	-0.0000953
0.50682638	0	0	0	0	0	0	0	0	0	0	0	0	0	0	0	0	0	0	0	0	0	0	0	0	0	0	0	0	0	0	0	0	0	0	0	0	0	0	0	0	0	0	0	0	0	0	0	0	0	0	0	0	0	0	0	0	0	0	-0.00018513	-0.00033842	-0.00027686	-0.00132985	-0.00032598	-0.00032598	-0.00063321	-0.00054617	-0.00040005	-0.00042671	-0.00041696	-0.00019915	-0.00027451	-0.00011089
0.50977304	0	0	0	0	0	0	0	0	0	0	0	0	0	0	0	0	0	0	0	0	0	0	0	0	0	0	0	0	0	0	0	0	0	0	0	0	0	0	0	0	0	0	0	0	0	0	0	0	0	0	0	0	0	0	0	0	0	0	-0.00020143	-0.00035117	-0.00029646	-0.0013326	-0.00035363	-0.00035363	-0.00065169	-0.00056112	-0.00041235	-0.00044406	-0.00043465	-0.00021355	-0.00029171	-0.00011969
0.51271971	0	0	0	0	0	0	0	0	0	0	0	0	0	0	0	0	0	0	0	0	0	0	0	0	0	0	0	0	0	0	0	0	0	0	0	0	0	0	0	0	0	0	0	0	0	0	0	0	0	0	0	0	0	0	0	0	0	0	-0.00020752	-0.00035395	-0.00030586	-0.00132685	-0.0003774	-0.0003774	-0.00066727	-0.00057034	-0.00041985	-0.00045352	-0.00044429	-0.00022168	-0.00030186	-0.00012155
0.51566638	0	0	0	0	0	0	0	0	0	0	0	0	0	0	0	0	0	0	0	0	0	0	0	0	0	0	0	0	0	0	0	0	0	0	0	0	0	0	0	0	0	0	0	0	0	0	0	0	0	0	0	0	0	0	0	0	0	0	-0.0002032	-0.00034631	-0.00030881	-0.0013127	-0.00039687	-0.00039687	-0.00067995	-0.00057359	-0.00042237	-0.00045495	-0.00044573	-0.00022337	-0.00030478	-0.00011647
0.51861304	0	0	0	0	0	0	0	0	0	0	0	0	0	0	0	0	0	0	0	0	0	0	0	0	0	0	0	0	0	0	0	0	0	0	0	0	0	0	0	0	0	0	0	0	0	0	0	0	0	0	0	0	0	0	0	0	0	0	-0.00018848	-0.00032803	-0.00029665	-0.00129021	-0.00041178	-0.00041178	-0.0006898	-0.00057071	-0.00041982	-0.00044831	-0.00043893	-0.00021859	-0.00030048	-0.00010458
0.52155971	0	0	0	0	0	0	0	0	0	0	0	0	0	0	0	0	0	0	0	0	0	0	0	0	0	0	0	0	0	0	0	0	0	0	0	0	0	0	0	0	0	0	0	0	0	0	0	0	0	0	0	0	0	0	0	0	0	0	-0.00016354	-0.00029914	-0.00027325	-0.00125939	-0.00042196	-0.00042196	-0.00069698	-0.00056169	-0.0004122	-0.0004337	-0.00042402	-0.00020743	-0.00028906	-0.00008612
0.52450637	0	0	0	0	0	0	0	0	0	0	0	0	0	0	0	0	0	0	0	0	0	0	0	0	0	0	0	0	0	0	0	0	0	0	0	0	0	0	0	0	0	0	0	0	0	0	0	0	0	0	0	0	0	0	0	0	0	0	-0.00012919	-0.00026037	-0.00023922	-0.00122097	-0.00042754	-0.00042754	-0.00070149	-0.00054681	-0.00039977	-0.00041167	-0.00040155	-0.00019029	-0.00027102	-0.00006172
0.52745303	0	0	0	0	0	0	0	0	0	0	0	0	0	0	0	0	0	0	0	0	0	0	0	0	0	0	0	0	0	0	0	0	0	0	0	0	0	0	0	0	0	0	0	0	0	0	0	0	0	0	0	0	0	0	0	0	0	0	-0.00008676	-0.00021305	-0.00019572	-0.00117635	-0.00042885	-0.00042885	-0.0007032	-0.00052668	-0.00038302	-0.00038318	-0.00037249	-0.00016791	-0.00024716	-0.00003232
0.5303997	0	0	0	0	0	0	0	0	0	0	0	0	0	0	0	0	0	0	0	0	0	0	0	0	0	0	0	0	0	0	0	0	0	0	0	0	0	0	0	0	0	0	0	0	0	0	0	0	0	0	0	0	0	0	0	0	0	0	-0.00003752	-0.00015851	-0.00014402	-0.00112662	-0.00042636	-0.00042636	-0.00070213	-0.00050192	-0.00036246	-0.00034915	-0.00033779	-0.00014101	-0.00021831	0.00000118
0.53334636	0	0	0	0	0	0	0	0	0	0	0	0	0	0	0	0	0	0	0	0	0	0	0	0	0	0	0	0	0	0	0	0	0	0	0	0	0	0	0	0	0	0	0	0	0	0	0	0	0	0	0	0	0	0	0	0	0	0	0.00001732	-0.00009808	-0.00008546	-0.00107273	-0.00042061	-0.00042061	-0.00069841	-0.00047318	-0.00033862	-0.00031048	-0.00029838	-0.00011032	-0.00018527	0.000038
0.53629303	0	0	0	0	0	0	0	0	0	0	0	0	0	0	0	0	0	0	0	0	0	0	0	0	0	0	0	0	0	0	0	0	0	0	0	0	0	0	0	0	0	0	0	0	0	0	0	0	0	0	0	0	0	0	0	0	0	0	0.00007646	-0.00003317	-0.00002153	-0.00101559	-0.00041218	-0.00041218	-0.0006922	-0.00044116	-0.00031208	-0.00026813	-0.00025521	-0.00007661	-0.0001489	0.00007731
0.5392397	0	0	0	0	0	0	0	0	0	0	0	0	0	0	0	0	0	0	0	0	0	0	0	0	0	0	0	0	0	0	0	0	0	0	0	0	0	0	0	0	0	0	0	0	0	0	0	0	0	0	0	0	0	0	0	0	0	0	0.00013855	0.00003472	0.00004617	-0.00095618	-0.00040163	-0.00040163	-0.00068375	-0.00040666	-0.00028349	-0.00022309	-0.00020932	-0.00004071	-0.00011008	0.00011824
0.54218636	0	0	0	0	0	0	0	0	0	0	0	0	0	0	0	0	0	0	0	0	0	0	0	0	0	0	0	0	0	0	0	0	0	0	0	0	0	0	0	0	0	0	0	0	0	0	0	0	0	0	0	0	0	0	0	0	0	0	0.00020228	0.00010409	0.00011599	-0.00089539	-0.00038944	-0.00038944	-0.00067338	-0.00037046	-0.0002535	-0.00017637	-0.00016171	-0.00000343	-0.00006972	0.00015996
0.54513303	0	0	0	0	0	0	0	0	0	0	0	0	0	0	0	0	0	0	0	0	0	0	0	0	0	0	0	0	0	0	0	0	0	0	0	0	0	0	0	0	0	0	0	0	0	0	0	0	0	0	0	0	0	0	0	0	0	0	0.00026638	0.00017357	0.00018638	-0.00083403	-0.00037606	-0.00037606	-0.00066147	-0.00033333	-0.00022275	-0.00012887	-0.00011333	0.00003445	-0.00002865	0.00020169
0.54807969	0	0	0	0	0	0	0	0	0	0	0	0	0	0	0	0	0	0	0	0	0	0	0	0	0	0	0	0	0	0	0	0	0	0	0	0	0	0	0	0	0	0	0	0	0	0	0	0	0	0	0	0	0	0	0	0	0	0	0.00032975	0.00024195	0.00025593	-0.00077279	-0.00036185	-0.00036185	-0.00064847	-0.00029598	-0.00019181	-0.00008145	-0.00006502	0.00007224	0.00001238	0.00024275
0.55102635	0	0	0	0	0	0	0	0	0	0	0	0	0	0	0	0	0	0	0	0	0	0	0	0	0	0	0	0	0	0	0	0	0	0	0	0	0	0	0	0	0	0	0	0	0	0	0	0	0	0	0	0	0	0	0	0	0	0	0.00039144	0.00030822	0.00032347	-0.00071231	-0.00034715	-0.00034715	-0.00063483	-0.000259	-0.0001612	-0.00003482	-0.00001754	0.00010934	0.0000527	0.00028256
0.55397302	0	0	0	0	0	0	0	0	0	0	0	0	0	0	0	0	0	0	0	0	0	0	0	0	0	0	0	0	0	0	0	0	0	0	0	0	0	0	0	0	0	0	0	0	0	0	0	0	0	0	0	0	0	0	0	0	0	0	0.00045062	0.00037153	0.00038801	-0.00065328	-0.0003323	-0.0003323	-0.00062095	-0.00022299	-0.0001314	0.00001032	0.00002842	0.00014519	0.00009171	0.00032062
0.55691968	0	0	0	0	0	0	0	0	0	0	0	0	0	0	0	0	0	0	0	0	0	0	0	0	0	0	0	0	0	0	0	0	0	0	0	0	0	0	0	0	0	0	0	0	0	0	0	0	0	0	0	0	0	0	0	0	0	0	0.00045975	0.00043116	0.00044876	-0.00059647	-0.00031765	-0.00031765	-0.00060718	-0.00018848	-0.00010285	0.00005333	0.00007222	0.0001793	0.00012884	0.00035648
0.55986635	0	0	0	0	0	0	0	0	0	0	0	0	0	0	0	0	0	0	0	0	0	0	0	0	0	0	0	0	0	0	0	0	0	0	0	0	0	0	0	0	0	0	0	0	0	0	0	0	0	0	0	0	0	0	0	0	0	0	0.00051132	0.0004865	0.00050509	-0.0005427	-0.00030353	-0.00030353	-0.00059378	-0.00015596	-0.00007595	0.00009366	0.00011326	0.00021123	0.00016362	0.00038979
0.56281302	0	0	0	0	0	0	0	0	0	0	0	0	0	0	0	0	0	0	0	0	0	0	0	0	0	0	0	0	0	0	0	0	0	0	0	0	0	0	0	0	0	0	0	0	0	0	0	0	0	0	0	0	0	0	0	0	0	0	0.0005586	0.00050997	0.00055657	-0.00049269	-0.00029022	-0.00029022	-0.00058095	-0.00012582	-0.00005101	0.00013085	0.00015111	0.00024065	0.00019566	0.00042027
0.56575968	0	0	0	0	0	0	0	0	0	0	0	0	0	0	0	0	0	0	0	0	0	0	0	0	0	0	0	0	0	0	0	0	0	0	0	0	0	0	0	0	0	0	0	0	0	0	0	0	0	0	0	0	0	0	0	0	0	0	0.00060139	0.00053484	0.00060302	-0.00044691	-0.0002779	-0.0002779	-0.00056886	-0.00009829	-0.00002822	0.00016467	0.00018551	0.00026738	0.00022477	0.00044779
0.56870635	0	0	0	0	0	0	0	0	0	0	0	0	0	0	0	0	0	0	0	0	0	0	0	0	0	0	0	0	0	0	0	0	0	0	0	0	0	0	0	0	0	0	0	0	0	0	0	0	0	0	0	0	0	0	0	0	0	0	0.00063973	0.00057569	0.00064454	-0.00040553	-0.00026729	-0.00026729	-0.00055757	-0.00007345	-0.00000765	0.00019507	0.00021644	0.0002914	0.00025094	0.00047241
0.57165301	0	0	0	0	0	0	0	0	0	0	0	0	0	0	0	0	0	0	0	0	0	0	0	0	0	0	0	0	0	0	0	0	0	0	0	0	0	0	0	0	0	0	0	0	0	0	0	0	0	0	0	0	0	0	0	0	0	0	0.00067399	0.0006121	0.00068154	-0.0003684	-0.00026194	-0.00026194	-0.0005471	-0.00005117	0.00001081	0.00022225	0.0002441	0.00031287	0.00027432	0.00049434
0.57459967	0	0	0	0	0	0	0	0	0	0	0	0	0	0	0	0	0	0	0	0	0	0	0	0	0	0	0	0	0	0	0	0	0	0	0	0	0	0	0	0	0	0	0	0	0	0	0	0	0	0	0	0	0	0	0	0	0	0	0.00070474	0.00064475	0.00071469	-0.00033505	-0.0002567	-0.0002567	-0.00053734	-0.00003117	0.00002741	0.00024662	0.00026889	0.00033213	0.00029529	0.00051399
0.57754634	0	0	0	0	0	0	0	0	0	0	0	0	0	0	0	0	0	0	0	0	0	0	0	0	0	0	0	0	0	0	0	0	0	0	0	0	0	0	0	0	0	0	0	0	0	0	0	0	0	0	0	0	0	0	0	0	0	0	0.00073277	0.00067447	0.00074485	-0.00030482	-0.00025158	-0.00025158	-0.00052813	-0.00001304	0.00004247	0.00026872	0.00029138	0.0003496	0.00031431	0.00053185
0.58049301	0	0	0	0	0	0	0	0	0	0	0	0	0	0	0	0	0	0	0	0	0	0	0	0	0	0	0	0	0	0	0	0	0	0	0	0	0	0	0	0	0	0	0	0	0	0	0	0	0	0	0	0	0	0	0	0	0	0	0.00075895	0.0007022	0.00077297	-0.00027691	-0.00024654	-0.00024654	-0.0005192	0.0000037	0.00005641	0.00028918	0.00031221	0.00036579	0.00033193	0.00054849
0.58343967	0	0	0	0	0	0	0	0	0	0	0	0	0	0	0	0	0	0	0	0	0	0	0	0	0	0	0	0	0	0	0	0	0	0	0	0	0	0	0	0	0	0	0	0	0	0	0	0	0	0	0	0	0	0	0	0	0	0	0.00078414	0.00072886	0.0008	-0.0002505	-0.00024153	-0.00024153	-0.00051031	0.00001955	0.00006963	0.00030864	0.00033202	0.0003812	0.00034869	0.00056444
0.58638633	0	0	0	0	0	0	0	0	0	0	0	0	0	0	0	0	0	0	0	0	0	0	0	0	0	0	0	0	0	0	0	0	0	0	0	0	0	0	0	0	0	0	0	0	0	0	0	0	0	0	0	0	0	0	0	0	0	0	0.00080905	0.0007552	0.00082668	-0.00022483	-0.0002365	-0.0002365	-0.00050124	0.00003493	0.00008249	0.00032763	0.00035138	0.00039625	0.00036506	0.00058017
0.589333	0	0	0	0	0	0	0	0	0	0	0	0	0	0	0	0	0	0	0	0	0	0	0	0	0	0	0	0	0	0	0	0	0	0	0	0	0	0	0	0	0	0	0	0	0	0	0	0	0	0	0	0	0	0	0	0	0	0	0.00083388	0.00078143	0.00085323	-0.00019934	-0.00023144	-0.00023144	-0.000492	0.00005016	0.00009524	0.00034647	0.00037058	0.00041118	0.0003813	0.00059581
