# Supplementary material for: Computational modelling of muscle fibre operating ranges in the hindlimb of a small ground bird (Eudromia elegans), with implications for modelling locomotion in extinct species
Source: PLoS Comput Biol. 2021 Apr 1;17(4):e1008843. doi: 10.1371/journal.pcbi.1008843 (PMC8016346; doi:10.1371/journal.pcbi.1008843)
Supplement: S1 Code. MATLAB code used for (a) processing raw forceplate data, (b) performing the tracking simulations, (c) performing the inverse simulation, and (d) performing the static simulations — (ZIP) [file pcbi.1008843.s007.zip › Inverse Simulation/Walking/MuscleAnalysis/Tinamou_Walk_Kinematics_MuscleAnalysis_MomentArm_R_knee_abduction.sto]

MomentArm_R_knee_abduction
version=1
nRows=201
nColumns=73
inDegrees=no

"This analysis gathers basic information about muscles during a simulation (e.g., forces, tendon lenghts, moment arms, etc)."
"Units are S.I. units (second, meters, Newtons, ...)"
Angles are in degrees.

endheader
time	L_IC	L_ILPR	L_ILPOa	L_ILPOp	L_AMB	L_FMTL	L_FMTI	L_FMTM	L_ILFB	L_FCLP	L_FCLA	L_FCM	L_IFE	L_ITCr	L_ITM	L_ITCaa	L_ITCap	L_ISF	L_OM	L_OL	L_CFP	L_PIFML	L_GL	L_GI	L_GM	L_FL	L_TCf	L_TCt	L_EDL	L_FDL	L_FHL	L_FP2	L_FPP2	L_FP3	L_FPP3	L_FP4	R_IC	R_ILPR	R_ILPOa	R_ILPOp	R_AMB	R_FMTL	R_FMTI	R_FMTM	R_ILFB	R_FCLP	R_FCLA	R_FCM	R_IFE	R_ITCr	R_ITM	R_ITCaa	R_ITCap	R_ISF	R_OM	R_OL	R_CFP	R_PIFML	R_GL	R_GI	R_GM	R_FL	R_TCf	R_TCt	R_EDL	R_FDL	R_FHL	R_FP2	R_FPP2	R_FP3	R_FPP3	R_FP4
0	0	0	0	0	0	0	0	0	0	0	0	0	0	0	0	0	0	0	0	0	0	0	0	0	0	0	0	0	0	0	0	0	0	0	0	0	0.00232674	-0.0004085	-0.00378296	-0.00366491	0.00260262	-0.00281351	0.00010692	0.0010496	-0.00251137	0.0024519	0	0.00317087	0	0	0	0	0	0	0	0	0	0	-0.00325656	-0.00040251	0	0	0.00016218	0	0	0	0.00189813	0.00086975	-0.00352168	0.00145788	-0.00529848	-0.00373842
0.00294666	0	0	0	0	0	0	0	0	0	0	0	0	0	0	0	0	0	0	0	0	0	0	0	0	0	0	0	0	0	0	0	0	0	0	0	0	0.0021678	-0.00053271	-0.00383806	-0.00369376	0.00243261	-0.00284338	-0.00002142	0.00092227	-0.00231892	0.00240787	0	0.00312421	0	0	0	0	0	0	0	0	0	0	-0.0032044	-0.00036244	0	0	0.00018522	0	0	0	0.00189611	0.0008666	-0.0035438	0.00147995	-0.00529575	-0.0037709
0.00589333	0	0	0	0	0	0	0	0	0	0	0	0	0	0	0	0	0	0	0	0	0	0	0	0	0	0	0	0	0	0	0	0	0	0	0	0	0.00201311	-0.00065899	-0.0038994	-0.00372973	0.00226889	-0.00287771	-0.00014649	0.0007989	-0.0021344	0.00237137	0	0.00308618	0	0	0	0	0	0	0	0	0	0	-0.00315767	-0.00032252	0	0	0.00019891	0	0	0	0.00189553	0.00086533	-0.0035651	0.00150425	-0.00530224	-0.00381028
0.00883999	0	0	0	0	0	0	0	0	0	0	0	0	0	0	0	0	0	0	0	0	0	0	0	0	0	0	0	0	0	0	0	0	0	0	0	0	0.00186297	-0.00077966	-0.00396562	-0.0037714	0.00211157	-0.00291582	-0.00026787	0.00067973	-0.00195932	0.00233982	0	0.00305343	0	0	0	0	0	0	0	0	0	0	-0.0031159	-0.00028406	0	0	0.00020596	0	0	0	0.00189586	0.00086529	-0.00358503	0.00152955	-0.00531465	-0.00385362
0.01178666	0	0	0	0	0	0	0	0	0	0	0	0	0	0	0	0	0	0	0	0	0	0	0	0	0	0	0	0	0	0	0	0	0	0	0	0	0.00171679	-0.00089675	-0.00403452	-0.00381531	0.00195987	-0.00295667	-0.0003849	0.00056439	-0.00179163	0.00230815	0	0.00302038	0	0	0	0	0	0	0	0	0	0	-0.00307772	-0.00024886	0	0	0.0002067	0	0	0	0.00189583	0.00086515	-0.00360262	0.00155429	-0.00532803	-0.00389704
0.01473332	0	0	0	0	0	0	0	0	0	0	0	0	0	0	0	0	0	0	0	0	0	0	0	0	0	0	0	0	0	0	0	0	0	0	0	0	0.00157799	-0.0010068	-0.00410621	-0.00386309	0.00181708	-0.00300018	-0.00049596	0.00045541	-0.00163442	0.00228152	0	0.00299107	0	0	0	0	0	0	0	0	0	0	-0.00304392	-0.00021568	0	0	0.00020156	0	0	0	0.00189633	0.00086575	-0.0036186	0.00157894	-0.00534394	-0.0039418
0.01767999	0	0	0	0	0	0	0	0	0	0	0	0	0	0	0	0	0	0	0	0	0	0	0	0	0	0	0	0	0	0	0	0	0	0	0	0	0.00144776	-0.00110967	-0.00417959	-0.00391302	0.00168414	-0.00304597	-0.00059961	0.00035377	-0.00148454	0.00225633	0	0.00296337	0	0	0	0	0	0	0	0	0	0	-0.00301352	-0.00018447	0	0	0.00018761	0	0	0	0.00189681	0.00086651	-0.00363271	0.00160307	-0.00536071	-0.00398693
0.02062666	0	0	0	0	0	0	0	0	0	0	0	0	0	0	0	0	0	0	0	0	0	0	0	0	0	0	0	0	0	0	0	0	0	0	0	0	0.00132725	-0.00120508	-0.00425356	-0.00396355	0.00156204	-0.00309356	-0.00069446	0.00026046	-0.00133972	0.00223114	0	0.00293572	0	0	0	0	0	0	0	0	0	0	-0.00298588	-0.00015515	0	0	0.0001621	0	0	0	0.00189686	0.00086697	-0.00364489	0.0016264	-0.00537688	-0.00403184
0.02357332	0	0	0	0	0	0	0	0	0	0	0	0	0	0	0	0	0	0	0	0	0	0	0	0	0	0	0	0	0	0	0	0	0	0	0	0	0.0012175	-0.00129261	-0.00432693	-0.00401337	0.00145171	-0.00314232	-0.00077935	0.00017633	-0.00119893	0.00220516	0	0.0029072	0	0	0	0	0	0	0	0	0	0	-0.00296076	-0.00012774	0	0	0.00012341	0	0	0	0.00189627	0.00086688	-0.00365521	0.00164872	-0.00539181	-0.00407611
0.02651998	0	0	0	0	0	0	0	0	0	0	0	0	0	0	0	0	0	0	0	0	0	0	0	0	0	0	0	0	0	0	0	0	0	0	0	0	0.0011193	-0.00137183	-0.00439853	-0.00406147	0.00135382	-0.00319148	-0.00085354	0.00010202	-0.00106222	0.00217817	0	0.00287754	0	0	0	0	0	0	0	0	0	0	-0.0029381	-0.00010224	0	0	0.00007132	0	0	0	0.00189495	0.00086615	-0.00366386	0.0016699	-0.00540539	-0.00411942
0.02946665	0	0	0	0	0	0	0	0	0	0	0	0	0	0	0	0	0	0	0	0	0	0	0	0	0	0	0	0	0	0	0	0	0	0	0	0	0.00103313	-0.00144239	-0.0044672	-0.00410702	0.0012687	-0.00324016	-0.00091668	0.00003785	-0.00093022	0.0021502	0	0.00284675	0	0	0	0	0	0	0	0	0	0	-0.00291794	-0.0000787	0	0	0.00000671	0	0	0	0.00189294	0.00086476	-0.00367107	0.0017068	-0.00541768	-0.00416273
0.03241331	0	0	0	0	0	0	0	0	0	0	0	0	0	0	0	0	0	0	0	0	0	0	0	0	0	0	0	0	0	0	0	0	0	0	0	0	0.0009591	-0.00150414	-0.00453188	-0.00414931	0.00119633	-0.00328751	-0.00096881	-0.00001616	-0.0008037	0.00212137	0	0.00281495	0	0	0	0	0	0	0	0	0	0	-0.00290028	-0.00005719	0	0	-0.00006887	0	0	0	0.00189028	0.00086277	-0.00367708	0.00174392	-0.00542879	-0.00422822
0.03535998	0	0	0	0	0	0	0	0	0	0	0	0	0	0	0	0	0	0	0	0	0	0	0	0	0	0	0	0	0	0	0	0	0	0	0	0	0.000897	-0.00155715	-0.00459173	-0.00418774	0.00113634	-0.00333271	-0.00101023	-0.00006027	-0.0006832	0.00209166	0	0.00278218	0	0	0	0	0	0	0	0	0	0	-0.00288507	-0.00003778	0	0	-0.00015368	0	0	0	0.00188706	0.00086023	-0.0036821	0.00177916	-0.00543882	-0.00454239
0.03830665	0	0	0	0	0	0	0	0	0	0	0	0	0	0	0	0	0	0	0	0	0	0	0	0	0	0	0	0	0	0	0	0	0	0	0	0	0.00084639	-0.00160171	-0.00464611	-0.00422183	0.00108814	-0.00337513	-0.00104142	-0.00009492	-0.00056888	0.00206087	0	0.00274831	0	0	0	0	0	0	0	0	0	0	-0.00287216	-0.00002052	0	0	-0.00024619	0	0	0	0.00188329	0.00085715	-0.00367969	0.00181255	-0.00544783	-0.00475282
0.04125331	0	0	0	0	0	0	0	0	0	0	0	0	0	0	0	0	0	0	0	0	0	0	0	0	0	0	0	0	0	0	0	0	0	0	0	0	0.00080651	-0.00163836	-0.0046946	-0.00425121	0.00105084	-0.00341426	-0.00106307	-0.00012076	-0.00046071	0.00202869	0	0.0027131	0	0	0	0	0	0	0	0	0	0	-0.00286141	-0.00000554	0	0	-0.00034491	0	0	0	0.00187902	0.00085356	-0.0036774	0.00184418	-0.00545584	-0.00491023
0.04419998	0	0	0	0	0	0	0	0	0	0	0	0	0	0	0	0	0	0	0	0	0	0	0	0	0	0	0	0	0	0	0	0	0	0	0	0	0.00077621	-0.00166797	-0.004737	-0.00427563	0.00102319	-0.0034497	-0.00107617	-0.00013878	-0.00035883	0.00199475	0	0.0026763	0	0	0	0	0	0	0	0	0	0	-0.00285266	0.00000694	0	0	-0.00044787	0	0	0	0.00187427	0.0008636	-0.00367525	0.00187411	-0.00546285	-0.00503435
0.04714664	0	0	0	0	0	0	0	0	0	0	0	0	0	0	0	0	0	0	0	0	0	0	0	0	0	0	0	0	0	0	0	0	0	0	0	0	0.00075448	-0.0016913	-0.00477335	-0.0042951	0.0010041	-0.0034813	-0.00108809	-0.00014982	-0.00026292	0.00195875	0	0.00263771	0	0	0	0	0	0	0	0	0	0	-0.00284571	0.00001681	0	0	-0.00055377	0	0	0	0.00186908	0.0008727	-0.00367317	0.00190247	-0.00546889	-0.00513567
0.0500933	0	0	0	0	0	0	0	0	0	0	0	0	0	0	0	0	0	0	0	0	0	0	0	0	0	0	0	0	0	0	0	0	0	0	0	0	0.00074053	-0.00170876	-0.004804	-0.00431005	0.00099265	-0.00350908	-0.00109708	-0.00015462	-0.00017288	0.001921	0	0.00259767	0	0	0	0	0	0	0	0	0	0	-0.00284039	0.00002423	0	0	-0.00066111	0	0	0	0.0018636	0.00088084	-0.00367122	0.0019293	-0.00547414	-0.00522044
0.05303997	0	0	0	0	0	0	0	0	0	0	0	0	0	0	0	0	0	0	0	0	0	0	0	0	0	0	0	0	0	0	0	0	0	0	0	0	0.00073323	-0.00172096	-0.00482939	-0.00432112	0.00098759	-0.00353312	-0.00110074	-0.00015423	-0.00008921	0.00188224	0	0.00255691	0	0	0	0	0	0	0	0	0	0	-0.00283651	0.00002939	0	0	-0.00076734	0	0	0	0.00186438	0.00088801	-0.00366949	0.00195443	-0.00547877	-0.00529255
0.05598663	0	0	0	0	0	0	0	0	0	0	0	0	0	0	0	0	0	0	0	0	0	0	0	0	0	0	0	0	0	0	0	0	0	0	0	0	0.00073127	-0.00172877	-0.00485011	-0.00432894	0.00098756	-0.00355367	-0.00110018	-0.00014981	-0.00001209	0.00184302	0	0.00251602	0	0	0	0	0	0	0	0	0	0	-0.00283387	0.00003247	0	0	-0.00087038	0	0	0	0.00187129	0.00089422	-0.00366801	0.00197778	-0.00548287	-0.00535449
0.0589333	0	0	0	0	0	0	0	0	0	0	0	0	0	0	0	0	0	0	0	0	0	0	0	0	0	0	0	0	0	0	0	0	0	0	0	0	0.00073328	-0.0017332	-0.0048669	-0.00433415	0.00099117	-0.00357112	-0.00109654	-0.0001461	0.00005859	0.00180378	0	0.00247542	0	0	0	0	0	0	0	0	0	0	-0.00283224	0.00003367	0	0	-0.00096866	0	0	0	0.00187733	0.00089955	-0.00366678	0.0019994	-0.0054865	-0.00540831
0.06187996	0	0	0	0	0	0	0	0	0	0	0	0	0	0	0	0	0	0	0	0	0	0	0	0	0	0	0	0	0	0	0	0	0	0	0	0	0.00073785	-0.00173531	-0.00488055	-0.00433743	0.00099704	-0.00358598	-0.00109092	-0.00014169	0.00012322	0.00176484	0	0.00243543	0	0	0	0	0	0	0	0	0	0	-0.00283141	0.00003318	0	0	-0.00106113	0	0	0	0.00188257	0.00090408	-0.00366578	0.00201936	-0.00548973	-0.00545541
0.06482663	0	0	0	0	0	0	0	0	0	0	0	0	0	0	0	0	0	0	0	0	0	0	0	0	0	0	0	0	0	0	0	0	0	0	0	0	0.00074364	-0.00173617	-0.00489194	-0.00433945	0.00100391	-0.00359882	-0.00108442	-0.00013643	0.00018237	0.00172646	0	0.00239626	0	0	0	0	0	0	0	0	0	0	-0.00283121	0.00003126	0	0	-0.00114719	0	0	0	0.00188709	0.0009079	-0.00366501	0.00203782	-0.00549263	-0.00549694
0.06777329	0	0	0	0	0	0	0	0	0	0	0	0	0	0	0	0	0	0	0	0	0	0	0	0	0	0	0	0	0	0	0	0	0	0	0	0	0.00074944	-0.00173675	-0.00490192	-0.00434089	0.00101064	-0.00361027	-0.00107801	-0.00013123	0.00023664	0.00168884	0	0.00235811	0	0	0	0	0	0	0	0	0	0	-0.00283149	0.00002815	0	0	-0.0012265	0	0	0	0.00189097	0.0009111	-0.00366451	0.00205492	-0.00549532	-0.00553404
0.07071996	0	0	0	0	0	0	0	0	0	0	0	0	0	0	0	0	0	0	0	0	0	0	0	0	0	0	0	0	0	0	0	0	0	0	0	0	0.00075413	-0.00173793	-0.00491133	-0.00434242	0.00101623	-0.00362093	-0.00107258	-0.00012692	0.00028663	0.00165224	0	0.00232116	0	0	0	0	0	0	0	0	0	0	-0.00283214	0.00002413	0	0	-0.00129891	0	0	0	0.00189427	0.00091377	-0.0036643	0.00207082	-0.00549792	-0.00556766
0.07366662	0	0	0	0	0	0	0	0	0	0	0	0	0	0	0	0	0	0	0	0	0	0	0	0	0	0	0	0	0	0	0	0	0	0	0	0	0.00075678	-0.00174049	-0.00492092	-0.00434464	0.00101985	-0.00363138	-0.00106892	-0.00012422	0.00033284	0.00161687	0	0.00228561	0	0	0	0	0	0	0	0	0	0	-0.00283309	0.00001948	0	0	-0.00136437	0	0	0	0.00189706	0.00091595	-0.00366444	0.00208563	-0.00550054	-0.00559856
0.07661329	0	0	0	0	0	0	0	0	0	0	0	0	0	0	0	0	0	0	0	0	0	0	0	0	0	0	0	0	0	0	0	0	0	0	0	0	0.00075659	-0.00174507	-0.00493133	-0.00434808	0.00102081	-0.00364211	-0.00106765	-0.00012372	0.00037575	0.00158294	0	0.00225162	0	0	0	0	0	0	0	0	0	0	-0.00283429	0.00001443	0	0	-0.00142299	0	0	0	0.00189937	0.00091769	-0.00366497	0.00209946	-0.0055033	-0.00562736
0.07955996	0	0	0	0	0	0	0	0	0	0	0	0	0	0	0	0	0	0	0	0	0	0	0	0	0	0	0	0	0	0	0	0	0	0	0	0	0.00075294	-0.0017522	-0.0049431	-0.00435313	0.00101859	-0.00365353	-0.00106928	-0.00012589	0.00041574	0.00155057	0	0.00221926	0	0	0	0	0	0	0	0	0	0	-0.00283569	0.00000918	0	0	-0.00147496	0	0	0	0.00190125	0.00091905	-0.00366594	0.00211241	-0.00550628	-0.00565453
0.08250662	0	0	0	0	0	0	0	0	0	0	0	0	0	0	0	0	0	0	0	0	0	0	0	0	0	0	0	0	0	0	0	0	0	0	0	0	0.00074538	-0.00176228	-0.0049566	-0.00436007	0.00101284	-0.00366597	-0.00107417	-0.00013105	0.0004531	0.00151987	0	0.00218864	0	0	0	0	0	0	0	0	0	0	-0.0028373	0.00000389	0	0	-0.00152052	0	0	0	0.00190275	0.00092005	-0.00366736	0.00212455	-0.00550953	-0.00568051
0.08545329	0	0	0	0	0	0	0	0	0	0	0	0	0	0	0	0	0	0	0	0	0	0	0	0	0	0	0	0	0	0	0	0	0	0	0	0	0.00073364	-0.00177557	-0.00497206	-0.00436906	0.00100337	-0.00367963	-0.00108251	-0.00013941	0.00048801	0.00149089	0	0.0021598	0	0	0	0	0	0	0	0	0	0	-0.00283909	-0.00000134	0	0	-0.00155991	0	0	0	0.00190389	0.00092073	-0.00366923	0.00213593	-0.00551307	-0.00570543
0.08839995	0	0	0	0	0	0	0	0	0	0	0	0	0	0	0	0	0	0	0	0	0	0	0	0	0	0	0	0	0	0	0	0	0	0	0	0	0.00071762	-0.00181185	-0.00498958	-0.00438011	0.00099013	-0.00369461	-0.00109438	-0.00015105	0.00052055	0.00146365	0	0.00213277	0	0	0	0	0	0	0	0	0	0	-0.00284107	-0.00000648	0	0	-0.00159342	0	0	0	0.00190471	0.00092113	-0.00367151	0.00214658	-0.00551685	-0.00572911
0.09134662	0	0	0	0	0	0	0	0	0	0	0	0	0	0	0	0	0	0	0	0	0	0	0	0	0	0	0	0	0	0	0	0	0	0	0	0	0.00069739	-0.00183163	-0.00500909	-0.00439309	0.00097323	-0.00371089	-0.00110971	-0.00016593	0.00055071	0.00143816	0	0.00210758	0	0	0	0	0	0	0	0	0	0	-0.00284322	-0.00001153	0	0	-0.0016213	0	0	0	0.00190526	0.00092127	-0.00367414	0.00215652	-0.00552079	-0.00575126
0.09429328	0	0	0	0	0	0	0	0	0	0	0	0	0	0	0	0	0	0	0	0	0	0	0	0	0	0	0	0	0	0	0	0	0	0	0	0	0.00067315	-0.00185458	-0.00503037	-0.00440774	0.0009529	-0.00372834	-0.00112827	-0.00018386	0.00057841	0.0014144	0	0.00208423	0	0	0	0	0	0	0	0	0	0	-0.00284551	-0.00001653	0	0	-0.00164384	0	0	0	0.00190559	0.00092122	-0.00367704	0.00216576	-0.00552477	-0.00577185
0.09723994	0	0	0	0	0	0	0	0	0	0	0	0	0	0	0	0	0	0	0	0	0	0	0	0	0	0	0	0	0	0	0	0	0	0	0	0	0.00064528	-0.00188053	-0.00505307	-0.00442368	0.0009295	-0.0037467	-0.00114976	-0.00020458	0.00060345	0.00139237	0	0.00206276	0	0	0	0	0	0	0	0	0	0	-0.00284792	-0.00002159	0	0	-0.00166124	0	0	0	0.00190574	0.000921	-0.00368007	0.00217428	-0.00552865	-0.0057906
0.10018661	0	0	0	0	0	0	0	0	0	0	0	0	0	0	0	0	0	0	0	0	0	0	0	0	0	0	0	0	0	0	0	0	0	0	0	0	0.00061421	-0.00190921	-0.00507671	-0.00444042	0.00090343	-0.00376565	-0.00117376	-0.00022777	0.00062559	0.00137203	0	0.00204319	0	0	0	0	0	0	0	0	0	0	-0.00285042	-0.0000268	0	0	-0.0016737	0	0	0	0.00190578	0.00092069	-0.0036831	0.00218206	-0.00553224	-0.00580718
0.10313327	0	0	0	0	0	0	0	0	0	0	0	0	0	0	0	0	0	0	0	0	0	0	0	0	0	0	0	0	0	0	0	0	0	0	0	0	0.00058047	-0.00194027	-0.00510073	-0.00445735	0.00087518	-0.00378476	-0.0011998	-0.00025303	0.00064458	0.00135336	0	0.00202555	0	0	0	0	0	0	0	0	0	0	-0.00285295	-0.00003232	0	0	-0.00168138	0	0	0	0.00190577	0.00092034	-0.00368596	0.00218907	-0.00553535	-0.00582121
0.10607994	0	0	0	0	0	0	0	0	0	0	0	0	0	0	0	0	0	0	0	0	0	0	0	0	0	0	0	0	0	0	0	0	0	0	0	0	0.00054462	-0.00197333	-0.00512448	-0.0044738	0.00084525	-0.00380352	-0.00122735	-0.00027994	0.00066013	0.00133631	0	0.00200986	0	0	0	0	0	0	0	0	0	0	-0.00285548	-0.00003831	0	0	-0.00168439	0	0	0	0.00190579	0.00092002	-0.00368849	0.00219529	-0.00553779	-0.00583236
0.1090266	0	0	0	0	0	0	0	0	0	0	0	0	0	0	0	0	0	0	0	0	0	0	0	0	0	0	0	0	0	0	0	0	0	0	0	0	0.00050724	-0.002008	-0.00514728	-0.00448906	0.00081414	-0.00382141	-0.00125588	-0.00030805	0.00067196	0.00132085	0	0.00199614	0	0	0	0	0	0	0	0	0	0	-0.00285794	-0.00004492	0	0	-0.00168287	0	0	0	0.0019059	0.00091979	-0.0036905	0.0022007	-0.00553934	-0.00584021
0.11197327	0	0	0	0	0	0	0	0	0	0	0	0	0	0	0	0	0	0	0	0	0	0	0	0	0	0	0	0	0	0	0	0	0	0	0	0	0.00046892	-0.00204388	-0.00516843	-0.00450239	0.00078169	-0.00383788	-0.00128484	-0.00033694	0.00067987	0.00130689	0	0.00198437	0	0	0	0	0	0	0	0	0	0	-0.00286029	-0.00005232	0	0	-0.00167697	0	0	0	0.00190617	0.00091973	-0.00369183	0.00220529	-0.00553987	-0.00584449
0.11491994	0	0	0	0	0	0	0	0	0	0	0	0	0	0	0	0	0	0	0	0	0	0	0	0	0	0	0	0	0	0	0	0	0	0	0	0	0.00043025	-0.00208057	-0.00518726	-0.00451307	0.00074903	-0.0038524	-0.00131368	-0.00036616	0.00068377	0.00129434	0	0.00197449	0	0	0	0	0	0	0	0	0	0	-0.00286248	-0.00006065	0	0	-0.00166691	0	0	0	0.00190668	0.00091991	-0.00369232	0.00220908	-0.0055392	-0.00584495
0.1178666	0	0	0	0	0	0	0	0	0	0	0	0	0	0	0	0	0	0	0	0	0	0	0	0	0	0	0	0	0	0	0	0	0	0	0	0	0.0003918	-0.00211765	-0.00520313	-0.00452044	0.00071665	-0.00386444	-0.00134186	-0.00039527	0.00068364	0.00128305	0	0.00196638	0	0	0	0	0	0	0	0	0	0	-0.00286447	-0.00007002	0	0	-0.00165297	0	0	0	0.00190747	0.00092037	-0.00369184	0.00221208	-0.00553718	-0.00584138
0.12081326	0	0	0	0	0	0	0	0	0	0	0	0	0	0	0	0	0	0	0	0	0	0	0	0	0	0	0	0	0	0	0	0	0	0	0	0	0.00035413	-0.0021547	-0.00521548	-0.0045239	0.000685	-0.00387358	-0.00136888	-0.00042384	0.00067962	0.00127288	0	0.00195992	0	0	0	0	0	0	0	0	0	0	-0.00286623	-0.00008054	0	0	-0.00163554	0	0	0	0.00190861	0.00092118	-0.00369026	0.00221436	-0.0055337	-0.00583369
0.12375993	0	0	0	0	0	0	0	0	0	0	0	0	0	0	0	0	0	0	0	0	0	0	0	0	0	0	0	0	0	0	0	0	0	0	0	0	0.00031774	-0.00219131	-0.00522384	-0.00452297	0.00065452	-0.00387944	-0.00139427	-0.00045149	0.00067195	0.00126365	0	0.00195494	0	0	0	0	0	0	0	0	0	0	-0.0028677	-0.00009223	0	0	-0.00161506	0	0	0	0.00191011	0.00092236	-0.0036875	0.00221598	-0.00552866	-0.00582181
0.1267066	0	0	0	0	0	0	0	0	0	0	0	0	0	0	0	0	0	0	0	0	0	0	0	0	0	0	0	0	0	0	0	0	0	0	0	0	0.00025891	-0.00222708	-0.00522785	-0.00451728	0.00062561	-0.00388174	-0.00141762	-0.00047784	0.00066101	0.00125521	0	0.00195125	0	0	0	0	0	0	0	0	0	0	-0.00286885	-0.00010511	0	0	-0.00159206	0	0	0	0.00191201	0.00092394	-0.00368349	0.00221702	-0.00552196	-0.00580578
0.12965326	0	0	0	0	0	0	0	0	0	0	0	0	0	0	0	0	0	0	0	0	0	0	0	0	0	0	0	0	0	0	0	0	0	0	0	0	0.00022625	-0.00226162	-0.00522727	-0.00450663	0.00059861	-0.00388034	-0.00143856	-0.00050256	0.0006473	0.00124739	0	0.00194867	0	0	0	0	0	0	0	0	0	0	-0.00286965	-0.00011912	0	0	-0.00156715	0	0	0	0.00191431	0.00092594	-0.00367819	0.00221759	-0.00551355	-0.00578571
0.13259992	0	0	0	0	0	0	0	0	0	0	0	0	0	0	0	0	0	0	0	0	0	0	0	0	0	0	0	0	0	0	0	0	0	0	0	0	0.00019624	-0.00229451	-0.00522201	-0.00449097	0.00057389	-0.0038752	-0.00145679	-0.0005253	0.00063146	0.00124004	0	0.00194698	0	0	0	0	0	0	0	0	0	0	-0.00287004	-0.00013414	0	0	-0.00154104	0	0	0	0.00191702	0.00092837	-0.0036716	0.00221778	-0.00550341	-0.00576182
0.13554659	0	0	0	0	0	0	0	0	0	0	0	0	0	0	0	0	0	0	0	0	0	0	0	0	0	0	0	0	0	0	0	0	0	0	0	0	0.00016927	-0.00232534	-0.00521212	-0.00447044	0.00055176	-0.00386641	-0.00147204	-0.00054577	0.0006142	0.00123303	0	0.00194597	0	0	0	0	0	0	0	0	0	0	-0.00287	-0.00015002	0	0	-0.00151449	0	0	0	0.00192012	0.0009312	-0.00366375	0.00221774	-0.00549154	-0.00573443
0.13849325	0	0	0	0	0	0	0	0	0	0	0	0	0	0	0	0	0	0	0	0	0	0	0	0	0	0	0	0	0	0	0	0	0	0	0	0	0.00014678	-0.00235434	-0.00519778	-0.00444535	0.00053253	-0.00385417	-0.00148408	-0.00056367	0.00059633	0.00122622	0	0.00194543	0	0	0	0	0	0	0	0	0	0	-0.00286947	-0.00016655	0	0	-0.00148834	0	0	0	0.00192358	0.00093443	-0.0036547	0.00221757	-0.00547797	-0.00570399
0.14143992	0	0	0	0	0	0	0	0	0	0	0	0	0	0	0	0	0	0	0	0	0	0	0	0	0	0	0	0	0	0	0	0	0	0	0	0	0.000127	-0.00238002	-0.00517932	-0.00441616	0.0005165	-0.00383882	-0.00149274	-0.00057872	0.00057866	0.0012195	0	0.00194513	0	0	0	0	0	0	0	0	0	0	-0.00286843	-0.0001835	0	0	-0.00146343	0	0	0	0.00192736	0.00093802	-0.00364457	0.00221742	-0.00546282	-0.00567098
0.14438659	0	0	0	0	0	0	0	0	0	0	0	0	0	0	0	0	0	0	0	0	0	0	0	0	0	0	0	0	0	0	0	0	0	0	0	0	0.00011131	-0.00240231	-0.00515717	-0.00438349	0.00050395	-0.00382079	-0.0014979	-0.00059066	0.00056203	0.00121277	0	0.00194488	0	0	0	0	0	0	0	0	0	0	-0.00286685	-0.0002006	0	0	-0.00144063	0	0	0	0.00193142	0.00094191	-0.00363348	0.00221741	-0.00544622	-0.00563615
0.14733325	0	0	0	0	0	0	0	0	0	0	0	0	0	0	0	0	0	0	0	0	0	0	0	0	0	0	0	0	0	0	0	0	0	0	0	0	0.00010003	-0.00242081	-0.00513188	-0.00434808	0.00049511	-0.00380055	-0.00149945	-0.00059926	0.00054718	0.00120594	0	0.00194448	0	0	0	0	0	0	0	0	0	0	-0.00286474	-0.00021759	0	0	-0.00142073	0	0	0	0.00193569	0.00094606	-0.00362162	0.00221764	-0.00542838	-0.00560019
0.15027992	0	0	0	0	0	0	0	0	0	0	0	0	0	0	0	0	0	0	0	0	0	0	0	0	0	0	0	0	0	0	0	0	0	0	0	0	0.00009341	-0.00243372	-0.00510404	-0.00431073	0.00049022	-0.00377866	-0.00149737	-0.00060433	0.00053482	0.00119893	0	0.00194372	0	0	0	0	0	0	0	0	0	0	-0.0028621	-0.0002342	0	0	-0.00140444	0	0	0	0.00194011	0.0009504	-0.00360918	0.0022182	-0.00540955	-0.00556386
0.15322658	0	0	0	0	0	0	0	0	0	0	0	0	0	0	0	0	0	0	0	0	0	0	0	0	0	0	0	0	0	0	0	0	0	0	0	0	0.00009167	-0.00244341	-0.00507432	-0.00427232	0.00048945	-0.00375568	-0.00149163	-0.00060569	0.00052551	0.00119166	0	0.00194243	0	0	0	0	0	0	0	0	0	0	-0.00285896	-0.00025019	0	0	-0.00139237	0	0	0	0.00194461	0.00095484	-0.00359641	0.00221916	-0.00539003	-0.00552798
0.15617325	0	0	0	0	0	0	0	0	0	0	0	0	0	0	0	0	0	0	0	0	0	0	0	0	0	0	0	0	0	0	0	0	0	0	0	0	0.00009495	-0.00244833	-0.00504338	-0.00423371	0.00049292	-0.00373216	-0.00148228	-0.00060324	0.00051971	0.00118406	0	0.00194043	0	0	0	0	0	0	0	0	0	0	-0.00285537	-0.00026534	0	0	-0.00138501	0	0	0	0.00194911	0.00095931	-0.00358353	0.00222056	-0.00537018	-0.00549335
0.15911991	0	0	0	0	0	0	0	0	0	0	0	0	0	0	0	0	0	0	0	0	0	0	0	0	0	0	0	0	0	0	0	0	0	0	0	0	0.00010335	-0.0024483	-0.00501188	-0.00419573	0.0005007	-0.00370864	-0.0014694	-0.00059691	0.00051772	0.00117605	0	0.00193755	0	0	0	0	0	0	0	0	0	0	-0.00285141	-0.00027948	0	0	-0.00138271	0	0	0	0.00195353	0.00096372	-0.0035708	0.00222241	-0.00535039	-0.00546072
0.16206657	0	0	0	0	0	0	0	0	0	0	0	0	0	0	0	0	0	0	0	0	0	0	0	0	0	0	0	0	0	0	0	0	0	0	0	0	0.00011689	-0.00244319	-0.00498042	-0.00415912	0.00051283	-0.00368556	-0.00145308	-0.00058669	0.00051972	0.00116754	0	0.00193365	0	0	0	0	0	0	0	0	0	0	-0.00284716	-0.00029249	0	0	-0.00138567	0	0	0	0.0019578	0.00096799	-0.00355846	0.00222472	-0.00533098	-0.00543077
0.16501324	0	0	0	0	0	0	0	0	0	0	0	0	0	0	0	0	0	0	0	0	0	0	0	0	0	0	0	0	0	0	0	0	0	0	0	0	0.00013552	-0.00243297	-0.0049495	-0.0041245	0.00052926	-0.00366331	-0.00143347	-0.00057261	0.00052575	0.00115847	0	0.00192858	0	0	0	0	0	0	0	0	0	0	-0.0028427	-0.00030429	0	0	-0.00139395	0	0	0	0.00196185	0.00097204	-0.00354672	0.00222747	-0.00531235	-0.00540405
0.1679599	0	0	0	0	0	0	0	0	0	0	0	0	0	0	0	0	0	0	0	0	0	0	0	0	0	0	0	0	0	0	0	0	0	0	0	0	0.00015915	-0.00241768	-0.00491952	-0.00409234	0.00054989	-0.00364217	-0.00141073	-0.00055476	0.00053572	0.00114877	0	0.00192225	0	0	0	0	0	0	0	0	0	0	-0.00283814	-0.00031484	0	0	-0.00140748	0	0	0	0.00196561	0.0009758	-0.00353577	0.0022306	-0.00529479	-0.00538096
0.17090657	0	0	0	0	0	0	0	0	0	0	0	0	0	0	0	0	0	0	0	0	0	0	0	0	0	0	0	0	0	0	0	0	0	0	0	0	0.00018759	-0.00239747	-0.00489077	-0.00406293	0.00057458	-0.0036223	-0.00138502	-0.00053327	0.0005494	0.0011384	0	0.0019146	0	0	0	0	0	0	0	0	0	0	-0.00283355	-0.00032415	0	0	-0.00142603	0	0	0	0.00196904	0.00097922	-0.00352574	0.00223408	-0.00527858	-0.00536176
0.17385323	0	0	0	0	0	0	0	0	0	0	0	0	0	0	0	0	0	0	0	0	0	0	0	0	0	0	0	0	0	0	0	0	0	0	0	0	0.0002206	-0.00237255	-0.00486341	-0.00403641	0.00060313	-0.00360377	-0.00135654	-0.00050832	0.00056652	0.00112733	0	0.00190559	0	0	0	0	0	0	0	0	0	0	-0.002829	-0.00033229	0	0	-0.00144931	0	0	0	0.0019721	0.00098226	-0.00351672	0.00223784	-0.00526388	-0.00534651
0.1767999	0	0	0	0	0	0	0	0	0	0	0	0	0	0	0	0	0	0	0	0	0	0	0	0	0	0	0	0	0	0	0	0	0	0	0	0	0.0002579	-0.00234322	-0.00483747	-0.00401275	0.0006353	-0.00358655	-0.0013255	-0.00048014	0.00058671	0.00111554	0	0.00189524	0	0	0	0	0	0	0	0	0	0	-0.00282455	-0.00033934	0	0	-0.0014769	0	0	0	0.00197479	0.00098492	-0.00350874	0.00224183	-0.00525076	-0.00533512
0.17974656	0	0	0	0	0	0	0	0	0	0	0	0	0	0	0	0	0	0	0	0	0	0	0	0	0	0	0	0	0	0	0	0	0	0	0	0	0.00029914	-0.00231083	-0.00481288	-0.00399176	0.00067079	-0.00357053	-0.00129212	-0.00044899	0.00060958	0.00110302	0	0.00188358	0	0	0	0	0	0	0	0	0	0	-0.0028202	-0.00034544	0	0	-0.00150833	0	0	0	0.0019771	0.00098719	-0.00350176	0.00224599	-0.0052392	-0.00532736
0.18269323	0	0	0	0	0	0	0	0	0	0	0	0	0	0	0	0	0	0	0	0	0	0	0	0	0	0	0	0	0	0	0	0	0	0	0	0	0.00034388	-0.00227365	-0.00478948	-0.00397316	0.00070929	-0.00355555	-0.00125662	-0.00041515	0.00063469	0.00108983	0	0.00187052	0	0	0	0	0	0	0	0	0	0	-0.00281599	-0.00035073	0	0	-0.00154306	0	0	0	0.00197906	0.0009891	-0.00349572	0.00225027	-0.00522908	-0.00532284
0.18563989	0	0	0	0	0	0	0	0	0	0	0	0	0	0	0	0	0	0	0	0	0	0	0	0	0	0	0	0	0	0	0	0	0	0	0	0	0.0003918	-0.00223329	-0.00476707	-0.00395658	0.00075044	-0.00354138	-0.00121927	-0.00037896	0.00066151	0.00107603	0	0.00185632	0	0	0	0	0	0	0	0	0	0	-0.00281187	-0.00035535	0	0	-0.00158047	0	0	0	0.0019807	0.00099068	-0.00349049	0.00225463	-0.00522022	-0.00532106
0.18858656	0	0	0	0	0	0	0	0	0	0	0	0	0	0	0	0	0	0	0	0	0	0	0	0	0	0	0	0	0	0	0	0	0	0	0	0	0.00044239	-0.0021897	-0.00474539	-0.0039416	0.00079387	-0.0035278	-0.00118031	-0.00034075	0.0006896	0.0010617	0	0.00184146	0	0	0	0	0	0	0	0	0	0	-0.00280781	-0.00035949	0	0	-0.00161996	0	0	0	0.00198207	0.000992	-0.00348593	0.00225901	-0.00521234	-0.00532148
0.19153323	0	0	0	0	0	0	0	0	0	0	0	0	0	0	0	0	0	0	0	0	0	0	0	0	0	0	0	0	0	0	0	0	0	0	0	0	0.0004952	-0.00214467	-0.0047242	-0.00392776	0.00083919	-0.00351458	-0.00114	-0.00030087	0.00071853	0.00104689	0	0.00182762	0	0	0	0	0	0	0	0	0	0	-0.00280377	-0.00036331	0	0	-0.00166097	0	0	0	0.00198323	0.00099312	-0.00348184	0.00226342	-0.00520512	-0.00532352
0.19447989	0	0	0	0	0	0	0	0	0	0	0	0	0	0	0	0	0	0	0	0	0	0	0	0	0	0	0	0	0	0	0	0	0	0	0	0	0.00054975	-0.00209798	-0.00470322	-0.00391463	0.00088603	-0.00350149	-0.0010986	-0.00025966	0.00074787	0.00103167	0	0.00181308	0	0	0	0	0	0	0	0	0	0	-0.00279966	-0.00036702	0	0	-0.00170296	0	0	0	0.00198426	0.00099412	-0.00347804	0.00226784	-0.0051982	-0.00532655
0.19742656	0	0	0	0	0	0	0	0	0	0	0	0	0	0	0	0	0	0	0	0	0	0	0	0	0	0	0	0	0	0	0	0	0	0	0	0	0.0006056	-0.00205013	-0.00468221	-0.00390179	0.00093401	-0.00348835	-0.00105637	-0.00021748	0.00077723	0.00101612	0	0.00179801	0	0	0	0	0	0	0	0	0	0	-0.0027954	-0.00037077	0	0	-0.00174537	0	0	0	0.00198522	0.00099507	-0.00347432	0.00227227	-0.00519118	-0.00532999
0.20037322	0	0	0	0	0	0	0	0	0	0	0	0	0	0	0	0	0	0	0	0	0	0	0	0	0	0	0	0	0	0	0	0	0	0	0	0	0.00066233	-0.00200159	-0.00466097	-0.00388884	0.00098278	-0.00347497	-0.00101353	-0.00017464	0.00080629	0.00100029	0	0.00178257	0	0	0	0	0	0	0	0	0	0	-0.00279091	-0.00037474	0	0	-0.00178775	0	0	0	0.00198619	0.00099606	-0.00347048	0.00227673	-0.00518367	-0.00533327
0.20331989	0	0	0	0	0	0	0	0	0	0	0	0	0	0	0	0	0	0	0	0	0	0	0	0	0	0	0	0	0	0	0	0	0	0	0	0	0.00071952	-0.00195277	-0.00463931	-0.00387546	0.00103204	-0.00346122	-0.00097032	-0.00013143	0.00083478	0.00098424	0	0.00176689	0	0	0	0	0	0	0	0	0	0	-0.00278609	-0.00037909	0	0	-0.00182969	0	0	0	0.00198726	0.00099716	-0.00346632	0.00228125	-0.00517526	-0.00533585
0.20626655	0	0	0	0	0	0	0	0	0	0	0	0	0	0	0	0	0	0	0	0	0	0	0	0	0	0	0	0	0	0	0	0	0	0	0	0	0.00077681	-0.00190411	-0.00461709	-0.00386138	0.00108146	-0.00344701	-0.00092695	-0.00008816	0.00086252	0.00096798	0	0.00175109	0	0	0	0	0	0	0	0	0	0	-0.00278084	-0.00038397	0	0	-0.00187085	0	0	0	0.00198849	0.00099846	-0.00346166	0.00228587	-0.00516556	-0.00533729
0.20921322	0	0	0	0	0	0	0	0	0	0	0	0	0	0	0	0	0	0	0	0	0	0	0	0	0	0	0	0	0	0	0	0	0	0	0	0	0.00083379	-0.00185601	-0.00459425	-0.00384638	0.00113073	-0.00343229	-0.00088366	-0.0000451	0.00088938	0.00095153	0	0.00173526	0	0	0	0	0	0	0	0	0	0	-0.00277507	-0.00038951	0	0	-0.00191092	0	0	0	0.00198995	0.00100003	-0.00345633	0.00229063	-0.00515418	-0.0053372
0.21215988	0	0	0	0	0	0	0	0	0	0	0	0	0	0	0	0	0	0	0	0	0	0	0	0	0	0	0	0	0	0	0	0	0	0	0	0	0.00089009	-0.00180885	-0.00457075	-0.00383034	0.00117953	-0.00341705	-0.00084069	-0.00000255	0.0009153	0.0009349	0	0.00171949	0	0	0	0	0	0	0	0	0	0	-0.00276868	-0.00039582	0	0	-0.00194966	0	0	0	0.00199172	0.00100193	-0.00345018	0.0022956	-0.00514076	-0.00533527
0.21510655	0	0	0	0	0	0	0	0	0	0	0	0	0	0	0	0	0	0	0	0	0	0	0	0	0	0	0	0	0	0	0	0	0	0	0	0	0.00094534	-0.00176299	-0.00454663	-0.00381317	0.00122757	-0.00340133	-0.00079828	0.00003921	0.00094031	0.00091806	0	0.00170382	0	0	0	0	0	0	0	0	0	0	-0.0027616	-0.00040301	0	0	-0.00198689	0	0	0	0.00199385	0.00100423	-0.00344309	0.00230085	-0.00512496	-0.00533129
0.21805321	0	0	0	0	0	0	0	0	0	0	0	0	0	0	0	0	0	0	0	0	0	0	0	0	0	0	0	0	0	0	0	0	0	0	0	0	0.00099918	-0.00171878	-0.00452196	-0.00379488	0.00127455	-0.00338521	-0.00075666	0.00007994	0.00096455	0.00090099	0	0.00168824	0	0	0	0	0	0	0	0	0	0	-0.00275375	-0.00041114	0	0	-0.00202252	0	0	0	0.0019964	0.00100698	-0.00343497	0.00230645	-0.0051065	-0.0053252
0.22099988	0	0	0	0	0	0	0	0	0	0	0	0	0	0	0	0	0	0	0	0	0	0	0	0	0	0	0	0	0	0	0	0	0	0	0	0	0.00105132	-0.00167646	-0.00449687	-0.00377553	0.00132021	-0.00336879	-0.00071605	0.00011939	0.00098816	0.00088368	0	0.00167278	0	0	0	0	0	0	0	0	0	0	-0.00274507	-0.00042024	0	0	-0.00205647	0	0	0	0.00199938	0.00101021	-0.00342577	0.00231249	-0.00508513	-0.00531698
0.22394654	0	0	0	0	0	0	0	0	0	0	0	0	0	0	0	0	0	0	0	0	0	0	0	0	0	0	0	0	0	0	0	0	0	0	0	0	0.00110193	-0.00163582	-0.00447158	-0.00375546	0.00136469	-0.00335224	-0.00067637	0.00015772	0.00101125	0.00086609	0	0.00165733	0	0	0	0	0	0	0	0	0	0	-0.00273561	-0.00043016	0	0	-0.00208904	0	0	0	0.00200277	0.00101388	-0.00341563	0.00231897	-0.00506098	-0.00530712
0.22689321	0	0	0	0	0	0	0	0	0	0	0	0	0	0	0	0	0	0	0	0	0	0	0	0	0	0	0	0	0	0	0	0	0	0	0	0	0.00115085	-0.00159697	-0.00444617	-0.00373472	0.00140786	-0.00333563	-0.00063775	0.00019479	0.00103407	0.00084822	0	0.00164191	0	0	0	0	0	0	0	0	0	0	-0.00272531	-0.0004409	0	0	-0.0021202	0	0	0	0.00200657	0.001018	-0.00340452	0.00232594	-0.00503384	-0.00529542
0.22983987	0	0	0	0	0	0	0	0	0	0	0	0	0	0	0	0	0	0	0	0	0	0	0	0	0	0	0	0	0	0	0	0	0	0	0	0	0.00119737	-0.00156064	-0.00442062	-0.00371306	0.0014491	-0.00331897	-0.00060062	0.00023007	0.00105726	0.00082995	0	0.00162651	0	0	0	0	0	0	0	0	0	0	-0.00271401	-0.00045269	0	0	-0.00214976	0	0	0	0.00201092	0.0010227	-0.00339218	0.00233362	-0.00500293	-0.00528171
0.23278654	0	0	0	0	0	0	0	0	0	0	0	0	0	0	0	0	0	0	0	0	0	0	0	0	0	0	0	0	0	0	0	0	0	0	0	0	0.00124111	-0.0015272	-0.00439505	-0.00369049	0.00148808	-0.00330238	-0.00056524	0.00026329	0.00108166	0.00081093	0	0.00161084	0	0	0	0	0	0	0	0	0	0	-0.00270157	-0.00046571	0	0	-0.00217797	0	0	0	0.0020159	0.00102808	-0.00337847	0.00234226	-0.00496781	-0.0052666
0.2357332	0	0	0	0	0	0	0	0	0	0	0	0	0	0	0	0	0	0	0	0	0	0	0	0	0	0	0	0	0	0	0	0	0	0	0	0	0.00128186	-0.00149682	-0.00436969	-0.0036672	0.00152459	-0.00328601	-0.00053176	0.00029428	0.00110792	0.00079089	0	0.00159463	0	0	0	0	0	0	0	0	0	0	-0.00268797	-0.00047999	0	0	-0.00220513	0	0	0	0.00202154	0.00103416	-0.00336343	0.00235204	-0.00492828	-0.00525056
0.23867987	0	0	0	0	0	0	0	0	0	0	0	0	0	0	0	0	0	0	0	0	0	0	0	0	0	0	0	0	0	0	0	0	0	0	0	0	0.00131949	-0.00146953	-0.00434477	-0.00364346	0.00155851	-0.00327006	-0.00050032	0.00032296	0.00113647	0.00076977	0	0.00157774	0	0	0	0	0	0	0	0	0	0	-0.00267322	-0.00049545	0	0	-0.00223145	0	0	0	0.00202782	0.0010409	-0.00334716	0.00236307	-0.00488434	-0.00523416
0.24162653	0	0	0	0	0	0	0	0	0	0	0	0	0	0	0	0	0	0	0	0	0	0	0	0	0	0	0	0	0	0	0	0	0	0	0	0	0.00135386	-0.00144541	-0.00432056	-0.00361956	0.00158965	-0.00325468	-0.00047107	0.0003492	0.00116757	0.00074726	0	0.00156014	0	0	0	0	0	0	0	0	0	0	-0.0026574	-0.00051197	0	0	-0.00225704	0	0	0	0.00203469	0.00104827	-0.0033298	0.00237539	-0.00483622	-0.00521794
0.24457319	0	0	0	0	0	0	0	0	0	0	0	0	0	0	0	0	0	0	0	0	0	0	0	0	0	0	0	0	0	0	0	0	0	0	0	0	0.00138477	-0.00142453	-0.00429733	-0.00359579	0.00161782	-0.00324005	-0.00044422	0.00037285	0.00120134	0.00072376	0	0.00154184	0	0	0	0	0	0	0	0	0	0	-0.00264063	-0.00052936	0	0	-0.00228192	0	0	0	0.0020421	0.00105622	-0.00331156	0.00238899	-0.00478423	-0.00520246
0.24751986	0	0	0	0	0	0	0	0	0	0	0	0	0	0	0	0	0	0	0	0	0	0	0	0	0	0	0	0	0	0	0	0	0	0	0	0	0.00141199	-0.00140703	-0.00427533	-0.00357245	0.00164278	-0.00322634	-0.00041998	0.00039373	0.00123779	0.00069941	0	0.0015229	0	0	0	0	0	0	0	0	0	0	-0.00262307	-0.00054747	0	0	-0.00230609	0	0	0	0.00204998	0.00106465	-0.00329264	0.00240384	-0.00472891	-0.00518822
0.25046652	0	0	0	0	0	0	0	0	0	0	0	0	0	0	0	0	0	0	0	0	0	0	0	0	0	0	0	0	0	0	0	0	0	0	0	0	0.0014348	-0.00139357	-0.00425481	-0.00354983	0.0016643	-0.0032137	-0.00039857	0.00041167	0.00127679	0.00067416	0	0.00150341	0	0	0	0	0	0	0	0	0	0	-0.00260493	-0.00056609	0	0	-0.0023295	0	0	0	0.00205823	0.00107347	-0.00327329	0.00241984	-0.00467102	-0.00517567
0.25341319	0	0	0	0	0	0	0	0	0	0	0	0	0	0	0	0	0	0	0	0	0	0	0	0	0	0	0	0	0	0	0	0	0	0	0	0	0.00145392	-0.00138338	-0.00423601	-0.00352818	0.00168218	-0.00320225	-0.00038017	0.00042653	0.00131804	0.0006482	0	0.00148351	0	0	0	0	0	0	0	0	0	0	-0.00258649	-0.00058504	0	0	-0.00235206	0	0	0	0.00206676	0.00108257	-0.00325381	0.00243687	-0.00461159	-0.00516518
0.25635986	0	0	0	0	0	0	0	0	0	0	0	0	0	0	0	0	0	0	0	0	0	0	0	0	0	0	0	0	0	0	0	0	0	0	0	0	0.00146887	-0.00137424	-0.00421909	-0.00350772	0.00169633	-0.0031921	-0.0003649	0.00043823	0.0013612	0.00062167	0	0.00146326	0	0	0	0	0	0	0	0	0	0	-0.002568	-0.00060415	0	0	-0.00237377	0	0	0	0.00207545	0.00109181	-0.00323445	0.00245479	-0.00455182	-0.00515713
0.25930652	0	0	0	0	0	0	0	0	0	0	0	0	0	0	0	0	0	0	0	0	0	0	0	0	0	0	0	0	0	0	0	0	0	0	0	0	0.00147969	-0.00137305	-0.00420421	-0.00348865	0.00170671	-0.00318333	-0.00035278	0.00044676	0.00140599	0.00059457	0	0.00144258	0	0	0	0	0	0	0	0	0	0	-0.00254973	-0.00062336	0	0	-0.0023947	0	0	0	0.0020842	0.00110109	-0.00321548	0.00247349	-0.00449308	-0.00515189
0.26225318	0	0	0	0	0	0	0	0	0	0	0	0	0	0	0	0	0	0	0	0	0	0	0	0	0	0	0	0	0	0	0	0	0	0	0	0	0.00148653	-0.00137312	-0.00419146	-0.00347111	0.00171346	-0.00317598	-0.00034374	0.00045226	0.00145238	0.00056663	0	0.00142117	0	0	0	0	0	0	0	0	0	0	-0.0025319	-0.00064274	0	0	-0.00241516	0	0	0	0.00209293	0.00111031	-0.00319711	0.00249299	-0.00443674	-0.00514891
0.26519985	0	0	0	0	0	0	0	0	0	0	0	0	0	0	0	0	0	0	0	0	0	0	0	0	0	0	0	0	0	0	0	0	0	0	0	0	0.00148998	-0.00137634	-0.00418089	-0.00345515	0.0017168	-0.00317009	-0.00033757	0.00045493	0.0015009	0.0005371	0	0.00139827	0	0	0	0	0	0	0	0	0	0	-0.00251455	-0.00066262	0	0	-0.00243573	0	0	0	0.00210163	0.00111944	-0.00317944	0.00251351	-0.00438402	-0.00514901
0.26814651	0	0	0	0	0	0	0	0	0	0	0	0	0	0	0	0	0	0	0	0	0	0	0	0	0	0	0	0	0	0	0	0	0	0	0	0	0.00148987	-0.00138247	-0.0041725	-0.00344074	0.00171706	-0.00316569	-0.00033393	0.00045508	0.00155321	0.0005044	0	0.00137238	0	0	0	0	0	0	0	0	0	0	-0.00249753	-0.00068378	0	0	-0.00245751	0	0	0	0.0021104	0.00112858	-0.00316236	0.00253571	-0.00433583	-0.00515294
0.27109318	0	0	0	0	0	0	0	0	0	0	0	0	0	0	0	0	0	0	0	0	0	0	0	0	0	0	0	0	0	0	0	0	0	0	0	0	0.00148657	-0.00139178	-0.0041661	-0.00342743	0.00171427	-0.00316267	-0.00033262	0.00045276	0.00161281	0.00046608	0	0.00134144	0	0	0	0	0	0	0	0	0	0	-0.00248016	-0.00070768	0	0	-0.00248195	0	0	0	0.00211963	0.0011381	-0.00314526	0.00256094	-0.00429174	-0.00516118
0.27403985	0	0	0	0	0	0	0	0	0	0	0	0	0	0	0	0	0	0	0	0	0	0	0	0	0	0	0	0	0	0	0	0	0	0	0	0	0.00147293	-0.00141259	-0.0041589	-0.00340903	0.00170241	-0.00315955	-0.00033738	0.00044259	0.00169906	0.0004175	0	0.00130381	0	0	0	0	0	0	0	0	0	0	-0.00245677	-0.00073976	0	0	-0.00251068	0	0	0	0.0021326	0.00115145	-0.00312134	0.00259551	-0.00423483	-0.00516897
0.27698651	0	0	0	0	0	0	0	0	0	0	0	0	0	0	0	0	0	0	0	0	0	0	0	0	0	0	0	0	0	0	0	0	0	0	0	0	0.00144528	-0.00144896	-0.00414935	-0.00338245	0.00167838	-0.0031554	-0.00035025	0.00042175	0.00182207	0.00035923	0	0.00126186	0	0	0	0	0	0	0	0	0	0	-0.00242436	-0.00078155	0	0	-0.00254382	0	0	0	0.00215103	0.00117046	-0.0030871	0.00264237	-0.00415834	-0.00517226
0.27993317	0	0	0	0	0	0	0	0	0	0	0	0	0	0	0	0	0	0	0	0	0	0	0	0	0	0	0	0	0	0	0	0	0	0	0	0	0.00140894	-0.00149481	-0.00413887	-0.00335163	0.00164666	-0.00315085	-0.00036843	0.00039418	0.0019698	0.00029739	0	0.00122011	0	0	0	0	0	0	0	0	0	0	-0.00238651	-0.0008283	0	0	-0.0025797	0	0	0	0.00217276	0.0011929	-0.00304682	0.00269707	-0.00407695	-0.00517185
0.28287984	0	0	0	0	0	0	0	0	0	0	0	0	0	0	0	0	0	0	0	0	0	0	0	0	0	0	0	0	0	0	0	0	0	0	0	0	0.00136722	-0.00154615	-0.00412798	-0.00331866	0.00161025	-0.00314606	-0.00039001	0.00036247	0.0021341	0.00023655	0	0.00118209	0	0	0	0	0	0	0	0	0	0	-0.00234541	-0.00087681	0	0	-0.00261692	0	0	0	0.00219644	0.00121739	-0.00300306	0.00275651	-0.00399943	-0.00516791
0.28582651	0	0	0	0	0	0	0	0	0	0	0	0	0	0	0	0	0	0	0	0	0	0	0	0	0	0	0	0	0	0	0	0	0	0	0	0	0.00132305	-0.00160014	-0.00411691	-0.00328487	0.00157138	-0.00314104	-0.00041386	0.00032852	0.00230833	0.00017998	0	0.0011502	0	0	0	0	0	0	0	0	0	0	-0.00230272	-0.00092469	0	0	-0.0026543	0	0	0	0.00222104	0.00124288	-0.00295766	0.00281819	-0.00393102	-0.00516083
0.28877317	0	0	0	0	0	0	0	0	0	0	0	0	0	0	0	0	0	0	0	0	0	0	0	0	0	0	0	0	0	0	0	0	0	0	0	0	0.00127632	-0.00165471	-0.00410566	-0.00325099	0.00153164	-0.00313575	-0.00043818	0.00027748	0.00248727	0.00012989	0	0.00112594	0	0	0	0	0	0	0	0	0	0	-0.00225957	-0.0009703	0	0	-0.00269091	0	0	0	0.00224587	0.00126867	-0.0029118	0.00288022	-0.0038734	-0.00515096
0.29171983	0	0	0	0	0	0	0	0	0	0	0	0	0	0	0	0	0	0	0	0	0	0	0	0	0	0	0	0	0	0	0	0	0	0	0	0	0.00123225	-0.00171025	-0.00409406	-0.00321725	0.00149218	-0.00313003	-0.00046253	0.00024242	0.00266715	0.00008768	0	0.00111014	0	0	0	0	0	0	0	0	0	0	-0.00221655	-0.00101249	0	0	-0.0027261	0	0	0	0.00227051	0.00129435	-0.00286615	0.00294131	-0.00382565	-0.00512675
0.2946665	0	0	0	0	0	0	0	0	0	0	0	0	0	0	0	0	0	0	0	0	0	0	0	0	0	0	0	0	0	0	0	0	0	0	0	0	0.00118871	-0.00176269	-0.00408183	-0.00318359	0.0014538	-0.00312369	-0.00048629	0.00020831	0.00284549	0.00005415	0	0.00110319	0	0	0	0	0	0	0	0	0	0	-0.00217389	-0.00105052	0	0	-0.0027595	0	0	0	0.00229475	0.00131973	-0.00282094	0.00300063	-0.00378531	-0.00510192
0.29761317	0	0	0	0	0	0	0	0	0	0	0	0	0	0	0	0	0	0	0	0	0	0	0	0	0	0	0	0	0	0	0	0	0	0	0	0	0.00114709	-0.00181173	-0.00406862	-0.00314979	0.00141712	-0.00311655	-0.00050892	0.00017567	0.0030208	0.00002966	0	0.00110512	0	0	0	0	0	0	0	0	0	0	-0.0021315	-0.0010839	0	0	-0.00279095	0	0	0	0.00231855	0.00134478	-0.00277615	0.00305775	-0.00374949	-0.00507785
0.30055983	0	0	0	0	0	0	0	0	0	0	0	0	0	0	0	0	0	0	0	0	0	0	0	0	0	0	0	0	0	0	0	0	0	0	0	0	0.00110792	-0.00185953	-0.00405413	-0.00311559	0.00138264	-0.00310841	-0.00052999	0.00014494	0.00319235	0.00001422	0	0.00111572	0	0	0	0	0	0	0	0	0	0	-0.00208916	-0.00111235	0	0	-0.00282043	0	0	0	0.00234193	0.00136956	-0.0027316	0.00311251	-0.00371548	-0.00505432
0.30350649	0	0	0	0	0	0	0	0	0	0	0	0	0	0	0	0	0	0	0	0	0	0	0	0	0	0	0	0	0	0	0	0	0	0	0	0	0.0010717	-0.00190383	-0.0040381	-0.00308079	0.0013407	-0.00309914	-0.0005491	0.00011698	0.00335978	0.00000756	0	0.00113455	0	0	0	0	0	0	0	0	0	0	-0.00204657	-0.00113574	0	0	-0.00284803	0	0	0	0.00236495	0.00139415	-0.00268712	0.00316487	-0.00368111	-0.00503115
0.30645316	0	0	0	0	0	0	0	0	0	0	0	0	0	0	0	0	0	0	0	0	0	0	0	0	0	0	0	0	0	0	0	0	0	0	0	0	0.00103886	-0.00194316	-0.00402038	-0.0030453	0.00131214	-0.00308867	-0.00056588	0.00009126	0.00352283	0.0000092	0	0.00116094	0	0	0	0	0	0	0	0	0	0	-0.00200351	-0.00115404	0	0	-0.00287386	0	0	0	0.00238763	0.00141858	-0.00264259	0.00321487	-0.00364467	-0.00500823
0.30939983	0	0	0	0	0	0	0	0	0	0	0	0	0	0	0	0	0	0	0	0	0	0	0	0	0	0	0	0	0	0	0	0	0	0	0	0	0.00100984	-0.00197998	-0.00400092	-0.00300921	0.00128705	-0.00307699	-0.00058002	0.00006853	0.00368118	0.00001841	0	0.00119399	0	0	0	0	0	0	0	0	0	0	-0.00195984	-0.00116736	0	0	-0.00289802	0	0	0	0.00240996	0.00144286	-0.002598	0.00326249	-0.00360516	-0.00498558
0.31234649	0	0	0	0	0	0	0	0	0	0	0	0	0	0	0	0	0	0	0	0	0	0	0	0	0	0	0	0	0	0	0	0	0	0	0	0	0.00098515	-0.0020123	-0.00397982	-0.00297276	0.00126576	-0.0030642	-0.00059123	0.00004911	0.00383435	0.00003424	0	0.00123262	0	0	0	0	0	0	0	0	0	0	-0.00191555	-0.00117593	0	0	-0.00292061	0	0	0	0.00243187	0.00146691	-0.00255346	0.00330774	-0.00356195	-0.00496327
0.31529315	0	0	0	0	0	0	0	0	0	0	0	0	0	0	0	0	0	0	0	0	0	0	0	0	0	0	0	0	0	0	0	0	0	0	0	0	0.00096491	-0.00203975	-0.00395726	-0.00293629	0.00124801	-0.00305043	-0.00059929	0.00003261	0.00398164	0.00005561	0	0.00127557	0	0	0	0	0	0	0	0	0	0	-0.00187073	-0.00118006	0	0	-0.00294168	0	0	0	0.00245325	0.00149062	-0.00250918	0.00335055	-0.00351474	-0.00494145
0.31823982	0	0	0	0	0	0	0	0	0	0	0	0	0	0	0	0	0	0	0	0	0	0	0	0	0	0	0	0	0	0	0	0	0	0	0	0	0.00094957	-0.00206337	-0.00393354	-0.00290029	0.0012351	-0.00303589	-0.00060402	0.00002058	0.00412205	0.00008134	0	0.00132151	0	0	0	0	0	0	0	0	0	0	-0.00182563	-0.00118014	0	0	-0.00296124	0	0	0	0.00247395	0.00151381	-0.00246547	0.00339076	-0.00346335	-0.00492028
0.32118648	0	0	0	0	0	0	0	0	0	0	0	0	0	0	0	0	0	0	0	0	0	0	0	0	0	0	0	0	0	0	0	0	0	0	0	0	0.00093936	-0.00208039	-0.003909	-0.00286531	0.00122675	-0.00302084	-0.00060487	0.00001247	0.00425435	0.00011019	0	0.00136902	0	0	0	0	0	0	0	0	0	0	-0.00178057	-0.00117665	0	0	-0.00297925	0	0	0	0.00249379	0.00153626	-0.00242273	0.00342821	-0.00340774	-0.00489998
0.32413315	0	0	0	0	0	0	0	0	0	0	0	0	0	0	0	0	0	0	0	0	0	0	0	0	0	0	0	0	0	0	0	0	0	0	0	0	0.00093418	-0.00209162	-0.00388408	-0.00283193	0.00122314	-0.00300555	-0.00060259	0.00000864	0.00437712	0.00014083	0	0.00141665	0	0	0	0	0	0	0	0	0	0	-0.00173598	-0.00117013	0	0	-0.00299563	0	0	0	0.00251257	0.00155775	-0.00238142	0.00346266	-0.0033479	-0.00488073
0.32707982	0	0	0	0	0	0	0	0	0	0	0	0	0	0	0	0	0	0	0	0	0	0	0	0	0	0	0	0	0	0	0	0	0	0	0	0	0.00093417	-0.00209687	-0.00385923	-0.00280079	0.00122436	-0.00299034	-0.00059677	0.00000909	0.00448885	0.00017192	0	0.00146294	0	0	0	0	0	0	0	0	0	0	-0.00169234	-0.00116117	0	0	-0.00301032	0	0	0	0.00253007	0.00157802	-0.00234201	0.00349386	-0.00328382	-0.00486277
0.33002648	0	0	0	0	0	0	0	0	0	0	0	0	0	0	0	0	0	0	0	0	0	0	0	0	0	0	0	0	0	0	0	0	0	0	0	0	0.00094029	-0.00209605	-0.0038349	-0.00277247	0.00123048	-0.00297548	-0.00058741	0.00001389	0.00458804	0.00020216	0	0.00150648	0	0	0	0	0	0	0	0	0	0	-0.00165015	-0.0011504	0	0	-0.00302323	0	0	0	0.0025461	0.00159682	-0.002305	0.00352159	-0.00321541	-0.00484628
0.33297314	0	0	0	0	0	0	0	0	0	0	0	0	0	0	0	0	0	0	0	0	0	0	0	0	0	0	0	0	0	0	0	0	0	0	0	0	0.00095199	-0.00208912	-0.00381155	-0.00274752	0.00124153	-0.00296128	-0.00057457	0.00002305	0.00467326	0.00023031	0	0.00154596	0	0	0	0	0	0	0	0	0	0	-0.00160994	-0.00113847	0	0	-0.00303428	0	0	0	0.00256048	0.00161391	-0.00227087	0.00354563	-0.00314249	-0.00483146
0.33591981	0	0	0	0	0	0	0	0	0	0	0	0	0	0	0	0	0	0	0	0	0	0	0	0	0	0	0	0	0	0	0	0	0	0	0	0	0.00096924	-0.00207609	-0.00378958	-0.00272642	0.00125748	-0.00294798	-0.00055831	0.00003656	0.00474318	0.00025522	0	0.00158021	0	0	0	0	0	0	0	0	0	0	-0.00157221	-0.00112602	0	0	-0.00304341	0	0	0	0.00257302	0.00162908	-0.00224008	0.00356578	-0.00306477	-0.00481849
0.33886648	0	0	0	0	0	0	0	0	0	0	0	0	0	0	0	0	0	0	0	0	0	0	0	0	0	0	0	0	0	0	0	0	0	0	0	0	0.00099196	-0.00205706	-0.00376936	-0.00270957	0.00127826	-0.00293581	-0.00053875	0.00005434	0.00479663	0.00027591	0	0.0016082	0	0	0	0	0	0	0	0	0	0	-0.00153747	-0.00111363	0	0	-0.00305057	0	0	0	0.00258359	0.00164213	-0.00221306	0.00358187	-0.00298183	-0.00480752
0.34181314	0	0	0	0	0	0	0	0	0	0	0	0	0	0	0	0	0	0	0	0	0	0	0	0	0	0	0	0	0	0	0	0	0	0	0	0	0.00102002	-0.00203216	-0.00375123	-0.00269727	0.00130377	-0.00292496	-0.00051602	0.0000763	0.00483264	0.00029154	0	0.0016291	0	0	0	0	0	0	0	0	0	0	-0.00150617	-0.00110185	0	0	-0.00305573	0	0	0	0.00259205	0.00165289	-0.00219019	0.00359375	-0.0028931	-0.00479871
0.3447598	0	0	0	0	0	0	0	0	0	0	0	0	0	0	0	0	0	0	0	0	0	0	0	0	0	0	0	0	0	0	0	0	0	0	0	0	0.00105325	-0.00200157	-0.00373542	-0.00268971	0.00133386	-0.00291556	-0.00049027	0.0001023	0.00485049	0.0003015	0	0.00164229	0	0	0	0	0	0	0	0	0	0	-0.00147873	-0.00109113	0	0	-0.00305888	0	0	0	0.0025983	0.00166121	-0.0021718	0.00360134	-0.00279776	-0.00479219
0.34770647	0	0	0	0	0	0	0	0	0	0	0	0	0	0	0	0	0	0	0	0	0	0	0	0	0	0	0	0	0	0	0	0	0	0	0	0	0.00109145	-0.00196553	-0.0037221	-0.00268697	0.00136835	-0.00290771	-0.00046166	0.00013218	0.00484973	0.00030538	0	0.00164739	0	0	0	0	0	0	0	0	0	0	-0.00145553	-0.00108181	0	0	-0.00306006	0	0	0	0.00260227	0.001667	-0.00215816	0.00360455	-0.0026948	-0.00478807
0.35065314	0	0	0	0	0	0	0	0	0	0	0	0	0	0	0	0	0	0	0	0	0	0	0	0	0	0	0	0	0	0	0	0	0	0	0	0	0.00113435	-0.00192434	-0.00371139	-0.00268903	0.00140701	-0.00290144	-0.00043038	0.00016574	0.00483016	0.00030301	0	0.00164419	0	0	0	0	0	0	0	0	0	0	-0.0014369	-0.00107416	0	0	-0.00305931	0	0	0	0.00260391	0.00167016	-0.0021495	0.00360335	-0.00258289	-0.00478644
0.3535998	0	0	0	0	0	0	0	0	0	0	0	0	0	0	0	0	0	0	0	0	0	0	0	0	0	0	0	0	0	0	0	0	0	0	0	0	0.0011823	-0.00187831	-0.00370334	-0.00269579	0.0014496	-0.00289676	-0.00039666	0.00020274	0.00479184	0.00029438	0	0.00163271	0	0	0	0	0	0	0	0	0	0	-0.00142313	-0.00106832	0	0	-0.0030567	0	0	0	0.00260319	0.00167065	-0.00214599	0.00359775	-0.00246042	-0.00478741
0.35654646	0	0	0	0	0	0	0	0	0	0	0	0	0	0	0	0	0	0	0	0	0	0	0	0	0	0	0	0	0	0	0	0	0	0	0	0	0.00123365	-0.00182782	-0.00369796	-0.00270707	0.0014958	-0.00289365	-0.00036072	0.00024292	0.0047351	0.0002797	0	0.00161315	0	0	0	0	0	0	0	0	0	0	-0.00141448	-0.00106435	0	0	-0.00305235	0	0	0	0.00260008	0.00166841	-0.00214776	0.00358775	-0.00232536	-0.00479108
0.35949313	0	0	0	0	0	0	0	0	0	0	0	0	0	0	0	0	0	0	0	0	0	0	0	0	0	0	0	0	0	0	0	0	0	0	0	0	0.00128865	-0.00177331	-0.0036952	-0.00272262	0.00154526	-0.00289206	-0.00032287	0.00028594	0.0046605	0.00025933	0	0.00158587	0	0	0	0	0	0	0	0	0	0	-0.0014112	-0.00106221	0	0	-0.00304637	0	0	0	0.00259457	0.00166344	-0.00215492	0.0035734	-0.00217525	-0.00479752
0.3624398	0	0	0	0	0	0	0	0	0	0	0	0	0	0	0	0	0	0	0	0	0	0	0	0	0	0	0	0	0	0	0	0	0	0	0	0	0.00134681	-0.00171636	-0.00369502	-0.00274214	0.00159752	-0.00289191	-0.00028387	0.00033144	0.00456881	0.00023383	0	0.00155139	0	0	0	0	0	0	0	0	0	0	-0.0014135	-0.00106177	0	0	-0.00303891	0	0	0	0.00258669	0.00165572	-0.00216754	0.00355476	-0.00200701	-0.00480683
0.36538646	0	0	0	0	0	0	0	0	0	0	0	0	0	0	0	0	0	0	0	0	0	0	0	0	0	0	0	0	0	0	0	0	0	0	0	0	0.00140757	-0.00165501	-0.00369732	-0.00276532	0.0016521	-0.00289314	-0.00024318	0.00037896	0.004461	0.00020386	0	0.00151038	0	0	0	0	0	0	0	0	0	0	-0.0014216	-0.00106282	0	0	-0.00303012	0	0	0	0.00257642	0.00164525	-0.00218565	0.00353191	-0.00181684	-0.00481909
0.36833312	0	0	0	0	0	0	0	0	0	0	0	0	0	0	0	0	0	0	0	0	0	0	0	0	0	0	0	0	0	0	0	0	0	0	0	0	0.00147033	-0.00159215	-0.00370202	-0.00279178	0.00170843	-0.00289565	-0.0002017	0.00042803	0.0043382	0.00017022	0	0.0014636	0	0	0	0	0	0	0	0	0	0	-0.0014357	-0.0010651	0	0	-0.00302017	0	0	0	0.0025638	0.00163204	-0.00220925	0.00350493	-0.00159922	-0.00483437
0.37127979	0	0	0	0	0	0	0	0	0	0	0	0	0	0	0	0	0	0	0	0	0	0	0	0	0	0	0	0	0	0	0	0	0	0	0	0	0.00153438	-0.00152762	-0.003709	-0.00282117	0.00176587	-0.00289937	-0.00015993	0.0004781	0.00420168	0.00013384	0	0.00141198	0	0	0	0	0	0	0	0	0	0	-0.00145594	-0.00106823	0	0	-0.00300921	0	0	0	0.00254884	0.00161613	-0.00223833	0.00347392	-0.00134609	-0.00485273
0.37422646	0	0	0	0	0	0	0	0	0	0	0	0	0	0	0	0	0	0	0	0	0	0	0	0	0	0	0	0	0	0	0	0	0	0	0	0	0.00159918	-0.00146363	-0.00371819	-0.00285311	0.00182372	-0.00290422	-0.00011838	0.00052857	0.00405287	0.00009573	0	0.00135651	0	0	0	0	0	0	0	0	0	0	-0.00148245	-0.00107182	0	0	-0.00299742	0	0	0	0.0025316	0.00159754	-0.0022728	0.003439	-0.00104412	-0.00487422
0.37717312	0	0	0	0	0	0	0	0	0	0	0	0	0	0	0	0	0	0	0	0	0	0	0	0	0	0	0	0	0	0	0	0	0	0	0	0	0.0016637	-0.00139802	-0.00372947	-0.00288724	0.00188124	-0.00291012	-0.00007764	0.00057888	0.00389332	0.00005699	0	0.00129833	0	0	0	0	0	0	0	0	0	0	-0.0015153	-0.00107539	0	0	-0.00298496	0	0	0	0.00251212	0.00157635	-0.00231251	0.00340032	-0.00066158	-0.00489886
0.38011978	0	0	0	0	0	0	0	0	0	0	0	0	0	0	0	0	0	0	0	0	0	0	0	0	0	0	0	0	0	0	0	0	0	0	0	0	0.00172707	-0.0013331	-0.00374277	-0.00292322	0.00193763	-0.00291701	-0.0000383	0.00062819	0.00372471	0.00001877	0	0.00123864	0	0	0	0	0	0	0	0	0	0	-0.00155446	-0.00107842	0	0	-0.00297201	0	0	0	0.00249049	0.00155264	-0.00235729	0.00335806	-0.00006679	-0.00492663
0.38306645	0	0	0	0	0	0	0	0	0	0	0	0	0	0	0	0	0	0	0	0	0	0	0	0	0	0	0	0	0	0	0	0	0	0	0	0	0.00178837	-0.00126951	-0.00375802	-0.00296075	0.0019921	-0.00292487	-0.00000096	0.00067591	0.00354882	-0.00001775	0	0.0011787	0	0	0	0	0	0	0	0	0	0	-0.00159983	-0.00108035	0	0	-0.00295872	0	0	0	0.00246679	0.00152654	-0.00240686	0.00331243	9.12E-06	-0.00495751
0.38601312	0	0	0	0	0	0	0	0	0	0	0	0	0	0	0	0	0	0	0	0	0	0	0	0	0	0	0	0	0	0	0	0	0	0	0	0	0.00184688	-0.00120882	-0.00377515	-0.00299954	0.00204384	-0.00293366	0.00003375	0.00072135	0.00336755	-0.00005134	0	0.00111986	0	0	0	0	0	0	0	0	0	0	-0.00165116	-0.00108062	0	0	-0.00294524	0	0	0	0.00244117	0.0014982	-0.00246086	0.00326372	-2.266E-05	-0.00499143
0.38895978	0	0	0	0	0	0	0	0	0	0	0	0	0	0	0	0	0	0	0	0	0	0	0	0	0	0	0	0	0	0	0	0	0	0	0	0	0.00190176	-0.00115029	-0.00379413	-0.00303936	0.00209202	-0.00294339	0.00006523	0.00076383	0.00318283	-0.00008079	0	0.0010635	0	0	0	0	0	0	0	0	0	0	-0.00170809	-0.0010786	0	0	-0.00293171	0	0	0	0.0024138	0.00146782	-0.00251886	0.00321222	-5.651E-05	-0.00502824
0.39190644	0	0	0	0	0	0	0	0	0	0	0	0	0	0	0	0	0	0	0	0	0	0	0	0	0	0	0	0	0	0	0	0	0	0	0	0	0.00195218	-0.00109532	-0.00381493	-0.00308001	0.0021359	-0.00295406	0.00009289	0.0008027	0.00299656	-0.00010491	0	0.00101105	0	0	0	0	0	0	0	0	0	0	-0.00177012	-0.00107369	0	0	-0.00291822	0	0	0	0.00238486	0.00143566	-0.00258035	0.0031583	-9.206E-05	-0.00506242
0.39485311	0	0	0	0	0	0	0	0	0	0	0	0	0	0	0	0	0	0	0	0	0	0	0	0	0	0	0	0	0	0	0	0	0	0	0	0	0.00199738	-0.00104457	-0.00383754	-0.00312136	0.00217482	-0.00296572	0.00011622	0.00083737	0.00281062	-0.00012255	0	0.0009639	0	0	0	0	0	0	0	0	0	0	-0.00183664	-0.00106529	0	0	-0.00290483	0	0	0	0.00235459	0.00140199	-0.00264474	0.00310235	-0.00012891	-0.00509655
0.39779978	0	0	0	0	0	0	0	0	0	0	0	0	0	0	0	0	0	0	0	0	0	0	0	0	0	0	0	0	0	0	0	0	0	0	0	0	0.00203668	-0.00099862	-0.00386196	-0.0031633	0.00221526	-0.00297841	0.00013473	0.00086729	0.00262679	-0.00013261	0	0.00092344	0	0	0	0	0	0	0	0	0	0	-0.00190689	-0.00105283	0	0	-0.00289156	0	0	0	0.00232328	0.00136714	-0.00271139	0.00304481	-0.00016662	-0.00513242
0.40074644	0	0	0	0	0	0	0	0	0	0	0	0	0	0	0	0	0	0	0	0	0	0	0	0	0	0	0	0	0	0	0	0	0	0	0	0	0.00206908	-0.00095736	-0.0038882	-0.00320576	0.00224227	-0.0029922	0.00014802	0.00089199	0.00244672	-0.00013411	0	0.000891	0	0	0	0	0	0	0	0	0	0	-0.00198001	-0.00103577	0	0	-0.00287838	0	0	0	0.00229122	0.00133149	-0.0027796	0.00298613	-0.00154179	-0.00516979
0.4036931	0	0	0	0	0	0	0	0	0	0	0	0	0	0	0	0	0	0	0	0	0	0	0	0	0	0	0	0	0	0	0	0	0	0	0	0	0.0020948	-0.00092169	-0.00391629	-0.00324875	0.00226258	-0.00300717	0.0001558	0.0009111	0.0022719	-0.00012619	0	0.00086779	0	0	0	0	0	0	0	0	0	0	-0.00205504	-0.00101368	0	0	-0.00286519	0	0	0	0.00225874	0.00129543	-0.00284864	0.00292678	-0.0022493	-0.00520837
0.40663977	0	0	0	0	0	0	0	0	0	0	0	0	0	0	0	0	0	0	0	0	0	0	0	0	0	0	0	0	0	0	0	0	0	0	0	0	0.00211311	-0.00089287	-0.00394626	-0.00329232	0.00227589	-0.0030234	0.00015784	0.00092451	0.00210361	-0.0001082	0	0.00085481	0	0	0	0	0	0	0	0	0	0	-0.00213099	-0.00098619	0	0	-0.00285183	0	0	0	0.00222618	0.00125935	-0.00291782	0.00286724	-0.00280008	-0.00524786
0.40958644	0	0	0	0	0	0	0	0	0	0	0	0	0	0	0	0	0	0	0	0	0	0	0	0	0	0	0	0	0	0	0	0	0	0	0	0	0.0021238	-0.0008702	-0.00397813	-0.00333653	0.00228205	-0.00304097	0.00015403	0.0009429	0.00194292	-0.00007966	0	0.0008529	0	0	0	0	0	0	0	0	0	0	-0.00220683	-0.00095306	0	0	-0.00283811	0	0	0	0.0021939	0.00122367	-0.00298642	0.00280801	-0.00325384	-0.00528796
0.4125331	0	0	0	0	0	0	0	0	0	0	0	0	0	0	0	0	0	0	0	0	0	0	0	0	0	0	0	0	0	0	0	0	0	0	0	0	0.00212754	-0.00085372	-0.00401193	-0.00338148	0.00228102	-0.00305996	0.00014436	0.00094389	0.00179072	-0.00004034	0	0.00086266	0	0	0	0	0	0	0	0	0	0	-0.0022815	-0.00091418	0	0	-0.00282375	0	0	0	0.00216226	0.00118881	-0.00305378	0.00274956	-0.00363406	-0.00532835
0.41547976	0	0	0	0	0	0	0	0	0	0	0	0	0	0	0	0	0	0	0	0	0	0	0	0	0	0	0	0	0	0	0	0	0	0	0	0	0.00212259	-0.00084347	-0.00404763	-0.00342728	0.00227294	-0.0030804	0.00012896	0.00093896	0.00164766	0.0000098	0	0.00088446	0	0	0	0	0	0	0	0	0	0	-0.00235399	-0.00086956	0	0	-0.0028084	0	0	0	0.0021316	0.00115518	-0.00311923	0.00269236	-0.0039547	-0.00536867
0.41842643	0	0	0	0	0	0	0	0	0	0	0	0	0	0	0	0	0	0	0	0	0	0	0	0	0	0	0	0	0	0	0	0	0	0	0	0	0.0021103	-0.00083892	-0.00408519	-0.00347399	0.00225807	-0.00310231	0.00010802	0.00092829	0.00151416	0.00007056	0	0.00091841	0	0	0	0	0	0	0	0	0	0	-0.00242332	-0.00081938	0	0	-0.00279168	0	0	0	0.00210227	0.00112316	-0.00318219	0.00263683	-0.00422597	-0.00540857
0.4213731	0	0	0	0	0	0	0	0	0	0	0	0	0	0	0	0	0	0	0	0	0	0	0	0	0	0	0	0	0	0	0	0	0	0	0	0	0.00209061	-0.00083996	-0.00412453	-0.00352171	0.00223681	-0.00312567	0.00008186	0.00091219	0.00139037	0.00014151	0	0.00096433	0	0	0	0	0	0	0	0	0	0	-0.00248861	-0.00076394	0	0	-0.00277311	0	0	0	0.00207458	0.00109309	-0.00324214	0.00258336	-0.00445571	-0.00544728
0.42431976	0	0	0	0	0	0	0	0	0	0	0	0	0	0	0	0	0	0	0	0	0	0	0	0	0	0	0	0	0	0	0	0	0	0	0	0	0.00206473	-0.00084615	-0.00416551	-0.00357046	0.00220967	-0.0031504	0.00005087	0.00089108	0.00127621	0.00022199	0	0.00102179	0	0	0	0	0	0	0	0	0	0	-0.00254911	-0.00070371	0	0	-0.00275216	0	0	0	0.00204878	0.00106526	-0.00329865	0.00253227	-0.0046504	-0.00548481
0.42726642	0	0	0	0	0	0	0	0	0	0	0	0	0	0	0	0	0	0	0	0	0	0	0	0	0	0	0	0	0	0	0	0	0	0	0	0	0.00203261	-0.00085761	-0.00420795	-0.00362025	0.00217727	-0.0031764	0.00001551	0.00086542	0.00117133	0.00031115	0	0.00109011	0	0	0	0	0	0	0	0	0	0	-0.00260422	-0.00063925	0	0	-0.00272824	0	0	0	0.00202509	0.0010399	-0.00335136	0.00248377	-0.00481531	-0.0055212
0.43021309	0	0	0	0	0	0	0	0	0	0	0	0	0	0	0	0	0	0	0	0	0	0	0	0	0	0	0	0	0	0	0	0	0	0	0	0	0.00199511	-0.00087214	-0.00425164	-0.00367107	0.0021403	-0.00320351	-0.0000237	0.00083578	0.00107517	0.00040799	0	0.00116837	0	0	0	0	0	0	0	0	0	0	-0.0026535	-0.00057126	0	0	-0.00270069	0	0	0	0.00200365	0.00101716	-0.00340006	0.00243803	-0.00495484	-0.00555566
0.43315975	0	0	0	0	0	0	0	0	0	0	0	0	0	0	0	0	0	0	0	0	0	0	0	0	0	0	0	0	0	0	0	0	0	0	0	0	0.00195384	-0.00089079	-0.00429631	-0.00372286	0.00209951	-0.00323153	-0.00006623	0.00080272	0.00098695	0.00051136	0	0.00125547	0	0	0	0	0	0	0	0	0	0	-0.00269669	-0.00050052	0	0	-0.00266883	0	0	0	0.00198452	0.0009971	-0.0034446	0.00239511	-0.00507267	-0.00558769
0.43610642	0	0	0	0	0	0	0	0	0	0	0	0	0	0	0	0	0	0	0	0	0	0	0	0	0	0	0	0	0	0	0	0	0	0	0	0	0.00190737	-0.00091219	-0.00434165	-0.0037755	0.00205565	-0.0032602	-0.00011148	0.00076687	0.00090577	0.00061997	0	0.00135015	0	0	0	0	0	0	0	0	0	0	-0.00273367	-0.00042786	0	0	-0.00263193	0	0	0	0.00196774	0.00097973	-0.00348494	0.00235499	-0.00517186	-0.00561692
0.43905308	0	0	0	0	0	0	0	0	0	0	0	0	0	0	0	0	0	0	0	0	0	0	0	0	0	0	0	0	0	0	0	0	0	0	0	0	0.00185805	-0.00093562	-0.00438729	-0.0038288	0.00200955	-0.00328922	-0.00015886	0.00072889	0.00083056	0.00073343	0	0.00145101	0	0	0	0	0	0	0	0	0	0	-0.00276452	-0.00035421	0	0	-0.00258924	0	0	0	0.00195322	0.00096498	-0.00352112	0.00231758	-0.005255	-0.00564306
0.44199975	0	0	0	0	0	0	0	0	0	0	0	0	0	0	0	0	0	0	0	0	0	0	0	0	0	0	0	0	0	0	0	0	0	0	0	0	0.00180698	-0.0009603	-0.00443282	-0.00388254	0.00196199	-0.00331824	-0.00020772	0.00068943	0.00076016	0.00085156	0	0.0015566	0	0	0	0	0	0	0	0	0	0	-0.00278943	-0.00028051	0	0	-0.00254	0	0	0	0.00194087	0.00095269	-0.00355324	0.0022827	-0.00532429	-0.00566588
0.44494641	0	0	0	0	0	0	0	0	0	0	0	0	0	0	0	0	0	0	0	0	0	0	0	0	0	0	0	0	0	0	0	0	0	0	0	0	0.00175483	-0.00098563	-0.00447775	-0.00393641	0.00191377	-0.00334686	-0.00025745	0.00064914	0.00069332	0.00097405	0	0.00166539	0	0	0	0	0	0	0	0	0	0	-0.00280875	-0.00020772	0	0	-0.00248346	0	0	0	0.00193051	0.00094267	-0.0035815	0.00225014	-0.00538158	-0.00568516
0.44789308	0	0	0	0	0	0	0	0	0	0	0	0	0	0	0	0	0	0	0	0	0	0	0	0	0	0	0	0	0	0	0	0	0	0	0	0	0.00170255	-0.00101081	-0.00452159	-0.00399003	0.00186565	-0.00337464	-0.00030741	0.00060867	0.00062875	0.00109985	0	0.00177587	0	0	0	0	0	0	0	0	0	0	-0.00282295	-0.00013681	0	0	-0.0024189	0	0	0	0.0019219	0.00093466	-0.00360612	0.00221958	-0.00542854	-0.00570105
0.45083974	0	0	0	0	0	0	0	0	0	0	0	0	0	0	0	0	0	0	0	0	0	0	0	0	0	0	0	0	0	0	0	0	0	0	0	0	0.00165088	-0.00103494	-0.00456376	-0.00404299	0.00181838	-0.00340111	-0.00035697	0.00056865	0.00056511	0.0012279	0	0.00188652	0	0	0	0	0	0	0	0	0	0	-0.00283261	-0.0000687	0	0	-0.00234567	0	0	0	0.00191477	0.00092834	-0.00362741	0.0021907	-0.0054666	-0.00571301
0.45378641	0	0	0	0	0	0	0	0	0	0	0	0	0	0	0	0	0	0	0	0	0	0	0	0	0	0	0	0	0	0	0	0	0	0	0	0	0.00161466	-0.00103842	-0.00460368	-0.00409477	0.0017727	-0.00342576	-0.00040546	0.00052971	0.0005011	0.00135706	0	0.0020012	0	0	0	0	0	0	0	0	0	0	-0.0028384	-0.00000433	0	0	-0.00226325	0	0	0	0.00190882	0.00092336	-0.0036457	0.00216311	-0.00549703	-0.00572082
0.45673307	0	0	0	0	0	0	0	0	0	0	0	0	0	0	0	0	0	0	0	0	0	0	0	0	0	0	0	0	0	0	0	0	0	0	0	0	0.00156694	-0.00105904	-0.00464069	-0.00414481	0.00173139	-0.00344805	-0.00045223	0.00049249	0.00043543	0.00148614	0	0.00212115	0	0	0	0	0	0	0	0	0	0	-0.00284106	0.00005548	0	0	-0.00217131	0	0	0	0.00190371	0.00091934	-0.00366135	0.00213642	-0.00552095	-0.00572412
0.45967974	0	0	0	0	0	0	0	0	0	0	0	0	0	0	0	0	0	0	0	0	0	0	0	0	0	0	0	0	0	0	0	0	0	0	0	0	0.00152231	-0.00107719	-0.00467416	-0.0041925	0.00169676	-0.00346746	-0.00049662	0.00045756	0.00036693	0.00161394	0	0.00224088	0	0	0	0	0	0	0	0	0	0	-0.00284137	0.00010993	0	0	-0.00206976	0	0	0	0.00189911	0.00091591	-0.00367476	0.00211023	-0.0055394	-0.00572271
0.4626264	0	0	0	0	0	0	0	0	0	0	0	0	0	0	0	0	0	0	0	0	0	0	0	0	0	0	0	0	0	0	0	0	0	0	0	0	0.00148151	-0.00109238	-0.00470343	-0.00423721	0.0016642	-0.00348346	-0.00053801	0.00042548	0.00029452	0.00173922	0	0.00235929	0	0	0	0	0	0	0	0	0	0	-0.00284014	0.00015835	0	0	-0.00195878	0	0	0	0.00189464	0.00091266	-0.00368631	0.00208414	-0.00555328	-0.00571633
0.46557307	0	0	0	0	0	0	0	0	0	0	0	0	0	0	0	0	0	0	0	0	0	0	0	0	0	0	0	0	0	0	0	0	0	0	0	0	0.00144519	-0.00110423	-0.0047279	-0.00427829	0.00163448	-0.00349559	-0.00057584	0.00039671	0.00021727	0.00186078	0	0.00247524	0	0	0	0	0	0	0	0	0	0	-0.00283818	0.00020018	0	0	-0.00183889	0	0	0	0.00189	0.00090921	-0.00369642	0.00205777	-0.0055634	-0.00570466
0.46851973	0	0	0	0	0	0	0	0	0	0	0	0	0	0	0	0	0	0	0	0	0	0	0	0	0	0	0	0	0	0	0	0	0	0	0	0	0.00141385	-0.00111249	-0.00474703	-0.00431513	0.0016083	-0.00350343	-0.00060963	0.00037136	0.00013443	0.00197741	0	0.0025876	0	0	0	0	0	0	0	0	0	0	-0.00283626	0.00023495	0	0	-0.0017109	0	0	0	0.00188485	0.00090522	-0.00370545	0.0020308	-0.00557049	-0.0056874
0.4714664	0	0	0	0	0	0	0	0	0	0	0	0	0	0	0	0	0	0	0	0	0	0	0	0	0	0	0	0	0	0	0	0	0	0	0	0	0.00138784	-0.00111706	-0.00476035	-0.00434714	0.00158622	-0.00350667	-0.00063898	0.00034541	0.00004547	0.00208792	0	0.00269525	0	0	0	0	0	0	0	0	0	0	-0.0028351	0.00026236	0	0	-0.00157599	0	0	0	0.00188609	0.00090036	-0.00371375	0.00200295	-0.00557518	-0.00566425
0.47441307	0	0	0	0	0	0	0	0	0	0	0	0	0	0	0	0	0	0	0	0	0	0	0	0	0	0	0	0	0	0	0	0	0	0	0	0	0.00136737	-0.00111799	-0.00476751	-0.0043738	0.00156869	-0.00350509	-0.00066511	0.00032361	-0.00004984	0.00219115	0	0.0027971	0	0	0	0	0	0	0	0	0	0	-0.00283531	0.00028219	0	0	-0.00143568	0	0	0	0.00190329	0.00089439	-0.00372163	0.001974	-0.005578	-0.00563485
0.47735973	0	0	0	0	0	0	0	0	0	0	0	0	0	0	0	0	0	0	0	0	0	0	0	0	0	0	0	0	0	0	0	0	0	0	0	0	0.00135247	-0.00111549	-0.00476829	-0.00439468	0.00155596	-0.00349864	-0.00069671	0.00030617	-0.00015143	0.00228596	0	0.00289205	0	0	0	0	0	0	0	0	0	0	-0.0028374	0.00029441	0	0	-0.00129182	0	0	0	0.00192006	0.00090232	-0.00372518	0.00194385	-0.00557938	-0.00559876
0.48030639	0	0	0	0	0	0	0	0	0	0	0	0	0	0	0	0	0	0	0	0	0	0	0	0	0	0	0	0	0	0	0	0	0	0	0	0	0.00134297	-0.00110994	-0.00476263	-0.00440945	0.00154809	-0.00348737	-0.00072285	0.00029314	-0.00025889	0.00237127	0	0.00297904	0	0	0	0	0	0	0	0	0	0	-0.00284174	0.00029909	0	0	-0.00114646	0	0	0	0.00193596	0.00091809	-0.00372379	0.00191249	-0.00557967	-0.00555556
0.48325306	0	0	0	0	0	0	0	0	0	0	0	0	0	0	0	0	0	0	0	0	0	0	0	0	0	0	0	0	0	0	0	0	0	0	0	0	0.0013385	-0.00110188	-0.00475066	-0.0044179	0.00154492	-0.00347154	-0.0007434	0.00028438	-0.00037141	0.00244611	0	0.00305705	0	0	0	0	0	0	0	0	0	0	-0.00284854	0.0002965	0	0	-0.00100175	0	0	0	0.00195054	0.00093254	-0.00372217	0.00188002	-0.00557908	-0.00550456
0.48619973	0	0	0	0	0	0	0	0	0	0	0	0	0	0	0	0	0	0	0	0	0	0	0	0	0	0	0	0	0	0	0	0	0	0	0	0	0.00133849	-0.00109202	-0.0047327	-0.00442	0.00154605	-0.00345154	-0.00075843	0.00027955	-0.0004878	0.00250961	0	0.00312517	0	0	0	0	0	0	0	0	0	0	-0.00285781	0.00028702	0	0	-0.00085981	0	0	0	0.0019634	0.00094523	-0.00372043	0.0018707	-0.00557776	-0.00544488
0.48914639	0	0	0	0	0	0	0	0	0	0	0	0	0	0	0	0	0	0	0	0	0	0	0	0	0	0	0	0	0	0	0	0	0	0	0	0	0.00134218	-0.0010812	-0.00470926	-0.00441583	0.00155087	-0.00342793	-0.0007682	0.00027812	-0.00060646	0.00256105	0	0.00318256	0	0	0	0	0	0	0	0	0	0	-0.00286942	0.0002712	0	0	-0.00072262	0	0	0	0.00197419	0.00095578	-0.0037186	0.00186218	-0.00557574	-0.00537531
0.49209306	0	0	0	0	0	0	0	0	0	0	0	0	0	0	0	0	0	0	0	0	0	0	0	0	0	0	0	0	0	0	0	0	0	0	0	0	0.00134861	-0.00107039	-0.00468105	-0.00440565	0.00155852	-0.00340141	-0.00077323	0.00027939	-0.00072541	0.00259995	0	0.00322855	0	0	0	0	0	0	0	0	0	0	-0.00288303	0.00024975	0	0	-0.00059191	0	0	0	0.00198261	0.00096387	-0.00371669	0.00185131	-0.00557295	-0.00529411
0.49503972	0	0	0	0	0	0	0	0	0	0	0	0	0	0	0	0	0	0	0	0	0	0	0	0	0	0	0	0	0	0	0	0	0	0	0	0	0.00135669	-0.00106063	-0.00464893	-0.00438985	0.00156796	-0.00337277	-0.00077419	0.00028251	-0.00084235	0.00262606	0	0.00326266	0	0	0	0	0	0	0	0	0	0	-0.00289814	0.00022348	0	0	-0.0004691	0	0	0	0.00198846	0.00096927	-0.00371465	0.00183818	-0.00556926	-0.00519875
0.49798639	0	0	0	0	0	0	0	0	0	0	0	0	0	0	0	0	0	0	0	0	0	0	0	0	0	0	0	0	0	0	0	0	0	0	0	0	0.00136522	-0.00105296	-0.00461393	-0.00436899	0.00157804	-0.00334288	-0.00077196	0.00028652	-0.00095474	0.0026395	0	0.00328467	0	0	0	0	0	0	0	0	0	0	-0.00291411	0.00019334	0	0	-0.00035523	0	0	0	0.00199162	0.00097185	-0.0037124	0.00182301	-0.00556447	-0.00508544
0.50093305	0	0	0	0	0	0	0	0	0	0	0	0	0	0	0	0	0	0	0	0	0	0	0	0	0	0	0	0	0	0	0	0	0	0	0	0	0.00137296	-0.0010484	-0.00457716	-0.00434376	0.00158748	-0.00331266	-0.00076752	0.00029044	-0.00105986	0.00264128	0	0.00329469	0	0	0	0	0	0	0	0	0	0	-0.00293019	0.00016038	0	0	-0.00025108	0	0	0	0.0019921	0.00097163	-0.00370985	0.00180615	-0.00555834	-0.00494808
0.50387971	0	0	0	0	0	0	0	0	0	0	0	0	0	0	0	0	0	0	0	0	0	0	0	0	0	0	0	0	0	0	0	0	0	0	0	0	0.00137869	-0.00104784	-0.00453982	-0.00431499	0.00159504	-0.00328301	-0.00076194	0.00029327	-0.00115504	0.00263206	0	0.0032932	0	0	0	0	0	0	0	0	0	0	-0.00294561	0.00012571	0	0	-0.00015716	0	0	0	0.00199003	0.00096873	-0.0037069	0.00178804	-0.00555065	-0.00477693
0.50682638	0	0	0	0	0	0	0	0	0	0	0	0	0	0	0	0	0	0	0	0	0	0	0	0	0	0	0	0	0	0	0	0	0	0	0	0	0.0013813	-0.00105196	-0.00450316	-0.00428368	0.00159955	-0.00325481	-0.00075631	0.00029412	-0.00123777	0.00261255	0	0.00328115	0	0	0	0	0	0	0	0	0	0	-0.00295957	0.00009051	0	0	-0.00007381	0	0	0	0.00198567	0.00096345	-0.00370349	0.00176925	-0.00554126	-0.00455215
0.50977304	0	0	0	0	0	0	0	0	0	0	0	0	0	0	0	0	0	0	0	0	0	0	0	0	0	0	0	0	0	0	0	0	0	0	0	0	0.00137989	-0.00106113	-0.00446841	-0.00425101	0.00160005	-0.00322888	-0.00075168	0.00029226	-0.00130601	0.00258446	0	0.00326006	0	0	0	0	0	0	0	0	0	0	-0.00297139	0.00005595	0	0	-0.00000121	0	0	0	0.0019794	0.0009562	-0.00369961	0.00175046	-0.00553015	-0.00422142
0.51271971	0	0	0	0	0	0	0	0	0	0	0	0	0	0	0	0	0	0	0	0	0	0	0	0	0	0	0	0	0	0	0	0	0	0	0	0	0.00137385	-0.00107531	-0.00443683	-0.00421839	0.00159587	-0.00320594	-0.00074904	0.00028717	-0.00135846	0.00255008	0	0.00323203	0	0	0	0	0	0	0	0	0	0	-0.00298056	0.00002323	0	0	0.00006068	0	0	0	0.00197178	0.00094759	-0.00369535	0.0017324	-0.00551755	-0.00424663
0.51566638	0	0	0	0	0	0	0	0	0	0	0	0	0	0	0	0	0	0	0	0	0	0	0	0	0	0	0	0	0	0	0	0	0	0	0	0	0.001363	-0.00109391	-0.00440963	-0.00418755	0.00158674	-0.00318662	-0.00074925	0.00027863	-0.00139495	0.00251234	0	0.00319993	0	0	0	0	0	0	0	0	0	0	-0.00298687	-0.00000649	0	0	0.00011236	0	0	0	0.00196351	0.00093838	-0.00369096	0.00171589	-0.00550404	-0.00421409
0.51861304	0	0	0	0	0	0	0	0	0	0	0	0	0	0	0	0	0	0	0	0	0	0	0	0	0	0	0	0	0	0	0	0	0	0	0	0	0.00134762	-0.00111575	-0.00438793	-0.00416057	0.00157287	-0.00317141	-0.00075308	0.00026675	-0.00141688	0.00247505	0	0.0031674	0	0	0	0	0	0	0	0	0	0	-0.00299045	-0.00003211	0	0	0.00015513	0	0	0	0.00195547	0.00092952	-0.00368682	0.00170175	-0.00549066	-0.00418561
0.52155971	0	0	0	0	0	0	0	0	0	0	0	0	0	0	0	0	0	0	0	0	0	0	0	0	0	0	0	0	0	0	0	0	0	0	0	0	0.00132851	-0.00113896	-0.00437278	-0.0041399	0.00155496	-0.00316061	-0.00076118	0.00025196	-0.00142751	0.002443	0	0.00313885	0	0	0	0	0	0	0	0	0	0	-0.00299188	-0.00005258	0	0	0.00019151	0	0	0	0.0019487	0.00092212	-0.00368352	0.00169081	-0.00547897	-0.00416259
0.52450637	0	0	0	0	0	0	0	0	0	0	0	0	0	0	0	0	0	0	0	0	0	0	0	0	0	0	0	0	0	0	0	0	0	0	0	0	0.00130559	-0.00116337	-0.00436447	-0.00412623	0.00153292	-0.00315429	-0.00077394	0.00023413	-0.00142829	0.00241627	0	0.00311509	0	0	0	0	0	0	0	0	0	0	-0.00299146	-0.0000679	0	0	0.00022279	0	0	0	0.00194341	0.00091637	-0.00368131	0.00168314	-0.00546964	-0.00414547
0.52745303	0	0	0	0	0	0	0	0	0	0	0	0	0	0	0	0	0	0	0	0	0	0	0	0	0	0	0	0	0	0	0	0	0	0	0	0	0.00127788	-0.00119048	-0.00436263	-0.00411833	0.00150587	-0.0031523	-0.00079141	0.00021259	-0.00141814	0.00239222	0	0.00309347	0	0	0	0	0	0	0	0	0	0	-0.00298906	-0.00007888	0	0	0.00024832	0	0	0	0.00193899	0.00091162	-0.00368002	0.00167823	-0.0054622	-0.00413358
0.5303997	0	0	0	0	0	0	0	0	0	0	0	0	0	0	0	0	0	0	0	0	0	0	0	0	0	0	0	0	0	0	0	0	0	0	0	0	0.00124524	-0.00122084	-0.00436695	-0.00411543	0.00147372	-0.00315457	-0.00081325	0.00018728	-0.00139651	0.00236946	0	0.00307254	0	0	0	0	0	0	0	0	0	0	-0.00298467	-0.00008601	0	0	0.00026723	0	0	0	0.00193511	0.0009075	-0.00367951	0.00167578	-0.00545637	-0.00412659
0.53334636	0	0	0	0	0	0	0	0	0	0	0	0	0	0	0	0	0	0	0	0	0	0	0	0	0	0	0	0	0	0	0	0	0	0	0	0	0.00120826	-0.00125412	-0.00437734	-0.00411733	0.00143712	-0.00316112	-0.00083882	0.00015875	-0.00136342	0.00234771	0	0.003052	0	0	0	0	0	0	0	0	0	0	-0.0029784	-0.00008938	0	0	0.00027838	0	0	0	0.00193166	0.0009039	-0.00367972	0.0016757	-0.00545218	-0.00412452
0.53629303	0	0	0	0	0	0	0	0	0	0	0	0	0	0	0	0	0	0	0	0	0	0	0	0	0	0	0	0	0	0	0	0	0	0	0	0	0.00116794	-0.00128959	-0.00439358	-0.00412384	0.0013971	-0.00317191	-0.00086725	0.00012779	-0.00131941	0.00232699	0	0.00303183	0	0	0	0	0	0	0	0	0	0	-0.00297047	-0.00008911	0	0	0.00028085	0	0	0	0.0019286	0.00090078	-0.00368057	0.00167791	-0.00544968	-0.0041274
0.5392397	0	0	0	0	0	0	0	0	0	0	0	0	0	0	0	0	0	0	0	0	0	0	0	0	0	0	0	0	0	0	0	0	0	0	0	0	0.00112542	-0.0013264	-0.00441526	-0.00413464	0.00135489	-0.00318676	-0.00089752	0.00009536	-0.00126544	0.00230731	0	0.00301203	0	0	0	0	0	0	0	0	0	0	-0.00296117	-0.00008541	0	0	0.00027389	0	0	0	0.00192589	0.00089809	-0.00368198	0.00168222	-0.00544884	-0.00413504
0.54218636	0	0	0	0	0	0	0	0	0	0	0	0	0	0	0	0	0	0	0	0	0	0	0	0	0	0	0	0	0	0	0	0	0	0	0	0	0.00108206	-0.00136358	-0.00444179	-0.00414926	0.00131185	-0.0032054	-0.00092844	0.00006254	-0.00120248	0.00228858	0	0.00299248	0	0	0	0	0	0	0	0	0	0	-0.00295079	-0.00007857	0	0	0.00025661	0	0	0	0.00192343	0.00089574	-0.00368383	0.00168845	-0.00544956	-0.0041472
0.54513303	0	0	0	0	0	0	0	0	0	0	0	0	0	0	0	0	0	0	0	0	0	0	0	0	0	0	0	0	0	0	0	0	0	0	0	0	0.0010392	-0.00140024	-0.0044724	-0.00416695	0.00126942	-0.00322748	-0.00095867	0.00003048	-0.00113124	0.00227038	0	0.00297272	0	0	0	0	0	0	0	0	0	0	-0.0029396	-0.00006894	0	0	0.00022782	0	0	0	0.00192106	0.00089355	-0.00368597	0.0016963	-0.00545159	-0.00415936
0.54807969	0	0	0	0	0	0	0	0	0	0	0	0	0	0	0	0	0	0	0	0	0	0	0	0	0	0	0	0	0	0	0	0	0	0	0	0	0.00099823	-0.00143558	-0.00450621	-0.00418672	0.00122902	-0.00325258	-0.00098676	0.00000035	-0.00105213	0.00225192	0	0.00295196	0	0	0	0	0	0	0	0	0	0	-0.00292783	-0.00005695	0	0	0.00018593	0	0	0	0.00191854	0.00089128	-0.0036882	0.00170547	-0.0054546	-0.00417152
0.55102635	0	0	0	0	0	0	0	0	0	0	0	0	0	0	0	0	0	0	0	0	0	0	0	0	0	0	0	0	0	0	0	0	0	0	0	0	0.00096052	-0.00146878	-0.00454217	-0.00420748	0.00119209	-0.00328017	-0.00101124	-0.00002668	-0.00096552	0.00223237	0	0.00292934	0	0	0	0	0	0	0	0	0	0	-0.00291572	-0.00004308	0	0	0.00012935	0	0	0	0.00191564	0.00088868	-0.00369039	0.00171566	-0.00545826	-0.00423933
0.55397302	0	0	0	0	0	0	0	0	0	0	0	0	0	0	0	0	0	0	0	0	0	0	0	0	0	0	0	0	0	0	0	0	0	0	0	0	0.00092744	-0.0014989	-0.00457921	-0.00422826	0.00116002	-0.00330958	-0.00103079	-0.00004946	-0.00087234	0.00221109	0	0.00290433	0	0	0	0	0	0	0	0	0	0	-0.00290361	-0.0000278	0	0	0.00005725	0	0	0	0.00191221	0.00088561	-0.00369244	0.00172657	-0.00546238	-0.0044502
0.55691968	0	0	0	0	0	0	0	0	0	0	0	0	0	0	0	0	0	0	0	0	0	0	0	0	0	0	0	0	0	0	0	0	0	0	0	0	0.00090028	-0.0015249	-0.00461615	-0.00424828	0.00113404	-0.00334	-0.00104439	-0.00006701	-0.00077416	0.00218781	0	0.00287679	0	0	0	0	0	0	0	0	0	0	-0.00289186	-0.00001163	0	0	-0.00003009	0	0	0	0.00190822	0.00088202	-0.00369434	0.00174975	-0.00546685	-0.00462148
0.55986635	0	0	0	0	0	0	0	0	0	0	0	0	0	0	0	0	0	0	0	0	0	0	0	0	0	0	0	0	0	0	0	0	0	0	0	0	0.00088008	-0.0015458	-0.00465186	-0.00426694	0.00111512	-0.00337051	-0.0010514	-0.00007855	-0.00067307	0.00216259	0	0.00284696	0	0	0	0	0	0	0	0	0	0	-0.00288085	0.00000495	0	0	-0.00013117	0	0	0	0.00190372	0.00087798	-0.00369612	0.00177859	-0.00547167	-0.00476646
0.56281302	0	0	0	0	0	0	0	0	0	0	0	0	0	0	0	0	0	0	0	0	0	0	0	0	0	0	0	0	0	0	0	0	0	0	0	0	0.00086753	-0.00156082	-0.00468533	-0.00428376	0.00110382	-0.0034002	-0.00105156	-0.00008367	-0.00057121	0.0021356	0	0.00281519	0	0	0	0	0	0	0	0	0	0	-0.00287086	0.00002148	0	0	-0.00024372	0	0	0	0.00189884	0.0008736	-0.00369786	0.00180779	-0.00547681	-0.00489232
0.56575968	0	0	0	0	0	0	0	0	0	0	0	0	0	0	0	0	0	0	0	0	0	0	0	0	0	0	0	0	0	0	0	0	0	0	0	0	0.00086294	-0.00156952	-0.00471573	-0.00429838	0.00110032	-0.00342829	-0.00104493	-0.00008226	-0.00047036	0.00210701	0	0.00278177	0	0	0	0	0	0	0	0	0	0	-0.00286208	0.00003755	0	0	-0.0003653	0	0	0	0.00189367	0.00086898	-0.00369529	0.00183683	-0.00548224	-0.00500329
0.56870635	0	0	0	0	0	0	0	0	0	0	0	0	0	0	0	0	0	0	0	0	0	0	0	0	0	0	0	0	0	0	0	0	0	0	0	0	0.0008662	-0.00157184	-0.00474254	-0.00431059	0.00110435	-0.00345417	-0.00103188	-0.00007454	-0.00037179	0.00207688	0	0.00274687	0	0	0	0	0	0	0	0	0	0	-0.00285459	0.00005282	0	0	-0.00049351	0	0	0	0.0018883	0.00086419	-0.00369212	0.00186533	-0.00548792	-0.00510231
0.57165301	0	0	0	0	0	0	0	0	0	0	0	0	0	0	0	0	0	0	0	0	0	0	0	0	0	0	0	0	0	0	0	0	0	0	0	0	0.00087682	-0.00156804	-0.00476556	-0.00432033	0.00111533	-0.00347753	-0.00101301	-0.00006099	-0.00027619	0.00204515	0	0.00271049	0	0	0	0	0	0	0	0	0	0	-0.00284835	0.00006705	0	0	-0.00062629	0	0	0	0.00188277	0.0008687	-0.00368952	0.00189308	-0.0054938	-0.00519174
0.57459967	0	0	0	0	0	0	0	0	0	0	0	0	0	0	0	0	0	0	0	0	0	0	0	0	0	0	0	0	0	0	0	0	0	0	0	0	0.00089401	-0.00155865	-0.00478491	-0.00432777	0.00113237	-0.00349827	-0.0009934	-0.00004234	-0.00018379	0.00201175	0	0.00267261	0	0	0	0	0	0	0	0	0	0	-0.0028433	0.00008006	0	0	-0.00076181	0	0	0	0.00187715	0.00087717	-0.00368748	0.00192	-0.00549987	-0.00527352
0.57754634	0	0	0	0	0	0	0	0	0	0	0	0	0	0	0	0	0	0	0	0	0	0	0	0	0	0	0	0	0	0	0	0	0	0	0	0	0.00091674	-0.00154442	-0.00480098	-0.00433333	0.00115437	-0.00351654	-0.00097456	-0.00001949	-0.00009461	0.00197669	0	0.00263323	0	0	0	0	0	0	0	0	0	0	-0.00283931	0.00009178	0	0	-0.00089834	0	0	0	0.00187148	0.00088476	-0.00368604	0.00194604	-0.00550618	-0.00534916
0.58049301	0	0	0	0	0	0	0	0	0	0	0	0	0	0	0	0	0	0	0	0	0	0	0	0	0	0	0	0	0	0	0	0	0	0	0	0	0.00094379	-0.00152625	-0.00481437	-0.00433753	0.00118008	-0.00353264	-0.00095256	0.00000653	-0.00000848	0.00194004	0	0.00259241	0	0	0	0	0	0	0	0	0	0	-0.00283626	0.0001022	0	0	-0.00103423	0	0	0	0.00186892	0.00089147	-0.00368524	0.00197122	-0.00551278	-0.00542012
0.58343967	0	0	0	0	0	0	0	0	0	0	0	0	0	0	0	0	0	0	0	0	0	0	0	0	0	0	0	0	0	0	0	0	0	0	0	0	0.00097388	-0.00150509	-0.00482573	-0.00434095	0.00120821	-0.00354696	-0.00092843	0.00003469	0.00007481	0.00190188	0	0.0025502	0	0	0	0	0	0	0	0	0	0	-0.00283405	0.00011136	0	0	-0.00116805	0	0	0	0.00187545	0.0008973	-0.00368513	0.00199555	-0.00551973	-0.00548745
0.58638633	0	0	0	0	0	0	0	0	0	0	0	0	0	0	0	0	0	0	0	0	0	0	0	0	0	0	0	0	0	0	0	0	0	0	0	0	0.00100588	-0.00148186	-0.00483565	-0.00434407	0.00123766	-0.00355989	-0.00090307	0.00006171	0.00015555	0.00186219	0	0.00250656	0	0	0	0	0	0	0	0	0	0	-0.00283259	0.00011926	0	0	-0.0012987	0	0	0	0.00188108	0.00090225	-0.00368573	0.00201911	-0.00552707	-0.00555189
0.589333	0	0	0	0	0	0	0	0	0	0	0	0	0	0	0	0	0	0	0	0	0	0	0	0	0	0	0	0	0	0	0	0	0	0	0	0	0.00103858	-0.00145757	-0.0048444	-0.00434703	0.0012673	-0.00357153	-0.00087736	0.00008766	0.00023313	0.00182117	0	0.00246169	0	0	0	0	0	0	0	0	0	0	-0.00283184	0.0001257	0	0	-0.0014242	0	0	0	0.00188578	0.00090632	-0.00368699	0.0020417	-0.00553469	-0.00561306
