# Supplementary material for: Computational modelling of muscle fibre operating ranges in the hindlimb of a small ground bird (Eudromia elegans), with implications for modelling locomotion in extinct species
Source: PLoS Comput Biol. 2021 Apr 1;17(4):e1008843. doi: 10.1371/journal.pcbi.1008843 (PMC8016346; doi:10.1371/journal.pcbi.1008843)
Supplement: S1 Code. MATLAB code used for (a) processing raw forceplate data, (b) performing the tracking simulations, (c) performing the inverse simulation, and (d) performing the static simulations — (ZIP) [file pcbi.1008843.s007.zip › Inverse Simulation/Walking/MuscleAnalysis/Tinamou_Walk_Kinematics_MuscleAnalysis_MomentArm_R_knee_extension.sto]

MomentArm_R_knee_extension
version=1
nRows=201
nColumns=73
inDegrees=no

"This analysis gathers basic information about muscles during a simulation (e.g., forces, tendon lenghts, moment arms, etc)."
"Units are S.I. units (second, meters, Newtons, ...)"
Angles are in degrees.

endheader
time	L_IC	L_ILPR	L_ILPOa	L_ILPOp	L_AMB	L_FMTL	L_FMTI	L_FMTM	L_ILFB	L_FCLP	L_FCLA	L_FCM	L_IFE	L_ITCr	L_ITM	L_ITCaa	L_ITCap	L_ISF	L_OM	L_OL	L_CFP	L_PIFML	L_GL	L_GI	L_GM	L_FL	L_TCf	L_TCt	L_EDL	L_FDL	L_FHL	L_FP2	L_FPP2	L_FP3	L_FPP3	L_FP4	R_IC	R_ILPR	R_ILPOa	R_ILPOp	R_AMB	R_FMTL	R_FMTI	R_FMTM	R_ILFB	R_FCLP	R_FCLA	R_FCM	R_IFE	R_ITCr	R_ITM	R_ITCaa	R_ITCap	R_ISF	R_OM	R_OL	R_CFP	R_PIFML	R_GL	R_GI	R_GM	R_FL	R_TCf	R_TCt	R_EDL	R_FDL	R_FHL	R_FP2	R_FPP2	R_FP3	R_FPP3	R_FP4
0	0	0	0	0	0	0	0	0	0	0	0	0	0	0	0	0	0	0	0	0	0	0	0	0	0	0	0	0	0	0	0	0	0	0	0	0	0.00609527	0.00554964	-0.00003117	-0.00030448	0.00557686	-0.00001311	0.00505512	0.00507054	-0.01018797	-0.00794221	0	-0.00826965	0	0	0	0	0	0	0	0	0	0	-0.00447506	-0.00458003	0	0	-0.00229391	0	0	0	-0.00474155	-0.0047012	-0.00442581	-0.00483636	-0.0023313	-0.00228261
0.00294666	0	0	0	0	0	0	0	0	0	0	0	0	0	0	0	0	0	0	0	0	0	0	0	0	0	0	0	0	0	0	0	0	0	0	0	0	0.00605949	0.00545663	-0.00004516	-0.00036372	0.00551714	-0.00001202	0.00499629	0.00501507	-0.01046831	-0.00803642	0	-0.0083661	0	0	0	0	0	0	0	0	0	0	-0.00453054	-0.00470296	0	0	-0.00201789	0	0	0	-0.00459709	-0.00454295	-0.00430437	-0.00463314	-0.00232347	-0.00216014
0.00589333	0	0	0	0	0	0	0	0	0	0	0	0	0	0	0	0	0	0	0	0	0	0	0	0	0	0	0	0	0	0	0	0	0	0	0	0	0.00602257	0.00541301	-0.00005811	-0.00041821	0.005461	-0.00001101	0.00494098	0.00496194	-0.01071692	-0.00811378	0	-0.00844253	0	0	0	0	0	0	0	0	0	0	-0.00457721	-0.00480406	0	0	-0.00174796	0	0	0	-0.00447404	-0.0044074	-0.00419337	-0.00445947	-0.00231647	-0.00204402
0.00883999	0	0	0	0	0	0	0	0	0	0	0	0	0	0	0	0	0	0	0	0	0	0	0	0	0	0	0	0	0	0	0	0	0	0	0	0	0.00598475	0.00536931	-0.00007018	-0.0004687	0.00540759	-0.00001007	0.00488826	0.00491063	-0.01093863	-0.00817839	0	-0.00850479	0	0	0	0	0	0	0	0	0	0	-0.00461645	-0.00488751	0	0	-0.00148578	0	0	0	-0.00436861	-0.00429065	-0.00409186	-0.00431055	-0.00230979	-0.0019341
0.01178666	0	0	0	0	0	0	0	0	0	0	0	0	0	0	0	0	0	0	0	0	0	0	0	0	0	0	0	0	0	0	0	0	0	0	0	0	0.00594687	0.00532652	-0.000082	-0.00051785	0.00535414	-0.00000914	0.00483446	0.00485887	-0.01114769	-0.00823928	0	-0.00856383	0	0	0	0	0	0	0	0	0	0	-0.00465029	-0.00496441	0	0	-0.00122138	0	0	0	-0.00427003	-0.0041816	-0.00399383	-0.00417309	-0.00230123	-0.0018247
0.01473332	0	0	0	0	0	0	0	0	0	0	0	0	0	0	0	0	0	0	0	0	0	0	0	0	0	0	0	0	0	0	0	0	0	0	0	0	0.00590923	0.00528495	-0.00009302	-0.00056344	0.00530343	-0.00000826	0.00478314	0.00480926	-0.01133385	-0.00828837	0	-0.00861324	0	0	0	0	0	0	0	0	0	0	-0.00467819	-0.00502783	0	0	-0.00097045	0	0	0	-0.00418553	-0.00408772	-0.00390522	-0.00405555	-0.00229278	-0.00172276
0.01767999	0	0	0	0	0	0	0	0	0	0	0	0	0	0	0	0	0	0	0	0	0	0	0	0	0	0	0	0	0	0	0	0	0	0	0	0	0.00587303	0.00524599	-0.0001036	-0.00060709	0.00525449	-0.0000074	0.00473256	0.00476102	-0.01150579	-0.00833303	0	-0.00865809	0	0	0	0	0	0	0	0	0	0	-0.0047015	-0.00508438	0	0	-0.00072799	0	0	0	-0.00410871	-0.00400243	-0.00382282	-0.00394994	-0.00228406	-0.00162542
0.02062666	0	0	0	0	0	0	0	0	0	0	0	0	0	0	0	0	0	0	0	0	0	0	0	0	0	0	0	0	0	0	0	0	0	0	0	0	0.0058394	0.00521095	-0.00011401	-0.00064994	0.00520678	-0.00000653	0.00468162	0.00471377	-0.01166993	-0.00837664	0	-0.008702	0	0	0	0	0	0	0	0	0	0	-0.00472107	-0.00513907	0	0	-0.00049021	0	0	0	-0.00403476	-0.00392085	-0.00374411	-0.00385043	-0.00227403	-0.00153035
0.02357332	0	0	0	0	0	0	0	0	0	0	0	0	0	0	0	0	0	0	0	0	0	0	0	0	0	0	0	0	0	0	0	0	0	0	0	0	0.00580927	0.00518084	-0.00012433	-0.0006925	0.00516027	-0.00000564	0.00463001	0.00466755	-0.01182988	-0.00842101	0	-0.00874695	0	0	0	0	0	0	0	0	0	0	-0.00473736	-0.00519487	0	0	-0.00025571	0	0	0	-0.0039609	-0.00384014	-0.00366764	-0.00375365	-0.00226214	-0.00143626
0.02651998	0	0	0	0	0	0	0	0	0	0	0	0	0	0	0	0	0	0	0	0	0	0	0	0	0	0	0	0	0	0	0	0	0	0	0	0	0.0057833	0.00515625	-0.00013456	-0.00073478	0.00511526	-0.00000473	0.00457803	0.0046227	-0.01198683	-0.00846663	0	-0.00879347	0	0	0	0	0	0	0	0	0	0	-0.0047506	-0.00525297	0	0	-0.00002537	0	0	0	-0.0038861	-0.00375927	-0.00359299	-0.00365834	-0.00224834	-0.0013429
0.02946665	0	0	0	0	0	0	0	0	0	0	0	0	0	0	0	0	0	0	0	0	0	0	0	0	0	0	0	0	0	0	0	0	0	0	0	0	0.00576185	0.00513743	-0.00014461	-0.00077646	0.00507215	-0.0000038	0.00452627	0.00457965	-0.01214072	-0.00851332	0	-0.00884138	0	0	0	0	0	0	0	0	0	0	-0.00476094	-0.00531354	0	0	0.00019878	0	0	0	-0.0038103	-0.00367819	-0.00352023	-0.00368639	-0.00223276	-0.00119451
0.03241331	0	0	0	0	0	0	0	0	0	0	0	0	0	0	0	0	0	0	0	0	0	0	0	0	0	0	0	0	0	0	0	0	0	0	0	0	0.00574506	0.00512434	-0.00015438	-0.0008172	0.00503125	-0.00000286	0.00447535	0.00453877	-0.0122911	-0.00856069	0	-0.00889021	0	0	0	0	0	0	0	0	0	0	-0.00476854	-0.00537635	0	0	0.00041464	0	0	0	-0.00373382	-0.00359719	-0.00344959	-0.0037282	-0.00221562	-0.00122628
0.03535998	0	0	0	0	0	0	0	0	0	0	0	0	0	0	0	0	0	0	0	0	0	0	0	0	0	0	0	0	0	0	0	0	0	0	0	0	0.00573293	0.0051168	-0.0001638	-0.00085669	0.00499271	-0.00000193	0.00442569	0.00450025	-0.0124377	-0.00860845	0	-0.00893963	0	0	0	0	0	0	0	0	0	0	-0.00477356	-0.00544121	0	0	0.00062081	0	0	0	-0.00365689	-0.00351648	-0.00338116	-0.00376913	-0.00219713	-0.00119218
0.03830665	0	0	0	0	0	0	0	0	0	0	0	0	0	0	0	0	0	0	0	0	0	0	0	0	0	0	0	0	0	0	0	0	0	0	0	0	0.00572533	0.00511451	-0.00017283	-0.00089483	0.00495647	-0.000001	0.00437746	0.00446405	-0.01258082	-0.00865665	0	-0.00898958	0	0	0	0	0	0	0	0	0	0	-0.0047762	-0.00550821	0	0	0.0008169	0	0	0	-0.00357946	-0.00343596	-0.00338212	-0.00380923	-0.00217738	-0.00113877
0.04125331	0	0	0	0	0	0	0	0	0	0	0	0	0	0	0	0	0	0	0	0	0	0	0	0	0	0	0	0	0	0	0	0	0	0	0	0	0.00572203	0.00511706	-0.00018146	-0.00093159	0.00492226	-0.00000008	0.0043306	0.00442996	-0.01272105	-0.0087055	0	-0.00904018	0	0	0	0	0	0	0	0	0	0	-0.00477661	-0.00557756	0	0	0.00100327	0	0	0	-0.00350132	-0.00335539	-0.00338224	-0.00384864	-0.00215638	-0.00107649
0.04419998	0	0	0	0	0	0	0	0	0	0	0	0	0	0	0	0	0	0	0	0	0	0	0	0	0	0	0	0	0	0	0	0	0	0	0	0	0.00572258	0.00512384	-0.00018971	-0.00096698	0.00488966	0.00000083	0.00428492	0.00439761	-0.01285888	-0.00875528	0	-0.00909161	0	0	0	0	0	0	0	0	0	0	-0.0047749	-0.00564934	0	0	0.00118054	0	0	0	-0.00342239	-0.00336936	-0.00338048	-0.00388741	-0.00213411	-0.00100867
0.04714664	0	0	0	0	0	0	0	0	0	0	0	0	0	0	0	0	0	0	0	0	0	0	0	0	0	0	0	0	0	0	0	0	0	0	0	0	0.00572657	0.0051343	-0.00019758	-0.00100108	0.00485824	0.00000172	0.00426532	0.00436659	-0.0129949	-0.00880618	0	-0.009144	0	0	0	0	0	0	0	0	0	0	-0.00477112	-0.00572363	0	0	0.00134951	0	0	0	-0.00334258	-0.00338263	-0.00337691	-0.00392564	-0.00211052	-0.00093671
0.0500933	0	0	0	0	0	0	0	0	0	0	0	0	0	0	0	0	0	0	0	0	0	0	0	0	0	0	0	0	0	0	0	0	0	0	0	0	0.0057335	0.00514784	-0.00020507	-0.00103374	0.0048279	0.0000026	0.00426097	0.00433682	-0.01312832	-0.00885756	0	-0.0091966	0	0	0	0	0	0	0	0	0	0	-0.0047654	-0.00579948	0	0	0.00150954	0	0	0	-0.00326274	-0.00339485	-0.0033717	-0.00396304	-0.00208591	-0.00086285
0.05303997	0	0	0	0	0	0	0	0	0	0	0	0	0	0	0	0	0	0	0	0	0	0	0	0	0	0	0	0	0	0	0	0	0	0	0	0	0.00574264	0.00516355	-0.00021208	-0.00106461	0.00479875	0.00000344	0.00425825	0.00430839	-0.01325721	-0.00890821	0	-0.0092482	0	0	0	0	0	0	0	0	0	0	-0.00475793	-0.00587512	0	0	0.00165901	0	0	0	-0.0032276	-0.00340581	-0.00336508	-0.003999	-0.00206082	-0.00078887
0.05598663	0	0	0	0	0	0	0	0	0	0	0	0	0	0	0	0	0	0	0	0	0	0	0	0	0	0	0	0	0	0	0	0	0	0	0	0	0.00575328	0.0051806	-0.00021859	-0.00109351	0.00477077	0.00000424	0.00425685	0.00428128	-0.01338039	-0.0089574	0	-0.00929801	0	0	0	0	0	0	0	0	0	0	-0.00474897	-0.00594924	0	0	0.00179732	0	0	0	-0.00323826	-0.00341544	-0.00335732	-0.00403313	-0.00203564	-0.00071619
0.0589333	0	0	0	0	0	0	0	0	0	0	0	0	0	0	0	0	0	0	0	0	0	0	0	0	0	0	0	0	0	0	0	0	0	0	0	0	0.00576476	0.00519824	-0.00022461	-0.00112042	0.00474387	0.000005	0.00425644	0.00427886	-0.01349723	-0.00900467	0	-0.00934557	0	0	0	0	0	0	0	0	0	0	-0.00473878	-0.00602096	0	0	0.00192463	0	0	0	-0.00324764	-0.00342374	-0.00334865	-0.00406523	-0.00201067	-0.00064554
0.06187996	0	0	0	0	0	0	0	0	0	0	0	0	0	0	0	0	0	0	0	0	0	0	0	0	0	0	0	0	0	0	0	0	0	0	0	0	0.0057765	0.00521586	-0.00023018	-0.00114543	0.00471789	0.00000571	0.0042567	0.0042845	-0.01360757	-0.00904977	0	-0.00939068	0	0	0	0	0	0	0	0	0	0	-0.00472759	-0.00608968	0	0	0.00204162	0	0	0	-0.00325577	-0.00343076	-0.00333926	-0.00409523	-0.00198611	-0.00057745
0.06482663	0	0	0	0	0	0	0	0	0	0	0	0	0	0	0	0	0	0	0	0	0	0	0	0	0	0	0	0	0	0	0	0	0	0	0	0	0.00578799	0.00523292	-0.00023532	-0.00116872	0.00469265	0.00000638	0.00425731	0.00429018	-0.01371159	-0.00909262	0	-0.00943329	0	0	0	0	0	0	0	0	0	0	-0.0047156	-0.00615503	0	0	0.0021493	0	0	0	-0.00326273	-0.00343661	-0.00332931	-0.00412317	-0.00196206	-0.00051147
0.06777329	0	0	0	0	0	0	0	0	0	0	0	0	0	0	0	0	0	0	0	0	0	0	0	0	0	0	0	0	0	0	0	0	0	0	0	0	0.00579882	0.00524901	-0.00024011	-0.00119046	0.00466799	0.00000701	0.00425801	0.00429558	-0.01380952	-0.00913317	0	-0.00947335	0	0	0	0	0	0	0	0	0	0	-0.00470299	-0.00621673	0	0	0.00224864	0	0	0	-0.00326861	-0.00344139	-0.00331892	-0.00414912	-0.00193861	-0.00044768
0.07071996	0	0	0	0	0	0	0	0	0	0	0	0	0	0	0	0	0	0	0	0	0	0	0	0	0	0	0	0	0	0	0	0	0	0	0	0	0.0058086	0.00526377	-0.00024458	-0.00121083	0.00464383	0.00000761	0.00425856	0.00430041	-0.01390158	-0.00917131	0	-0.0095108	0	0	0	0	0	0	0	0	0	0	-0.00468993	-0.00627449	0	0	0.00234052	0	0	0	-0.00327352	-0.00344521	-0.00330823	-0.00417315	-0.00191586	-0.00038609
0.07366662	0	0	0	0	0	0	0	0	0	0	0	0	0	0	0	0	0	0	0	0	0	0	0	0	0	0	0	0	0	0	0	0	0	0	0	0	0.00581703	0.00527692	-0.00024878	-0.00122999	0.00462012	0.00000816	0.00425875	0.00430441	-0.01398796	-0.00920695	0	-0.00954558	0	0	0	0	0	0	0	0	0	0	-0.00467659	-0.00632805	0	0	0.00242568	0	0	0	-0.00327754	-0.00344819	-0.00329734	-0.00419535	-0.0018939	-0.00032673
0.07661329	0	0	0	0	0	0	0	0	0	0	0	0	0	0	0	0	0	0	0	0	0	0	0	0	0	0	0	0	0	0	0	0	0	0	0	0	0.0058239	0.00528825	-0.00025274	-0.00124807	0.00459683	0.00000869	0.00425841	0.00430741	-0.01406888	-0.00924004	0	-0.0095777	0	0	0	0	0	0	0	0	0	0	-0.0046631	-0.00637722	0	0	0.00250481	0	0	0	-0.00328079	-0.00345044	-0.00328634	-0.0042158	-0.00187279	-0.00026961
0.07955996	0	0	0	0	0	0	0	0	0	0	0	0	0	0	0	0	0	0	0	0	0	0	0	0	0	0	0	0	0	0	0	0	0	0	0	0	0.00582904	0.00529765	-0.00025651	-0.00126523	0.00457395	0.00000919	0.00425743	0.00430925	-0.01414465	-0.00927062	0	-0.00960721	0	0	0	0	0	0	0	0	0	0	-0.00464958	-0.00642197	0	0	0.00257855	0	0	0	-0.00328337	-0.00345207	-0.00327529	-0.00423461	-0.00185255	-0.00021482
0.08250662	0	0	0	0	0	0	0	0	0	0	0	0	0	0	0	0	0	0	0	0	0	0	0	0	0	0	0	0	0	0	0	0	0	0	0	0	0.00583234	0.00530503	-0.00026009	-0.00128158	0.00455144	0.00000967	0.0042557	0.00430986	-0.01421552	-0.00929875	0	-0.00963421	0	0	0	0	0	0	0	0	0	0	-0.00463614	-0.0064623	0	0	0.00264745	0	0	0	-0.00328539	-0.00345317	-0.00326425	-0.0042519	-0.00183321	-0.00016199
0.08545329	0	0	0	0	0	0	0	0	0	0	0	0	0	0	0	0	0	0	0	0	0	0	0	0	0	0	0	0	0	0	0	0	0	0	0	0	0.00583378	0.00531039	-0.00026353	-0.00129721	0.00452931	0.00001012	0.00425318	0.00430917	-0.01428177	-0.00932457	0	-0.00965885	0	0	0	0	0	0	0	0	0	0	-0.00462284	-0.00649832	0	0	0.00271195	0	0	0	-0.00328693	-0.00345385	-0.00325324	-0.00426776	-0.00181476	-0.00011213
0.08839995	0	0	0	0	0	0	0	0	0	0	0	0	0	0	0	0	0	0	0	0	0	0	0	0	0	0	0	0	0	0	0	0	0	0	0	0	0.00583334	0.00532122	-0.00026684	-0.0013122	0.00450753	0.00001055	0.00424982	0.00430717	-0.01434368	-0.00934829	0	-0.00968134	0	0	0	0	0	0	0	0	0	0	-0.00460976	-0.00653025	0	0	0.00277245	0	0	0	-0.00328807	-0.00345417	-0.0032423	-0.0042823	-0.00179717	-0.00006396
0.09134662	0	0	0	0	0	0	0	0	0	0	0	0	0	0	0	0	0	0	0	0	0	0	0	0	0	0	0	0	0	0	0	0	0	0	0	0	0.0058311	0.00532254	-0.00027003	-0.00132659	0.00448608	0.00001096	0.00424565	0.0043039	-0.01440151	-0.00937014	0	-0.00970194	0	0	0	0	0	0	0	0	0	0	-0.00459694	-0.00655834	0	0	0.00282924	0	0	0	-0.0032889	-0.00345422	-0.00323145	-0.00429561	-0.00178039	-0.0000172
0.09429328	0	0	0	0	0	0	0	0	0	0	0	0	0	0	0	0	0	0	0	0	0	0	0	0	0	0	0	0	0	0	0	0	0	0	0	0	0.00582716	0.00532206	-0.0002731	-0.00134042	0.00446494	0.00001136	0.00424069	0.00429941	-0.0144555	-0.0093904	0	-0.00972095	0	0	0	0	0	0	0	0	0	0	-0.00458442	-0.00658297	0	0	0.00288253	0	0	0	-0.00328946	-0.00345405	-0.00322068	-0.00430778	-0.00176438	0.00002777
0.09723994	0	0	0	0	0	0	0	0	0	0	0	0	0	0	0	0	0	0	0	0	0	0	0	0	0	0	0	0	0	0	0	0	0	0	0	0	0.00582166	0.00531993	-0.00027606	-0.00135368	0.00444411	0.00001174	0.00423501	0.0042938	-0.01450581	-0.00940942	0	-0.00973867	0	0	0	0	0	0	0	0	0	0	-0.00457225	-0.00660451	0	0	0.00293243	0	0	0	-0.0032898	-0.00345371	-0.00321001	-0.00431886	-0.00174909	0.00007095
0.10018661	0	0	0	0	0	0	0	0	0	0	0	0	0	0	0	0	0	0	0	0	0	0	0	0	0	0	0	0	0	0	0	0	0	0	0	0	0.00581477	0.00531632	-0.00027889	-0.00136633	0.0044236	0.0000121	0.0042287	0.00428719	-0.01455262	-0.00942752	0	-0.00975542	0	0	0	0	0	0	0	0	0	0	-0.00456045	-0.0066234	0	0	0.00297901	0	0	0	-0.00328997	-0.00345324	-0.00319947	-0.00432892	-0.00173447	0.00011234
0.10313327	0	0	0	0	0	0	0	0	0	0	0	0	0	0	0	0	0	0	0	0	0	0	0	0	0	0	0	0	0	0	0	0	0	0	0	0	0.00580668	0.00531139	-0.00028159	-0.00137834	0.00440343	0.00001244	0.00422186	0.00427971	-0.01459608	-0.00944505	0	-0.00977158	0	0	0	0	0	0	0	0	0	0	-0.00454907	-0.00664013	0	0	0.00302229	0	0	0	-0.00329	-0.00345268	-0.00318905	-0.00433799	-0.00172044	0.00015198
0.10607994	0	0	0	0	0	0	0	0	0	0	0	0	0	0	0	0	0	0	0	0	0	0	0	0	0	0	0	0	0	0	0	0	0	0	0	0	0.00579761	0.00530534	-0.00028415	-0.00138965	0.0043836	0.00001276	0.0042146	0.00427152	-0.0146363	-0.00946238	0	-0.00978749	0	0	0	0	0	0	0	0	0	0	-0.00453815	-0.00665519	0	0	0.00306225	0	0	0	-0.0032899	-0.00345203	-0.00317878	-0.00434613	-0.00170697	0.00018997
0.1090266	0	0	0	0	0	0	0	0	0	0	0	0	0	0	0	0	0	0	0	0	0	0	0	0	0	0	0	0	0	0	0	0	0	0	0	0	0.00578777	0.00529834	-0.00028654	-0.00140018	0.00436423	0.00001306	0.00420706	0.00426278	-0.01467342	-0.00947984	0	-0.00980346	0	0	0	0	0	0	0	0	0	0	-0.0045277	-0.0066691	0	0	0.00309885	0	0	0	-0.00328969	-0.00345133	-0.00316866	-0.00435338	-0.00169394	0.00022609
0.11197327	0	0	0	0	0	0	0	0	0	0	0	0	0	0	0	0	0	0	0	0	0	0	0	0	0	0	0	0	0	0	0	0	0	0	0	0	0.00577739	0.00529058	-0.00028876	-0.00140987	0.00435481	0.00001334	0.00419938	0.00425365	-0.0147076	-0.00949778	0	-0.00981982	0	0	0	0	0	0	0	0	0	0	-0.00451775	-0.00668236	0	0	0.00313212	0	0	0	-0.00328938	-0.00345057	-0.00315868	-0.00435978	-0.00168136	0.00026055
0.11491994	0	0	0	0	0	0	0	0	0	0	0	0	0	0	0	0	0	0	0	0	0	0	0	0	0	0	0	0	0	0	0	0	0	0	0	0	0.00576671	0.00528226	-0.0002908	-0.00141869	0.00434517	0.00001359	0.0041917	0.00424432	-0.01473904	-0.00951649	0	-0.00983685	0	0	0	0	0	0	0	0	0	0	-0.00450829	-0.00669551	0	0	0.00316208	0	0	0	-0.00328897	-0.00344977	-0.00314883	-0.00436539	-0.0016691	0.00029348
0.1178666	0	0	0	0	0	0	0	0	0	0	0	0	0	0	0	0	0	0	0	0	0	0	0	0	0	0	0	0	0	0	0	0	0	0	0	0	0.00575597	0.00527359	-0.00029264	-0.00142659	0.00433552	0.00001383	0.00418416	0.00423497	-0.014768	-0.00953624	0	-0.00985479	0	0	0	0	0	0	0	0	0	0	-0.00449927	-0.00670904	0	0	0.00318881	0	0	0	-0.00328844	-0.0034489	-0.00313907	-0.00437028	-0.00165705	0.00032504
0.12081326	0	0	0	0	0	0	0	0	0	0	0	0	0	0	0	0	0	0	0	0	0	0	0	0	0	0	0	0	0	0	0	0	0	0	0	0	0.00574542	0.00526478	-0.00029428	-0.00143356	0.00432607	0.00001404	0.0041769	0.00422578	-0.01479474	-0.00955722	0	-0.00987382	0	0	0	0	0	0	0	0	0	0	-0.00449063	-0.00672343	0	0	0.00321242	0	0	0	-0.00328779	-0.00344795	-0.00312935	-0.00437453	-0.00164509	0.00035539
0.12375993	0	0	0	0	0	0	0	0	0	0	0	0	0	0	0	0	0	0	0	0	0	0	0	0	0	0	0	0	0	0	0	0	0	0	0	0	0.00573529	0.00525602	-0.00029573	-0.00143958	0.00431701	0.00001422	0.00417005	0.00421693	-0.01481952	-0.00957956	0	-0.00989406	0	0	0	0	0	0	0	0	0	0	-0.00448229	-0.00673907	0	0	0.00323307	0	0	0	-0.00328699	-0.0034469	-0.00311961	-0.00437821	-0.00163309	0.00038471
0.1267066	0	0	0	0	0	0	0	0	0	0	0	0	0	0	0	0	0	0	0	0	0	0	0	0	0	0	0	0	0	0	0	0	0	0	0	0	0.00573853	0.00524754	-0.00029698	-0.00144469	0.00430853	0.00001439	0.00416376	0.0042086	-0.0148426	-0.00960333	0	-0.00991555	0	0	0	0	0	0	0	0	0	0	-0.00447414	-0.00675628	0	0	0.00325092	0	0	0	-0.00328601	-0.00344572	-0.00310979	-0.00438139	-0.00162094	0.00041318
0.12965326	0	0	0	0	0	0	0	0	0	0	0	0	0	0	0	0	0	0	0	0	0	0	0	0	0	0	0	0	0	0	0	0	0	0	0	0	0.00573009	0.00523952	-0.00029805	-0.00144892	0.0043008	0.00001453	0.00415811	0.00420093	-0.01486424	-0.00962848	0	-0.00993825	0	0	0	0	0	0	0	0	0	0	-0.00446607	-0.00677532	0	0	0.00326619	0	0	0	-0.00328484	-0.00344435	-0.00309981	-0.00438414	-0.00160851	0.00044097
0.13259992	0	0	0	0	0	0	0	0	0	0	0	0	0	0	0	0	0	0	0	0	0	0	0	0	0	0	0	0	0	0	0	0	0	0	0	0	0.00572268	0.00523218	-0.00029893	-0.00145232	0.00429398	0.00001466	0.00415323	0.00419408	-0.01488466	-0.00965492	0	-0.00996206	0	0	0	0	0	0	0	0	0	0	-0.00445793	-0.00679633	0	0	0.0032791	0	0	0	-0.00328344	-0.00344277	-0.00308962	-0.00438653	-0.0015957	0.0004682
0.13554659	0	0	0	0	0	0	0	0	0	0	0	0	0	0	0	0	0	0	0	0	0	0	0	0	0	0	0	0	0	0	0	0	0	0	0	0	0.00571645	0.0052257	-0.00029965	-0.00145496	0.00428821	0.00001477	0.00414919	0.00418819	-0.01490411	-0.00968248	0	-0.00998682	0	0	0	0	0	0	0	0	0	0	-0.0044496	-0.00681938	0	0	0.00328992	0	0	0	-0.00328178	-0.00344094	-0.00307915	-0.00438862	-0.00158243	0.00049497
0.13849325	0	0	0	0	0	0	0	0	0	0	0	0	0	0	0	0	0	0	0	0	0	0	0	0	0	0	0	0	0	0	0	0	0	0	0	0	0.00571101	0.00522056	-0.00030022	-0.00145694	0.00428361	0.00001486	0.00414606	0.00418338	-0.01492275	-0.00971092	0	-0.0100123	0	0	0	0	0	0	0	0	0	0	-0.00444095	-0.00684444	0	0	0.00329896	0	0	0	-0.00327985	-0.00343882	-0.00306838	-0.00439046	-0.00156865	0.00052131
0.14143992	0	0	0	0	0	0	0	0	0	0	0	0	0	0	0	0	0	0	0	0	0	0	0	0	0	0	0	0	0	0	0	0	0	0	0	0	0.00570761	0.00521651	-0.00030065	-0.00145836	0.0042803	0.00001494	0.0041439	0.00417975	-0.01494078	-0.00973993	0	-0.01003824	0	0	0	0	0	0	0	0	0	0	-0.00443187	-0.0068714	0	0	0.0033065	0	0	0	-0.00327763	-0.0034364	-0.00305731	-0.00439212	-0.00155434	0.00054711
0.14438659	0	0	0	0	0	0	0	0	0	0	0	0	0	0	0	0	0	0	0	0	0	0	0	0	0	0	0	0	0	0	0	0	0	0	0	0	0.00570579	0.00521386	-0.00030098	-0.00145933	0.00427837	0.00001502	0.00414276	0.00417742	-0.01495835	-0.0097692	0	-0.01006432	0	0	0	0	0	0	0	0	0	0	-0.00442229	-0.00690009	0	0	0.00331286	0	0	0	-0.00327513	-0.00343365	-0.00304594	-0.00439364	-0.00153953	0.00057247
0.14733325	0	0	0	0	0	0	0	0	0	0	0	0	0	0	0	0	0	0	0	0	0	0	0	0	0	0	0	0	0	0	0	0	0	0	0	0	0.00570564	0.00521275	-0.00030122	-0.00145996	0.00427789	0.00001509	0.00414266	0.00417643	-0.01497556	-0.00979839	0	-0.01009026	0	0	0	0	0	0	0	0	0	0	-0.00441216	-0.00693025	0	0	0.00331836	0	0	0	-0.00327235	-0.00343059	-0.00303435	-0.00439507	-0.00152428	0.00059718
0.15027992	0	0	0	0	0	0	0	0	0	0	0	0	0	0	0	0	0	0	0	0	0	0	0	0	0	0	0	0	0	0	0	0	0	0	0	0	0.00570722	0.00521272	-0.00030138	-0.00146036	0.0042789	0.00001515	0.0041436	0.00417685	-0.01499253	-0.00982713	0	-0.01011574	0	0	0	0	0	0	0	0	0	0	-0.00440148	-0.00696158	0	0	0.00332329	0	0	0	-0.00326932	-0.00342722	-0.00302262	-0.00439646	-0.00150871	0.00062109
0.15322658	0	0	0	0	0	0	0	0	0	0	0	0	0	0	0	0	0	0	0	0	0	0	0	0	0	0	0	0	0	0	0	0	0	0	0	0	0.00571053	0.00521496	-0.0003015	-0.00146064	0.00428142	0.00001521	0.00414559	0.00417869	-0.01500933	-0.0098551	0	-0.01014048	0	0	0	0	0	0	0	0	0	0	-0.00439028	-0.00699375	0	0	0.00332792	0	0	0	-0.00326607	-0.00342359	-0.00301088	-0.00439783	-0.00149296	0.00064402
0.15617325	0	0	0	0	0	0	0	0	0	0	0	0	0	0	0	0	0	0	0	0	0	0	0	0	0	0	0	0	0	0	0	0	0	0	0	0	0.00571559	0.005219	-0.00030158	-0.00146088	0.00428545	0.00001527	0.00414858	0.00418197	-0.01502601	-0.00988197	0	-0.0101642	0	0	0	0	0	0	0	0	0	0	-0.00437864	-0.00702642	0	0	0.00333252	0	0	0	-0.00326265	-0.00341973	-0.00299926	-0.00439923	-0.0014772	0.00066575
0.15911991	0	0	0	0	0	0	0	0	0	0	0	0	0	0	0	0	0	0	0	0	0	0	0	0	0	0	0	0	0	0	0	0	0	0	0	0	0.00572234	0.00522485	-0.00030165	-0.00146118	0.00429097	0.00001533	0.00415256	0.00418665	-0.01504264	-0.00990747	0	-0.01018668	0	0	0	0	0	0	0	0	0	0	-0.00436667	-0.00705924	0	0	0.0033373	0	0	0	-0.00325912	-0.0034157	-0.00298793	-0.00440071	-0.0014617	0.00068611
0.16206657	0	0	0	0	0	0	0	0	0	0	0	0	0	0	0	0	0	0	0	0	0	0	0	0	0	0	0	0	0	0	0	0	0	0	0	0	0.00573073	0.00523248	-0.00030171	-0.00146158	0.00429793	0.0000154	0.00415746	0.0041927	-0.01505925	-0.00993138	0	-0.01020775	0	0	0	0	0	0	0	0	0	0	-0.00435449	-0.0070919	0	0	0.00334244	0	0	0	-0.00325552	-0.00341156	-0.00297704	-0.00440229	-0.00144652	0.00070493
0.16501324	0	0	0	0	0	0	0	0	0	0	0	0	0	0	0	0	0	0	0	0	0	0	0	0	0	0	0	0	0	0	0	0	0	0	0	0	0.00574067	0.00524185	-0.00030177	-0.00146215	0.00430626	0.00001546	0.00416322	0.00420004	-0.01507587	-0.00995351	0	-0.01022725	0	0	0	0	0	0	0	0	0	0	-0.00434223	-0.00712412	0	0	0.00334808	0	0	0	-0.00325192	-0.00340738	-0.00296674	-0.004404	-0.00143191	0.00072208
0.1679599	0	0	0	0	0	0	0	0	0	0	0	0	0	0	0	0	0	0	0	0	0	0	0	0	0	0	0	0	0	0	0	0	0	0	0	0	0.00575206	0.00525287	-0.00030184	-0.0014629	0.0043159	0.00001553	0.00416977	0.0042086	-0.01509253	-0.00997376	0	-0.01024513	0	0	0	0	0	0	0	0	0	0	-0.00433004	-0.00715564	0	0	0.00335428	0	0	0	-0.00324836	-0.0034032	-0.00295716	-0.00440588	-0.00141803	0.00073745
0.17090657	0	0	0	0	0	0	0	0	0	0	0	0	0	0	0	0	0	0	0	0	0	0	0	0	0	0	0	0	0	0	0	0	0	0	0	0	0.00576477	0.00526544	-0.00030192	-0.00146383	0.00432673	0.0000156	0.00417705	0.00421829	-0.01510918	-0.00999206	0	-0.01026133	0	0	0	0	0	0	0	0	0	0	-0.00431804	-0.00718629	0	0	0.00336106	0	0	0	-0.00324488	-0.00339908	-0.0029484	-0.00440793	-0.00140501	0.00075099
0.17385323	0	0	0	0	0	0	0	0	0	0	0	0	0	0	0	0	0	0	0	0	0	0	0	0	0	0	0	0	0	0	0	0	0	0	0	0	0.00577867	0.00527941	-0.00030202	-0.00146493	0.00433865	0.00001568	0.00418497	0.00422898	-0.01512583	-0.01000841	0	-0.01027587	0	0	0	0	0	0	0	0	0	0	-0.00430635	-0.00721594	0	0	0.00336841	0	0	0	-0.00324152	-0.00339505	-0.00294054	-0.00441016	-0.00139294	0.00076269
0.1767999	0	0	0	0	0	0	0	0	0	0	0	0	0	0	0	0	0	0	0	0	0	0	0	0	0	0	0	0	0	0	0	0	0	0	0	0	0.00579363	0.00529465	-0.00030212	-0.00146619	0.00435155	0.00001575	0.00419344	0.00424058	-0.01514245	-0.01002287	0	-0.0102888	0	0	0	0	0	0	0	0	0	0	-0.00429504	-0.00724455	0	0	0.00337627	0	0	0	-0.00323828	-0.00339115	-0.0029336	-0.00441256	-0.00138186	0.00077259
0.17974656	0	0	0	0	0	0	0	0	0	0	0	0	0	0	0	0	0	0	0	0	0	0	0	0	0	0	0	0	0	0	0	0	0	0	0	0	0.00580949	0.00531139	-0.00030222	-0.00146756	0.00436531	0.00001583	0.0042024	0.00425295	-0.01515903	-0.01003559	0	-0.01030026	0	0	0	0	0	0	0	0	0	0	-0.00428415	-0.00727213	0	0	0.00338457	0	0	0	-0.00323516	-0.00338736	-0.00292756	-0.00441513	-0.00137175	0.00078083
0.18269323	0	0	0	0	0	0	0	0	0	0	0	0	0	0	0	0	0	0	0	0	0	0	0	0	0	0	0	0	0	0	0	0	0	0	0	0	0.00582613	0.00532862	-0.00030232	-0.00146901	0.0043798	0.0000159	0.00421175	0.00426596	-0.01517552	-0.01004672	0	-0.01031014	0	0	0	0	0	0	0	0	0	0	-0.0042737	-0.00729874	0	0	0.0033932	0	0	0	-0.00323215	-0.00338369	-0.00292238	-0.00441783	-0.00136256	0.00078751
0.18563989	0	0	0	0	0	0	0	0	0	0	0	0	0	0	0	0	0	0	0	0	0	0	0	0	0	0	0	0	0	0	0	0	0	0	0	0	0.00584334	0.00534662	-0.00030242	-0.00147049	0.00439488	0.00001598	0.0042214	0.00427949	-0.01519181	-0.01005644	0	-0.01031874	0	0	0	0	0	0	0	0	0	0	-0.0042637	-0.00732443	0	0	0.00340199	0	0	0	-0.00322924	-0.00338013	-0.002918	-0.00442062	-0.00135422	0.00079273
0.18858656	0	0	0	0	0	0	0	0	0	0	0	0	0	0	0	0	0	0	0	0	0	0	0	0	0	0	0	0	0	0	0	0	0	0	0	0	0.00586098	0.005365	-0.00030249	-0.00147196	0.00441043	0.00001605	0.00423129	0.0042934	-0.01520788	-0.01006501	0	-0.0103282	0	0	0	0	0	0	0	0	0	0	-0.00425411	-0.00734936	0	0	0.00341084	0	0	0	-0.00322639	-0.00337664	-0.0029143	-0.00442345	-0.0013466	0.00079672
0.19153323	0	0	0	0	0	0	0	0	0	0	0	0	0	0	0	0	0	0	0	0	0	0	0	0	0	0	0	0	0	0	0	0	0	0	0	0	0.00587894	0.0053841	-0.00030256	-0.00147341	0.00442632	0.00001612	0.00424131	0.00430758	-0.01522378	-0.01007271	0	-0.01035116	0	0	0	0	0	0	0	0	0	0	-0.00424483	-0.00737375	0	0	0.00341968	0	0	0	-0.00322354	-0.00337318	-0.00291114	-0.0044263	-0.0013395	0.00079973
0.19447989	0	0	0	0	0	0	0	0	0	0	0	0	0	0	0	0	0	0	0	0	0	0	0	0	0	0	0	0	0	0	0	0	0	0	0	0	0.00589705	0.00540349	-0.00030261	-0.00147481	0.00444243	0.00001619	0.00425141	0.0043219	-0.01523952	-0.01007986	0	-0.01037347	0	0	0	0	0	0	0	0	0	0	-0.00423574	-0.0073978	0	0	0.00342846	0	0	0	-0.00322066	-0.0033697	-0.00290836	-0.0044291	-0.00133274	0.00080202
0.19742656	0	0	0	0	0	0	0	0	0	0	0	0	0	0	0	0	0	0	0	0	0	0	0	0	0	0	0	0	0	0	0	0	0	0	0	0	0.00591521	0.00542302	-0.00030265	-0.00147616	0.00445865	0.00001626	0.00426152	0.00433625	-0.01525515	-0.01008677	0	-0.01039537	0	0	0	0	0	0	0	0	0	0	-0.00422673	-0.00742175	0	0	0.00343714	0	0	0	-0.00321768	-0.00336614	-0.0029058	-0.00443182	-0.00132612	0.00080385
0.20037322	0	0	0	0	0	0	0	0	0	0	0	0	0	0	0	0	0	0	0	0	0	0	0	0	0	0	0	0	0	0	0	0	0	0	0	0	0.00593329	0.00544257	-0.00030268	-0.00147746	0.00447487	0.00001633	0.00427156	0.00435054	-0.01527076	-0.01009376	0	-0.01041715	0	0	0	0	0	0	0	0	0	0	-0.00421764	-0.00744584	0	0	0.00344572	0	0	0	-0.00321455	-0.00336245	-0.00290329	-0.00443441	-0.00131941	0.00080549
0.20331989	0	0	0	0	0	0	0	0	0	0	0	0	0	0	0	0	0	0	0	0	0	0	0	0	0	0	0	0	0	0	0	0	0	0	0	0	0.00595121	0.00546204	-0.00030271	-0.00147874	0.00449101	0.0000164	0.0042815	0.00436469	-0.01528644	-0.01010116	0	-0.01043908	0	0	0	0	0	0	0	0	0	0	-0.00420831	-0.00747034	0	0	0.00345426	0	0	0	-0.00321121	-0.00335855	-0.00290065	-0.00443684	-0.00131238	0.00080725
0.20626655	0	0	0	0	0	0	0	0	0	0	0	0	0	0	0	0	0	0	0	0	0	0	0	0	0	0	0	0	0	0	0	0	0	0	0	0	0.00596888	0.00548132	-0.00030274	-0.00148003	0.00450699	0.00001647	0.00429127	0.00437861	-0.01530237	-0.01010928	0	-0.01046148	0	0	0	0	0	0	0	0	0	0	-0.00419854	-0.00749551	0	0	0.00346284	0	0	0	-0.0032076	-0.00335439	-0.00289769	-0.00443907	-0.00130479	0.00080942
0.20921322	0	0	0	0	0	0	0	0	0	0	0	0	0	0	0	0	0	0	0	0	0	0	0	0	0	0	0	0	0	0	0	0	0	0	0	0	0.00598621	0.00550034	-0.00030279	-0.00148138	0.00452271	0.00001654	0.00430084	0.00439224	-0.0153187	-0.01011841	0	-0.01048459	0	0	0	0	0	0	0	0	0	0	-0.00418815	-0.00752159	0	0	0.00347159	0	0	0	-0.00320364	-0.00334988	-0.00289423	-0.00444106	-0.00129641	0.00081232
0.21215988	0	0	0	0	0	0	0	0	0	0	0	0	0	0	0	0	0	0	0	0	0	0	0	0	0	0	0	0	0	0	0	0	0	0	0	0	0.00600313	0.00551901	-0.00030288	-0.00148283	0.00453811	0.00001662	0.00431015	0.00440551	-0.01533559	-0.01012882	0	-0.01050864	0	0	0	0	0	0	0	0	0	0	-0.00417694	-0.00754879	0	0	0.00348065	0	0	0	-0.00319927	-0.00334497	-0.00289011	-0.0044428	-0.00128701	0.00081625
0.21510655	0	0	0	0	0	0	0	0	0	0	0	0	0	0	0	0	0	0	0	0	0	0	0	0	0	0	0	0	0	0	0	0	0	0	0	0	0.00601956	0.00553728	-0.000303	-0.00148445	0.00455312	0.00001671	0.00431917	0.00441837	-0.01535327	-0.0101407	0	-0.01053386	0	0	0	0	0	0	0	0	0	0	-0.0041647	-0.0075773	0	0	0.0034902	0	0	0	-0.00319444	-0.00333957	-0.00288513	-0.00444425	-0.00127637	0.00082154
0.21805321	0	0	0	0	0	0	0	0	0	0	0	0	0	0	0	0	0	0	0	0	0	0	0	0	0	0	0	0	0	0	0	0	0	0	0	0	0.00603546	0.00555508	-0.0003032	-0.00148632	0.00456766	0.00001681	0.00432787	0.00443075	-0.01537198	-0.01015433	0	-0.01056039	0	0	0	0	0	0	0	0	0	0	-0.00415121	-0.00760731	0	0	0.00350047	0	0	0	-0.00318906	-0.00333361	-0.00287911	-0.00444542	-0.00126426	0.00082853
0.22099988	0	0	0	0	0	0	0	0	0	0	0	0	0	0	0	0	0	0	0	0	0	0	0	0	0	0	0	0	0	0	0	0	0	0	0	0	0.00605076	0.00557236	-0.00030346	-0.00148849	0.00458169	0.00001692	0.0043362	0.00444263	-0.01539184	-0.01016973	0	-0.01058829	0	0	0	0	0	0	0	0	0	0	-0.00413631	-0.00763886	0	0	0.00351158	0	0	0	-0.00318309	-0.00332704	-0.00287195	-0.00444627	-0.00125054	0.00083744
0.22394654	0	0	0	0	0	0	0	0	0	0	0	0	0	0	0	0	0	0	0	0	0	0	0	0	0	0	0	0	0	0	0	0	0	0	0	0	0.00606551	0.00558918	-0.0003038	-0.00149097	0.00459525	0.00001703	0.00434421	0.00445404	-0.01541281	-0.01018668	0	-0.01061728	0	0	0	0	0	0	0	0	0	0	-0.00412007	-0.00767175	0	0	0.00352354	0	0	0	-0.00317655	-0.00331985	-0.00286371	-0.00444682	-0.0012353	0.00084813
0.22689321	0	0	0	0	0	0	0	0	0	0	0	0	0	0	0	0	0	0	0	0	0	0	0	0	0	0	0	0	0	0	0	0	0	0	0	0	0.0060797	0.00560553	-0.00030422	-0.0014938	0.0046083	0.00001717	0.00435188	0.00446498	-0.01543496	-0.01020517	0	-0.01064734	0	0	0	0	0	0	0	0	0	0	-0.00410236	-0.00770599	0	0	0.00353644	0	0	0	-0.00316938	-0.00331202	-0.00285433	-0.00444703	-0.00121845	0.00086108
0.22983987	0	0	0	0	0	0	0	0	0	0	0	0	0	0	0	0	0	0	0	0	0	0	0	0	0	0	0	0	0	0	0	0	0	0	0	0	0.00609322	0.00562132	-0.00030476	-0.00149711	0.00462075	0.00001731	0.00435915	0.00447535	-0.01545875	-0.01022571	0	-0.01067895	0	0	0	0	0	0	0	0	0	0	-0.00408262	-0.00774209	0	0	0.00355065	0	0	0	-0.00316141	-0.00330332	-0.00284334	-0.00444688	-0.00119944	0.0008769
0.23278654	0	0	0	0	0	0	0	0	0	0	0	0	0	0	0	0	0	0	0	0	0	0	0	0	0	0	0	0	0	0	0	0	0	0	0	0	0.00610606	0.00563659	-0.00030546	-0.00150113	0.00463255	0.00001748	0.00436602	0.00448514	-0.01548492	-0.01024862	0	-0.01071247	0	0	0	0	0	0	0	0	0	0	-0.00406025	-0.00778056	0	0	0.00356672	0	0	0	-0.00315244	-0.00329354	-0.00283027	-0.00444636	-0.00117776	0.00089616
0.2357332	0	0	0	0	0	0	0	0	0	0	0	0	0	0	0	0	0	0	0	0	0	0	0	0	0	0	0	0	0	0	0	0	0	0	0	0	0.00611823	0.00565137	-0.00030633	-0.00150596	0.0046437	0.00001768	0.00437248	0.00449436	-0.0155139	-0.01027395	0	-0.01074793	0	0	0	0	0	0	0	0	0	0	-0.00403486	-0.00782156	0	0	0.00358491	0	0	0	-0.00314231	-0.00328251	-0.00281485	-0.00444547	-0.00115317	0.00091952
0.23867987	0	0	0	0	0	0	0	0	0	0	0	0	0	0	0	0	0	0	0	0	0	0	0	0	0	0	0	0	0	0	0	0	0	0	0	0	0.00612973	0.00566568	-0.0003074	-0.00151165	0.00465419	0.00001791	0.00437854	0.00450301	-0.01554578	-0.01030147	0	-0.01078503	0	0	0	0	0	0	0	0	0	0	-0.00400626	-0.00786496	0	0	0.00360525	0	0	0	-0.00313095	-0.00327014	-0.00279697	-0.00444417	-0.00112564	0.00094726
0.24162653	0	0	0	0	0	0	0	0	0	0	0	0	0	0	0	0	0	0	0	0	0	0	0	0	0	0	0	0	0	0	0	0	0	0	0	0	0.00614054	0.00567952	-0.00030866	-0.0015182	0.00466398	0.00001816	0.0043842	0.0045111	-0.01558042	-0.01033048	0	-0.01082333	0	0	0	0	0	0	0	0	0	0	-0.00397443	-0.00791045	0	0	0.00362756	0	0	0	-0.00311833	-0.0032564	-0.00277662	-0.00444242	-0.00109531	0.00097943
0.24457319	0	0	0	0	0	0	0	0	0	0	0	0	0	0	0	0	0	0	0	0	0	0	0	0	0	0	0	0	0	0	0	0	0	0	0	0	0.00615063	0.00569283	-0.0003101	-0.00152557	0.00467305	0.00001844	0.00438946	0.0045186	-0.01561758	-0.01036101	0	-0.01086233	0	0	0	0	0	0	0	0	0	0	-0.00393941	-0.00795761	0	0	0.0036516	0	0	0	-0.00310445	-0.00324129	-0.00275381	-0.00444017	-0.00106241	0.00101594
0.24751986	0	0	0	0	0	0	0	0	0	0	0	0	0	0	0	0	0	0	0	0	0	0	0	0	0	0	0	0	0	0	0	0	0	0	0	0	0.00615996	0.00570557	-0.00031171	-0.0015337	0.00468136	0.00001874	0.0043943	0.00452549	-0.01565697	-0.01041344	0	-0.01090148	0	0	0	0	0	0	0	0	0	0	-0.0039013	-0.00800598	0	0	0.00367704	0	0	0	-0.00308933	-0.00322483	-0.00272863	-0.00443737	-0.00102724	0.00105663
0.25046652	0	0	0	0	0	0	0	0	0	0	0	0	0	0	0	0	0	0	0	0	0	0	0	0	0	0	0	0	0	0	0	0	0	0	0	0	0.00616858	0.00571782	-0.00031346	-0.00154252	0.00468884	0.00001906	0.00439871	0.00453175	-0.0156982	-0.01046645	0	-0.01094023	0	0	0	0	0	0	0	0	0	0	-0.00386033	-0.00805503	0	0	0.00370349	0	0	0	-0.00307305	-0.0032071	-0.00270118	-0.00443399	-0.00099023	0.00110116
0.25341319	0	0	0	0	0	0	0	0	0	0	0	0	0	0	0	0	0	0	0	0	0	0	0	0	0	0	0	0	0	0	0	0	0	0	0	0	0.0061763	0.00572929	-0.00031534	-0.00155193	0.00469548	0.0000194	0.00440269	0.00453736	-0.01574083	-0.01051915	0	-0.01097801	0	0	0	0	0	0	0	0	0	0	-0.00381677	-0.0081042	0	0	0.00373052	0	0	0	-0.00305572	-0.00318823	-0.00267167	-0.00443002	-0.0009519	0.00114904
0.25635986	0	0	0	0	0	0	0	0	0	0	0	0	0	0	0	0	0	0	0	0	0	0	0	0	0	0	0	0	0	0	0	0	0	0	0	0	0.00618317	0.00573945	-0.00031733	-0.00156182	0.00470124	0.00001975	0.00440624	0.00454232	-0.01578451	-0.01057097	0	-0.01101437	0	0	0	0	0	0	0	0	0	0	-0.00377093	-0.00815299	0	0	0.00375775	0	0	0	-0.00303746	-0.00316832	-0.00264027	-0.00442547	-0.00091278	0.00119975
0.25930652	0	0	0	0	0	0	0	0	0	0	0	0	0	0	0	0	0	0	0	0	0	0	0	0	0	0	0	0	0	0	0	0	0	0	0	0	0.00618921	0.00574995	-0.0003194	-0.00157213	0.00470616	0.00002012	0.00440936	0.00454664	-0.01582908	-0.01062153	0	-0.011049	0	0	0	0	0	0	0	0	0	0	-0.003723	-0.00820109	0	0	0.00378492	0	0	0	-0.00301834	-0.00314747	-0.0026071	-0.00442037	-0.00087334	0.00125283
0.26225318	0	0	0	0	0	0	0	0	0	0	0	0	0	0	0	0	0	0	0	0	0	0	0	0	0	0	0	0	0	0	0	0	0	0	0	0	0.00619451	0.00575935	-0.00032157	-0.00158289	0.00471028	0.0000205	0.00441208	0.00455038	-0.01587476	-0.01067075	0	-0.0110818	0	0	0	0	0	0	0	0	0	0	-0.00367288	-0.00824847	0	0	0.00381198	0	0	0	-0.00299834	-0.00312563	-0.00257207	-0.00441475	-0.00083385	0.00130923
0.26519985	0	0	0	0	0	0	0	0	0	0	0	0	0	0	0	0	0	0	0	0	0	0	0	0	0	0	0	0	0	0	0	0	0	0	0	0	0.00619916	0.00576838	-0.00032386	-0.00159424	0.00471373	0.00002089	0.00441449	0.00455363	-0.0159224	-0.01071904	0	-0.01111299	0	0	0	0	0	0	0	0	0	0	-0.00361987	-0.00829562	0	0	0.00383923	0	0	0	-0.00297719	-0.00310251	-0.00253469	-0.00440859	-0.00079421	0.00136921
0.26814651	0	0	0	0	0	0	0	0	0	0	0	0	0	0	0	0	0	0	0	0	0	0	0	0	0	0	0	0	0	0	0	0	0	0	0	0	0.00620347	0.00577746	-0.00032633	-0.00160656	0.00471669	0.00002132	0.00441671	0.00455659	-0.01597388	-0.01076759	0	-0.01114315	0	0	0	0	0	0	0	0	0	0	-0.00356212	-0.00834386	0	0	0.00386744	0	0	0	-0.00295414	-0.00307728	-0.00249365	-0.00440172	-0.00075361	0.00143458
0.27109318	0	0	0	0	0	0	0	0	0	0	0	0	0	0	0	0	0	0	0	0	0	0	0	0	0	0	0	0	0	0	0	0	0	0	0	0	0.00620772	0.00578724	-0.00032913	-0.00162055	0.00471937	0.00002181	0.0044189	0.00455946	-0.0160322	-0.01081874	0	-0.0111734	0	0	0	0	0	0	0	0	0	0	-0.00349584	-0.00839571	0	0	0.0038979	0	0	0	-0.00292764	-0.00304824	-0.00244626	-0.00439355	-0.0007101	0.00150903
0.27403985	0	0	0	0	0	0	0	0	0	0	0	0	0	0	0	0	0	0	0	0	0	0	0	0	0	0	0	0	0	0	0	0	0	0	0	0	0.00621176	0.00579871	-0.00033286	-0.00163918	0.0047212	0.00002246	0.00442106	0.00456202	-0.01610643	-0.01088487	0	-0.01121072	0	0	0	0	0	0	0	0	0	0	-0.00340303	-0.0084632	0	0	0.00393509	0	0	0	-0.00289041	-0.00300741	-0.00237893	-0.00438018	-0.00065188	0.00160997
0.27698651	0	0	0	0	0	0	0	0	0	0	0	0	0	0	0	0	0	0	0	0	0	0	0	0	0	0	0	0	0	0	0	0	0	0	0	0	0.00621549	0.00581232	-0.0003376	-0.00166303	0.00472182	0.0000233	0.00442333	0.00456415	-0.01619571	-0.01096847	0	-0.01125449	0	0	0	0	0	0	0	0	0	0	-0.00327447	-0.00854934	0	0	0.00397722	0	0	0	-0.00283837	-0.0029503	-0.00228469	-0.00435784	-0.00057517	0.00174173
0.27993317	0	0	0	0	0	0	0	0	0	0	0	0	0	0	0	0	0	0	0	0	0	0	0	0	0	0	0	0	0	0	0	0	0	0	0	0	0.00621911	0.00582759	-0.00034269	-0.00168898	0.0047217	0.00002423	0.00442595	0.00456621	-0.01628756	-0.01105694	0	-0.01129507	0	0	0	0	0	0	0	0	0	0	-0.00312156	-0.00864271	0	0	0.00401673	0	0	0	-0.00277557	-0.0028814	-0.00217214	-0.00432673	-0.0004903	0.00188716
0.28287984	0	0	0	0	0	0	0	0	0	0	0	0	0	0	0	0	0	0	0	0	0	0	0	0	0	0	0	0	0	0	0	0	0	0	0	0	0.00622277	0.00584413	-0.00034771	-0.00171503	0.00472114	0.00002519	0.00442904	0.00456837	-0.01637367	-0.01114259	0	-0.01132685	0	0	0	0	0	0	0	0	0	0	-0.00295255	-0.0087362	0	0	0.00404961	0	0	0	-0.00270507	-0.00280407	-0.0020475	-0.00428725	-0.00040363	0.00203489
0.28582651	0	0	0	0	0	0	0	0	0	0	0	0	0	0	0	0	0	0	0	0	0	0	0	0	0	0	0	0	0	0	0	0	0	0	0	0	0.00622647	0.00586152	-0.00035239	-0.00173985	0.00472034	0.00002613	0.00443247	0.00457073	-0.0164488	-0.01122072	0	-0.01134696	0	0	0	0	0	0	0	0	0	0	-0.00277455	-0.00882521	0	0	0.00407426	0	0	0	-0.00262966	-0.00272137	-0.00191607	-0.00424038	-0.0003192	0.00217728
0.28877317	0	0	0	0	0	0	0	0	0	0	0	0	0	0	0	0	0	0	0	0	0	0	0	0	0	0	0	0	0	0	0	0	0	0	0	0	0.00623048	0.00587934	-0.00035659	-0.00176269	0.00471946	0.00002701	0.00443655	0.0045729	-0.0165101	-0.01128898	0	-0.01135462	0	0	0	0	0	0	0	0	0	0	-0.00259334	-0.00890719	0	0	0.00409065	0	0	0	-0.00255174	-0.00263594	-0.00178218	-0.00418745	-0.00023918	0.00230971
0.29171983	0	0	0	0	0	0	0	0	0	0	0	0	0	0	0	0	0	0	0	0	0	0	0	0	0	0	0	0	0	0	0	0	0	0	0	0	0.00623424	0.00589767	-0.00036026	-0.0017832	0.0047186	0.00002783	0.00444101	0.00457573	-0.01655646	-0.01134665	0	-0.01135042	0	0	0	0	0	0	0	0	0	0	-0.00241334	-0.00898107	0	0	0.00409964	0	0	0	-0.00247324	-0.00254988	-0.00164915	-0.00412986	-0.00016449	0.00242136
0.2946665	0	0	0	0	0	0	0	0	0	0	0	0	0	0	0	0	0	0	0	0	0	0	0	0	0	0	0	0	0	0	0	0	0	0	0	0	0.00623815	0.00591549	-0.00036341	-0.00180132	0.00471783	0.00002857	0.00444576	0.00457873	-0.01658781	-0.01139409	0	-0.01133565	0	0	0	0	0	0	0	0	0	0	-0.00223766	-0.00904675	0	0	0.00410237	0	0	0	-0.00239559	-0.00246479	-0.00151934	-0.00406894	-0.00009532	0.00252074
0.29761317	0	0	0	0	0	0	0	0	0	0	0	0	0	0	0	0	0	0	0	0	0	0	0	0	0	0	0	0	0	0	0	0	0	0	0	0	0.0062421	0.00593269	-0.00036607	-0.00181714	0.00471722	0.00002924	0.00445073	0.00458188	-0.01660468	-0.01143216	0	-0.01131188	0	0	0	0	0	0	0	0	0	0	-0.00206836	-0.0091047	0	0	0.00410008	0	0	0	-0.00231979	-0.00238174	-0.00139434	-0.00400581	-0.00003157	0.00260921
0.30055983	0	0	0	0	0	0	0	0	0	0	0	0	0	0	0	0	0	0	0	0	0	0	0	0	0	0	0	0	0	0	0	0	0	0	0	0	0.00624611	0.0059498	-0.00036829	-0.00183084	0.00471683	0.00002984	0.00445587	0.00458519	-0.01660792	-0.01146193	0	-0.01128065	0	0	0	0	0	0	0	0	0	0	-0.00190665	-0.00915568	0	0	0.00409388	0	0	0	-0.00224646	-0.00230143	-0.00127515	-0.00394141	0.00002698	0.00268746
0.30350649	0	0	0	0	0	0	0	0	0	0	0	0	0	0	0	0	0	0	0	0	0	0	0	0	0	0	0	0	0	0	0	0	0	0	0	0	0.00625022	0.00596631	-0.00037014	-0.00184263	0.00471817	0.00003038	0.00446116	0.00458865	-0.01659853	-0.01148446	0	-0.01124331	0	0	0	0	0	0	0	0	0	0	-0.00175322	-0.00920046	0	0	0.00408477	0	0	0	-0.00217599	-0.00222432	-0.00116237	-0.00387648	0.00008058	0.00275634
0.30645316	0	0	0	0	0	0	0	0	0	0	0	0	0	0	0	0	0	0	0	0	0	0	0	0	0	0	0	0	0	0	0	0	0	0	0	0	0.00625444	0.00598187	-0.00037165	-0.00185272	0.00471839	0.00003085	0.00446657	0.00459229	-0.01657759	-0.01150069	0	-0.01120104	0	0	0	0	0	0	0	0	0	0	-0.00160848	-0.0092398	0	0	0.00407359	0	0	0	-0.00210866	-0.00215068	-0.00105639	-0.00381168	0.00012931	0.00281673
0.30939983	0	0	0	0	0	0	0	0	0	0	0	0	0	0	0	0	0	0	0	0	0	0	0	0	0	0	0	0	0	0	0	0	0	0	0	0	0.00625882	0.00599721	-0.00037289	-0.00186132	0.004719	0.00003127	0.0044721	0.00459613	-0.0165463	-0.01151143	0	-0.01115488	0	0	0	0	0	0	0	0	0	0	-0.00147268	-0.00927434	0	0	0.00406109	0	0	0	-0.00204464	-0.00208076	-0.0009575	-0.0037476	0.00017331	0.00286943
0.31234649	0	0	0	0	0	0	0	0	0	0	0	0	0	0	0	0	0	0	0	0	0	0	0	0	0	0	0	0	0	0	0	0	0	0	0	0	0.00626336	0.00601189	-0.00037388	-0.00186859	0.00472003	0.00003164	0.00447773	0.00460018	-0.01650598	-0.0115174	0	-0.01110573	0	0	0	0	0	0	0	0	0	0	-0.001346	-0.00930462	0	0	0.0040479	0	0	0	-0.00198411	-0.00201472	-0.00086589	-0.00368482	0.00021267	0.00291518
0.31529315	0	0	0	0	0	0	0	0	0	0	0	0	0	0	0	0	0	0	0	0	0	0	0	0	0	0	0	0	0	0	0	0	0	0	0	0	0.00626811	0.00602587	-0.00037468	-0.00187468	0.00472162	0.00003196	0.00448343	0.00460447	-0.01645808	-0.01151921	0	-0.01105449	0	0	0	0	0	0	0	0	0	0	-0.00122864	-0.00933107	0	0	0.00403458	0	0	0	-0.00192722	-0.00195276	-0.00078179	-0.00362389	0.00024744	0.00295461
0.31823982	0	0	0	0	0	0	0	0	0	0	0	0	0	0	0	0	0	0	0	0	0	0	0	0	0	0	0	0	0	0	0	0	0	0	0	0	0.00627305	0.00603946	-0.00037531	-0.00187974	0.00472362	0.00003224	0.00448919	0.00460897	-0.0164042	-0.01151747	0	-0.01100207	0	0	0	0	0	0	0	0	0	0	-0.00112088	-0.00935406	0	0	0.00402163	0	0	0	-0.00187419	-0.00189511	-0.00070542	-0.00356543	0.00027764	0.00298827
0.32118648	0	0	0	0	0	0	0	0	0	0	0	0	0	0	0	0	0	0	0	0	0	0	0	0	0	0	0	0	0	0	0	0	0	0	0	0	0.00627815	0.00605192	-0.00037579	-0.00188386	0.00472611	0.00003247	0.00449518	0.00461368	-0.01634613	-0.01151278	0	-0.01094943	0	0	0	0	0	0	0	0	0	0	-0.00102308	-0.0093739	0	0	0.00400949	0	0	0	-0.00182528	-0.00184205	-0.00063707	-0.00351008	0.00030331	0.00301661
0.32413315	0	0	0	0	0	0	0	0	0	0	0	0	0	0	0	0	0	0	0	0	0	0	0	0	0	0	0	0	0	0	0	0	0	0	0	0	0.00628345	0.00606345	-0.00037615	-0.00188714	0.00472908	0.00003267	0.00450093	0.00461856	-0.01628582	-0.01150577	0	-0.01089762	0	0	0	0	0	0	0	0	0	0	-0.00093564	-0.00939086	0	0	0.00399855	0	0	0	-0.00178076	-0.00179389	-0.00057701	-0.00345848	0.00032446	0.00304004
0.32707982	0	0	0	0	0	0	0	0	0	0	0	0	0	0	0	0	0	0	0	0	0	0	0	0	0	0	0	0	0	0	0	0	0	0	0	0	0.0062889	0.00607397	-0.00037641	-0.00188965	0.00473251	0.00003283	0.0045066	0.00462358	-0.01622534	-0.01149707	0	-0.01084769	0	0	0	0	0	0	0	0	0	0	-0.00085893	-0.0094052	0	0	0.00398913	0	0	0	-0.0017409	-0.00175092	-0.0005255	-0.00341127	0.00034115	0.0030589
0.33002648	0	0	0	0	0	0	0	0	0	0	0	0	0	0	0	0	0	0	0	0	0	0	0	0	0	0	0	0	0	0	0	0	0	0	0	0	0.0062943	0.00608342	-0.00037658	-0.00189146	0.00473638	0.00003296	0.00451212	0.0046287	-0.0161668	-0.01148734	0	-0.01080072	0	0	0	0	0	0	0	0	0	0	-0.00079332	-0.00941719	0	0	0.00398152	0	0	0	-0.00170597	-0.00171342	-0.00048274	-0.00336905	0.00035346	0.00307352
0.33297314	0	0	0	0	0	0	0	0	0	0	0	0	0	0	0	0	0	0	0	0	0	0	0	0	0	0	0	0	0	0	0	0	0	0	0	0	0.00629972	0.00609178	-0.00037667	-0.00189261	0.00474065	0.00003305	0.00451746	0.00463388	-0.01611229	-0.01147723	0	-0.01075772	0	0	0	0	0	0	0	0	0	0	-0.0007391	-0.00942706	0	0	0.00397594	0	0	0	-0.00167619	-0.00168164	-0.0004489	-0.00333233	0.0003615	0.00308415
0.33591981	0	0	0	0	0	0	0	0	0	0	0	0	0	0	0	0	0	0	0	0	0	0	0	0	0	0	0	0	0	0	0	0	0	0	0	0	0.00630512	0.006099	-0.00037668	-0.00189315	0.00474529	0.00003312	0.00452256	0.00463908	-0.01606374	-0.01146737	0	-0.01071966	0	0	0	0	0	0	0	0	0	0	-0.00069653	-0.00943505	0	0	0.00397255	0	0	0	-0.00165176	-0.00165579	-0.0004241	-0.00330159	0.00036542	0.00309106
0.33886648	0	0	0	0	0	0	0	0	0	0	0	0	0	0	0	0	0	0	0	0	0	0	0	0	0	0	0	0	0	0	0	0	0	0	0	0	0.00631045	0.00610507	-0.00037663	-0.0018931	0.00475027	0.00003315	0.00452737	0.00464425	-0.01602291	-0.01145832	0	-0.01068742	0	0	0	0	0	0	0	0	0	0	-0.00066579	-0.00944138	0	0	0.00397145	0	0	0	-0.00163285	-0.00163603	-0.0004084	-0.00327721	0.00036539	0.00309441
0.34181314	0	0	0	0	0	0	0	0	0	0	0	0	0	0	0	0	0	0	0	0	0	0	0	0	0	0	0	0	0	0	0	0	0	0	0	0	0.00631568	0.00611002	-0.00037652	-0.00189249	0.00475555	0.00003315	0.00453186	0.00464936	-0.0159912	-0.01145058	0	-0.01066171	0	0	0	0	0	0	0	0	0	0	-0.00064701	-0.00944622	0	0	0.0039727	0	0	0	-0.00161958	-0.00162249	-0.00040181	-0.00325949	0.00036159	0.00309438
0.3447598	0	0	0	0	0	0	0	0	0	0	0	0	0	0	0	0	0	0	0	0	0	0	0	0	0	0	0	0	0	0	0	0	0	0	0	0	0.00632078	0.00611386	-0.00037634	-0.00189133	0.00476109	0.00003312	0.004536	0.00465437	-0.01596966	-0.01144455	0	-0.01064313	0	0	0	0	0	0	0	0	0	0	-0.00064023	-0.00944973	0	0	0.00397629	0	0	0	-0.00161201	-0.00161525	-0.00040429	-0.00324862	0.00035424	0.00309106
0.34770647	0	0	0	0	0	0	0	0	0	0	0	0	0	0	0	0	0	0	0	0	0	0	0	0	0	0	0	0	0	0	0	0	0	0	0	0	0.00632573	0.00611663	-0.0003761	-0.00188962	0.00476687	0.00003306	0.00453976	0.00465924	-0.01595888	-0.0114405	0	-0.01063204	0	0	0	0	0	0	0	0	0	0	-0.00064543	-0.009452	0	0	0.00398217	0	0	0	-0.00161017	-0.00161432	-0.00041573	-0.0032447	0.00034362	0.00308452
0.35065314	0	0	0	0	0	0	0	0	0	0	0	0	0	0	0	0	0	0	0	0	0	0	0	0	0	0	0	0	0	0	0	0	0	0	0	0	0.0063305	0.00611839	-0.00037579	-0.00188736	0.00477284	0.00003297	0.00454311	0.00466396	-0.01595903	-0.01143857	0	-0.01062867	0	0	0	0	0	0	0	0	0	0	-0.00066253	-0.00945309	0	0	0.00399023	0	0	0	-0.00161406	-0.00161968	-0.000436	-0.00324774	0.00032998	0.00307478
0.3535998	0	0	0	0	0	0	0	0	0	0	0	0	0	0	0	0	0	0	0	0	0	0	0	0	0	0	0	0	0	0	0	0	0	0	0	0	0.00633499	0.0061192	-0.0003754	-0.00188455	0.00477898	0.00003285	0.00454606	0.00466849	-0.01596985	-0.01143878	0	-0.01063301	0	0	0	0	0	0	0	0	0	0	-0.00069136	-0.00945298	0	0	0.0040003	0	0	0	-0.0016236	-0.00163125	-0.00046489	-0.00325766	0.00031366	0.00306181
0.35654646	0	0	0	0	0	0	0	0	0	0	0	0	0	0	0	0	0	0	0	0	0	0	0	0	0	0	0	0	0	0	0	0	0	0	0	0	0.00633937	0.00611913	-0.00037492	-0.00188117	0.00478525	0.00003271	0.00454858	0.00467281	-0.01599067	-0.011441	0	-0.0106449	0	0	0	0	0	0	0	0	0	0	-0.00073172	-0.0094516	0	0	0.00401219	0	0	0	-0.00163871	-0.00164892	-0.00050217	-0.0032743	0.00029502	0.00304555
0.35949313	0	0	0	0	0	0	0	0	0	0	0	0	0	0	0	0	0	0	0	0	0	0	0	0	0	0	0	0	0	0	0	0	0	0	0	0	0.00634354	0.00611825	-0.00037436	-0.0018772	0.00479161	0.00003254	0.00455066	0.0046769	-0.01602055	-0.01144499	0	-0.010664	0	0	0	0	0	0	0	0	0	0	-0.00078332	-0.00944882	0	0	0.00402565	0	0	0	-0.00165927	-0.00167253	-0.00054754	-0.00329743	0.0002745	0.00302591
0.3624398	0	0	0	0	0	0	0	0	0	0	0	0	0	0	0	0	0	0	0	0	0	0	0	0	0	0	0	0	0	0	0	0	0	0	0	0	0.00634747	0.00611688	-0.0003737	-0.00187264	0.00479803	0.00003234	0.00455203	0.00468074	-0.01605825	-0.01145038	0	-0.01068981	0	0	0	0	0	0	0	0	0	0	-0.00084585	-0.00944445	0	0	0.0040404	0	0	0	-0.00168512	-0.00170192	-0.00060066	-0.00332677	0.00025265	0.00300276
0.36538646	0	0	0	0	0	0	0	0	0	0	0	0	0	0	0	0	0	0	0	0	0	0	0	0	0	0	0	0	0	0	0	0	0	0	0	0	0.00635114	0.00611445	-0.00037293	-0.00186747	0.00480445	0.00003211	0.00455323	0.00468429	-0.01610239	-0.01145671	0	-0.01072174	0	0	0	0	0	0	0	0	0	0	-0.00091895	-0.00943824	0	0	0.00405611	0	0	0	-0.0017161	-0.00173688	-0.00066117	-0.00336199	0.00023014	0.00297594
0.36833312	0	0	0	0	0	0	0	0	0	0	0	0	0	0	0	0	0	0	0	0	0	0	0	0	0	0	0	0	0	0	0	0	0	0	0	0	0.00635454	0.00611156	-0.00037205	-0.00186166	0.00481082	0.00003185	0.00455396	0.00468751	-0.01615145	-0.01146344	0	-0.01075907	0	0	0	0	0	0	0	0	0	0	-0.00100224	-0.00942991	0	0	0.00407244	0	0	0	-0.00175204	-0.00177721	-0.00072867	-0.00340271	0.0002077	0.00294527
0.37127979	0	0	0	0	0	0	0	0	0	0	0	0	0	0	0	0	0	0	0	0	0	0	0	0	0	0	0	0	0	0	0	0	0	0	0	0	0.00635762	0.00610803	-0.00037104	-0.00185521	0.00481708	0.00003157	0.00455422	0.00469037	-0.01620383	-0.01146993	0	-0.01080097	0	0	0	0	0	0	0	0	0	0	-0.00109529	-0.00941909	0	0	0.00408899	0	0	0	-0.00179276	-0.00182268	-0.00080271	-0.00344854	0.00018633	0.00291056
0.37422646	0	0	0	0	0	0	0	0	0	0	0	0	0	0	0	0	0	0	0	0	0	0	0	0	0	0	0	0	0	0	0	0	0	0	0	0	0.00636033	0.00610416	-0.00036991	-0.00184807	0.00482316	0.00003125	0.00455397	0.00469282	-0.01625794	-0.01147549	0	-0.01084654	0	0	0	0	0	0	0	0	0	0	-0.00119764	-0.00940541	0	0	0.00410537	0	0	0	-0.00183806	-0.00187305	-0.00088284	-0.00349902	0.00016727	0.00287156
0.37717312	0	0	0	0	0	0	0	0	0	0	0	0	0	0	0	0	0	0	0	0	0	0	0	0	0	0	0	0	0	0	0	0	0	0	0	0	0.00636266	0.00609935	-0.00036863	-0.00184025	0.00482898	0.00003091	0.0045532	0.00469483	-0.01631214	-0.01147936	0	-0.01089476	0	0	0	0	0	0	0	0	0	0	-0.00130877	-0.00938844	0	0	0.00412115	0	0	0	-0.0018877	-0.00192805	-0.00096853	-0.00355368	0.00015203	0.00282807
0.38011978	0	0	0	0	0	0	0	0	0	0	0	0	0	0	0	0	0	0	0	0	0	0	0	0	0	0	0	0	0	0	0	0	0	0	0	0	0.00636456	0.00609388	-0.00036721	-0.00183171	0.00483448	0.00003054	0.00455189	0.00469633	-0.01636487	-0.01148074	0	-0.01094453	0	0	0	0	0	0	0	0	0	0	-0.00142809	-0.00936773	0	0	0.00413587	0	0	0	-0.00194145	-0.00198739	-0.00105924	-0.00361197	0.00014277	0.00277984
0.38306645	0	0	0	0	0	0	0	0	0	0	0	0	0	0	0	0	0	0	0	0	0	0	0	0	0	0	0	0	0	0	0	0	0	0	0	0	0.00636598	0.00608772	-0.00036564	-0.00182244	0.00483957	0.00003014	0.00455004	0.0046973	-0.01641457	-0.01147878	0	-0.01099465	0	0	0	0	0	0	0	0	0	0	-0.00155494	-0.00934281	0	0	0.00414908	0	0	0	-0.00199901	-0.00205072	-0.00115437	-0.00367332	0.000139575	0.00272666
0.38601312	0	0	0	0	0	0	0	0	0	0	0	0	0	0	0	0	0	0	0	0	0	0	0	0	0	0	0	0	0	0	0	0	0	0	0	0	0.00636688	0.00608095	-0.0003639	-0.00181241	0.00484417	0.00002971	0.00454763	0.00469769	-0.01645978	-0.01147261	0	-0.01104382	0	0	0	0	0	0	0	0	0	0	-0.00168856	-0.00931322	0	0	0.00416031	0	0	0	-0.00206004	-0.00211766	-0.00125329	-0.00373707	0.000118874	0.00266832
0.38895978	0	0	0	0	0	0	0	0	0	0	0	0	0	0	0	0	0	0	0	0	0	0	0	0	0	0	0	0	0	0	0	0	0	0	0	0	0.00636719	0.00607327	-0.000362	-0.00180161	0.0048482	0.00002925	0.00454465	0.00469745	-0.0164991	-0.01146135	0	-0.01109072	0	0	0	0	0	0	0	0	0	0	-0.00182813	-0.00927848	0	0	0.00416908	0	0	0	-0.00212417	-0.00218777	-0.00135532	-0.00380254	9.81728E-05	0.00260465
0.39190644	0	0	0	0	0	0	0	0	0	0	0	0	0	0	0	0	0	0	0	0	0	0	0	0	0	0	0	0	0	0	0	0	0	0	0	0	0.00636688	0.00606476	-0.00035992	-0.00179001	0.00485157	0.00002876	0.00454112	0.00469657	-0.01653124	-0.01144416	0	-0.011134	0	0	0	0	0	0	0	0	0	0	-0.00197278	-0.00923816	0	0	0.00417491	0	0	0	-0.00219099	-0.0022606	-0.0014598	-0.003869	7.74715E-05	0.00253129
0.39485311	0	0	0	0	0	0	0	0	0	0	0	0	0	0	0	0	0	0	0	0	0	0	0	0	0	0	0	0	0	0	0	0	0	0	0	0	0.00636588	0.00605535	-0.00035766	-0.00177758	0.0048542	0.00002823	0.00453702	0.00469501	-0.01655499	-0.01142021	0	-0.01117231	0	0	0	0	0	0	0	0	0	0	-0.00212158	-0.00919183	0	0	0.00417733	0	0	0	-0.00226004	-0.00233564	-0.00156604	-0.00393571	5.67702E-05	0.00245065
0.39779978	0	0	0	0	0	0	0	0	0	0	0	0	0	0	0	0	0	0	0	0	0	0	0	0	0	0	0	0	0	0	0	0	0	0	0	0	0.00636414	0.006045	-0.00035521	-0.00176429	0.00485578	0.00002768	0.00453239	0.00469274	-0.01656927	-0.01138876	0	-0.01120433	0	0	0	0	0	0	0	0	0	0	-0.00227359	-0.00913909	0	0	0.00417585	0	0	0	-0.00233085	-0.00241238	-0.00167338	-0.00400188	3.60689E-05	0.00236412
0.40074644	0	0	0	0	0	0	0	0	0	0	0	0	0	0	0	0	0	0	0	0	0	0	0	0	0	0	0	0	0	0	0	0	0	0	0	0	0.0063616	0.00603355	-0.00035257	-0.00175011	0.00485669	0.00002709	0.00452723	0.00468975	-0.01657306	-0.01134912	0	-0.01122882	0	0	0	0	0	0	0	0	0	0	-0.00242782	-0.00907961	0	0	0.00416998	0	0	0	-0.00240291	-0.00249027	-0.00178119	-0.00406673	0.00001245	0.00227183
0.4036931	0	0	0	0	0	0	0	0	0	0	0	0	0	0	0	0	0	0	0	0	0	0	0	0	0	0	0	0	0	0	0	0	0	0	0	0	0.00635819	0.00602101	-0.00034971	-0.001735	0.00485658	0.00002648	0.00452159	0.00468601	-0.0165655	-0.01130066	0	-0.01124459	0	0	0	0	0	0	0	0	0	0	-0.0025833	-0.00901307	0	0	0.00415923	0	0	0	-0.00247568	-0.00256873	-0.00188887	-0.00412946	-0.00008782	0.00217376
0.40663977	0	0	0	0	0	0	0	0	0	0	0	0	0	0	0	0	0	0	0	0	0	0	0	0	0	0	0	0	0	0	0	0	0	0	0	0	0.00635385	0.00600745	-0.00034664	-0.00171888	0.00485539	0.00002583	0.00451549	0.00468153	-0.01654585	-0.01124287	0	-0.01125057	0	0	0	0	0	0	0	0	0	0	-0.00273907	-0.00893922	0	0	0.0041431	0	0	0	-0.00254861	-0.00264719	-0.00199583	-0.00418931	-0.00019124	0.00206996
0.40958644	0	0	0	0	0	0	0	0	0	0	0	0	0	0	0	0	0	0	0	0	0	0	0	0	0	0	0	0	0	0	0	0	0	0	0	0	0.00634851	0.00599271	-0.00034334	-0.00170173	0.00485303	0.00002514	0.00450896	0.00467796	-0.0165135	-0.01117527	0	-0.01124578	0	0	0	0	0	0	0	0	0	0	-0.00289416	-0.00885785	0	0	0.00412105	0	0	0	-0.0026211	-0.00272504	-0.00210156	-0.00424551	-0.00029849	0.00196052
0.4125331	0	0	0	0	0	0	0	0	0	0	0	0	0	0	0	0	0	0	0	0	0	0	0	0	0	0	0	0	0	0	0	0	0	0	0	0	0.00634211	0.00597675	-0.00033979	-0.00168346	0.00484942	0.00002442	0.00450205	0.0046719	-0.01646797	-0.01109754	0	-0.01122936	0	0	0	0	0	0	0	0	0	0	-0.0030476	-0.00876884	0	0	0.00409256	0	0	0	-0.00269256	-0.00280165	-0.00220552	-0.00429734	-0.00040841	0.00184555
0.41547976	0	0	0	0	0	0	0	0	0	0	0	0	0	0	0	0	0	0	0	0	0	0	0	0	0	0	0	0	0	0	0	0	0	0	0	0	0.0063346	0.00595954	-0.00033598	-0.00166403	0.00484449	0.00002366	0.0044948	0.00466506	-0.01640889	-0.01100944	0	-0.01120065	0	0	0	0	0	0	0	0	0	0	-0.00319843	-0.00867211	0	0	0.00405705	0	0	0	-0.00276236	-0.00287641	-0.00230723	-0.00434411	-0.00051973	0.0017252
0.41842643	0	0	0	0	0	0	0	0	0	0	0	0	0	0	0	0	0	0	0	0	0	0	0	0	0	0	0	0	0	0	0	0	0	0	0	0	0.00632591	0.00594102	-0.00033189	-0.00164336	0.0048382	0.00002287	0.00448727	0.00465747	-0.01633604	-0.01091086	0	-0.01115913	0	0	0	0	0	0	0	0	0	0	-0.00334571	-0.00856771	0	0	0.00401392	0	0	0	-0.00282989	-0.00294868	-0.00240623	-0.00438518	-0.00063136	0.00159966
0.4213731	0	0	0	0	0	0	0	0	0	0	0	0	0	0	0	0	0	0	0	0	0	0	0	0	0	0	0	0	0	0	0	0	0	0	0	0	0.00631598	0.00592119	-0.00032752	-0.0016214	0.00483049	0.00002203	0.00447952	0.00464912	-0.01624933	-0.01080181	0	-0.01110445	0	0	0	0	0	0	0	0	0	0	-0.00348858	-0.0084557	0	0	0.00396255	0	0	0	-0.00289453	-0.00301786	-0.00250209	-0.00442	-0.00074236	0.00146956
0.42431976	0	0	0	0	0	0	0	0	0	0	0	0	0	0	0	0	0	0	0	0	0	0	0	0	0	0	0	0	0	0	0	0	0	0	0	0	0.00630476	0.00590005	-0.00032284	-0.00159807	0.00482134	0.00002116	0.00447161	0.00464005	-0.01614878	-0.0106824	0	-0.01103645	0	0	0	0	0	0	0	0	0	0	-0.00362622	-0.00833626	0	0	0.00390227	0	0	0	-0.00295572	-0.00308338	-0.00259441	-0.0044481	-0.00085206	0.00133488
0.42726642	0	0	0	0	0	0	0	0	0	0	0	0	0	0	0	0	0	0	0	0	0	0	0	0	0	0	0	0	0	0	0	0	0	0	0	0	0.00629221	0.00587768	-0.00031784	-0.00157333	0.00481071	0.00002025	0.00446361	0.00463027	-0.01603455	-0.01055283	0	-0.01095513	0	0	0	0	0	0	0	0	0	0	-0.00375789	-0.00820961	0	0	0.00383237	0	0	0	-0.0030129	-0.00314471	-0.00268285	-0.0044691	-0.0009599	0.00119504
0.43021309	0	0	0	0	0	0	0	0	0	0	0	0	0	0	0	0	0	0	0	0	0	0	0	0	0	0	0	0	0	0	0	0	0	0	0	0	0.00627829	0.00585385	-0.0003125	-0.0015471	0.00479862	0.0000193	0.00445556	0.00461982	-0.01590687	-0.01041338	0	-0.01086063	0	0	0	0	0	0	0	0	0	0	-0.00388294	-0.00807599	0	0	0.00375208	0	0	0	-0.00306561	-0.00320137	-0.0027671	-0.00448275	-0.00106543	0.00105115
0.43315975	0	0	0	0	0	0	0	0	0	0	0	0	0	0	0	0	0	0	0	0	0	0	0	0	0	0	0	0	0	0	0	0	0	0	0	0	0.00626291	0.00582882	-0.00030681	-0.00151933	0.00478507	0.00001831	0.00444754	0.00460872	-0.01576608	-0.01026442	0	-0.01075323	0	0	0	0	0	0	0	0	0	0	-0.00400081	-0.00793573	0	0	0.00366059	0	0	0	-0.00311342	-0.00325296	-0.00284687	-0.00448886	-0.00116831	0.00090368
0.43610642	0	0	0	0	0	0	0	0	0	0	0	0	0	0	0	0	0	0	0	0	0	0	0	0	0	0	0	0	0	0	0	0	0	0	0	0	0.00624624	0.00580252	-0.00030074	-0.00148997	0.00477009	0.00001728	0.00443959	0.00459702	-0.01561259	-0.01010637	0	-0.01063334	0	0	0	0	0	0	0	0	0	0	-0.00411102	-0.00778918	0	0	0.00355707	0	0	0	-0.00315597	-0.00329912	-0.00292193	-0.00448736	-0.00126825	0.00075317
0.43905308	0	0	0	0	0	0	0	0	0	0	0	0	0	0	0	0	0	0	0	0	0	0	0	0	0	0	0	0	0	0	0	0	0	0	0	0	0.00622819	0.00577498	-0.0002943	-0.00145897	0.00475374	0.00001621	0.00443178	0.00458475	-0.01544693	-0.00998981	0	-0.01050149	0	0	0	0	0	0	0	0	0	0	-0.00421316	-0.00763677	0	0	0.00344067	0	0	0	-0.00319294	-0.00333955	-0.00299205	-0.00447827	-0.00136498	0.00060012
0.44199975	0	0	0	0	0	0	0	0	0	0	0	0	0	0	0	0	0	0	0	0	0	0	0	0	0	0	0	0	0	0	0	0	0	0	0	0	0.00620874	0.00574623	-0.00028746	-0.00142632	0.00473609	0.00001509	0.00442416	0.00457198	-0.01526969	-0.00987462	0	-0.01035838	0	0	0	0	0	0	0	0	0	0	-0.00430691	-0.007479	0	0	0.00331054	0	0	0	-0.00322413	-0.00337403	-0.00305704	-0.0044617	-0.00145828	0.00044502
0.44494641	0	0	0	0	0	0	0	0	0	0	0	0	0	0	0	0	0	0	0	0	0	0	0	0	0	0	0	0	0	0	0	0	0	0	0	0	0.00618797	0.00571636	-0.00028021	-0.00139198	0.00471722	0.00001394	0.0044168	0.00455875	-0.01508155	-0.00975523	0	-0.0102048	0	0	0	0	0	0	0	0	0	0	-0.00439204	-0.00731641	0	0	0.0031659	0	0	0	-0.00324937	-0.00340243	-0.00311673	-0.00443784	-0.00154789	0.00028836
0.44789308	0	0	0	0	0	0	0	0	0	0	0	0	0	0	0	0	0	0	0	0	0	0	0	0	0	0	0	0	0	0	0	0	0	0	0	0	0.00616592	0.00568542	-0.00027256	-0.00135596	0.00469725	0.00001276	0.00440975	0.00454515	-0.01488329	-0.00963204	0	-0.01004169	0	0	0	0	0	0	0	0	0	0	-0.0044684	-0.00714964	0	0	0.00300603	0	0	0	-0.00326859	-0.00342466	-0.00317101	-0.00440699	-0.00163363	0.00012985
0.45083974	0	0	0	0	0	0	0	0	0	0	0	0	0	0	0	0	0	0	0	0	0	0	0	0	0	0	0	0	0	0	0	0	0	0	0	0	0.00614271	0.00565346	-0.00026449	-0.00131826	0.00467632	0.00001153	0.00440309	0.00453124	-0.01467576	-0.00950562	0	-0.00987009	0	0	0	0	0	0	0	0	0	0	-0.00453592	-0.00697938	0	0	0.00283039	0	0	0	-0.00328181	-0.00344072	-0.00321977	-0.0043695	-0.00171532	-0.00002951
0.45378641	0	0	0	0	0	0	0	0	0	0	0	0	0	0	0	0	0	0	0	0	0	0	0	0	0	0	0	0	0	0	0	0	0	0	0	0	0.0061146	0.00561539	-0.00025601	-0.00127892	0.00465459	0.00001028	0.00439687	0.00451713	-0.01445994	-0.00937659	0	-0.00972044	0	0	0	0	0	0	0	0	0	0	-0.00459464	-0.00680644	0	0	0.00263867	0	0	0	-0.00328911	-0.00345072	-0.00326297	-0.00432583	-0.00179278	-0.00018843
0.45673307	0	0	0	0	0	0	0	0	0	0	0	0	0	0	0	0	0	0	0	0	0	0	0	0	0	0	0	0	0	0	0	0	0	0	0	0	0.00608902	0.00558159	-0.00024712	-0.00123798	0.00466488	0.00000899	0.00439119	0.00450295	-0.01423694	-0.00924558	0	-0.00959707	0	0	0	0	0	0	0	0	0	0	-0.00464466	-0.00663171	0	0	0.00243089	0	0	0	-0.00329068	-0.00345482	-0.00330057	-0.00427649	-0.00186585	-0.00034701
0.45967974	0	0	0	0	0	0	0	0	0	0	0	0	0	0	0	0	0	0	0	0	0	0	0	0	0	0	0	0	0	0	0	0	0	0	0	0	0.00606282	0.00554738	-0.00023784	-0.00119552	0.00474681	0.00000768	0.00438613	0.00448882	-0.01400796	-0.00911341	0	-0.00947099	0	0	0	0	0	0	0	0	0	0	-0.0046862	-0.00645618	0	0	0.00220749	0	0	0	-0.00328678	-0.00345328	-0.00333262	-0.0042221	-0.00193438	-0.00050386
0.4626264	0	0	0	0	0	0	0	0	0	0	0	0	0	0	0	0	0	0	0	0	0	0	0	0	0	0	0	0	0	0	0	0	0	0	0	0	0.00603627	0.00551301	-0.00022817	-0.00115166	0.00482293	0.00000635	0.00438179	0.00447491	-0.01377434	-0.00898099	0	-0.00934323	0	0	0	0	0	0	0	0	0	0	-0.00471954	-0.0062809	0	0	0.00196941	0	0	0	-0.00327775	-0.00344642	-0.00335919	-0.00416332	-0.00199825	-0.00065832
0.46557307	0	0	0	0	0	0	0	0	0	0	0	0	0	0	0	0	0	0	0	0	0	0	0	0	0	0	0	0	0	0	0	0	0	0	0	0	0.00600967	0.00547875	-0.00021816	-0.00110654	0.00489315	0.000005	0.00437824	0.00446138	-0.01353756	-0.00884933	0	-0.00921484	0	0	0	0	0	0	0	0	0	0	-0.00474508	-0.00610701	0	0	0.00171822	0	0	0	-0.00326403	-0.00343468	-0.00338041	-0.0041009	-0.00205736	-0.00080928
0.46851973	0	0	0	0	0	0	0	0	0	0	0	0	0	0	0	0	0	0	0	0	0	0	0	0	0	0	0	0	0	0	0	0	0	0	0	0	0.00598333	0.00544489	-0.00020783	-0.00106033	0.00495743	0.00000365	0.00437557	0.0044522	-0.01329918	-0.00871956	0	-0.00908696	0	0	0	0	0	0	0	0	0	0	-0.00476329	-0.00593572	0	0	0.00145613	0	0	0	-0.00324613	-0.00341854	-0.00339648	-0.00403563	-0.00211166	-0.00095571
0.4714664	0	0	0	0	0	0	0	0	0	0	0	0	0	0	0	0	0	0	0	0	0	0	0	0	0	0	0	0	0	0	0	0	0	0	0	0	0.00595757	0.00541176	-0.00019725	-0.00101328	0.00501583	0.0000023	0.00437385	0.00450651	-0.01306096	-0.00859296	0	-0.00896079	0	0	0	0	0	0	0	0	0	0	-0.00477472	-0.00576831	0	0	0.00118608	0	0	0	-0.00328043	-0.00339858	-0.00340763	-0.00396836	-0.00216109	-0.00109654
0.47441307	0	0	0	0	0	0	0	0	0	0	0	0	0	0	0	0	0	0	0	0	0	0	0	0	0	0	0	0	0	0	0	0	0	0	0	0	0.00593275	0.00537967	-0.00018647	-0.00096568	0.00506848	0.00000096	0.00438214	0.00455612	-0.01282484	-0.00847085	0	-0.00883775	0	0	0	0	0	0	0	0	0	0	-0.00478002	-0.00560612	0	0	0.00091171	0	0	0	-0.00343982	-0.00337542	-0.00341418	-0.0039	-0.00220565	-0.0012306
0.47735973	0	0	0	0	0	0	0	0	0	0	0	0	0	0	0	0	0	0	0	0	0	0	0	0	0	0	0	0	0	0	0	0	0	0	0	0	0.0059092	0.00534895	-0.00017559	-0.00091792	0.00511554	-0.00000036	0.00445159	0.0046011	-0.01259298	-0.00835474	0	-0.00871935	0	0	0	0	0	0	0	0	0	0	-0.00477989	-0.00545061	0	0	0.0006373	0	0	0	-0.00359602	-0.00346471	-0.00346561	-0.00383153	-0.00224535	-0.00135694
0.48030639	0	0	0	0	0	0	0	0	0	0	0	0	0	0	0	0	0	0	0	0	0	0	0	0	0	0	0	0	0	0	0	0	0	0	0	0	0.00588725	0.00531993	-0.00016471	-0.00087046	0.00515724	-0.00000164	0.00451662	0.00464155	-0.01236774	-0.00824617	0	-0.00860722	0	0	0	0	0	0	0	0	0	0	-0.00477513	-0.0053033	0	0	0.00036759	0	0	0	-0.00374693	-0.00361649	-0.00356742	-0.00376398	-0.00228022	-0.00147385
0.48325306	0	0	0	0	0	0	0	0	0	0	0	0	0	0	0	0	0	0	0	0	0	0	0	0	0	0	0	0	0	0	0	0	0	0	0	0	0.00586719	0.00529292	-0.00015397	-0.00082384	0.00519384	-0.00000287	0.00457698	0.0046776	-0.01215172	-0.00814675	0	-0.00850308	0	0	0	0	0	0	0	0	0	0	-0.00476659	-0.00516577	0	0	0.00010757	0	0	0	-0.00389039	-0.00376142	-0.0036631	-0.00369842	-0.00231036	-0.00158023
0.48619973	0	0	0	0	0	0	0	0	0	0	0	0	0	0	0	0	0	0	0	0	0	0	0	0	0	0	0	0	0	0	0	0	0	0	0	0	0.00584929	0.00526819	-0.00014352	-0.00077868	0.00522558	-0.00000404	0.00463236	0.00470937	-0.01194772	-0.00805808	0	-0.00840869	0	0	0	0	0	0	0	0	0	0	-0.00475521	-0.00503966	0	0	-0.00013781	0	0	0	-0.00402421	-0.00389724	-0.00375147	-0.00382469	-0.00233586	-0.0016747
0.48914639	0	0	0	0	0	0	0	0	0	0	0	0	0	0	0	0	0	0	0	0	0	0	0	0	0	0	0	0	0	0	0	0	0	0	0	0	0.00583374	0.00524599	-0.00013354	-0.0007357	0.00525273	-0.00000512	0.00468239	0.00473699	-0.01175871	-0.00798167	0	-0.00832579	0	0	0	0	0	0	0	0	0	0	-0.00474197	-0.00492661	0	0	-0.00036383	0	0	0	-0.00414619	-0.00402166	-0.00383137	-0.00396428	-0.00235688	-0.00175584
0.49209306	0	0	0	0	0	0	0	0	0	0	0	0	0	0	0	0	0	0	0	0	0	0	0	0	0	0	0	0	0	0	0	0	0	0	0	0	0.00582068	0.00522649	-0.0001242	-0.00069565	0.0052755	-0.00000611	0.00472666	0.00476054	-0.01158776	-0.00791894	0	-0.00825607	0	0	0	0	0	0	0	0	0	0	-0.00472789	-0.00482825	0	0	-0.00056625	0	0	0	-0.00425425	-0.00413241	-0.00390165	-0.00408948	-0.00237361	-0.00182217
0.49503972	0	0	0	0	0	0	0	0	0	0	0	0	0	0	0	0	0	0	0	0	0	0	0	0	0	0	0	0	0	0	0	0	0	0	0	0	0.00581017	0.00520982	-0.00011572	-0.00065932	0.00529405	-0.00000698	0.00476474	0.0047801	-0.01143796	-0.00787102	0	-0.00820105	0	0	0	0	0	0	0	0	0	0	-0.00471398	-0.00474613	0	0	-0.00074149	0	0	0	-0.00434641	-0.0042274	-0.00396121	-0.00419761	-0.00238624	-0.00187207
0.49798639	0	0	0	0	0	0	0	0	0	0	0	0	0	0	0	0	0	0	0	0	0	0	0	0	0	0	0	0	0	0	0	0	0	0	0	0	0.00580216	0.00519601	-0.00010827	-0.0006275	0.00530851	-0.00000773	0.00479617	0.00479569	-0.01131219	-0.00783873	0	-0.00816195	0	0	0	0	0	0	0	0	0	0	-0.00470119	-0.00468161	0	0	-0.00088676	0	0	0	-0.004421	-0.00430474	-0.00400912	-0.00428624	-0.00239501	-0.00190376
0.50093305	0	0	0	0	0	0	0	0	0	0	0	0	0	0	0	0	0	0	0	0	0	0	0	0	0	0	0	0	0	0	0	0	0	0	0	0	0.00579652	0.00518502	-0.00010204	-0.0006009	0.00531889	-0.00000833	0.00482055	0.00480729	-0.01121292	-0.00782141	0	-0.00813958	0	0	0	0	0	0	0	0	0	0	-0.00469038	-0.0046357	0	0	-0.00100009	0	0	0	-0.00447668	-0.00436294	-0.00404458	-0.00435342	-0.00240012	-0.00191519
0.50387971	0	0	0	0	0	0	0	0	0	0	0	0	0	0	0	0	0	0	0	0	0	0	0	0	0	0	0	0	0	0	0	0	0	0	0	0	0.00579301	0.00517666	-0.00009716	-0.00058009	0.00532519	-0.00000879	0.00483755	0.00481486	-0.01114195	-0.0078194	0	-0.00813415	0	0	0	0	0	0	0	0	0	0	-0.00468222	-0.00460894	0	0	-0.00108039	0	0	0	-0.00451267	-0.00440106	-0.00406713	-0.00439782	-0.00240183	-0.00190324
0.50682638	0	0	0	0	0	0	0	0	0	0	0	0	0	0	0	0	0	0	0	0	0	0	0	0	0	0	0	0	0	0	0	0	0	0	0	0	0.00579126	0.00517064	-0.00009374	-0.00056544	0.00532735	-0.00000909	0.00484704	0.00481833	-0.01110002	-0.00783308	0	-0.0081451	0	0	0	0	0	0	0	0	0	0	-0.00467713	-0.00460113	0	0	-0.00112762	0	0	0	-0.00452891	-0.00441893	-0.00407667	-0.00441901	-0.00240036	-0.00186286
0.50977304	0	0	0	0	0	0	0	0	0	0	0	0	0	0	0	0	0	0	0	0	0	0	0	0	0	0	0	0	0	0	0	0	0	0	0	0	0.0057908	0.00516655	-0.00009179	-0.00055701	0.00532538	-0.00000924	0.00484917	0.00481772	-0.0110864	-0.00786084	0	-0.00817093	0	0	0	0	0	0	0	0	0	0	-0.00467521	-0.0046111	0	0	-0.00114292	0	0	0	-0.00452636	-0.00441739	-0.00407368	-0.00441781	-0.00239599	-0.00178025
0.51271971	0	0	0	0	0	0	0	0	0	0	0	0	0	0	0	0	0	0	0	0	0	0	0	0	0	0	0	0	0	0	0	0	0	0	0	0	0.00579105	0.00516378	-0.00009123	-0.00055445	0.00531943	-0.00000925	0.00484453	0.0048132	-0.01109837	-0.00790002	0	-0.00820889	0	0	0	0	0	0	0	0	0	0	-0.00467621	-0.00463634	0	0	-0.00112919	0	0	0	-0.00450733	-0.00439873	-0.00405945	-0.00439672	-0.00238911	-0.00172795
0.51566638	0	0	0	0	0	0	0	0	0	0	0	0	0	0	0	0	0	0	0	0	0	0	0	0	0	0	0	0	0	0	0	0	0	0	0	0	0.00579129	0.00516158	-0.00009185	-0.00055685	0.00531002	-0.00000915	0.00483436	0.00480526	-0.01113058	-0.00794658	0	-0.00825476	0	0	0	0	0	0	0	0	0	0	-0.00467948	-0.00467255	0	0	-0.0010918	0	0	0	-0.0044759	-0.0043671	-0.00403642	-0.00436042	-0.00238035	-0.00170329
0.51861304	0	0	0	0	0	0	0	0	0	0	0	0	0	0	0	0	0	0	0	0	0	0	0	0	0	0	0	0	0	0	0	0	0	0	0	0	0.00579067	0.00515896	-0.00009327	-0.00056258	0.00529819	-0.00000898	0.00482075	0.00479487	-0.01117454	-0.00799461	0	-0.00830259	0	0	0	0	0	0	0	0	0	0	-0.004684	-0.0047133	0	0	-0.00103941	0	0	0	-0.0044384	-0.00432892	-0.00400847	-0.00431631	-0.00237072	-0.00167296
0.52155971	0	0	0	0	0	0	0	0	0	0	0	0	0	0	0	0	0	0	0	0	0	0	0	0	0	0	0	0	0	0	0	0	0	0	0	0	0.00578822	0.00515475	-0.00009492	-0.00056931	0.00528564	-0.0000088	0.00480673	0.00478365	-0.01121835	-0.00803604	0	-0.00834468	0	0	0	0	0	0	0	0	0	0	-0.00468852	-0.00474988	0	0	-0.0009846	0	0	0	-0.00440348	-0.00429303	-0.00398113	-0.00427458	-0.00236176	-0.00164294
0.52450637	0	0	0	0	0	0	0	0	0	0	0	0	0	0	0	0	0	0	0	0	0	0	0	0	0	0	0	0	0	0	0	0	0	0	0	0	0.00578357	0.00514848	-0.00009668	-0.00057641	0.00527279	-0.00000863	0.00479308	0.00477195	-0.01125915	-0.00807049	0	-0.0083794	0	0	0	0	0	0	0	0	0	0	-0.00469282	-0.00478007	0	0	-0.00093042	0	0	0	-0.00437339	-0.00426174	-0.00395582	-0.00423787	-0.00235402	-0.00161477
0.52745303	0	0	0	0	0	0	0	0	0	0	0	0	0	0	0	0	0	0	0	0	0	0	0	0	0	0	0	0	0	0	0	0	0	0	0	0	0.00577706	0.00514053	-0.00009884	-0.0005852	0.00525855	-0.00000842	0.00477805	0.00475875	-0.01130358	-0.00810216	0	-0.00841122	0	0	0	0	0	0	0	0	0	0	-0.00469764	-0.00480859	0	0	-0.00086946	0	0	0	-0.00434352	-0.00423033	-0.00392945	-0.00420073	-0.00234671	-0.00158501
0.5303997	0	0	0	0	0	0	0	0	0	0	0	0	0	0	0	0	0	0	0	0	0	0	0	0	0	0	0	0	0	0	0	0	0	0	0	0	0.005769	0.0051313	-0.00010158	-0.00059638	0.00524239	-0.00000817	0.00476064	0.00474351	-0.01135528	-0.00813337	0	-0.00844268	0	0	0	0	0	0	0	0	0	0	-0.0047033	-0.00483818	0	0	-0.00079767	0	0	0	-0.00431124	-0.00419614	-0.00390033	-0.00416011	-0.00233936	-0.00155171
0.53334636	0	0	0	0	0	0	0	0	0	0	0	0	0	0	0	0	0	0	0	0	0	0	0	0	0	0	0	0	0	0	0	0	0	0	0	0	0.00575974	0.0051212	-0.00010494	-0.00061013	0.00522432	-0.00000787	0.00474069	0.00472626	-0.01141504	-0.00816469	0	-0.00847441	0	0	0	0	0	0	0	0	0	0	-0.00470977	-0.00486959	0	0	-0.00071428	0	0	0	-0.00427592	-0.00415855	-0.0038682	-0.00411538	-0.00233184	-0.00151452
0.53629303	0	0	0	0	0	0	0	0	0	0	0	0	0	0	0	0	0	0	0	0	0	0	0	0	0	0	0	0	0	0	0	0	0	0	0	0	0.00574964	0.0051107	-0.0001089	-0.00062636	0.0052046	-0.00000752	0.00471831	0.00470723	-0.0114825	-0.00819611	0	-0.00850646	0	0	0	0	0	0	0	0	0	0	-0.00471688	-0.00490293	0	0	-0.00061987	0	0	0	-0.00423758	-0.00411767	-0.00383332	-0.00406675	-0.0023241	-0.00147366
0.5392397	0	0	0	0	0	0	0	0	0	0	0	0	0	0	0	0	0	0	0	0	0	0	0	0	0	0	0	0	0	0	0	0	0	0	0	0	0.00573915	0.00510029	-0.0001134	-0.00064488	0.00518355	-0.00000711	0.00469374	0.00468672	-0.01155694	-0.00822757	0	-0.00853878	0	0	0	0	0	0	0	0	0	0	-0.00472442	-0.00493817	0	0	-0.00051552	0	0	0	-0.00419642	-0.00407375	-0.00379606	-0.00401465	-0.00231612	-0.00142951
0.54218636	0	0	0	0	0	0	0	0	0	0	0	0	0	0	0	0	0	0	0	0	0	0	0	0	0	0	0	0	0	0	0	0	0	0	0	0	0.00572878	0.00509058	-0.00011841	-0.00066554	0.00516153	-0.00000665	0.00466718	0.0046651	-0.01163785	-0.00825911	0	-0.00857148	0	0	0	0	0	0	0	0	0	0	-0.00473217	-0.00497551	0	0	-0.00040226	0	0	0	-0.00415243	-0.00402688	-0.00375673	-0.00395928	-0.0023078	-0.00138239
0.54513303	0	0	0	0	0	0	0	0	0	0	0	0	0	0	0	0	0	0	0	0	0	0	0	0	0	0	0	0	0	0	0	0	0	0	0	0	0.00571919	0.00508233	-0.00012391	-0.00068833	0.00513876	-0.00000614	0.00463865	0.00464258	-0.01172564	-0.00829136	0	-0.00860525	0	0	0	0	0	0	0	0	0	0	-0.00473997	-0.00501587	0	0	-0.00028014	0	0	0	-0.00410488	-0.00397639	-0.00371517	-0.00390003	-0.0022989	-0.00131513
0.54807969	0	0	0	0	0	0	0	0	0	0	0	0	0	0	0	0	0	0	0	0	0	0	0	0	0	0	0	0	0	0	0	0	0	0	0	0	0.00571118	0.00507644	-0.00012995	-0.00071344	0.00511532	-0.00000557	0.00460791	0.00461928	-0.01182169	-0.00832544	0	-0.00864135	0	0	0	0	0	0	0	0	0	0	-0.00474772	-0.0050609	0	0	-0.00014822	0	0	0	-0.00405235	-0.00392093	-0.00367076	-0.0038355	-0.00228901	-0.00138113
0.55102635	0	0	0	0	0	0	0	0	0	0	0	0	0	0	0	0	0	0	0	0	0	0	0	0	0	0	0	0	0	0	0	0	0	0	0	0	0.00570552	0.0050738	-0.00013655	-0.00074101	0.00509128	-0.00000493	0.00457475	0.00459527	-0.01192738	-0.00836251	0	-0.00868097	0	0	0	0	0	0	0	0	0	0	-0.00475524	-0.00511223	0	0	-0.00000555	0	0	0	-0.0039934	-0.00385913	-0.00362281	-0.00376429	-0.00227766	-0.00138699
0.55397302	0	0	0	0	0	0	0	0	0	0	0	0	0	0	0	0	0	0	0	0	0	0	0	0	0	0	0	0	0	0	0	0	0	0	0	0	0.00570286	0.00507506	-0.00014366	-0.00077092	0.00506678	-0.00000422	0.00453923	0.00457074	-0.01204292	-0.00840309	0	-0.00872463	0	0	0	0	0	0	0	0	0	0	-0.00476226	-0.00517066	0	0	0.00014741	0	0	0	-0.00392746	-0.0037905	-0.0035712	-0.00368605	-0.00226456	-0.00136913
0.55691968	0	0	0	0	0	0	0	0	0	0	0	0	0	0	0	0	0	0	0	0	0	0	0	0	0	0	0	0	0	0	0	0	0	0	0	0	0.00570359	0.0050806	-0.00015118	-0.0008027	0.00504214	-0.00000344	0.00450181	0.00454603	-0.01216696	-0.00844694	0	-0.00877192	0	0	0	0	0	0	0	0	0	0	-0.00476843	-0.00523586	0	0	0.00030842	0	0	0	-0.00385508	-0.00371569	-0.00351646	-0.00368814	-0.00224965	-0.00133592
0.55986635	0	0	0	0	0	0	0	0	0	0	0	0	0	0	0	0	0	0	0	0	0	0	0	0	0	0	0	0	0	0	0	0	0	0	0	0	0.00570786	0.00509044	-0.00015891	-0.00083563	0.00501777	-0.00000262	0.00446322	0.00452156	-0.01229698	-0.00849314	0	-0.00882177	0	0	0	0	0	0	0	0	0	0	-0.00477339	-0.00530654	0	0	0.00047383	0	0	0	-0.00377772	-0.00363624	-0.00345969	-0.00372635	-0.00223309	-0.00129217
0.56281302	0	0	0	0	0	0	0	0	0	0	0	0	0	0	0	0	0	0	0	0	0	0	0	0	0	0	0	0	0	0	0	0	0	0	0	0	0.00571557	0.00510435	-0.00016666	-0.00086892	0.00499404	-0.00000177	0.00442424	0.00449774	-0.01243015	-0.00854059	0	-0.00887287	0	0	0	0	0	0	0	0	0	0	-0.00477687	-0.00538109	0	0	0.00063973	0	0	0	-0.00369714	-0.00355398	-0.00340213	-0.00376559	-0.00221519	-0.00124102
0.56575968	0	0	0	0	0	0	0	0	0	0	0	0	0	0	0	0	0	0	0	0	0	0	0	0	0	0	0	0	0	0	0	0	0	0	0	0	0.00572651	0.00512195	-0.00017429	-0.00090192	0.0049712	-0.00000092	0.00438548	0.00447482	-0.01256412	-0.00858837	0	-0.00892417	0	0	0	0	0	0	0	0	0	0	-0.00477873	-0.00545811	0	0	0.0008029	0	0	0	-0.00361486	-0.00347046	-0.00339148	-0.00380512	-0.00219623	-0.00118497
0.56870635	0	0	0	0	0	0	0	0	0	0	0	0	0	0	0	0	0	0	0	0	0	0	0	0	0	0	0	0	0	0	0	0	0	0	0	0	0.00574036	0.00514277	-0.00018168	-0.00093418	0.00494931	-0.00000007	0.0043473	0.0044529	-0.01269722	-0.00863582	0	-0.0089749	0	0	0	0	0	0	0	0	0	0	-0.00477891	-0.0055365	0	0	0.00096119	0	0	0	-0.00353202	-0.00338682	-0.00339151	-0.00384441	-0.00217646	-0.00112584
0.57165301	0	0	0	0	0	0	0	0	0	0	0	0	0	0	0	0	0	0	0	0	0	0	0	0	0	0	0	0	0	0	0	0	0	0	0	0	0.00575672	0.00516629	-0.00018878	-0.00096545	0.00492822	0.00000077	0.00430982	0.00443185	-0.01282859	-0.00868259	0	-0.00902467	0	0	0	0	0	0	0	0	0	0	-0.00477744	-0.00561557	0	0	0.0011136	0	0	0	-0.00344931	-0.00336872	-0.00339034	-0.00388315	-0.00215603	-0.0010651
0.57459967	0	0	0	0	0	0	0	0	0	0	0	0	0	0	0	0	0	0	0	0	0	0	0	0	0	0	0	0	0	0	0	0	0	0	0	0	0.0057751	0.00519194	-0.00019557	-0.00099564	0.00490771	0.00000159	0.00429103	0.00441145	-0.01295774	-0.0087284	0	-0.00907316	0	0	0	0	0	0	0	0	0	0	-0.00477437	-0.00569473	0	0	0.00125978	0	0	0	-0.00336726	-0.0033822	-0.00338803	-0.00392114	-0.00213506	-0.00100301
0.57754634	0	0	0	0	0	0	0	0	0	0	0	0	0	0	0	0	0	0	0	0	0	0	0	0	0	0	0	0	0	0	0	0	0	0	0	0	0.00579496	0.0052191	-0.00020206	-0.00102471	0.0048875	0.0000024	0.00429394	0.00439144	-0.01308431	-0.00877298	0	-0.00912009	0	0	0	0	0	0	0	0	0	0	-0.00476975	-0.00577334	0	0	0.00139968	0	0	0	-0.00328638	-0.00339458	-0.00338468	-0.00395823	-0.00211367	-0.00094049
0.58049301	0	0	0	0	0	0	0	0	0	0	0	0	0	0	0	0	0	0	0	0	0	0	0	0	0	0	0	0	0	0	0	0	0	0	0	0	0.00581571	0.00524712	-0.00020825	-0.00105267	0.00486736	0.00000318	0.00429766	0.00437158	-0.01320798	-0.00881599	0	-0.00916511	0	0	0	0	0	0	0	0	0	0	-0.00476368	-0.00585076	0	0	0.00153342	0	0	0	-0.00322911	-0.0034058	-0.00338036	-0.00399425	-0.00209198	-0.00087775
0.58343967	0	0	0	0	0	0	0	0	0	0	0	0	0	0	0	0	0	0	0	0	0	0	0	0	0	0	0	0	0	0	0	0	0	0	0	0	0.0058368	0.00527541	-0.00021417	-0.00107959	0.00484704	0.00000394	0.00430189	0.00435161	-0.01332855	-0.00885716	0	-0.00920796	0	0	0	0	0	0	0	0	0	0	-0.00475622	-0.00592637	0	0	0.00166126	0	0	0	-0.00324031	-0.00341583	-0.00337515	-0.00402913	-0.00207009	-0.00081504
0.58638633	0	0	0	0	0	0	0	0	0	0	0	0	0	0	0	0	0	0	0	0	0	0	0	0	0	0	0	0	0	0	0	0	0	0	0	0	0.00585779	0.0053035	-0.00021985	-0.00110555	0.00482633	0.00000468	0.0043064	0.00435108	-0.01344615	-0.0088964	0	-0.00924858	0	0	0	0	0	0	0	0	0	0	-0.00474745	-0.00599988	0	0	0.00178374	0	0	0	-0.00325038	-0.00342469	-0.00336911	-0.00406284	-0.002048	-0.00075235
0.589333	0	0	0	0	0	0	0	0	0	0	0	0	0	0	0	0	0	0	0	0	0	0	0	0	0	0	0	0	0	0	0	0	0	0	0	0	0.00587823	0.00533086	-0.00022526	-0.00113048	0.00480519	0.00000539	0.00431097	0.00436326	-0.01356015	-0.00893361	0	-0.00928689	0	0	0	0	0	0	0	0	0	0	-0.00473746	-0.00607074	0	0	0.0019005	0	0	0	-0.00325925	-0.00343233	-0.00336227	-0.00409519	-0.00202584	-0.00069007
