# Supplementary material for: Computational modelling of muscle fibre operating ranges in the hindlimb of a small ground bird (Eudromia elegans), with implications for modelling locomotion in extinct species
Source: PLoS Comput Biol. 2021 Apr 1;17(4):e1008843. doi: 10.1371/journal.pcbi.1008843 (PMC8016346; doi:10.1371/journal.pcbi.1008843)
Supplement: S1 Code. MATLAB code used for (a) processing raw forceplate data, (b) performing the tracking simulations, (c) performing the inverse simulation, and (d) performing the static simulations — (ZIP) [file pcbi.1008843.s007.zip › Inverse Simulation/Walking/MuscleAnalysis/Tinamou_Walk_Kinematics_MuscleAnalysis_MomentArm_R_knee_rotation.sto]

MomentArm_R_knee_rotation
version=1
nRows=201
nColumns=73
inDegrees=no

"This analysis gathers basic information about muscles during a simulation (e.g., forces, tendon lenghts, moment arms, etc)."
"Units are S.I. units (second, meters, Newtons, ...)"
Angles are in degrees.

endheader
time	L_IC	L_ILPR	L_ILPOa	L_ILPOp	L_AMB	L_FMTL	L_FMTI	L_FMTM	L_ILFB	L_FCLP	L_FCLA	L_FCM	L_IFE	L_ITCr	L_ITM	L_ITCaa	L_ITCap	L_ISF	L_OM	L_OL	L_CFP	L_PIFML	L_GL	L_GI	L_GM	L_FL	L_TCf	L_TCt	L_EDL	L_FDL	L_FHL	L_FP2	L_FPP2	L_FP3	L_FPP3	L_FP4	R_IC	R_ILPR	R_ILPOa	R_ILPOp	R_AMB	R_FMTL	R_FMTI	R_FMTM	R_ILFB	R_FCLP	R_FCLA	R_FCM	R_IFE	R_ITCr	R_ITM	R_ITCaa	R_ITCap	R_ISF	R_OM	R_OL	R_CFP	R_PIFML	R_GL	R_GI	R_GM	R_FL	R_TCf	R_TCt	R_EDL	R_FDL	R_FHL	R_FP2	R_FPP2	R_FP3	R_FPP3	R_FP4
0	0	0	0	0	0	0	0	0	0	0	0	0	0	0	0	0	0	0	0	0	0	0	0	0	0	0	0	0	0	0	0	0	0	0	0	0	-0.00119501	-0.00112739	0.00609578	0.006223	-0.00211233	0.00560423	0.00061677	-0.00080226	0.00136351	-0.00363358	0	-0.00383388	0	0	0	0	0	0	0	0	0	0	-0.00056068	-0.00117916	0	0	0.00106943	0	0	0	-0.00028481	-0.00008533	0.00113184	0.0003638	-0.00060199	0.0011541
0.00294666	0	0	0	0	0	0	0	0	0	0	0	0	0	0	0	0	0	0	0	0	0	0	0	0	0	0	0	0	0	0	0	0	0	0	0	0	-0.00132207	-0.00117872	0.00609891	0.0062552	-0.00222882	0.00563584	0.00053892	-0.00089757	0.00138481	-0.00367825	0	-0.00388076	0	0	0	0	0	0	0	0	0	0	-0.00060373	-0.00121746	0	0	0.00095054	0	0	0	-0.00028951	-0.00010007	0.00100515	0.00033676	-0.00066519	0.0010376
0.00589333	0	0	0	0	0	0	0	0	0	0	0	0	0	0	0	0	0	0	0	0	0	0	0	0	0	0	0	0	0	0	0	0	0	0	0	0	-0.00144643	-0.00123444	0.00609607	0.00628317	-0.00233916	0.00566345	0.00046717	-0.00098848	0.00140039	-0.00371323	0	-0.00392217	0	0	0	0	0	0	0	0	0	0	-0.00065036	-0.00125065	0	0	0.00083037	0	0	0	-0.00029508	-0.00011394	0.00088481	0.00031299	-0.00072912	0.00092395
0.00883999	0	0	0	0	0	0	0	0	0	0	0	0	0	0	0	0	0	0	0	0	0	0	0	0	0	0	0	0	0	0	0	0	0	0	0	0	-0.00156567	-0.0012924	0.0060874	0.00630688	-0.00244193	0.00568691	0.00040161	-0.00107394	0.00141125	-0.00373996	0	-0.00395729	0	0	0	0	0	0	0	0	0	0	-0.00069934	-0.00127963	0	0	0.00070904	0	0	0	-0.0003013	-0.00012707	0.00077113	0.00029178	-0.00079262	0.00081378
0.01178666	0	0	0	0	0	0	0	0	0	0	0	0	0	0	0	0	0	0	0	0	0	0	0	0	0	0	0	0	0	0	0	0	0	0	0	0	-0.00167452	-0.00134676	0.00607357	0.0063271	-0.0025339	0.00570629	0.00034342	-0.00115103	0.00142001	-0.00376253	0	-0.00398732	0	0	0	0	0	0	0	0	0	0	-0.00074888	-0.00130716	0	0	0.00058154	0	0	0	-0.00030715	-0.00013913	0.00066255	0.00027269	-0.00085502	0.00070573
0.01473332	0	0	0	0	0	0	0	0	0	0	0	0	0	0	0	0	0	0	0	0	0	0	0	0	0	0	0	0	0	0	0	0	0	0	0	0	-0.00177619	-0.0014011	0.00605431	0.00634268	-0.00261769	0.00572121	0.00029084	-0.00122201	0.00142537	-0.00378187	0	-0.00401094	0	0	0	0	0	0	0	0	0	0	-0.00079839	-0.00133107	0	0	0.00045678	0	0	0	-0.00031328	-0.00015038	0.0005619	0.00025567	-0.00091488	0.0006032
0.01767999	0	0	0	0	0	0	0	0	0	0	0	0	0	0	0	0	0	0	0	0	0	0	0	0	0	0	0	0	0	0	0	0	0	0	0	0	-0.00186884	-0.00145281	0.00603002	0.00635373	-0.00269283	0.00573157	0.00024345	-0.00128615	0.00142921	-0.00379652	0	-0.00402993	0	0	0	0	0	0	0	0	0	0	-0.00084619	-0.00135287	0	0	0.00033425	0	0	0	-0.00031892	-0.00016049	0.00046855	0.00024074	-0.00096716	0.00050583
0.02062666	0	0	0	0	0	0	0	0	0	0	0	0	0	0	0	0	0	0	0	0	0	0	0	0	0	0	0	0	0	0	0	0	0	0	0	0	-0.00195129	-0.00149999	0.00600134	0.00636057	-0.00275905	0.00573738	0.00020111	-0.0013429	0.00143304	-0.00380835	0	-0.00404565	0	0	0	0	0	0	0	0	0	0	-0.00089102	-0.00137375	0	0	0.00021379	0	0	0	-0.00032344	-0.00016911	0.00038214	0.00022805	-0.00101484	0.00041345
0.02357332	0	0	0	0	0	0	0	0	0	0	0	0	0	0	0	0	0	0	0	0	0	0	0	0	0	0	0	0	0	0	0	0	0	0	0	0	-0.00202315	-0.00154156	0.00596913	0.00636364	-0.00281647	0.00573885	0.00016371	-0.00139203	0.0014378	-0.00381866	0	-0.00405901	0	0	0	0	0	0	0	0	0	0	-0.00093206	-0.00139443	0	0	0.00009599	0	0	0	-0.00032645	-0.00017603	0.0003026	0.00021773	-0.0010589	0.00032618
0.02651998	0	0	0	0	0	0	0	0	0	0	0	0	0	0	0	0	0	0	0	0	0	0	0	0	0	0	0	0	0	0	0	0	0	0	0	0	-0.0020847	-0.00157719	0.00593443	0.00636345	-0.00286559	0.00573636	0.00013107	-0.00143374	0.001444	-0.00382828	0	-0.00407058	0	0	0	0	0	0	0	0	0	0	-0.00096881	-0.00141522	0	0	-0.00001782	0	0	0	-0.00032779	-0.00018117	0.00023003	0.00020982	-0.00109894	0.0002444
0.02946665	0	0	0	0	0	0	0	0	0	0	0	0	0	0	0	0	0	0	0	0	0	0	0	0	0	0	0	0	0	0	0	0	0	0	0	0	-0.0021366	-0.00160699	0.00589836	0.00636059	-0.00290712	0.00573044	0.00010288	-0.00146851	0.00145182	-0.00383776	0	-0.00408075	0	0	0	0	0	0	0	0	0	0	-0.00100103	-0.00143619	0	0	-0.00012603	0	0	0	-0.00032746	-0.00018454	0.00016452	0.00020192	-0.00113474	0.000163
0.03241331	0	0	0	0	0	0	0	0	0	0	0	0	0	0	0	0	0	0	0	0	0	0	0	0	0	0	0	0	0	0	0	0	0	0	0	0	-0.00217969	-0.0016312	0.00586208	0.00635569	-0.00294191	0.0057217	0.00007875	-0.00149695	0.00146133	-0.00384745	0	-0.00408992	0	0	0	0	0	0	0	0	0	0	-0.00102865	-0.00145729	0	0	-0.00022723	0	0	0	-0.00032555	-0.00018624	0.00010604	0.00019513	-0.00116622	-0.00004199
0.03535998	0	0	0	0	0	0	0	0	0	0	0	0	0	0	0	0	0	0	0	0	0	0	0	0	0	0	0	0	0	0	0	0	0	0	0	0	-0.00221479	-0.0016501	0.00582663	0.00634939	-0.00297079	0.0057108	0.00005825	-0.00151974	0.00147253	-0.00385763	0	-0.00409837	0	0	0	0	0	0	0	0	0	0	-0.00105171	-0.00147852	0	0	-0.00032043	0	0	0	-0.00032216	-0.00018639	0.00005435	0.00018976	-0.00119345	-0.00016876
0.03830665	0	0	0	0	0	0	0	0	0	0	0	0	0	0	0	0	0	0	0	0	0	0	0	0	0	0	0	0	0	0	0	0	0	0	0	0	-0.00224261	-0.00166385	0.00579293	0.0063423	-0.00299448	0.00569836	0.00004098	-0.00153747	0.00148547	-0.00386852	0	-0.00410645	0	0	0	0	0	0	0	0	0	0	-0.00107034	-0.00149993	0	0	-0.00040527	0	0	0	-0.00031737	-0.0001851	0.00003292	0.00018585	-0.00121659	-0.00026743
0.04125331	0	0	0	0	0	0	0	0	0	0	0	0	0	0	0	0	0	0	0	0	0	0	0	0	0	0	0	0	0	0	0	0	0	0	0	0	-0.00226377	-0.0016726	0.00576167	0.00633497	-0.00301363	0.00568493	0.00002659	-0.00155067	0.00150016	-0.00388026	0	-0.00411445	0	0	0	0	0	0	0	0	0	0	-0.00108477	-0.00152163	0	0	-0.00048187	0	0	0	-0.00031128	-0.0001825	0.00001581	0.00018338	-0.0012359	-0.0003487
0.04419998	0	0	0	0	0	0	0	0	0	0	0	0	0	0	0	0	0	0	0	0	0	0	0	0	0	0	0	0	0	0	0	0	0	0	0	0	-0.00227875	-0.00167649	0.00573339	0.00632796	-0.00302866	0.00567108	0.00001488	-0.00155979	0.00151648	-0.00389283	0	-0.00412245	0	0	0	0	0	0	0	0	0	0	-0.00109542	-0.00154369	0	0	-0.00055088	0	0	0	-0.00030402	-0.00018544	0.00000226	0.00018227	-0.00125179	-0.00041826
0.04714664	0	0	0	0	0	0	0	0	0	0	0	0	0	0	0	0	0	0	0	0	0	0	0	0	0	0	0	0	0	0	0	0	0	0	0	0	-0.00228812	-0.00167578	0.00570837	0.00632164	-0.00304011	0.00565719	0.00000603	-0.0015653	0.00153436	-0.00390614	0	-0.0041306	0	0	0	0	0	0	0	0	0	0	-0.00110266	-0.00156617	0	0	-0.00061285	0	0	0	-0.00029571	-0.00018754	-0.00000806	0.00018242	-0.00126464	-0.00047957
0.0500933	0	0	0	0	0	0	0	0	0	0	0	0	0	0	0	0	0	0	0	0	0	0	0	0	0	0	0	0	0	0	0	0	0	0	0	0	-0.00229286	-0.00167123	0.00568661	0.00631607	-0.00304882	0.00564353	-0.00000106	-0.00156802	0.0015535	-0.00391991	0	-0.00413885	0	0	0	0	0	0	0	0	0	0	-0.00110685	-0.00158883	0	0	-0.00066761	0	0	0	-0.00028658	-0.00018883	-0.00001552	0.00018375	-0.00127476	-0.00053346
0.05303997	0	0	0	0	0	0	0	0	0	0	0	0	0	0	0	0	0	0	0	0	0	0	0	0	0	0	0	0	0	0	0	0	0	0	0	0	-0.00229408	-0.00166388	0.005668	0.00631126	-0.00305559	0.00563037	-0.00000709	-0.00156882	0.00157334	-0.00393368	0	-0.004147	0	0	0	0	0	0	0	0	0	0	-0.00110852	-0.00161122	0	0	-0.00071501	0	0	0	-0.00028232	-0.00018943	-0.00002059	0.00018606	-0.00128256	-0.00058122
0.05598663	0	0	0	0	0	0	0	0	0	0	0	0	0	0	0	0	0	0	0	0	0	0	0	0	0	0	0	0	0	0	0	0	0	0	0	0	-0.00229266	-0.00165455	0.00565227	0.00630718	-0.00306094	0.00561789	-0.00001229	-0.0015683	0.00159338	-0.00394708	0	-0.00415492	0	0	0	0	0	0	0	0	0	0	-0.00110824	-0.00163301	0	0	-0.00075554	0	0	0	-0.00028325	-0.00018947	-0.00002378	0.00018912	-0.00128844	-0.00062347
0.0589333	0	0	0	0	0	0	0	0	0	0	0	0	0	0	0	0	0	0	0	0	0	0	0	0	0	0	0	0	0	0	0	0	0	0	0	0	-0.00228934	-0.00164392	0.00563903	0.0063038	-0.00306528	0.0056062	-0.00001678	-0.00156644	0.0016132	-0.00395984	0	-0.00416253	0	0	0	0	0	0	0	0	0	0	-0.00110657	-0.00165399	0	0	-0.00079005	0	0	0	-0.0002837	-0.00018908	-0.00002561	0.00019271	-0.00129288	-0.00066119
0.06187996	0	0	0	0	0	0	0	0	0	0	0	0	0	0	0	0	0	0	0	0	0	0	0	0	0	0	0	0	0	0	0	0	0	0	0	0	-0.00228474	-0.00163262	0.00562779	0.00630103	-0.00306887	0.00559533	-0.00002066	-0.00156386	0.00163247	-0.00397175	0	-0.00416966	0	0	0	0	0	0	0	0	0	0	-0.00110411	-0.00167405	0	0	-0.00081969	0	0	0	-0.00028379	-0.00018841	-0.00002661	0.00019658	-0.00129632	-0.00069499
0.06482663	0	0	0	0	0	0	0	0	0	0	0	0	0	0	0	0	0	0	0	0	0	0	0	0	0	0	0	0	0	0	0	0	0	0	0	0	-0.00227943	-0.00162117	0.00561805	0.0062988	-0.00307194	0.00558522	-0.00002399	-0.00156095	0.00165091	-0.00398267	0	-0.00417625	0	0	0	0	0	0	0	0	0	0	-0.00110142	-0.00169314	0	0	-0.00084565	0	0	0	-0.00028367	-0.0001876	-0.00002728	0.00020051	-0.00129921	-0.00072654
0.06777329	0	0	0	0	0	0	0	0	0	0	0	0	0	0	0	0	0	0	0	0	0	0	0	0	0	0	0	0	0	0	0	0	0	0	0	0	-0.00227396	-0.00161011	0.00560924	0.00629698	-0.00307466	0.0055758	-0.00002684	-0.00155796	0.00166828	-0.00399248	0	-0.00418217	0	0	0	0	0	0	0	0	0	0	-0.00109901	-0.00171123	0	0	-0.00086907	0	0	0	-0.00028345	-0.00018679	-0.00002808	0.00020426	-0.00130197	-0.00075651
0.07071996	0	0	0	0	0	0	0	0	0	0	0	0	0	0	0	0	0	0	0	0	0	0	0	0	0	0	0	0	0	0	0	0	0	0	0	0	-0.00226888	-0.00159993	0.00560085	0.00629543	-0.00307721	0.00556694	-0.00002932	-0.00155512	0.00168435	-0.00400105	0	-0.00418732	0	0	0	0	0	0	0	0	0	0	-0.00109738	-0.0017283	0	0	-0.00089098	0	0	0	-0.00028326	-0.00018608	-0.00002946	0.00020764	-0.00130496	-0.00078548
0.07366662	0	0	0	0	0	0	0	0	0	0	0	0	0	0	0	0	0	0	0	0	0	0	0	0	0	0	0	0	0	0	0	0	0	0	0	0	-0.00226468	-0.00159109	0.00559239	0.00629403	-0.00307971	0.00555855	-0.00003151	-0.00155265	0.00169893	-0.00400831	0	-0.00419161	0	0	0	0	0	0	0	0	0	0	-0.00109695	-0.00174433	0	0	-0.00091226	0	0	0	-0.00028321	-0.00018561	-0.00003177	0.00021047	-0.00130852	-0.00081397
0.07661329	0	0	0	0	0	0	0	0	0	0	0	0	0	0	0	0	0	0	0	0	0	0	0	0	0	0	0	0	0	0	0	0	0	0	0	0	-0.00226175	-0.00158399	0.00558342	0.00629263	-0.00308226	0.00555048	-0.00003349	-0.00155071	0.00171188	-0.00401417	0	-0.00419493	0	0	0	0	0	0	0	0	0	0	-0.00109806	-0.00175931	0	0	-0.00093367	0	0	0	-0.00028339	-0.00018545	-0.00003534	0.00021259	-0.0013129	-0.00084234
0.07955996	0	0	0	0	0	0	0	0	0	0	0	0	0	0	0	0	0	0	0	0	0	0	0	0	0	0	0	0	0	0	0	0	0	0	0	0	-0.00226037	-0.00157887	0.00557362	0.00629114	-0.00308487	0.00554263	-0.00003528	-0.00154942	0.00172308	-0.0040186	0	-0.00419721	0	0	0	0	0	0	0	0	0	0	-0.00110099	-0.00177327	0	0	-0.00095587	0	0	0	-0.00028388	-0.00018569	-0.00004039	0.00021388	-0.00131831	-0.00087061
0.08250662	0	0	0	0	0	0	0	0	0	0	0	0	0	0	0	0	0	0	0	0	0	0	0	0	0	0	0	0	0	0	0	0	0	0	0	0	-0.00226069	-0.00157591	0.00556269	0.00628948	-0.00308751	0.00553489	-0.0000369	-0.00154881	0.00173248	-0.00402157	0	-0.0041984	0	0	0	0	0	0	0	0	0	0	-0.00110594	-0.00178623	0	0	-0.00097936	0	0	0	-0.00028473	-0.00018638	-0.00004708	0.00021424	-0.00132489	-0.00089951
0.08545329	0	0	0	0	0	0	0	0	0	0	0	0	0	0	0	0	0	0	0	0	0	0	0	0	0	0	0	0	0	0	0	0	0	0	0	0	-0.00226273	-0.00157513	0.00555046	0.0062876	-0.00309007	0.0055272	-0.00003829	-0.00154886	0.00174003	-0.00402306	0	-0.00419846	0	0	0	0	0	0	0	0	0	0	-0.00111298	-0.00179823	0	0	-0.0010045	0	0	0	-0.00028598	-0.00018755	-0.0000555	0.00021362	-0.0013327	-0.00092741
0.08839995	0	0	0	0	0	0	0	0	0	0	0	0	0	0	0	0	0	0	0	0	0	0	0	0	0	0	0	0	0	0	0	0	0	0	0	0	-0.00226636	-0.00154315	0.00553685	0.00628546	-0.00309239	0.00551951	-0.00003938	-0.00154945	0.00174574	-0.00402311	0	-0.00419737	0	0	0	0	0	0	0	0	0	0	-0.00112214	-0.00180931	0	0	-0.00103152	0	0	0	-0.00028763	-0.00018921	-0.00006565	0.000212	-0.00134177	-0.0009562
0.09134662	0	0	0	0	0	0	0	0	0	0	0	0	0	0	0	0	0	0	0	0	0	0	0	0	0	0	0	0	0	0	0	0	0	0	0	0	-0.00227131	-0.00154699	0.00552187	0.00628307	-0.00309428	0.00551179	-0.00004004	-0.00155041	0.00174967	-0.00402174	0	-0.00419515	0	0	0	0	0	0	0	0	0	0	-0.00113333	-0.00181951	0	0	-0.00106052	0	0	0	-0.0002897	-0.00019134	-0.00007746	0.00020938	-0.00135202	-0.00098615
0.09429328	0	0	0	0	0	0	0	0	0	0	0	0	0	0	0	0	0	0	0	0	0	0	0	0	0	0	0	0	0	0	0	0	0	0	0	0	-0.0022772	-0.00155263	0.00550561	0.00628049	-0.00309547	0.00550407	-0.0000401	-0.00155152	0.0017519	-0.00401904	0	-0.00419185	0	0	0	0	0	0	0	0	0	0	-0.00114638	-0.0018289	0	0	-0.00109146	0	0	0	-0.00029214	-0.00019392	-0.00009079	0.00020581	-0.00136335	-0.00101642
0.09723994	0	0	0	0	0	0	0	0	0	0	0	0	0	0	0	0	0	0	0	0	0	0	0	0	0	0	0	0	0	0	0	0	0	0	0	0	-0.00228357	-0.00155962	0.0054883	0.0062778	-0.0030957	0.00549641	-0.00003937	-0.00155248	0.00175253	-0.00401508	0	-0.00418754	0	0	0	0	0	0	0	0	0	0	-0.00116105	-0.00183751	0	0	-0.00112418	0	0	0	-0.0002949	-0.00019688	-0.00010542	0.00020138	-0.00137558	-0.00104676
0.10018661	0	0	0	0	0	0	0	0	0	0	0	0	0	0	0	0	0	0	0	0	0	0	0	0	0	0	0	0	0	0	0	0	0	0	0	0	-0.00228985	-0.00156746	0.00547023	0.00627512	-0.00309466	0.00548893	-0.00003762	-0.00155297	0.00175169	-0.00400999	0	-0.00418233	0	0	0	0	0	0	0	0	0	0	-0.00117704	-0.00184539	0	0	-0.00115845	0	0	0	-0.00029795	-0.00020017	-0.00012109	0.00019618	-0.0013885	-0.0010769
0.10313327	0	0	0	0	0	0	0	0	0	0	0	0	0	0	0	0	0	0	0	0	0	0	0	0	0	0	0	0	0	0	0	0	0	0	0	0	-0.00229544	-0.00157563	0.00545182	0.00627266	-0.00309207	0.00548179	-0.0000346	-0.00155264	0.00174955	-0.00400393	0	-0.00417633	0	0	0	0	0	0	0	0	0	0	-0.00119403	-0.00185262	0	0	-0.00119398	0	0	0	-0.00030119	-0.0002037	-0.00013751	0.00019034	-0.00140189	-0.00110651
0.10607994	0	0	0	0	0	0	0	0	0	0	0	0	0	0	0	0	0	0	0	0	0	0	0	0	0	0	0	0	0	0	0	0	0	0	0	0	-0.00229971	-0.00158352	0.00543354	0.00627063	-0.0030876	0.0054752	-0.00003005	-0.00155111	0.00174626	-0.00399706	0	-0.0041697	0	0	0	0	0	0	0	0	0	0	-0.00121164	-0.00185924	0	0	-0.00123043	0	0	0	-0.00030456	-0.00020739	-0.00015436	0.00018398	-0.00141549	-0.00113548
0.1090266	0	0	0	0	0	0	0	0	0	0	0	0	0	0	0	0	0	0	0	0	0	0	0	0	0	0	0	0	0	0	0	0	0	0	0	0	-0.00230204	-0.00159051	0.00541591	0.00626931	-0.00308099	0.00546939	-0.0000237	-0.00154805	0.00174202	-0.00398959	0	-0.00416263	0	0	0	0	0	0	0	0	0	0	-0.00122951	-0.00186534	0	0	-0.00126746	0	0	0	-0.00030798	-0.00021115	-0.00017131	0.00017727	-0.0014292	-0.00116302
0.11197327	0	0	0	0	0	0	0	0	0	0	0	0	0	0	0	0	0	0	0	0	0	0	0	0	0	0	0	0	0	0	0	0	0	0	0	0	-0.00230186	-0.00159598	0.0053995	0.00626897	-0.00307095	0.00546463	-0.00001532	-0.0015431	0.00173704	-0.00398173	0	-0.00415531	0	0	0	0	0	0	0	0	0	0	-0.00124728	-0.00187097	0	0	-0.00130472	0	0	0	-0.00031137	-0.00021489	-0.00018803	0.00017036	-0.00144249	-0.00118912
0.11491994	0	0	0	0	0	0	0	0	0	0	0	0	0	0	0	0	0	0	0	0	0	0	0	0	0	0	0	0	0	0	0	0	0	0	0	0	-0.00229867	-0.00159935	0.00538487	0.00626992	-0.00305852	0.00546117	-0.0000047	-0.00153599	0.00173152	-0.00397371	0	-0.00414793	0	0	0	0	0	0	0	0	0	0	-0.0012646	-0.00187625	0	0	-0.00134184	0	0	0	-0.00031465	-0.00021852	-0.00020421	0.00016338	-0.00145528	-0.00121353
0.1178666	0	0	0	0	0	0	0	0	0	0	0	0	0	0	0	0	0	0	0	0	0	0	0	0	0	0	0	0	0	0	0	0	0	0	0	0	-0.00229205	-0.00160006	0.00537255	0.0062724	-0.00304354	0.00545924	0.0000083	-0.00152648	0.00172571	-0.00396575	0	-0.0041407	0	0	0	0	0	0	0	0	0	0	-0.00128115	-0.00188127	0	0	-0.00137851	0	0	0	-0.00031774	-0.00022196	-0.00021957	0.00015651	-0.00146735	-0.00123604
0.12081326	0	0	0	0	0	0	0	0	0	0	0	0	0	0	0	0	0	0	0	0	0	0	0	0	0	0	0	0	0	0	0	0	0	0	0	0	-0.00228169	-0.00159765	0.00536304	0.00627667	-0.00302594	0.00545904	0.00002377	-0.00151442	0.00171984	-0.00395811	0	-0.00413381	0	0	0	0	0	0	0	0	0	0	-0.00129662	-0.00188615	0	0	-0.00141437	0	0	0	-0.00032059	-0.00022513	-0.00023383	0.00014989	-0.00147851	-0.00125645
0.12375993	0	0	0	0	0	0	0	0	0	0	0	0	0	0	0	0	0	0	0	0	0	0	0	0	0	0	0	0	0	0	0	0	0	0	0	0	-0.0022674	-0.00159175	0.00535672	0.0062829	-0.00300572	0.00546073	0.00004172	-0.00149973	0.00171415	-0.00395099	0	-0.00412745	0	0	0	0	0	0	0	0	0	0	-0.00131075	-0.00189098	0	0	-0.00144912	0	0	0	-0.00032313	-0.00022797	-0.00024677	0.00014366	-0.0014886	-0.00127465
0.1267066	0	0	0	0	0	0	0	0	0	0	0	0	0	0	0	0	0	0	0	0	0	0	0	0	0	0	0	0	0	0	0	0	0	0	0	0	-0.00217987	-0.00158206	0.00535392	0.00629119	-0.00298295	0.00546438	0.00006208	-0.0014824	0.00170887	-0.00394462	0	-0.00412179	0	0	0	0	0	0	0	0	0	0	-0.00132332	-0.00189588	0	0	-0.00148248	0	0	0	-0.00032532	-0.00023041	-0.00025821	0.00013793	-0.00149748	-0.00129055
0.12965326	0	0	0	0	0	0	0	0	0	0	0	0	0	0	0	0	0	0	0	0	0	0	0	0	0	0	0	0	0	0	0	0	0	0	0	0	-0.00215704	-0.00156845	0.00535481	0.00630155	-0.00295782	0.00547	0.00008471	-0.00146254	0.00170421	-0.00393916	0	-0.00411696	0	0	0	0	0	0	0	0	0	0	-0.00133414	-0.00190094	0	0	-0.00151417	0	0	0	-0.00032711	-0.00023242	-0.00026798	0.00013283	-0.00150503	-0.00130411
0.13259992	0	0	0	0	0	0	0	0	0	0	0	0	0	0	0	0	0	0	0	0	0	0	0	0	0	0	0	0	0	0	0	0	0	0	0	0	-0.00213053	-0.00155089	0.00535945	0.0063139	-0.00293057	0.00547752	0.00010935	-0.00144032	0.00170038	-0.00393478	0	-0.00411309	0	0	0	0	0	0	0	0	0	0	-0.00134308	-0.00190624	0	0	-0.00154392	0	0	0	-0.00032848	-0.00023395	-0.000276	0.00012844	-0.00151118	-0.00131531
0.13554659	0	0	0	0	0	0	0	0	0	0	0	0	0	0	0	0	0	0	0	0	0	0	0	0	0	0	0	0	0	0	0	0	0	0	0	0	-0.00210067	-0.00152949	0.00536777	0.00632807	-0.00290154	0.00548678	0.00013567	-0.00141601	0.00169757	-0.00393159	0	-0.00411026	0	0	0	0	0	0	0	0	0	0	-0.00135	-0.00191184	0	0	-0.00157148	0	0	0	-0.00032941	-0.00023498	-0.00028217	0.00012486	-0.00151586	-0.0013242
0.13849325	0	0	0	0	0	0	0	0	0	0	0	0	0	0	0	0	0	0	0	0	0	0	0	0	0	0	0	0	0	0	0	0	0	0	0	0	-0.00207093	-0.00150341	0.00537958	0.00634379	-0.00287116	0.00549756	0.00016326	-0.00138998	0.00169595	-0.00392971	0	-0.00410854	0	0	0	0	0	0	0	0	0	0	-0.00135483	-0.00191779	0	0	-0.00159657	0	0	0	-0.00032988	-0.00023549	-0.00028645	0.00012214	-0.00151903	-0.00133082
0.14143992	0	0	0	0	0	0	0	0	0	0	0	0	0	0	0	0	0	0	0	0	0	0	0	0	0	0	0	0	0	0	0	0	0	0	0	0	-0.00203573	-0.0014747	0.00539458	0.00636071	-0.00283991	0.00550956	0.00019163	-0.00136264	0.00169566	-0.00392917	0	-0.00410797	0	0	0	0	0	0	0	0	0	0	-0.00135751	-0.00192411	0	0	-0.00161893	0	0	0	-0.00032988	-0.00023547	-0.00028884	0.00012035	-0.00152067	-0.00133511
0.14438659	0	0	0	0	0	0	0	0	0	0	0	0	0	0	0	0	0	0	0	0	0	0	0	0	0	0	0	0	0	0	0	0	0	0	0	0	-0.00199879	-0.00144322	0.00541238	0.00637844	-0.00280833	0.00552246	0.00022024	-0.00133448	0.00169683	-0.00393001	0	-0.00410855	0	0	0	0	0	0	0	0	0	0	-0.00135802	-0.00193081	0	0	-0.0016383	0	0	0	-0.00032941	-0.00023492	-0.00028935	0.00011954	-0.0015208	-0.00133744
0.14733325	0	0	0	0	0	0	0	0	0	0	0	0	0	0	0	0	0	0	0	0	0	0	0	0	0	0	0	0	0	0	0	0	0	0	0	0	-0.00196075	-0.00140949	0.00543253	0.00639655	-0.00277696	0.0055359	0.00024854	-0.00130601	0.00169953	-0.00393222	0	-0.00411029	0	0	0	0	0	0	0	0	0	0	-0.00135635	-0.00193785	0	0	-0.00165445	0	0	0	-0.00032848	-0.00023384	-0.000288	0.00011973	-0.00151944	-0.00133781
0.15027992	0	0	0	0	0	0	0	0	0	0	0	0	0	0	0	0	0	0	0	0	0	0	0	0	0	0	0	0	0	0	0	0	0	0	0	0	-0.00192231	-0.00137634	0.00545454	0.0064146	-0.00274637	0.00554953	0.00027596	-0.00127775	0.00170383	-0.00393577	0	-0.00411316	0	0	0	0	0	0	0	0	0	0	-0.00135253	-0.00194521	0	0	-0.00166713	0	0	0	-0.00032709	-0.00023224	-0.00028486	0.00012095	-0.00151665	-0.00133635
0.15322658	0	0	0	0	0	0	0	0	0	0	0	0	0	0	0	0	0	0	0	0	0	0	0	0	0	0	0	0	0	0	0	0	0	0	0	0	-0.00188414	-0.00134012	0.0054779	0.00643219	-0.0027171	0.00556301	0.00030196	-0.00125022	0.00170973	-0.00394059	0	-0.0041171	0	0	0	0	0	0	0	0	0	0	-0.00134662	-0.0019528	0	0	-0.00167614	0	0	0	-0.00032526	-0.00023015	-0.00028001	0.0001232	-0.00151248	-0.0013332
0.15617325	0	0	0	0	0	0	0	0	0	0	0	0	0	0	0	0	0	0	0	0	0	0	0	0	0	0	0	0	0	0	0	0	0	0	0	0	-0.00184689	-0.00130344	0.00550211	0.00644891	-0.00268967	0.005576	0.00032603	-0.00122392	0.00171722	-0.00394659	0	-0.00412205	0	0	0	0	0	0	0	0	0	0	-0.00133869	-0.00196057	0	0	-0.00168132	0	0	0	-0.000323	-0.00022758	-0.00027353	0.00012647	-0.00150702	-0.00132851
0.15911991	0	0	0	0	0	0	0	0	0	0	0	0	0	0	0	0	0	0	0	0	0	0	0	0	0	0	0	0	0	0	0	0	0	0	0	0	-0.00181117	-0.00126691	0.00552667	0.00646444	-0.00266454	0.00558824	0.00034772	-0.00119928	0.00172625	-0.00395368	0	-0.00412793	0	0	0	0	0	0	0	0	0	0	-0.00132884	-0.00196841	0	0	-0.00168254	0	0	0	-0.00032034	-0.00022456	-0.00026552	0.00013075	-0.00150018	-0.00132244
0.16206657	0	0	0	0	0	0	0	0	0	0	0	0	0	0	0	0	0	0	0	0	0	0	0	0	0	0	0	0	0	0	0	0	0	0	0	0	-0.00177747	-0.00123111	0.00555116	0.0064785	-0.00264207	0.00559948	0.00036667	-0.00117669	0.00173673	-0.00396173	0	-0.00413467	0	0	0	0	0	0	0	0	0	0	-0.00131719	-0.00197625	0	0	-0.00167972	0	0	0	-0.0003173	-0.00022113	-0.0002561	0.00013599	-0.00149244	-0.00131511
0.16501324	0	0	0	0	0	0	0	0	0	0	0	0	0	0	0	0	0	0	0	0	0	0	0	0	0	0	0	0	0	0	0	0	0	0	0	0	-0.00174619	-0.00119653	0.00557519	0.00649088	-0.00262256	0.00560954	0.0003826	-0.00115644	0.00174858	-0.00397062	0	-0.00414218	0	0	0	0	0	0	0	0	0	0	-0.00130386	-0.00198401	0	0	-0.00167282	0	0	0	-0.0003139	-0.00021731	-0.00024537	0.00014215	-0.00148373	-0.00130666
0.1679599	0	0	0	0	0	0	0	0	0	0	0	0	0	0	0	0	0	0	0	0	0	0	0	0	0	0	0	0	0	0	0	0	0	0	0	0	-0.00171761	-0.00116357	0.00559847	0.00650147	-0.00260617	0.0056183	0.00039534	-0.00113872	0.00176168	-0.00398024	0	-0.00415035	0	0	0	0	0	0	0	0	0	0	-0.00128898	-0.00199159	0	0	-0.00166187	0	0	0	-0.00031018	-0.00021315	-0.00023344	0.00014919	-0.00147416	-0.0012972
0.17090657	0	0	0	0	0	0	0	0	0	0	0	0	0	0	0	0	0	0	0	0	0	0	0	0	0	0	0	0	0	0	0	0	0	0	0	0	-0.00169189	-0.00113253	0.00562076	0.00651019	-0.00259299	0.00562568	0.00040481	-0.00112365	0.00177587	-0.00399046	0	-0.0041591	0	0	0	0	0	0	0	0	0	0	-0.00127267	-0.00199894	0	0	-0.00164694	0	0	0	-0.00030615	-0.00020867	-0.00022042	0.00015704	-0.0014638	-0.0012868
0.17385323	0	0	0	0	0	0	0	0	0	0	0	0	0	0	0	0	0	0	0	0	0	0	0	0	0	0	0	0	0	0	0	0	0	0	0	0	-0.00166905	-0.0011036	0.0056419	0.00651705	-0.00258297	0.00563166	0.00041105	-0.00111122	0.00179103	-0.00400117	0	-0.00416837	0	0	0	0	0	0	0	0	0	0	-0.00125507	-0.00200598	0	0	-0.00162815	0	0	0	-0.00030184	-0.0002039	-0.0002064	0.00016564	-0.00145275	-0.00127552
0.1767999	0	0	0	0	0	0	0	0	0	0	0	0	0	0	0	0	0	0	0	0	0	0	0	0	0	0	0	0	0	0	0	0	0	0	0	0	-0.00164897	-0.00107685	0.0056618	0.00652211	-0.00257596	0.00563626	0.00041419	-0.00110134	0.00180702	-0.00401227	0	-0.00417807	0	0	0	0	0	0	0	0	0	0	-0.00123628	-0.00201269	0	0	-0.00160569	0	0	0	-0.00029728	-0.00019888	-0.00019148	0.00017492	-0.00144108	-0.00126343
0.17974656	0	0	0	0	0	0	0	0	0	0	0	0	0	0	0	0	0	0	0	0	0	0	0	0	0	0	0	0	0	0	0	0	0	0	0	0	-0.00163144	-0.0010505	0.00568045	0.00652548	-0.0025717	0.00563954	0.00041448	-0.00109382	0.00182369	-0.00402366	0	-0.00418812	0	0	0	0	0	0	0	0	0	0	-0.00121641	-0.00201904	0	0	-0.00157979	0	0	0	-0.00029249	-0.00019363	-0.00017573	0.00018481	-0.00142883	-0.00125055
0.18269323	0	0	0	0	0	0	0	0	0	0	0	0	0	0	0	0	0	0	0	0	0	0	0	0	0	0	0	0	0	0	0	0	0	0	0	0	-0.00161597	-0.00102816	0.00569786	0.0065273	-0.00256987	0.00564159	0.0004122	-0.00108839	0.00184091	-0.00403527	0	-0.00419893	0	0	0	0	0	0	0	0	0	0	-0.00119558	-0.00202502	0	0	-0.00155072	0	0	0	-0.00028749	-0.00018818	-0.00015925	0.00019525	-0.00141604	-0.00123691
0.18563989	0	0	0	0	0	0	0	0	0	0	0	0	0	0	0	0	0	0	0	0	0	0	0	0	0	0	0	0	0	0	0	0	0	0	0	0	-0.00160249	-0.00100764	0.00571411	0.00652773	-0.00257008	0.00564253	0.0004077	-0.00108476	0.00185853	-0.00404701	0	-0.00421017	0	0	0	0	0	0	0	0	0	0	-0.00117386	-0.00203062	0	0	-0.0015188	0	0	0	-0.00028229	-0.00018255	-0.00014211	0.00020615	-0.00140275	-0.00122251
0.18858656	0	0	0	0	0	0	0	0	0	0	0	0	0	0	0	0	0	0	0	0	0	0	0	0	0	0	0	0	0	0	0	0	0	0	0	0	-0.0015904	-0.00098964	0.00572929	0.00652696	-0.00257188	0.00564249	0.0004014	-0.00108255	0.00187642	-0.00405881	0	-0.00422264	0	0	0	0	0	0	0	0	0	0	-0.00115137	-0.00203585	0	0	-0.00148439	0	0	0	-0.00027693	-0.00017676	-0.00012438	0.00021745	-0.00138899	-0.00120738
0.19153323	0	0	0	0	0	0	0	0	0	0	0	0	0	0	0	0	0	0	0	0	0	0	0	0	0	0	0	0	0	0	0	0	0	0	0	0	-0.00157921	-0.00097153	0.00574352	0.00652518	-0.00257477	0.00564161	0.00039373	-0.00108136	0.00189448	-0.00407062	0	-0.00424373	0	0	0	0	0	0	0	0	0	0	-0.00112818	-0.00204075	0	0	-0.00144788	0	0	0	-0.00027142	-0.00017083	-0.00010616	0.00022908	-0.00137479	-0.00119157
0.19447989	0	0	0	0	0	0	0	0	0	0	0	0	0	0	0	0	0	0	0	0	0	0	0	0	0	0	0	0	0	0	0	0	0	0	0	0	-0.00156841	-0.00095425	0.00575694	0.00652259	-0.00257827	0.00564004	0.00038513	-0.00108079	0.00191261	-0.00408239	0	-0.0042648	0	0	0	0	0	0	0	0	0	0	-0.00110439	-0.00204537	0	0	-0.00140968	0	0	0	-0.00026576	-0.00016478	-0.00008753	0.00024097	-0.00136017	-0.00117513
0.19742656	0	0	0	0	0	0	0	0	0	0	0	0	0	0	0	0	0	0	0	0	0	0	0	0	0	0	0	0	0	0	0	0	0	0	0	0	-0.0015575	-0.00093744	0.00576967	0.00651938	-0.00258188	0.00563792	0.00037604	-0.00108044	0.00193073	-0.00409408	0	-0.00428578	0	0	0	0	0	0	0	0	0	0	-0.00108008	-0.00204976	0	0	-0.00137018	0	0	0	-0.00025998	-0.00015862	-0.00006856	0.00025306	-0.00134517	-0.00115813
0.20037322	0	0	0	0	0	0	0	0	0	0	0	0	0	0	0	0	0	0	0	0	0	0	0	0	0	0	0	0	0	0	0	0	0	0	0	0	-0.001546	-0.00092072	0.00578188	0.00651574	-0.00258513	0.0056354	0.00036686	-0.00107991	0.00194876	-0.00410566	0	-0.00430667	0	0	0	0	0	0	0	0	0	0	-0.00105532	-0.00205396	0	0	-0.0013298	0	0	0	-0.00025409	-0.00015236	-0.00004934	0.00026531	-0.00132983	-0.00114064
0.20331989	0	0	0	0	0	0	0	0	0	0	0	0	0	0	0	0	0	0	0	0	0	0	0	0	0	0	0	0	0	0	0	0	0	0	0	0	-0.00153345	-0.00090373	0.00579368	0.00651183	-0.00258756	0.00563261	0.00035801	-0.00107883	0.00196666	-0.00411709	0	-0.00432743	0	0	0	0	0	0	0	0	0	0	-0.00103019	-0.00205804	0	0	-0.0012889	0	0	0	-0.0002481	-0.00014602	-0.00002994	0.00027766	-0.00131417	-0.00112275
0.20626655	0	0	0	0	0	0	0	0	0	0	0	0	0	0	0	0	0	0	0	0	0	0	0	0	0	0	0	0	0	0	0	0	0	0	0	0	-0.00151945	-0.00088612	0.00580519	0.00650779	-0.00258876	0.00562965	0.00034983	-0.00107687	0.0019844	-0.00412838	0	-0.00434806	0	0	0	0	0	0	0	0	0	0	-0.00100476	-0.00206208	0	0	-0.00124788	0	0	0	-0.00024201	-0.00013959	-0.00001047	0.00029008	-0.00129826	-0.00110459
0.20921322	0	0	0	0	0	0	0	0	0	0	0	0	0	0	0	0	0	0	0	0	0	0	0	0	0	0	0	0	0	0	0	0	0	0	0	0	-0.00150363	-0.00086761	0.0058165	0.00650378	-0.00258837	0.00562664	0.00034264	-0.00107374	0.00200196	-0.00413948	0	-0.00436854	0	0	0	0	0	0	0	0	0	0	-0.00097914	-0.00206615	0	0	-0.00120711	0	0	0	-0.00023584	-0.0001331	0.00000898	0.00030251	-0.00128216	-0.00108631
0.21215988	0	0	0	0	0	0	0	0	0	0	0	0	0	0	0	0	0	0	0	0	0	0	0	0	0	0	0	0	0	0	0	0	0	0	0	0	-0.00148574	-0.00084796	0.00582769	0.0064999	-0.00258608	0.00562366	0.00033673	-0.00106919	0.0020193	-0.0041504	0	-0.00438885	0	0	0	0	0	0	0	0	0	0	-0.00095342	-0.0020703	0	0	-0.00116697	0	0	0	-0.0002296	-0.00012655	0.0000283	0.00031493	-0.00126594	-0.00106807
0.21510655	0	0	0	0	0	0	0	0	0	0	0	0	0	0	0	0	0	0	0	0	0	0	0	0	0	0	0	0	0	0	0	0	0	0	0	0	-0.00146556	-0.00082697	0.0058388	0.00649626	-0.00258164	0.00562078	0.00033232	-0.00106302	0.00203643	-0.00416115	0	-0.00440896	0	0	0	0	0	0	0	0	0	0	-0.00092772	-0.00207463	0	0	-0.0011278	0	0	0	-0.00022331	-0.00011997	0.00004736	0.00032727	-0.00124969	-0.00105009
0.21805321	0	0	0	0	0	0	0	0	0	0	0	0	0	0	0	0	0	0	0	0	0	0	0	0	0	0	0	0	0	0	0	0	0	0	0	0	-0.00144299	-0.00080451	0.00584984	0.00649293	-0.00257486	0.00561805	0.00032957	-0.0010551	0.00205334	-0.00417163	0	-0.00442884	0	0	0	0	0	0	0	0	0	0	-0.00090219	-0.0020792	0	0	-0.00108995	0	0	0	-0.00021698	-0.00011337	0.000066	0.00033951	-0.00123351	-0.00103262
0.22099988	0	0	0	0	0	0	0	0	0	0	0	0	0	0	0	0	0	0	0	0	0	0	0	0	0	0	0	0	0	0	0	0	0	0	0	0	-0.00141804	-0.00078056	0.0058608	0.00648995	-0.0025657	0.0056155	0.00032857	-0.0010454	0.00207003	-0.00418187	0	-0.00444846	0	0	0	0	0	0	0	0	0	0	-0.00087694	-0.00208406	0	0	-0.00105366	0	0	0	-0.00021063	-0.00010677	0.00008412	0.00035162	-0.00121748	-0.00101589
0.22394654	0	0	0	0	0	0	0	0	0	0	0	0	0	0	0	0	0	0	0	0	0	0	0	0	0	0	0	0	0	0	0	0	0	0	0	0	-0.00139109	-0.0007554	0.00587157	0.0064872	-0.00255447	0.00561304	0.00032902	-0.00103421	0.0020865	-0.00419191	0	-0.00446779	0	0	0	0	0	0	0	0	0	0	-0.00085199	-0.00208917	0	0	-0.00101875	0	0	0	-0.00020426	-0.00010017	0.00010169	0.0003636	-0.00120163	-0.00099992
0.22689321	0	0	0	0	0	0	0	0	0	0	0	0	0	0	0	0	0	0	0	0	0	0	0	0	0	0	0	0	0	0	0	0	0	0	0	0	-0.0013622	-0.00072905	0.00588214	0.00648471	-0.00254119	0.00561069	0.00033096	-0.00102152	0.00210277	-0.00420174	0	-0.00448679	0	0	0	0	0	0	0	0	0	0	-0.00082742	-0.00209455	0	0	-0.00098534	0	0	0	-0.00019788	-0.00009359	0.00011865	0.00037544	-0.001186	-0.00098543
0.22983987	0	0	0	0	0	0	0	0	0	0	0	0	0	0	0	0	0	0	0	0	0	0	0	0	0	0	0	0	0	0	0	0	0	0	0	0	-0.00133102	-0.00070109	0.00589266	0.00648271	-0.00252539	0.00560859	0.00033482	-0.00100696	0.0021189	-0.00421136	0	-0.0045055	0	0	0	0	0	0	0	0	0	0	-0.00080345	-0.00210041	0	0	-0.00095408	0	0	0	-0.0001915	-0.00008705	0.00013472	0.00038709	-0.00117074	-0.00097258
0.23278654	0	0	0	0	0	0	0	0	0	0	0	0	0	0	0	0	0	0	0	0	0	0	0	0	0	0	0	0	0	0	0	0	0	0	0	0	-0.00129748	-0.00067137	0.00590311	0.0064813	-0.00250693	0.00560679	0.00034075	-0.00099043	0.00213502	-0.0042208	0	-0.00452397	0	0	0	0	0	0	0	0	0	0	-0.00078026	-0.00210694	0	0	-0.00092531	0	0	0	-0.00018514	-0.00008054	0.00014967	0.00039855	-0.00115599	-0.00096139
0.2357332	0	0	0	0	0	0	0	0	0	0	0	0	0	0	0	0	0	0	0	0	0	0	0	0	0	0	0	0	0	0	0	0	0	0	0	0	-0.00126183	-0.00064002	0.00591343	0.00648051	-0.00248595	0.00560527	0.00034865	-0.00097203	0.00215121	-0.00423006	0	-0.00454221	0	0	0	0	0	0	0	0	0	0	-0.00075801	-0.00211424	0	0	-0.00089913	0	0	0	-0.00017879	-0.00007409	0.0001633	0.00040982	-0.00114186	-0.00095247
0.23867987	0	0	0	0	0	0	0	0	0	0	0	0	0	0	0	0	0	0	0	0	0	0	0	0	0	0	0	0	0	0	0	0	0	0	0	0	-0.0012245	-0.00060731	0.00592354	0.00648029	-0.00246278	0.00560397	0.00035834	-0.00095204	0.00216746	-0.00423915	0	-0.00456014	0	0	0	0	0	0	0	0	0	0	-0.00073687	-0.00212232	0	0	-0.00087554	0	0	0	-0.00017246	-0.0000677	0.00017546	0.00042089	-0.00112841	-0.00094628
0.24162653	0	0	0	0	0	0	0	0	0	0	0	0	0	0	0	0	0	0	0	0	0	0	0	0	0	0	0	0	0	0	0	0	0	0	0	0	-0.00118601	-0.00057362	0.00593332	0.00648062	-0.00243778	0.00560289	0.00036955	-0.00093076	0.00218374	-0.00424887	0	-0.00457765	0	0	0	0	0	0	0	0	0	0	-0.00071698	-0.00213116	0	0	-0.00085451	0	0	0	-0.00016619	-0.00006142	0.00018602	0.00043174	-0.00111574	-0.00094312
0.24457319	0	0	0	0	0	0	0	0	0	0	0	0	0	0	0	0	0	0	0	0	0	0	0	0	0	0	0	0	0	0	0	0	0	0	0	0	-0.00114691	-0.00053936	0.00594271	0.00648147	-0.00241139	0.005602	0.00038206	-0.00090854	0.00219996	-0.00425831	0	-0.00459458	0	0	0	0	0	0	0	0	0	0	-0.00069856	-0.0021407	0	0	-0.00083604	0	0	0	-0.00016001	-0.00005528	0.00019482	0.0004423	-0.00110392	-0.00094322
0.24751986	0	0	0	0	0	0	0	0	0	0	0	0	0	0	0	0	0	0	0	0	0	0	0	0	0	0	0	0	0	0	0	0	0	0	0	0	-0.00110779	-0.00050496	0.00595162	0.00648286	-0.00238404	0.00560133	0.00039563	-0.0008857	0.00221601	-0.00428025	0	-0.00461076	0	0	0	0	0	0	0	0	0	0	-0.0006818	-0.00215087	0	0	-0.00082015	0	0	0	-0.00015396	-0.00004933	0.00020173	0.00045251	-0.00109305	-0.00094673
0.25046652	0	0	0	0	0	0	0	0	0	0	0	0	0	0	0	0	0	0	0	0	0	0	0	0	0	0	0	0	0	0	0	0	0	0	0	0	-0.00106779	-0.0004697	0.00595999	0.00648477	-0.00235618	0.00560087	0.00041001	-0.00086261	0.00223177	-0.00430165	0	-0.00462604	0	0	0	0	0	0	0	0	0	0	-0.00066692	-0.00216158	0	0	-0.00080686	0	0	0	-0.0001481	-0.00004362	0.00020663	0.0004623	-0.00108324	-0.00095366
0.25341319	0	0	0	0	0	0	0	0	0	0	0	0	0	0	0	0	0	0	0	0	0	0	0	0	0	0	0	0	0	0	0	0	0	0	0	0	-0.00103005	-0.00043583	0.00596777	0.00648722	-0.00232829	0.00560066	0.00042495	-0.00083961	0.0022471	-0.00432214	0	-0.00464022	0	0	0	0	0	0	0	0	0	0	-0.00065409	-0.00217273	0	0	-0.00079615	0	0	0	-0.00014248	-0.00003821	0.00020943	0.00047157	-0.00107459	-0.00096386
0.25635986	0	0	0	0	0	0	0	0	0	0	0	0	0	0	0	0	0	0	0	0	0	0	0	0	0	0	0	0	0	0	0	0	0	0	0	0	-0.000994	-0.00040839	0.00597492	0.0064902	-0.0023008	0.00560069	0.00044021	-0.00081704	0.00226189	-0.00434155	0	-0.0046532	0	0	0	0	0	0	0	0	0	0	-0.00064346	-0.00218423	0	0	-0.00078799	0	0	0	-0.00013714	-0.00003315	0.00021009	0.00048026	-0.00106721	-0.00097705
0.25930652	0	0	0	0	0	0	0	0	0	0	0	0	0	0	0	0	0	0	0	0	0	0	0	0	0	0	0	0	0	0	0	0	0	0	0	0	-0.00096004	-0.00037317	0.0059814	0.0064937	-0.00227407	0.00560096	0.00045558	-0.00079518	0.00227606	-0.00435975	0	-0.00466489	0	0	0	0	0	0	0	0	0	0	-0.00063512	-0.00219604	0	0	-0.00078227	0	0	0	-0.00013211	-0.00002845	0.00020857	0.00048834	-0.0010612	-0.0009928
0.26225318	0	0	0	0	0	0	0	0	0	0	0	0	0	0	0	0	0	0	0	0	0	0	0	0	0	0	0	0	0	0	0	0	0	0	0	0	-0.00092844	-0.00034404	0.00598719	0.00649773	-0.00224838	0.00560144	0.00047084	-0.0007742	0.00228965	-0.00437676	0	-0.00467531	0	0	0	0	0	0	0	0	0	0	-0.00062912	-0.00220816	0	0	-0.00077881	0	0	0	-0.00012739	-0.00002412	0.00020484	0.00049584	-0.0010567	-0.00101268
0.26519985	0	0	0	0	0	0	0	0	0	0	0	0	0	0	0	0	0	0	0	0	0	0	0	0	0	0	0	0	0	0	0	0	0	0	0	0	-0.00090004	-0.00031661	0.00599225	0.00650229	-0.00222381	0.00560204	0.00048588	-0.00075419	0.00230283	-0.00439276	0	-0.00468453	0	0	0	0	0	0	0	0	0	0	-0.00062546	-0.00222076	0	0	-0.00077733	0	0	0	-0.00012291	-0.0000201	0.00019879	0.00050284	-0.00105386	-0.00103609
0.26814651	0	0	0	0	0	0	0	0	0	0	0	0	0	0	0	0	0	0	0	0	0	0	0	0	0	0	0	0	0	0	0	0	0	0	0	0	-0.00087293	-0.00029058	0.00599656	0.00650745	-0.00220016	0.00560264	0.00050071	-0.00073497	0.00231606	-0.00440817	0	-0.00469275	0	0	0	0	0	0	0	0	0	0	-0.00062418	-0.00223424	0	0	-0.00077743	0	0	0	-0.00011853	-0.0000163	0.0001901	0.00050961	-0.00105291	-0.00106364
0.27109318	0	0	0	0	0	0	0	0	0	0	0	0	0	0	0	0	0	0	0	0	0	0	0	0	0	0	0	0	0	0	0	0	0	0	0	0	-0.00084682	-0.00026488	0.00600022	0.00651347	-0.00217647	0.0056032	0.00051588	-0.00071577	0.00233008	-0.0044237	0	-0.00470019	0	0	0	0	0	0	0	0	0	0	-0.0006254	-0.00224936	0	0	-0.00077885	0	0	0	-0.00011398	-0.00001248	0.00017805	0.00051654	-0.00105414	-0.00109679
0.27403985	0	0	0	0	0	0	0	0	0	0	0	0	0	0	0	0	0	0	0	0	0	0	0	0	0	0	0	0	0	0	0	0	0	0	0	0	-0.0008125	-0.00023048	0.0060056	0.00652345	-0.00214332	0.0056056	0.00053922	-0.00068867	0.00234763	-0.00444176	0	-0.00470748	0	0	0	0	0	0	0	0	0	0	-0.00063071	-0.00226991	0	0	-0.00078598	0	0	0	-0.00010843	-0.00000795	0.00015835	0.00052451	-0.00105794	-0.00114385
0.27698651	0	0	0	0	0	0	0	0	0	0	0	0	0	0	0	0	0	0	0	0	0	0	0	0	0	0	0	0	0	0	0	0	0	0	0	0	-0.00076584	-0.00018379	0.00601384	0.00653861	-0.00209636	0.00561087	0.00057461	-0.00064989	0.00236944	-0.00446223	0	-0.00471355	0	0	0	0	0	0	0	0	0	0	-0.00064077	-0.00229685	0	0	-0.00079957	0	0	0	-0.00010141	-0.00000231	0.00012881	0.00053388	-0.00106413	-0.00120675
0.27993317	0	0	0	0	0	0	0	0	0	0	0	0	0	0	0	0	0	0	0	0	0	0	0	0	0	0	0	0	0	0	0	0	0	0	0	0	-0.00071316	-0.0001313	0.00602342	0.00655644	-0.00204207	0.00561778	0.00061683	-0.00060477	0.00239302	-0.00448199	0	-0.00471637	0	0	0	0	0	0	0	0	0	0	-0.00065404	-0.00232659	0	0	-0.00081461	0	0	0	-0.00009333	0.00000411	0.0000924	0.00054417	-0.00107212	-0.00127678
0.28287984	0	0	0	0	0	0	0	0	0	0	0	0	0	0	0	0	0	0	0	0	0	0	0	0	0	0	0	0	0	0	0	0	0	0	0	0	-0.00065743	-0.00007688	0.00603352	0.00657538	-0.00198418	0.00562564	0.00066285	-0.00055635	0.00241682	-0.00449925	0	-0.0047149	0	0	0	0	0	0	0	0	0	0	-0.00066923	-0.00235679	0	0	-0.00082839	0	0	0	-0.00008449	0.00001109	0.00005143	0.00055504	-0.00108147	-0.00134821
0.28582651	0	0	0	0	0	0	0	0	0	0	0	0	0	0	0	0	0	0	0	0	0	0	0	0	0	0	0	0	0	0	0	0	0	0	0	0	-0.00060202	-0.00002301	0.00604367	0.00659436	-0.00192517	0.00563398	0.000713	-0.00050673	0.00243977	-0.00451307	0	-0.00470888	0	0	0	0	0	0	0	0	0	0	-0.00068523	-0.00238591	0	0	-0.00083961	0	0	0	-0.00007515	0.00001846	0.00000791	0.0005662	-0.00109186	-0.00141729
0.28877317	0	0	0	0	0	0	0	0	0	0	0	0	0	0	0	0	0	0	0	0	0	0	0	0	0	0	0	0	0	0	0	0	0	0	0	0	-0.00054291	0.00002882	0.00605362	0.0066127	-0.00186657	0.0056425	0.00076039	-0.000407	0.00246124	-0.00452322	0	-0.0046986	0	0	0	0	0	0	0	0	0	0	-0.00070113	-0.002413	0	0	-0.00084788	0	0	0	-0.00006556	0.00002604	-0.0000365	0.00057743	-0.00110287	-0.00148172
0.29171983	0	0	0	0	0	0	0	0	0	0	0	0	0	0	0	0	0	0	0	0	0	0	0	0	0	0	0	0	0	0	0	0	0	0	0	0	-0.00049159	0.00008176	0.0060633	0.00662999	-0.00180917	0.00565104	0.00080716	-0.00035695	0.00248093	-0.0045299	0	-0.00468473	0	0	0	0	0	0	0	0	0	0	-0.00071617	-0.00243759	0	0	-0.00085328	0	0	0	-0.0000559	0.00003372	-0.00008048	0.00058858	-0.00111398	-0.00153192
0.2946665	0	0	0	0	0	0	0	0	0	0	0	0	0	0	0	0	0	0	0	0	0	0	0	0	0	0	0	0	0	0	0	0	0	0	0	0	-0.00043977	0.0001291	0.00607274	0.00664603	-0.00175326	0.00565949	0.00085291	-0.00030832	0.00249879	-0.00453362	0	-0.00466805	0	0	0	0	0	0	0	0	0	0	-0.00072975	-0.0024595	0	0	-0.0008561	0	0	0	-0.00004629	0.00004143	-0.000123	0.00059958	-0.00112457	-0.00157673
0.29761317	0	0	0	0	0	0	0	0	0	0	0	0	0	0	0	0	0	0	0	0	0	0	0	0	0	0	0	0	0	0	0	0	0	0	0	0	-0.00038928	0.00017187	0.00608203	0.00666068	-0.00169887	0.0056678	0.00089749	-0.00026108	0.00251488	-0.004535	0	-0.00464938	0	0	0	0	0	0	0	0	0	0	-0.00074143	-0.00247876	0	0	-0.00085661	0	0	0	-0.0000368	0.00004914	-0.00016336	0.00061043	-0.001134	-0.00161721
0.30055983	0	0	0	0	0	0	0	0	0	0	0	0	0	0	0	0	0	0	0	0	0	0	0	0	0	0	0	0	0	0	0	0	0	0	0	0	-0.0003398	0.00021623	0.00609128	0.0066739	-0.00164587	0.00567593	0.00094084	-0.00021519	0.00252937	-0.00453468	0	-0.00462945	0	0	0	0	0	0	0	0	0	0	-0.00075085	-0.0024955	0	0	-0.00085501	0	0	0	-0.00002747	0.00005684	-0.00020104	0.00062116	-0.00114171	-0.00165345
0.30350649	0	0	0	0	0	0	0	0	0	0	0	0	0	0	0	0	0	0	0	0	0	0	0	0	0	0	0	0	0	0	0	0	0	0	0	0	-0.00029108	0.00025872	0.00610057	0.00668562	-0.00156402	0.00568382	0.00098293	-0.00017201	0.00254246	-0.00453322	0	-0.00460888	0	0	0	0	0	0	0	0	0	0	-0.00075778	-0.00250989	0	0	-0.00085144	0	0	0	-0.00001828	0.00006454	-0.00023573	0.00063183	-0.00114734	-0.00168566
0.30645316	0	0	0	0	0	0	0	0	0	0	0	0	0	0	0	0	0	0	0	0	0	0	0	0	0	0	0	0	0	0	0	0	0	0	0	0	-0.00024291	0.00029747	0.00610993	0.00669583	-0.0015143	0.00569139	0.00102367	-0.00012875	0.00255432	-0.00453113	0	-0.00458817	0	0	0	0	0	0	0	0	0	0	-0.0007621	-0.0025221	0	0	-0.00084595	0	0	0	-0.00000925	0.00007225	-0.0002672	0.0006425	-0.00115039	-0.00171406
0.30939983	0	0	0	0	0	0	0	0	0	0	0	0	0	0	0	0	0	0	0	0	0	0	0	0	0	0	0	0	0	0	0	0	0	0	0	0	-0.00019528	0.00033888	0.00611937	0.00670448	-0.00146602	0.00569857	0.00106292	-0.00008675	0.00256513	-0.0045288	0	-0.00456771	0	0	0	0	0	0	0	0	0	0	-0.00076379	-0.00253231	0	0	-0.00083859	0	0	0	-0.00000037	0.00007995	-0.00029532	0.00065321	-0.00115075	-0.00173886
0.31234649	0	0	0	0	0	0	0	0	0	0	0	0	0	0	0	0	0	0	0	0	0	0	0	0	0	0	0	0	0	0	0	0	0	0	0	0	-0.00014855	0.00037969	0.00612884	0.00671156	-0.00141932	0.00570524	0.00110044	-0.00004616	0.00257502	-0.00452653	0	-0.0045478	0	0	0	0	0	0	0	0	0	0	-0.00076289	-0.00254068	0	0	-0.00082937	0	0	0	0.00000836	0.00008764	-0.00032005	0.00066397	-0.00114833	-0.00176025
0.31529315	0	0	0	0	0	0	0	0	0	0	0	0	0	0	0	0	0	0	0	0	0	0	0	0	0	0	0	0	0	0	0	0	0	0	0	0	-0.00010229	0.0004199	0.00613827	0.00671704	-0.00137273	0.0057113	0.00113599	-0.00000507	0.00258408	-0.00452453	0	-0.00452865	0	0	0	0	0	0	0	0	0	0	-0.00075954	-0.00254736	0	0	-0.00081834	0	0	0	0.00001692	0.00009527	-0.00034136	0.00067479	-0.00114311	-0.0017784
0.31823982	0	0	0	0	0	0	0	0	0	0	0	0	0	0	0	0	0	0	0	0	0	0	0	0	0	0	0	0	0	0	0	0	0	0	0	0	-0.00005714	0.00046235	0.00614756	0.00672093	-0.00132967	0.00571663	0.00116926	0.00003214	0.00259241	-0.00452297	0	-0.00451047	0	0	0	0	0	0	0	0	0	0	-0.00075392	-0.00255247	0	0	-0.00080555	0	0	0	0.00002528	0.00010282	-0.00035927	0.00068561	-0.00113515	-0.00179345
0.32118648	0	0	0	0	0	0	0	0	0	0	0	0	0	0	0	0	0	0	0	0	0	0	0	0	0	0	0	0	0	0	0	0	0	0	0	0	-0.00001345	0.0005015	0.00615658	0.00672325	-0.00128902	0.00572114	0.00119626	0.00006745	0.00260004	-0.00452195	0	-0.00449342	0	0	0	0	0	0	0	0	0	0	-0.00074625	-0.00255614	0	0	-0.00079113	0	0	0	0.0000334	0.00011022	-0.00037378	0.00069639	-0.00112452	-0.00180551
0.32413315	0	0	0	0	0	0	0	0	0	0	0	0	0	0	0	0	0	0	0	0	0	0	0	0	0	0	0	0	0	0	0	0	0	0	0	0	0.00002923	0.00053928	0.0061652	0.00672402	-0.00125114	0.00572474	0.00122371	0.00009995	0.00260704	-0.00452154	0	-0.00447767	0	0	0	0	0	0	0	0	0	0	-0.00073677	-0.00255848	0	0	-0.00077519	0	0	0	0.00004122	0.0001174	-0.00038494	0.00070704	-0.00111135	-0.0018147
0.32707982	0	0	0	0	0	0	0	0	0	0	0	0	0	0	0	0	0	0	0	0	0	0	0	0	0	0	0	0	0	0	0	0	0	0	0	0	0.00007047	0.00057536	0.0061733	0.00672331	-0.00121637	0.00572733	0.00124798	0.00012958	0.00261344	-0.00452182	0	-0.0044634	0	0	0	0	0	0	0	0	0	0	-0.00072575	-0.00255961	0	0	-0.00075789	0	0	0	0.0000487	0.0001243	-0.0003928	0.00071747	-0.00109579	-0.0018211
0.33002648	0	0	0	0	0	0	0	0	0	0	0	0	0	0	0	0	0	0	0	0	0	0	0	0	0	0	0	0	0	0	0	0	0	0	0	0	0.00010747	0.00060941	0.00618074	0.00672118	-0.00118505	0.00572885	0.00126879	0.00015604	0.0026193	-0.00452282	0	-0.00445076	0	0	0	0	0	0	0	0	0	0	-0.00071342	-0.00255965	0	0	-0.0007394	0	0	0	0.00005578	0.00013085	-0.00039739	0.00072759	-0.00107796	-0.00182478
0.33297314	0	0	0	0	0	0	0	0	0	0	0	0	0	0	0	0	0	0	0	0	0	0	0	0	0	0	0	0	0	0	0	0	0	0	0	0	0.00014145	0.00064106	0.0061874	0.00671773	-0.00115746	0.00572926	0.00128589	0.00017906	0.00262468	-0.0045246	0	-0.00443991	0	0	0	0	0	0	0	0	0	0	-0.00070004	-0.0025587	0	0	-0.00071988	0	0	0	0.0000624	0.00013698	-0.0003988	0.0007373	-0.00105801	-0.0018258
0.33591981	0	0	0	0	0	0	0	0	0	0	0	0	0	0	0	0	0	0	0	0	0	0	0	0	0	0	0	0	0	0	0	0	0	0	0	0	0.00017212	0.00066995	0.00619319	0.00671303	-0.00113387	0.00572852	0.00129908	0.00019839	0.00262964	-0.00452717	0	-0.00443102	0	0	0	0	0	0	0	0	0	0	-0.00068582	-0.00255686	0	0	-0.00069949	0	0	0	0.00006851	0.00014265	-0.00039708	0.00074653	-0.00103603	-0.00182424
0.33886648	0	0	0	0	0	0	0	0	0	0	0	0	0	0	0	0	0	0	0	0	0	0	0	0	0	0	0	0	0	0	0	0	0	0	0	0	0.00019919	0.00069569	0.006198	0.00670719	-0.00111448	0.00572661	0.00130821	0.00021383	0.00263423	-0.00453058	0	-0.00442424	0	0	0	0	0	0	0	0	0	0	-0.00067096	-0.00255424	0	0	-0.00067838	0	0	0	0.00007407	0.0001478	-0.0003923	0.00075519	-0.00101212	-0.00182013
0.34181314	0	0	0	0	0	0	0	0	0	0	0	0	0	0	0	0	0	0	0	0	0	0	0	0	0	0	0	0	0	0	0	0	0	0	0	0	0.00022245	0.00071796	0.00620177	0.00670031	-0.00109946	0.00572354	0.00131315	0.00022525	0.0026385	-0.00453486	0	-0.0044197	0	0	0	0	0	0	0	0	0	0	-0.00065562	-0.00255091	0	0	-0.00065671	0	0	0	0.00007904	0.00015239	-0.00038453	0.00076322	-0.00098632	-0.00181352
0.3447598	0	0	0	0	0	0	0	0	0	0	0	0	0	0	0	0	0	0	0	0	0	0	0	0	0	0	0	0	0	0	0	0	0	0	0	0	0.00024174	0.00073644	0.00620444	0.00669247	-0.00108891	0.0057193	0.00131385	0.00023254	0.00264248	-0.00454004	0	-0.00441753	0	0	0	0	0	0	0	0	0	0	-0.00063992	-0.00254697	0	0	-0.00063459	0	0	0	0.00008339	0.00015638	-0.00037384	0.00077056	-0.00095858	-0.00180443
0.34770647	0	0	0	0	0	0	0	0	0	0	0	0	0	0	0	0	0	0	0	0	0	0	0	0	0	0	0	0	0	0	0	0	0	0	0	0	0.00025695	0.00075087	0.00620595	0.00668375	-0.00108289	0.00571394	0.00131028	0.00023564	0.0026462	-0.00454613	0	-0.00441783	0	0	0	0	0	0	0	0	0	0	-0.00062396	-0.00254245	0	0	-0.00061216	0	0	0	0.00008709	0.00015977	-0.00036029	0.00077718	-0.00092887	-0.0017929
0.35065314	0	0	0	0	0	0	0	0	0	0	0	0	0	0	0	0	0	0	0	0	0	0	0	0	0	0	0	0	0	0	0	0	0	0	0	0	0.00026802	0.00076099	0.00620628	0.00667421	-0.00108141	0.00570747	0.00130248	0.00023456	0.00264962	-0.00455312	0	-0.00442066	0	0	0	0	0	0	0	0	0	0	-0.00060781	-0.00253742	0	0	-0.00058949	0	0	0	0.00009013	0.00016253	-0.00034397	0.00078304	-0.00089702	-0.00177896
0.3535998	0	0	0	0	0	0	0	0	0	0	0	0	0	0	0	0	0	0	0	0	0	0	0	0	0	0	0	0	0	0	0	0	0	0	0	0	0.00027323	0.00076664	0.0062054	0.00666392	-0.00108446	0.00569995	0.00129049	0.00022931	0.00265273	-0.00456099	0	-0.00442607	0	0	0	0	0	0	0	0	0	0	-0.00059151	-0.0025319	0	0	-0.00056669	0	0	0	0.00009249	0.00016466	-0.00032496	0.00078812	-0.0008628	-0.00176262
0.35654646	0	0	0	0	0	0	0	0	0	0	0	0	0	0	0	0	0	0	0	0	0	0	0	0	0	0	0	0	0	0	0	0	0	0	0	0	0.000276	0.00076764	0.00620329	0.00665293	-0.00109198	0.00569141	0.00127442	0.00021995	0.00265545	-0.0045697	0	-0.00443404	0	0	0	0	0	0	0	0	0	0	-0.00057509	-0.0025259	0	0	-0.00054383	0	0	0	0.00009416	0.00016616	-0.00030335	0.00079239	-0.00082591	-0.00174391
0.35949313	0	0	0	0	0	0	0	0	0	0	0	0	0	0	0	0	0	0	0	0	0	0	0	0	0	0	0	0	0	0	0	0	0	0	0	0	0.0002746	0.00076387	0.00619995	0.00664128	-0.00110393	0.00568193	0.00125437	0.00020656	0.00265771	-0.00457916	0	-0.00444454	0	0	0	0	0	0	0	0	0	0	-0.0005586	-0.00251943	0	0	-0.00052101	0	0	0	0.00009513	0.00016702	-0.00027927	0.00079585	-0.00078599	-0.00172286
0.3624398	0	0	0	0	0	0	0	0	0	0	0	0	0	0	0	0	0	0	0	0	0	0	0	0	0	0	0	0	0	0	0	0	0	0	0	0	0.00026904	0.00075763	0.00619539	0.00662902	-0.00112023	0.00567158	0.00123388	0.00018921	0.00265941	-0.00458926	0	-0.00445747	0	0	0	0	0	0	0	0	0	0	-0.00054207	-0.00251248	0	0	-0.00049833	0	0	0	0.00009539	0.00016725	-0.00025287	0.00079846	-0.00074256	-0.00169954
0.36538646	0	0	0	0	0	0	0	0	0	0	0	0	0	0	0	0	0	0	0	0	0	0	0	0	0	0	0	0	0	0	0	0	0	0	0	0	0.00025929	0.00074323	0.00618961	0.00661621	-0.00114083	0.00566044	0.00120602	0.000168	0.00266043	-0.00459986	0	-0.00447273	0	0	0	0	0	0	0	0	0	0	-0.00052556	-0.00250504	0	0	-0.00047593	0	0	0	0.00009494	0.00016685	-0.00022431	0.00080021	-0.0006951	-0.001674
0.36833312	0	0	0	0	0	0	0	0	0	0	0	0	0	0	0	0	0	0	0	0	0	0	0	0	0	0	0	0	0	0	0	0	0	0	0	0	0.00024531	0.00072569	0.00618263	0.00660292	-0.00116568	0.00564862	0.00117464	0.00014302	0.00266065	-0.00461079	0	-0.00449016	0	0	0	0	0	0	0	0	0	0	-0.00050917	-0.00249709	0	0	-0.00045396	0	0	0	0.00009374	0.0001658	-0.0001938	0.00080105	-0.00064267	-0.00164634
0.37127979	0	0	0	0	0	0	0	0	0	0	0	0	0	0	0	0	0	0	0	0	0	0	0	0	0	0	0	0	0	0	0	0	0	0	0	0	0.00022701	0.00070316	0.00617451	0.00658921	-0.00119477	0.00563623	0.00113994	0.00011436	0.00265995	-0.00462185	0	-0.00450958	0	0	0	0	0	0	0	0	0	0	-0.00049299	-0.00248862	0	0	-0.0004326	0	0	0	0.00009178	0.00016411	-0.00016158	0.00080094	-0.00058394	-0.00161667
0.37422646	0	0	0	0	0	0	0	0	0	0	0	0	0	0	0	0	0	0	0	0	0	0	0	0	0	0	0	0	0	0	0	0	0	0	0	0	0.00020378	0.00067888	0.00616527	0.00657519	-0.00122808	0.00562341	0.00110209	0.0000821	0.00265819	-0.00463279	0	-0.00453076	0	0	0	0	0	0	0	0	0	0	-0.00047717	-0.0024796	0	0	-0.00041207	0	0	0	0.00008904	0.00016175	-0.00012792	0.00079984	-0.00051657	-0.00158512
0.37717312	0	0	0	0	0	0	0	0	0	0	0	0	0	0	0	0	0	0	0	0	0	0	0	0	0	0	0	0	0	0	0	0	0	0	0	0	0.00017604	0.00064642	0.00615498	0.00656093	-0.00126562	0.00561029	0.00106132	0.00004608	0.00265524	-0.00464336	0	-0.00455341	0	0	0	0	0	0	0	0	0	0	-0.00046187	-0.00247	0	0	-0.0003926	0	0	0	0.00008549	0.00015872	-0.00009312	0.00079768	-0.00043424	-0.00155187
0.38011978	0	0	0	0	0	0	0	0	0	0	0	0	0	0	0	0	0	0	0	0	0	0	0	0	0	0	0	0	0	0	0	0	0	0	0	0	0.00014365	0.00060922	0.00614371	0.00654655	-0.00130743	0.00559704	0.00101783	0.00000689	0.00265099	-0.00465325	0	-0.00457723	0	0	0	0	0	0	0	0	0	0	-0.00044729	-0.00245979	0	0	-0.00037441	0	0	0	0.0000811	0.00015501	-0.00005751	0.00079441	-0.000469659	-0.00151709
0.38306645	0	0	0	0	0	0	0	0	0	0	0	0	0	0	0	0	0	0	0	0	0	0	0	0	0	0	0	0	0	0	0	0	0	0	0	0	0.0001066	0.00056703	0.00613154	0.00653215	-0.00135353	0.00558379	0.00097185	-0.00003568	0.00264531	-0.00466213	0	-0.00460181	0	0	0	0	0	0	0	0	0	0	-0.00043367	-0.00244894	0	0	-0.00035775	0	0	0	0.00007585	0.00015059	-0.00002146	0.00078997	-0.000505078	-0.00148099
0.38601312	0	0	0	0	0	0	0	0	0	0	0	0	0	0	0	0	0	0	0	0	0	0	0	0	0	0	0	0	0	0	0	0	0	0	0	0	0.00006432	0.00052166	0.00611853	0.00651783	-0.00140395	0.00557072	0.0009236	-0.00008154	0.0026381	-0.00466967	0	-0.00462672	0	0	0	0	0	0	0	0	0	0	-0.00042124	-0.00243742	0	0	-0.00034285	0	0	0	0.00006973	0.00014545	0.00001462	0.00078431	-0.000540497	-0.00144382
0.38895978	0	0	0	0	0	0	0	0	0	0	0	0	0	0	0	0	0	0	0	0	0	0	0	0	0	0	0	0	0	0	0	0	0	0	0	0	0.0000166	0.00046994	0.00610478	0.0065037	-0.0014587	0.00555797	0.00087335	-0.00013059	0.00262924	-0.00467548	0	-0.00465148	0	0	0	0	0	0	0	0	0	0	-0.00041027	-0.00242517	0	0	-0.00032993	0	0	0	0.00006272	0.00013959	0.00005034	0.00077738	-0.000575916	-0.00140582
0.39190644	0	0	0	0	0	0	0	0	0	0	0	0	0	0	0	0	0	0	0	0	0	0	0	0	0	0	0	0	0	0	0	0	0	0	0	0	-0.00003676	0.00041352	0.00609035	0.00648984	-0.00151777	0.00554568	0.00082135	-0.0001827	0.00261865	-0.00467921	0	-0.00467559	0	0	0	0	0	0	0	0	0	0	-0.00040101	-0.00241214	0	0	-0.00031917	0	0	0	0.00005483	0.00013299	0.00008528	0.00076913	-0.000611335	-0.00136318
0.39485311	0	0	0	0	0	0	0	0	0	0	0	0	0	0	0	0	0	0	0	0	0	0	0	0	0	0	0	0	0	0	0	0	0	0	0	0	-0.00009593	0.00035256	0.00607533	0.00647633	-0.00158131	0.00553398	0.00076789	-0.00023774	0.00260623	-0.00468048	0	-0.00469848	0	0	0	0	0	0	0	0	0	0	-0.00039372	-0.00239828	0	0	-0.00031075	0	0	0	0.00004606	0.00012567	0.00011903	0.00075954	-0.000646754	-0.00131865
0.39779978	0	0	0	0	0	0	0	0	0	0	0	0	0	0	0	0	0	0	0	0	0	0	0	0	0	0	0	0	0	0	0	0	0	0	0	0	-0.00016099	0.00028728	0.00605977	0.00646321	-0.00166826	0.00552299	0.00071329	-0.00029553	0.00259189	-0.00467893	0	-0.00471962	0	0	0	0	0	0	0	0	0	0	-0.00038864	-0.0023835	0	0	-0.00030478	0	0	0	0.00003642	0.00011762	0.00015121	0.00074857	-0.000682173	-0.00127376
0.40074644	0	0	0	0	0	0	0	0	0	0	0	0	0	0	0	0	0	0	0	0	0	0	0	0	0	0	0	0	0	0	0	0	0	0	0	0	-0.000231	0.00021656	0.00604372	0.00645051	-0.00173991	0.00551279	0.00065786	-0.00035584	0.00257557	-0.00467421	0	-0.00473844	0	0	0	0	0	0	0	0	0	0	-0.00038597	-0.00236773	0	0	-0.00030133	0	0	0	0.00002595	0.00010886	0.00018146	0.00073623	-0.000717592	-0.00122904
0.4036931	0	0	0	0	0	0	0	0	0	0	0	0	0	0	0	0	0	0	0	0	0	0	0	0	0	0	0	0	0	0	0	0	0	0	0	0	-0.00030767	0.00014176	0.00602723	0.00643823	-0.00181519	0.00550347	0.00060181	-0.00041841	0.00255719	-0.00466601	0	-0.00475439	0	0	0	0	0	0	0	0	0	0	-0.00038588	-0.00235086	0	0	-0.0003004	0	0	0	0.00001468	0.00009941	0.00020947	0.00072253	-0.000753011	-0.00118465
0.40663977	0	0	0	0	0	0	0	0	0	0	0	0	0	0	0	0	0	0	0	0	0	0	0	0	0	0	0	0	0	0	0	0	0	0	0	0	-0.00038996	0.00006534	0.0060103	0.00642634	-0.00189375	0.00549506	0.0005455	-0.00048336	0.0025367	-0.00465402	0	-0.00476694	0	0	0	0	0	0	0	0	0	0	-0.00038849	-0.0023328	0	0	-0.00030193	0	0	0	0.00000268	0.00008931	0.00023497	0.00070749	-0.00078843	-0.00114085
0.40958644	0	0	0	0	0	0	0	0	0	0	0	0	0	0	0	0	0	0	0	0	0	0	0	0	0	0	0	0	0	0	0	0	0	0	0	0	-0.00047758	-0.00001424	0.00599294	0.00641477	-0.00197518	0.00548757	0.0004894	-0.00058135	0.00251404	-0.00463799	0	-0.0047756	0	0	0	0	0	0	0	0	0	0	-0.00039388	-0.00231342	0	0	-0.00030577	0	0	0	-0.00000999	0.00007861	0.00025772	0.00069117	-0.00084318	-0.00109782
0.4125331	0	0	0	0	0	0	0	0	0	0	0	0	0	0	0	0	0	0	0	0	0	0	0	0	0	0	0	0	0	0	0	0	0	0	0	0	-0.00057215	-0.00009664	0.00597514	0.00640344	-0.00205898	0.00548099	0.00043382	-0.00064837	0.00248921	-0.0046177	0	-0.00477992	0	0	0	0	0	0	0	0	0	0	-0.00040208	-0.00229262	0	0	-0.00031167	0	0	0	-0.00002324	0.00006735	0.00027755	0.00067365	-0.00088401	-0.00105573
0.41547976	0	0	0	0	0	0	0	0	0	0	0	0	0	0	0	0	0	0	0	0	0	0	0	0	0	0	0	0	0	0	0	0	0	0	0	0	-0.00066845	-0.00018123	0.00595689	0.00639224	-0.00214455	0.00547531	0.00037908	-0.00071633	0.00246218	-0.004593	0	-0.00477949	0	0	0	0	0	0	0	0	0	0	-0.00041305	-0.00227029	0	0	-0.0003193	0	0	0	-0.00003696	0.00005563	0.00029434	0.00065503	-0.00091475	-0.00101468
0.41842643	0	0	0	0	0	0	0	0	0	0	0	0	0	0	0	0	0	0	0	0	0	0	0	0	0	0	0	0	0	0	0	0	0	0	0	0	-0.00076882	-0.00026825	0.00593818	0.00638107	-0.00223128	0.00547047	0.00032547	-0.00078483	0.00243299	-0.00456376	0	-0.00477401	0	0	0	0	0	0	0	0	0	0	-0.00042668	-0.00224633	0	0	-0.00032827	0	0	0	-0.00005105	0.00004351	0.00030801	0.00063543	-0.00093815	-0.00097473
0.4213731	0	0	0	0	0	0	0	0	0	0	0	0	0	0	0	0	0	0	0	0	0	0	0	0	0	0	0	0	0	0	0	0	0	0	0	0	-0.00087148	-0.0003569	0.005919	0.00636978	-0.0023185	0.00546642	0.00027327	-0.00085344	0.00240165	-0.00452995	0	-0.00476323	0	0	0	0	0	0	0	0	0	0	-0.00044285	-0.00222066	0	0	-0.00033808	0	0	0	-0.00006537	0.00003109	0.00031856	0.000615	-0.00095634	-0.00093672
0.42431976	0	0	0	0	0	0	0	0	0	0	0	0	0	0	0	0	0	0	0	0	0	0	0	0	0	0	0	0	0	0	0	0	0	0	0	0	-0.00097759	-0.00044677	0.00589936	0.00635826	-0.00240555	0.00546312	0.00022272	-0.00092178	0.00236824	-0.00449156	0	-0.00474698	0	0	0	0	0	0	0	0	0	0	-0.00046133	-0.0021932	0	0	-0.00034815	0	0	0	-0.00007979	0.00001847	0.00032601	0.0005939	-0.00097084	-0.0009
0.42726642	0	0	0	0	0	0	0	0	0	0	0	0	0	0	0	0	0	0	0	0	0	0	0	0	0	0	0	0	0	0	0	0	0	0	0	0	-0.00108463	-0.00053613	0.00587928	0.00634639	-0.00249177	0.00546051	0.00017401	-0.00098946	0.00233282	-0.00444866	0	-0.00472519	0	0	0	0	0	0	0	0	0	0	-0.0004819	-0.0021639	0	0	-0.00035784	0	0	0	-0.00009418	0.00000577	0.00033046	0.0005723	-0.00098281	-0.00086305
0.43021309	0	0	0	0	0	0	0	0	0	0	0	0	0	0	0	0	0	0	0	0	0	0	0	0	0	0	0	0	0	0	0	0	0	0	0	0	-0.00119229	-0.00062805	0.00585882	0.00633406	-0.00257658	0.00545853	0.00012729	-0.00105614	0.00229551	-0.00440135	0	-0.00469786	0	0	0	0	0	0	0	0	0	0	-0.00050428	-0.00213272	0	0	-0.00036644	0	0	0	-0.00010838	-0.0000069	0.00033204	0.00055039	-0.0009931	-0.0008272
0.43315975	0	0	0	0	0	0	0	0	0	0	0	0	0	0	0	0	0	0	0	0	0	0	0	0	0	0	0	0	0	0	0	0	0	0	0	0	-0.0013022	-0.00071863	0.00583802	0.0063212	-0.00265947	0.00545715	0.00008265	-0.00112154	0.00225639	-0.00434977	0	-0.00466504	0	0	0	0	0	0	0	0	0	0	-0.00052819	-0.00209966	0	0	-0.00037317	0	0	0	-0.00012228	-0.00001945	0.00033089	0.00052835	-0.00100231	-0.00079256
0.43610642	0	0	0	0	0	0	0	0	0	0	0	0	0	0	0	0	0	0	0	0	0	0	0	0	0	0	0	0	0	0	0	0	0	0	0	0	-0.00140733	-0.00080901	0.005817	0.00630774	-0.00273997	0.00545635	0.00004015	-0.00118541	0.00221561	-0.00429411	0	-0.00462688	0	0	0	0	0	0	0	0	0	0	-0.00055332	-0.00206472	0	0	-0.00037722	0	0	0	-0.00013573	-0.00003176	0.00032721	0.00050636	-0.00101088	-0.00075924
0.43905308	0	0	0	0	0	0	0	0	0	0	0	0	0	0	0	0	0	0	0	0	0	0	0	0	0	0	0	0	0	0	0	0	0	0	0	0	-0.00151113	-0.00089887	0.00579589	0.00629365	-0.00281771	0.00545612	-0.00000017	-0.00124753	0.00217331	-0.00426846	0	-0.00458357	0	0	0	0	0	0	0	0	0	0	-0.00057936	-0.00202794	0	0	-0.00037772	0	0	0	-0.00014861	-0.00004372	0.00032121	0.0004846	-0.00101908	-0.00072715
0.44199975	0	0	0	0	0	0	0	0	0	0	0	0	0	0	0	0	0	0	0	0	0	0	0	0	0	0	0	0	0	0	0	0	0	0	0	0	-0.00161357	-0.00098803	0.00577488	0.00627896	-0.00289234	0.00545647	-0.00003832	-0.00130773	0.00212965	-0.0042488	0	-0.00453537	0	0	0	0	0	0	0	0	0	0	-0.000606	-0.00198939	0	0	-0.0003738	0	0	0	-0.0001608	-0.00005523	0.00031315	0.00046325	-0.00102703	-0.00069607
0.44494641	0	0	0	0	0	0	0	0	0	0	0	0	0	0	0	0	0	0	0	0	0	0	0	0	0	0	0	0	0	0	0	0	0	0	0	0	-0.00171349	-0.00107596	0.00575418	0.00626373	-0.00296361	0.00545745	-0.00007428	-0.00136583	0.00208481	-0.0042286	0	-0.0044826	0	0	0	0	0	0	0	0	0	0	-0.0006329	-0.00194918	0	0	-0.00036457	0	0	0	-0.00017219	-0.00006618	0.00030326	0.00044246	-0.00103489	-0.00066573
0.44789308	0	0	0	0	0	0	0	0	0	0	0	0	0	0	0	0	0	0	0	0	0	0	0	0	0	0	0	0	0	0	0	0	0	0	0	0	-0.0018105	-0.00116255	0.00573408	0.00624806	-0.00303132	0.00545912	-0.00010805	-0.0014217	0.00203899	-0.00420778	0	-0.00442562	0	0	0	0	0	0	0	0	0	0	-0.00065977	-0.00190741	0	0	-0.00034922	0	0	0	-0.00018268	-0.00007651	0.00029182	0.0004224	-0.00104262	-0.00063453
0.45083974	0	0	0	0	0	0	0	0	0	0	0	0	0	0	0	0	0	0	0	0	0	0	0	0	0	0	0	0	0	0	0	0	0	0	0	0	-0.00190377	-0.00124789	0.00571489	0.00623211	-0.00309529	0.00546156	-0.00013964	-0.00147521	0.00199238	-0.00418614	0	-0.00436485	0	0	0	0	0	0	0	0	0	0	-0.00068631	-0.00186427	0	0	-0.00032694	0	0	0	-0.0001922	-0.00008611	0.00027913	0.00040319	-0.00105018	-0.00060282
0.45378641	0	0	0	0	0	0	0	0	0	0	0	0	0	0	0	0	0	0	0	0	0	0	0	0	0	0	0	0	0	0	0	0	0	0	0	0	-0.00203448	-0.00136834	0.00569698	0.00621608	-0.00315539	0.00546488	-0.00016903	-0.00152621	0.00194522	-0.00416349	0	-0.00432096	0	0	0	0	0	0	0	0	0	0	-0.00071222	-0.00181993	0	0	-0.00029707	0	0	0	-0.00020067	-0.00009493	0.0002655	0.00038497	-0.00105747	-0.00057132
0.45673307	0	0	0	0	0	0	0	0	0	0	0	0	0	0	0	0	0	0	0	0	0	0	0	0	0	0	0	0	0	0	0	0	0	0	0	0	-0.00211927	-0.00144848	0.00568074	0.00620024	-0.0032025	0.00546918	-0.00019615	-0.00157455	0.00189776	-0.00413977	0	-0.00429999	0	0	0	0	0	0	0	0	0	0	-0.00073723	-0.00177464	0	0	-0.00025904	0	0	0	-0.00020803	-0.00010289	0.00025125	0.00036784	-0.00106438	-0.00053834
0.45967974	0	0	0	0	0	0	0	0	0	0	0	0	0	0	0	0	0	0	0	0	0	0	0	0	0	0	0	0	0	0	0	0	0	0	0	0	-0.00219865	-0.00152531	0.00566662	0.00618486	-0.00322756	0.00547459	-0.00022096	-0.00162007	0.00185026	-0.00411479	0	-0.00427881	0	0	0	0	0	0	0	0	0	0	-0.00076106	-0.00172865	0	0	-0.00021255	0	0	0	-0.00021425	-0.00010996	0.00023671	0.00035189	-0.00107076	-0.00050455
0.4626264	0	0	0	0	0	0	0	0	0	0	0	0	0	0	0	0	0	0	0	0	0	0	0	0	0	0	0	0	0	0	0	0	0	0	0	0	-0.00227219	-0.0015984	0.00565505	0.0061703	-0.00325261	0.0054812	-0.00024332	-0.00166257	0.00180298	-0.0040884	0	-0.0042572	0	0	0	0	0	0	0	0	0	0	-0.0007835	-0.00168226	0	0	-0.00015754	0	0	0	-0.00021931	-0.0001161	0.00022222	0.00033718	-0.00107643	-0.00046932
0.46557307	0	0	0	0	0	0	0	0	0	0	0	0	0	0	0	0	0	0	0	0	0	0	0	0	0	0	0	0	0	0	0	0	0	0	0	0	-0.00233949	-0.0016673	0.00564645	0.0061569	-0.00327708	0.00548911	-0.00026308	-0.00170181	0.00175622	-0.00406051	0	-0.00423507	0	0	0	0	0	0	0	0	0	0	-0.00080436	-0.0016358	0	0	-0.00009432	0	0	0	-0.0002232	-0.00012129	0.0002081	0.00032376	-0.00108125	-0.00043268
0.46851973	0	0	0	0	0	0	0	0	0	0	0	0	0	0	0	0	0	0	0	0	0	0	0	0	0	0	0	0	0	0	0	0	0	0	0	0	-0.00240014	-0.00173154	0.00564123	0.00614503	-0.00330033	0.0054984	-0.00028005	-0.00173721	0.00171024	-0.00403107	0	-0.00421235	0	0	0	0	0	0	0	0	0	0	-0.00082349	-0.00158963	0	0	-0.00002362	0	0	0	-0.00022596	-0.00012555	0.00019465	0.00031162	-0.00108507	-0.00039448
0.4714664	0	0	0	0	0	0	0	0	0	0	0	0	0	0	0	0	0	0	0	0	0	0	0	0	0	0	0	0	0	0	0	0	0	0	0	0	-0.00245371	-0.00179065	0.00563969	0.00613507	-0.00332162	0.00550908	-0.00029396	-0.00176393	0.00166534	-0.00400007	0	-0.00418905	0	0	0	0	0	0	0	0	0	0	-0.00084081	-0.00154414	0	0	0.00005339	0	0	0	-0.00023407	-0.0001289	0.00018214	0.00030074	-0.00108776	-0.00035461
0.47441307	0	0	0	0	0	0	0	0	0	0	0	0	0	0	0	0	0	0	0	0	0	0	0	0	0	0	0	0	0	0	0	0	0	0	0	0	-0.0024998	-0.00184412	0.00564209	0.00612736	-0.00334016	0.00552114	-0.00030418	-0.00178809	0.0016218	-0.00396767	0	-0.00416515	0	0	0	0	0	0	0	0	0	0	-0.0008563	-0.00149977	0	0	0.00013509	0	0	0	-0.00025601	-0.0001314	0.0001708	0.00029106	-0.00108924	-0.00031302
0.47735973	0	0	0	0	0	0	0	0	0	0	0	0	0	0	0	0	0	0	0	0	0	0	0	0	0	0	0	0	0	0	0	0	0	0	0	0	-0.00253796	-0.00189145	0.00564853	0.00612218	-0.00335513	0.00553447	-0.00030862	-0.00180889	0.00157994	-0.00393406	0	-0.0041407	0	0	0	0	0	0	0	0	0	0	-0.00086994	-0.00145696	0	0	0.00021947	0	0	0	-0.00027702	-0.00014002	0.00017828	0.00028252	-0.00108943	-0.00026929
0.48030639	0	0	0	0	0	0	0	0	0	0	0	0	0	0	0	0	0	0	0	0	0	0	0	0	0	0	0	0	0	0	0	0	0	0	0	0	-0.0025678	-0.00193214	0.00565898	0.00611977	-0.00336569	0.00554893	-0.00030969	-0.00182553	0.00154008	-0.0038996	0	-0.00411589	0	0	0	0	0	0	0	0	0	0	-0.0008818	-0.00141621	0	0	0.00030417	0	0	0	-0.0002968	-0.00015185	0.00020664	0.000275	-0.00108833	-0.00022427
0.48325306	0	0	0	0	0	0	0	0	0	0	0	0	0	0	0	0	0	0	0	0	0	0	0	0	0	0	0	0	0	0	0	0	0	0	0	0	-0.00258895	-0.00196571	0.00567326	0.00612027	-0.00337106	0.00556428	-0.0003067	-0.00183726	0.00150255	-0.00386476	0	-0.00409097	0	0	0	0	0	0	0	0	0	0	-0.00089194	-0.00137802	0	0	0.00038664	0	0	0	-0.00031507	-0.00016269	0.00023592	0.00026841	-0.00108596	-0.00017779
0.48619973	0	0	0	0	0	0	0	0	0	0	0	0	0	0	0	0	0	0	0	0	0	0	0	0	0	0	0	0	0	0	0	0	0	0	0	0	-0.0026011	-0.00199171	0.00569104	0.00612372	-0.00337053	0.00558023	-0.00029908	-0.00184341	0.00146771	-0.00383018	0	-0.00406637	0	0	0	0	0	0	0	0	0	0	-0.00090048	-0.00134293	0	0	0.00046423	0	0	0	-0.00033159	-0.00017237	0.00026568	0.00025966	-0.00108241	-0.00013007
0.48914639	0	0	0	0	0	0	0	0	0	0	0	0	0	0	0	0	0	0	0	0	0	0	0	0	0	0	0	0	0	0	0	0	0	0	0	0	-0.00260406	-0.00200975	0.00571181	0.00613007	-0.0033635	0.00559647	-0.0002864	-0.00184343	0.00143592	-0.00379663	0	-0.00404261	0	0	0	0	0	0	0	0	0	0	-0.00090754	-0.00131145	0	0	0.00053441	0	0	0	-0.00034614	-0.00018079	0.00029534	0.0002515	-0.00107782	-0.0000814
0.49209306	0	0	0	0	0	0	0	0	0	0	0	0	0	0	0	0	0	0	0	0	0	0	0	0	0	0	0	0	0	0	0	0	0	0	0	0	-0.00259779	-0.0020195	0.00573496	0.00613917	-0.0033496	0.00561265	-0.00026845	-0.00183695	0.00140756	-0.00376499	0	-0.00402031	0	0	0	0	0	0	0	0	0	0	-0.00091326	-0.00128411	0	0	0.00059484	0	0	0	-0.00035854	-0.00018784	0.00032426	0.00024437	-0.00107237	-0.00003206
0.49503972	0	0	0	0	0	0	0	0	0	0	0	0	0	0	0	0	0	0	0	0	0	0	0	0	0	0	0	0	0	0	0	0	0	0	0	0	-0.00258243	-0.00202077	0.00575979	0.00615076	-0.00332867	0.00562844	-0.00024529	-0.00182383	0.00138299	-0.00373626	0	-0.00400018	0	0	0	0	0	0	0	0	0	0	-0.00091776	-0.00126138	0	0	0.00064355	0	0	0	-0.00036867	-0.0001935	0.00035167	0.0002383	-0.00106631	0.00001771
0.49798639	0	0	0	0	0	0	0	0	0	0	0	0	0	0	0	0	0	0	0	0	0	0	0	0	0	0	0	0	0	0	0	0	0	0	0	0	-0.00255838	-0.00201352	0.00578553	0.00616454	-0.00330086	0.00564354	-0.00021722	-0.00180418	0.00136255	-0.00371149	0	-0.00398295	0	0	0	0	0	0	0	0	0	0	-0.00092119	-0.00124367	0	0	0.00067895	0	0	0	-0.00037646	-0.00019776	0.00037674	0.00023325	-0.00105992	0.00006788
0.50093305	0	0	0	0	0	0	0	0	0	0	0	0	0	0	0	0	0	0	0	0	0	0	0	0	0	0	0	0	0	0	0	0	0	0	0	0	-0.00252636	-0.00199794	0.00581142	0.00618012	-0.00326668	0.00565772	-0.00018488	-0.00177846	0.00134652	-0.00369294	0	-0.00396926	0	0	0	0	0	0	0	0	0	0	-0.00092368	-0.00123127	0	0	0.00069998	0	0	0	-0.0003819	-0.00020068	0.00039861	0.00022912	-0.00105353	0.00011905
0.50387971	0	0	0	0	0	0	0	0	0	0	0	0	0	0	0	0	0	0	0	0	0	0	0	0	0	0	0	0	0	0	0	0	0	0	0	0	-0.00248744	-0.00197456	0.00583671	0.00619706	-0.00322704	0.0056708	-0.00014922	-0.00174744	0.00133507	-0.00368075	0	-0.00395962	0	0	0	0	0	0	0	0	0	0	-0.0009254	-0.00122433	0	0	0.00070609	0	0	0	-0.00038505	-0.00020236	0.00041643	0.00022579	-0.00104751	0.00017194
0.50682638	0	0	0	0	0	0	0	0	0	0	0	0	0	0	0	0	0	0	0	0	0	0	0	0	0	0	0	0	0	0	0	0	0	0	0	0	-0.00244311	-0.00194429	0.0058607	0.00621489	-0.00318329	0.00568267	-0.00011142	-0.00171231	0.00132819	-0.0036739	0	-0.00395432	0	0	0	0	0	0	0	0	0	0	-0.00092653	-0.00122279	0	0	0.00069735	0	0	0	-0.00038606	-0.00020294	0.00042947	0.00022309	-0.00104222	0.00022999
0.50977304	0	0	0	0	0	0	0	0	0	0	0	0	0	0	0	0	0	0	0	0	0	0	0	0	0	0	0	0	0	0	0	0	0	0	0	0	-0.00239532	-0.00190858	0.00588278	0.0062331	-0.00313719	0.00569331	-0.00007296	-0.00167459	0.00132566	-0.00367231	0	-0.0039533	0	0	0	0	0	0	0	0	0	0	-0.00092733	-0.0012263	0	0	0.00067454	0	0	0	-0.00038517	-0.00020262	0.00043719	0.00022086	-0.00103803	0.00030252
0.51271971	0	0	0	0	0	0	0	0	0	0	0	0	0	0	0	0	0	0	0	0	0	0	0	0	0	0	0	0	0	0	0	0	0	0	0	0	-0.00234654	-0.00186949	0.00590239	0.00625113	-0.00309096	0.00570272	-0.00003548	-0.00163626	0.00132694	-0.00367534	0	-0.00395609	0	0	0	0	0	0	0	0	0	0	-0.00092814	-0.00123416	0	0	0.00063939	0	0	0	-0.00038277	-0.00020163	0.00043935	0.00021891	-0.00103531	0.00048194
0.51566638	0	0	0	0	0	0	0	0	0	0	0	0	0	0	0	0	0	0	0	0	0	0	0	0	0	0	0	0	0	0	0	0	0	0	0	0	-0.00229983	-0.00182986	0.00591904	0.00626834	-0.00304724	0.00571097	-0.00000077	-0.00159967	0.00133105	-0.00368171	0	-0.00396176	0	0	0	0	0	0	0	0	0	0	-0.00092941	-0.00124515	0	0	0.0005949	0	0	0	-0.00037942	-0.00020033	0.00043619	0.00021704	-0.00103435	0.00047959
0.51861304	0	0	0	0	0	0	0	0	0	0	0	0	0	0	0	0	0	0	0	0	0	0	0	0	0	0	0	0	0	0	0	0	0	0	0	0	-0.0022588	-0.00179336	0.00593233	0.006284	-0.00300903	0.00571811	0.00002929	-0.00156754	0.00133652	-0.00368984	0	-0.00396885	0	0	0	0	0	0	0	0	0	0	-0.00093172	-0.00125751	0	0	0.00054563	0	0	0	-0.0003759	-0.00019915	0.00042856	0.00021501	-0.00103538	0.00047217
0.52155971	0	0	0	0	0	0	0	0	0	0	0	0	0	0	0	0	0	0	0	0	0	0	0	0	0	0	0	0	0	0	0	0	0	0	0	0	-0.00222763	-0.00176449	0.0059419	0.00629725	-0.00297956	0.00572424	0.00005276	-0.00154292	0.00134131	-0.00369824	0	-0.00397545	0	0	0	0	0	0	0	0	0	0	-0.00093578	-0.00126886	0	0	0.00049794	0	0	0	-0.00037325	-0.00019866	0.00041802	0.00021252	-0.00103849	0.00046154
0.52450637	0	0	0	0	0	0	0	0	0	0	0	0	0	0	0	0	0	0	0	0	0	0	0	0	0	0	0	0	0	0	0	0	0	0	0	0	-0.00220729	-0.00174438	0.00594776	0.00630807	-0.00295945	0.00572949	0.0000694	-0.00152645	0.00134479	-0.0037046	0	-0.00398109	0	0	0	0	0	0	0	0	0	0	-0.00094197	-0.00127859	0	0	0.00045312	0	0	0	-0.00037176	-0.00019904	0.00040484	0.00020945	-0.00104381	0.00044809
0.52745303	0	0	0	0	0	0	0	0	0	0	0	0	0	0	0	0	0	0	0	0	0	0	0	0	0	0	0	0	0	0	0	0	0	0	0	0	-0.00219544	-0.00173064	0.0059502	0.00631721	-0.00294674	0.00573401	0.00008052	-0.00151633	0.00134788	-0.00371032	0	-0.00398669	0	0	0	0	0	0	0	0	0	0	-0.00095022	-0.00128802	0	0	0.00040711	0	0	0	-0.00037092	-0.00020003	0.00038795	0.00020588	-0.00105152	0.00043057
0.5303997	0	0	0	0	0	0	0	0	0	0	0	0	0	0	0	0	0	0	0	0	0	0	0	0	0	0	0	0	0	0	0	0	0	0	0	0	-0.00219052	-0.00172174	0.00594938	0.00632503	-0.00294014	0.00573781	0.000087	-0.00151137	0.00135117	-0.0037162	0	-0.00399271	0	0	0	0	0	0	0	0	0	0	-0.00096036	-0.00129789	0	0	0.00035778	0	0	0	-0.00037038	-0.00020141	0.00036694	0.00020194	-0.00106159	0.00040842
0.53334636	0	0	0	0	0	0	0	0	0	0	0	0	0	0	0	0	0	0	0	0	0	0	0	0	0	0	0	0	0	0	0	0	0	0	0	0	-0.0021918	-0.00171713	0.00594526	0.00633146	-0.00293907	0.00574074	0.00008918	-0.00151104	0.00135486	-0.00372244	0	-0.0039992	0	0	0	0	0	0	0	0	0	0	-0.00097212	-0.00130836	0	0	0.00030496	0	0	0	-0.00036996	-0.00020304	0.00034207	0.00019783	-0.00107379	0.00038183
0.53629303	0	0	0	0	0	0	0	0	0	0	0	0	0	0	0	0	0	0	0	0	0	0	0	0	0	0	0	0	0	0	0	0	0	0	0	0	-0.00219861	-0.00171641	0.00593784	0.00633636	-0.00294301	0.0057426	0.00008739	-0.00151481	0.00135906	-0.00372907	0	-0.00400607	0	0	0	0	0	0	0	0	0	0	-0.00098515	-0.00131942	0	0	0.00024917	0	0	0	-0.00036953	-0.00020478	0.00031392	0.00019373	-0.0010878	0.00035127
0.5392397	0	0	0	0	0	0	0	0	0	0	0	0	0	0	0	0	0	0	0	0	0	0	0	0	0	0	0	0	0	0	0	0	0	0	0	0	-0.00221013	-0.00171907	0.0059272	0.00633961	-0.00295127	0.00574321	0.00008208	-0.00152209	0.00136385	-0.00373612	0	-0.00401321	0	0	0	0	0	0	0	0	0	0	-0.00099903	-0.00133102	0	0	0.00019113	0	0	0	-0.00036898	-0.0002065	0.00028321	0.00018984	-0.0011032	0.00031744
0.54218636	0	0	0	0	0	0	0	0	0	0	0	0	0	0	0	0	0	0	0	0	0	0	0	0	0	0	0	0	0	0	0	0	0	0	0	0	-0.00222537	-0.00172443	0.0059135	0.00634109	-0.00296308	0.00574235	0.00007376	-0.00153214	0.00136941	-0.00374371	0	-0.00402059	0	0	0	0	0	0	0	0	0	0	-0.00101326	-0.00134318	0	0	0.00013159	0	0	0	-0.00036815	-0.00020801	0.00025076	0.00018639	-0.00111951	0.00028108
0.54513303	0	0	0	0	0	0	0	0	0	0	0	0	0	0	0	0	0	0	0	0	0	0	0	0	0	0	0	0	0	0	0	0	0	0	0	0	-0.00224301	-0.00173145	0.00589699	0.0063408	-0.00297743	0.00573984	0.00006309	-0.001544	0.00137609	-0.00375223	0	-0.00402831	0	0	0	0	0	0	0	0	0	0	-0.00102724	-0.00135611	0	0	0.0000709	0	0	0	-0.00036677	-0.00020909	0.00021726	0.00018365	-0.0011362	0.00024672
0.54807969	0	0	0	0	0	0	0	0	0	0	0	0	0	0	0	0	0	0	0	0	0	0	0	0	0	0	0	0	0	0	0	0	0	0	0	0	-0.0022615	-0.00173875	0.00587807	0.00633885	-0.00299316	0.00573552	0.00005085	-0.00155653	0.00138443	-0.00376228	0	-0.00403663	0	0	0	0	0	0	0	0	0	0	-0.0010403	-0.00137021	0	0	0.000009	0	0	0	-0.0003645	-0.00020944	0.00018333	0.00018194	-0.00115272	0.0001033
0.55102635	0	0	0	0	0	0	0	0	0	0	0	0	0	0	0	0	0	0	0	0	0	0	0	0	0	0	0	0	0	0	0	0	0	0	0	0	-0.00227937	-0.00174499	0.00585721	0.00633542	-0.0030092	0.00572929	0.00003776	-0.00156866	0.00139499	-0.00377443	0	-0.00404584	0	0	0	0	0	0	0	0	0	0	-0.0010518	-0.00138592	0	0	-0.00005408	0	0	0	-0.00036098	-0.0002088	0.00014953	0.00018156	-0.00116855	0.00000649
0.55397302	0	0	0	0	0	0	0	0	0	0	0	0	0	0	0	0	0	0	0	0	0	0	0	0	0	0	0	0	0	0	0	0	0	0	0	0	-0.00229555	-0.00174924	0.00583502	0.00633069	-0.00302481	0.00572112	0.00002438	-0.00157963	0.00140812	-0.00378892	0	-0.00405603	0	0	0	0	0	0	0	0	0	0	-0.00106116	-0.00140343	0	0	-0.00011764	0	0	0	-0.000356	-0.00020695	0.00011653	0.00018275	-0.00118318	-0.00007534
0.55691968	0	0	0	0	0	0	0	0	0	0	0	0	0	0	0	0	0	0	0	0	0	0	0	0	0	0	0	0	0	0	0	0	0	0	0	0	-0.00230945	-0.00175106	0.00581216	0.00632486	-0.00303962	0.00571112	0.00001102	-0.00158911	0.00142388	-0.00380559	0	-0.00406713	0	0	0	0	0	0	0	0	0	0	-0.00106798	-0.00142263	0	0	-0.00018021	0	0	0	-0.00034949	-0.00020381	0.00008513	0.00018328	-0.00119618	-0.00014849
0.55986635	0	0	0	0	0	0	0	0	0	0	0	0	0	0	0	0	0	0	0	0	0	0	0	0	0	0	0	0	0	0	0	0	0	0	0	0	-0.00232094	-0.00175048	0.00578934	0.00631811	-0.00305361	0.00569949	-0.00000226	-0.00159711	0.00144205	-0.00382399	0	-0.00407891	0	0	0	0	0	0	0	0	0	0	-0.00107196	-0.00144315	0	0	-0.0002398	0	0	0	-0.00034157	-0.00019945	0.0000561	0.00018416	-0.00120716	-0.00021432
0.56281302	0	0	0	0	0	0	0	0	0	0	0	0	0	0	0	0	0	0	0	0	0	0	0	0	0	0	0	0	0	0	0	0	0	0	0	0	-0.00233009	-0.00174772	0.0057672	0.00631062	-0.00306693	0.00568652	-0.00001551	-0.00160382	0.00146232	-0.00384354	0	-0.00409114	0	0	0	0	0	0	0	0	0	0	-0.00107298	-0.00146455	0	0	-0.00029446	0	0	0	-0.00033243	-0.00019398	0.00003007	0.00018632	-0.00121589	-0.00027383
0.56575968	0	0	0	0	0	0	0	0	0	0	0	0	0	0	0	0	0	0	0	0	0	0	0	0	0	0	0	0	0	0	0	0	0	0	0	0	-0.00233707	-0.00174304	0.00574629	0.00630258	-0.00307975	0.00567252	-0.00002886	-0.00160952	0.00148433	-0.00386376	0	-0.00410363	0	0	0	0	0	0	0	0	0	0	-0.001071	-0.00148643	0	0	-0.00034273	0	0	0	-0.00032226	-0.00018755	0.00002375	0.00018977	-0.00122222	-0.0003273
0.56870635	0	0	0	0	0	0	0	0	0	0	0	0	0	0	0	0	0	0	0	0	0	0	0	0	0	0	0	0	0	0	0	0	0	0	0	0	-0.00234209	-0.00173668	0.00572696	0.00629416	-0.00309228	0.00565777	-0.00004242	-0.00161448	0.00150779	-0.00388427	0	-0.00411626	0	0	0	0	0	0	0	0	0	0	-0.00106611	-0.00150847	0	0	-0.0003838	0	0	0	-0.00031127	-0.00018032	0.00002413	0.00019448	-0.00122618	-0.00037505
0.57165301	0	0	0	0	0	0	0	0	0	0	0	0	0	0	0	0	0	0	0	0	0	0	0	0	0	0	0	0	0	0	0	0	0	0	0	0	-0.00234536	-0.00172893	0.00570934	0.00628551	-0.00310472	0.00564249	-0.00005636	-0.00161899	0.00153243	-0.00390477	0	-0.00412891	0	0	0	0	0	0	0	0	0	0	-0.00105855	-0.00153049	0	0	-0.00041752	0	0	0	-0.00029962	-0.00017695	0.0000268	0.00020036	-0.0012279	-0.00041711
0.57459967	0	0	0	0	0	0	0	0	0	0	0	0	0	0	0	0	0	0	0	0	0	0	0	0	0	0	0	0	0	0	0	0	0	0	0	0	-0.00234727	-0.00172015	0.00569334	0.00627669	-0.00311735	0.00562684	-0.00007044	-0.00162338	0.00155798	-0.003925	0	-0.00414153	0	0	0	0	0	0	0	0	0	0	-0.00104864	-0.00155234	0	0	-0.00044418	0	0	0	-0.00028749	-0.0001752	0.00003147	0.0002073	-0.00122764	-0.00045502
0.57754634	0	0	0	0	0	0	0	0	0	0	0	0	0	0	0	0	0	0	0	0	0	0	0	0	0	0	0	0	0	0	0	0	0	0	0	0	-0.00234833	-0.00171087	0.00567869	0.00626768	-0.0031305	0.00561088	-0.00008477	-0.00162806	0.00158415	-0.00394473	0	-0.00415401	0	0	0	0	0	0	0	0	0	0	-0.00103685	-0.00157389	0	0	-0.00046436	0	0	0	-0.00027506	-0.00017292	0.00003771	0.00021511	-0.00122576	-0.00048882
0.58049301	0	0	0	0	0	0	0	0	0	0	0	0	0	0	0	0	0	0	0	0	0	0	0	0	0	0	0	0	0	0	0	0	0	0	0	0	-0.00234914	-0.00170168	0.005665	0.00625846	-0.00314448	0.00559465	-0.00009993	-0.00163341	0.00161059	-0.0039637	0	-0.00416624	0	0	0	0	0	0	0	0	0	0	-0.00102373	-0.00159501	0	0	-0.00047886	0	0	0	-0.0002652	-0.00017024	0.00004502	0.00022359	-0.00122269	-0.00051965
0.58343967	0	0	0	0	0	0	0	0	0	0	0	0	0	0	0	0	0	0	0	0	0	0	0	0	0	0	0	0	0	0	0	0	0	0	0	0	-0.00235028	-0.00169317	0.00565183	0.00624895	-0.00315957	0.00557817	-0.000116	-0.00163975	0.00163699	-0.00398174	0	-0.0041781	0	0	0	0	0	0	0	0	0	0	-0.00100986	-0.00161559	0	0	-0.00048866	0	0	0	-0.00026346	-0.0001673	0.00005288	0.00023252	-0.00121884	-0.0005482
0.58638633	0	0	0	0	0	0	0	0	0	0	0	0	0	0	0	0	0	0	0	0	0	0	0	0	0	0	0	0	0	0	0	0	0	0	0	0	-0.00235219	-0.00168574	0.00563883	0.00623916	-0.00317589	0.00556142	-0.00013299	-0.00164637	0.0016631	-0.00399875	0	-0.00418951	0	0	0	0	0	0	0	0	0	0	-0.00099577	-0.00163563	0	0	-0.00049481	0	0	0	-0.00026149	-0.00016422	0.00006085	0.00024167	-0.00121463	-0.00057513
0.589333	0	0	0	0	0	0	0	0	0	0	0	0	0	0	0	0	0	0	0	0	0	0	0	0	0	0	0	0	0	0	0	0	0	0	0	0	-0.00235486	-0.00167947	0.00562593	0.00622926	-0.00319312	0.00554462	-0.00015054	-0.00165321	0.00168858	-0.0040146	0	-0.00420033	0	0	0	0	0	0	0	0	0	0	-0.00098195	-0.00165503	0	0	-0.00049836	0	0	0	-0.00025942	-0.00016112	0.00006855	0.00025083	-0.00121036	-0.00060058
