# Supplementary material for: Computational modelling of muscle fibre operating ranges in the hindlimb of a small ground bird (Eudromia elegans), with implications for modelling locomotion in extinct species
Source: PLoS Comput Biol. 2021 Apr 1;17(4):e1008843. doi: 10.1371/journal.pcbi.1008843 (PMC8016346; doi:10.1371/journal.pcbi.1008843)
Supplement: S1 Code. MATLAB code used for (a) processing raw forceplate data, (b) performing the tracking simulations, (c) performing the inverse simulation, and (d) performing the static simulations — (ZIP) [file pcbi.1008843.s007.zip › Inverse Simulation/Walking/MuscleAnalysis/Tinamou_Walk_Kinematics_MuscleAnalysis_NormalizedFiberLength.sto]

NormalizedFiberLength
version=1
nRows=201
nColumns=73
inDegrees=no

This analysis gathers basic information about muscles during a simulation (e.g., forces, tendon lenghts, moment arms, etc).
Units are S.I. units (second, meters, Newtons, ...)
Angles are in degrees.

endheader
time	L_IC	L_ILPR	L_ILPOa	L_ILPOp	L_AMB	L_FMTL	L_FMTI	L_FMTM	L_ILFB	L_FCLP	L_FCLA	L_FCM	L_IFE	L_ITCr	L_ITM	L_ITCaa	L_ITCap	L_ISF	L_OM	L_OL	L_CFP	L_PIFML	L_GL	L_GI	L_GM	L_FL	L_TCf	L_TCt	L_EDL	L_FDL	L_FHL	L_FP2	L_FPP2	L_FP3	L_FPP3	L_FP4	R_IC	R_ILPR	R_ILPOa	R_ILPOp	R_AMB	R_FMTL	R_FMTI	R_FMTM	R_ILFB	R_FCLP	R_FCLA	R_FCM	R_IFE	R_ITCr	R_ITM	R_ITCaa	R_ITCap	R_ISF	R_OM	R_OL	R_CFP	R_PIFML	R_GL	R_GI	R_GM	R_FL	R_TCf	R_TCt	R_EDL	R_FDL	R_FHL	R_FP2	R_FPP2	R_FP3	R_FPP3	R_FP4
      0.00000000	     16.06941989	     34.71017008	     15.29285824	     15.29285824	     46.57661854	     35.71428571	     73.42143906	     31.86743149	     13.68738024	     15.71338781	     30.45994517	     27.27768688	    101.62601658	     69.30006930	     99.70089731	     64.51612903	     64.51612903	     70.12622717	     83.68200829	     68.02721076	     37.43916136	     27.77777778	     41.32231405	     27.63957988	     39.71405878	     36.94126339	     64.14368185	     32.64773098	     56.21135472	     37.42514970	     59.55926147	     49.06771344	     51.49330587	     61.76652254	     58.92751915	     52.11047420	     16.06941989	     34.71017008	     15.29285824	     15.29285824	     46.57661854	     35.71428571	     73.42143906	     31.86743149	     13.68738024	     15.71338781	     30.45994517	     27.27768688	    101.62601658	     69.30006930	     99.70089731	     64.51612903	     64.51612903	     70.12622717	     83.68200829	     68.02721077	     37.43916136	     27.77777778	     41.32231405	     27.63957988	     39.71405878	     36.94126339	     64.14368185	     32.64773098	     56.21135472	     37.42514970	     59.55926147	     49.06771344	     51.49330587	     61.76652254	     58.92751915	     52.11047420
      0.00294666	     16.06941989	     34.71017008	     15.29285824	     15.29285824	     46.57661854	     35.71428571	     73.42143906	     31.86743149	     13.68738024	     15.71338781	     30.45994517	     27.27768688	    101.62601658	     69.30006930	     99.70089731	     64.51612903	     64.51612903	     70.12622717	     83.68200829	     68.02721076	     37.43916136	     27.77777778	     41.32231405	     27.63957988	     39.71405878	     36.94126339	     64.14368185	     32.64773098	     56.21135472	     37.42514970	     59.55926147	     49.06771344	     51.49330587	     61.76652254	     58.92751915	     52.11047420	     16.06941989	     34.71017008	     15.29285824	     15.29285824	     46.57661854	     35.71428571	     73.42143906	     31.86743149	     13.68738024	     15.71338781	     30.45994517	     27.27768688	    101.62601658	     69.30006930	     99.70089731	     64.51612903	     64.51612903	     70.12622717	     83.68200829	     68.02721077	     37.43916136	     27.77777778	     41.32231405	     27.63957988	     39.71405878	     36.94126339	     64.14368185	     32.64773098	     56.21135472	     37.42514970	     59.55926147	     49.06771344	     51.49330587	     61.76652254	     58.92751915	     52.11047420
      0.00589333	     16.06941989	     34.71017008	     15.29285824	     15.29285824	     46.57661854	     35.71428571	     73.42143906	     31.86743149	     13.68738024	     15.71338781	     30.45994517	     27.27768688	    101.62601658	     69.30006930	     99.70089731	     64.51612903	     64.51612903	     70.12622717	     83.68200829	     68.02721076	     37.43916136	     27.77777778	     41.32231405	     27.63957988	     39.71405878	     36.94126339	     64.14368185	     32.64773098	     56.21135472	     37.42514970	     59.55926147	     49.06771344	     51.49330587	     61.76652254	     58.92751915	     52.11047420	     16.06941989	     34.71017008	     15.29285824	     15.29285824	     46.57661854	     35.71428571	     73.42143906	     31.86743149	     13.68738024	     15.71338781	     30.45994517	     27.27768688	    101.62601658	     69.30006930	     99.70089731	     64.51612903	     64.51612903	     70.12622717	     83.68200829	     68.02721077	     37.43916136	     27.77777778	     41.32231405	     27.63957988	     39.71405878	     36.94126339	     64.14368185	     32.64773098	     56.21135472	     37.42514970	     59.55926147	     49.06771344	     51.49330587	     61.76652254	     58.92751915	     52.11047420
      0.00883999	     16.06941989	     34.71017008	     15.29285824	     15.29285824	     46.57661854	     35.71428571	     73.42143906	     31.86743149	     13.68738024	     15.71338781	     30.45994517	     27.27768688	    101.62601658	     69.30006930	     99.70089731	     64.51612903	     64.51612903	     70.12622717	     83.68200829	     68.02721076	     37.43916136	     27.77777778	     41.32231405	     27.63957988	     39.71405878	     36.94126339	     64.14368185	     32.64773098	     56.21135472	     37.42514970	     59.55926147	     49.06771344	     51.49330587	     61.76652254	     58.92751915	     52.11047420	     16.06941989	     34.71017008	     15.29285824	     15.29285824	     46.57661854	     35.71428571	     73.42143906	     31.86743149	     13.68738024	     15.71338781	     30.45994517	     27.27768688	    101.62601658	     69.30006930	     99.70089731	     64.51612903	     64.51612903	     70.12622717	     83.68200829	     68.02721077	     37.43916136	     27.77777778	     41.32231405	     27.63957988	     39.71405878	     36.94126339	     64.14368185	     32.64773098	     56.21135472	     37.42514970	     59.55926147	     49.06771344	     51.49330587	     61.76652254	     58.92751915	     52.11047420
      0.01178666	     16.06941989	     34.71017008	     15.29285824	     15.29285824	     46.57661854	     35.71428571	     73.42143906	     31.86743149	     13.68738024	     15.71338781	     30.45994517	     27.27768688	    101.62601658	     69.30006930	     99.70089731	     64.51612903	     64.51612903	     70.12622717	     83.68200829	     68.02721076	     37.43916136	     27.77777778	     41.32231405	     27.63957988	     39.71405878	     36.94126339	     64.14368185	     32.64773098	     56.21135472	     37.42514970	     59.55926147	     49.06771344	     51.49330587	     61.76652254	     58.92751915	     52.11047420	     16.06941989	     34.71017008	     15.29285824	     15.29285824	     46.57661854	     35.71428571	     73.42143906	     31.86743149	     13.68738024	     15.71338781	     30.45994517	     27.27768688	    101.62601658	     69.30006930	     99.70089731	     64.51612903	     64.51612903	     70.12622717	     83.68200829	     68.02721077	     37.43916136	     27.77777778	     41.32231405	     27.63957988	     39.71405878	     36.94126339	     64.14368185	     32.64773098	     56.21135472	     37.42514970	     59.55926147	     49.06771344	     51.49330587	     61.76652254	     58.92751915	     52.11047420
      0.01473332	     16.06941989	     34.71017008	     15.29285824	     15.29285824	     46.57661854	     35.71428571	     73.42143906	     31.86743149	     13.68738024	     15.71338781	     30.45994517	     27.27768688	    101.62601658	     69.30006930	     99.70089731	     64.51612903	     64.51612903	     70.12622717	     83.68200829	     68.02721076	     37.43916136	     27.77777778	     41.32231405	     27.63957988	     39.71405878	     36.94126339	     64.14368185	     32.64773098	     56.21135472	     37.42514970	     59.55926147	     49.06771344	     51.49330587	     61.76652254	     58.92751915	     52.11047420	     16.06941989	     34.71017008	     15.29285824	     15.29285824	     46.57661854	     35.71428571	     73.42143906	     31.86743149	     13.68738024	     15.71338781	     30.45994517	     27.27768688	    101.62601658	     69.30006930	     99.70089731	     64.51612903	     64.51612903	     70.12622717	     83.68200829	     68.02721077	     37.43916136	     27.77777778	     41.32231405	     27.63957988	     39.71405878	     36.94126339	     64.14368185	     32.64773098	     56.21135472	     37.42514970	     59.55926147	     49.06771344	     51.49330587	     61.76652254	     58.92751915	     52.11047420
      0.01767999	     16.06941989	     34.71017008	     15.29285824	     15.29285824	     46.57661854	     35.71428571	     73.42143906	     31.86743149	     13.68738024	     15.71338781	     30.45994517	     27.27768688	    101.62601658	     69.30006930	     99.70089731	     64.51612903	     64.51612903	     70.12622717	     83.68200829	     68.02721076	     37.43916136	     27.77777778	     41.32231405	     27.63957988	     39.71405878	     36.94126339	     64.14368185	     32.64773098	     56.21135472	     37.42514970	     59.55926147	     49.06771344	     51.49330587	     61.76652254	     58.92751915	     52.11047420	     16.06941989	     34.71017008	     15.29285824	     15.29285824	     46.57661854	     35.71428571	     73.42143906	     31.86743149	     13.68738024	     15.71338781	     30.45994517	     27.27768688	    101.62601658	     69.30006930	     99.70089731	     64.51612903	     64.51612903	     70.12622717	     83.68200829	     68.02721077	     37.43916136	     27.77777778	     41.32231405	     27.63957988	     39.71405878	     36.94126339	     64.14368185	     32.64773098	     56.21135472	     37.42514970	     59.55926147	     49.06771344	     51.49330587	     61.76652254	     58.92751915	     52.11047420
      0.02062666	     16.06941989	     34.71017008	     15.29285824	     15.29285824	     46.57661854	     35.71428571	     73.42143906	     31.86743149	     13.68738024	     15.71338781	     30.45994517	     27.27768688	    101.62601658	     69.30006930	     99.70089731	     64.51612903	     64.51612903	     70.12622717	     83.68200829	     68.02721076	     37.43916136	     27.77777778	     41.32231405	     27.63957988	     39.71405878	     36.94126339	     64.14368185	     32.64773098	     56.21135472	     37.42514970	     59.55926147	     49.06771344	     51.49330587	     61.76652254	     58.92751915	     52.11047420	     16.06941989	     34.71017008	     15.29285824	     15.29285824	     46.57661854	     35.71428571	     73.42143906	     31.86743149	     13.68738024	     15.71338781	     30.45994517	     27.27768688	    101.62601658	     69.30006930	     99.70089731	     64.51612903	     64.51612903	     70.12622717	     83.68200829	     68.02721077	     37.43916136	     27.77777778	     41.32231405	     27.63957988	     39.71405878	     36.94126339	     64.14368185	     32.64773098	     56.21135472	     37.42514970	     59.55926147	     49.06771344	     51.49330587	     61.76652254	     58.92751915	     52.11047420
      0.02357332	     16.06941989	     34.71017008	     15.29285824	     15.29285824	     46.57661854	     35.71428571	     73.42143906	     31.86743149	     13.68738024	     15.71338781	     30.45994517	     27.27768688	    101.62601658	     69.30006930	     99.70089731	     64.51612903	     64.51612903	     70.12622717	     83.68200829	     68.02721076	     37.43916136	     27.77777778	     41.32231405	     27.63957988	     39.71405878	     36.94126339	     64.14368185	     32.64773098	     56.21135472	     37.42514970	     59.55926147	     49.06771344	     51.49330587	     61.76652254	     58.92751915	     52.11047420	     16.06941989	     34.71017008	     15.29285824	     15.29285824	     46.57661854	     35.71428571	     73.42143906	     31.86743149	     13.68738024	     15.71338781	     30.45994517	     27.27768688	    101.62601658	     69.30006930	     99.70089731	     64.51612903	     64.51612903	     70.12622717	     83.68200829	     68.02721077	     37.43916136	     27.77777778	     41.32231405	     27.63957988	     39.71405878	     36.94126339	     64.14368185	     32.64773098	     56.21135472	     37.42514970	     59.55926147	     49.06771344	     51.49330587	     61.76652254	     58.92751915	     52.11047420
      0.02651998	     16.06941989	     34.71017008	     15.29285824	     15.29285824	     46.57661854	     35.71428571	     73.42143906	     31.86743149	     13.68738024	     15.71338781	     30.45994517	     27.27768688	    101.62601658	     69.30006930	     99.70089731	     64.51612903	     64.51612903	     70.12622717	     83.68200829	     68.02721076	     37.43916136	     27.77777778	     41.32231405	     27.63957988	     39.71405878	     36.94126339	     64.14368185	     32.64773098	     56.21135472	     37.42514970	     59.55926147	     49.06771344	     51.49330587	     61.76652254	     58.92751915	     52.11047420	     16.06941989	     34.71017008	     15.29285824	     15.29285824	     46.57661854	     35.71428571	     73.42143906	     31.86743149	     13.68738024	     15.71338781	     30.45994517	     27.27768688	    101.62601658	     69.30006930	     99.70089731	     64.51612903	     64.51612903	     70.12622717	     83.68200829	     68.02721077	     37.43916136	     27.77777778	     41.32231405	     27.63957988	     39.71405878	     36.94126339	     64.14368185	     32.64773098	     56.21135472	     37.42514970	     59.55926147	     49.06771344	     51.49330587	     61.76652254	     58.92751915	     52.11047420
      0.02946665	     16.06941989	     34.71017008	     15.29285824	     15.29285824	     46.57661854	     35.71428571	     73.42143906	     31.86743149	     13.68738024	     15.71338781	     30.45994517	     27.27768688	    101.62601658	     69.30006930	     99.70089731	     64.51612903	     64.51612903	     70.12622717	     83.68200829	     68.02721076	     37.43916136	     27.77777778	     41.32231405	     27.63957988	     39.71405878	     36.94126339	     64.14368185	     32.64773098	     56.21135472	     37.42514970	     59.55926147	     49.06771344	     51.49330587	     61.76652254	     58.92751915	     52.11047420	     16.06941989	     34.71017008	     15.29285824	     15.29285824	     46.57661854	     35.71428571	     73.42143906	     31.86743149	     13.68738024	     15.71338781	     30.45994517	     27.27768688	    101.62601658	     69.30006930	     99.70089731	     64.51612903	     64.51612903	     70.12622717	     83.68200829	     68.02721077	     37.43916136	     27.77777778	     41.32231405	     27.63957988	     39.71405878	     36.94126339	     64.14368185	     32.64773098	     56.21135472	     37.42514970	     59.55926147	     49.06771344	     51.49330587	     61.76652254	     58.92751915	     52.11047420
      0.03241331	     16.06941989	     34.71017008	     15.29285824	     15.29285824	     46.57661854	     35.71428571	     73.42143906	     31.86743149	     13.68738024	     15.71338781	     30.45994517	     27.27768688	    101.62601658	     69.30006930	     99.70089731	     64.51612903	     64.51612903	     70.12622717	     83.68200829	     68.02721076	     37.43916136	     27.77777778	     41.32231405	     27.63957988	     39.71405878	     36.94126339	     64.14368185	     32.64773098	     56.21135472	     37.42514970	     59.55926147	     49.06771344	     51.49330587	     61.76652254	     58.92751915	     52.11047420	     16.06941989	     34.71017008	     15.29285824	     15.29285824	     46.57661854	     35.71428571	     73.42143906	     31.86743149	     13.68738024	     15.71338781	     30.45994517	     27.27768688	    101.62601658	     69.30006930	     99.70089731	     64.51612903	     64.51612903	     70.12622717	     83.68200829	     68.02721077	     37.43916136	     27.77777778	     41.32231405	     27.63957988	     39.71405878	     36.94126339	     64.14368185	     32.64773098	     56.21135472	     37.42514970	     59.55926147	     49.06771344	     51.49330587	     61.76652254	     58.92751915	     52.11047420
      0.03535998	     16.06941989	     34.71017008	     15.29285824	     15.29285824	     46.57661854	     35.71428571	     73.42143906	     31.86743149	     13.68738024	     15.71338781	     30.45994517	     27.27768688	    101.62601658	     69.30006930	     99.70089731	     64.51612903	     64.51612903	     70.12622717	     83.68200829	     68.02721076	     37.43916136	     27.77777778	     41.32231405	     27.63957988	     39.71405878	     36.94126339	     64.14368185	     32.64773098	     56.21135472	     37.42514970	     59.55926147	     49.06771344	     51.49330587	     61.76652254	     58.92751915	     52.11047420	     16.06941989	     34.71017008	     15.29285824	     15.29285824	     46.57661854	     35.71428571	     73.42143906	     31.86743149	     13.68738024	     15.71338781	     30.45994517	     27.27768688	    101.62601658	     69.30006930	     99.70089731	     64.51612903	     64.51612903	     70.12622717	     83.68200829	     68.02721077	     37.43916136	     27.77777778	     41.32231405	     27.63957988	     39.71405878	     36.94126339	     64.14368185	     32.64773098	     56.21135472	     37.42514970	     59.55926147	     49.06771344	     51.49330587	     61.76652254	     58.92751915	     52.11047420
      0.03830665	     16.06941989	     34.71017008	     15.29285824	     15.29285824	     46.57661854	     35.71428571	     73.42143906	     31.86743149	     13.68738024	     15.71338781	     30.45994517	     27.27768688	    101.62601658	     69.30006930	     99.70089731	     64.51612903	     64.51612903	     70.12622717	     83.68200829	     68.02721076	     37.43916136	     27.77777778	     41.32231405	     27.63957988	     39.71405878	     36.94126339	     64.14368185	     32.64773098	     56.21135472	     37.42514970	     59.55926147	     49.06771344	     51.49330587	     61.76652254	     58.92751915	     52.11047420	     16.06941989	     34.71017008	     15.29285824	     15.29285824	     46.57661854	     35.71428571	     73.42143906	     31.86743149	     13.68738024	     15.71338781	     30.45994517	     27.27768688	    101.62601658	     69.30006930	     99.70089731	     64.51612903	     64.51612903	     70.12622717	     83.68200829	     68.02721077	     37.43916136	     27.77777778	     41.32231405	     27.63957988	     39.71405878	     36.94126339	     64.14368185	     32.64773098	     56.21135472	     37.42514970	     59.55926147	     49.06771344	     51.49330587	     61.76652254	     58.92751915	     52.11047420
      0.04125331	     16.06941989	     34.71017008	     15.29285824	     15.29285824	     46.57661854	     35.71428571	     73.42143906	     31.86743149	     13.68738024	     15.71338781	     30.45994517	     27.27768688	    101.62601658	     69.30006930	     99.70089731	     64.51612903	     64.51612903	     70.12622717	     83.68200829	     68.02721076	     37.43916136	     27.77777778	     41.32231405	     27.63957988	     39.71405878	     36.94126339	     64.14368185	     32.64773098	     56.21135472	     37.42514970	     59.55926147	     49.06771344	     51.49330587	     61.76652254	     58.92751915	     52.11047420	     16.06941989	     34.71017008	     15.29285824	     15.29285824	     46.57661854	     35.71428571	     73.42143906	     31.86743149	     13.68738024	     15.71338781	     30.45994517	     27.27768688	    101.62601658	     69.30006930	     99.70089731	     64.51612903	     64.51612903	     70.12622717	     83.68200829	     68.02721077	     37.43916136	     27.77777778	     41.32231405	     27.63957988	     39.71405878	     36.94126339	     64.14368185	     32.64773098	     56.21135472	     37.42514970	     59.55926147	     49.06771344	     51.49330587	     61.76652254	     58.92751915	     52.11047420
      0.04419998	     16.06941989	     34.71017008	     15.29285824	     15.29285824	     46.57661854	     35.71428571	     73.42143906	     31.86743149	     13.68738024	     15.71338781	     30.45994517	     27.27768688	    101.62601658	     69.30006930	     99.70089731	     64.51612903	     64.51612903	     70.12622717	     83.68200829	     68.02721076	     37.43916136	     27.77777778	     41.32231405	     27.63957988	     39.71405878	     36.94126339	     64.14368185	     32.64773098	     56.21135472	     37.42514970	     59.55926147	     49.06771344	     51.49330587	     61.76652254	     58.92751915	     52.11047420	     16.06941989	     34.71017008	     15.29285824	     15.29285824	     46.57661854	     35.71428571	     73.42143906	     31.86743149	     13.68738024	     15.71338781	     30.45994517	     27.27768688	    101.62601658	     69.30006930	     99.70089731	     64.51612903	     64.51612903	     70.12622717	     83.68200829	     68.02721077	     37.43916136	     27.77777778	     41.32231405	     27.63957988	     39.71405878	     36.94126339	     64.14368185	     32.64773098	     56.21135472	     37.42514970	     59.55926147	     49.06771344	     51.49330587	     61.76652254	     58.92751915	     52.11047420
      0.04714664	     16.06941989	     34.71017008	     15.29285824	     15.29285824	     46.57661854	     35.71428571	     73.42143906	     31.86743149	     13.68738024	     15.71338781	     30.45994517	     27.27768688	    101.62601658	     69.30006930	     99.70089731	     64.51612903	     64.51612903	     70.12622717	     83.68200829	     68.02721076	     37.43916136	     27.77777778	     41.32231405	     27.63957988	     39.71405878	     36.94126339	     64.14368185	     32.64773098	     56.21135472	     37.42514970	     59.55926147	     49.06771344	     51.49330587	     61.76652254	     58.92751915	     52.11047420	     16.06941989	     34.71017008	     15.29285824	     15.29285824	     46.57661854	     35.71428571	     73.42143906	     31.86743149	     13.68738024	     15.71338781	     30.45994517	     27.27768688	    101.62601658	     69.30006930	     99.70089731	     64.51612903	     64.51612903	     70.12622717	     83.68200829	     68.02721077	     37.43916136	     27.77777778	     41.32231405	     27.63957988	     39.71405878	     36.94126339	     64.14368185	     32.64773098	     56.21135472	     37.42514970	     59.55926147	     49.06771344	     51.49330587	     61.76652254	     58.92751915	     52.11047420
      0.05009330	     16.06941989	     34.71017008	     15.29285824	     15.29285824	     46.57661854	     35.71428571	     73.42143906	     31.86743149	     13.68738024	     15.71338781	     30.45994517	     27.27768688	    101.62601658	     69.30006930	     99.70089731	     64.51612903	     64.51612903	     70.12622717	     83.68200829	     68.02721076	     37.43916136	     27.77777778	     41.32231405	     27.63957988	     39.71405878	     36.94126339	     64.14368185	     32.64773098	     56.21135472	     37.42514970	     59.55926147	     49.06771344	     51.49330587	     61.76652254	     58.92751915	     52.11047420	     16.06941989	     34.71017008	     15.29285824	     15.29285824	     46.57661854	     35.71428571	     73.42143906	     31.86743149	     13.68738024	     15.71338781	     30.45994517	     27.27768688	    101.62601658	     69.30006930	     99.70089731	     64.51612903	     64.51612903	     70.12622717	     83.68200829	     68.02721077	     37.43916136	     27.77777778	     41.32231405	     27.63957988	     39.71405878	     36.94126339	     64.14368185	     32.64773098	     56.21135472	     37.42514970	     59.55926147	     49.06771344	     51.49330587	     61.76652254	     58.92751915	     52.11047420
      0.05303997	     16.06941989	     34.71017008	     15.29285824	     15.29285824	     46.57661854	     35.71428571	     73.42143906	     31.86743149	     13.68738024	     15.71338781	     30.45994517	     27.27768688	    101.62601658	     69.30006930	     99.70089731	     64.51612903	     64.51612903	     70.12622717	     83.68200829	     68.02721076	     37.43916136	     27.77777778	     41.32231405	     27.63957988	     39.71405878	     36.94126339	     64.14368185	     32.64773098	     56.21135472	     37.42514970	     59.55926147	     49.06771344	     51.49330587	     61.76652254	     58.92751915	     52.11047420	     16.06941989	     34.71017008	     15.29285824	     15.29285824	     46.57661854	     35.71428571	     73.42143906	     31.86743149	     13.68738024	     15.71338781	     30.45994517	     27.27768688	    101.62601658	     69.30006930	     99.70089731	     64.51612903	     64.51612903	     70.12622717	     83.68200829	     68.02721077	     37.43916136	     27.77777778	     41.32231405	     27.63957988	     39.71405878	     36.94126339	     64.14368185	     32.64773098	     56.21135472	     37.42514970	     59.55926147	     49.06771344	     51.49330587	     61.76652254	     58.92751915	     52.11047420
      0.05598663	     16.06941989	     34.71017008	     15.29285824	     15.29285824	     46.57661854	     35.71428571	     73.42143906	     31.86743149	     13.68738024	     15.71338781	     30.45994517	     27.27768688	    101.62601658	     69.30006930	     99.70089731	     64.51612903	     64.51612903	     70.12622717	     83.68200829	     68.02721076	     37.43916136	     27.77777778	     41.32231405	     27.63957988	     39.71405878	     36.94126339	     64.14368185	     32.64773098	     56.21135472	     37.42514970	     59.55926147	     49.06771344	     51.49330587	     61.76652254	     58.92751915	     52.11047420	     16.06941989	     34.71017008	     15.29285824	     15.29285824	     46.57661854	     35.71428571	     73.42143906	     31.86743149	     13.68738024	     15.71338781	     30.45994517	     27.27768688	    101.62601658	     69.30006930	     99.70089731	     64.51612903	     64.51612903	     70.12622717	     83.68200829	     68.02721077	     37.43916136	     27.77777778	     41.32231405	     27.63957988	     39.71405878	     36.94126339	     64.14368185	     32.64773098	     56.21135472	     37.42514970	     59.55926147	     49.06771344	     51.49330587	     61.76652254	     58.92751915	     52.11047420
      0.05893330	     16.06941989	     34.71017008	     15.29285824	     15.29285824	     46.57661854	     35.71428571	     73.42143906	     31.86743149	     13.68738024	     15.71338781	     30.45994517	     27.27768688	    101.62601658	     69.30006930	     99.70089731	     64.51612903	     64.51612903	     70.12622717	     83.68200829	     68.02721076	     37.43916136	     27.77777778	     41.32231405	     27.63957988	     39.71405878	     36.94126339	     64.14368185	     32.64773098	     56.21135472	     37.42514970	     59.55926147	     49.06771344	     51.49330587	     61.76652254	     58.92751915	     52.11047420	     16.06941989	     34.71017008	     15.29285824	     15.29285824	     46.57661854	     35.71428571	     73.42143906	     31.86743149	     13.68738024	     15.71338781	     30.45994517	     27.27768688	    101.62601658	     69.30006930	     99.70089731	     64.51612903	     64.51612903	     70.12622717	     83.68200829	     68.02721077	     37.43916136	     27.77777778	     41.32231405	     27.63957988	     39.71405878	     36.94126339	     64.14368185	     32.64773098	     56.21135472	     37.42514970	     59.55926147	     49.06771344	     51.49330587	     61.76652254	     58.92751915	     52.11047420
      0.06187996	     16.06941989	     34.71017008	     15.29285824	     15.29285824	     46.57661854	     35.71428571	     73.42143906	     31.86743149	     13.68738024	     15.71338781	     30.45994517	     27.27768688	    101.62601658	     69.30006930	     99.70089731	     64.51612903	     64.51612903	     70.12622717	     83.68200829	     68.02721076	     37.43916136	     27.77777778	     41.32231405	     27.63957988	     39.71405878	     36.94126339	     64.14368185	     32.64773098	     56.21135472	     37.42514970	     59.55926147	     49.06771344	     51.49330587	     61.76652254	     58.92751915	     52.11047420	     16.06941989	     34.71017008	     15.29285824	     15.29285824	     46.57661854	     35.71428571	     73.42143906	     31.86743149	     13.68738024	     15.71338781	     30.45994517	     27.27768688	    101.62601658	     69.30006930	     99.70089731	     64.51612903	     64.51612903	     70.12622717	     83.68200829	     68.02721077	     37.43916136	     27.77777778	     41.32231405	     27.63957988	     39.71405878	     36.94126339	     64.14368185	     32.64773098	     56.21135472	     37.42514970	     59.55926147	     49.06771344	     51.49330587	     61.76652254	     58.92751915	     52.11047420
      0.06482663	     16.06941989	     34.71017008	     15.29285824	     15.29285824	     46.57661854	     35.71428571	     73.42143906	     31.86743149	     13.68738024	     15.71338781	     30.45994517	     27.27768688	    101.62601658	     69.30006930	     99.70089731	     64.51612903	     64.51612903	     70.12622717	     83.68200829	     68.02721076	     37.43916136	     27.77777778	     41.32231405	     27.63957988	     39.71405878	     36.94126339	     64.14368185	     32.64773098	     56.21135472	     37.42514970	     59.55926147	     49.06771344	     51.49330587	     61.76652254	     58.92751915	     52.11047420	     16.06941989	     34.71017008	     15.29285824	     15.29285824	     46.57661854	     35.71428571	     73.42143906	     31.86743149	     13.68738024	     15.71338781	     30.45994517	     27.27768688	    101.62601658	     69.30006930	     99.70089731	     64.51612903	     64.51612903	     70.12622717	     83.68200829	     68.02721077	     37.43916136	     27.77777778	     41.32231405	     27.63957988	     39.71405878	     36.94126339	     64.14368185	     32.64773098	     56.21135472	     37.42514970	     59.55926147	     49.06771344	     51.49330587	     61.76652254	     58.92751915	     52.11047420
      0.06777329	     16.06941989	     34.71017008	     15.29285824	     15.29285824	     46.57661854	     35.71428571	     73.42143906	     31.86743149	     13.68738024	     15.71338781	     30.45994517	     27.27768688	    101.62601658	     69.30006930	     99.70089731	     64.51612903	     64.51612903	     70.12622717	     83.68200829	     68.02721076	     37.43916136	     27.77777778	     41.32231405	     27.63957988	     39.71405878	     36.94126339	     64.14368185	     32.64773098	     56.21135472	     37.42514970	     59.55926147	     49.06771344	     51.49330587	     61.76652254	     58.92751915	     52.11047420	     16.06941989	     34.71017008	     15.29285824	     15.29285824	     46.57661854	     35.71428571	     73.42143906	     31.86743149	     13.68738024	     15.71338781	     30.45994517	     27.27768688	    101.62601658	     69.30006930	     99.70089731	     64.51612903	     64.51612903	     70.12622717	     83.68200829	     68.02721077	     37.43916136	     27.77777778	     41.32231405	     27.63957988	     39.71405878	     36.94126339	     64.14368185	     32.64773098	     56.21135472	     37.42514970	     59.55926147	     49.06771344	     51.49330587	     61.76652254	     58.92751915	     52.11047420
      0.07071996	     16.06941989	     34.71017008	     15.29285824	     15.29285824	     46.57661854	     35.71428571	     73.42143906	     31.86743149	     13.68738024	     15.71338781	     30.45994517	     27.27768688	    101.62601658	     69.30006930	     99.70089731	     64.51612903	     64.51612903	     70.12622717	     83.68200829	     68.02721076	     37.43916136	     27.77777778	     41.32231405	     27.63957988	     39.71405878	     36.94126339	     64.14368185	     32.64773098	     56.21135472	     37.42514970	     59.55926147	     49.06771344	     51.49330587	     61.76652254	     58.92751915	     52.11047420	     16.06941989	     34.71017008	     15.29285824	     15.29285824	     46.57661854	     35.71428571	     73.42143906	     31.86743149	     13.68738024	     15.71338781	     30.45994517	     27.27768688	    101.62601658	     69.30006930	     99.70089731	     64.51612903	     64.51612903	     70.12622717	     83.68200829	     68.02721077	     37.43916136	     27.77777778	     41.32231405	     27.63957988	     39.71405878	     36.94126339	     64.14368185	     32.64773098	     56.21135472	     37.42514970	     59.55926147	     49.06771344	     51.49330587	     61.76652254	     58.92751915	     52.11047420
      0.07366662	     16.06941989	     34.71017008	     15.29285824	     15.29285824	     46.57661854	     35.71428571	     73.42143906	     31.86743149	     13.68738024	     15.71338781	     30.45994517	     27.27768688	    101.62601658	     69.30006930	     99.70089731	     64.51612903	     64.51612903	     70.12622717	     83.68200829	     68.02721076	     37.43916136	     27.77777778	     41.32231405	     27.63957988	     39.71405878	     36.94126339	     64.14368185	     32.64773098	     56.21135472	     37.42514970	     59.55926147	     49.06771344	     51.49330587	     61.76652254	     58.92751915	     52.11047420	     16.06941989	     34.71017008	     15.29285824	     15.29285824	     46.57661854	     35.71428571	     73.42143906	     31.86743149	     13.68738024	     15.71338781	     30.45994517	     27.27768688	    101.62601658	     69.30006930	     99.70089731	     64.51612903	     64.51612903	     70.12622717	     83.68200829	     68.02721077	     37.43916136	     27.77777778	     41.32231405	     27.63957988	     39.71405878	     36.94126339	     64.14368185	     32.64773098	     56.21135472	     37.42514970	     59.55926147	     49.06771344	     51.49330587	     61.76652254	     58.92751915	     52.11047420
      0.07661329	     16.06941989	     34.71017008	     15.29285824	     15.29285824	     46.57661854	     35.71428571	     73.42143906	     31.86743149	     13.68738024	     15.71338781	     30.45994517	     27.27768688	    101.62601658	     69.30006930	     99.70089731	     64.51612903	     64.51612903	     70.12622717	     83.68200829	     68.02721076	     37.43916136	     27.77777778	     41.32231405	     27.63957988	     39.71405878	     36.94126339	     64.14368185	     32.64773098	     56.21135472	     37.42514970	     59.55926147	     49.06771344	     51.49330587	     61.76652254	     58.92751915	     52.11047420	     16.06941989	     34.71017008	     15.29285824	     15.29285824	     46.57661854	     35.71428571	     73.42143906	     31.86743149	     13.68738024	     15.71338781	     30.45994517	     27.27768688	    101.62601658	     69.30006930	     99.70089731	     64.51612903	     64.51612903	     70.12622717	     83.68200829	     68.02721077	     37.43916136	     27.77777778	     41.32231405	     27.63957988	     39.71405878	     36.94126339	     64.14368185	     32.64773098	     56.21135472	     37.42514970	     59.55926147	     49.06771344	     51.49330587	     61.76652254	     58.92751915	     52.11047420
      0.07955996	     16.06941989	     34.71017008	     15.29285824	     15.29285824	     46.57661854	     35.71428571	     73.42143906	     31.86743149	     13.68738024	     15.71338781	     30.45994517	     27.27768688	    101.62601658	     69.30006930	     99.70089731	     64.51612903	     64.51612903	     70.12622717	     83.68200829	     68.02721076	     37.43916136	     27.77777778	     41.32231405	     27.63957988	     39.71405878	     36.94126339	     64.14368185	     32.64773098	     56.21135472	     37.42514970	     59.55926147	     49.06771344	     51.49330587	     61.76652254	     58.92751915	     52.11047420	     16.06941989	     34.71017008	     15.29285824	     15.29285824	     46.57661854	     35.71428571	     73.42143906	     31.86743149	     13.68738024	     15.71338781	     30.45994517	     27.27768688	    101.62601658	     69.30006930	     99.70089731	     64.51612903	     64.51612903	     70.12622717	     83.68200829	     68.02721077	     37.43916136	     27.77777778	     41.32231405	     27.63957988	     39.71405878	     36.94126339	     64.14368185	     32.64773098	     56.21135472	     37.42514970	     59.55926147	     49.06771344	     51.49330587	     61.76652254	     58.92751915	     52.11047420
      0.08250662	     16.06941989	     34.71017008	     15.29285824	     15.29285824	     46.57661854	     35.71428571	     73.42143906	     31.86743149	     13.68738024	     15.71338781	     30.45994517	     27.27768688	    101.62601658	     69.30006930	     99.70089731	     64.51612903	     64.51612903	     70.12622717	     83.68200829	     68.02721076	     37.43916136	     27.77777778	     41.32231405	     27.63957988	     39.71405878	     36.94126339	     64.14368185	     32.64773098	     56.21135472	     37.42514970	     59.55926147	     49.06771344	     51.49330587	     61.76652254	     58.92751915	     52.11047420	     16.06941989	     34.71017008	     15.29285824	     15.29285824	     46.57661854	     35.71428571	     73.42143906	     31.86743149	     13.68738024	     15.71338781	     30.45994517	     27.27768688	    101.62601658	     69.30006930	     99.70089731	     64.51612903	     64.51612903	     70.12622717	     83.68200829	     68.02721077	     37.43916136	     27.77777778	     41.32231405	     27.63957988	     39.71405878	     36.94126339	     64.14368185	     32.64773098	     56.21135472	     37.42514970	     59.55926147	     49.06771344	     51.49330587	     61.76652254	     58.92751915	     52.11047420
      0.08545329	     16.06941989	     34.71017008	     15.29285824	     15.29285824	     46.57661854	     35.71428571	     73.42143906	     31.86743149	     13.68738024	     15.71338781	     30.45994517	     27.27768688	    101.62601658	     69.30006930	     99.70089731	     64.51612903	     64.51612903	     70.12622717	     83.68200829	     68.02721076	     37.43916136	     27.77777778	     41.32231405	     27.63957988	     39.71405878	     36.94126339	     64.14368185	     32.64773098	     56.21135472	     37.42514970	     59.55926147	     49.06771344	     51.49330587	     61.76652254	     58.92751915	     52.11047420	     16.06941989	     34.71017008	     15.29285824	     15.29285824	     46.57661854	     35.71428571	     73.42143906	     31.86743149	     13.68738024	     15.71338781	     30.45994517	     27.27768688	    101.62601658	     69.30006930	     99.70089731	     64.51612903	     64.51612903	     70.12622717	     83.68200829	     68.02721077	     37.43916136	     27.77777778	     41.32231405	     27.63957988	     39.71405878	     36.94126339	     64.14368185	     32.64773098	     56.21135472	     37.42514970	     59.55926147	     49.06771344	     51.49330587	     61.76652254	     58.92751915	     52.11047420
      0.08839995	     16.06941989	     34.71017008	     15.29285824	     15.29285824	     46.57661854	     35.71428571	     73.42143906	     31.86743149	     13.68738024	     15.71338781	     30.45994517	     27.27768688	    101.62601658	     69.30006930	     99.70089731	     64.51612903	     64.51612903	     70.12622717	     83.68200829	     68.02721076	     37.43916136	     27.77777778	     41.32231405	     27.63957988	     39.71405878	     36.94126339	     64.14368185	     32.64773098	     56.21135472	     37.42514970	     59.55926147	     49.06771344	     51.49330587	     61.76652254	     58.92751915	     52.11047420	     16.06941989	     34.71017008	     15.29285824	     15.29285824	     46.57661854	     35.71428571	     73.42143906	     31.86743149	     13.68738024	     15.71338781	     30.45994517	     27.27768688	    101.62601658	     69.30006930	     99.70089731	     64.51612903	     64.51612903	     70.12622717	     83.68200829	     68.02721077	     37.43916136	     27.77777778	     41.32231405	     27.63957988	     39.71405878	     36.94126339	     64.14368185	     32.64773098	     56.21135472	     37.42514970	     59.55926147	     49.06771344	     51.49330587	     61.76652254	     58.92751915	     52.11047420
      0.09134662	     16.06941989	     34.71017008	     15.29285824	     15.29285824	     46.57661854	     35.71428571	     73.42143906	     31.86743149	     13.68738024	     15.71338781	     30.45994517	     27.27768688	    101.62601658	     69.30006930	     99.70089731	     64.51612903	     64.51612903	     70.12622717	     83.68200829	     68.02721076	     37.43916136	     27.77777778	     41.32231405	     27.63957988	     39.71405878	     36.94126339	     64.14368185	     32.64773098	     56.21135472	     37.42514970	     59.55926147	     49.06771344	     51.49330587	     61.76652254	     58.92751915	     52.11047420	     16.06941989	     34.71017008	     15.29285824	     15.29285824	     46.57661854	     35.71428571	     73.42143906	     31.86743149	     13.68738024	     15.71338781	     30.45994517	     27.27768688	    101.62601658	     69.30006930	     99.70089731	     64.51612903	     64.51612903	     70.12622717	     83.68200829	     68.02721077	     37.43916136	     27.77777778	     41.32231405	     27.63957988	     39.71405878	     36.94126339	     64.14368185	     32.64773098	     56.21135472	     37.42514970	     59.55926147	     49.06771344	     51.49330587	     61.76652254	     58.92751915	     52.11047420
      0.09429328	     16.06941989	     34.71017008	     15.29285824	     15.29285824	     46.57661854	     35.71428571	     73.42143906	     31.86743149	     13.68738024	     15.71338781	     30.45994517	     27.27768688	    101.62601658	     69.30006930	     99.70089731	     64.51612903	     64.51612903	     70.12622717	     83.68200829	     68.02721076	     37.43916136	     27.77777778	     41.32231405	     27.63957988	     39.71405878	     36.94126339	     64.14368185	     32.64773098	     56.21135472	     37.42514970	     59.55926147	     49.06771344	     51.49330587	     61.76652254	     58.92751915	     52.11047420	     16.06941989	     34.71017008	     15.29285824	     15.29285824	     46.57661854	     35.71428571	     73.42143906	     31.86743149	     13.68738024	     15.71338781	     30.45994517	     27.27768688	    101.62601658	     69.30006930	     99.70089731	     64.51612903	     64.51612903	     70.12622717	     83.68200829	     68.02721077	     37.43916136	     27.77777778	     41.32231405	     27.63957988	     39.71405878	     36.94126339	     64.14368185	     32.64773098	     56.21135472	     37.42514970	     59.55926147	     49.06771344	     51.49330587	     61.76652254	     58.92751915	     52.11047420
      0.09723994	     16.06941989	     34.71017008	     15.29285824	     15.29285824	     46.57661854	     35.71428571	     73.42143906	     31.86743149	     13.68738024	     15.71338781	     30.45994517	     27.27768688	    101.62601658	     69.30006930	     99.70089731	     64.51612903	     64.51612903	     70.12622717	     83.68200829	     68.02721076	     37.43916136	     27.77777778	     41.32231405	     27.63957988	     39.71405878	     36.94126339	     64.14368185	     32.64773098	     56.21135472	     37.42514970	     59.55926147	     49.06771344	     51.49330587	     61.76652254	     58.92751915	     52.11047420	     16.06941989	     34.71017008	     15.29285824	     15.29285824	     46.57661854	     35.71428571	     73.42143906	     31.86743149	     13.68738024	     15.71338781	     30.45994517	     27.27768688	    101.62601658	     69.30006930	     99.70089731	     64.51612903	     64.51612903	     70.12622717	     83.68200829	     68.02721077	     37.43916136	     27.77777778	     41.32231405	     27.63957988	     39.71405878	     36.94126339	     64.14368185	     32.64773098	     56.21135472	     37.42514970	     59.55926147	     49.06771344	     51.49330587	     61.76652254	     58.92751915	     52.11047420
      0.10018661	     16.06941989	     34.71017008	     15.29285824	     15.29285824	     46.57661854	     35.71428571	     73.42143906	     31.86743149	     13.68738024	     15.71338781	     30.45994517	     27.27768688	    101.62601658	     69.30006930	     99.70089731	     64.51612903	     64.51612903	     70.12622717	     83.68200829	     68.02721076	     37.43916136	     27.77777778	     41.32231405	     27.63957988	     39.71405878	     36.94126339	     64.14368185	     32.64773098	     56.21135472	     37.42514970	     59.55926147	     49.06771344	     51.49330587	     61.76652254	     58.92751915	     52.11047420	     16.06941989	     34.71017008	     15.29285824	     15.29285824	     46.57661854	     35.71428571	     73.42143906	     31.86743149	     13.68738024	     15.71338781	     30.45994517	     27.27768688	    101.62601658	     69.30006930	     99.70089731	     64.51612903	     64.51612903	     70.12622717	     83.68200829	     68.02721077	     37.43916136	     27.77777778	     41.32231405	     27.63957988	     39.71405878	     36.94126339	     64.14368185	     32.64773098	     56.21135472	     37.42514970	     59.55926147	     49.06771344	     51.49330587	     61.76652254	     58.92751915	     52.11047420
      0.10313327	     16.06941989	     34.71017008	     15.29285824	     15.29285824	     46.57661854	     35.71428571	     73.42143906	     31.86743149	     13.68738024	     15.71338781	     30.45994517	     27.27768688	    101.62601658	     69.30006930	     99.70089731	     64.51612903	     64.51612903	     70.12622717	     83.68200829	     68.02721076	     37.43916136	     27.77777778	     41.32231405	     27.63957988	     39.71405878	     36.94126339	     64.14368185	     32.64773098	     56.21135472	     37.42514970	     59.55926147	     49.06771344	     51.49330587	     61.76652254	     58.92751915	     52.11047420	     16.06941989	     34.71017008	     15.29285824	     15.29285824	     46.57661854	     35.71428571	     73.42143906	     31.86743149	     13.68738024	     15.71338781	     30.45994517	     27.27768688	    101.62601658	     69.30006930	     99.70089731	     64.51612903	     64.51612903	     70.12622717	     83.68200829	     68.02721077	     37.43916136	     27.77777778	     41.32231405	     27.63957988	     39.71405878	     36.94126339	     64.14368185	     32.64773098	     56.21135472	     37.42514970	     59.55926147	     49.06771344	     51.49330587	     61.76652254	     58.92751915	     52.11047420
      0.10607994	     16.06941989	     34.71017008	     15.29285824	     15.29285824	     46.57661854	     35.71428571	     73.42143906	     31.86743149	     13.68738024	     15.71338781	     30.45994517	     27.27768688	    101.62601658	     69.30006930	     99.70089731	     64.51612903	     64.51612903	     70.12622717	     83.68200829	     68.02721076	     37.43916136	     27.77777778	     41.32231405	     27.63957988	     39.71405878	     36.94126339	     64.14368185	     32.64773098	     56.21135472	     37.42514970	     59.55926147	     49.06771344	     51.49330587	     61.76652254	     58.92751915	     52.11047420	     16.06941989	     34.71017008	     15.29285824	     15.29285824	     46.57661854	     35.71428571	     73.42143906	     31.86743149	     13.68738024	     15.71338781	     30.45994517	     27.27768688	    101.62601658	     69.30006930	     99.70089731	     64.51612903	     64.51612903	     70.12622717	     83.68200829	     68.02721077	     37.43916136	     27.77777778	     41.32231405	     27.63957988	     39.71405878	     36.94126339	     64.14368185	     32.64773098	     56.21135472	     37.42514970	     59.55926147	     49.06771344	     51.49330587	     61.76652254	     58.92751915	     52.11047420
      0.10902660	     16.06941989	     34.71017008	     15.29285824	     15.29285824	     46.57661854	     35.71428571	     73.42143906	     31.86743149	     13.68738024	     15.71338781	     30.45994517	     27.27768688	    101.62601658	     69.30006930	     99.70089731	     64.51612903	     64.51612903	     70.12622717	     83.68200829	     68.02721076	     37.43916136	     27.77777778	     41.32231405	     27.63957988	     39.71405878	     36.94126339	     64.14368185	     32.64773098	     56.21135472	     37.42514970	     59.55926147	     49.06771344	     51.49330587	     61.76652254	     58.92751915	     52.11047420	     16.06941989	     34.71017008	     15.29285824	     15.29285824	     46.57661854	     35.71428571	     73.42143906	     31.86743149	     13.68738024	     15.71338781	     30.45994517	     27.27768688	    101.62601658	     69.30006930	     99.70089731	     64.51612903	     64.51612903	     70.12622717	     83.68200829	     68.02721077	     37.43916136	     27.77777778	     41.32231405	     27.63957988	     39.71405878	     36.94126339	     64.14368185	     32.64773098	     56.21135472	     37.42514970	     59.55926147	     49.06771344	     51.49330587	     61.76652254	     58.92751915	     52.11047420
      0.11197327	     16.06941989	     34.71017008	     15.29285824	     15.29285824	     46.57661854	     35.71428571	     73.42143906	     31.86743149	     13.68738024	     15.71338781	     30.45994517	     27.27768688	    101.62601658	     69.30006930	     99.70089731	     64.51612903	     64.51612903	     70.12622717	     83.68200829	     68.02721076	     37.43916136	     27.77777778	     41.32231405	     27.63957988	     39.71405878	     36.94126339	     64.14368185	     32.64773098	     56.21135472	     37.42514970	     59.55926147	     49.06771344	     51.49330587	     61.76652254	     58.92751915	     52.11047420	     16.06941989	     34.71017008	     15.29285824	     15.29285824	     46.57661854	     35.71428571	     73.42143906	     31.86743149	     13.68738024	     15.71338781	     30.45994517	     27.27768688	    101.62601658	     69.30006930	     99.70089731	     64.51612903	     64.51612903	     70.12622717	     83.68200829	     68.02721077	     37.43916136	     27.77777778	     41.32231405	     27.63957988	     39.71405878	     36.94126339	     64.14368185	     32.64773098	     56.21135472	     37.42514970	     59.55926147	     49.06771344	     51.49330587	     61.76652254	     58.92751915	     52.11047420
      0.11491994	     16.06941989	     34.71017008	     15.29285824	     15.29285824	     46.57661854	     35.71428571	     73.42143906	     31.86743149	     13.68738024	     15.71338781	     30.45994517	     27.27768688	    101.62601658	     69.30006930	     99.70089731	     64.51612903	     64.51612903	     70.12622717	     83.68200829	     68.02721076	     37.43916136	     27.77777778	     41.32231405	     27.63957988	     39.71405878	     36.94126339	     64.14368185	     32.64773098	     56.21135472	     37.42514970	     59.55926147	     49.06771344	     51.49330587	     61.76652254	     58.92751915	     52.11047420	     16.06941989	     34.71017008	     15.29285824	     15.29285824	     46.57661854	     35.71428571	     73.42143906	     31.86743149	     13.68738024	     15.71338781	     30.45994517	     27.27768688	    101.62601658	     69.30006930	     99.70089731	     64.51612903	     64.51612903	     70.12622717	     83.68200829	     68.02721077	     37.43916136	     27.77777778	     41.32231405	     27.63957988	     39.71405878	     36.94126339	     64.14368185	     32.64773098	     56.21135472	     37.42514970	     59.55926147	     49.06771344	     51.49330587	     61.76652254	     58.92751915	     52.11047420
      0.11786660	     16.06941989	     34.71017008	     15.29285824	     15.29285824	     46.57661854	     35.71428571	     73.42143906	     31.86743149	     13.68738024	     15.71338781	     30.45994517	     27.27768688	    101.62601658	     69.30006930	     99.70089731	     64.51612903	     64.51612903	     70.12622717	     83.68200829	     68.02721076	     37.43916136	     27.77777778	     41.32231405	     27.63957988	     39.71405878	     36.94126339	     64.14368185	     32.64773098	     56.21135472	     37.42514970	     59.55926147	     49.06771344	     51.49330587	     61.76652254	     58.92751915	     52.11047420	     16.06941989	     34.71017008	     15.29285824	     15.29285824	     46.57661854	     35.71428571	     73.42143906	     31.86743149	     13.68738024	     15.71338781	     30.45994517	     27.27768688	    101.62601658	     69.30006930	     99.70089731	     64.51612903	     64.51612903	     70.12622717	     83.68200829	     68.02721077	     37.43916136	     27.77777778	     41.32231405	     27.63957988	     39.71405878	     36.94126339	     64.14368185	     32.64773098	     56.21135472	     37.42514970	     59.55926147	     49.06771344	     51.49330587	     61.76652254	     58.92751915	     52.11047420
      0.12081326	     16.06941989	     34.71017008	     15.29285824	     15.29285824	     46.57661854	     35.71428571	     73.42143906	     31.86743149	     13.68738024	     15.71338781	     30.45994517	     27.27768688	    101.62601658	     69.30006930	     99.70089731	     64.51612903	     64.51612903	     70.12622717	     83.68200829	     68.02721076	     37.43916136	     27.77777778	     41.32231405	     27.63957988	     39.71405878	     36.94126339	     64.14368185	     32.64773098	     56.21135472	     37.42514970	     59.55926147	     49.06771344	     51.49330587	     61.76652254	     58.92751915	     52.11047420	     16.06941989	     34.71017008	     15.29285824	     15.29285824	     46.57661854	     35.71428571	     73.42143906	     31.86743149	     13.68738024	     15.71338781	     30.45994517	     27.27768688	    101.62601658	     69.30006930	     99.70089731	     64.51612903	     64.51612903	     70.12622717	     83.68200829	     68.02721077	     37.43916136	     27.77777778	     41.32231405	     27.63957988	     39.71405878	     36.94126339	     64.14368185	     32.64773098	     56.21135472	     37.42514970	     59.55926147	     49.06771344	     51.49330587	     61.76652254	     58.92751915	     52.11047420
      0.12375993	     16.06941989	     34.71017008	     15.29285824	     15.29285824	     46.57661854	     35.71428571	     73.42143906	     31.86743149	     13.68738024	     15.71338781	     30.45994517	     27.27768688	    101.62601658	     69.30006930	     99.70089731	     64.51612903	     64.51612903	     70.12622717	     83.68200829	     68.02721076	     37.43916136	     27.77777778	     41.32231405	     27.63957988	     39.71405878	     36.94126339	     64.14368185	     32.64773098	     56.21135472	     37.42514970	     59.55926147	     49.06771344	     51.49330587	     61.76652254	     58.92751915	     52.11047420	     16.06941989	     34.71017008	     15.29285824	     15.29285824	     46.57661854	     35.71428571	     73.42143906	     31.86743149	     13.68738024	     15.71338781	     30.45994517	     27.27768688	    101.62601658	     69.30006930	     99.70089731	     64.51612903	     64.51612903	     70.12622717	     83.68200829	     68.02721077	     37.43916136	     27.77777778	     41.32231405	     27.63957988	     39.71405878	     36.94126339	     64.14368185	     32.64773098	     56.21135472	     37.42514970	     59.55926147	     49.06771344	     51.49330587	     61.76652254	     58.92751915	     52.11047420
      0.12670660	     16.06941989	     34.71017008	     15.29285824	     15.29285824	     46.57661854	     35.71428571	     73.42143906	     31.86743149	     13.68738024	     15.71338781	     30.45994517	     27.27768688	    101.62601658	     69.30006930	     99.70089731	     64.51612903	     64.51612903	     70.12622717	     83.68200829	     68.02721076	     37.43916136	     27.77777778	     41.32231405	     27.63957988	     39.71405878	     36.94126339	     64.14368185	     32.64773098	     56.21135472	     37.42514970	     59.55926147	     49.06771344	     51.49330587	     61.76652254	     58.92751915	     52.11047420	     16.06941989	     34.71017008	     15.29285824	     15.29285824	     46.57661854	     35.71428571	     73.42143906	     31.86743149	     13.68738024	     15.71338781	     30.45994517	     27.27768688	    101.62601658	     69.30006930	     99.70089731	     64.51612903	     64.51612903	     70.12622717	     83.68200829	     68.02721077	     37.43916136	     27.77777778	     41.32231405	     27.63957988	     39.71405878	     36.94126339	     64.14368185	     32.64773098	     56.21135472	     37.42514970	     59.55926147	     49.06771344	     51.49330587	     61.76652254	     58.92751915	     52.11047420
      0.12965326	     16.06941989	     34.71017008	     15.29285824	     15.29285824	     46.57661854	     35.71428571	     73.42143906	     31.86743149	     13.68738024	     15.71338781	     30.45994517	     27.27768688	    101.62601658	     69.30006930	     99.70089731	     64.51612903	     64.51612903	     70.12622717	     83.68200829	     68.02721076	     37.43916136	     27.77777778	     41.32231405	     27.63957988	     39.71405878	     36.94126339	     64.14368185	     32.64773098	     56.21135472	     37.42514970	     59.55926147	     49.06771344	     51.49330587	     61.76652254	     58.92751915	     52.11047420	     16.06941989	     34.71017008	     15.29285824	     15.29285824	     46.57661854	     35.71428571	     73.42143906	     31.86743149	     13.68738024	     15.71338781	     30.45994517	     27.27768688	    101.62601658	     69.30006930	     99.70089731	     64.51612903	     64.51612903	     70.12622717	     83.68200829	     68.02721077	     37.43916136	     27.77777778	     41.32231405	     27.63957988	     39.71405878	     36.94126339	     64.14368185	     32.64773098	     56.21135472	     37.42514970	     59.55926147	     49.06771344	     51.49330587	     61.76652254	     58.92751915	     52.11047420
      0.13259992	     16.06941989	     34.71017008	     15.29285824	     15.29285824	     46.57661854	     35.71428571	     73.42143906	     31.86743149	     13.68738024	     15.71338781	     30.45994517	     27.27768688	    101.62601658	     69.30006930	     99.70089731	     64.51612903	     64.51612903	     70.12622717	     83.68200829	     68.02721076	     37.43916136	     27.77777778	     41.32231405	     27.63957988	     39.71405878	     36.94126339	     64.14368185	     32.64773098	     56.21135472	     37.42514970	     59.55926147	     49.06771344	     51.49330587	     61.76652254	     58.92751915	     52.11047420	     16.06941989	     34.71017008	     15.29285824	     15.29285824	     46.57661854	     35.71428571	     73.42143906	     31.86743149	     13.68738024	     15.71338781	     30.45994517	     27.27768688	    101.62601658	     69.30006930	     99.70089731	     64.51612903	     64.51612903	     70.12622717	     83.68200829	     68.02721077	     37.43916136	     27.77777778	     41.32231405	     27.63957988	     39.71405878	     36.94126339	     64.14368185	     32.64773098	     56.21135472	     37.42514970	     59.55926147	     49.06771344	     51.49330587	     61.76652254	     58.92751915	     52.11047420
      0.13554659	     16.06941989	     34.71017008	     15.29285824	     15.29285824	     46.57661854	     35.71428571	     73.42143906	     31.86743149	     13.68738024	     15.71338781	     30.45994517	     27.27768688	    101.62601658	     69.30006930	     99.70089731	     64.51612903	     64.51612903	     70.12622717	     83.68200829	     68.02721076	     37.43916136	     27.77777778	     41.32231405	     27.63957988	     39.71405878	     36.94126339	     64.14368185	     32.64773098	     56.21135472	     37.42514970	     59.55926147	     49.06771344	     51.49330587	     61.76652254	     58.92751915	     52.11047420	     16.06941989	     34.71017008	     15.29285824	     15.29285824	     46.57661854	     35.71428571	     73.42143906	     31.86743149	     13.68738024	     15.71338781	     30.45994517	     27.27768688	    101.62601658	     69.30006930	     99.70089731	     64.51612903	     64.51612903	     70.12622717	     83.68200829	     68.02721077	     37.43916136	     27.77777778	     41.32231405	     27.63957988	     39.71405878	     36.94126339	     64.14368185	     32.64773098	     56.21135472	     37.42514970	     59.55926147	     49.06771344	     51.49330587	     61.76652254	     58.92751915	     52.11047420
      0.13849325	     16.06941989	     34.71017008	     15.29285824	     15.29285824	     46.57661854	     35.71428571	     73.42143906	     31.86743149	     13.68738024	     15.71338781	     30.45994517	     27.27768688	    101.62601658	     69.30006930	     99.70089731	     64.51612903	     64.51612903	     70.12622717	     83.68200829	     68.02721076	     37.43916136	     27.77777778	     41.32231405	     27.63957988	     39.71405878	     36.94126339	     64.14368185	     32.64773098	     56.21135472	     37.42514970	     59.55926147	     49.06771344	     51.49330587	     61.76652254	     58.92751915	     52.11047420	     16.06941989	     34.71017008	     15.29285824	     15.29285824	     46.57661854	     35.71428571	     73.42143906	     31.86743149	     13.68738024	     15.71338781	     30.45994517	     27.27768688	    101.62601658	     69.30006930	     99.70089731	     64.51612903	     64.51612903	     70.12622717	     83.68200829	     68.02721077	     37.43916136	     27.77777778	     41.32231405	     27.63957988	     39.71405878	     36.94126339	     64.14368185	     32.64773098	     56.21135472	     37.42514970	     59.55926147	     49.06771344	     51.49330587	     61.76652254	     58.92751915	     52.11047420
      0.14143992	     16.06941989	     34.71017008	     15.29285824	     15.29285824	     46.57661854	     35.71428571	     73.42143906	     31.86743149	     13.68738024	     15.71338781	     30.45994517	     27.27768688	    101.62601658	     69.30006930	     99.70089731	     64.51612903	     64.51612903	     70.12622717	     83.68200829	     68.02721076	     37.43916136	     27.77777778	     41.32231405	     27.63957988	     39.71405878	     36.94126339	     64.14368185	     32.64773098	     56.21135472	     37.42514970	     59.55926147	     49.06771344	     51.49330587	     61.76652254	     58.92751915	     52.11047420	     16.06941989	     34.71017008	     15.29285824	     15.29285824	     46.57661854	     35.71428571	     73.42143906	     31.86743149	     13.68738024	     15.71338781	     30.45994517	     27.27768688	    101.62601658	     69.30006930	     99.70089731	     64.51612903	     64.51612903	     70.12622717	     83.68200829	     68.02721077	     37.43916136	     27.77777778	     41.32231405	     27.63957988	     39.71405878	     36.94126339	     64.14368185	     32.64773098	     56.21135472	     37.42514970	     59.55926147	     49.06771344	     51.49330587	     61.76652254	     58.92751915	     52.11047420
      0.14438659	     16.06941989	     34.71017008	     15.29285824	     15.29285824	     46.57661854	     35.71428571	     73.42143906	     31.86743149	     13.68738024	     15.71338781	     30.45994517	     27.27768688	    101.62601658	     69.30006930	     99.70089731	     64.51612903	     64.51612903	     70.12622717	     83.68200829	     68.02721076	     37.43916136	     27.77777778	     41.32231405	     27.63957988	     39.71405878	     36.94126339	     64.14368185	     32.64773098	     56.21135472	     37.42514970	     59.55926147	     49.06771344	     51.49330587	     61.76652254	     58.92751915	     52.11047420	     16.06941989	     34.71017008	     15.29285824	     15.29285824	     46.57661854	     35.71428571	     73.42143906	     31.86743149	     13.68738024	     15.71338781	     30.45994517	     27.27768688	    101.62601658	     69.30006930	     99.70089731	     64.51612903	     64.51612903	     70.12622717	     83.68200829	     68.02721077	     37.43916136	     27.77777778	     41.32231405	     27.63957988	     39.71405878	     36.94126339	     64.14368185	     32.64773098	     56.21135472	     37.42514970	     59.55926147	     49.06771344	     51.49330587	     61.76652254	     58.92751915	     52.11047420
      0.14733325	     16.06941989	     34.71017008	     15.29285824	     15.29285824	     46.57661854	     35.71428571	     73.42143906	     31.86743149	     13.68738024	     15.71338781	     30.45994517	     27.27768688	    101.62601658	     69.30006930	     99.70089731	     64.51612903	     64.51612903	     70.12622717	     83.68200829	     68.02721076	     37.43916136	     27.77777778	     41.32231405	     27.63957988	     39.71405878	     36.94126339	     64.14368185	     32.64773098	     56.21135472	     37.42514970	     59.55926147	     49.06771344	     51.49330587	     61.76652254	     58.92751915	     52.11047420	     16.06941989	     34.71017008	     15.29285824	     15.29285824	     46.57661854	     35.71428571	     73.42143906	     31.86743149	     13.68738024	     15.71338781	     30.45994517	     27.27768688	    101.62601658	     69.30006930	     99.70089731	     64.51612903	     64.51612903	     70.12622717	     83.68200829	     68.02721077	     37.43916136	     27.77777778	     41.32231405	     27.63957988	     39.71405878	     36.94126339	     64.14368185	     32.64773098	     56.21135472	     37.42514970	     59.55926147	     49.06771344	     51.49330587	     61.76652254	     58.92751915	     52.11047420
      0.15027992	     16.06941989	     34.71017008	     15.29285824	     15.29285824	     46.57661854	     35.71428571	     73.42143906	     31.86743149	     13.68738024	     15.71338781	     30.45994517	     27.27768688	    101.62601658	     69.30006930	     99.70089731	     64.51612903	     64.51612903	     70.12622717	     83.68200829	     68.02721076	     37.43916136	     27.77777778	     41.32231405	     27.63957988	     39.71405878	     36.94126339	     64.14368185	     32.64773098	     56.21135472	     37.42514970	     59.55926147	     49.06771344	     51.49330587	     61.76652254	     58.92751915	     52.11047420	     16.06941989	     34.71017008	     15.29285824	     15.29285824	     46.57661854	     35.71428571	     73.42143906	     31.86743149	     13.68738024	     15.71338781	     30.45994517	     27.27768688	    101.62601658	     69.30006930	     99.70089731	     64.51612903	     64.51612903	     70.12622717	     83.68200829	     68.02721077	     37.43916136	     27.77777778	     41.32231405	     27.63957988	     39.71405878	     36.94126339	     64.14368185	     32.64773098	     56.21135472	     37.42514970	     59.55926147	     49.06771344	     51.49330587	     61.76652254	     58.92751915	     52.11047420
      0.15322658	     16.06941989	     34.71017008	     15.29285824	     15.29285824	     46.57661854	     35.71428571	     73.42143906	     31.86743149	     13.68738024	     15.71338781	     30.45994517	     27.27768688	    101.62601658	     69.30006930	     99.70089731	     64.51612903	     64.51612903	     70.12622717	     83.68200829	     68.02721076	     37.43916136	     27.77777778	     41.32231405	     27.63957988	     39.71405878	     36.94126339	     64.14368185	     32.64773098	     56.21135472	     37.42514970	     59.55926147	     49.06771344	     51.49330587	     61.76652254	     58.92751915	     52.11047420	     16.06941989	     34.71017008	     15.29285824	     15.29285824	     46.57661854	     35.71428571	     73.42143906	     31.86743149	     13.68738024	     15.71338781	     30.45994517	     27.27768688	    101.62601658	     69.30006930	     99.70089731	     64.51612903	     64.51612903	     70.12622717	     83.68200829	     68.02721077	     37.43916136	     27.77777778	     41.32231405	     27.63957988	     39.71405878	     36.94126339	     64.14368185	     32.64773098	     56.21135472	     37.42514970	     59.55926147	     49.06771344	     51.49330587	     61.76652254	     58.92751915	     52.11047420
      0.15617325	     16.06941989	     34.71017008	     15.29285824	     15.29285824	     46.57661854	     35.71428571	     73.42143906	     31.86743149	     13.68738024	     15.71338781	     30.45994517	     27.27768688	    101.62601658	     69.30006930	     99.70089731	     64.51612903	     64.51612903	     70.12622717	     83.68200829	     68.02721076	     37.43916136	     27.77777778	     41.32231405	     27.63957988	     39.71405878	     36.94126339	     64.14368185	     32.64773098	     56.21135472	     37.42514970	     59.55926147	     49.06771344	     51.49330587	     61.76652254	     58.92751915	     52.11047420	     16.06941989	     34.71017008	     15.29285824	     15.29285824	     46.57661854	     35.71428571	     73.42143906	     31.86743149	     13.68738024	     15.71338781	     30.45994517	     27.27768688	    101.62601658	     69.30006930	     99.70089731	     64.51612903	     64.51612903	     70.12622717	     83.68200829	     68.02721077	     37.43916136	     27.77777778	     41.32231405	     27.63957988	     39.71405878	     36.94126339	     64.14368185	     32.64773098	     56.21135472	     37.42514970	     59.55926147	     49.06771344	     51.49330587	     61.76652254	     58.92751915	     52.11047420
      0.15911991	     16.06941989	     34.71017008	     15.29285824	     15.29285824	     46.57661854	     35.71428571	     73.42143906	     31.86743149	     13.68738024	     15.71338781	     30.45994517	     27.27768688	    101.62601658	     69.30006930	     99.70089731	     64.51612903	     64.51612903	     70.12622717	     83.68200829	     68.02721076	     37.43916136	     27.77777778	     41.32231405	     27.63957988	     39.71405878	     36.94126339	     64.14368185	     32.64773098	     56.21135472	     37.42514970	     59.55926147	     49.06771344	     51.49330587	     61.76652254	     58.92751915	     52.11047420	     16.06941989	     34.71017008	     15.29285824	     15.29285824	     46.57661854	     35.71428571	     73.42143906	     31.86743149	     13.68738024	     15.71338781	     30.45994517	     27.27768688	    101.62601658	     69.30006930	     99.70089731	     64.51612903	     64.51612903	     70.12622717	     83.68200829	     68.02721077	     37.43916136	     27.77777778	     41.32231405	     27.63957988	     39.71405878	     36.94126339	     64.14368185	     32.64773098	     56.21135472	     37.42514970	     59.55926147	     49.06771344	     51.49330587	     61.76652254	     58.92751915	     52.11047420
      0.16206657	     16.06941989	     34.71017008	     15.29285824	     15.29285824	     46.57661854	     35.71428571	     73.42143906	     31.86743149	     13.68738024	     15.71338781	     30.45994517	     27.27768688	    101.62601658	     69.30006930	     99.70089731	     64.51612903	     64.51612903	     70.12622717	     83.68200829	     68.02721076	     37.43916136	     27.77777778	     41.32231405	     27.63957988	     39.71405878	     36.94126339	     64.14368185	     32.64773098	     56.21135472	     37.42514970	     59.55926147	     49.06771344	     51.49330587	     61.76652254	     58.92751915	     52.11047420	     16.06941989	     34.71017008	     15.29285824	     15.29285824	     46.57661854	     35.71428571	     73.42143906	     31.86743149	     13.68738024	     15.71338781	     30.45994517	     27.27768688	    101.62601658	     69.30006930	     99.70089731	     64.51612903	     64.51612903	     70.12622717	     83.68200829	     68.02721077	     37.43916136	     27.77777778	     41.32231405	     27.63957988	     39.71405878	     36.94126339	     64.14368185	     32.64773098	     56.21135472	     37.42514970	     59.55926147	     49.06771344	     51.49330587	     61.76652254	     58.92751915	     52.11047420
      0.16501324	     16.06941989	     34.71017008	     15.29285824	     15.29285824	     46.57661854	     35.71428571	     73.42143906	     31.86743149	     13.68738024	     15.71338781	     30.45994517	     27.27768688	    101.62601658	     69.30006930	     99.70089731	     64.51612903	     64.51612903	     70.12622717	     83.68200829	     68.02721076	     37.43916136	     27.77777778	     41.32231405	     27.63957988	     39.71405878	     36.94126339	     64.14368185	     32.64773098	     56.21135472	     37.42514970	     59.55926147	     49.06771344	     51.49330587	     61.76652254	     58.92751915	     52.11047420	     16.06941989	     34.71017008	     15.29285824	     15.29285824	     46.57661854	     35.71428571	     73.42143906	     31.86743149	     13.68738024	     15.71338781	     30.45994517	     27.27768688	    101.62601658	     69.30006930	     99.70089731	     64.51612903	     64.51612903	     70.12622717	     83.68200829	     68.02721077	     37.43916136	     27.77777778	     41.32231405	     27.63957988	     39.71405878	     36.94126339	     64.14368185	     32.64773098	     56.21135472	     37.42514970	     59.55926147	     49.06771344	     51.49330587	     61.76652254	     58.92751915	     52.11047420
      0.16795990	     16.06941989	     34.71017008	     15.29285824	     15.29285824	     46.57661854	     35.71428571	     73.42143906	     31.86743149	     13.68738024	     15.71338781	     30.45994517	     27.27768688	    101.62601658	     69.30006930	     99.70089731	     64.51612903	     64.51612903	     70.12622717	     83.68200829	     68.02721076	     37.43916136	     27.77777778	     41.32231405	     27.63957988	     39.71405878	     36.94126339	     64.14368185	     32.64773098	     56.21135472	     37.42514970	     59.55926147	     49.06771344	     51.49330587	     61.76652254	     58.92751915	     52.11047420	     16.06941989	     34.71017008	     15.29285824	     15.29285824	     46.57661854	     35.71428571	     73.42143906	     31.86743149	     13.68738024	     15.71338781	     30.45994517	     27.27768688	    101.62601658	     69.30006930	     99.70089731	     64.51612903	     64.51612903	     70.12622717	     83.68200829	     68.02721077	     37.43916136	     27.77777778	     41.32231405	     27.63957988	     39.71405878	     36.94126339	     64.14368185	     32.64773098	     56.21135472	     37.42514970	     59.55926147	     49.06771344	     51.49330587	     61.76652254	     58.92751915	     52.11047420
      0.17090657	     16.06941989	     34.71017008	     15.29285824	     15.29285824	     46.57661854	     35.71428571	     73.42143906	     31.86743149	     13.68738024	     15.71338781	     30.45994517	     27.27768688	    101.62601658	     69.30006930	     99.70089731	     64.51612903	     64.51612903	     70.12622717	     83.68200829	     68.02721076	     37.43916136	     27.77777778	     41.32231405	     27.63957988	     39.71405878	     36.94126339	     64.14368185	     32.64773098	     56.21135472	     37.42514970	     59.55926147	     49.06771344	     51.49330587	     61.76652254	     58.92751915	     52.11047420	     16.06941989	     34.71017008	     15.29285824	     15.29285824	     46.57661854	     35.71428571	     73.42143906	     31.86743149	     13.68738024	     15.71338781	     30.45994517	     27.27768688	    101.62601658	     69.30006930	     99.70089731	     64.51612903	     64.51612903	     70.12622717	     83.68200829	     68.02721077	     37.43916136	     27.77777778	     41.32231405	     27.63957988	     39.71405878	     36.94126339	     64.14368185	     32.64773098	     56.21135472	     37.42514970	     59.55926147	     49.06771344	     51.49330587	     61.76652254	     58.92751915	     52.11047420
      0.17385323	     16.06941989	     34.71017008	     15.29285824	     15.29285824	     46.57661854	     35.71428571	     73.42143906	     31.86743149	     13.68738024	     15.71338781	     30.45994517	     27.27768688	    101.62601658	     69.30006930	     99.70089731	     64.51612903	     64.51612903	     70.12622717	     83.68200829	     68.02721076	     37.43916136	     27.77777778	     41.32231405	     27.63957988	     39.71405878	     36.94126339	     64.14368185	     32.64773098	     56.21135472	     37.42514970	     59.55926147	     49.06771344	     51.49330587	     61.76652254	     58.92751915	     52.11047420	     16.06941989	     34.71017008	     15.29285824	     15.29285824	     46.57661854	     35.71428571	     73.42143906	     31.86743149	     13.68738024	     15.71338781	     30.45994517	     27.27768688	    101.62601658	     69.30006930	     99.70089731	     64.51612903	     64.51612903	     70.12622717	     83.68200829	     68.02721077	     37.43916136	     27.77777778	     41.32231405	     27.63957988	     39.71405878	     36.94126339	     64.14368185	     32.64773098	     56.21135472	     37.42514970	     59.55926147	     49.06771344	     51.49330587	     61.76652254	     58.92751915	     52.11047420
      0.17679990	     16.06941989	     34.71017008	     15.29285824	     15.29285824	     46.57661854	     35.71428571	     73.42143906	     31.86743149	     13.68738024	     15.71338781	     30.45994517	     27.27768688	    101.62601658	     69.30006930	     99.70089731	     64.51612903	     64.51612903	     70.12622717	     83.68200829	     68.02721076	     37.43916136	     27.77777778	     41.32231405	     27.63957988	     39.71405878	     36.94126339	     64.14368185	     32.64773098	     56.21135472	     37.42514970	     59.55926147	     49.06771344	     51.49330587	     61.76652254	     58.92751915	     52.11047420	     16.06941989	     34.71017008	     15.29285824	     15.29285824	     46.57661854	     35.71428571	     73.42143906	     31.86743149	     13.68738024	     15.71338781	     30.45994517	     27.27768688	    101.62601658	     69.30006930	     99.70089731	     64.51612903	     64.51612903	     70.12622717	     83.68200829	     68.02721077	     37.43916136	     27.77777778	     41.32231405	     27.63957988	     39.71405878	     36.94126339	     64.14368185	     32.64773098	     56.21135472	     37.42514970	     59.55926147	     49.06771344	     51.49330587	     61.76652254	     58.92751915	     52.11047420
      0.17974656	     16.06941989	     34.71017008	     15.29285824	     15.29285824	     46.57661854	     35.71428571	     73.42143906	     31.86743149	     13.68738024	     15.71338781	     30.45994517	     27.27768688	    101.62601658	     69.30006930	     99.70089731	     64.51612903	     64.51612903	     70.12622717	     83.68200829	     68.02721076	     37.43916136	     27.77777778	     41.32231405	     27.63957988	     39.71405878	     36.94126339	     64.14368185	     32.64773098	     56.21135472	     37.42514970	     59.55926147	     49.06771344	     51.49330587	     61.76652254	     58.92751915	     52.11047420	     16.06941989	     34.71017008	     15.29285824	     15.29285824	     46.57661854	     35.71428571	     73.42143906	     31.86743149	     13.68738024	     15.71338781	     30.45994517	     27.27768688	    101.62601658	     69.30006930	     99.70089731	     64.51612903	     64.51612903	     70.12622717	     83.68200829	     68.02721077	     37.43916136	     27.77777778	     41.32231405	     27.63957988	     39.71405878	     36.94126339	     64.14368185	     32.64773098	     56.21135472	     37.42514970	     59.55926147	     49.06771344	     51.49330587	     61.76652254	     58.92751915	     52.11047420
      0.18269323	     16.06941989	     34.71017008	     15.29285824	     15.29285824	     46.57661854	     35.71428571	     73.42143906	     31.86743149	     13.68738024	     15.71338781	     30.45994517	     27.27768688	    101.62601658	     69.30006930	     99.70089731	     64.51612903	     64.51612903	     70.12622717	     83.68200829	     68.02721076	     37.43916136	     27.77777778	     41.32231405	     27.63957988	     39.71405878	     36.94126339	     64.14368185	     32.64773098	     56.21135472	     37.42514970	     59.55926147	     49.06771344	     51.49330587	     61.76652254	     58.92751915	     52.11047420	     16.06941989	     34.71017008	     15.29285824	     15.29285824	     46.57661854	     35.71428571	     73.42143906	     31.86743149	     13.68738024	     15.71338781	     30.45994517	     27.27768688	    101.62601658	     69.30006930	     99.70089731	     64.51612903	     64.51612903	     70.12622717	     83.68200829	     68.02721077	     37.43916136	     27.77777778	     41.32231405	     27.63957988	     39.71405878	     36.94126339	     64.14368185	     32.64773098	     56.21135472	     37.42514970	     59.55926147	     49.06771344	     51.49330587	     61.76652254	     58.92751915	     52.11047420
      0.18563989	     16.06941989	     34.71017008	     15.29285824	     15.29285824	     46.57661854	     35.71428571	     73.42143906	     31.86743149	     13.68738024	     15.71338781	     30.45994517	     27.27768688	    101.62601658	     69.30006930	     99.70089731	     64.51612903	     64.51612903	     70.12622717	     83.68200829	     68.02721076	     37.43916136	     27.77777778	     41.32231405	     27.63957988	     39.71405878	     36.94126339	     64.14368185	     32.64773098	     56.21135472	     37.42514970	     59.55926147	     49.06771344	     51.49330587	     61.76652254	     58.92751915	     52.11047420	     16.06941989	     34.71017008	     15.29285824	     15.29285824	     46.57661854	     35.71428571	     73.42143906	     31.86743149	     13.68738024	     15.71338781	     30.45994517	     27.27768688	    101.62601658	     69.30006930	     99.70089731	     64.51612903	     64.51612903	     70.12622717	     83.68200829	     68.02721077	     37.43916136	     27.77777778	     41.32231405	     27.63957988	     39.71405878	     36.94126339	     64.14368185	     32.64773098	     56.21135472	     37.42514970	     59.55926147	     49.06771344	     51.49330587	     61.76652254	     58.92751915	     52.11047420
      0.18858656	     16.06941989	     34.71017008	     15.29285824	     15.29285824	     46.57661854	     35.71428571	     73.42143906	     31.86743149	     13.68738024	     15.71338781	     30.45994517	     27.27768688	    101.62601658	     69.30006930	     99.70089731	     64.51612903	     64.51612903	     70.12622717	     83.68200829	     68.02721076	     37.43916136	     27.77777778	     41.32231405	     27.63957988	     39.71405878	     36.94126339	     64.14368185	     32.64773098	     56.21135472	     37.42514970	     59.55926147	     49.06771344	     51.49330587	     61.76652254	     58.92751915	     52.11047420	     16.06941989	     34.71017008	     15.29285824	     15.29285824	     46.57661854	     35.71428571	     73.42143906	     31.86743149	     13.68738024	     15.71338781	     30.45994517	     27.27768688	    101.62601658	     69.30006930	     99.70089731	     64.51612903	     64.51612903	     70.12622717	     83.68200829	     68.02721077	     37.43916136	     27.77777778	     41.32231405	     27.63957988	     39.71405878	     36.94126339	     64.14368185	     32.64773098	     56.21135472	     37.42514970	     59.55926147	     49.06771344	     51.49330587	     61.76652254	     58.92751915	     52.11047420
      0.19153323	     16.06941989	     34.71017008	     15.29285824	     15.29285824	     46.57661854	     35.71428571	     73.42143906	     31.86743149	     13.68738024	     15.71338781	     30.45994517	     27.27768688	    101.62601658	     69.30006930	     99.70089731	     64.51612903	     64.51612903	     70.12622717	     83.68200829	     68.02721076	     37.43916136	     27.77777778	     41.32231405	     27.63957988	     39.71405878	     36.94126339	     64.14368185	     32.64773098	     56.21135472	     37.42514970	     59.55926147	     49.06771344	     51.49330587	     61.76652254	     58.92751915	     52.11047420	     16.06941989	     34.71017008	     15.29285824	     15.29285824	     46.57661854	     35.71428571	     73.42143906	     31.86743149	     13.68738024	     15.71338781	     30.45994517	     27.27768688	    101.62601658	     69.30006930	     99.70089731	     64.51612903	     64.51612903	     70.12622717	     83.68200829	     68.02721077	     37.43916136	     27.77777778	     41.32231405	     27.63957988	     39.71405878	     36.94126339	     64.14368185	     32.64773098	     56.21135472	     37.42514970	     59.55926147	     49.06771344	     51.49330587	     61.76652254	     58.92751915	     52.11047420
      0.19447989	     16.06941989	     34.71017008	     15.29285824	     15.29285824	     46.57661854	     35.71428571	     73.42143906	     31.86743149	     13.68738024	     15.71338781	     30.45994517	     27.27768688	    101.62601658	     69.30006930	     99.70089731	     64.51612903	     64.51612903	     70.12622717	     83.68200829	     68.02721076	     37.43916136	     27.77777778	     41.32231405	     27.63957988	     39.71405878	     36.94126339	     64.14368185	     32.64773098	     56.21135472	     37.42514970	     59.55926147	     49.06771344	     51.49330587	     61.76652254	     58.92751915	     52.11047420	     16.06941989	     34.71017008	     15.29285824	     15.29285824	     46.57661854	     35.71428571	     73.42143906	     31.86743149	     13.68738024	     15.71338781	     30.45994517	     27.27768688	    101.62601658	     69.30006930	     99.70089731	     64.51612903	     64.51612903	     70.12622717	     83.68200829	     68.02721077	     37.43916136	     27.77777778	     41.32231405	     27.63957988	     39.71405878	     36.94126339	     64.14368185	     32.64773098	     56.21135472	     37.42514970	     59.55926147	     49.06771344	     51.49330587	     61.76652254	     58.92751915	     52.11047420
      0.19742656	     16.06941989	     34.71017008	     15.29285824	     15.29285824	     46.57661854	     35.71428571	     73.42143906	     31.86743149	     13.68738024	     15.71338781	     30.45994517	     27.27768688	    101.62601658	     69.30006930	     99.70089731	     64.51612903	     64.51612903	     70.12622717	     83.68200829	     68.02721076	     37.43916136	     27.77777778	     41.32231405	     27.63957988	     39.71405878	     36.94126339	     64.14368185	     32.64773098	     56.21135472	     37.42514970	     59.55926147	     49.06771344	     51.49330587	     61.76652254	     58.92751915	     52.11047420	     16.06941989	     34.71017008	     15.29285824	     15.29285824	     46.57661854	     35.71428571	     73.42143906	     31.86743149	     13.68738024	     15.71338781	     30.45994517	     27.27768688	    101.62601658	     69.30006930	     99.70089731	     64.51612903	     64.51612903	     70.12622717	     83.68200829	     68.02721077	     37.43916136	     27.77777778	     41.32231405	     27.63957988	     39.71405878	     36.94126339	     64.14368185	     32.64773098	     56.21135472	     37.42514970	     59.55926147	     49.06771344	     51.49330587	     61.76652254	     58.92751915	     52.11047420
      0.20037322	     16.06941989	     34.71017008	     15.29285824	     15.29285824	     46.57661854	     35.71428571	     73.42143906	     31.86743149	     13.68738024	     15.71338781	     30.45994517	     27.27768688	    101.62601658	     69.30006930	     99.70089731	     64.51612903	     64.51612903	     70.12622717	     83.68200829	     68.02721076	     37.43916136	     27.77777778	     41.32231405	     27.63957988	     39.71405878	     36.94126339	     64.14368185	     32.64773098	     56.21135472	     37.42514970	     59.55926147	     49.06771344	     51.49330587	     61.76652254	     58.92751915	     52.11047420	     16.06941989	     34.71017008	     15.29285824	     15.29285824	     46.57661854	     35.71428571	     73.42143906	     31.86743149	     13.68738024	     15.71338781	     30.45994517	     27.27768688	    101.62601658	     69.30006930	     99.70089731	     64.51612903	     64.51612903	     70.12622717	     83.68200829	     68.02721077	     37.43916136	     27.77777778	     41.32231405	     27.63957988	     39.71405878	     36.94126339	     64.14368185	     32.64773098	     56.21135472	     37.42514970	     59.55926147	     49.06771344	     51.49330587	     61.76652254	     58.92751915	     52.11047420
      0.20331989	     16.06941989	     34.71017008	     15.29285824	     15.29285824	     46.57661854	     35.71428571	     73.42143906	     31.86743149	     13.68738024	     15.71338781	     30.45994517	     27.27768688	    101.62601658	     69.30006930	     99.70089731	     64.51612903	     64.51612903	     70.12622717	     83.68200829	     68.02721076	     37.43916136	     27.77777778	     41.32231405	     27.63957988	     39.71405878	     36.94126339	     64.14368185	     32.64773098	     56.21135472	     37.42514970	     59.55926147	     49.06771344	     51.49330587	     61.76652254	     58.92751915	     52.11047420	     16.06941989	     34.71017008	     15.29285824	     15.29285824	     46.57661854	     35.71428571	     73.42143906	     31.86743149	     13.68738024	     15.71338781	     30.45994517	     27.27768688	    101.62601658	     69.30006930	     99.70089731	     64.51612903	     64.51612903	     70.12622717	     83.68200829	     68.02721077	     37.43916136	     27.77777778	     41.32231405	     27.63957988	     39.71405878	     36.94126339	     64.14368185	     32.64773098	     56.21135472	     37.42514970	     59.55926147	     49.06771344	     51.49330587	     61.76652254	     58.92751915	     52.11047420
      0.20626655	     16.06941989	     34.71017008	     15.29285824	     15.29285824	     46.57661854	     35.71428571	     73.42143906	     31.86743149	     13.68738024	     15.71338781	     30.45994517	     27.27768688	    101.62601658	     69.30006930	     99.70089731	     64.51612903	     64.51612903	     70.12622717	     83.68200829	     68.02721076	     37.43916136	     27.77777778	     41.32231405	     27.63957988	     39.71405878	     36.94126339	     64.14368185	     32.64773098	     56.21135472	     37.42514970	     59.55926147	     49.06771344	     51.49330587	     61.76652254	     58.92751915	     52.11047420	     16.06941989	     34.71017008	     15.29285824	     15.29285824	     46.57661854	     35.71428571	     73.42143906	     31.86743149	     13.68738024	     15.71338781	     30.45994517	     27.27768688	    101.62601658	     69.30006930	     99.70089731	     64.51612903	     64.51612903	     70.12622717	     83.68200829	     68.02721077	     37.43916136	     27.77777778	     41.32231405	     27.63957988	     39.71405878	     36.94126339	     64.14368185	     32.64773098	     56.21135472	     37.42514970	     59.55926147	     49.06771344	     51.49330587	     61.76652254	     58.92751915	     52.11047420
      0.20921322	     16.06941989	     34.71017008	     15.29285824	     15.29285824	     46.57661854	     35.71428571	     73.42143906	     31.86743149	     13.68738024	     15.71338781	     30.45994517	     27.27768688	    101.62601658	     69.30006930	     99.70089731	     64.51612903	     64.51612903	     70.12622717	     83.68200829	     68.02721076	     37.43916136	     27.77777778	     41.32231405	     27.63957988	     39.71405878	     36.94126339	     64.14368185	     32.64773098	     56.21135472	     37.42514970	     59.55926147	     49.06771344	     51.49330587	     61.76652254	     58.92751915	     52.11047420	     16.06941989	     34.71017008	     15.29285824	     15.29285824	     46.57661854	     35.71428571	     73.42143906	     31.86743149	     13.68738024	     15.71338781	     30.45994517	     27.27768688	    101.62601658	     69.30006930	     99.70089731	     64.51612903	     64.51612903	     70.12622717	     83.68200829	     68.02721077	     37.43916136	     27.77777778	     41.32231405	     27.63957988	     39.71405878	     36.94126339	     64.14368185	     32.64773098	     56.21135472	     37.42514970	     59.55926147	     49.06771344	     51.49330587	     61.76652254	     58.92751915	     52.11047420
      0.21215988	     16.06941989	     34.71017008	     15.29285824	     15.29285824	     46.57661854	     35.71428571	     73.42143906	     31.86743149	     13.68738024	     15.71338781	     30.45994517	     27.27768688	    101.62601658	     69.30006930	     99.70089731	     64.51612903	     64.51612903	     70.12622717	     83.68200829	     68.02721076	     37.43916136	     27.77777778	     41.32231405	     27.63957988	     39.71405878	     36.94126339	     64.14368185	     32.64773098	     56.21135472	     37.42514970	     59.55926147	     49.06771344	     51.49330587	     61.76652254	     58.92751915	     52.11047420	     16.06941989	     34.71017008	     15.29285824	     15.29285824	     46.57661854	     35.71428571	     73.42143906	     31.86743149	     13.68738024	     15.71338781	     30.45994517	     27.27768688	    101.62601658	     69.30006930	     99.70089731	     64.51612903	     64.51612903	     70.12622717	     83.68200829	     68.02721077	     37.43916136	     27.77777778	     41.32231405	     27.63957988	     39.71405878	     36.94126339	     64.14368185	     32.64773098	     56.21135472	     37.42514970	     59.55926147	     49.06771344	     51.49330587	     61.76652254	     58.92751915	     52.11047420
      0.21510655	     16.06941989	     34.71017008	     15.29285824	     15.29285824	     46.57661854	     35.71428571	     73.42143906	     31.86743149	     13.68738024	     15.71338781	     30.45994517	     27.27768688	    101.62601658	     69.30006930	     99.70089731	     64.51612903	     64.51612903	     70.12622717	     83.68200829	     68.02721076	     37.43916136	     27.77777778	     41.32231405	     27.63957988	     39.71405878	     36.94126339	     64.14368185	     32.64773098	     56.21135472	     37.42514970	     59.55926147	     49.06771344	     51.49330587	     61.76652254	     58.92751915	     52.11047420	     16.06941989	     34.71017008	     15.29285824	     15.29285824	     46.57661854	     35.71428571	     73.42143906	     31.86743149	     13.68738024	     15.71338781	     30.45994517	     27.27768688	    101.62601658	     69.30006930	     99.70089731	     64.51612903	     64.51612903	     70.12622717	     83.68200829	     68.02721077	     37.43916136	     27.77777778	     41.32231405	     27.63957988	     39.71405878	     36.94126339	     64.14368185	     32.64773098	     56.21135472	     37.42514970	     59.55926147	     49.06771344	     51.49330587	     61.76652254	     58.92751915	     52.11047420
      0.21805321	     16.06941989	     34.71017008	     15.29285824	     15.29285824	     46.57661854	     35.71428571	     73.42143906	     31.86743149	     13.68738024	     15.71338781	     30.45994517	     27.27768688	    101.62601658	     69.30006930	     99.70089731	     64.51612903	     64.51612903	     70.12622717	     83.68200829	     68.02721076	     37.43916136	     27.77777778	     41.32231405	     27.63957988	     39.71405878	     36.94126339	     64.14368185	     32.64773098	     56.21135472	     37.42514970	     59.55926147	     49.06771344	     51.49330587	     61.76652254	     58.92751915	     52.11047420	     16.06941989	     34.71017008	     15.29285824	     15.29285824	     46.57661854	     35.71428571	     73.42143906	     31.86743149	     13.68738024	     15.71338781	     30.45994517	     27.27768688	    101.62601658	     69.30006930	     99.70089731	     64.51612903	     64.51612903	     70.12622717	     83.68200829	     68.02721077	     37.43916136	     27.77777778	     41.32231405	     27.63957988	     39.71405878	     36.94126339	     64.14368185	     32.64773098	     56.21135472	     37.42514970	     59.55926147	     49.06771344	     51.49330587	     61.76652254	     58.92751915	     52.11047420
      0.22099988	     16.06941989	     34.71017008	     15.29285824	     15.29285824	     46.57661854	     35.71428571	     73.42143906	     31.86743149	     13.68738024	     15.71338781	     30.45994517	     27.27768688	    101.62601658	     69.30006930	     99.70089731	     64.51612903	     64.51612903	     70.12622717	     83.68200829	     68.02721076	     37.43916136	     27.77777778	     41.32231405	     27.63957988	     39.71405878	     36.94126339	     64.14368185	     32.64773098	     56.21135472	     37.42514970	     59.55926147	     49.06771344	     51.49330587	     61.76652254	     58.92751915	     52.11047420	     16.06941989	     34.71017008	     15.29285824	     15.29285824	     46.57661854	     35.71428571	     73.42143906	     31.86743149	     13.68738024	     15.71338781	     30.45994517	     27.27768688	    101.62601658	     69.30006930	     99.70089731	     64.51612903	     64.51612903	     70.12622717	     83.68200829	     68.02721077	     37.43916136	     27.77777778	     41.32231405	     27.63957988	     39.71405878	     36.94126339	     64.14368185	     32.64773098	     56.21135472	     37.42514970	     59.55926147	     49.06771344	     51.49330587	     61.76652254	     58.92751915	     52.11047420
      0.22394654	     16.06941989	     34.71017008	     15.29285824	     15.29285824	     46.57661854	     35.71428571	     73.42143906	     31.86743149	     13.68738024	     15.71338781	     30.45994517	     27.27768688	    101.62601658	     69.30006930	     99.70089731	     64.51612903	     64.51612903	     70.12622717	     83.68200829	     68.02721076	     37.43916136	     27.77777778	     41.32231405	     27.63957988	     39.71405878	     36.94126339	     64.14368185	     32.64773098	     56.21135472	     37.42514970	     59.55926147	     49.06771344	     51.49330587	     61.76652254	     58.92751915	     52.11047420	     16.06941989	     34.71017008	     15.29285824	     15.29285824	     46.57661854	     35.71428571	     73.42143906	     31.86743149	     13.68738024	     15.71338781	     30.45994517	     27.27768688	    101.62601658	     69.30006930	     99.70089731	     64.51612903	     64.51612903	     70.12622717	     83.68200829	     68.02721077	     37.43916136	     27.77777778	     41.32231405	     27.63957988	     39.71405878	     36.94126339	     64.14368185	     32.64773098	     56.21135472	     37.42514970	     59.55926147	     49.06771344	     51.49330587	     61.76652254	     58.92751915	     52.11047420
      0.22689321	     16.06941989	     34.71017008	     15.29285824	     15.29285824	     46.57661854	     35.71428571	     73.42143906	     31.86743149	     13.68738024	     15.71338781	     30.45994517	     27.27768688	    101.62601658	     69.30006930	     99.70089731	     64.51612903	     64.51612903	     70.12622717	     83.68200829	     68.02721076	     37.43916136	     27.77777778	     41.32231405	     27.63957988	     39.71405878	     36.94126339	     64.14368185	     32.64773098	     56.21135472	     37.42514970	     59.55926147	     49.06771344	     51.49330587	     61.76652254	     58.92751915	     52.11047420	     16.06941989	     34.71017008	     15.29285824	     15.29285824	     46.57661854	     35.71428571	     73.42143906	     31.86743149	     13.68738024	     15.71338781	     30.45994517	     27.27768688	    101.62601658	     69.30006930	     99.70089731	     64.51612903	     64.51612903	     70.12622717	     83.68200829	     68.02721077	     37.43916136	     27.77777778	     41.32231405	     27.63957988	     39.71405878	     36.94126339	     64.14368185	     32.64773098	     56.21135472	     37.42514970	     59.55926147	     49.06771344	     51.49330587	     61.76652254	     58.92751915	     52.11047420
      0.22983987	     16.06941989	     34.71017008	     15.29285824	     15.29285824	     46.57661854	     35.71428571	     73.42143906	     31.86743149	     13.68738024	     15.71338781	     30.45994517	     27.27768688	    101.62601658	     69.30006930	     99.70089731	     64.51612903	     64.51612903	     70.12622717	     83.68200829	     68.02721076	     37.43916136	     27.77777778	     41.32231405	     27.63957988	     39.71405878	     36.94126339	     64.14368185	     32.64773098	     56.21135472	     37.42514970	     59.55926147	     49.06771344	     51.49330587	     61.76652254	     58.92751915	     52.11047420	     16.06941989	     34.71017008	     15.29285824	     15.29285824	     46.57661854	     35.71428571	     73.42143906	     31.86743149	     13.68738024	     15.71338781	     30.45994517	     27.27768688	    101.62601658	     69.30006930	     99.70089731	     64.51612903	     64.51612903	     70.12622717	     83.68200829	     68.02721077	     37.43916136	     27.77777778	     41.32231405	     27.63957988	     39.71405878	     36.94126339	     64.14368185	     32.64773098	     56.21135472	     37.42514970	     59.55926147	     49.06771344	     51.49330587	     61.76652254	     58.92751915	     52.11047420
      0.23278654	     16.06941989	     34.71017008	     15.29285824	     15.29285824	     46.57661854	     35.71428571	     73.42143906	     31.86743149	     13.68738024	     15.71338781	     30.45994517	     27.27768688	    101.62601658	     69.30006930	     99.70089731	     64.51612903	     64.51612903	     70.12622717	     83.68200829	     68.02721076	     37.43916136	     27.77777778	     41.32231405	     27.63957988	     39.71405878	     36.94126339	     64.14368185	     32.64773098	     56.21135472	     37.42514970	     59.55926147	     49.06771344	     51.49330587	     61.76652254	     58.92751915	     52.11047420	     16.06941989	     34.71017008	     15.29285824	     15.29285824	     46.57661854	     35.71428571	     73.42143906	     31.86743149	     13.68738024	     15.71338781	     30.45994517	     27.27768688	    101.62601658	     69.30006930	     99.70089731	     64.51612903	     64.51612903	     70.12622717	     83.68200829	     68.02721077	     37.43916136	     27.77777778	     41.32231405	     27.63957988	     39.71405878	     36.94126339	     64.14368185	     32.64773098	     56.21135472	     37.42514970	     59.55926147	     49.06771344	     51.49330587	     61.76652254	     58.92751915	     52.11047420
      0.23573320	     16.06941989	     34.71017008	     15.29285824	     15.29285824	     46.57661854	     35.71428571	     73.42143906	     31.86743149	     13.68738024	     15.71338781	     30.45994517	     27.27768688	    101.62601658	     69.30006930	     99.70089731	     64.51612903	     64.51612903	     70.12622717	     83.68200829	     68.02721076	     37.43916136	     27.77777778	     41.32231405	     27.63957988	     39.71405878	     36.94126339	     64.14368185	     32.64773098	     56.21135472	     37.42514970	     59.55926147	     49.06771344	     51.49330587	     61.76652254	     58.92751915	     52.11047420	     16.06941989	     34.71017008	     15.29285824	     15.29285824	     46.57661854	     35.71428571	     73.42143906	     31.86743149	     13.68738024	     15.71338781	     30.45994517	     27.27768688	    101.62601658	     69.30006930	     99.70089731	     64.51612903	     64.51612903	     70.12622717	     83.68200829	     68.02721077	     37.43916136	     27.77777778	     41.32231405	     27.63957988	     39.71405878	     36.94126339	     64.14368185	     32.64773098	     56.21135472	     37.42514970	     59.55926147	     49.06771344	     51.49330587	     61.76652254	     58.92751915	     52.11047420
      0.23867987	     16.06941989	     34.71017008	     15.29285824	     15.29285824	     46.57661854	     35.71428571	     73.42143906	     31.86743149	     13.68738024	     15.71338781	     30.45994517	     27.27768688	    101.62601658	     69.30006930	     99.70089731	     64.51612903	     64.51612903	     70.12622717	     83.68200829	     68.02721076	     37.43916136	     27.77777778	     41.32231405	     27.63957988	     39.71405878	     36.94126339	     64.14368185	     32.64773098	     56.21135472	     37.42514970	     59.55926147	     49.06771344	     51.49330587	     61.76652254	     58.92751915	     52.11047420	     16.06941989	     34.71017008	     15.29285824	     15.29285824	     46.57661854	     35.71428571	     73.42143906	     31.86743149	     13.68738024	     15.71338781	     30.45994517	     27.27768688	    101.62601658	     69.30006930	     99.70089731	     64.51612903	     64.51612903	     70.12622717	     83.68200829	     68.02721077	     37.43916136	     27.77777778	     41.32231405	     27.63957988	     39.71405878	     36.94126339	     64.14368185	     32.64773098	     56.21135472	     37.42514970	     59.55926147	     49.06771344	     51.49330587	     61.76652254	     58.92751915	     52.11047420
      0.24162653	     16.06941989	     34.71017008	     15.29285824	     15.29285824	     46.57661854	     35.71428571	     73.42143906	     31.86743149	     13.68738024	     15.71338781	     30.45994517	     27.27768688	    101.62601658	     69.30006930	     99.70089731	     64.51612903	     64.51612903	     70.12622717	     83.68200829	     68.02721076	     37.43916136	     27.77777778	     41.32231405	     27.63957988	     39.71405878	     36.94126339	     64.14368185	     32.64773098	     56.21135472	     37.42514970	     59.55926147	     49.06771344	     51.49330587	     61.76652254	     58.92751915	     52.11047420	     16.06941989	     34.71017008	     15.29285824	     15.29285824	     46.57661854	     35.71428571	     73.42143906	     31.86743149	     13.68738024	     15.71338781	     30.45994517	     27.27768688	    101.62601658	     69.30006930	     99.70089731	     64.51612903	     64.51612903	     70.12622717	     83.68200829	     68.02721077	     37.43916136	     27.77777778	     41.32231405	     27.63957988	     39.71405878	     36.94126339	     64.14368185	     32.64773098	     56.21135472	     37.42514970	     59.55926147	     49.06771344	     51.49330587	     61.76652254	     58.92751915	     52.11047420
      0.24457319	     16.06941989	     34.71017008	     15.29285824	     15.29285824	     46.57661854	     35.71428571	     73.42143906	     31.86743149	     13.68738024	     15.71338781	     30.45994517	     27.27768688	    101.62601658	     69.30006930	     99.70089731	     64.51612903	     64.51612903	     70.12622717	     83.68200829	     68.02721076	     37.43916136	     27.77777778	     41.32231405	     27.63957988	     39.71405878	     36.94126339	     64.14368185	     32.64773098	     56.21135472	     37.42514970	     59.55926147	     49.06771344	     51.49330587	     61.76652254	     58.92751915	     52.11047420	     16.06941989	     34.71017008	     15.29285824	     15.29285824	     46.57661854	     35.71428571	     73.42143906	     31.86743149	     13.68738024	     15.71338781	     30.45994517	     27.27768688	    101.62601658	     69.30006930	     99.70089731	     64.51612903	     64.51612903	     70.12622717	     83.68200829	     68.02721077	     37.43916136	     27.77777778	     41.32231405	     27.63957988	     39.71405878	     36.94126339	     64.14368185	     32.64773098	     56.21135472	     37.42514970	     59.55926147	     49.06771344	     51.49330587	     61.76652254	     58.92751915	     52.11047420
      0.24751986	     16.06941989	     34.71017008	     15.29285824	     15.29285824	     46.57661854	     35.71428571	     73.42143906	     31.86743149	     13.68738024	     15.71338781	     30.45994517	     27.27768688	    101.62601658	     69.30006930	     99.70089731	     64.51612903	     64.51612903	     70.12622717	     83.68200829	     68.02721076	     37.43916136	     27.77777778	     41.32231405	     27.63957988	     39.71405878	     36.94126339	     64.14368185	     32.64773098	     56.21135472	     37.42514970	     59.55926147	     49.06771344	     51.49330587	     61.76652254	     58.92751915	     52.11047420	     16.06941989	     34.71017008	     15.29285824	     15.29285824	     46.57661854	     35.71428571	     73.42143906	     31.86743149	     13.68738024	     15.71338781	     30.45994517	     27.27768688	    101.62601658	     69.30006930	     99.70089731	     64.51612903	     64.51612903	     70.12622717	     83.68200829	     68.02721077	     37.43916136	     27.77777778	     41.32231405	     27.63957988	     39.71405878	     36.94126339	     64.14368185	     32.64773098	     56.21135472	     37.42514970	     59.55926147	     49.06771344	     51.49330587	     61.76652254	     58.92751915	     52.11047420
      0.25046652	     16.06941989	     34.71017008	     15.29285824	     15.29285824	     46.57661854	     35.71428571	     73.42143906	     31.86743149	     13.68738024	     15.71338781	     30.45994517	     27.27768688	    101.62601658	     69.30006930	     99.70089731	     64.51612903	     64.51612903	     70.12622717	     83.68200829	     68.02721076	     37.43916136	     27.77777778	     41.32231405	     27.63957988	     39.71405878	     36.94126339	     64.14368185	     32.64773098	     56.21135472	     37.42514970	     59.55926147	     49.06771344	     51.49330587	     61.76652254	     58.92751915	     52.11047420	     16.06941989	     34.71017008	     15.29285824	     15.29285824	     46.57661854	     35.71428571	     73.42143906	     31.86743149	     13.68738024	     15.71338781	     30.45994517	     27.27768688	    101.62601658	     69.30006930	     99.70089731	     64.51612903	     64.51612903	     70.12622717	     83.68200829	     68.02721077	     37.43916136	     27.77777778	     41.32231405	     27.63957988	     39.71405878	     36.94126339	     64.14368185	     32.64773098	     56.21135472	     37.42514970	     59.55926147	     49.06771344	     51.49330587	     61.76652254	     58.92751915	     52.11047420
      0.25341319	     16.06941989	     34.71017008	     15.29285824	     15.29285824	     46.57661854	     35.71428571	     73.42143906	     31.86743149	     13.68738024	     15.71338781	     30.45994517	     27.27768688	    101.62601658	     69.30006930	     99.70089731	     64.51612903	     64.51612903	     70.12622717	     83.68200829	     68.02721076	     37.43916136	     27.77777778	     41.32231405	     27.63957988	     39.71405878	     36.94126339	     64.14368185	     32.64773098	     56.21135472	     37.42514970	     59.55926147	     49.06771344	     51.49330587	     61.76652254	     58.92751915	     52.11047420	     16.06941989	     34.71017008	     15.29285824	     15.29285824	     46.57661854	     35.71428571	     73.42143906	     31.86743149	     13.68738024	     15.71338781	     30.45994517	     27.27768688	    101.62601658	     69.30006930	     99.70089731	     64.51612903	     64.51612903	     70.12622717	     83.68200829	     68.02721077	     37.43916136	     27.77777778	     41.32231405	     27.63957988	     39.71405878	     36.94126339	     64.14368185	     32.64773098	     56.21135472	     37.42514970	     59.55926147	     49.06771344	     51.49330587	     61.76652254	     58.92751915	     52.11047420
      0.25635986	     16.06941989	     34.71017008	     15.29285824	     15.29285824	     46.57661854	     35.71428571	     73.42143906	     31.86743149	     13.68738024	     15.71338781	     30.45994517	     27.27768688	    101.62601658	     69.30006930	     99.70089731	     64.51612903	     64.51612903	     70.12622717	     83.68200829	     68.02721076	     37.43916136	     27.77777778	     41.32231405	     27.63957988	     39.71405878	     36.94126339	     64.14368185	     32.64773098	     56.21135472	     37.42514970	     59.55926147	     49.06771344	     51.49330587	     61.76652254	     58.92751915	     52.11047420	     16.06941989	     34.71017008	     15.29285824	     15.29285824	     46.57661854	     35.71428571	     73.42143906	     31.86743149	     13.68738024	     15.71338781	     30.45994517	     27.27768688	    101.62601658	     69.30006930	     99.70089731	     64.51612903	     64.51612903	     70.12622717	     83.68200829	     68.02721077	     37.43916136	     27.77777778	     41.32231405	     27.63957988	     39.71405878	     36.94126339	     64.14368185	     32.64773098	     56.21135472	     37.42514970	     59.55926147	     49.06771344	     51.49330587	     61.76652254	     58.92751915	     52.11047420
      0.25930652	     16.06941989	     34.71017008	     15.29285824	     15.29285824	     46.57661854	     35.71428571	     73.42143906	     31.86743149	     13.68738024	     15.71338781	     30.45994517	     27.27768688	    101.62601658	     69.30006930	     99.70089731	     64.51612903	     64.51612903	     70.12622717	     83.68200829	     68.02721076	     37.43916136	     27.77777778	     41.32231405	     27.63957988	     39.71405878	     36.94126339	     64.14368185	     32.64773098	     56.21135472	     37.42514970	     59.55926147	     49.06771344	     51.49330587	     61.76652254	     58.92751915	     52.11047420	     16.06941989	     34.71017008	     15.29285824	     15.29285824	     46.57661854	     35.71428571	     73.42143906	     31.86743149	     13.68738024	     15.71338781	     30.45994517	     27.27768688	    101.62601658	     69.30006930	     99.70089731	     64.51612903	     64.51612903	     70.12622717	     83.68200829	     68.02721077	     37.43916136	     27.77777778	     41.32231405	     27.63957988	     39.71405878	     36.94126339	     64.14368185	     32.64773098	     56.21135472	     37.42514970	     59.55926147	     49.06771344	     51.49330587	     61.76652254	     58.92751915	     52.11047420
      0.26225318	     16.06941989	     34.71017008	     15.29285824	     15.29285824	     46.57661854	     35.71428571	     73.42143906	     31.86743149	     13.68738024	     15.71338781	     30.45994517	     27.27768688	    101.62601658	     69.30006930	     99.70089731	     64.51612903	     64.51612903	     70.12622717	     83.68200829	     68.02721076	     37.43916136	     27.77777778	     41.32231405	     27.63957988	     39.71405878	     36.94126339	     64.14368185	     32.64773098	     56.21135472	     37.42514970	     59.55926147	     49.06771344	     51.49330587	     61.76652254	     58.92751915	     52.11047420	     16.06941989	     34.71017008	     15.29285824	     15.29285824	     46.57661854	     35.71428571	     73.42143906	     31.86743149	     13.68738024	     15.71338781	     30.45994517	     27.27768688	    101.62601658	     69.30006930	     99.70089731	     64.51612903	     64.51612903	     70.12622717	     83.68200829	     68.02721077	     37.43916136	     27.77777778	     41.32231405	     27.63957988	     39.71405878	     36.94126339	     64.14368185	     32.64773098	     56.21135472	     37.42514970	     59.55926147	     49.06771344	     51.49330587	     61.76652254	     58.92751915	     52.11047420
      0.26519985	     16.06941989	     34.71017008	     15.29285824	     15.29285824	     46.57661854	     35.71428571	     73.42143906	     31.86743149	     13.68738024	     15.71338781	     30.45994517	     27.27768688	    101.62601658	     69.30006930	     99.70089731	     64.51612903	     64.51612903	     70.12622717	     83.68200829	     68.02721076	     37.43916136	     27.77777778	     41.32231405	     27.63957988	     39.71405878	     36.94126339	     64.14368185	     32.64773098	     56.21135472	     37.42514970	     59.55926147	     49.06771344	     51.49330587	     61.76652254	     58.92751915	     52.11047420	     16.06941989	     34.71017008	     15.29285824	     15.29285824	     46.57661854	     35.71428571	     73.42143906	     31.86743149	     13.68738024	     15.71338781	     30.45994517	     27.27768688	    101.62601658	     69.30006930	     99.70089731	     64.51612903	     64.51612903	     70.12622717	     83.68200829	     68.02721077	     37.43916136	     27.77777778	     41.32231405	     27.63957988	     39.71405878	     36.94126339	     64.14368185	     32.64773098	     56.21135472	     37.42514970	     59.55926147	     49.06771344	     51.49330587	     61.76652254	     58.92751915	     52.11047420
      0.26814651	     16.06941989	     34.71017008	     15.29285824	     15.29285824	     46.57661854	     35.71428571	     73.42143906	     31.86743149	     13.68738024	     15.71338781	     30.45994517	     27.27768688	    101.62601658	     69.30006930	     99.70089731	     64.51612903	     64.51612903	     70.12622717	     83.68200829	     68.02721076	     37.43916136	     27.77777778	     41.32231405	     27.63957988	     39.71405878	     36.94126339	     64.14368185	     32.64773098	     56.21135472	     37.42514970	     59.55926147	     49.06771344	     51.49330587	     61.76652254	     58.92751915	     52.11047420	     16.06941989	     34.71017008	     15.29285824	     15.29285824	     46.57661854	     35.71428571	     73.42143906	     31.86743149	     13.68738024	     15.71338781	     30.45994517	     27.27768688	    101.62601658	     69.30006930	     99.70089731	     64.51612903	     64.51612903	     70.12622717	     83.68200829	     68.02721077	     37.43916136	     27.77777778	     41.32231405	     27.63957988	     39.71405878	     36.94126339	     64.14368185	     32.64773098	     56.21135472	     37.42514970	     59.55926147	     49.06771344	     51.49330587	     61.76652254	     58.92751915	     52.11047420
      0.27109318	     16.06941989	     34.71017008	     15.29285824	     15.29285824	     46.57661854	     35.71428571	     73.42143906	     31.86743149	     13.68738024	     15.71338781	     30.45994517	     27.27768688	    101.62601658	     69.30006930	     99.70089731	     64.51612903	     64.51612903	     70.12622717	     83.68200829	     68.02721076	     37.43916136	     27.77777778	     41.32231405	     27.63957988	     39.71405878	     36.94126339	     64.14368185	     32.64773098	     56.21135472	     37.42514970	     59.55926147	     49.06771344	     51.49330587	     61.76652254	     58.92751915	     52.11047420	     16.06941989	     34.71017008	     15.29285824	     15.29285824	     46.57661854	     35.71428571	     73.42143906	     31.86743149	     13.68738024	     15.71338781	     30.45994517	     27.27768688	    101.62601658	     69.30006930	     99.70089731	     64.51612903	     64.51612903	     70.12622717	     83.68200829	     68.02721077	     37.43916136	     27.77777778	     41.32231405	     27.63957988	     39.71405878	     36.94126339	     64.14368185	     32.64773098	     56.21135472	     37.42514970	     59.55926147	     49.06771344	     51.49330587	     61.76652254	     58.92751915	     52.11047420
      0.27403985	     16.06941989	     34.71017008	     15.29285824	     15.29285824	     46.57661854	     35.71428571	     73.42143906	     31.86743149	     13.68738024	     15.71338781	     30.45994517	     27.27768688	    101.62601658	     69.30006930	     99.70089731	     64.51612903	     64.51612903	     70.12622717	     83.68200829	     68.02721076	     37.43916136	     27.77777778	     41.32231405	     27.63957988	     39.71405878	     36.94126339	     64.14368185	     32.64773098	     56.21135472	     37.42514970	     59.55926147	     49.06771344	     51.49330587	     61.76652254	     58.92751915	     52.11047420	     16.06941989	     34.71017008	     15.29285824	     15.29285824	     46.57661854	     35.71428571	     73.42143906	     31.86743149	     13.68738024	     15.71338781	     30.45994517	     27.27768688	    101.62601658	     69.30006930	     99.70089731	     64.51612903	     64.51612903	     70.12622717	     83.68200829	     68.02721077	     37.43916136	     27.77777778	     41.32231405	     27.63957988	     39.71405878	     36.94126339	     64.14368185	     32.64773098	     56.21135472	     37.42514970	     59.55926147	     49.06771344	     51.49330587	     61.76652254	     58.92751915	     52.11047420
      0.27698651	     16.06941989	     34.71017008	     15.29285824	     15.29285824	     46.57661854	     35.71428571	     73.42143906	     31.86743149	     13.68738024	     15.71338781	     30.45994517	     27.27768688	    101.62601658	     69.30006930	     99.70089731	     64.51612903	     64.51612903	     70.12622717	     83.68200829	     68.02721076	     37.43916136	     27.77777778	     41.32231405	     27.63957988	     39.71405878	     36.94126339	     64.14368185	     32.64773098	     56.21135472	     37.42514970	     59.55926147	     49.06771344	     51.49330587	     61.76652254	     58.92751915	     52.11047420	     16.06941989	     34.71017008	     15.29285824	     15.29285824	     46.57661854	     35.71428571	     73.42143906	     31.86743149	     13.68738024	     15.71338781	     30.45994517	     27.27768688	    101.62601658	     69.30006930	     99.70089731	     64.51612903	     64.51612903	     70.12622717	     83.68200829	     68.02721077	     37.43916136	     27.77777778	     41.32231405	     27.63957988	     39.71405878	     36.94126339	     64.14368185	     32.64773098	     56.21135472	     37.42514970	     59.55926147	     49.06771344	     51.49330587	     61.76652254	     58.92751915	     52.11047420
      0.27993317	     16.06941989	     34.71017008	     15.29285824	     15.29285824	     46.57661854	     35.71428571	     73.42143906	     31.86743149	     13.68738024	     15.71338781	     30.45994517	     27.27768688	    101.62601658	     69.30006930	     99.70089731	     64.51612903	     64.51612903	     70.12622717	     83.68200829	     68.02721076	     37.43916136	     27.77777778	     41.32231405	     27.63957988	     39.71405878	     36.94126339	     64.14368185	     32.64773098	     56.21135472	     37.42514970	     59.55926147	     49.06771344	     51.49330587	     61.76652254	     58.92751915	     52.11047420	     16.06941989	     34.71017008	     15.29285824	     15.29285824	     46.57661854	     35.71428571	     73.42143906	     31.86743149	     13.68738024	     15.71338781	     30.45994517	     27.27768688	    101.62601658	     69.30006930	     99.70089731	     64.51612903	     64.51612903	     70.12622717	     83.68200829	     68.02721077	     37.43916136	     27.77777778	     41.32231405	     27.63957988	     39.71405878	     36.94126339	     64.14368185	     32.64773098	     56.21135472	     37.42514970	     59.55926147	     49.06771344	     51.49330587	     61.76652254	     58.92751915	     52.11047420
      0.28287984	     16.06941989	     34.71017008	     15.29285824	     15.29285824	     46.57661854	     35.71428571	     73.42143906	     31.86743149	     13.68738024	     15.71338781	     30.45994517	     27.27768688	    101.62601658	     69.30006930	     99.70089731	     64.51612903	     64.51612903	     70.12622717	     83.68200829	     68.02721076	     37.43916136	     27.77777778	     41.32231405	     27.63957988	     39.71405878	     36.94126339	     64.14368185	     32.64773098	     56.21135472	     37.42514970	     59.55926147	     49.06771344	     51.49330587	     61.76652254	     58.92751915	     52.11047420	     16.06941989	     34.71017008	     15.29285824	     15.29285824	     46.57661854	     35.71428571	     73.42143906	     31.86743149	     13.68738024	     15.71338781	     30.45994517	     27.27768688	    101.62601658	     69.30006930	     99.70089731	     64.51612903	     64.51612903	     70.12622717	     83.68200829	     68.02721077	     37.43916136	     27.77777778	     41.32231405	     27.63957988	     39.71405878	     36.94126339	     64.14368185	     32.64773098	     56.21135472	     37.42514970	     59.55926147	     49.06771344	     51.49330587	     61.76652254	     58.92751915	     52.11047420
      0.28582651	     16.06941989	     34.71017008	     15.29285824	     15.29285824	     46.57661854	     35.71428571	     73.42143906	     31.86743149	     13.68738024	     15.71338781	     30.45994517	     27.27768688	    101.62601658	     69.30006930	     99.70089731	     64.51612903	     64.51612903	     70.12622717	     83.68200829	     68.02721076	     37.43916136	     27.77777778	     41.32231405	     27.63957988	     39.71405878	     36.94126339	     64.14368185	     32.64773098	     56.21135472	     37.42514970	     59.55926147	     49.06771344	     51.49330587	     61.76652254	     58.92751915	     52.11047420	     16.06941989	     34.71017008	     15.29285824	     15.29285824	     46.57661854	     35.71428571	     73.42143906	     31.86743149	     13.68738024	     15.71338781	     30.45994517	     27.27768688	    101.62601658	     69.30006930	     99.70089731	     64.51612903	     64.51612903	     70.12622717	     83.68200829	     68.02721077	     37.43916136	     27.77777778	     41.32231405	     27.63957988	     39.71405878	     36.94126339	     64.14368185	     32.64773098	     56.21135472	     37.42514970	     59.55926147	     49.06771344	     51.49330587	     61.76652254	     58.92751915	     52.11047420
      0.28877317	     16.06941989	     34.71017008	     15.29285824	     15.29285824	     46.57661854	     35.71428571	     73.42143906	     31.86743149	     13.68738024	     15.71338781	     30.45994517	     27.27768688	    101.62601658	     69.30006930	     99.70089731	     64.51612903	     64.51612903	     70.12622717	     83.68200829	     68.02721076	     37.43916136	     27.77777778	     41.32231405	     27.63957988	     39.71405878	     36.94126339	     64.14368185	     32.64773098	     56.21135472	     37.42514970	     59.55926147	     49.06771344	     51.49330587	     61.76652254	     58.92751915	     52.11047420	     16.06941989	     34.71017008	     15.29285824	     15.29285824	     46.57661854	     35.71428571	     73.42143906	     31.86743149	     13.68738024	     15.71338781	     30.45994517	     27.27768688	    101.62601658	     69.30006930	     99.70089731	     64.51612903	     64.51612903	     70.12622717	     83.68200829	     68.02721077	     37.43916136	     27.77777778	     41.32231405	     27.63957988	     39.71405878	     36.94126339	     64.14368185	     32.64773098	     56.21135472	     37.42514970	     59.55926147	     49.06771344	     51.49330587	     61.76652254	     58.92751915	     52.11047420
      0.29171983	     16.06941989	     34.71017008	     15.29285824	     15.29285824	     46.57661854	     35.71428571	     73.42143906	     31.86743149	     13.68738024	     15.71338781	     30.45994517	     27.27768688	    101.62601658	     69.30006930	     99.70089731	     64.51612903	     64.51612903	     70.12622717	     83.68200829	     68.02721076	     37.43916136	     27.77777778	     41.32231405	     27.63957988	     39.71405878	     36.94126339	     64.14368185	     32.64773098	     56.21135472	     37.42514970	     59.55926147	     49.06771344	     51.49330587	     61.76652254	     58.92751915	     52.11047420	     16.06941989	     34.71017008	     15.29285824	     15.29285824	     46.57661854	     35.71428571	     73.42143906	     31.86743149	     13.68738024	     15.71338781	     30.45994517	     27.27768688	    101.62601658	     69.30006930	     99.70089731	     64.51612903	     64.51612903	     70.12622717	     83.68200829	     68.02721077	     37.43916136	     27.77777778	     41.32231405	     27.63957988	     39.71405878	     36.94126339	     64.14368185	     32.64773098	     56.21135472	     37.42514970	     59.55926147	     49.06771344	     51.49330587	     61.76652254	     58.92751915	     52.11047420
      0.29466650	     16.06941989	     34.71017008	     15.29285824	     15.29285824	     46.57661854	     35.71428571	     73.42143906	     31.86743149	     13.68738024	     15.71338781	     30.45994517	     27.27768688	    101.62601658	     69.30006930	     99.70089731	     64.51612903	     64.51612903	     70.12622717	     83.68200829	     68.02721076	     37.43916136	     27.77777778	     41.32231405	     27.63957988	     39.71405878	     36.94126339	     64.14368185	     32.64773098	     56.21135472	     37.42514970	     59.55926147	     49.06771344	     51.49330587	     61.76652254	     58.92751915	     52.11047420	     16.06941989	     34.71017008	     15.29285824	     15.29285824	     46.57661854	     35.71428571	     73.42143906	     31.86743149	     13.68738024	     15.71338781	     30.45994517	     27.27768688	    101.62601658	     69.30006930	     99.70089731	     64.51612903	     64.51612903	     70.12622717	     83.68200829	     68.02721077	     37.43916136	     27.77777778	     41.32231405	     27.63957988	     39.71405878	     36.94126339	     64.14368185	     32.64773098	     56.21135472	     37.42514970	     59.55926147	     49.06771344	     51.49330587	     61.76652254	     58.92751915	     52.11047420
      0.29761317	     16.06941989	     34.71017008	     15.29285824	     15.29285824	     46.57661854	     35.71428571	     73.42143906	     31.86743149	     13.68738024	     15.71338781	     30.45994517	     27.27768688	    101.62601658	     69.30006930	     99.70089731	     64.51612903	     64.51612903	     70.12622717	     83.68200829	     68.02721076	     37.43916136	     27.77777778	     41.32231405	     27.63957988	     39.71405878	     36.94126339	     64.14368185	     32.64773098	     56.21135472	     37.42514970	     59.55926147	     49.06771344	     51.49330587	     61.76652254	     58.92751915	     52.11047420	     16.06941989	     34.71017008	     15.29285824	     15.29285824	     46.57661854	     35.71428571	     73.42143906	     31.86743149	     13.68738024	     15.71338781	     30.45994517	     27.27768688	    101.62601658	     69.30006930	     99.70089731	     64.51612903	     64.51612903	     70.12622717	     83.68200829	     68.02721077	     37.43916136	     27.77777778	     41.32231405	     27.63957988	     39.71405878	     36.94126339	     64.14368185	     32.64773098	     56.21135472	     37.42514970	     59.55926147	     49.06771344	     51.49330587	     61.76652254	     58.92751915	     52.11047420
      0.30055983	     16.06941989	     34.71017008	     15.29285824	     15.29285824	     46.57661854	     35.71428571	     73.42143906	     31.86743149	     13.68738024	     15.71338781	     30.45994517	     27.27768688	    101.62601658	     69.30006930	     99.70089731	     64.51612903	     64.51612903	     70.12622717	     83.68200829	     68.02721076	     37.43916136	     27.77777778	     41.32231405	     27.63957988	     39.71405878	     36.94126339	     64.14368185	     32.64773098	     56.21135472	     37.42514970	     59.55926147	     49.06771344	     51.49330587	     61.76652254	     58.92751915	     52.11047420	     16.06941989	     34.71017008	     15.29285824	     15.29285824	     46.57661854	     35.71428571	     73.42143906	     31.86743149	     13.68738024	     15.71338781	     30.45994517	     27.27768688	    101.62601658	     69.30006930	     99.70089731	     64.51612903	     64.51612903	     70.12622717	     83.68200829	     68.02721077	     37.43916136	     27.77777778	     41.32231405	     27.63957988	     39.71405878	     36.94126339	     64.14368185	     32.64773098	     56.21135472	     37.42514970	     59.55926147	     49.06771344	     51.49330587	     61.76652254	     58.92751915	     52.11047420
      0.30350649	     16.06941989	     34.71017008	     15.29285824	     15.29285824	     46.57661854	     35.71428571	     73.42143906	     31.86743149	     13.68738024	     15.71338781	     30.45994517	     27.27768688	    101.62601658	     69.30006930	     99.70089731	     64.51612903	     64.51612903	     70.12622717	     83.68200829	     68.02721076	     37.43916136	     27.77777778	     41.32231405	     27.63957988	     39.71405878	     36.94126339	     64.14368185	     32.64773098	     56.21135472	     37.42514970	     59.55926147	     49.06771344	     51.49330587	     61.76652254	     58.92751915	     52.11047420	     16.06941989	     34.71017008	     15.29285824	     15.29285824	     46.57661854	     35.71428571	     73.42143906	     31.86743149	     13.68738024	     15.71338781	     30.45994517	     27.27768688	    101.62601658	     69.30006930	     99.70089731	     64.51612903	     64.51612903	     70.12622717	     83.68200829	     68.02721077	     37.43916136	     27.77777778	     41.32231405	     27.63957988	     39.71405878	     36.94126339	     64.14368185	     32.64773098	     56.21135472	     37.42514970	     59.55926147	     49.06771344	     51.49330587	     61.76652254	     58.92751915	     52.11047420
      0.30645316	     16.06941989	     34.71017008	     15.29285824	     15.29285824	     46.57661854	     35.71428571	     73.42143906	     31.86743149	     13.68738024	     15.71338781	     30.45994517	     27.27768688	    101.62601658	     69.30006930	     99.70089731	     64.51612903	     64.51612903	     70.12622717	     83.68200829	     68.02721076	     37.43916136	     27.77777778	     41.32231405	     27.63957988	     39.71405878	     36.94126339	     64.14368185	     32.64773098	     56.21135472	     37.42514970	     59.55926147	     49.06771344	     51.49330587	     61.76652254	     58.92751915	     52.11047420	     16.06941989	     34.71017008	     15.29285824	     15.29285824	     46.57661854	     35.71428571	     73.42143906	     31.86743149	     13.68738024	     15.71338781	     30.45994517	     27.27768688	    101.62601658	     69.30006930	     99.70089731	     64.51612903	     64.51612903	     70.12622717	     83.68200829	     68.02721077	     37.43916136	     27.77777778	     41.32231405	     27.63957988	     39.71405878	     36.94126339	     64.14368185	     32.64773098	     56.21135472	     37.42514970	     59.55926147	     49.06771344	     51.49330587	     61.76652254	     58.92751915	     52.11047420
      0.30939983	     16.06941989	     34.71017008	     15.29285824	     15.29285824	     46.57661854	     35.71428571	     73.42143906	     31.86743149	     13.68738024	     15.71338781	     30.45994517	     27.27768688	    101.62601658	     69.30006930	     99.70089731	     64.51612903	     64.51612903	     70.12622717	     83.68200829	     68.02721076	     37.43916136	     27.77777778	     41.32231405	     27.63957988	     39.71405878	     36.94126339	     64.14368185	     32.64773098	     56.21135472	     37.42514970	     59.55926147	     49.06771344	     51.49330587	     61.76652254	     58.92751915	     52.11047420	     16.06941989	     34.71017008	     15.29285824	     15.29285824	     46.57661854	     35.71428571	     73.42143906	     31.86743149	     13.68738024	     15.71338781	     30.45994517	     27.27768688	    101.62601658	     69.30006930	     99.70089731	     64.51612903	     64.51612903	     70.12622717	     83.68200829	     68.02721077	     37.43916136	     27.77777778	     41.32231405	     27.63957988	     39.71405878	     36.94126339	     64.14368185	     32.64773098	     56.21135472	     37.42514970	     59.55926147	     49.06771344	     51.49330587	     61.76652254	     58.92751915	     52.11047420
      0.31234649	     16.06941989	     34.71017008	     15.29285824	     15.29285824	     46.57661854	     35.71428571	     73.42143906	     31.86743149	     13.68738024	     15.71338781	     30.45994517	     27.27768688	    101.62601658	     69.30006930	     99.70089731	     64.51612903	     64.51612903	     70.12622717	     83.68200829	     68.02721076	     37.43916136	     27.77777778	     41.32231405	     27.63957988	     39.71405878	     36.94126339	     64.14368185	     32.64773098	     56.21135472	     37.42514970	     59.55926147	     49.06771344	     51.49330587	     61.76652254	     58.92751915	     52.11047420	     16.06941989	     34.71017008	     15.29285824	     15.29285824	     46.57661854	     35.71428571	     73.42143906	     31.86743149	     13.68738024	     15.71338781	     30.45994517	     27.27768688	    101.62601658	     69.30006930	     99.70089731	     64.51612903	     64.51612903	     70.12622717	     83.68200829	     68.02721077	     37.43916136	     27.77777778	     41.32231405	     27.63957988	     39.71405878	     36.94126339	     64.14368185	     32.64773098	     56.21135472	     37.42514970	     59.55926147	     49.06771344	     51.49330587	     61.76652254	     58.92751915	     52.11047420
      0.31529315	     16.06941989	     34.71017008	     15.29285824	     15.29285824	     46.57661854	     35.71428571	     73.42143906	     31.86743149	     13.68738024	     15.71338781	     30.45994517	     27.27768688	    101.62601658	     69.30006930	     99.70089731	     64.51612903	     64.51612903	     70.12622717	     83.68200829	     68.02721076	     37.43916136	     27.77777778	     41.32231405	     27.63957988	     39.71405878	     36.94126339	     64.14368185	     32.64773098	     56.21135472	     37.42514970	     59.55926147	     49.06771344	     51.49330587	     61.76652254	     58.92751915	     52.11047420	     16.06941989	     34.71017008	     15.29285824	     15.29285824	     46.57661854	     35.71428571	     73.42143906	     31.86743149	     13.68738024	     15.71338781	     30.45994517	     27.27768688	    101.62601658	     69.30006930	     99.70089731	     64.51612903	     64.51612903	     70.12622717	     83.68200829	     68.02721077	     37.43916136	     27.77777778	     41.32231405	     27.63957988	     39.71405878	     36.94126339	     64.14368185	     32.64773098	     56.21135472	     37.42514970	     59.55926147	     49.06771344	     51.49330587	     61.76652254	     58.92751915	     52.11047420
      0.31823982	     16.06941989	     34.71017008	     15.29285824	     15.29285824	     46.57661854	     35.71428571	     73.42143906	     31.86743149	     13.68738024	     15.71338781	     30.45994517	     27.27768688	    101.62601658	     69.30006930	     99.70089731	     64.51612903	     64.51612903	     70.12622717	     83.68200829	     68.02721076	     37.43916136	     27.77777778	     41.32231405	     27.63957988	     39.71405878	     36.94126339	     64.14368185	     32.64773098	     56.21135472	     37.42514970	     59.55926147	     49.06771344	     51.49330587	     61.76652254	     58.92751915	     52.11047420	     16.06941989	     34.71017008	     15.29285824	     15.29285824	     46.57661854	     35.71428571	     73.42143906	     31.86743149	     13.68738024	     15.71338781	     30.45994517	     27.27768688	    101.62601658	     69.30006930	     99.70089731	     64.51612903	     64.51612903	     70.12622717	     83.68200829	     68.02721077	     37.43916136	     27.77777778	     41.32231405	     27.63957988	     39.71405878	     36.94126339	     64.14368185	     32.64773098	     56.21135472	     37.42514970	     59.55926147	     49.06771344	     51.49330587	     61.76652254	     58.92751915	     52.11047420
      0.32118648	     16.06941989	     34.71017008	     15.29285824	     15.29285824	     46.57661854	     35.71428571	     73.42143906	     31.86743149	     13.68738024	     15.71338781	     30.45994517	     27.27768688	    101.62601658	     69.30006930	     99.70089731	     64.51612903	     64.51612903	     70.12622717	     83.68200829	     68.02721076	     37.43916136	     27.77777778	     41.32231405	     27.63957988	     39.71405878	     36.94126339	     64.14368185	     32.64773098	     56.21135472	     37.42514970	     59.55926147	     49.06771344	     51.49330587	     61.76652254	     58.92751915	     52.11047420	     16.06941989	     34.71017008	     15.29285824	     15.29285824	     46.57661854	     35.71428571	     73.42143906	     31.86743149	     13.68738024	     15.71338781	     30.45994517	     27.27768688	    101.62601658	     69.30006930	     99.70089731	     64.51612903	     64.51612903	     70.12622717	     83.68200829	     68.02721077	     37.43916136	     27.77777778	     41.32231405	     27.63957988	     39.71405878	     36.94126339	     64.14368185	     32.64773098	     56.21135472	     37.42514970	     59.55926147	     49.06771344	     51.49330587	     61.76652254	     58.92751915	     52.11047420
      0.32413315	     16.06941989	     34.71017008	     15.29285824	     15.29285824	     46.57661854	     35.71428571	     73.42143906	     31.86743149	     13.68738024	     15.71338781	     30.45994517	     27.27768688	    101.62601658	     69.30006930	     99.70089731	     64.51612903	     64.51612903	     70.12622717	     83.68200829	     68.02721076	     37.43916136	     27.77777778	     41.32231405	     27.63957988	     39.71405878	     36.94126339	     64.14368185	     32.64773098	     56.21135472	     37.42514970	     59.55926147	     49.06771344	     51.49330587	     61.76652254	     58.92751915	     52.11047420	     16.06941989	     34.71017008	     15.29285824	     15.29285824	     46.57661854	     35.71428571	     73.42143906	     31.86743149	     13.68738024	     15.71338781	     30.45994517	     27.27768688	    101.62601658	     69.30006930	     99.70089731	     64.51612903	     64.51612903	     70.12622717	     83.68200829	     68.02721077	     37.43916136	     27.77777778	     41.32231405	     27.63957988	     39.71405878	     36.94126339	     64.14368185	     32.64773098	     56.21135472	     37.42514970	     59.55926147	     49.06771344	     51.49330587	     61.76652254	     58.92751915	     52.11047420
      0.32707982	     16.06941989	     34.71017008	     15.29285824	     15.29285824	     46.57661854	     35.71428571	     73.42143906	     31.86743149	     13.68738024	     15.71338781	     30.45994517	     27.27768688	    101.62601658	     69.30006930	     99.70089731	     64.51612903	     64.51612903	     70.12622717	     83.68200829	     68.02721076	     37.43916136	     27.77777778	     41.32231405	     27.63957988	     39.71405878	     36.94126339	     64.14368185	     32.64773098	     56.21135472	     37.42514970	     59.55926147	     49.06771344	     51.49330587	     61.76652254	     58.92751915	     52.11047420	     16.06941989	     34.71017008	     15.29285824	     15.29285824	     46.57661854	     35.71428571	     73.42143906	     31.86743149	     13.68738024	     15.71338781	     30.45994517	     27.27768688	    101.62601658	     69.30006930	     99.70089731	     64.51612903	     64.51612903	     70.12622717	     83.68200829	     68.02721077	     37.43916136	     27.77777778	     41.32231405	     27.63957988	     39.71405878	     36.94126339	     64.14368185	     32.64773098	     56.21135472	     37.42514970	     59.55926147	     49.06771344	     51.49330587	     61.76652254	     58.92751915	     52.11047420
      0.33002648	     16.06941989	     34.71017008	     15.29285824	     15.29285824	     46.57661854	     35.71428571	     73.42143906	     31.86743149	     13.68738024	     15.71338781	     30.45994517	     27.27768688	    101.62601658	     69.30006930	     99.70089731	     64.51612903	     64.51612903	     70.12622717	     83.68200829	     68.02721076	     37.43916136	     27.77777778	     41.32231405	     27.63957988	     39.71405878	     36.94126339	     64.14368185	     32.64773098	     56.21135472	     37.42514970	     59.55926147	     49.06771344	     51.49330587	     61.76652254	     58.92751915	     52.11047420	     16.06941989	     34.71017008	     15.29285824	     15.29285824	     46.57661854	     35.71428571	     73.42143906	     31.86743149	     13.68738024	     15.71338781	     30.45994517	     27.27768688	    101.62601658	     69.30006930	     99.70089731	     64.51612903	     64.51612903	     70.12622717	     83.68200829	     68.02721077	     37.43916136	     27.77777778	     41.32231405	     27.63957988	     39.71405878	     36.94126339	     64.14368185	     32.64773098	     56.21135472	     37.42514970	     59.55926147	     49.06771344	     51.49330587	     61.76652254	     58.92751915	     52.11047420
      0.33297314	     16.06941989	     34.71017008	     15.29285824	     15.29285824	     46.57661854	     35.71428571	     73.42143906	     31.86743149	     13.68738024	     15.71338781	     30.45994517	     27.27768688	    101.62601658	     69.30006930	     99.70089731	     64.51612903	     64.51612903	     70.12622717	     83.68200829	     68.02721076	     37.43916136	     27.77777778	     41.32231405	     27.63957988	     39.71405878	     36.94126339	     64.14368185	     32.64773098	     56.21135472	     37.42514970	     59.55926147	     49.06771344	     51.49330587	     61.76652254	     58.92751915	     52.11047420	     16.06941989	     34.71017008	     15.29285824	     15.29285824	     46.57661854	     35.71428571	     73.42143906	     31.86743149	     13.68738024	     15.71338781	     30.45994517	     27.27768688	    101.62601658	     69.30006930	     99.70089731	     64.51612903	     64.51612903	     70.12622717	     83.68200829	     68.02721077	     37.43916136	     27.77777778	     41.32231405	     27.63957988	     39.71405878	     36.94126339	     64.14368185	     32.64773098	     56.21135472	     37.42514970	     59.55926147	     49.06771344	     51.49330587	     61.76652254	     58.92751915	     52.11047420
      0.33591981	     16.06941989	     34.71017008	     15.29285824	     15.29285824	     46.57661854	     35.71428571	     73.42143906	     31.86743149	     13.68738024	     15.71338781	     30.45994517	     27.27768688	    101.62601658	     69.30006930	     99.70089731	     64.51612903	     64.51612903	     70.12622717	     83.68200829	     68.02721076	     37.43916136	     27.77777778	     41.32231405	     27.63957988	     39.71405878	     36.94126339	     64.14368185	     32.64773098	     56.21135472	     37.42514970	     59.55926147	     49.06771344	     51.49330587	     61.76652254	     58.92751915	     52.11047420	     16.06941989	     34.71017008	     15.29285824	     15.29285824	     46.57661854	     35.71428571	     73.42143906	     31.86743149	     13.68738024	     15.71338781	     30.45994517	     27.27768688	    101.62601658	     69.30006930	     99.70089731	     64.51612903	     64.51612903	     70.12622717	     83.68200829	     68.02721077	     37.43916136	     27.77777778	     41.32231405	     27.63957988	     39.71405878	     36.94126339	     64.14368185	     32.64773098	     56.21135472	     37.42514970	     59.55926147	     49.06771344	     51.49330587	     61.76652254	     58.92751915	     52.11047420
      0.33886648	     16.06941989	     34.71017008	     15.29285824	     15.29285824	     46.57661854	     35.71428571	     73.42143906	     31.86743149	     13.68738024	     15.71338781	     30.45994517	     27.27768688	    101.62601658	     69.30006930	     99.70089731	     64.51612903	     64.51612903	     70.12622717	     83.68200829	     68.02721076	     37.43916136	     27.77777778	     41.32231405	     27.63957988	     39.71405878	     36.94126339	     64.14368185	     32.64773098	     56.21135472	     37.42514970	     59.55926147	     49.06771344	     51.49330587	     61.76652254	     58.92751915	     52.11047420	     16.06941989	     34.71017008	     15.29285824	     15.29285824	     46.57661854	     35.71428571	     73.42143906	     31.86743149	     13.68738024	     15.71338781	     30.45994517	     27.27768688	    101.62601658	     69.30006930	     99.70089731	     64.51612903	     64.51612903	     70.12622717	     83.68200829	     68.02721077	     37.43916136	     27.77777778	     41.32231405	     27.63957988	     39.71405878	     36.94126339	     64.14368185	     32.64773098	     56.21135472	     37.42514970	     59.55926147	     49.06771344	     51.49330587	     61.76652254	     58.92751915	     52.11047420
      0.34181314	     16.06941989	     34.71017008	     15.29285824	     15.29285824	     46.57661854	     35.71428571	     73.42143906	     31.86743149	     13.68738024	     15.71338781	     30.45994517	     27.27768688	    101.62601658	     69.30006930	     99.70089731	     64.51612903	     64.51612903	     70.12622717	     83.68200829	     68.02721076	     37.43916136	     27.77777778	     41.32231405	     27.63957988	     39.71405878	     36.94126339	     64.14368185	     32.64773098	     56.21135472	     37.42514970	     59.55926147	     49.06771344	     51.49330587	     61.76652254	     58.92751915	     52.11047420	     16.06941989	     34.71017008	     15.29285824	     15.29285824	     46.57661854	     35.71428571	     73.42143906	     31.86743149	     13.68738024	     15.71338781	     30.45994517	     27.27768688	    101.62601658	     69.30006930	     99.70089731	     64.51612903	     64.51612903	     70.12622717	     83.68200829	     68.02721077	     37.43916136	     27.77777778	     41.32231405	     27.63957988	     39.71405878	     36.94126339	     64.14368185	     32.64773098	     56.21135472	     37.42514970	     59.55926147	     49.06771344	     51.49330587	     61.76652254	     58.92751915	     52.11047420
      0.34475980	     16.06941989	     34.71017008	     15.29285824	     15.29285824	     46.57661854	     35.71428571	     73.42143906	     31.86743149	     13.68738024	     15.71338781	     30.45994517	     27.27768688	    101.62601658	     69.30006930	     99.70089731	     64.51612903	     64.51612903	     70.12622717	     83.68200829	     68.02721076	     37.43916136	     27.77777778	     41.32231405	     27.63957988	     39.71405878	     36.94126339	     64.14368185	     32.64773098	     56.21135472	     37.42514970	     59.55926147	     49.06771344	     51.49330587	     61.76652254	     58.92751915	     52.11047420	     16.06941989	     34.71017008	     15.29285824	     15.29285824	     46.57661854	     35.71428571	     73.42143906	     31.86743149	     13.68738024	     15.71338781	     30.45994517	     27.27768688	    101.62601658	     69.30006930	     99.70089731	     64.51612903	     64.51612903	     70.12622717	     83.68200829	     68.02721077	     37.43916136	     27.77777778	     41.32231405	     27.63957988	     39.71405878	     36.94126339	     64.14368185	     32.64773098	     56.21135472	     37.42514970	     59.55926147	     49.06771344	     51.49330587	     61.76652254	     58.92751915	     52.11047420
      0.34770647	     16.06941989	     34.71017008	     15.29285824	     15.29285824	     46.57661854	     35.71428571	     73.42143906	     31.86743149	     13.68738024	     15.71338781	     30.45994517	     27.27768688	    101.62601658	     69.30006930	     99.70089731	     64.51612903	     64.51612903	     70.12622717	     83.68200829	     68.02721076	     37.43916136	     27.77777778	     41.32231405	     27.63957988	     39.71405878	     36.94126339	     64.14368185	     32.64773098	     56.21135472	     37.42514970	     59.55926147	     49.06771344	     51.49330587	     61.76652254	     58.92751915	     52.11047420	     16.06941989	     34.71017008	     15.29285824	     15.29285824	     46.57661854	     35.71428571	     73.42143906	     31.86743149	     13.68738024	     15.71338781	     30.45994517	     27.27768688	    101.62601658	     69.30006930	     99.70089731	     64.51612903	     64.51612903	     70.12622717	     83.68200829	     68.02721077	     37.43916136	     27.77777778	     41.32231405	     27.63957988	     39.71405878	     36.94126339	     64.14368185	     32.64773098	     56.21135472	     37.42514970	     59.55926147	     49.06771344	     51.49330587	     61.76652254	     58.92751915	     52.11047420
      0.35065314	     16.06941989	     34.71017008	     15.29285824	     15.29285824	     46.57661854	     35.71428571	     73.42143906	     31.86743149	     13.68738024	     15.71338781	     30.45994517	     27.27768688	    101.62601658	     69.30006930	     99.70089731	     64.51612903	     64.51612903	     70.12622717	     83.68200829	     68.02721076	     37.43916136	     27.77777778	     41.32231405	     27.63957988	     39.71405878	     36.94126339	     64.14368185	     32.64773098	     56.21135472	     37.42514970	     59.55926147	     49.06771344	     51.49330587	     61.76652254	     58.92751915	     52.11047420	     16.06941989	     34.71017008	     15.29285824	     15.29285824	     46.57661854	     35.71428571	     73.42143906	     31.86743149	     13.68738024	     15.71338781	     30.45994517	     27.27768688	    101.62601658	     69.30006930	     99.70089731	     64.51612903	     64.51612903	     70.12622717	     83.68200829	     68.02721077	     37.43916136	     27.77777778	     41.32231405	     27.63957988	     39.71405878	     36.94126339	     64.14368185	     32.64773098	     56.21135472	     37.42514970	     59.55926147	     49.06771344	     51.49330587	     61.76652254	     58.92751915	     52.11047420
      0.35359980	     16.06941989	     34.71017008	     15.29285824	     15.29285824	     46.57661854	     35.71428571	     73.42143906	     31.86743149	     13.68738024	     15.71338781	     30.45994517	     27.27768688	    101.62601658	     69.30006930	     99.70089731	     64.51612903	     64.51612903	     70.12622717	     83.68200829	     68.02721076	     37.43916136	     27.77777778	     41.32231405	     27.63957988	     39.71405878	     36.94126339	     64.14368185	     32.64773098	     56.21135472	     37.42514970	     59.55926147	     49.06771344	     51.49330587	     61.76652254	     58.92751915	     52.11047420	     16.06941989	     34.71017008	     15.29285824	     15.29285824	     46.57661854	     35.71428571	     73.42143906	     31.86743149	     13.68738024	     15.71338781	     30.45994517	     27.27768688	    101.62601658	     69.30006930	     99.70089731	     64.51612903	     64.51612903	     70.12622717	     83.68200829	     68.02721077	     37.43916136	     27.77777778	     41.32231405	     27.63957988	     39.71405878	     36.94126339	     64.14368185	     32.64773098	     56.21135472	     37.42514970	     59.55926147	     49.06771344	     51.49330587	     61.76652254	     58.92751915	     52.11047420
      0.35654646	     16.06941989	     34.71017008	     15.29285824	     15.29285824	     46.57661854	     35.71428571	     73.42143906	     31.86743149	     13.68738024	     15.71338781	     30.45994517	     27.27768688	    101.62601658	     69.30006930	     99.70089731	     64.51612903	     64.51612903	     70.12622717	     83.68200829	     68.02721076	     37.43916136	     27.77777778	     41.32231405	     27.63957988	     39.71405878	     36.94126339	     64.14368185	     32.64773098	     56.21135472	     37.42514970	     59.55926147	     49.06771344	     51.49330587	     61.76652254	     58.92751915	     52.11047420	     16.06941989	     34.71017008	     15.29285824	     15.29285824	     46.57661854	     35.71428571	     73.42143906	     31.86743149	     13.68738024	     15.71338781	     30.45994517	     27.27768688	    101.62601658	     69.30006930	     99.70089731	     64.51612903	     64.51612903	     70.12622717	     83.68200829	     68.02721077	     37.43916136	     27.77777778	     41.32231405	     27.63957988	     39.71405878	     36.94126339	     64.14368185	     32.64773098	     56.21135472	     37.42514970	     59.55926147	     49.06771344	     51.49330587	     61.76652254	     58.92751915	     52.11047420
      0.35949313	     16.06941989	     34.71017008	     15.29285824	     15.29285824	     46.57661854	     35.71428571	     73.42143906	     31.86743149	     13.68738024	     15.71338781	     30.45994517	     27.27768688	    101.62601658	     69.30006930	     99.70089731	     64.51612903	     64.51612903	     70.12622717	     83.68200829	     68.02721076	     37.43916136	     27.77777778	     41.32231405	     27.63957988	     39.71405878	     36.94126339	     64.14368185	     32.64773098	     56.21135472	     37.42514970	     59.55926147	     49.06771344	     51.49330587	     61.76652254	     58.92751915	     52.11047420	     16.06941989	     34.71017008	     15.29285824	     15.29285824	     46.57661854	     35.71428571	     73.42143906	     31.86743149	     13.68738024	     15.71338781	     30.45994517	     27.27768688	    101.62601658	     69.30006930	     99.70089731	     64.51612903	     64.51612903	     70.12622717	     83.68200829	     68.02721077	     37.43916136	     27.77777778	     41.32231405	     27.63957988	     39.71405878	     36.94126339	     64.14368185	     32.64773098	     56.21135472	     37.42514970	     59.55926147	     49.06771344	     51.49330587	     61.76652254	     58.92751915	     52.11047420
      0.36243980	     16.06941989	     34.71017008	     15.29285824	     15.29285824	     46.57661854	     35.71428571	     73.42143906	     31.86743149	     13.68738024	     15.71338781	     30.45994517	     27.27768688	    101.62601658	     69.30006930	     99.70089731	     64.51612903	     64.51612903	     70.12622717	     83.68200829	     68.02721076	     37.43916136	     27.77777778	     41.32231405	     27.63957988	     39.71405878	     36.94126339	     64.14368185	     32.64773098	     56.21135472	     37.42514970	     59.55926147	     49.06771344	     51.49330587	     61.76652254	     58.92751915	     52.11047420	     16.06941989	     34.71017008	     15.29285824	     15.29285824	     46.57661854	     35.71428571	     73.42143906	     31.86743149	     13.68738024	     15.71338781	     30.45994517	     27.27768688	    101.62601658	     69.30006930	     99.70089731	     64.51612903	     64.51612903	     70.12622717	     83.68200829	     68.02721077	     37.43916136	     27.77777778	     41.32231405	     27.63957988	     39.71405878	     36.94126339	     64.14368185	     32.64773098	     56.21135472	     37.42514970	     59.55926147	     49.06771344	     51.49330587	     61.76652254	     58.92751915	     52.11047420
      0.36538646	     16.06941989	     34.71017008	     15.29285824	     15.29285824	     46.57661854	     35.71428571	     73.42143906	     31.86743149	     13.68738024	     15.71338781	     30.45994517	     27.27768688	    101.62601658	     69.30006930	     99.70089731	     64.51612903	     64.51612903	     70.12622717	     83.68200829	     68.02721076	     37.43916136	     27.77777778	     41.32231405	     27.63957988	     39.71405878	     36.94126339	     64.14368185	     32.64773098	     56.21135472	     37.42514970	     59.55926147	     49.06771344	     51.49330587	     61.76652254	     58.92751915	     52.11047420	     16.06941989	     34.71017008	     15.29285824	     15.29285824	     46.57661854	     35.71428571	     73.42143906	     31.86743149	     13.68738024	     15.71338781	     30.45994517	     27.27768688	    101.62601658	     69.30006930	     99.70089731	     64.51612903	     64.51612903	     70.12622717	     83.68200829	     68.02721077	     37.43916136	     27.77777778	     41.32231405	     27.63957988	     39.71405878	     36.94126339	     64.14368185	     32.64773098	     56.21135472	     37.42514970	     59.55926147	     49.06771344	     51.49330587	     61.76652254	     58.92751915	     52.11047420
      0.36833312	     16.06941989	     34.71017008	     15.29285824	     15.29285824	     46.57661854	     35.71428571	     73.42143906	     31.86743149	     13.68738024	     15.71338781	     30.45994517	     27.27768688	    101.62601658	     69.30006930	     99.70089731	     64.51612903	     64.51612903	     70.12622717	     83.68200829	     68.02721076	     37.43916136	     27.77777778	     41.32231405	     27.63957988	     39.71405878	     36.94126339	     64.14368185	     32.64773098	     56.21135472	     37.42514970	     59.55926147	     49.06771344	     51.49330587	     61.76652254	     58.92751915	     52.11047420	     16.06941989	     34.71017008	     15.29285824	     15.29285824	     46.57661854	     35.71428571	     73.42143906	     31.86743149	     13.68738024	     15.71338781	     30.45994517	     27.27768688	    101.62601658	     69.30006930	     99.70089731	     64.51612903	     64.51612903	     70.12622717	     83.68200829	     68.02721077	     37.43916136	     27.77777778	     41.32231405	     27.63957988	     39.71405878	     36.94126339	     64.14368185	     32.64773098	     56.21135472	     37.42514970	     59.55926147	     49.06771344	     51.49330587	     61.76652254	     58.92751915	     52.11047420
      0.37127979	     16.06941989	     34.71017008	     15.29285824	     15.29285824	     46.57661854	     35.71428571	     73.42143906	     31.86743149	     13.68738024	     15.71338781	     30.45994517	     27.27768688	    101.62601658	     69.30006930	     99.70089731	     64.51612903	     64.51612903	     70.12622717	     83.68200829	     68.02721076	     37.43916136	     27.77777778	     41.32231405	     27.63957988	     39.71405878	     36.94126339	     64.14368185	     32.64773098	     56.21135472	     37.42514970	     59.55926147	     49.06771344	     51.49330587	     61.76652254	     58.92751915	     52.11047420	     16.06941989	     34.71017008	     15.29285824	     15.29285824	     46.57661854	     35.71428571	     73.42143906	     31.86743149	     13.68738024	     15.71338781	     30.45994517	     27.27768688	    101.62601658	     69.30006930	     99.70089731	     64.51612903	     64.51612903	     70.12622717	     83.68200829	     68.02721077	     37.43916136	     27.77777778	     41.32231405	     27.63957988	     39.71405878	     36.94126339	     64.14368185	     32.64773098	     56.21135472	     37.42514970	     59.55926147	     49.06771344	     51.49330587	     61.76652254	     58.92751915	     52.11047420
      0.37422646	     16.06941989	     34.71017008	     15.29285824	     15.29285824	     46.57661854	     35.71428571	     73.42143906	     31.86743149	     13.68738024	     15.71338781	     30.45994517	     27.27768688	    101.62601658	     69.30006930	     99.70089731	     64.51612903	     64.51612903	     70.12622717	     83.68200829	     68.02721076	     37.43916136	     27.77777778	     41.32231405	     27.63957988	     39.71405878	     36.94126339	     64.14368185	     32.64773098	     56.21135472	     37.42514970	     59.55926147	     49.06771344	     51.49330587	     61.76652254	     58.92751915	     52.11047420	     16.06941989	     34.71017008	     15.29285824	     15.29285824	     46.57661854	     35.71428571	     73.42143906	     31.86743149	     13.68738024	     15.71338781	     30.45994517	     27.27768688	    101.62601658	     69.30006930	     99.70089731	     64.51612903	     64.51612903	     70.12622717	     83.68200829	     68.02721077	     37.43916136	     27.77777778	     41.32231405	     27.63957988	     39.71405878	     36.94126339	     64.14368185	     32.64773098	     56.21135472	     37.42514970	     59.55926147	     49.06771344	     51.49330587	     61.76652254	     58.92751915	     52.11047420
      0.37717312	     16.06941989	     34.71017008	     15.29285824	     15.29285824	     46.57661854	     35.71428571	     73.42143906	     31.86743149	     13.68738024	     15.71338781	     30.45994517	     27.27768688	    101.62601658	     69.30006930	     99.70089731	     64.51612903	     64.51612903	     70.12622717	     83.68200829	     68.02721076	     37.43916136	     27.77777778	     41.32231405	     27.63957988	     39.71405878	     36.94126339	     64.14368185	     32.64773098	     56.21135472	     37.42514970	     59.55926147	     49.06771344	     51.49330587	     61.76652254	     58.92751915	     52.11047420	     16.06941989	     34.71017008	     15.29285824	     15.29285824	     46.57661854	     35.71428571	     73.42143906	     31.86743149	     13.68738024	     15.71338781	     30.45994517	     27.27768688	    101.62601658	     69.30006930	     99.70089731	     64.51612903	     64.51612903	     70.12622717	     83.68200829	     68.02721077	     37.43916136	     27.77777778	     41.32231405	     27.63957988	     39.71405878	     36.94126339	     64.14368185	     32.64773098	     56.21135472	     37.42514970	     59.55926147	     49.06771344	     51.49330587	     61.76652254	     58.92751915	     52.11047420
      0.38011978	     16.06941989	     34.71017008	     15.29285824	     15.29285824	     46.57661854	     35.71428571	     73.42143906	     31.86743149	     13.68738024	     15.71338781	     30.45994517	     27.27768688	    101.62601658	     69.30006930	     99.70089731	     64.51612903	     64.51612903	     70.12622717	     83.68200829	     68.02721076	     37.43916136	     27.77777778	     41.32231405	     27.63957988	     39.71405878	     36.94126339	     64.14368185	     32.64773098	     56.21135472	     37.42514970	     59.55926147	     49.06771344	     51.49330587	     61.76652254	     58.92751915	     52.11047420	     16.06941989	     34.71017008	     15.29285824	     15.29285824	     46.57661854	     35.71428571	     73.42143906	     31.86743149	     13.68738024	     15.71338781	     30.45994517	     27.27768688	    101.62601658	     69.30006930	     99.70089731	     64.51612903	     64.51612903	     70.12622717	     83.68200829	     68.02721077	     37.43916136	     27.77777778	     41.32231405	     27.63957988	     39.71405878	     36.94126339	     64.14368185	     32.64773098	     56.21135472	     37.42514970	     59.55926147	     49.06771344	     51.49330587	     61.76652254	     58.92751915	     52.11047420
      0.38306645	     16.06941989	     34.71017008	     15.29285824	     15.29285824	     46.57661854	     35.71428571	     73.42143906	     31.86743149	     13.68738024	     15.71338781	     30.45994517	     27.27768688	    101.62601658	     69.30006930	     99.70089731	     64.51612903	     64.51612903	     70.12622717	     83.68200829	     68.02721076	     37.43916136	     27.77777778	     41.32231405	     27.63957988	     39.71405878	     36.94126339	     64.14368185	     32.64773098	     56.21135472	     37.42514970	     59.55926147	     49.06771344	     51.49330587	     61.76652254	     58.92751915	     52.11047420	     16.06941989	     34.71017008	     15.29285824	     15.29285824	     46.57661854	     35.71428571	     73.42143906	     31.86743149	     13.68738024	     15.71338781	     30.45994517	     27.27768688	    101.62601658	     69.30006930	     99.70089731	     64.51612903	     64.51612903	     70.12622717	     83.68200829	     68.02721077	     37.43916136	     27.77777778	     41.32231405	     27.63957988	     39.71405878	     36.94126339	     64.14368185	     32.64773098	     56.21135472	     37.42514970	     59.55926147	     49.06771344	     51.49330587	     61.76652254	     58.92751915	     52.11047420
      0.38601312	     16.06941989	     34.71017008	     15.29285824	     15.29285824	     46.57661854	     35.71428571	     73.42143906	     31.86743149	     13.68738024	     15.71338781	     30.45994517	     27.27768688	    101.62601658	     69.30006930	     99.70089731	     64.51612903	     64.51612903	     70.12622717	     83.68200829	     68.02721076	     37.43916136	     27.77777778	     41.32231405	     27.63957988	     39.71405878	     36.94126339	     64.14368185	     32.64773098	     56.21135472	     37.42514970	     59.55926147	     49.06771344	     51.49330587	     61.76652254	     58.92751915	     52.11047420	     16.06941989	     34.71017008	     15.29285824	     15.29285824	     46.57661854	     35.71428571	     73.42143906	     31.86743149	     13.68738024	     15.71338781	     30.45994517	     27.27768688	    101.62601658	     69.30006930	     99.70089731	     64.51612903	     64.51612903	     70.12622717	     83.68200829	     68.02721077	     37.43916136	     27.77777778	     41.32231405	     27.63957988	     39.71405878	     36.94126339	     64.14368185	     32.64773098	     56.21135472	     37.42514970	     59.55926147	     49.06771344	     51.49330587	     61.76652254	     58.92751915	     52.11047420
      0.38895978	     16.06941989	     34.71017008	     15.29285824	     15.29285824	     46.57661854	     35.71428571	     73.42143906	     31.86743149	     13.68738024	     15.71338781	     30.45994517	     27.27768688	    101.62601658	     69.30006930	     99.70089731	     64.51612903	     64.51612903	     70.12622717	     83.68200829	     68.02721076	     37.43916136	     27.77777778	     41.32231405	     27.63957988	     39.71405878	     36.94126339	     64.14368185	     32.64773098	     56.21135472	     37.42514970	     59.55926147	     49.06771344	     51.49330587	     61.76652254	     58.92751915	     52.11047420	     16.06941989	     34.71017008	     15.29285824	     15.29285824	     46.57661854	     35.71428571	     73.42143906	     31.86743149	     13.68738024	     15.71338781	     30.45994517	     27.27768688	    101.62601658	     69.30006930	     99.70089731	     64.51612903	     64.51612903	     70.12622717	     83.68200829	     68.02721077	     37.43916136	     27.77777778	     41.32231405	     27.63957988	     39.71405878	     36.94126339	     64.14368185	     32.64773098	     56.21135472	     37.42514970	     59.55926147	     49.06771344	     51.49330587	     61.76652254	     58.92751915	     52.11047420
      0.39190644	     16.06941989	     34.71017008	     15.29285824	     15.29285824	     46.57661854	     35.71428571	     73.42143906	     31.86743149	     13.68738024	     15.71338781	     30.45994517	     27.27768688	    101.62601658	     69.30006930	     99.70089731	     64.51612903	     64.51612903	     70.12622717	     83.68200829	     68.02721076	     37.43916136	     27.77777778	     41.32231405	     27.63957988	     39.71405878	     36.94126339	     64.14368185	     32.64773098	     56.21135472	     37.42514970	     59.55926147	     49.06771344	     51.49330587	     61.76652254	     58.92751915	     52.11047420	     16.06941989	     34.71017008	     15.29285824	     15.29285824	     46.57661854	     35.71428571	     73.42143906	     31.86743149	     13.68738024	     15.71338781	     30.45994517	     27.27768688	    101.62601658	     69.30006930	     99.70089731	     64.51612903	     64.51612903	     70.12622717	     83.68200829	     68.02721077	     37.43916136	     27.77777778	     41.32231405	     27.63957988	     39.71405878	     36.94126339	     64.14368185	     32.64773098	     56.21135472	     37.42514970	     59.55926147	     49.06771344	     51.49330587	     61.76652254	     58.92751915	     52.11047420
      0.39485311	     16.06941989	     34.71017008	     15.29285824	     15.29285824	     46.57661854	     35.71428571	     73.42143906	     31.86743149	     13.68738024	     15.71338781	     30.45994517	     27.27768688	    101.62601658	     69.30006930	     99.70089731	     64.51612903	     64.51612903	     70.12622717	     83.68200829	     68.02721076	     37.43916136	     27.77777778	     41.32231405	     27.63957988	     39.71405878	     36.94126339	     64.14368185	     32.64773098	     56.21135472	     37.42514970	     59.55926147	     49.06771344	     51.49330587	     61.76652254	     58.92751915	     52.11047420	     16.06941989	     34.71017008	     15.29285824	     15.29285824	     46.57661854	     35.71428571	     73.42143906	     31.86743149	     13.68738024	     15.71338781	     30.45994517	     27.27768688	    101.62601658	     69.30006930	     99.70089731	     64.51612903	     64.51612903	     70.12622717	     83.68200829	     68.02721077	     37.43916136	     27.77777778	     41.32231405	     27.63957988	     39.71405878	     36.94126339	     64.14368185	     32.64773098	     56.21135472	     37.42514970	     59.55926147	     49.06771344	     51.49330587	     61.76652254	     58.92751915	     52.11047420
      0.39779978	     16.06941989	     34.71017008	     15.29285824	     15.29285824	     46.57661854	     35.71428571	     73.42143906	     31.86743149	     13.68738024	     15.71338781	     30.45994517	     27.27768688	    101.62601658	     69.30006930	     99.70089731	     64.51612903	     64.51612903	     70.12622717	     83.68200829	     68.02721076	     37.43916136	     27.77777778	     41.32231405	     27.63957988	     39.71405878	     36.94126339	     64.14368185	     32.64773098	     56.21135472	     37.42514970	     59.55926147	     49.06771344	     51.49330587	     61.76652254	     58.92751915	     52.11047420	     16.06941989	     34.71017008	     15.29285824	     15.29285824	     46.57661854	     35.71428571	     73.42143906	     31.86743149	     13.68738024	     15.71338781	     30.45994517	     27.27768688	    101.62601658	     69.30006930	     99.70089731	     64.51612903	     64.51612903	     70.12622717	     83.68200829	     68.02721077	     37.43916136	     27.77777778	     41.32231405	     27.63957988	     39.71405878	     36.94126339	     64.14368185	     32.64773098	     56.21135472	     37.42514970	     59.55926147	     49.06771344	     51.49330587	     61.76652254	     58.92751915	     52.11047420
      0.40074644	     16.06941989	     34.71017008	     15.29285824	     15.29285824	     46.57661854	     35.71428571	     73.42143906	     31.86743149	     13.68738024	     15.71338781	     30.45994517	     27.27768688	    101.62601658	     69.30006930	     99.70089731	     64.51612903	     64.51612903	     70.12622717	     83.68200829	     68.02721076	     37.43916136	     27.77777778	     41.32231405	     27.63957988	     39.71405878	     36.94126339	     64.14368185	     32.64773098	     56.21135472	     37.42514970	     59.55926147	     49.06771344	     51.49330587	     61.76652254	     58.92751915	     52.11047420	     16.06941989	     34.71017008	     15.29285824	     15.29285824	     46.57661854	     35.71428571	     73.42143906	     31.86743149	     13.68738024	     15.71338781	     30.45994517	     27.27768688	    101.62601658	     69.30006930	     99.70089731	     64.51612903	     64.51612903	     70.12622717	     83.68200829	     68.02721077	     37.43916136	     27.77777778	     41.32231405	     27.63957988	     39.71405878	     36.94126339	     64.14368185	     32.64773098	     56.21135472	     37.42514970	     59.55926147	     49.06771344	     51.49330587	     61.76652254	     58.92751915	     52.11047420
      0.40369310	     16.06941989	     34.71017008	     15.29285824	     15.29285824	     46.57661854	     35.71428571	     73.42143906	     31.86743149	     13.68738024	     15.71338781	     30.45994517	     27.27768688	    101.62601658	     69.30006930	     99.70089731	     64.51612903	     64.51612903	     70.12622717	     83.68200829	     68.02721076	     37.43916136	     27.77777778	     41.32231405	     27.63957988	     39.71405878	     36.94126339	     64.14368185	     32.64773098	     56.21135472	     37.42514970	     59.55926147	     49.06771344	     51.49330587	     61.76652254	     58.92751915	     52.11047420	     16.06941989	     34.71017008	     15.29285824	     15.29285824	     46.57661854	     35.71428571	     73.42143906	     31.86743149	     13.68738024	     15.71338781	     30.45994517	     27.27768688	    101.62601658	     69.30006930	     99.70089731	     64.51612903	     64.51612903	     70.12622717	     83.68200829	     68.02721077	     37.43916136	     27.77777778	     41.32231405	     27.63957988	     39.71405878	     36.94126339	     64.14368185	     32.64773098	     56.21135472	     37.42514970	     59.55926147	     49.06771344	     51.49330587	     61.76652254	     58.92751915	     52.11047420
      0.40663977	     16.06941989	     34.71017008	     15.29285824	     15.29285824	     46.57661854	     35.71428571	     73.42143906	     31.86743149	     13.68738024	     15.71338781	     30.45994517	     27.27768688	    101.62601658	     69.30006930	     99.70089731	     64.51612903	     64.51612903	     70.12622717	     83.68200829	     68.02721076	     37.43916136	     27.77777778	     41.32231405	     27.63957988	     39.71405878	     36.94126339	     64.14368185	     32.64773098	     56.21135472	     37.42514970	     59.55926147	     49.06771344	     51.49330587	     61.76652254	     58.92751915	     52.11047420	     16.06941989	     34.71017008	     15.29285824	     15.29285824	     46.57661854	     35.71428571	     73.42143906	     31.86743149	     13.68738024	     15.71338781	     30.45994517	     27.27768688	    101.62601658	     69.30006930	     99.70089731	     64.51612903	     64.51612903	     70.12622717	     83.68200829	     68.02721077	     37.43916136	     27.77777778	     41.32231405	     27.63957988	     39.71405878	     36.94126339	     64.14368185	     32.64773098	     56.21135472	     37.42514970	     59.55926147	     49.06771344	     51.49330587	     61.76652254	     58.92751915	     52.11047420
      0.40958644	     16.06941989	     34.71017008	     15.29285824	     15.29285824	     46.57661854	     35.71428571	     73.42143906	     31.86743149	     13.68738024	     15.71338781	     30.45994517	     27.27768688	    101.62601658	     69.30006930	     99.70089731	     64.51612903	     64.51612903	     70.12622717	     83.68200829	     68.02721076	     37.43916136	     27.77777778	     41.32231405	     27.63957988	     39.71405878	     36.94126339	     64.14368185	     32.64773098	     56.21135472	     37.42514970	     59.55926147	     49.06771344	     51.49330587	     61.76652254	     58.92751915	     52.11047420	     16.06941989	     34.71017008	     15.29285824	     15.29285824	     46.57661854	     35.71428571	     73.42143906	     31.86743149	     13.68738024	     15.71338781	     30.45994517	     27.27768688	    101.62601658	     69.30006930	     99.70089731	     64.51612903	     64.51612903	     70.12622717	     83.68200829	     68.02721077	     37.43916136	     27.77777778	     41.32231405	     27.63957988	     39.71405878	     36.94126339	     64.14368185	     32.64773098	     56.21135472	     37.42514970	     59.55926147	     49.06771344	     51.49330587	     61.76652254	     58.92751915	     52.11047420
      0.41253310	     16.06941989	     34.71017008	     15.29285824	     15.29285824	     46.57661854	     35.71428571	     73.42143906	     31.86743149	     13.68738024	     15.71338781	     30.45994517	     27.27768688	    101.62601658	     69.30006930	     99.70089731	     64.51612903	     64.51612903	     70.12622717	     83.68200829	     68.02721076	     37.43916136	     27.77777778	     41.32231405	     27.63957988	     39.71405878	     36.94126339	     64.14368185	     32.64773098	     56.21135472	     37.42514970	     59.55926147	     49.06771344	     51.49330587	     61.76652254	     58.92751915	     52.11047420	     16.06941989	     34.71017008	     15.29285824	     15.29285824	     46.57661854	     35.71428571	     73.42143906	     31.86743149	     13.68738024	     15.71338781	     30.45994517	     27.27768688	    101.62601658	     69.30006930	     99.70089731	     64.51612903	     64.51612903	     70.12622717	     83.68200829	     68.02721077	     37.43916136	     27.77777778	     41.32231405	     27.63957988	     39.71405878	     36.94126339	     64.14368185	     32.64773098	     56.21135472	     37.42514970	     59.55926147	     49.06771344	     51.49330587	     61.76652254	     58.92751915	     52.11047420
      0.41547976	     16.06941989	     34.71017008	     15.29285824	     15.29285824	     46.57661854	     35.71428571	     73.42143906	     31.86743149	     13.68738024	     15.71338781	     30.45994517	     27.27768688	    101.62601658	     69.30006930	     99.70089731	     64.51612903	     64.51612903	     70.12622717	     83.68200829	     68.02721076	     37.43916136	     27.77777778	     41.32231405	     27.63957988	     39.71405878	     36.94126339	     64.14368185	     32.64773098	     56.21135472	     37.42514970	     59.55926147	     49.06771344	     51.49330587	     61.76652254	     58.92751915	     52.11047420	     16.06941989	     34.71017008	     15.29285824	     15.29285824	     46.57661854	     35.71428571	     73.42143906	     31.86743149	     13.68738024	     15.71338781	     30.45994517	     27.27768688	    101.62601658	     69.30006930	     99.70089731	     64.51612903	     64.51612903	     70.12622717	     83.68200829	     68.02721077	     37.43916136	     27.77777778	     41.32231405	     27.63957988	     39.71405878	     36.94126339	     64.14368185	     32.64773098	     56.21135472	     37.42514970	     59.55926147	     49.06771344	     51.49330587	     61.76652254	     58.92751915	     52.11047420
      0.41842643	     16.06941989	     34.71017008	     15.29285824	     15.29285824	     46.57661854	     35.71428571	     73.42143906	     31.86743149	     13.68738024	     15.71338781	     30.45994517	     27.27768688	    101.62601658	     69.30006930	     99.70089731	     64.51612903	     64.51612903	     70.12622717	     83.68200829	     68.02721076	     37.43916136	     27.77777778	     41.32231405	     27.63957988	     39.71405878	     36.94126339	     64.14368185	     32.64773098	     56.21135472	     37.42514970	     59.55926147	     49.06771344	     51.49330587	     61.76652254	     58.92751915	     52.11047420	     16.06941989	     34.71017008	     15.29285824	     15.29285824	     46.57661854	     35.71428571	     73.42143906	     31.86743149	     13.68738024	     15.71338781	     30.45994517	     27.27768688	    101.62601658	     69.30006930	     99.70089731	     64.51612903	     64.51612903	     70.12622717	     83.68200829	     68.02721077	     37.43916136	     27.77777778	     41.32231405	     27.63957988	     39.71405878	     36.94126339	     64.14368185	     32.64773098	     56.21135472	     37.42514970	     59.55926147	     49.06771344	     51.49330587	     61.76652254	     58.92751915	     52.11047420
      0.42137310	     16.06941989	     34.71017008	     15.29285824	     15.29285824	     46.57661854	     35.71428571	     73.42143906	     31.86743149	     13.68738024	     15.71338781	     30.45994517	     27.27768688	    101.62601658	     69.30006930	     99.70089731	     64.51612903	     64.51612903	     70.12622717	     83.68200829	     68.02721076	     37.43916136	     27.77777778	     41.32231405	     27.63957988	     39.71405878	     36.94126339	     64.14368185	     32.64773098	     56.21135472	     37.42514970	     59.55926147	     49.06771344	     51.49330587	     61.76652254	     58.92751915	     52.11047420	     16.06941989	     34.71017008	     15.29285824	     15.29285824	     46.57661854	     35.71428571	     73.42143906	     31.86743149	     13.68738024	     15.71338781	     30.45994517	     27.27768688	    101.62601658	     69.30006930	     99.70089731	     64.51612903	     64.51612903	     70.12622717	     83.68200829	     68.02721077	     37.43916136	     27.77777778	     41.32231405	     27.63957988	     39.71405878	     36.94126339	     64.14368185	     32.64773098	     56.21135472	     37.42514970	     59.55926147	     49.06771344	     51.49330587	     61.76652254	     58.92751915	     52.11047420
      0.42431976	     16.06941989	     34.71017008	     15.29285824	     15.29285824	     46.57661854	     35.71428571	     73.42143906	     31.86743149	     13.68738024	     15.71338781	     30.45994517	     27.27768688	    101.62601658	     69.30006930	     99.70089731	     64.51612903	     64.51612903	     70.12622717	     83.68200829	     68.02721076	     37.43916136	     27.77777778	     41.32231405	     27.63957988	     39.71405878	     36.94126339	     64.14368185	     32.64773098	     56.21135472	     37.42514970	     59.55926147	     49.06771344	     51.49330587	     61.76652254	     58.92751915	     52.11047420	     16.06941989	     34.71017008	     15.29285824	     15.29285824	     46.57661854	     35.71428571	     73.42143906	     31.86743149	     13.68738024	     15.71338781	     30.45994517	     27.27768688	    101.62601658	     69.30006930	     99.70089731	     64.51612903	     64.51612903	     70.12622717	     83.68200829	     68.02721077	     37.43916136	     27.77777778	     41.32231405	     27.63957988	     39.71405878	     36.94126339	     64.14368185	     32.64773098	     56.21135472	     37.42514970	     59.55926147	     49.06771344	     51.49330587	     61.76652254	     58.92751915	     52.11047420
      0.42726642	     16.06941989	     34.71017008	     15.29285824	     15.29285824	     46.57661854	     35.71428571	     73.42143906	     31.86743149	     13.68738024	     15.71338781	     30.45994517	     27.27768688	    101.62601658	     69.30006930	     99.70089731	     64.51612903	     64.51612903	     70.12622717	     83.68200829	     68.02721076	     37.43916136	     27.77777778	     41.32231405	     27.63957988	     39.71405878	     36.94126339	     64.14368185	     32.64773098	     56.21135472	     37.42514970	     59.55926147	     49.06771344	     51.49330587	     61.76652254	     58.92751915	     52.11047420	     16.06941989	     34.71017008	     15.29285824	     15.29285824	     46.57661854	     35.71428571	     73.42143906	     31.86743149	     13.68738024	     15.71338781	     30.45994517	     27.27768688	    101.62601658	     69.30006930	     99.70089731	     64.51612903	     64.51612903	     70.12622717	     83.68200829	     68.02721077	     37.43916136	     27.77777778	     41.32231405	     27.63957988	     39.71405878	     36.94126339	     64.14368185	     32.64773098	     56.21135472	     37.42514970	     59.55926147	     49.06771344	     51.49330587	     61.76652254	     58.92751915	     52.11047420
      0.43021309	     16.06941989	     34.71017008	     15.29285824	     15.29285824	     46.57661854	     35.71428571	     73.42143906	     31.86743149	     13.68738024	     15.71338781	     30.45994517	     27.27768688	    101.62601658	     69.30006930	     99.70089731	     64.51612903	     64.51612903	     70.12622717	     83.68200829	     68.02721076	     37.43916136	     27.77777778	     41.32231405	     27.63957988	     39.71405878	     36.94126339	     64.14368185	     32.64773098	     56.21135472	     37.42514970	     59.55926147	     49.06771344	     51.49330587	     61.76652254	     58.92751915	     52.11047420	     16.06941989	     34.71017008	     15.29285824	     15.29285824	     46.57661854	     35.71428571	     73.42143906	     31.86743149	     13.68738024	     15.71338781	     30.45994517	     27.27768688	    101.62601658	     69.30006930	     99.70089731	     64.51612903	     64.51612903	     70.12622717	     83.68200829	     68.02721077	     37.43916136	     27.77777778	     41.32231405	     27.63957988	     39.71405878	     36.94126339	     64.14368185	     32.64773098	     56.21135472	     37.42514970	     59.55926147	     49.06771344	     51.49330587	     61.76652254	     58.92751915	     52.11047420
      0.43315975	     16.06941989	     34.71017008	     15.29285824	     15.29285824	     46.57661854	     35.71428571	     73.42143906	     31.86743149	     13.68738024	     15.71338781	     30.45994517	     27.27768688	    101.62601658	     69.30006930	     99.70089731	     64.51612903	     64.51612903	     70.12622717	     83.68200829	     68.02721076	     37.43916136	     27.77777778	     41.32231405	     27.63957988	     39.71405878	     36.94126339	     64.14368185	     32.64773098	     56.21135472	     37.42514970	     59.55926147	     49.06771344	     51.49330587	     61.76652254	     58.92751915	     52.11047420	     16.06941989	     34.71017008	     15.29285824	     15.29285824	     46.57661854	     35.71428571	     73.42143906	     31.86743149	     13.68738024	     15.71338781	     30.45994517	     27.27768688	    101.62601658	     69.30006930	     99.70089731	     64.51612903	     64.51612903	     70.12622717	     83.68200829	     68.02721077	     37.43916136	     27.77777778	     41.32231405	     27.63957988	     39.71405878	     36.94126339	     64.14368185	     32.64773098	     56.21135472	     37.42514970	     59.55926147	     49.06771344	     51.49330587	     61.76652254	     58.92751915	     52.11047420
      0.43610642	     16.06941989	     34.71017008	     15.29285824	     15.29285824	     46.57661854	     35.71428571	     73.42143906	     31.86743149	     13.68738024	     15.71338781	     30.45994517	     27.27768688	    101.62601658	     69.30006930	     99.70089731	     64.51612903	     64.51612903	     70.12622717	     83.68200829	     68.02721076	     37.43916136	     27.77777778	     41.32231405	     27.63957988	     39.71405878	     36.94126339	     64.14368185	     32.64773098	     56.21135472	     37.42514970	     59.55926147	     49.06771344	     51.49330587	     61.76652254	     58.92751915	     52.11047420	     16.06941989	     34.71017008	     15.29285824	     15.29285824	     46.57661854	     35.71428571	     73.42143906	     31.86743149	     13.68738024	     15.71338781	     30.45994517	     27.27768688	    101.62601658	     69.30006930	     99.70089731	     64.51612903	     64.51612903	     70.12622717	     83.68200829	     68.02721077	     37.43916136	     27.77777778	     41.32231405	     27.63957988	     39.71405878	     36.94126339	     64.14368185	     32.64773098	     56.21135472	     37.42514970	     59.55926147	     49.06771344	     51.49330587	     61.76652254	     58.92751915	     52.11047420
      0.43905308	     16.06941989	     34.71017008	     15.29285824	     15.29285824	     46.57661854	     35.71428571	     73.42143906	     31.86743149	     13.68738024	     15.71338781	     30.45994517	     27.27768688	    101.62601658	     69.30006930	     99.70089731	     64.51612903	     64.51612903	     70.12622717	     83.68200829	     68.02721076	     37.43916136	     27.77777778	     41.32231405	     27.63957988	     39.71405878	     36.94126339	     64.14368185	     32.64773098	     56.21135472	     37.42514970	     59.55926147	     49.06771344	     51.49330587	     61.76652254	     58.92751915	     52.11047420	     16.06941989	     34.71017008	     15.29285824	     15.29285824	     46.57661854	     35.71428571	     73.42143906	     31.86743149	     13.68738024	     15.71338781	     30.45994517	     27.27768688	    101.62601658	     69.30006930	     99.70089731	     64.51612903	     64.51612903	     70.12622717	     83.68200829	     68.02721077	     37.43916136	     27.77777778	     41.32231405	     27.63957988	     39.71405878	     36.94126339	     64.14368185	     32.64773098	     56.21135472	     37.42514970	     59.55926147	     49.06771344	     51.49330587	     61.76652254	     58.92751915	     52.11047420
      0.44199975	     16.06941989	     34.71017008	     15.29285824	     15.29285824	     46.57661854	     35.71428571	     73.42143906	     31.86743149	     13.68738024	     15.71338781	     30.45994517	     27.27768688	    101.62601658	     69.30006930	     99.70089731	     64.51612903	     64.51612903	     70.12622717	     83.68200829	     68.02721076	     37.43916136	     27.77777778	     41.32231405	     27.63957988	     39.71405878	     36.94126339	     64.14368185	     32.64773098	     56.21135472	     37.42514970	     59.55926147	     49.06771344	     51.49330587	     61.76652254	     58.92751915	     52.11047420	     16.06941989	     34.71017008	     15.29285824	     15.29285824	     46.57661854	     35.71428571	     73.42143906	     31.86743149	     13.68738024	     15.71338781	     30.45994517	     27.27768688	    101.62601658	     69.30006930	     99.70089731	     64.51612903	     64.51612903	     70.12622717	     83.68200829	     68.02721077	     37.43916136	     27.77777778	     41.32231405	     27.63957988	     39.71405878	     36.94126339	     64.14368185	     32.64773098	     56.21135472	     37.42514970	     59.55926147	     49.06771344	     51.49330587	     61.76652254	     58.92751915	     52.11047420
      0.44494641	     16.06941989	     34.71017008	     15.29285824	     15.29285824	     46.57661854	     35.71428571	     73.42143906	     31.86743149	     13.68738024	     15.71338781	     30.45994517	     27.27768688	    101.62601658	     69.30006930	     99.70089731	     64.51612903	     64.51612903	     70.12622717	     83.68200829	     68.02721076	     37.43916136	     27.77777778	     41.32231405	     27.63957988	     39.71405878	     36.94126339	     64.14368185	     32.64773098	     56.21135472	     37.42514970	     59.55926147	     49.06771344	     51.49330587	     61.76652254	     58.92751915	     52.11047420	     16.06941989	     34.71017008	     15.29285824	     15.29285824	     46.57661854	     35.71428571	     73.42143906	     31.86743149	     13.68738024	     15.71338781	     30.45994517	     27.27768688	    101.62601658	     69.30006930	     99.70089731	     64.51612903	     64.51612903	     70.12622717	     83.68200829	     68.02721077	     37.43916136	     27.77777778	     41.32231405	     27.63957988	     39.71405878	     36.94126339	     64.14368185	     32.64773098	     56.21135472	     37.42514970	     59.55926147	     49.06771344	     51.49330587	     61.76652254	     58.92751915	     52.11047420
      0.44789308	     16.06941989	     34.71017008	     15.29285824	     15.29285824	     46.57661854	     35.71428571	     73.42143906	     31.86743149	     13.68738024	     15.71338781	     30.45994517	     27.27768688	    101.62601658	     69.30006930	     99.70089731	     64.51612903	     64.51612903	     70.12622717	     83.68200829	     68.02721076	     37.43916136	     27.77777778	     41.32231405	     27.63957988	     39.71405878	     36.94126339	     64.14368185	     32.64773098	     56.21135472	     37.42514970	     59.55926147	     49.06771344	     51.49330587	     61.76652254	     58.92751915	     52.11047420	     16.06941989	     34.71017008	     15.29285824	     15.29285824	     46.57661854	     35.71428571	     73.42143906	     31.86743149	     13.68738024	     15.71338781	     30.45994517	     27.27768688	    101.62601658	     69.30006930	     99.70089731	     64.51612903	     64.51612903	     70.12622717	     83.68200829	     68.02721077	     37.43916136	     27.77777778	     41.32231405	     27.63957988	     39.71405878	     36.94126339	     64.14368185	     32.64773098	     56.21135472	     37.42514970	     59.55926147	     49.06771344	     51.49330587	     61.76652254	     58.92751915	     52.11047420
      0.45083974	     16.06941989	     34.71017008	     15.29285824	     15.29285824	     46.57661854	     35.71428571	     73.42143906	     31.86743149	     13.68738024	     15.71338781	     30.45994517	     27.27768688	    101.62601658	     69.30006930	     99.70089731	     64.51612903	     64.51612903	     70.12622717	     83.68200829	     68.02721076	     37.43916136	     27.77777778	     41.32231405	     27.63957988	     39.71405878	     36.94126339	     64.14368185	     32.64773098	     56.21135472	     37.42514970	     59.55926147	     49.06771344	     51.49330587	     61.76652254	     58.92751915	     52.11047420	     16.06941989	     34.71017008	     15.29285824	     15.29285824	     46.57661854	     35.71428571	     73.42143906	     31.86743149	     13.68738024	     15.71338781	     30.45994517	     27.27768688	    101.62601658	     69.30006930	     99.70089731	     64.51612903	     64.51612903	     70.12622717	     83.68200829	     68.02721077	     37.43916136	     27.77777778	     41.32231405	     27.63957988	     39.71405878	     36.94126339	     64.14368185	     32.64773098	     56.21135472	     37.42514970	     59.55926147	     49.06771344	     51.49330587	     61.76652254	     58.92751915	     52.11047420
      0.45378641	     16.06941989	     34.71017008	     15.29285824	     15.29285824	     46.57661854	     35.71428571	     73.42143906	     31.86743149	     13.68738024	     15.71338781	     30.45994517	     27.27768688	    101.62601658	     69.30006930	     99.70089731	     64.51612903	     64.51612903	     70.12622717	     83.68200829	     68.02721076	     37.43916136	     27.77777778	     41.32231405	     27.63957988	     39.71405878	     36.94126339	     64.14368185	     32.64773098	     56.21135472	     37.42514970	     59.55926147	     49.06771344	     51.49330587	     61.76652254	     58.92751915	     52.11047420	     16.06941989	     34.71017008	     15.29285824	     15.29285824	     46.57661854	     35.71428571	     73.42143906	     31.86743149	     13.68738024	     15.71338781	     30.45994517	     27.27768688	    101.62601658	     69.30006930	     99.70089731	     64.51612903	     64.51612903	     70.12622717	     83.68200829	     68.02721077	     37.43916136	     27.77777778	     41.32231405	     27.63957988	     39.71405878	     36.94126339	     64.14368185	     32.64773098	     56.21135472	     37.42514970	     59.55926147	     49.06771344	     51.49330587	     61.76652254	     58.92751915	     52.11047420
      0.45673307	     16.06941989	     34.71017008	     15.29285824	     15.29285824	     46.57661854	     35.71428571	     73.42143906	     31.86743149	     13.68738024	     15.71338781	     30.45994517	     27.27768688	    101.62601658	     69.30006930	     99.70089731	     64.51612903	     64.51612903	     70.12622717	     83.68200829	     68.02721076	     37.43916136	     27.77777778	     41.32231405	     27.63957988	     39.71405878	     36.94126339	     64.14368185	     32.64773098	     56.21135472	     37.42514970	     59.55926147	     49.06771344	     51.49330587	     61.76652254	     58.92751915	     52.11047420	     16.06941989	     34.71017008	     15.29285824	     15.29285824	     46.57661854	     35.71428571	     73.42143906	     31.86743149	     13.68738024	     15.71338781	     30.45994517	     27.27768688	    101.62601658	     69.30006930	     99.70089731	     64.51612903	     64.51612903	     70.12622717	     83.68200829	     68.02721077	     37.43916136	     27.77777778	     41.32231405	     27.63957988	     39.71405878	     36.94126339	     64.14368185	     32.64773098	     56.21135472	     37.42514970	     59.55926147	     49.06771344	     51.49330587	     61.76652254	     58.92751915	     52.11047420
      0.45967974	     16.06941989	     34.71017008	     15.29285824	     15.29285824	     46.57661854	     35.71428571	     73.42143906	     31.86743149	     13.68738024	     15.71338781	     30.45994517	     27.27768688	    101.62601658	     69.30006930	     99.70089731	     64.51612903	     64.51612903	     70.12622717	     83.68200829	     68.02721076	     37.43916136	     27.77777778	     41.32231405	     27.63957988	     39.71405878	     36.94126339	     64.14368185	     32.64773098	     56.21135472	     37.42514970	     59.55926147	     49.06771344	     51.49330587	     61.76652254	     58.92751915	     52.11047420	     16.06941989	     34.71017008	     15.29285824	     15.29285824	     46.57661854	     35.71428571	     73.42143906	     31.86743149	     13.68738024	     15.71338781	     30.45994517	     27.27768688	    101.62601658	     69.30006930	     99.70089731	     64.51612903	     64.51612903	     70.12622717	     83.68200829	     68.02721077	     37.43916136	     27.77777778	     41.32231405	     27.63957988	     39.71405878	     36.94126339	     64.14368185	     32.64773098	     56.21135472	     37.42514970	     59.55926147	     49.06771344	     51.49330587	     61.76652254	     58.92751915	     52.11047420
      0.46262640	     16.06941989	     34.71017008	     15.29285824	     15.29285824	     46.57661854	     35.71428571	     73.42143906	     31.86743149	     13.68738024	     15.71338781	     30.45994517	     27.27768688	    101.62601658	     69.30006930	     99.70089731	     64.51612903	     64.51612903	     70.12622717	     83.68200829	     68.02721076	     37.43916136	     27.77777778	     41.32231405	     27.63957988	     39.71405878	     36.94126339	     64.14368185	     32.64773098	     56.21135472	     37.42514970	     59.55926147	     49.06771344	     51.49330587	     61.76652254	     58.92751915	     52.11047420	     16.06941989	     34.71017008	     15.29285824	     15.29285824	     46.57661854	     35.71428571	     73.42143906	     31.86743149	     13.68738024	     15.71338781	     30.45994517	     27.27768688	    101.62601658	     69.30006930	     99.70089731	     64.51612903	     64.51612903	     70.12622717	     83.68200829	     68.02721077	     37.43916136	     27.77777778	     41.32231405	     27.63957988	     39.71405878	     36.94126339	     64.14368185	     32.64773098	     56.21135472	     37.42514970	     59.55926147	     49.06771344	     51.49330587	     61.76652254	     58.92751915	     52.11047420
      0.46557307	     16.06941989	     34.71017008	     15.29285824	     15.29285824	     46.57661854	     35.71428571	     73.42143906	     31.86743149	     13.68738024	     15.71338781	     30.45994517	     27.27768688	    101.62601658	     69.30006930	     99.70089731	     64.51612903	     64.51612903	     70.12622717	     83.68200829	     68.02721076	     37.43916136	     27.77777778	     41.32231405	     27.63957988	     39.71405878	     36.94126339	     64.14368185	     32.64773098	     56.21135472	     37.42514970	     59.55926147	     49.06771344	     51.49330587	     61.76652254	     58.92751915	     52.11047420	     16.06941989	     34.71017008	     15.29285824	     15.29285824	     46.57661854	     35.71428571	     73.42143906	     31.86743149	     13.68738024	     15.71338781	     30.45994517	     27.27768688	    101.62601658	     69.30006930	     99.70089731	     64.51612903	     64.51612903	     70.12622717	     83.68200829	     68.02721077	     37.43916136	     27.77777778	     41.32231405	     27.63957988	     39.71405878	     36.94126339	     64.14368185	     32.64773098	     56.21135472	     37.42514970	     59.55926147	     49.06771344	     51.49330587	     61.76652254	     58.92751915	     52.11047420
      0.46851973	     16.06941989	     34.71017008	     15.29285824	     15.29285824	     46.57661854	     35.71428571	     73.42143906	     31.86743149	     13.68738024	     15.71338781	     30.45994517	     27.27768688	    101.62601658	     69.30006930	     99.70089731	     64.51612903	     64.51612903	     70.12622717	     83.68200829	     68.02721076	     37.43916136	     27.77777778	     41.32231405	     27.63957988	     39.71405878	     36.94126339	     64.14368185	     32.64773098	     56.21135472	     37.42514970	     59.55926147	     49.06771344	     51.49330587	     61.76652254	     58.92751915	     52.11047420	     16.06941989	     34.71017008	     15.29285824	     15.29285824	     46.57661854	     35.71428571	     73.42143906	     31.86743149	     13.68738024	     15.71338781	     30.45994517	     27.27768688	    101.62601658	     69.30006930	     99.70089731	     64.51612903	     64.51612903	     70.12622717	     83.68200829	     68.02721077	     37.43916136	     27.77777778	     41.32231405	     27.63957988	     39.71405878	     36.94126339	     64.14368185	     32.64773098	     56.21135472	     37.42514970	     59.55926147	     49.06771344	     51.49330587	     61.76652254	     58.92751915	     52.11047420
      0.47146640	     16.06941989	     34.71017008	     15.29285824	     15.29285824	     46.57661854	     35.71428571	     73.42143906	     31.86743149	     13.68738024	     15.71338781	     30.45994517	     27.27768688	    101.62601658	     69.30006930	     99.70089731	     64.51612903	     64.51612903	     70.12622717	     83.68200829	     68.02721076	     37.43916136	     27.77777778	     41.32231405	     27.63957988	     39.71405878	     36.94126339	     64.14368185	     32.64773098	     56.21135472	     37.42514970	     59.55926147	     49.06771344	     51.49330587	     61.76652254	     58.92751915	     52.11047420	     16.06941989	     34.71017008	     15.29285824	     15.29285824	     46.57661854	     35.71428571	     73.42143906	     31.86743149	     13.68738024	     15.71338781	     30.45994517	     27.27768688	    101.62601658	     69.30006930	     99.70089731	     64.51612903	     64.51612903	     70.12622717	     83.68200829	     68.02721077	     37.43916136	     27.77777778	     41.32231405	     27.63957988	     39.71405878	     36.94126339	     64.14368185	     32.64773098	     56.21135472	     37.42514970	     59.55926147	     49.06771344	     51.49330587	     61.76652254	     58.92751915	     52.11047420
      0.47441307	     16.06941989	     34.71017008	     15.29285824	     15.29285824	     46.57661854	     35.71428571	     73.42143906	     31.86743149	     13.68738024	     15.71338781	     30.45994517	     27.27768688	    101.62601658	     69.30006930	     99.70089731	     64.51612903	     64.51612903	     70.12622717	     83.68200829	     68.02721076	     37.43916136	     27.77777778	     41.32231405	     27.63957988	     39.71405878	     36.94126339	     64.14368185	     32.64773098	     56.21135472	     37.42514970	     59.55926147	     49.06771344	     51.49330587	     61.76652254	     58.92751915	     52.11047420	     16.06941989	     34.71017008	     15.29285824	     15.29285824	     46.57661854	     35.71428571	     73.42143906	     31.86743149	     13.68738024	     15.71338781	     30.45994517	     27.27768688	    101.62601658	     69.30006930	     99.70089731	     64.51612903	     64.51612903	     70.12622717	     83.68200829	     68.02721077	     37.43916136	     27.77777778	     41.32231405	     27.63957988	     39.71405878	     36.94126339	     64.14368185	     32.64773098	     56.21135472	     37.42514970	     59.55926147	     49.06771344	     51.49330587	     61.76652254	     58.92751915	     52.11047420
      0.47735973	     16.06941989	     34.71017008	     15.29285824	     15.29285824	     46.57661854	     35.71428571	     73.42143906	     31.86743149	     13.68738024	     15.71338781	     30.45994517	     27.27768688	    101.62601658	     69.30006930	     99.70089731	     64.51612903	     64.51612903	     70.12622717	     83.68200829	     68.02721076	     37.43916136	     27.77777778	     41.32231405	     27.63957988	     39.71405878	     36.94126339	     64.14368185	     32.64773098	     56.21135472	     37.42514970	     59.55926147	     49.06771344	     51.49330587	     61.76652254	     58.92751915	     52.11047420	     16.06941989	     34.71017008	     15.29285824	     15.29285824	     46.57661854	     35.71428571	     73.42143906	     31.86743149	     13.68738024	     15.71338781	     30.45994517	     27.27768688	    101.62601658	     69.30006930	     99.70089731	     64.51612903	     64.51612903	     70.12622717	     83.68200829	     68.02721077	     37.43916136	     27.77777778	     41.32231405	     27.63957988	     39.71405878	     36.94126339	     64.14368185	     32.64773098	     56.21135472	     37.42514970	     59.55926147	     49.06771344	     51.49330587	     61.76652254	     58.92751915	     52.11047420
      0.48030639	     16.06941989	     34.71017008	     15.29285824	     15.29285824	     46.57661854	     35.71428571	     73.42143906	     31.86743149	     13.68738024	     15.71338781	     30.45994517	     27.27768688	    101.62601658	     69.30006930	     99.70089731	     64.51612903	     64.51612903	     70.12622717	     83.68200829	     68.02721076	     37.43916136	     27.77777778	     41.32231405	     27.63957988	     39.71405878	     36.94126339	     64.14368185	     32.64773098	     56.21135472	     37.42514970	     59.55926147	     49.06771344	     51.49330587	     61.76652254	     58.92751915	     52.11047420	     16.06941989	     34.71017008	     15.29285824	     15.29285824	     46.57661854	     35.71428571	     73.42143906	     31.86743149	     13.68738024	     15.71338781	     30.45994517	     27.27768688	    101.62601658	     69.30006930	     99.70089731	     64.51612903	     64.51612903	     70.12622717	     83.68200829	     68.02721077	     37.43916136	     27.77777778	     41.32231405	     27.63957988	     39.71405878	     36.94126339	     64.14368185	     32.64773098	     56.21135472	     37.42514970	     59.55926147	     49.06771344	     51.49330587	     61.76652254	     58.92751915	     52.11047420
      0.48325306	     16.06941989	     34.71017008	     15.29285824	     15.29285824	     46.57661854	     35.71428571	     73.42143906	     31.86743149	     13.68738024	     15.71338781	     30.45994517	     27.27768688	    101.62601658	     69.30006930	     99.70089731	     64.51612903	     64.51612903	     70.12622717	     83.68200829	     68.02721076	     37.43916136	     27.77777778	     41.32231405	     27.63957988	     39.71405878	     36.94126339	     64.14368185	     32.64773098	     56.21135472	     37.42514970	     59.55926147	     49.06771344	     51.49330587	     61.76652254	     58.92751915	     52.11047420	     16.06941989	     34.71017008	     15.29285824	     15.29285824	     46.57661854	     35.71428571	     73.42143906	     31.86743149	     13.68738024	     15.71338781	     30.45994517	     27.27768688	    101.62601658	     69.30006930	     99.70089731	     64.51612903	     64.51612903	     70.12622717	     83.68200829	     68.02721077	     37.43916136	     27.77777778	     41.32231405	     27.63957988	     39.71405878	     36.94126339	     64.14368185	     32.64773098	     56.21135472	     37.42514970	     59.55926147	     49.06771344	     51.49330587	     61.76652254	     58.92751915	     52.11047420
      0.48619973	     16.06941989	     34.71017008	     15.29285824	     15.29285824	     46.57661854	     35.71428571	     73.42143906	     31.86743149	     13.68738024	     15.71338781	     30.45994517	     27.27768688	    101.62601658	     69.30006930	     99.70089731	     64.51612903	     64.51612903	     70.12622717	     83.68200829	     68.02721076	     37.43916136	     27.77777778	     41.32231405	     27.63957988	     39.71405878	     36.94126339	     64.14368185	     32.64773098	     56.21135472	     37.42514970	     59.55926147	     49.06771344	     51.49330587	     61.76652254	     58.92751915	     52.11047420	     16.06941989	     34.71017008	     15.29285824	     15.29285824	     46.57661854	     35.71428571	     73.42143906	     31.86743149	     13.68738024	     15.71338781	     30.45994517	     27.27768688	    101.62601658	     69.30006930	     99.70089731	     64.51612903	     64.51612903	     70.12622717	     83.68200829	     68.02721077	     37.43916136	     27.77777778	     41.32231405	     27.63957988	     39.71405878	     36.94126339	     64.14368185	     32.64773098	     56.21135472	     37.42514970	     59.55926147	     49.06771344	     51.49330587	     61.76652254	     58.92751915	     52.11047420
      0.48914639	     16.06941989	     34.71017008	     15.29285824	     15.29285824	     46.57661854	     35.71428571	     73.42143906	     31.86743149	     13.68738024	     15.71338781	     30.45994517	     27.27768688	    101.62601658	     69.30006930	     99.70089731	     64.51612903	     64.51612903	     70.12622717	     83.68200829	     68.02721076	     37.43916136	     27.77777778	     41.32231405	     27.63957988	     39.71405878	     36.94126339	     64.14368185	     32.64773098	     56.21135472	     37.42514970	     59.55926147	     49.06771344	     51.49330587	     61.76652254	     58.92751915	     52.11047420	     16.06941989	     34.71017008	     15.29285824	     15.29285824	     46.57661854	     35.71428571	     73.42143906	     31.86743149	     13.68738024	     15.71338781	     30.45994517	     27.27768688	    101.62601658	     69.30006930	     99.70089731	     64.51612903	     64.51612903	     70.12622717	     83.68200829	     68.02721077	     37.43916136	     27.77777778	     41.32231405	     27.63957988	     39.71405878	     36.94126339	     64.14368185	     32.64773098	     56.21135472	     37.42514970	     59.55926147	     49.06771344	     51.49330587	     61.76652254	     58.92751915	     52.11047420
      0.49209306	     16.06941989	     34.71017008	     15.29285824	     15.29285824	     46.57661854	     35.71428571	     73.42143906	     31.86743149	     13.68738024	     15.71338781	     30.45994517	     27.27768688	    101.62601658	     69.30006930	     99.70089731	     64.51612903	     64.51612903	     70.12622717	     83.68200829	     68.02721076	     37.43916136	     27.77777778	     41.32231405	     27.63957988	     39.71405878	     36.94126339	     64.14368185	     32.64773098	     56.21135472	     37.42514970	     59.55926147	     49.06771344	     51.49330587	     61.76652254	     58.92751915	     52.11047420	     16.06941989	     34.71017008	     15.29285824	     15.29285824	     46.57661854	     35.71428571	     73.42143906	     31.86743149	     13.68738024	     15.71338781	     30.45994517	     27.27768688	    101.62601658	     69.30006930	     99.70089731	     64.51612903	     64.51612903	     70.12622717	     83.68200829	     68.02721077	     37.43916136	     27.77777778	     41.32231405	     27.63957988	     39.71405878	     36.94126339	     64.14368185	     32.64773098	     56.21135472	     37.42514970	     59.55926147	     49.06771344	     51.49330587	     61.76652254	     58.92751915	     52.11047420
      0.49503972	     16.06941989	     34.71017008	     15.29285824	     15.29285824	     46.57661854	     35.71428571	     73.42143906	     31.86743149	     13.68738024	     15.71338781	     30.45994517	     27.27768688	    101.62601658	     69.30006930	     99.70089731	     64.51612903	     64.51612903	     70.12622717	     83.68200829	     68.02721076	     37.43916136	     27.77777778	     41.32231405	     27.63957988	     39.71405878	     36.94126339	     64.14368185	     32.64773098	     56.21135472	     37.42514970	     59.55926147	     49.06771344	     51.49330587	     61.76652254	     58.92751915	     52.11047420	     16.06941989	     34.71017008	     15.29285824	     15.29285824	     46.57661854	     35.71428571	     73.42143906	     31.86743149	     13.68738024	     15.71338781	     30.45994517	     27.27768688	    101.62601658	     69.30006930	     99.70089731	     64.51612903	     64.51612903	     70.12622717	     83.68200829	     68.02721077	     37.43916136	     27.77777778	     41.32231405	     27.63957988	     39.71405878	     36.94126339	     64.14368185	     32.64773098	     56.21135472	     37.42514970	     59.55926147	     49.06771344	     51.49330587	     61.76652254	     58.92751915	     52.11047420
      0.49798639	     16.06941989	     34.71017008	     15.29285824	     15.29285824	     46.57661854	     35.71428571	     73.42143906	     31.86743149	     13.68738024	     15.71338781	     30.45994517	     27.27768688	    101.62601658	     69.30006930	     99.70089731	     64.51612903	     64.51612903	     70.12622717	     83.68200829	     68.02721076	     37.43916136	     27.77777778	     41.32231405	     27.63957988	     39.71405878	     36.94126339	     64.14368185	     32.64773098	     56.21135472	     37.42514970	     59.55926147	     49.06771344	     51.49330587	     61.76652254	     58.92751915	     52.11047420	     16.06941989	     34.71017008	     15.29285824	     15.29285824	     46.57661854	     35.71428571	     73.42143906	     31.86743149	     13.68738024	     15.71338781	     30.45994517	     27.27768688	    101.62601658	     69.30006930	     99.70089731	     64.51612903	     64.51612903	     70.12622717	     83.68200829	     68.02721077	     37.43916136	     27.77777778	     41.32231405	     27.63957988	     39.71405878	     36.94126339	     64.14368185	     32.64773098	     56.21135472	     37.42514970	     59.55926147	     49.06771344	     51.49330587	     61.76652254	     58.92751915	     52.11047420
      0.50093305	     16.06941989	     34.71017008	     15.29285824	     15.29285824	     46.57661854	     35.71428571	     73.42143906	     31.86743149	     13.68738024	     15.71338781	     30.45994517	     27.27768688	    101.62601658	     69.30006930	     99.70089731	     64.51612903	     64.51612903	     70.12622717	     83.68200829	     68.02721076	     37.43916136	     27.77777778	     41.32231405	     27.63957988	     39.71405878	     36.94126339	     64.14368185	     32.64773098	     56.21135472	     37.42514970	     59.55926147	     49.06771344	     51.49330587	     61.76652254	     58.92751915	     52.11047420	     16.06941989	     34.71017008	     15.29285824	     15.29285824	     46.57661854	     35.71428571	     73.42143906	     31.86743149	     13.68738024	     15.71338781	     30.45994517	     27.27768688	    101.62601658	     69.30006930	     99.70089731	     64.51612903	     64.51612903	     70.12622717	     83.68200829	     68.02721077	     37.43916136	     27.77777778	     41.32231405	     27.63957988	     39.71405878	     36.94126339	     64.14368185	     32.64773098	     56.21135472	     37.42514970	     59.55926147	     49.06771344	     51.49330587	     61.76652254	     58.92751915	     52.11047420
      0.50387971	     16.06941989	     34.71017008	     15.29285824	     15.29285824	     46.57661854	     35.71428571	     73.42143906	     31.86743149	     13.68738024	     15.71338781	     30.45994517	     27.27768688	    101.62601658	     69.30006930	     99.70089731	     64.51612903	     64.51612903	     70.12622717	     83.68200829	     68.02721076	     37.43916136	     27.77777778	     41.32231405	     27.63957988	     39.71405878	     36.94126339	     64.14368185	     32.64773098	     56.21135472	     37.42514970	     59.55926147	     49.06771344	     51.49330587	     61.76652254	     58.92751915	     52.11047420	     16.06941989	     34.71017008	     15.29285824	     15.29285824	     46.57661854	     35.71428571	     73.42143906	     31.86743149	     13.68738024	     15.71338781	     30.45994517	     27.27768688	    101.62601658	     69.30006930	     99.70089731	     64.51612903	     64.51612903	     70.12622717	     83.68200829	     68.02721077	     37.43916136	     27.77777778	     41.32231405	     27.63957988	     39.71405878	     36.94126339	     64.14368185	     32.64773098	     56.21135472	     37.42514970	     59.55926147	     49.06771344	     51.49330587	     61.76652254	     58.92751915	     52.11047420
      0.50682638	     16.06941989	     34.71017008	     15.29285824	     15.29285824	     46.57661854	     35.71428571	     73.42143906	     31.86743149	     13.68738024	     15.71338781	     30.45994517	     27.27768688	    101.62601658	     69.30006930	     99.70089731	     64.51612903	     64.51612903	     70.12622717	     83.68200829	     68.02721076	     37.43916136	     27.77777778	     41.32231405	     27.63957988	     39.71405878	     36.94126339	     64.14368185	     32.64773098	     56.21135472	     37.42514970	     59.55926147	     49.06771344	     51.49330587	     61.76652254	     58.92751915	     52.11047420	     16.06941989	     34.71017008	     15.29285824	     15.29285824	     46.57661854	     35.71428571	     73.42143906	     31.86743149	     13.68738024	     15.71338781	     30.45994517	     27.27768688	    101.62601658	     69.30006930	     99.70089731	     64.51612903	     64.51612903	     70.12622717	     83.68200829	     68.02721077	     37.43916136	     27.77777778	     41.32231405	     27.63957988	     39.71405878	     36.94126339	     64.14368185	     32.64773098	     56.21135472	     37.42514970	     59.55926147	     49.06771344	     51.49330587	     61.76652254	     58.92751915	     52.11047420
      0.50977304	     16.06941989	     34.71017008	     15.29285824	     15.29285824	     46.57661854	     35.71428571	     73.42143906	     31.86743149	     13.68738024	     15.71338781	     30.45994517	     27.27768688	    101.62601658	     69.30006930	     99.70089731	     64.51612903	     64.51612903	     70.12622717	     83.68200829	     68.02721076	     37.43916136	     27.77777778	     41.32231405	     27.63957988	     39.71405878	     36.94126339	     64.14368185	     32.64773098	     56.21135472	     37.42514970	     59.55926147	     49.06771344	     51.49330587	     61.76652254	     58.92751915	     52.11047420	     16.06941989	     34.71017008	     15.29285824	     15.29285824	     46.57661854	     35.71428571	     73.42143906	     31.86743149	     13.68738024	     15.71338781	     30.45994517	     27.27768688	    101.62601658	     69.30006930	     99.70089731	     64.51612903	     64.51612903	     70.12622717	     83.68200829	     68.02721077	     37.43916136	     27.77777778	     41.32231405	     27.63957988	     39.71405878	     36.94126339	     64.14368185	     32.64773098	     56.21135472	     37.42514970	     59.55926147	     49.06771344	     51.49330587	     61.76652254	     58.92751915	     52.11047420
      0.51271971	     16.06941989	     34.71017008	     15.29285824	     15.29285824	     46.57661854	     35.71428571	     73.42143906	     31.86743149	     13.68738024	     15.71338781	     30.45994517	     27.27768688	    101.62601658	     69.30006930	     99.70089731	     64.51612903	     64.51612903	     70.12622717	     83.68200829	     68.02721076	     37.43916136	     27.77777778	     41.32231405	     27.63957988	     39.71405878	     36.94126339	     64.14368185	     32.64773098	     56.21135472	     37.42514970	     59.55926147	     49.06771344	     51.49330587	     61.76652254	     58.92751915	     52.11047420	     16.06941989	     34.71017008	     15.29285824	     15.29285824	     46.57661854	     35.71428571	     73.42143906	     31.86743149	     13.68738024	     15.71338781	     30.45994517	     27.27768688	    101.62601658	     69.30006930	     99.70089731	     64.51612903	     64.51612903	     70.12622717	     83.68200829	     68.02721077	     37.43916136	     27.77777778	     41.32231405	     27.63957988	     39.71405878	     36.94126339	     64.14368185	     32.64773098	     56.21135472	     37.42514970	     59.55926147	     49.06771344	     51.49330587	     61.76652254	     58.92751915	     52.11047420
      0.51566638	     16.06941989	     34.71017008	     15.29285824	     15.29285824	     46.57661854	     35.71428571	     73.42143906	     31.86743149	     13.68738024	     15.71338781	     30.45994517	     27.27768688	    101.62601658	     69.30006930	     99.70089731	     64.51612903	     64.51612903	     70.12622717	     83.68200829	     68.02721076	     37.43916136	     27.77777778	     41.32231405	     27.63957988	     39.71405878	     36.94126339	     64.14368185	     32.64773098	     56.21135472	     37.42514970	     59.55926147	     49.06771344	     51.49330587	     61.76652254	     58.92751915	     52.11047420	     16.06941989	     34.71017008	     15.29285824	     15.29285824	     46.57661854	     35.71428571	     73.42143906	     31.86743149	     13.68738024	     15.71338781	     30.45994517	     27.27768688	    101.62601658	     69.30006930	     99.70089731	     64.51612903	     64.51612903	     70.12622717	     83.68200829	     68.02721077	     37.43916136	     27.77777778	     41.32231405	     27.63957988	     39.71405878	     36.94126339	     64.14368185	     32.64773098	     56.21135472	     37.42514970	     59.55926147	     49.06771344	     51.49330587	     61.76652254	     58.92751915	     52.11047420
      0.51861304	     16.06941989	     34.71017008	     15.29285824	     15.29285824	     46.57661854	     35.71428571	     73.42143906	     31.86743149	     13.68738024	     15.71338781	     30.45994517	     27.27768688	    101.62601658	     69.30006930	     99.70089731	     64.51612903	     64.51612903	     70.12622717	     83.68200829	     68.02721076	     37.43916136	     27.77777778	     41.32231405	     27.63957988	     39.71405878	     36.94126339	     64.14368185	     32.64773098	     56.21135472	     37.42514970	     59.55926147	     49.06771344	     51.49330587	     61.76652254	     58.92751915	     52.11047420	     16.06941989	     34.71017008	     15.29285824	     15.29285824	     46.57661854	     35.71428571	     73.42143906	     31.86743149	     13.68738024	     15.71338781	     30.45994517	     27.27768688	    101.62601658	     69.30006930	     99.70089731	     64.51612903	     64.51612903	     70.12622717	     83.68200829	     68.02721077	     37.43916136	     27.77777778	     41.32231405	     27.63957988	     39.71405878	     36.94126339	     64.14368185	     32.64773098	     56.21135472	     37.42514970	     59.55926147	     49.06771344	     51.49330587	     61.76652254	     58.92751915	     52.11047420
      0.52155971	     16.06941989	     34.71017008	     15.29285824	     15.29285824	     46.57661854	     35.71428571	     73.42143906	     31.86743149	     13.68738024	     15.71338781	     30.45994517	     27.27768688	    101.62601658	     69.30006930	     99.70089731	     64.51612903	     64.51612903	     70.12622717	     83.68200829	     68.02721076	     37.43916136	     27.77777778	     41.32231405	     27.63957988	     39.71405878	     36.94126339	     64.14368185	     32.64773098	     56.21135472	     37.42514970	     59.55926147	     49.06771344	     51.49330587	     61.76652254	     58.92751915	     52.11047420	     16.06941989	     34.71017008	     15.29285824	     15.29285824	     46.57661854	     35.71428571	     73.42143906	     31.86743149	     13.68738024	     15.71338781	     30.45994517	     27.27768688	    101.62601658	     69.30006930	     99.70089731	     64.51612903	     64.51612903	     70.12622717	     83.68200829	     68.02721077	     37.43916136	     27.77777778	     41.32231405	     27.63957988	     39.71405878	     36.94126339	     64.14368185	     32.64773098	     56.21135472	     37.42514970	     59.55926147	     49.06771344	     51.49330587	     61.76652254	     58.92751915	     52.11047420
      0.52450637	     16.06941989	     34.71017008	     15.29285824	     15.29285824	     46.57661854	     35.71428571	     73.42143906	     31.86743149	     13.68738024	     15.71338781	     30.45994517	     27.27768688	    101.62601658	     69.30006930	     99.70089731	     64.51612903	     64.51612903	     70.12622717	     83.68200829	     68.02721076	     37.43916136	     27.77777778	     41.32231405	     27.63957988	     39.71405878	     36.94126339	     64.14368185	     32.64773098	     56.21135472	     37.42514970	     59.55926147	     49.06771344	     51.49330587	     61.76652254	     58.92751915	     52.11047420	     16.06941989	     34.71017008	     15.29285824	     15.29285824	     46.57661854	     35.71428571	     73.42143906	     31.86743149	     13.68738024	     15.71338781	     30.45994517	     27.27768688	    101.62601658	     69.30006930	     99.70089731	     64.51612903	     64.51612903	     70.12622717	     83.68200829	     68.02721077	     37.43916136	     27.77777778	     41.32231405	     27.63957988	     39.71405878	     36.94126339	     64.14368185	     32.64773098	     56.21135472	     37.42514970	     59.55926147	     49.06771344	     51.49330587	     61.76652254	     58.92751915	     52.11047420
      0.52745303	     16.06941989	     34.71017008	     15.29285824	     15.29285824	     46.57661854	     35.71428571	     73.42143906	     31.86743149	     13.68738024	     15.71338781	     30.45994517	     27.27768688	    101.62601658	     69.30006930	     99.70089731	     64.51612903	     64.51612903	     70.12622717	     83.68200829	     68.02721076	     37.43916136	     27.77777778	     41.32231405	     27.63957988	     39.71405878	     36.94126339	     64.14368185	     32.64773098	     56.21135472	     37.42514970	     59.55926147	     49.06771344	     51.49330587	     61.76652254	     58.92751915	     52.11047420	     16.06941989	     34.71017008	     15.29285824	     15.29285824	     46.57661854	     35.71428571	     73.42143906	     31.86743149	     13.68738024	     15.71338781	     30.45994517	     27.27768688	    101.62601658	     69.30006930	     99.70089731	     64.51612903	     64.51612903	     70.12622717	     83.68200829	     68.02721077	     37.43916136	     27.77777778	     41.32231405	     27.63957988	     39.71405878	     36.94126339	     64.14368185	     32.64773098	     56.21135472	     37.42514970	     59.55926147	     49.06771344	     51.49330587	     61.76652254	     58.92751915	     52.11047420
      0.53039970	     16.06941989	     34.71017008	     15.29285824	     15.29285824	     46.57661854	     35.71428571	     73.42143906	     31.86743149	     13.68738024	     15.71338781	     30.45994517	     27.27768688	    101.62601658	     69.30006930	     99.70089731	     64.51612903	     64.51612903	     70.12622717	     83.68200829	     68.02721076	     37.43916136	     27.77777778	     41.32231405	     27.63957988	     39.71405878	     36.94126339	     64.14368185	     32.64773098	     56.21135472	     37.42514970	     59.55926147	     49.06771344	     51.49330587	     61.76652254	     58.92751915	     52.11047420	     16.06941989	     34.71017008	     15.29285824	     15.29285824	     46.57661854	     35.71428571	     73.42143906	     31.86743149	     13.68738024	     15.71338781	     30.45994517	     27.27768688	    101.62601658	     69.30006930	     99.70089731	     64.51612903	     64.51612903	     70.12622717	     83.68200829	     68.02721077	     37.43916136	     27.77777778	     41.32231405	     27.63957988	     39.71405878	     36.94126339	     64.14368185	     32.64773098	     56.21135472	     37.42514970	     59.55926147	     49.06771344	     51.49330587	     61.76652254	     58.92751915	     52.11047420
      0.53334636	     16.06941989	     34.71017008	     15.29285824	     15.29285824	     46.57661854	     35.71428571	     73.42143906	     31.86743149	     13.68738024	     15.71338781	     30.45994517	     27.27768688	    101.62601658	     69.30006930	     99.70089731	     64.51612903	     64.51612903	     70.12622717	     83.68200829	     68.02721076	     37.43916136	     27.77777778	     41.32231405	     27.63957988	     39.71405878	     36.94126339	     64.14368185	     32.64773098	     56.21135472	     37.42514970	     59.55926147	     49.06771344	     51.49330587	     61.76652254	     58.92751915	     52.11047420	     16.06941989	     34.71017008	     15.29285824	     15.29285824	     46.57661854	     35.71428571	     73.42143906	     31.86743149	     13.68738024	     15.71338781	     30.45994517	     27.27768688	    101.62601658	     69.30006930	     99.70089731	     64.51612903	     64.51612903	     70.12622717	     83.68200829	     68.02721077	     37.43916136	     27.77777778	     41.32231405	     27.63957988	     39.71405878	     36.94126339	     64.14368185	     32.64773098	     56.21135472	     37.42514970	     59.55926147	     49.06771344	     51.49330587	     61.76652254	     58.92751915	     52.11047420
      0.53629303	     16.06941989	     34.71017008	     15.29285824	     15.29285824	     46.57661854	     35.71428571	     73.42143906	     31.86743149	     13.68738024	     15.71338781	     30.45994517	     27.27768688	    101.62601658	     69.30006930	     99.70089731	     64.51612903	     64.51612903	     70.12622717	     83.68200829	     68.02721076	     37.43916136	     27.77777778	     41.32231405	     27.63957988	     39.71405878	     36.94126339	     64.14368185	     32.64773098	     56.21135472	     37.42514970	     59.55926147	     49.06771344	     51.49330587	     61.76652254	     58.92751915	     52.11047420	     16.06941989	     34.71017008	     15.29285824	     15.29285824	     46.57661854	     35.71428571	     73.42143906	     31.86743149	     13.68738024	     15.71338781	     30.45994517	     27.27768688	    101.62601658	     69.30006930	     99.70089731	     64.51612903	     64.51612903	     70.12622717	     83.68200829	     68.02721077	     37.43916136	     27.77777778	     41.32231405	     27.63957988	     39.71405878	     36.94126339	     64.14368185	     32.64773098	     56.21135472	     37.42514970	     59.55926147	     49.06771344	     51.49330587	     61.76652254	     58.92751915	     52.11047420
      0.53923970	     16.06941989	     34.71017008	     15.29285824	     15.29285824	     46.57661854	     35.71428571	     73.42143906	     31.86743149	     13.68738024	     15.71338781	     30.45994517	     27.27768688	    101.62601658	     69.30006930	     99.70089731	     64.51612903	     64.51612903	     70.12622717	     83.68200829	     68.02721076	     37.43916136	     27.77777778	     41.32231405	     27.63957988	     39.71405878	     36.94126339	     64.14368185	     32.64773098	     56.21135472	     37.42514970	     59.55926147	     49.06771344	     51.49330587	     61.76652254	     58.92751915	     52.11047420	     16.06941989	     34.71017008	     15.29285824	     15.29285824	     46.57661854	     35.71428571	     73.42143906	     31.86743149	     13.68738024	     15.71338781	     30.45994517	     27.27768688	    101.62601658	     69.30006930	     99.70089731	     64.51612903	     64.51612903	     70.12622717	     83.68200829	     68.02721077	     37.43916136	     27.77777778	     41.32231405	     27.63957988	     39.71405878	     36.94126339	     64.14368185	     32.64773098	     56.21135472	     37.42514970	     59.55926147	     49.06771344	     51.49330587	     61.76652254	     58.92751915	     52.11047420
      0.54218636	     16.06941989	     34.71017008	     15.29285824	     15.29285824	     46.57661854	     35.71428571	     73.42143906	     31.86743149	     13.68738024	     15.71338781	     30.45994517	     27.27768688	    101.62601658	     69.30006930	     99.70089731	     64.51612903	     64.51612903	     70.12622717	     83.68200829	     68.02721076	     37.43916136	     27.77777778	     41.32231405	     27.63957988	     39.71405878	     36.94126339	     64.14368185	     32.64773098	     56.21135472	     37.42514970	     59.55926147	     49.06771344	     51.49330587	     61.76652254	     58.92751915	     52.11047420	     16.06941989	     34.71017008	     15.29285824	     15.29285824	     46.57661854	     35.71428571	     73.42143906	     31.86743149	     13.68738024	     15.71338781	     30.45994517	     27.27768688	    101.62601658	     69.30006930	     99.70089731	     64.51612903	     64.51612903	     70.12622717	     83.68200829	     68.02721077	     37.43916136	     27.77777778	     41.32231405	     27.63957988	     39.71405878	     36.94126339	     64.14368185	     32.64773098	     56.21135472	     37.42514970	     59.55926147	     49.06771344	     51.49330587	     61.76652254	     58.92751915	     52.11047420
      0.54513303	     16.06941989	     34.71017008	     15.29285824	     15.29285824	     46.57661854	     35.71428571	     73.42143906	     31.86743149	     13.68738024	     15.71338781	     30.45994517	     27.27768688	    101.62601658	     69.30006930	     99.70089731	     64.51612903	     64.51612903	     70.12622717	     83.68200829	     68.02721076	     37.43916136	     27.77777778	     41.32231405	     27.63957988	     39.71405878	     36.94126339	     64.14368185	     32.64773098	     56.21135472	     37.42514970	     59.55926147	     49.06771344	     51.49330587	     61.76652254	     58.92751915	     52.11047420	     16.06941989	     34.71017008	     15.29285824	     15.29285824	     46.57661854	     35.71428571	     73.42143906	     31.86743149	     13.68738024	     15.71338781	     30.45994517	     27.27768688	    101.62601658	     69.30006930	     99.70089731	     64.51612903	     64.51612903	     70.12622717	     83.68200829	     68.02721077	     37.43916136	     27.77777778	     41.32231405	     27.63957988	     39.71405878	     36.94126339	     64.14368185	     32.64773098	     56.21135472	     37.42514970	     59.55926147	     49.06771344	     51.49330587	     61.76652254	     58.92751915	     52.11047420
      0.54807969	     16.06941989	     34.71017008	     15.29285824	     15.29285824	     46.57661854	     35.71428571	     73.42143906	     31.86743149	     13.68738024	     15.71338781	     30.45994517	     27.27768688	    101.62601658	     69.30006930	     99.70089731	     64.51612903	     64.51612903	     70.12622717	     83.68200829	     68.02721076	     37.43916136	     27.77777778	     41.32231405	     27.63957988	     39.71405878	     36.94126339	     64.14368185	     32.64773098	     56.21135472	     37.42514970	     59.55926147	     49.06771344	     51.49330587	     61.76652254	     58.92751915	     52.11047420	     16.06941989	     34.71017008	     15.29285824	     15.29285824	     46.57661854	     35.71428571	     73.42143906	     31.86743149	     13.68738024	     15.71338781	     30.45994517	     27.27768688	    101.62601658	     69.30006930	     99.70089731	     64.51612903	     64.51612903	     70.12622717	     83.68200829	     68.02721077	     37.43916136	     27.77777778	     41.32231405	     27.63957988	     39.71405878	     36.94126339	     64.14368185	     32.64773098	     56.21135472	     37.42514970	     59.55926147	     49.06771344	     51.49330587	     61.76652254	     58.92751915	     52.11047420
      0.55102635	     16.06941989	     34.71017008	     15.29285824	     15.29285824	     46.57661854	     35.71428571	     73.42143906	     31.86743149	     13.68738024	     15.71338781	     30.45994517	     27.27768688	    101.62601658	     69.30006930	     99.70089731	     64.51612903	     64.51612903	     70.12622717	     83.68200829	     68.02721076	     37.43916136	     27.77777778	     41.32231405	     27.63957988	     39.71405878	     36.94126339	     64.14368185	     32.64773098	     56.21135472	     37.42514970	     59.55926147	     49.06771344	     51.49330587	     61.76652254	     58.92751915	     52.11047420	     16.06941989	     34.71017008	     15.29285824	     15.29285824	     46.57661854	     35.71428571	     73.42143906	     31.86743149	     13.68738024	     15.71338781	     30.45994517	     27.27768688	    101.62601658	     69.30006930	     99.70089731	     64.51612903	     64.51612903	     70.12622717	     83.68200829	     68.02721077	     37.43916136	     27.77777778	     41.32231405	     27.63957988	     39.71405878	     36.94126339	     64.14368185	     32.64773098	     56.21135472	     37.42514970	     59.55926147	     49.06771344	     51.49330587	     61.76652254	     58.92751915	     52.11047420
      0.55397302	     16.06941989	     34.71017008	     15.29285824	     15.29285824	     46.57661854	     35.71428571	     73.42143906	     31.86743149	     13.68738024	     15.71338781	     30.45994517	     27.27768688	    101.62601658	     69.30006930	     99.70089731	     64.51612903	     64.51612903	     70.12622717	     83.68200829	     68.02721076	     37.43916136	     27.77777778	     41.32231405	     27.63957988	     39.71405878	     36.94126339	     64.14368185	     32.64773098	     56.21135472	     37.42514970	     59.55926147	     49.06771344	     51.49330587	     61.76652254	     58.92751915	     52.11047420	     16.06941989	     34.71017008	     15.29285824	     15.29285824	     46.57661854	     35.71428571	     73.42143906	     31.86743149	     13.68738024	     15.71338781	     30.45994517	     27.27768688	    101.62601658	     69.30006930	     99.70089731	     64.51612903	     64.51612903	     70.12622717	     83.68200829	     68.02721077	     37.43916136	     27.77777778	     41.32231405	     27.63957988	     39.71405878	     36.94126339	     64.14368185	     32.64773098	     56.21135472	     37.42514970	     59.55926147	     49.06771344	     51.49330587	     61.76652254	     58.92751915	     52.11047420
      0.55691968	     16.06941989	     34.71017008	     15.29285824	     15.29285824	     46.57661854	     35.71428571	     73.42143906	     31.86743149	     13.68738024	     15.71338781	     30.45994517	     27.27768688	    101.62601658	     69.30006930	     99.70089731	     64.51612903	     64.51612903	     70.12622717	     83.68200829	     68.02721076	     37.43916136	     27.77777778	     41.32231405	     27.63957988	     39.71405878	     36.94126339	     64.14368185	     32.64773098	     56.21135472	     37.42514970	     59.55926147	     49.06771344	     51.49330587	     61.76652254	     58.92751915	     52.11047420	     16.06941989	     34.71017008	     15.29285824	     15.29285824	     46.57661854	     35.71428571	     73.42143906	     31.86743149	     13.68738024	     15.71338781	     30.45994517	     27.27768688	    101.62601658	     69.30006930	     99.70089731	     64.51612903	     64.51612903	     70.12622717	     83.68200829	     68.02721077	     37.43916136	     27.77777778	     41.32231405	     27.63957988	     39.71405878	     36.94126339	     64.14368185	     32.64773098	     56.21135472	     37.42514970	     59.55926147	     49.06771344	     51.49330587	     61.76652254	     58.92751915	     52.11047420
      0.55986635	     16.06941989	     34.71017008	     15.29285824	     15.29285824	     46.57661854	     35.71428571	     73.42143906	     31.86743149	     13.68738024	     15.71338781	     30.45994517	     27.27768688	    101.62601658	     69.30006930	     99.70089731	     64.51612903	     64.51612903	     70.12622717	     83.68200829	     68.02721076	     37.43916136	     27.77777778	     41.32231405	     27.63957988	     39.71405878	     36.94126339	     64.14368185	     32.64773098	     56.21135472	     37.42514970	     59.55926147	     49.06771344	     51.49330587	     61.76652254	     58.92751915	     52.11047420	     16.06941989	     34.71017008	     15.29285824	     15.29285824	     46.57661854	     35.71428571	     73.42143906	     31.86743149	     13.68738024	     15.71338781	     30.45994517	     27.27768688	    101.62601658	     69.30006930	     99.70089731	     64.51612903	     64.51612903	     70.12622717	     83.68200829	     68.02721077	     37.43916136	     27.77777778	     41.32231405	     27.63957988	     39.71405878	     36.94126339	     64.14368185	     32.64773098	     56.21135472	     37.42514970	     59.55926147	     49.06771344	     51.49330587	     61.76652254	     58.92751915	     52.11047420
      0.56281302	     16.06941989	     34.71017008	     15.29285824	     15.29285824	     46.57661854	     35.71428571	     73.42143906	     31.86743149	     13.68738024	     15.71338781	     30.45994517	     27.27768688	    101.62601658	     69.30006930	     99.70089731	     64.51612903	     64.51612903	     70.12622717	     83.68200829	     68.02721076	     37.43916136	     27.77777778	     41.32231405	     27.63957988	     39.71405878	     36.94126339	     64.14368185	     32.64773098	     56.21135472	     37.42514970	     59.55926147	     49.06771344	     51.49330587	     61.76652254	     58.92751915	     52.11047420	     16.06941989	     34.71017008	     15.29285824	     15.29285824	     46.57661854	     35.71428571	     73.42143906	     31.86743149	     13.68738024	     15.71338781	     30.45994517	     27.27768688	    101.62601658	     69.30006930	     99.70089731	     64.51612903	     64.51612903	     70.12622717	     83.68200829	     68.02721077	     37.43916136	     27.77777778	     41.32231405	     27.63957988	     39.71405878	     36.94126339	     64.14368185	     32.64773098	     56.21135472	     37.42514970	     59.55926147	     49.06771344	     51.49330587	     61.76652254	     58.92751915	     52.11047420
      0.56575968	     16.06941989	     34.71017008	     15.29285824	     15.29285824	     46.57661854	     35.71428571	     73.42143906	     31.86743149	     13.68738024	     15.71338781	     30.45994517	     27.27768688	    101.62601658	     69.30006930	     99.70089731	     64.51612903	     64.51612903	     70.12622717	     83.68200829	     68.02721076	     37.43916136	     27.77777778	     41.32231405	     27.63957988	     39.71405878	     36.94126339	     64.14368185	     32.64773098	     56.21135472	     37.42514970	     59.55926147	     49.06771344	     51.49330587	     61.76652254	     58.92751915	     52.11047420	     16.06941989	     34.71017008	     15.29285824	     15.29285824	     46.57661854	     35.71428571	     73.42143906	     31.86743149	     13.68738024	     15.71338781	     30.45994517	     27.27768688	    101.62601658	     69.30006930	     99.70089731	     64.51612903	     64.51612903	     70.12622717	     83.68200829	     68.02721077	     37.43916136	     27.77777778	     41.32231405	     27.63957988	     39.71405878	     36.94126339	     64.14368185	     32.64773098	     56.21135472	     37.42514970	     59.55926147	     49.06771344	     51.49330587	     61.76652254	     58.92751915	     52.11047420
      0.56870635	     16.06941989	     34.71017008	     15.29285824	     15.29285824	     46.57661854	     35.71428571	     73.42143906	     31.86743149	     13.68738024	     15.71338781	     30.45994517	     27.27768688	    101.62601658	     69.30006930	     99.70089731	     64.51612903	     64.51612903	     70.12622717	     83.68200829	     68.02721076	     37.43916136	     27.77777778	     41.32231405	     27.63957988	     39.71405878	     36.94126339	     64.14368185	     32.64773098	     56.21135472	     37.42514970	     59.55926147	     49.06771344	     51.49330587	     61.76652254	     58.92751915	     52.11047420	     16.06941989	     34.71017008	     15.29285824	     15.29285824	     46.57661854	     35.71428571	     73.42143906	     31.86743149	     13.68738024	     15.71338781	     30.45994517	     27.27768688	    101.62601658	     69.30006930	     99.70089731	     64.51612903	     64.51612903	     70.12622717	     83.68200829	     68.02721077	     37.43916136	     27.77777778	     41.32231405	     27.63957988	     39.71405878	     36.94126339	     64.14368185	     32.64773098	     56.21135472	     37.42514970	     59.55926147	     49.06771344	     51.49330587	     61.76652254	     58.92751915	     52.11047420
      0.57165301	     16.06941989	     34.71017008	     15.29285824	     15.29285824	     46.57661854	     35.71428571	     73.42143906	     31.86743149	     13.68738024	     15.71338781	     30.45994517	     27.27768688	    101.62601658	     69.30006930	     99.70089731	     64.51612903	     64.51612903	     70.12622717	     83.68200829	     68.02721076	     37.43916136	     27.77777778	     41.32231405	     27.63957988	     39.71405878	     36.94126339	     64.14368185	     32.64773098	     56.21135472	     37.42514970	     59.55926147	     49.06771344	     51.49330587	     61.76652254	     58.92751915	     52.11047420	     16.06941989	     34.71017008	     15.29285824	     15.29285824	     46.57661854	     35.71428571	     73.42143906	     31.86743149	     13.68738024	     15.71338781	     30.45994517	     27.27768688	    101.62601658	     69.30006930	     99.70089731	     64.51612903	     64.51612903	     70.12622717	     83.68200829	     68.02721077	     37.43916136	     27.77777778	     41.32231405	     27.63957988	     39.71405878	     36.94126339	     64.14368185	     32.64773098	     56.21135472	     37.42514970	     59.55926147	     49.06771344	     51.49330587	     61.76652254	     58.92751915	     52.11047420
      0.57459967	     16.06941989	     34.71017008	     15.29285824	     15.29285824	     46.57661854	     35.71428571	     73.42143906	     31.86743149	     13.68738024	     15.71338781	     30.45994517	     27.27768688	    101.62601658	     69.30006930	     99.70089731	     64.51612903	     64.51612903	     70.12622717	     83.68200829	     68.02721076	     37.43916136	     27.77777778	     41.32231405	     27.63957988	     39.71405878	     36.94126339	     64.14368185	     32.64773098	     56.21135472	     37.42514970	     59.55926147	     49.06771344	     51.49330587	     61.76652254	     58.92751915	     52.11047420	     16.06941989	     34.71017008	     15.29285824	     15.29285824	     46.57661854	     35.71428571	     73.42143906	     31.86743149	     13.68738024	     15.71338781	     30.45994517	     27.27768688	    101.62601658	     69.30006930	     99.70089731	     64.51612903	     64.51612903	     70.12622717	     83.68200829	     68.02721077	     37.43916136	     27.77777778	     41.32231405	     27.63957988	     39.71405878	     36.94126339	     64.14368185	     32.64773098	     56.21135472	     37.42514970	     59.55926147	     49.06771344	     51.49330587	     61.76652254	     58.92751915	     52.11047420
      0.57754634	     16.06941989	     34.71017008	     15.29285824	     15.29285824	     46.57661854	     35.71428571	     73.42143906	     31.86743149	     13.68738024	     15.71338781	     30.45994517	     27.27768688	    101.62601658	     69.30006930	     99.70089731	     64.51612903	     64.51612903	     70.12622717	     83.68200829	     68.02721076	     37.43916136	     27.77777778	     41.32231405	     27.63957988	     39.71405878	     36.94126339	     64.14368185	     32.64773098	     56.21135472	     37.42514970	     59.55926147	     49.06771344	     51.49330587	     61.76652254	     58.92751915	     52.11047420	     16.06941989	     34.71017008	     15.29285824	     15.29285824	     46.57661854	     35.71428571	     73.42143906	     31.86743149	     13.68738024	     15.71338781	     30.45994517	     27.27768688	    101.62601658	     69.30006930	     99.70089731	     64.51612903	     64.51612903	     70.12622717	     83.68200829	     68.02721077	     37.43916136	     27.77777778	     41.32231405	     27.63957988	     39.71405878	     36.94126339	     64.14368185	     32.64773098	     56.21135472	     37.42514970	     59.55926147	     49.06771344	     51.49330587	     61.76652254	     58.92751915	     52.11047420
      0.58049301	     16.06941989	     34.71017008	     15.29285824	     15.29285824	     46.57661854	     35.71428571	     73.42143906	     31.86743149	     13.68738024	     15.71338781	     30.45994517	     27.27768688	    101.62601658	     69.30006930	     99.70089731	     64.51612903	     64.51612903	     70.12622717	     83.68200829	     68.02721076	     37.43916136	     27.77777778	     41.32231405	     27.63957988	     39.71405878	     36.94126339	     64.14368185	     32.64773098	     56.21135472	     37.42514970	     59.55926147	     49.06771344	     51.49330587	     61.76652254	     58.92751915	     52.11047420	     16.06941989	     34.71017008	     15.29285824	     15.29285824	     46.57661854	     35.71428571	     73.42143906	     31.86743149	     13.68738024	     15.71338781	     30.45994517	     27.27768688	    101.62601658	     69.30006930	     99.70089731	     64.51612903	     64.51612903	     70.12622717	     83.68200829	     68.02721077	     37.43916136	     27.77777778	     41.32231405	     27.63957988	     39.71405878	     36.94126339	     64.14368185	     32.64773098	     56.21135472	     37.42514970	     59.55926147	     49.06771344	     51.49330587	     61.76652254	     58.92751915	     52.11047420
      0.58343967	     16.06941989	     34.71017008	     15.29285824	     15.29285824	     46.57661854	     35.71428571	     73.42143906	     31.86743149	     13.68738024	     15.71338781	     30.45994517	     27.27768688	    101.62601658	     69.30006930	     99.70089731	     64.51612903	     64.51612903	     70.12622717	     83.68200829	     68.02721076	     37.43916136	     27.77777778	     41.32231405	     27.63957988	     39.71405878	     36.94126339	     64.14368185	     32.64773098	     56.21135472	     37.42514970	     59.55926147	     49.06771344	     51.49330587	     61.76652254	     58.92751915	     52.11047420	     16.06941989	     34.71017008	     15.29285824	     15.29285824	     46.57661854	     35.71428571	     73.42143906	     31.86743149	     13.68738024	     15.71338781	     30.45994517	     27.27768688	    101.62601658	     69.30006930	     99.70089731	     64.51612903	     64.51612903	     70.12622717	     83.68200829	     68.02721077	     37.43916136	     27.77777778	     41.32231405	     27.63957988	     39.71405878	     36.94126339	     64.14368185	     32.64773098	     56.21135472	     37.42514970	     59.55926147	     49.06771344	     51.49330587	     61.76652254	     58.92751915	     52.11047420
      0.58638633	     16.06941989	     34.71017008	     15.29285824	     15.29285824	     46.57661854	     35.71428571	     73.42143906	     31.86743149	     13.68738024	     15.71338781	     30.45994517	     27.27768688	    101.62601658	     69.30006930	     99.70089731	     64.51612903	     64.51612903	     70.12622717	     83.68200829	     68.02721076	     37.43916136	     27.77777778	     41.32231405	     27.63957988	     39.71405878	     36.94126339	     64.14368185	     32.64773098	     56.21135472	     37.42514970	     59.55926147	     49.06771344	     51.49330587	     61.76652254	     58.92751915	     52.11047420	     16.06941989	     34.71017008	     15.29285824	     15.29285824	     46.57661854	     35.71428571	     73.42143906	     31.86743149	     13.68738024	     15.71338781	     30.45994517	     27.27768688	    101.62601658	     69.30006930	     99.70089731	     64.51612903	     64.51612903	     70.12622717	     83.68200829	     68.02721077	     37.43916136	     27.77777778	     41.32231405	     27.63957988	     39.71405878	     36.94126339	     64.14368185	     32.64773098	     56.21135472	     37.42514970	     59.55926147	     49.06771344	     51.49330587	     61.76652254	     58.92751915	     52.11047420
      0.58933300	     16.06941989	     34.71017008	     15.29285824	     15.29285824	     46.57661854	     35.71428571	     73.42143906	     31.86743149	     13.68738024	     15.71338781	     30.45994517	     27.27768688	    101.62601658	     69.30006930	     99.70089731	     64.51612903	     64.51612903	     70.12622717	     83.68200829	     68.02721076	     37.43916136	     27.77777778	     41.32231405	     27.63957988	     39.71405878	     36.94126339	     64.14368185	     32.64773098	     56.21135472	     37.42514970	     59.55926147	     49.06771344	     51.49330587	     61.76652254	     58.92751915	     52.11047420	     16.06941989	     34.71017008	     15.29285824	     15.29285824	     46.57661854	     35.71428571	     73.42143906	     31.86743149	     13.68738024	     15.71338781	     30.45994517	     27.27768688	    101.62601658	     69.30006930	     99.70089731	     64.51612903	     64.51612903	     70.12622717	     83.68200829	     68.02721077	     37.43916136	     27.77777778	     41.32231405	     27.63957988	     39.71405878	     36.94126339	     64.14368185	     32.64773098	     56.21135472	     37.42514970	     59.55926147	     49.06771344	     51.49330587	     61.76652254	     58.92751915	     52.11047420
