# Supplementary material for: Computational modelling of muscle fibre operating ranges in the hindlimb of a small ground bird (Eudromia elegans), with implications for modelling locomotion in extinct species
Source: PLoS Comput Biol. 2021 Apr 1;17(4):e1008843. doi: 10.1371/journal.pcbi.1008843 (PMC8016346; doi:10.1371/journal.pcbi.1008843)
Supplement: S1 Code. MATLAB code used for (a) processing raw forceplate data, (b) performing the tracking simulations, (c) performing the inverse simulation, and (d) performing the static simulations — (ZIP) [file pcbi.1008843.s007.zip › Inverse Simulation/Walking/MuscleAnalysis/Tinamou_Walk_Kinematics_MuscleAnalysis_PennationAngle.sto]

PennationAngle
version=1
nRows=201
nColumns=73
inDegrees=no

This analysis gathers basic information about muscles during a simulation (e.g., forces, tendon lenghts, moment arms, etc).
Units are S.I. units (second, meters, Newtons, ...)
Angles are in degrees.

endheader
time	L_IC	L_ILPR	L_ILPOa	L_ILPOp	L_AMB	L_FMTL	L_FMTI	L_FMTM	L_ILFB	L_FCLP	L_FCLA	L_FCM	L_IFE	L_ITCr	L_ITM	L_ITCaa	L_ITCap	L_ISF	L_OM	L_OL	L_CFP	L_PIFML	L_GL	L_GI	L_GM	L_FL	L_TCf	L_TCt	L_EDL	L_FDL	L_FHL	L_FP2	L_FPP2	L_FP3	L_FPP3	L_FP4	R_IC	R_ILPR	R_ILPOa	R_ILPOp	R_AMB	R_FMTL	R_FMTI	R_FMTM	R_ILFB	R_FCLP	R_FCLA	R_FCM	R_IFE	R_ITCr	R_ITM	R_ITCaa	R_ITCap	R_ISF	R_OM	R_OL	R_CFP	R_PIFML	R_GL	R_GI	R_GM	R_FL	R_TCf	R_TCt	R_EDL	R_FDL	R_FHL	R_FP2	R_FPP2	R_FP3	R_FPP3	R_FP4
      0.00000000	      0.00000000	      0.00000000	      0.00000000	      0.00000000	      0.00000000	      0.01003449	      0.00521218	      0.01811184	      0.00000000	      0.00000000	      0.00000000	      0.00000000	      0.00000000	      0.00194586	      0.00180198	      0.00684345	      0.00684345	      0.00597014	      0.00597505	      0.00000000	      0.00000000	      0.00000000	      0.01379432	      0.00936423	      0.00892127	      0.01161145	      0.00652697	      0.00971931	      0.00155056	      0.01154548	      0.00762259	      0.00776622	      0.01069054	      0.00951641	      0.00635708	      0.00811009	      0.00000000	      0.00000000	      0.00000000	      0.00000000	      0.00000000	      0.01003449	      0.00521218	      0.01811184	      0.00000000	      0.00000000	      0.00000000	      0.00000000	      0.00000000	      0.00194586	      0.00180198	      0.00684345	      0.00684345	      0.00597014	      0.00597505	      0.00000000	      0.00000000	      0.00000000	      0.01379432	      0.00936423	      0.00892127	      0.01161145	      0.00652697	      0.00971931	      0.00155056	      0.01154548	      0.00762259	      0.00776622	      0.01069054	      0.00951641	      0.00635708	      0.00811009
      0.00294666	      0.00000000	      0.00000000	      0.00000000	      0.00000000	      0.00000000	      0.01003449	      0.00521218	      0.01811184	      0.00000000	      0.00000000	      0.00000000	      0.00000000	      0.00000000	      0.00194586	      0.00180198	      0.00684345	      0.00684345	      0.00597014	      0.00597505	      0.00000000	      0.00000000	      0.00000000	      0.01379432	      0.00936423	      0.00892127	      0.01161145	      0.00652697	      0.00971931	      0.00155056	      0.01154548	      0.00762259	      0.00776622	      0.01069054	      0.00951641	      0.00635708	      0.00811009	      0.00000000	      0.00000000	      0.00000000	      0.00000000	      0.00000000	      0.01003449	      0.00521218	      0.01811184	      0.00000000	      0.00000000	      0.00000000	      0.00000000	      0.00000000	      0.00194586	      0.00180198	      0.00684345	      0.00684345	      0.00597014	      0.00597505	      0.00000000	      0.00000000	      0.00000000	      0.01379432	      0.00936423	      0.00892127	      0.01161145	      0.00652697	      0.00971931	      0.00155056	      0.01154548	      0.00762259	      0.00776622	      0.01069054	      0.00951641	      0.00635708	      0.00811009
      0.00589333	      0.00000000	      0.00000000	      0.00000000	      0.00000000	      0.00000000	      0.01003449	      0.00521218	      0.01811184	      0.00000000	      0.00000000	      0.00000000	      0.00000000	      0.00000000	      0.00194586	      0.00180198	      0.00684345	      0.00684345	      0.00597014	      0.00597505	      0.00000000	      0.00000000	      0.00000000	      0.01379432	      0.00936423	      0.00892127	      0.01161145	      0.00652697	      0.00971931	      0.00155056	      0.01154548	      0.00762259	      0.00776622	      0.01069054	      0.00951641	      0.00635708	      0.00811009	      0.00000000	      0.00000000	      0.00000000	      0.00000000	      0.00000000	      0.01003449	      0.00521218	      0.01811184	      0.00000000	      0.00000000	      0.00000000	      0.00000000	      0.00000000	      0.00194586	      0.00180198	      0.00684345	      0.00684345	      0.00597014	      0.00597505	      0.00000000	      0.00000000	      0.00000000	      0.01379432	      0.00936423	      0.00892127	      0.01161145	      0.00652697	      0.00971931	      0.00155056	      0.01154548	      0.00762259	      0.00776622	      0.01069054	      0.00951641	      0.00635708	      0.00811009
      0.00883999	      0.00000000	      0.00000000	      0.00000000	      0.00000000	      0.00000000	      0.01003449	      0.00521218	      0.01811184	      0.00000000	      0.00000000	      0.00000000	      0.00000000	      0.00000000	      0.00194586	      0.00180198	      0.00684345	      0.00684345	      0.00597014	      0.00597505	      0.00000000	      0.00000000	      0.00000000	      0.01379432	      0.00936423	      0.00892127	      0.01161145	      0.00652697	      0.00971931	      0.00155056	      0.01154548	      0.00762259	      0.00776622	      0.01069054	      0.00951641	      0.00635708	      0.00811009	      0.00000000	      0.00000000	      0.00000000	      0.00000000	      0.00000000	      0.01003449	      0.00521218	      0.01811184	      0.00000000	      0.00000000	      0.00000000	      0.00000000	      0.00000000	      0.00194586	      0.00180198	      0.00684345	      0.00684345	      0.00597014	      0.00597505	      0.00000000	      0.00000000	      0.00000000	      0.01379432	      0.00936423	      0.00892127	      0.01161145	      0.00652697	      0.00971931	      0.00155056	      0.01154548	      0.00762259	      0.00776622	      0.01069054	      0.00951641	      0.00635708	      0.00811009
      0.01178666	      0.00000000	      0.00000000	      0.00000000	      0.00000000	      0.00000000	      0.01003449	      0.00521218	      0.01811184	      0.00000000	      0.00000000	      0.00000000	      0.00000000	      0.00000000	      0.00194586	      0.00180198	      0.00684345	      0.00684345	      0.00597014	      0.00597505	      0.00000000	      0.00000000	      0.00000000	      0.01379432	      0.00936423	      0.00892127	      0.01161145	      0.00652697	      0.00971931	      0.00155056	      0.01154548	      0.00762259	      0.00776622	      0.01069054	      0.00951641	      0.00635708	      0.00811009	      0.00000000	      0.00000000	      0.00000000	      0.00000000	      0.00000000	      0.01003449	      0.00521218	      0.01811184	      0.00000000	      0.00000000	      0.00000000	      0.00000000	      0.00000000	      0.00194586	      0.00180198	      0.00684345	      0.00684345	      0.00597014	      0.00597505	      0.00000000	      0.00000000	      0.00000000	      0.01379432	      0.00936423	      0.00892127	      0.01161145	      0.00652697	      0.00971931	      0.00155056	      0.01154548	      0.00762259	      0.00776622	      0.01069054	      0.00951641	      0.00635708	      0.00811009
      0.01473332	      0.00000000	      0.00000000	      0.00000000	      0.00000000	      0.00000000	      0.01003449	      0.00521218	      0.01811184	      0.00000000	      0.00000000	      0.00000000	      0.00000000	      0.00000000	      0.00194586	      0.00180198	      0.00684345	      0.00684345	      0.00597014	      0.00597505	      0.00000000	      0.00000000	      0.00000000	      0.01379432	      0.00936423	      0.00892127	      0.01161145	      0.00652697	      0.00971931	      0.00155056	      0.01154548	      0.00762259	      0.00776622	      0.01069054	      0.00951641	      0.00635708	      0.00811009	      0.00000000	      0.00000000	      0.00000000	      0.00000000	      0.00000000	      0.01003449	      0.00521218	      0.01811184	      0.00000000	      0.00000000	      0.00000000	      0.00000000	      0.00000000	      0.00194586	      0.00180198	      0.00684345	      0.00684345	      0.00597014	      0.00597505	      0.00000000	      0.00000000	      0.00000000	      0.01379432	      0.00936423	      0.00892127	      0.01161145	      0.00652697	      0.00971931	      0.00155056	      0.01154548	      0.00762259	      0.00776622	      0.01069054	      0.00951641	      0.00635708	      0.00811009
      0.01767999	      0.00000000	      0.00000000	      0.00000000	      0.00000000	      0.00000000	      0.01003449	      0.00521218	      0.01811184	      0.00000000	      0.00000000	      0.00000000	      0.00000000	      0.00000000	      0.00194586	      0.00180198	      0.00684345	      0.00684345	      0.00597014	      0.00597505	      0.00000000	      0.00000000	      0.00000000	      0.01379432	      0.00936423	      0.00892127	      0.01161145	      0.00652697	      0.00971931	      0.00155056	      0.01154548	      0.00762259	      0.00776622	      0.01069054	      0.00951641	      0.00635708	      0.00811009	      0.00000000	      0.00000000	      0.00000000	      0.00000000	      0.00000000	      0.01003449	      0.00521218	      0.01811184	      0.00000000	      0.00000000	      0.00000000	      0.00000000	      0.00000000	      0.00194586	      0.00180198	      0.00684345	      0.00684345	      0.00597014	      0.00597505	      0.00000000	      0.00000000	      0.00000000	      0.01379432	      0.00936423	      0.00892127	      0.01161145	      0.00652697	      0.00971931	      0.00155056	      0.01154548	      0.00762259	      0.00776622	      0.01069054	      0.00951641	      0.00635708	      0.00811009
      0.02062666	      0.00000000	      0.00000000	      0.00000000	      0.00000000	      0.00000000	      0.01003449	      0.00521218	      0.01811184	      0.00000000	      0.00000000	      0.00000000	      0.00000000	      0.00000000	      0.00194586	      0.00180198	      0.00684345	      0.00684345	      0.00597014	      0.00597505	      0.00000000	      0.00000000	      0.00000000	      0.01379432	      0.00936423	      0.00892127	      0.01161145	      0.00652697	      0.00971931	      0.00155056	      0.01154548	      0.00762259	      0.00776622	      0.01069054	      0.00951641	      0.00635708	      0.00811009	      0.00000000	      0.00000000	      0.00000000	      0.00000000	      0.00000000	      0.01003449	      0.00521218	      0.01811184	      0.00000000	      0.00000000	      0.00000000	      0.00000000	      0.00000000	      0.00194586	      0.00180198	      0.00684345	      0.00684345	      0.00597014	      0.00597505	      0.00000000	      0.00000000	      0.00000000	      0.01379432	      0.00936423	      0.00892127	      0.01161145	      0.00652697	      0.00971931	      0.00155056	      0.01154548	      0.00762259	      0.00776622	      0.01069054	      0.00951641	      0.00635708	      0.00811009
      0.02357332	      0.00000000	      0.00000000	      0.00000000	      0.00000000	      0.00000000	      0.01003449	      0.00521218	      0.01811184	      0.00000000	      0.00000000	      0.00000000	      0.00000000	      0.00000000	      0.00194586	      0.00180198	      0.00684345	      0.00684345	      0.00597014	      0.00597505	      0.00000000	      0.00000000	      0.00000000	      0.01379432	      0.00936423	      0.00892127	      0.01161145	      0.00652697	      0.00971931	      0.00155056	      0.01154548	      0.00762259	      0.00776622	      0.01069054	      0.00951641	      0.00635708	      0.00811009	      0.00000000	      0.00000000	      0.00000000	      0.00000000	      0.00000000	      0.01003449	      0.00521218	      0.01811184	      0.00000000	      0.00000000	      0.00000000	      0.00000000	      0.00000000	      0.00194586	      0.00180198	      0.00684345	      0.00684345	      0.00597014	      0.00597505	      0.00000000	      0.00000000	      0.00000000	      0.01379432	      0.00936423	      0.00892127	      0.01161145	      0.00652697	      0.00971931	      0.00155056	      0.01154548	      0.00762259	      0.00776622	      0.01069054	      0.00951641	      0.00635708	      0.00811009
      0.02651998	      0.00000000	      0.00000000	      0.00000000	      0.00000000	      0.00000000	      0.01003449	      0.00521218	      0.01811184	      0.00000000	      0.00000000	      0.00000000	      0.00000000	      0.00000000	      0.00194586	      0.00180198	      0.00684345	      0.00684345	      0.00597014	      0.00597505	      0.00000000	      0.00000000	      0.00000000	      0.01379432	      0.00936423	      0.00892127	      0.01161145	      0.00652697	      0.00971931	      0.00155056	      0.01154548	      0.00762259	      0.00776622	      0.01069054	      0.00951641	      0.00635708	      0.00811009	      0.00000000	      0.00000000	      0.00000000	      0.00000000	      0.00000000	      0.01003449	      0.00521218	      0.01811184	      0.00000000	      0.00000000	      0.00000000	      0.00000000	      0.00000000	      0.00194586	      0.00180198	      0.00684345	      0.00684345	      0.00597014	      0.00597505	      0.00000000	      0.00000000	      0.00000000	      0.01379432	      0.00936423	      0.00892127	      0.01161145	      0.00652697	      0.00971931	      0.00155056	      0.01154548	      0.00762259	      0.00776622	      0.01069054	      0.00951641	      0.00635708	      0.00811009
      0.02946665	      0.00000000	      0.00000000	      0.00000000	      0.00000000	      0.00000000	      0.01003449	      0.00521218	      0.01811184	      0.00000000	      0.00000000	      0.00000000	      0.00000000	      0.00000000	      0.00194586	      0.00180198	      0.00684345	      0.00684345	      0.00597014	      0.00597505	      0.00000000	      0.00000000	      0.00000000	      0.01379432	      0.00936423	      0.00892127	      0.01161145	      0.00652697	      0.00971931	      0.00155056	      0.01154548	      0.00762259	      0.00776622	      0.01069054	      0.00951641	      0.00635708	      0.00811009	      0.00000000	      0.00000000	      0.00000000	      0.00000000	      0.00000000	      0.01003449	      0.00521218	      0.01811184	      0.00000000	      0.00000000	      0.00000000	      0.00000000	      0.00000000	      0.00194586	      0.00180198	      0.00684345	      0.00684345	      0.00597014	      0.00597505	      0.00000000	      0.00000000	      0.00000000	      0.01379432	      0.00936423	      0.00892127	      0.01161145	      0.00652697	      0.00971931	      0.00155056	      0.01154548	      0.00762259	      0.00776622	      0.01069054	      0.00951641	      0.00635708	      0.00811009
      0.03241331	      0.00000000	      0.00000000	      0.00000000	      0.00000000	      0.00000000	      0.01003449	      0.00521218	      0.01811184	      0.00000000	      0.00000000	      0.00000000	      0.00000000	      0.00000000	      0.00194586	      0.00180198	      0.00684345	      0.00684345	      0.00597014	      0.00597505	      0.00000000	      0.00000000	      0.00000000	      0.01379432	      0.00936423	      0.00892127	      0.01161145	      0.00652697	      0.00971931	      0.00155056	      0.01154548	      0.00762259	      0.00776622	      0.01069054	      0.00951641	      0.00635708	      0.00811009	      0.00000000	      0.00000000	      0.00000000	      0.00000000	      0.00000000	      0.01003449	      0.00521218	      0.01811184	      0.00000000	      0.00000000	      0.00000000	      0.00000000	      0.00000000	      0.00194586	      0.00180198	      0.00684345	      0.00684345	      0.00597014	      0.00597505	      0.00000000	      0.00000000	      0.00000000	      0.01379432	      0.00936423	      0.00892127	      0.01161145	      0.00652697	      0.00971931	      0.00155056	      0.01154548	      0.00762259	      0.00776622	      0.01069054	      0.00951641	      0.00635708	      0.00811009
      0.03535998	      0.00000000	      0.00000000	      0.00000000	      0.00000000	      0.00000000	      0.01003449	      0.00521218	      0.01811184	      0.00000000	      0.00000000	      0.00000000	      0.00000000	      0.00000000	      0.00194586	      0.00180198	      0.00684345	      0.00684345	      0.00597014	      0.00597505	      0.00000000	      0.00000000	      0.00000000	      0.01379432	      0.00936423	      0.00892127	      0.01161145	      0.00652697	      0.00971931	      0.00155056	      0.01154548	      0.00762259	      0.00776622	      0.01069054	      0.00951641	      0.00635708	      0.00811009	      0.00000000	      0.00000000	      0.00000000	      0.00000000	      0.00000000	      0.01003449	      0.00521218	      0.01811184	      0.00000000	      0.00000000	      0.00000000	      0.00000000	      0.00000000	      0.00194586	      0.00180198	      0.00684345	      0.00684345	      0.00597014	      0.00597505	      0.00000000	      0.00000000	      0.00000000	      0.01379432	      0.00936423	      0.00892127	      0.01161145	      0.00652697	      0.00971931	      0.00155056	      0.01154548	      0.00762259	      0.00776622	      0.01069054	      0.00951641	      0.00635708	      0.00811009
      0.03830665	      0.00000000	      0.00000000	      0.00000000	      0.00000000	      0.00000000	      0.01003449	      0.00521218	      0.01811184	      0.00000000	      0.00000000	      0.00000000	      0.00000000	      0.00000000	      0.00194586	      0.00180198	      0.00684345	      0.00684345	      0.00597014	      0.00597505	      0.00000000	      0.00000000	      0.00000000	      0.01379432	      0.00936423	      0.00892127	      0.01161145	      0.00652697	      0.00971931	      0.00155056	      0.01154548	      0.00762259	      0.00776622	      0.01069054	      0.00951641	      0.00635708	      0.00811009	      0.00000000	      0.00000000	      0.00000000	      0.00000000	      0.00000000	      0.01003449	      0.00521218	      0.01811184	      0.00000000	      0.00000000	      0.00000000	      0.00000000	      0.00000000	      0.00194586	      0.00180198	      0.00684345	      0.00684345	      0.00597014	      0.00597505	      0.00000000	      0.00000000	      0.00000000	      0.01379432	      0.00936423	      0.00892127	      0.01161145	      0.00652697	      0.00971931	      0.00155056	      0.01154548	      0.00762259	      0.00776622	      0.01069054	      0.00951641	      0.00635708	      0.00811009
      0.04125331	      0.00000000	      0.00000000	      0.00000000	      0.00000000	      0.00000000	      0.01003449	      0.00521218	      0.01811184	      0.00000000	      0.00000000	      0.00000000	      0.00000000	      0.00000000	      0.00194586	      0.00180198	      0.00684345	      0.00684345	      0.00597014	      0.00597505	      0.00000000	      0.00000000	      0.00000000	      0.01379432	      0.00936423	      0.00892127	      0.01161145	      0.00652697	      0.00971931	      0.00155056	      0.01154548	      0.00762259	      0.00776622	      0.01069054	      0.00951641	      0.00635708	      0.00811009	      0.00000000	      0.00000000	      0.00000000	      0.00000000	      0.00000000	      0.01003449	      0.00521218	      0.01811184	      0.00000000	      0.00000000	      0.00000000	      0.00000000	      0.00000000	      0.00194586	      0.00180198	      0.00684345	      0.00684345	      0.00597014	      0.00597505	      0.00000000	      0.00000000	      0.00000000	      0.01379432	      0.00936423	      0.00892127	      0.01161145	      0.00652697	      0.00971931	      0.00155056	      0.01154548	      0.00762259	      0.00776622	      0.01069054	      0.00951641	      0.00635708	      0.00811009
      0.04419998	      0.00000000	      0.00000000	      0.00000000	      0.00000000	      0.00000000	      0.01003449	      0.00521218	      0.01811184	      0.00000000	      0.00000000	      0.00000000	      0.00000000	      0.00000000	      0.00194586	      0.00180198	      0.00684345	      0.00684345	      0.00597014	      0.00597505	      0.00000000	      0.00000000	      0.00000000	      0.01379432	      0.00936423	      0.00892127	      0.01161145	      0.00652697	      0.00971931	      0.00155056	      0.01154548	      0.00762259	      0.00776622	      0.01069054	      0.00951641	      0.00635708	      0.00811009	      0.00000000	      0.00000000	      0.00000000	      0.00000000	      0.00000000	      0.01003449	      0.00521218	      0.01811184	      0.00000000	      0.00000000	      0.00000000	      0.00000000	      0.00000000	      0.00194586	      0.00180198	      0.00684345	      0.00684345	      0.00597014	      0.00597505	      0.00000000	      0.00000000	      0.00000000	      0.01379432	      0.00936423	      0.00892127	      0.01161145	      0.00652697	      0.00971931	      0.00155056	      0.01154548	      0.00762259	      0.00776622	      0.01069054	      0.00951641	      0.00635708	      0.00811009
      0.04714664	      0.00000000	      0.00000000	      0.00000000	      0.00000000	      0.00000000	      0.01003449	      0.00521218	      0.01811184	      0.00000000	      0.00000000	      0.00000000	      0.00000000	      0.00000000	      0.00194586	      0.00180198	      0.00684345	      0.00684345	      0.00597014	      0.00597505	      0.00000000	      0.00000000	      0.00000000	      0.01379432	      0.00936423	      0.00892127	      0.01161145	      0.00652697	      0.00971931	      0.00155056	      0.01154548	      0.00762259	      0.00776622	      0.01069054	      0.00951641	      0.00635708	      0.00811009	      0.00000000	      0.00000000	      0.00000000	      0.00000000	      0.00000000	      0.01003449	      0.00521218	      0.01811184	      0.00000000	      0.00000000	      0.00000000	      0.00000000	      0.00000000	      0.00194586	      0.00180198	      0.00684345	      0.00684345	      0.00597014	      0.00597505	      0.00000000	      0.00000000	      0.00000000	      0.01379432	      0.00936423	      0.00892127	      0.01161145	      0.00652697	      0.00971931	      0.00155056	      0.01154548	      0.00762259	      0.00776622	      0.01069054	      0.00951641	      0.00635708	      0.00811009
      0.05009330	      0.00000000	      0.00000000	      0.00000000	      0.00000000	      0.00000000	      0.01003449	      0.00521218	      0.01811184	      0.00000000	      0.00000000	      0.00000000	      0.00000000	      0.00000000	      0.00194586	      0.00180198	      0.00684345	      0.00684345	      0.00597014	      0.00597505	      0.00000000	      0.00000000	      0.00000000	      0.01379432	      0.00936423	      0.00892127	      0.01161145	      0.00652697	      0.00971931	      0.00155056	      0.01154548	      0.00762259	      0.00776622	      0.01069054	      0.00951641	      0.00635708	      0.00811009	      0.00000000	      0.00000000	      0.00000000	      0.00000000	      0.00000000	      0.01003449	      0.00521218	      0.01811184	      0.00000000	      0.00000000	      0.00000000	      0.00000000	      0.00000000	      0.00194586	      0.00180198	      0.00684345	      0.00684345	      0.00597014	      0.00597505	      0.00000000	      0.00000000	      0.00000000	      0.01379432	      0.00936423	      0.00892127	      0.01161145	      0.00652697	      0.00971931	      0.00155056	      0.01154548	      0.00762259	      0.00776622	      0.01069054	      0.00951641	      0.00635708	      0.00811009
      0.05303997	      0.00000000	      0.00000000	      0.00000000	      0.00000000	      0.00000000	      0.01003449	      0.00521218	      0.01811184	      0.00000000	      0.00000000	      0.00000000	      0.00000000	      0.00000000	      0.00194586	      0.00180198	      0.00684345	      0.00684345	      0.00597014	      0.00597505	      0.00000000	      0.00000000	      0.00000000	      0.01379432	      0.00936423	      0.00892127	      0.01161145	      0.00652697	      0.00971931	      0.00155056	      0.01154548	      0.00762259	      0.00776622	      0.01069054	      0.00951641	      0.00635708	      0.00811009	      0.00000000	      0.00000000	      0.00000000	      0.00000000	      0.00000000	      0.01003449	      0.00521218	      0.01811184	      0.00000000	      0.00000000	      0.00000000	      0.00000000	      0.00000000	      0.00194586	      0.00180198	      0.00684345	      0.00684345	      0.00597014	      0.00597505	      0.00000000	      0.00000000	      0.00000000	      0.01379432	      0.00936423	      0.00892127	      0.01161145	      0.00652697	      0.00971931	      0.00155056	      0.01154548	      0.00762259	      0.00776622	      0.01069054	      0.00951641	      0.00635708	      0.00811009
      0.05598663	      0.00000000	      0.00000000	      0.00000000	      0.00000000	      0.00000000	      0.01003449	      0.00521218	      0.01811184	      0.00000000	      0.00000000	      0.00000000	      0.00000000	      0.00000000	      0.00194586	      0.00180198	      0.00684345	      0.00684345	      0.00597014	      0.00597505	      0.00000000	      0.00000000	      0.00000000	      0.01379432	      0.00936423	      0.00892127	      0.01161145	      0.00652697	      0.00971931	      0.00155056	      0.01154548	      0.00762259	      0.00776622	      0.01069054	      0.00951641	      0.00635708	      0.00811009	      0.00000000	      0.00000000	      0.00000000	      0.00000000	      0.00000000	      0.01003449	      0.00521218	      0.01811184	      0.00000000	      0.00000000	      0.00000000	      0.00000000	      0.00000000	      0.00194586	      0.00180198	      0.00684345	      0.00684345	      0.00597014	      0.00597505	      0.00000000	      0.00000000	      0.00000000	      0.01379432	      0.00936423	      0.00892127	      0.01161145	      0.00652697	      0.00971931	      0.00155056	      0.01154548	      0.00762259	      0.00776622	      0.01069054	      0.00951641	      0.00635708	      0.00811009
      0.05893330	      0.00000000	      0.00000000	      0.00000000	      0.00000000	      0.00000000	      0.01003449	      0.00521218	      0.01811184	      0.00000000	      0.00000000	      0.00000000	      0.00000000	      0.00000000	      0.00194586	      0.00180198	      0.00684345	      0.00684345	      0.00597014	      0.00597505	      0.00000000	      0.00000000	      0.00000000	      0.01379432	      0.00936423	      0.00892127	      0.01161145	      0.00652697	      0.00971931	      0.00155056	      0.01154548	      0.00762259	      0.00776622	      0.01069054	      0.00951641	      0.00635708	      0.00811009	      0.00000000	      0.00000000	      0.00000000	      0.00000000	      0.00000000	      0.01003449	      0.00521218	      0.01811184	      0.00000000	      0.00000000	      0.00000000	      0.00000000	      0.00000000	      0.00194586	      0.00180198	      0.00684345	      0.00684345	      0.00597014	      0.00597505	      0.00000000	      0.00000000	      0.00000000	      0.01379432	      0.00936423	      0.00892127	      0.01161145	      0.00652697	      0.00971931	      0.00155056	      0.01154548	      0.00762259	      0.00776622	      0.01069054	      0.00951641	      0.00635708	      0.00811009
      0.06187996	      0.00000000	      0.00000000	      0.00000000	      0.00000000	      0.00000000	      0.01003449	      0.00521218	      0.01811184	      0.00000000	      0.00000000	      0.00000000	      0.00000000	      0.00000000	      0.00194586	      0.00180198	      0.00684345	      0.00684345	      0.00597014	      0.00597505	      0.00000000	      0.00000000	      0.00000000	      0.01379432	      0.00936423	      0.00892127	      0.01161145	      0.00652697	      0.00971931	      0.00155056	      0.01154548	      0.00762259	      0.00776622	      0.01069054	      0.00951641	      0.00635708	      0.00811009	      0.00000000	      0.00000000	      0.00000000	      0.00000000	      0.00000000	      0.01003449	      0.00521218	      0.01811184	      0.00000000	      0.00000000	      0.00000000	      0.00000000	      0.00000000	      0.00194586	      0.00180198	      0.00684345	      0.00684345	      0.00597014	      0.00597505	      0.00000000	      0.00000000	      0.00000000	      0.01379432	      0.00936423	      0.00892127	      0.01161145	      0.00652697	      0.00971931	      0.00155056	      0.01154548	      0.00762259	      0.00776622	      0.01069054	      0.00951641	      0.00635708	      0.00811009
      0.06482663	      0.00000000	      0.00000000	      0.00000000	      0.00000000	      0.00000000	      0.01003449	      0.00521218	      0.01811184	      0.00000000	      0.00000000	      0.00000000	      0.00000000	      0.00000000	      0.00194586	      0.00180198	      0.00684345	      0.00684345	      0.00597014	      0.00597505	      0.00000000	      0.00000000	      0.00000000	      0.01379432	      0.00936423	      0.00892127	      0.01161145	      0.00652697	      0.00971931	      0.00155056	      0.01154548	      0.00762259	      0.00776622	      0.01069054	      0.00951641	      0.00635708	      0.00811009	      0.00000000	      0.00000000	      0.00000000	      0.00000000	      0.00000000	      0.01003449	      0.00521218	      0.01811184	      0.00000000	      0.00000000	      0.00000000	      0.00000000	      0.00000000	      0.00194586	      0.00180198	      0.00684345	      0.00684345	      0.00597014	      0.00597505	      0.00000000	      0.00000000	      0.00000000	      0.01379432	      0.00936423	      0.00892127	      0.01161145	      0.00652697	      0.00971931	      0.00155056	      0.01154548	      0.00762259	      0.00776622	      0.01069054	      0.00951641	      0.00635708	      0.00811009
      0.06777329	      0.00000000	      0.00000000	      0.00000000	      0.00000000	      0.00000000	      0.01003449	      0.00521218	      0.01811184	      0.00000000	      0.00000000	      0.00000000	      0.00000000	      0.00000000	      0.00194586	      0.00180198	      0.00684345	      0.00684345	      0.00597014	      0.00597505	      0.00000000	      0.00000000	      0.00000000	      0.01379432	      0.00936423	      0.00892127	      0.01161145	      0.00652697	      0.00971931	      0.00155056	      0.01154548	      0.00762259	      0.00776622	      0.01069054	      0.00951641	      0.00635708	      0.00811009	      0.00000000	      0.00000000	      0.00000000	      0.00000000	      0.00000000	      0.01003449	      0.00521218	      0.01811184	      0.00000000	      0.00000000	      0.00000000	      0.00000000	      0.00000000	      0.00194586	      0.00180198	      0.00684345	      0.00684345	      0.00597014	      0.00597505	      0.00000000	      0.00000000	      0.00000000	      0.01379432	      0.00936423	      0.00892127	      0.01161145	      0.00652697	      0.00971931	      0.00155056	      0.01154548	      0.00762259	      0.00776622	      0.01069054	      0.00951641	      0.00635708	      0.00811009
      0.07071996	      0.00000000	      0.00000000	      0.00000000	      0.00000000	      0.00000000	      0.01003449	      0.00521218	      0.01811184	      0.00000000	      0.00000000	      0.00000000	      0.00000000	      0.00000000	      0.00194586	      0.00180198	      0.00684345	      0.00684345	      0.00597014	      0.00597505	      0.00000000	      0.00000000	      0.00000000	      0.01379432	      0.00936423	      0.00892127	      0.01161145	      0.00652697	      0.00971931	      0.00155056	      0.01154548	      0.00762259	      0.00776622	      0.01069054	      0.00951641	      0.00635708	      0.00811009	      0.00000000	      0.00000000	      0.00000000	      0.00000000	      0.00000000	      0.01003449	      0.00521218	      0.01811184	      0.00000000	      0.00000000	      0.00000000	      0.00000000	      0.00000000	      0.00194586	      0.00180198	      0.00684345	      0.00684345	      0.00597014	      0.00597505	      0.00000000	      0.00000000	      0.00000000	      0.01379432	      0.00936423	      0.00892127	      0.01161145	      0.00652697	      0.00971931	      0.00155056	      0.01154548	      0.00762259	      0.00776622	      0.01069054	      0.00951641	      0.00635708	      0.00811009
      0.07366662	      0.00000000	      0.00000000	      0.00000000	      0.00000000	      0.00000000	      0.01003449	      0.00521218	      0.01811184	      0.00000000	      0.00000000	      0.00000000	      0.00000000	      0.00000000	      0.00194586	      0.00180198	      0.00684345	      0.00684345	      0.00597014	      0.00597505	      0.00000000	      0.00000000	      0.00000000	      0.01379432	      0.00936423	      0.00892127	      0.01161145	      0.00652697	      0.00971931	      0.00155056	      0.01154548	      0.00762259	      0.00776622	      0.01069054	      0.00951641	      0.00635708	      0.00811009	      0.00000000	      0.00000000	      0.00000000	      0.00000000	      0.00000000	      0.01003449	      0.00521218	      0.01811184	      0.00000000	      0.00000000	      0.00000000	      0.00000000	      0.00000000	      0.00194586	      0.00180198	      0.00684345	      0.00684345	      0.00597014	      0.00597505	      0.00000000	      0.00000000	      0.00000000	      0.01379432	      0.00936423	      0.00892127	      0.01161145	      0.00652697	      0.00971931	      0.00155056	      0.01154548	      0.00762259	      0.00776622	      0.01069054	      0.00951641	      0.00635708	      0.00811009
      0.07661329	      0.00000000	      0.00000000	      0.00000000	      0.00000000	      0.00000000	      0.01003449	      0.00521218	      0.01811184	      0.00000000	      0.00000000	      0.00000000	      0.00000000	      0.00000000	      0.00194586	      0.00180198	      0.00684345	      0.00684345	      0.00597014	      0.00597505	      0.00000000	      0.00000000	      0.00000000	      0.01379432	      0.00936423	      0.00892127	      0.01161145	      0.00652697	      0.00971931	      0.00155056	      0.01154548	      0.00762259	      0.00776622	      0.01069054	      0.00951641	      0.00635708	      0.00811009	      0.00000000	      0.00000000	      0.00000000	      0.00000000	      0.00000000	      0.01003449	      0.00521218	      0.01811184	      0.00000000	      0.00000000	      0.00000000	      0.00000000	      0.00000000	      0.00194586	      0.00180198	      0.00684345	      0.00684345	      0.00597014	      0.00597505	      0.00000000	      0.00000000	      0.00000000	      0.01379432	      0.00936423	      0.00892127	      0.01161145	      0.00652697	      0.00971931	      0.00155056	      0.01154548	      0.00762259	      0.00776622	      0.01069054	      0.00951641	      0.00635708	      0.00811009
      0.07955996	      0.00000000	      0.00000000	      0.00000000	      0.00000000	      0.00000000	      0.01003449	      0.00521218	      0.01811184	      0.00000000	      0.00000000	      0.00000000	      0.00000000	      0.00000000	      0.00194586	      0.00180198	      0.00684345	      0.00684345	      0.00597014	      0.00597505	      0.00000000	      0.00000000	      0.00000000	      0.01379432	      0.00936423	      0.00892127	      0.01161145	      0.00652697	      0.00971931	      0.00155056	      0.01154548	      0.00762259	      0.00776622	      0.01069054	      0.00951641	      0.00635708	      0.00811009	      0.00000000	      0.00000000	      0.00000000	      0.00000000	      0.00000000	      0.01003449	      0.00521218	      0.01811184	      0.00000000	      0.00000000	      0.00000000	      0.00000000	      0.00000000	      0.00194586	      0.00180198	      0.00684345	      0.00684345	      0.00597014	      0.00597505	      0.00000000	      0.00000000	      0.00000000	      0.01379432	      0.00936423	      0.00892127	      0.01161145	      0.00652697	      0.00971931	      0.00155056	      0.01154548	      0.00762259	      0.00776622	      0.01069054	      0.00951641	      0.00635708	      0.00811009
      0.08250662	      0.00000000	      0.00000000	      0.00000000	      0.00000000	      0.00000000	      0.01003449	      0.00521218	      0.01811184	      0.00000000	      0.00000000	      0.00000000	      0.00000000	      0.00000000	      0.00194586	      0.00180198	      0.00684345	      0.00684345	      0.00597014	      0.00597505	      0.00000000	      0.00000000	      0.00000000	      0.01379432	      0.00936423	      0.00892127	      0.01161145	      0.00652697	      0.00971931	      0.00155056	      0.01154548	      0.00762259	      0.00776622	      0.01069054	      0.00951641	      0.00635708	      0.00811009	      0.00000000	      0.00000000	      0.00000000	      0.00000000	      0.00000000	      0.01003449	      0.00521218	      0.01811184	      0.00000000	      0.00000000	      0.00000000	      0.00000000	      0.00000000	      0.00194586	      0.00180198	      0.00684345	      0.00684345	      0.00597014	      0.00597505	      0.00000000	      0.00000000	      0.00000000	      0.01379432	      0.00936423	      0.00892127	      0.01161145	      0.00652697	      0.00971931	      0.00155056	      0.01154548	      0.00762259	      0.00776622	      0.01069054	      0.00951641	      0.00635708	      0.00811009
      0.08545329	      0.00000000	      0.00000000	      0.00000000	      0.00000000	      0.00000000	      0.01003449	      0.00521218	      0.01811184	      0.00000000	      0.00000000	      0.00000000	      0.00000000	      0.00000000	      0.00194586	      0.00180198	      0.00684345	      0.00684345	      0.00597014	      0.00597505	      0.00000000	      0.00000000	      0.00000000	      0.01379432	      0.00936423	      0.00892127	      0.01161145	      0.00652697	      0.00971931	      0.00155056	      0.01154548	      0.00762259	      0.00776622	      0.01069054	      0.00951641	      0.00635708	      0.00811009	      0.00000000	      0.00000000	      0.00000000	      0.00000000	      0.00000000	      0.01003449	      0.00521218	      0.01811184	      0.00000000	      0.00000000	      0.00000000	      0.00000000	      0.00000000	      0.00194586	      0.00180198	      0.00684345	      0.00684345	      0.00597014	      0.00597505	      0.00000000	      0.00000000	      0.00000000	      0.01379432	      0.00936423	      0.00892127	      0.01161145	      0.00652697	      0.00971931	      0.00155056	      0.01154548	      0.00762259	      0.00776622	      0.01069054	      0.00951641	      0.00635708	      0.00811009
      0.08839995	      0.00000000	      0.00000000	      0.00000000	      0.00000000	      0.00000000	      0.01003449	      0.00521218	      0.01811184	      0.00000000	      0.00000000	      0.00000000	      0.00000000	      0.00000000	      0.00194586	      0.00180198	      0.00684345	      0.00684345	      0.00597014	      0.00597505	      0.00000000	      0.00000000	      0.00000000	      0.01379432	      0.00936423	      0.00892127	      0.01161145	      0.00652697	      0.00971931	      0.00155056	      0.01154548	      0.00762259	      0.00776622	      0.01069054	      0.00951641	      0.00635708	      0.00811009	      0.00000000	      0.00000000	      0.00000000	      0.00000000	      0.00000000	      0.01003449	      0.00521218	      0.01811184	      0.00000000	      0.00000000	      0.00000000	      0.00000000	      0.00000000	      0.00194586	      0.00180198	      0.00684345	      0.00684345	      0.00597014	      0.00597505	      0.00000000	      0.00000000	      0.00000000	      0.01379432	      0.00936423	      0.00892127	      0.01161145	      0.00652697	      0.00971931	      0.00155056	      0.01154548	      0.00762259	      0.00776622	      0.01069054	      0.00951641	      0.00635708	      0.00811009
      0.09134662	      0.00000000	      0.00000000	      0.00000000	      0.00000000	      0.00000000	      0.01003449	      0.00521218	      0.01811184	      0.00000000	      0.00000000	      0.00000000	      0.00000000	      0.00000000	      0.00194586	      0.00180198	      0.00684345	      0.00684345	      0.00597014	      0.00597505	      0.00000000	      0.00000000	      0.00000000	      0.01379432	      0.00936423	      0.00892127	      0.01161145	      0.00652697	      0.00971931	      0.00155056	      0.01154548	      0.00762259	      0.00776622	      0.01069054	      0.00951641	      0.00635708	      0.00811009	      0.00000000	      0.00000000	      0.00000000	      0.00000000	      0.00000000	      0.01003449	      0.00521218	      0.01811184	      0.00000000	      0.00000000	      0.00000000	      0.00000000	      0.00000000	      0.00194586	      0.00180198	      0.00684345	      0.00684345	      0.00597014	      0.00597505	      0.00000000	      0.00000000	      0.00000000	      0.01379432	      0.00936423	      0.00892127	      0.01161145	      0.00652697	      0.00971931	      0.00155056	      0.01154548	      0.00762259	      0.00776622	      0.01069054	      0.00951641	      0.00635708	      0.00811009
      0.09429328	      0.00000000	      0.00000000	      0.00000000	      0.00000000	      0.00000000	      0.01003449	      0.00521218	      0.01811184	      0.00000000	      0.00000000	      0.00000000	      0.00000000	      0.00000000	      0.00194586	      0.00180198	      0.00684345	      0.00684345	      0.00597014	      0.00597505	      0.00000000	      0.00000000	      0.00000000	      0.01379432	      0.00936423	      0.00892127	      0.01161145	      0.00652697	      0.00971931	      0.00155056	      0.01154548	      0.00762259	      0.00776622	      0.01069054	      0.00951641	      0.00635708	      0.00811009	      0.00000000	      0.00000000	      0.00000000	      0.00000000	      0.00000000	      0.01003449	      0.00521218	      0.01811184	      0.00000000	      0.00000000	      0.00000000	      0.00000000	      0.00000000	      0.00194586	      0.00180198	      0.00684345	      0.00684345	      0.00597014	      0.00597505	      0.00000000	      0.00000000	      0.00000000	      0.01379432	      0.00936423	      0.00892127	      0.01161145	      0.00652697	      0.00971931	      0.00155056	      0.01154548	      0.00762259	      0.00776622	      0.01069054	      0.00951641	      0.00635708	      0.00811009
      0.09723994	      0.00000000	      0.00000000	      0.00000000	      0.00000000	      0.00000000	      0.01003449	      0.00521218	      0.01811184	      0.00000000	      0.00000000	      0.00000000	      0.00000000	      0.00000000	      0.00194586	      0.00180198	      0.00684345	      0.00684345	      0.00597014	      0.00597505	      0.00000000	      0.00000000	      0.00000000	      0.01379432	      0.00936423	      0.00892127	      0.01161145	      0.00652697	      0.00971931	      0.00155056	      0.01154548	      0.00762259	      0.00776622	      0.01069054	      0.00951641	      0.00635708	      0.00811009	      0.00000000	      0.00000000	      0.00000000	      0.00000000	      0.00000000	      0.01003449	      0.00521218	      0.01811184	      0.00000000	      0.00000000	      0.00000000	      0.00000000	      0.00000000	      0.00194586	      0.00180198	      0.00684345	      0.00684345	      0.00597014	      0.00597505	      0.00000000	      0.00000000	      0.00000000	      0.01379432	      0.00936423	      0.00892127	      0.01161145	      0.00652697	      0.00971931	      0.00155056	      0.01154548	      0.00762259	      0.00776622	      0.01069054	      0.00951641	      0.00635708	      0.00811009
      0.10018661	      0.00000000	      0.00000000	      0.00000000	      0.00000000	      0.00000000	      0.01003449	      0.00521218	      0.01811184	      0.00000000	      0.00000000	      0.00000000	      0.00000000	      0.00000000	      0.00194586	      0.00180198	      0.00684345	      0.00684345	      0.00597014	      0.00597505	      0.00000000	      0.00000000	      0.00000000	      0.01379432	      0.00936423	      0.00892127	      0.01161145	      0.00652697	      0.00971931	      0.00155056	      0.01154548	      0.00762259	      0.00776622	      0.01069054	      0.00951641	      0.00635708	      0.00811009	      0.00000000	      0.00000000	      0.00000000	      0.00000000	      0.00000000	      0.01003449	      0.00521218	      0.01811184	      0.00000000	      0.00000000	      0.00000000	      0.00000000	      0.00000000	      0.00194586	      0.00180198	      0.00684345	      0.00684345	      0.00597014	      0.00597505	      0.00000000	      0.00000000	      0.00000000	      0.01379432	      0.00936423	      0.00892127	      0.01161145	      0.00652697	      0.00971931	      0.00155056	      0.01154548	      0.00762259	      0.00776622	      0.01069054	      0.00951641	      0.00635708	      0.00811009
      0.10313327	      0.00000000	      0.00000000	      0.00000000	      0.00000000	      0.00000000	      0.01003449	      0.00521218	      0.01811184	      0.00000000	      0.00000000	      0.00000000	      0.00000000	      0.00000000	      0.00194586	      0.00180198	      0.00684345	      0.00684345	      0.00597014	      0.00597505	      0.00000000	      0.00000000	      0.00000000	      0.01379432	      0.00936423	      0.00892127	      0.01161145	      0.00652697	      0.00971931	      0.00155056	      0.01154548	      0.00762259	      0.00776622	      0.01069054	      0.00951641	      0.00635708	      0.00811009	      0.00000000	      0.00000000	      0.00000000	      0.00000000	      0.00000000	      0.01003449	      0.00521218	      0.01811184	      0.00000000	      0.00000000	      0.00000000	      0.00000000	      0.00000000	      0.00194586	      0.00180198	      0.00684345	      0.00684345	      0.00597014	      0.00597505	      0.00000000	      0.00000000	      0.00000000	      0.01379432	      0.00936423	      0.00892127	      0.01161145	      0.00652697	      0.00971931	      0.00155056	      0.01154548	      0.00762259	      0.00776622	      0.01069054	      0.00951641	      0.00635708	      0.00811009
      0.10607994	      0.00000000	      0.00000000	      0.00000000	      0.00000000	      0.00000000	      0.01003449	      0.00521218	      0.01811184	      0.00000000	      0.00000000	      0.00000000	      0.00000000	      0.00000000	      0.00194586	      0.00180198	      0.00684345	      0.00684345	      0.00597014	      0.00597505	      0.00000000	      0.00000000	      0.00000000	      0.01379432	      0.00936423	      0.00892127	      0.01161145	      0.00652697	      0.00971931	      0.00155056	      0.01154548	      0.00762259	      0.00776622	      0.01069054	      0.00951641	      0.00635708	      0.00811009	      0.00000000	      0.00000000	      0.00000000	      0.00000000	      0.00000000	      0.01003449	      0.00521218	      0.01811184	      0.00000000	      0.00000000	      0.00000000	      0.00000000	      0.00000000	      0.00194586	      0.00180198	      0.00684345	      0.00684345	      0.00597014	      0.00597505	      0.00000000	      0.00000000	      0.00000000	      0.01379432	      0.00936423	      0.00892127	      0.01161145	      0.00652697	      0.00971931	      0.00155056	      0.01154548	      0.00762259	      0.00776622	      0.01069054	      0.00951641	      0.00635708	      0.00811009
      0.10902660	      0.00000000	      0.00000000	      0.00000000	      0.00000000	      0.00000000	      0.01003449	      0.00521218	      0.01811184	      0.00000000	      0.00000000	      0.00000000	      0.00000000	      0.00000000	      0.00194586	      0.00180198	      0.00684345	      0.00684345	      0.00597014	      0.00597505	      0.00000000	      0.00000000	      0.00000000	      0.01379432	      0.00936423	      0.00892127	      0.01161145	      0.00652697	      0.00971931	      0.00155056	      0.01154548	      0.00762259	      0.00776622	      0.01069054	      0.00951641	      0.00635708	      0.00811009	      0.00000000	      0.00000000	      0.00000000	      0.00000000	      0.00000000	      0.01003449	      0.00521218	      0.01811184	      0.00000000	      0.00000000	      0.00000000	      0.00000000	      0.00000000	      0.00194586	      0.00180198	      0.00684345	      0.00684345	      0.00597014	      0.00597505	      0.00000000	      0.00000000	      0.00000000	      0.01379432	      0.00936423	      0.00892127	      0.01161145	      0.00652697	      0.00971931	      0.00155056	      0.01154548	      0.00762259	      0.00776622	      0.01069054	      0.00951641	      0.00635708	      0.00811009
      0.11197327	      0.00000000	      0.00000000	      0.00000000	      0.00000000	      0.00000000	      0.01003449	      0.00521218	      0.01811184	      0.00000000	      0.00000000	      0.00000000	      0.00000000	      0.00000000	      0.00194586	      0.00180198	      0.00684345	      0.00684345	      0.00597014	      0.00597505	      0.00000000	      0.00000000	      0.00000000	      0.01379432	      0.00936423	      0.00892127	      0.01161145	      0.00652697	      0.00971931	      0.00155056	      0.01154548	      0.00762259	      0.00776622	      0.01069054	      0.00951641	      0.00635708	      0.00811009	      0.00000000	      0.00000000	      0.00000000	      0.00000000	      0.00000000	      0.01003449	      0.00521218	      0.01811184	      0.00000000	      0.00000000	      0.00000000	      0.00000000	      0.00000000	      0.00194586	      0.00180198	      0.00684345	      0.00684345	      0.00597014	      0.00597505	      0.00000000	      0.00000000	      0.00000000	      0.01379432	      0.00936423	      0.00892127	      0.01161145	      0.00652697	      0.00971931	      0.00155056	      0.01154548	      0.00762259	      0.00776622	      0.01069054	      0.00951641	      0.00635708	      0.00811009
      0.11491994	      0.00000000	      0.00000000	      0.00000000	      0.00000000	      0.00000000	      0.01003449	      0.00521218	      0.01811184	      0.00000000	      0.00000000	      0.00000000	      0.00000000	      0.00000000	      0.00194586	      0.00180198	      0.00684345	      0.00684345	      0.00597014	      0.00597505	      0.00000000	      0.00000000	      0.00000000	      0.01379432	      0.00936423	      0.00892127	      0.01161145	      0.00652697	      0.00971931	      0.00155056	      0.01154548	      0.00762259	      0.00776622	      0.01069054	      0.00951641	      0.00635708	      0.00811009	      0.00000000	      0.00000000	      0.00000000	      0.00000000	      0.00000000	      0.01003449	      0.00521218	      0.01811184	      0.00000000	      0.00000000	      0.00000000	      0.00000000	      0.00000000	      0.00194586	      0.00180198	      0.00684345	      0.00684345	      0.00597014	      0.00597505	      0.00000000	      0.00000000	      0.00000000	      0.01379432	      0.00936423	      0.00892127	      0.01161145	      0.00652697	      0.00971931	      0.00155056	      0.01154548	      0.00762259	      0.00776622	      0.01069054	      0.00951641	      0.00635708	      0.00811009
      0.11786660	      0.00000000	      0.00000000	      0.00000000	      0.00000000	      0.00000000	      0.01003449	      0.00521218	      0.01811184	      0.00000000	      0.00000000	      0.00000000	      0.00000000	      0.00000000	      0.00194586	      0.00180198	      0.00684345	      0.00684345	      0.00597014	      0.00597505	      0.00000000	      0.00000000	      0.00000000	      0.01379432	      0.00936423	      0.00892127	      0.01161145	      0.00652697	      0.00971931	      0.00155056	      0.01154548	      0.00762259	      0.00776622	      0.01069054	      0.00951641	      0.00635708	      0.00811009	      0.00000000	      0.00000000	      0.00000000	      0.00000000	      0.00000000	      0.01003449	      0.00521218	      0.01811184	      0.00000000	      0.00000000	      0.00000000	      0.00000000	      0.00000000	      0.00194586	      0.00180198	      0.00684345	      0.00684345	      0.00597014	      0.00597505	      0.00000000	      0.00000000	      0.00000000	      0.01379432	      0.00936423	      0.00892127	      0.01161145	      0.00652697	      0.00971931	      0.00155056	      0.01154548	      0.00762259	      0.00776622	      0.01069054	      0.00951641	      0.00635708	      0.00811009
      0.12081326	      0.00000000	      0.00000000	      0.00000000	      0.00000000	      0.00000000	      0.01003449	      0.00521218	      0.01811184	      0.00000000	      0.00000000	      0.00000000	      0.00000000	      0.00000000	      0.00194586	      0.00180198	      0.00684345	      0.00684345	      0.00597014	      0.00597505	      0.00000000	      0.00000000	      0.00000000	      0.01379432	      0.00936423	      0.00892127	      0.01161145	      0.00652697	      0.00971931	      0.00155056	      0.01154548	      0.00762259	      0.00776622	      0.01069054	      0.00951641	      0.00635708	      0.00811009	      0.00000000	      0.00000000	      0.00000000	      0.00000000	      0.00000000	      0.01003449	      0.00521218	      0.01811184	      0.00000000	      0.00000000	      0.00000000	      0.00000000	      0.00000000	      0.00194586	      0.00180198	      0.00684345	      0.00684345	      0.00597014	      0.00597505	      0.00000000	      0.00000000	      0.00000000	      0.01379432	      0.00936423	      0.00892127	      0.01161145	      0.00652697	      0.00971931	      0.00155056	      0.01154548	      0.00762259	      0.00776622	      0.01069054	      0.00951641	      0.00635708	      0.00811009
      0.12375993	      0.00000000	      0.00000000	      0.00000000	      0.00000000	      0.00000000	      0.01003449	      0.00521218	      0.01811184	      0.00000000	      0.00000000	      0.00000000	      0.00000000	      0.00000000	      0.00194586	      0.00180198	      0.00684345	      0.00684345	      0.00597014	      0.00597505	      0.00000000	      0.00000000	      0.00000000	      0.01379432	      0.00936423	      0.00892127	      0.01161145	      0.00652697	      0.00971931	      0.00155056	      0.01154548	      0.00762259	      0.00776622	      0.01069054	      0.00951641	      0.00635708	      0.00811009	      0.00000000	      0.00000000	      0.00000000	      0.00000000	      0.00000000	      0.01003449	      0.00521218	      0.01811184	      0.00000000	      0.00000000	      0.00000000	      0.00000000	      0.00000000	      0.00194586	      0.00180198	      0.00684345	      0.00684345	      0.00597014	      0.00597505	      0.00000000	      0.00000000	      0.00000000	      0.01379432	      0.00936423	      0.00892127	      0.01161145	      0.00652697	      0.00971931	      0.00155056	      0.01154548	      0.00762259	      0.00776622	      0.01069054	      0.00951641	      0.00635708	      0.00811009
      0.12670660	      0.00000000	      0.00000000	      0.00000000	      0.00000000	      0.00000000	      0.01003449	      0.00521218	      0.01811184	      0.00000000	      0.00000000	      0.00000000	      0.00000000	      0.00000000	      0.00194586	      0.00180198	      0.00684345	      0.00684345	      0.00597014	      0.00597505	      0.00000000	      0.00000000	      0.00000000	      0.01379432	      0.00936423	      0.00892127	      0.01161145	      0.00652697	      0.00971931	      0.00155056	      0.01154548	      0.00762259	      0.00776622	      0.01069054	      0.00951641	      0.00635708	      0.00811009	      0.00000000	      0.00000000	      0.00000000	      0.00000000	      0.00000000	      0.01003449	      0.00521218	      0.01811184	      0.00000000	      0.00000000	      0.00000000	      0.00000000	      0.00000000	      0.00194586	      0.00180198	      0.00684345	      0.00684345	      0.00597014	      0.00597505	      0.00000000	      0.00000000	      0.00000000	      0.01379432	      0.00936423	      0.00892127	      0.01161145	      0.00652697	      0.00971931	      0.00155056	      0.01154548	      0.00762259	      0.00776622	      0.01069054	      0.00951641	      0.00635708	      0.00811009
      0.12965326	      0.00000000	      0.00000000	      0.00000000	      0.00000000	      0.00000000	      0.01003449	      0.00521218	      0.01811184	      0.00000000	      0.00000000	      0.00000000	      0.00000000	      0.00000000	      0.00194586	      0.00180198	      0.00684345	      0.00684345	      0.00597014	      0.00597505	      0.00000000	      0.00000000	      0.00000000	      0.01379432	      0.00936423	      0.00892127	      0.01161145	      0.00652697	      0.00971931	      0.00155056	      0.01154548	      0.00762259	      0.00776622	      0.01069054	      0.00951641	      0.00635708	      0.00811009	      0.00000000	      0.00000000	      0.00000000	      0.00000000	      0.00000000	      0.01003449	      0.00521218	      0.01811184	      0.00000000	      0.00000000	      0.00000000	      0.00000000	      0.00000000	      0.00194586	      0.00180198	      0.00684345	      0.00684345	      0.00597014	      0.00597505	      0.00000000	      0.00000000	      0.00000000	      0.01379432	      0.00936423	      0.00892127	      0.01161145	      0.00652697	      0.00971931	      0.00155056	      0.01154548	      0.00762259	      0.00776622	      0.01069054	      0.00951641	      0.00635708	      0.00811009
      0.13259992	      0.00000000	      0.00000000	      0.00000000	      0.00000000	      0.00000000	      0.01003449	      0.00521218	      0.01811184	      0.00000000	      0.00000000	      0.00000000	      0.00000000	      0.00000000	      0.00194586	      0.00180198	      0.00684345	      0.00684345	      0.00597014	      0.00597505	      0.00000000	      0.00000000	      0.00000000	      0.01379432	      0.00936423	      0.00892127	      0.01161145	      0.00652697	      0.00971931	      0.00155056	      0.01154548	      0.00762259	      0.00776622	      0.01069054	      0.00951641	      0.00635708	      0.00811009	      0.00000000	      0.00000000	      0.00000000	      0.00000000	      0.00000000	      0.01003449	      0.00521218	      0.01811184	      0.00000000	      0.00000000	      0.00000000	      0.00000000	      0.00000000	      0.00194586	      0.00180198	      0.00684345	      0.00684345	      0.00597014	      0.00597505	      0.00000000	      0.00000000	      0.00000000	      0.01379432	      0.00936423	      0.00892127	      0.01161145	      0.00652697	      0.00971931	      0.00155056	      0.01154548	      0.00762259	      0.00776622	      0.01069054	      0.00951641	      0.00635708	      0.00811009
      0.13554659	      0.00000000	      0.00000000	      0.00000000	      0.00000000	      0.00000000	      0.01003449	      0.00521218	      0.01811184	      0.00000000	      0.00000000	      0.00000000	      0.00000000	      0.00000000	      0.00194586	      0.00180198	      0.00684345	      0.00684345	      0.00597014	      0.00597505	      0.00000000	      0.00000000	      0.00000000	      0.01379432	      0.00936423	      0.00892127	      0.01161145	      0.00652697	      0.00971931	      0.00155056	      0.01154548	      0.00762259	      0.00776622	      0.01069054	      0.00951641	      0.00635708	      0.00811009	      0.00000000	      0.00000000	      0.00000000	      0.00000000	      0.00000000	      0.01003449	      0.00521218	      0.01811184	      0.00000000	      0.00000000	      0.00000000	      0.00000000	      0.00000000	      0.00194586	      0.00180198	      0.00684345	      0.00684345	      0.00597014	      0.00597505	      0.00000000	      0.00000000	      0.00000000	      0.01379432	      0.00936423	      0.00892127	      0.01161145	      0.00652697	      0.00971931	      0.00155056	      0.01154548	      0.00762259	      0.00776622	      0.01069054	      0.00951641	      0.00635708	      0.00811009
      0.13849325	      0.00000000	      0.00000000	      0.00000000	      0.00000000	      0.00000000	      0.01003449	      0.00521218	      0.01811184	      0.00000000	      0.00000000	      0.00000000	      0.00000000	      0.00000000	      0.00194586	      0.00180198	      0.00684345	      0.00684345	      0.00597014	      0.00597505	      0.00000000	      0.00000000	      0.00000000	      0.01379432	      0.00936423	      0.00892127	      0.01161145	      0.00652697	      0.00971931	      0.00155056	      0.01154548	      0.00762259	      0.00776622	      0.01069054	      0.00951641	      0.00635708	      0.00811009	      0.00000000	      0.00000000	      0.00000000	      0.00000000	      0.00000000	      0.01003449	      0.00521218	      0.01811184	      0.00000000	      0.00000000	      0.00000000	      0.00000000	      0.00000000	      0.00194586	      0.00180198	      0.00684345	      0.00684345	      0.00597014	      0.00597505	      0.00000000	      0.00000000	      0.00000000	      0.01379432	      0.00936423	      0.00892127	      0.01161145	      0.00652697	      0.00971931	      0.00155056	      0.01154548	      0.00762259	      0.00776622	      0.01069054	      0.00951641	      0.00635708	      0.00811009
      0.14143992	      0.00000000	      0.00000000	      0.00000000	      0.00000000	      0.00000000	      0.01003449	      0.00521218	      0.01811184	      0.00000000	      0.00000000	      0.00000000	      0.00000000	      0.00000000	      0.00194586	      0.00180198	      0.00684345	      0.00684345	      0.00597014	      0.00597505	      0.00000000	      0.00000000	      0.00000000	      0.01379432	      0.00936423	      0.00892127	      0.01161145	      0.00652697	      0.00971931	      0.00155056	      0.01154548	      0.00762259	      0.00776622	      0.01069054	      0.00951641	      0.00635708	      0.00811009	      0.00000000	      0.00000000	      0.00000000	      0.00000000	      0.00000000	      0.01003449	      0.00521218	      0.01811184	      0.00000000	      0.00000000	      0.00000000	      0.00000000	      0.00000000	      0.00194586	      0.00180198	      0.00684345	      0.00684345	      0.00597014	      0.00597505	      0.00000000	      0.00000000	      0.00000000	      0.01379432	      0.00936423	      0.00892127	      0.01161145	      0.00652697	      0.00971931	      0.00155056	      0.01154548	      0.00762259	      0.00776622	      0.01069054	      0.00951641	      0.00635708	      0.00811009
      0.14438659	      0.00000000	      0.00000000	      0.00000000	      0.00000000	      0.00000000	      0.01003449	      0.00521218	      0.01811184	      0.00000000	      0.00000000	      0.00000000	      0.00000000	      0.00000000	      0.00194586	      0.00180198	      0.00684345	      0.00684345	      0.00597014	      0.00597505	      0.00000000	      0.00000000	      0.00000000	      0.01379432	      0.00936423	      0.00892127	      0.01161145	      0.00652697	      0.00971931	      0.00155056	      0.01154548	      0.00762259	      0.00776622	      0.01069054	      0.00951641	      0.00635708	      0.00811009	      0.00000000	      0.00000000	      0.00000000	      0.00000000	      0.00000000	      0.01003449	      0.00521218	      0.01811184	      0.00000000	      0.00000000	      0.00000000	      0.00000000	      0.00000000	      0.00194586	      0.00180198	      0.00684345	      0.00684345	      0.00597014	      0.00597505	      0.00000000	      0.00000000	      0.00000000	      0.01379432	      0.00936423	      0.00892127	      0.01161145	      0.00652697	      0.00971931	      0.00155056	      0.01154548	      0.00762259	      0.00776622	      0.01069054	      0.00951641	      0.00635708	      0.00811009
      0.14733325	      0.00000000	      0.00000000	      0.00000000	      0.00000000	      0.00000000	      0.01003449	      0.00521218	      0.01811184	      0.00000000	      0.00000000	      0.00000000	      0.00000000	      0.00000000	      0.00194586	      0.00180198	      0.00684345	      0.00684345	      0.00597014	      0.00597505	      0.00000000	      0.00000000	      0.00000000	      0.01379432	      0.00936423	      0.00892127	      0.01161145	      0.00652697	      0.00971931	      0.00155056	      0.01154548	      0.00762259	      0.00776622	      0.01069054	      0.00951641	      0.00635708	      0.00811009	      0.00000000	      0.00000000	      0.00000000	      0.00000000	      0.00000000	      0.01003449	      0.00521218	      0.01811184	      0.00000000	      0.00000000	      0.00000000	      0.00000000	      0.00000000	      0.00194586	      0.00180198	      0.00684345	      0.00684345	      0.00597014	      0.00597505	      0.00000000	      0.00000000	      0.00000000	      0.01379432	      0.00936423	      0.00892127	      0.01161145	      0.00652697	      0.00971931	      0.00155056	      0.01154548	      0.00762259	      0.00776622	      0.01069054	      0.00951641	      0.00635708	      0.00811009
      0.15027992	      0.00000000	      0.00000000	      0.00000000	      0.00000000	      0.00000000	      0.01003449	      0.00521218	      0.01811184	      0.00000000	      0.00000000	      0.00000000	      0.00000000	      0.00000000	      0.00194586	      0.00180198	      0.00684345	      0.00684345	      0.00597014	      0.00597505	      0.00000000	      0.00000000	      0.00000000	      0.01379432	      0.00936423	      0.00892127	      0.01161145	      0.00652697	      0.00971931	      0.00155056	      0.01154548	      0.00762259	      0.00776622	      0.01069054	      0.00951641	      0.00635708	      0.00811009	      0.00000000	      0.00000000	      0.00000000	      0.00000000	      0.00000000	      0.01003449	      0.00521218	      0.01811184	      0.00000000	      0.00000000	      0.00000000	      0.00000000	      0.00000000	      0.00194586	      0.00180198	      0.00684345	      0.00684345	      0.00597014	      0.00597505	      0.00000000	      0.00000000	      0.00000000	      0.01379432	      0.00936423	      0.00892127	      0.01161145	      0.00652697	      0.00971931	      0.00155056	      0.01154548	      0.00762259	      0.00776622	      0.01069054	      0.00951641	      0.00635708	      0.00811009
      0.15322658	      0.00000000	      0.00000000	      0.00000000	      0.00000000	      0.00000000	      0.01003449	      0.00521218	      0.01811184	      0.00000000	      0.00000000	      0.00000000	      0.00000000	      0.00000000	      0.00194586	      0.00180198	      0.00684345	      0.00684345	      0.00597014	      0.00597505	      0.00000000	      0.00000000	      0.00000000	      0.01379432	      0.00936423	      0.00892127	      0.01161145	      0.00652697	      0.00971931	      0.00155056	      0.01154548	      0.00762259	      0.00776622	      0.01069054	      0.00951641	      0.00635708	      0.00811009	      0.00000000	      0.00000000	      0.00000000	      0.00000000	      0.00000000	      0.01003449	      0.00521218	      0.01811184	      0.00000000	      0.00000000	      0.00000000	      0.00000000	      0.00000000	      0.00194586	      0.00180198	      0.00684345	      0.00684345	      0.00597014	      0.00597505	      0.00000000	      0.00000000	      0.00000000	      0.01379432	      0.00936423	      0.00892127	      0.01161145	      0.00652697	      0.00971931	      0.00155056	      0.01154548	      0.00762259	      0.00776622	      0.01069054	      0.00951641	      0.00635708	      0.00811009
      0.15617325	      0.00000000	      0.00000000	      0.00000000	      0.00000000	      0.00000000	      0.01003449	      0.00521218	      0.01811184	      0.00000000	      0.00000000	      0.00000000	      0.00000000	      0.00000000	      0.00194586	      0.00180198	      0.00684345	      0.00684345	      0.00597014	      0.00597505	      0.00000000	      0.00000000	      0.00000000	      0.01379432	      0.00936423	      0.00892127	      0.01161145	      0.00652697	      0.00971931	      0.00155056	      0.01154548	      0.00762259	      0.00776622	      0.01069054	      0.00951641	      0.00635708	      0.00811009	      0.00000000	      0.00000000	      0.00000000	      0.00000000	      0.00000000	      0.01003449	      0.00521218	      0.01811184	      0.00000000	      0.00000000	      0.00000000	      0.00000000	      0.00000000	      0.00194586	      0.00180198	      0.00684345	      0.00684345	      0.00597014	      0.00597505	      0.00000000	      0.00000000	      0.00000000	      0.01379432	      0.00936423	      0.00892127	      0.01161145	      0.00652697	      0.00971931	      0.00155056	      0.01154548	      0.00762259	      0.00776622	      0.01069054	      0.00951641	      0.00635708	      0.00811009
      0.15911991	      0.00000000	      0.00000000	      0.00000000	      0.00000000	      0.00000000	      0.01003449	      0.00521218	      0.01811184	      0.00000000	      0.00000000	      0.00000000	      0.00000000	      0.00000000	      0.00194586	      0.00180198	      0.00684345	      0.00684345	      0.00597014	      0.00597505	      0.00000000	      0.00000000	      0.00000000	      0.01379432	      0.00936423	      0.00892127	      0.01161145	      0.00652697	      0.00971931	      0.00155056	      0.01154548	      0.00762259	      0.00776622	      0.01069054	      0.00951641	      0.00635708	      0.00811009	      0.00000000	      0.00000000	      0.00000000	      0.00000000	      0.00000000	      0.01003449	      0.00521218	      0.01811184	      0.00000000	      0.00000000	      0.00000000	      0.00000000	      0.00000000	      0.00194586	      0.00180198	      0.00684345	      0.00684345	      0.00597014	      0.00597505	      0.00000000	      0.00000000	      0.00000000	      0.01379432	      0.00936423	      0.00892127	      0.01161145	      0.00652697	      0.00971931	      0.00155056	      0.01154548	      0.00762259	      0.00776622	      0.01069054	      0.00951641	      0.00635708	      0.00811009
      0.16206657	      0.00000000	      0.00000000	      0.00000000	      0.00000000	      0.00000000	      0.01003449	      0.00521218	      0.01811184	      0.00000000	      0.00000000	      0.00000000	      0.00000000	      0.00000000	      0.00194586	      0.00180198	      0.00684345	      0.00684345	      0.00597014	      0.00597505	      0.00000000	      0.00000000	      0.00000000	      0.01379432	      0.00936423	      0.00892127	      0.01161145	      0.00652697	      0.00971931	      0.00155056	      0.01154548	      0.00762259	      0.00776622	      0.01069054	      0.00951641	      0.00635708	      0.00811009	      0.00000000	      0.00000000	      0.00000000	      0.00000000	      0.00000000	      0.01003449	      0.00521218	      0.01811184	      0.00000000	      0.00000000	      0.00000000	      0.00000000	      0.00000000	      0.00194586	      0.00180198	      0.00684345	      0.00684345	      0.00597014	      0.00597505	      0.00000000	      0.00000000	      0.00000000	      0.01379432	      0.00936423	      0.00892127	      0.01161145	      0.00652697	      0.00971931	      0.00155056	      0.01154548	      0.00762259	      0.00776622	      0.01069054	      0.00951641	      0.00635708	      0.00811009
      0.16501324	      0.00000000	      0.00000000	      0.00000000	      0.00000000	      0.00000000	      0.01003449	      0.00521218	      0.01811184	      0.00000000	      0.00000000	      0.00000000	      0.00000000	      0.00000000	      0.00194586	      0.00180198	      0.00684345	      0.00684345	      0.00597014	      0.00597505	      0.00000000	      0.00000000	      0.00000000	      0.01379432	      0.00936423	      0.00892127	      0.01161145	      0.00652697	      0.00971931	      0.00155056	      0.01154548	      0.00762259	      0.00776622	      0.01069054	      0.00951641	      0.00635708	      0.00811009	      0.00000000	      0.00000000	      0.00000000	      0.00000000	      0.00000000	      0.01003449	      0.00521218	      0.01811184	      0.00000000	      0.00000000	      0.00000000	      0.00000000	      0.00000000	      0.00194586	      0.00180198	      0.00684345	      0.00684345	      0.00597014	      0.00597505	      0.00000000	      0.00000000	      0.00000000	      0.01379432	      0.00936423	      0.00892127	      0.01161145	      0.00652697	      0.00971931	      0.00155056	      0.01154548	      0.00762259	      0.00776622	      0.01069054	      0.00951641	      0.00635708	      0.00811009
      0.16795990	      0.00000000	      0.00000000	      0.00000000	      0.00000000	      0.00000000	      0.01003449	      0.00521218	      0.01811184	      0.00000000	      0.00000000	      0.00000000	      0.00000000	      0.00000000	      0.00194586	      0.00180198	      0.00684345	      0.00684345	      0.00597014	      0.00597505	      0.00000000	      0.00000000	      0.00000000	      0.01379432	      0.00936423	      0.00892127	      0.01161145	      0.00652697	      0.00971931	      0.00155056	      0.01154548	      0.00762259	      0.00776622	      0.01069054	      0.00951641	      0.00635708	      0.00811009	      0.00000000	      0.00000000	      0.00000000	      0.00000000	      0.00000000	      0.01003449	      0.00521218	      0.01811184	      0.00000000	      0.00000000	      0.00000000	      0.00000000	      0.00000000	      0.00194586	      0.00180198	      0.00684345	      0.00684345	      0.00597014	      0.00597505	      0.00000000	      0.00000000	      0.00000000	      0.01379432	      0.00936423	      0.00892127	      0.01161145	      0.00652697	      0.00971931	      0.00155056	      0.01154548	      0.00762259	      0.00776622	      0.01069054	      0.00951641	      0.00635708	      0.00811009
      0.17090657	      0.00000000	      0.00000000	      0.00000000	      0.00000000	      0.00000000	      0.01003449	      0.00521218	      0.01811184	      0.00000000	      0.00000000	      0.00000000	      0.00000000	      0.00000000	      0.00194586	      0.00180198	      0.00684345	      0.00684345	      0.00597014	      0.00597505	      0.00000000	      0.00000000	      0.00000000	      0.01379432	      0.00936423	      0.00892127	      0.01161145	      0.00652697	      0.00971931	      0.00155056	      0.01154548	      0.00762259	      0.00776622	      0.01069054	      0.00951641	      0.00635708	      0.00811009	      0.00000000	      0.00000000	      0.00000000	      0.00000000	      0.00000000	      0.01003449	      0.00521218	      0.01811184	      0.00000000	      0.00000000	      0.00000000	      0.00000000	      0.00000000	      0.00194586	      0.00180198	      0.00684345	      0.00684345	      0.00597014	      0.00597505	      0.00000000	      0.00000000	      0.00000000	      0.01379432	      0.00936423	      0.00892127	      0.01161145	      0.00652697	      0.00971931	      0.00155056	      0.01154548	      0.00762259	      0.00776622	      0.01069054	      0.00951641	      0.00635708	      0.00811009
      0.17385323	      0.00000000	      0.00000000	      0.00000000	      0.00000000	      0.00000000	      0.01003449	      0.00521218	      0.01811184	      0.00000000	      0.00000000	      0.00000000	      0.00000000	      0.00000000	      0.00194586	      0.00180198	      0.00684345	      0.00684345	      0.00597014	      0.00597505	      0.00000000	      0.00000000	      0.00000000	      0.01379432	      0.00936423	      0.00892127	      0.01161145	      0.00652697	      0.00971931	      0.00155056	      0.01154548	      0.00762259	      0.00776622	      0.01069054	      0.00951641	      0.00635708	      0.00811009	      0.00000000	      0.00000000	      0.00000000	      0.00000000	      0.00000000	      0.01003449	      0.00521218	      0.01811184	      0.00000000	      0.00000000	      0.00000000	      0.00000000	      0.00000000	      0.00194586	      0.00180198	      0.00684345	      0.00684345	      0.00597014	      0.00597505	      0.00000000	      0.00000000	      0.00000000	      0.01379432	      0.00936423	      0.00892127	      0.01161145	      0.00652697	      0.00971931	      0.00155056	      0.01154548	      0.00762259	      0.00776622	      0.01069054	      0.00951641	      0.00635708	      0.00811009
      0.17679990	      0.00000000	      0.00000000	      0.00000000	      0.00000000	      0.00000000	      0.01003449	      0.00521218	      0.01811184	      0.00000000	      0.00000000	      0.00000000	      0.00000000	      0.00000000	      0.00194586	      0.00180198	      0.00684345	      0.00684345	      0.00597014	      0.00597505	      0.00000000	      0.00000000	      0.00000000	      0.01379432	      0.00936423	      0.00892127	      0.01161145	      0.00652697	      0.00971931	      0.00155056	      0.01154548	      0.00762259	      0.00776622	      0.01069054	      0.00951641	      0.00635708	      0.00811009	      0.00000000	      0.00000000	      0.00000000	      0.00000000	      0.00000000	      0.01003449	      0.00521218	      0.01811184	      0.00000000	      0.00000000	      0.00000000	      0.00000000	      0.00000000	      0.00194586	      0.00180198	      0.00684345	      0.00684345	      0.00597014	      0.00597505	      0.00000000	      0.00000000	      0.00000000	      0.01379432	      0.00936423	      0.00892127	      0.01161145	      0.00652697	      0.00971931	      0.00155056	      0.01154548	      0.00762259	      0.00776622	      0.01069054	      0.00951641	      0.00635708	      0.00811009
      0.17974656	      0.00000000	      0.00000000	      0.00000000	      0.00000000	      0.00000000	      0.01003449	      0.00521218	      0.01811184	      0.00000000	      0.00000000	      0.00000000	      0.00000000	      0.00000000	      0.00194586	      0.00180198	      0.00684345	      0.00684345	      0.00597014	      0.00597505	      0.00000000	      0.00000000	      0.00000000	      0.01379432	      0.00936423	      0.00892127	      0.01161145	      0.00652697	      0.00971931	      0.00155056	      0.01154548	      0.00762259	      0.00776622	      0.01069054	      0.00951641	      0.00635708	      0.00811009	      0.00000000	      0.00000000	      0.00000000	      0.00000000	      0.00000000	      0.01003449	      0.00521218	      0.01811184	      0.00000000	      0.00000000	      0.00000000	      0.00000000	      0.00000000	      0.00194586	      0.00180198	      0.00684345	      0.00684345	      0.00597014	      0.00597505	      0.00000000	      0.00000000	      0.00000000	      0.01379432	      0.00936423	      0.00892127	      0.01161145	      0.00652697	      0.00971931	      0.00155056	      0.01154548	      0.00762259	      0.00776622	      0.01069054	      0.00951641	      0.00635708	      0.00811009
      0.18269323	      0.00000000	      0.00000000	      0.00000000	      0.00000000	      0.00000000	      0.01003449	      0.00521218	      0.01811184	      0.00000000	      0.00000000	      0.00000000	      0.00000000	      0.00000000	      0.00194586	      0.00180198	      0.00684345	      0.00684345	      0.00597014	      0.00597505	      0.00000000	      0.00000000	      0.00000000	      0.01379432	      0.00936423	      0.00892127	      0.01161145	      0.00652697	      0.00971931	      0.00155056	      0.01154548	      0.00762259	      0.00776622	      0.01069054	      0.00951641	      0.00635708	      0.00811009	      0.00000000	      0.00000000	      0.00000000	      0.00000000	      0.00000000	      0.01003449	      0.00521218	      0.01811184	      0.00000000	      0.00000000	      0.00000000	      0.00000000	      0.00000000	      0.00194586	      0.00180198	      0.00684345	      0.00684345	      0.00597014	      0.00597505	      0.00000000	      0.00000000	      0.00000000	      0.01379432	      0.00936423	      0.00892127	      0.01161145	      0.00652697	      0.00971931	      0.00155056	      0.01154548	      0.00762259	      0.00776622	      0.01069054	      0.00951641	      0.00635708	      0.00811009
      0.18563989	      0.00000000	      0.00000000	      0.00000000	      0.00000000	      0.00000000	      0.01003449	      0.00521218	      0.01811184	      0.00000000	      0.00000000	      0.00000000	      0.00000000	      0.00000000	      0.00194586	      0.00180198	      0.00684345	      0.00684345	      0.00597014	      0.00597505	      0.00000000	      0.00000000	      0.00000000	      0.01379432	      0.00936423	      0.00892127	      0.01161145	      0.00652697	      0.00971931	      0.00155056	      0.01154548	      0.00762259	      0.00776622	      0.01069054	      0.00951641	      0.00635708	      0.00811009	      0.00000000	      0.00000000	      0.00000000	      0.00000000	      0.00000000	      0.01003449	      0.00521218	      0.01811184	      0.00000000	      0.00000000	      0.00000000	      0.00000000	      0.00000000	      0.00194586	      0.00180198	      0.00684345	      0.00684345	      0.00597014	      0.00597505	      0.00000000	      0.00000000	      0.00000000	      0.01379432	      0.00936423	      0.00892127	      0.01161145	      0.00652697	      0.00971931	      0.00155056	      0.01154548	      0.00762259	      0.00776622	      0.01069054	      0.00951641	      0.00635708	      0.00811009
      0.18858656	      0.00000000	      0.00000000	      0.00000000	      0.00000000	      0.00000000	      0.01003449	      0.00521218	      0.01811184	      0.00000000	      0.00000000	      0.00000000	      0.00000000	      0.00000000	      0.00194586	      0.00180198	      0.00684345	      0.00684345	      0.00597014	      0.00597505	      0.00000000	      0.00000000	      0.00000000	      0.01379432	      0.00936423	      0.00892127	      0.01161145	      0.00652697	      0.00971931	      0.00155056	      0.01154548	      0.00762259	      0.00776622	      0.01069054	      0.00951641	      0.00635708	      0.00811009	      0.00000000	      0.00000000	      0.00000000	      0.00000000	      0.00000000	      0.01003449	      0.00521218	      0.01811184	      0.00000000	      0.00000000	      0.00000000	      0.00000000	      0.00000000	      0.00194586	      0.00180198	      0.00684345	      0.00684345	      0.00597014	      0.00597505	      0.00000000	      0.00000000	      0.00000000	      0.01379432	      0.00936423	      0.00892127	      0.01161145	      0.00652697	      0.00971931	      0.00155056	      0.01154548	      0.00762259	      0.00776622	      0.01069054	      0.00951641	      0.00635708	      0.00811009
      0.19153323	      0.00000000	      0.00000000	      0.00000000	      0.00000000	      0.00000000	      0.01003449	      0.00521218	      0.01811184	      0.00000000	      0.00000000	      0.00000000	      0.00000000	      0.00000000	      0.00194586	      0.00180198	      0.00684345	      0.00684345	      0.00597014	      0.00597505	      0.00000000	      0.00000000	      0.00000000	      0.01379432	      0.00936423	      0.00892127	      0.01161145	      0.00652697	      0.00971931	      0.00155056	      0.01154548	      0.00762259	      0.00776622	      0.01069054	      0.00951641	      0.00635708	      0.00811009	      0.00000000	      0.00000000	      0.00000000	      0.00000000	      0.00000000	      0.01003449	      0.00521218	      0.01811184	      0.00000000	      0.00000000	      0.00000000	      0.00000000	      0.00000000	      0.00194586	      0.00180198	      0.00684345	      0.00684345	      0.00597014	      0.00597505	      0.00000000	      0.00000000	      0.00000000	      0.01379432	      0.00936423	      0.00892127	      0.01161145	      0.00652697	      0.00971931	      0.00155056	      0.01154548	      0.00762259	      0.00776622	      0.01069054	      0.00951641	      0.00635708	      0.00811009
      0.19447989	      0.00000000	      0.00000000	      0.00000000	      0.00000000	      0.00000000	      0.01003449	      0.00521218	      0.01811184	      0.00000000	      0.00000000	      0.00000000	      0.00000000	      0.00000000	      0.00194586	      0.00180198	      0.00684345	      0.00684345	      0.00597014	      0.00597505	      0.00000000	      0.00000000	      0.00000000	      0.01379432	      0.00936423	      0.00892127	      0.01161145	      0.00652697	      0.00971931	      0.00155056	      0.01154548	      0.00762259	      0.00776622	      0.01069054	      0.00951641	      0.00635708	      0.00811009	      0.00000000	      0.00000000	      0.00000000	      0.00000000	      0.00000000	      0.01003449	      0.00521218	      0.01811184	      0.00000000	      0.00000000	      0.00000000	      0.00000000	      0.00000000	      0.00194586	      0.00180198	      0.00684345	      0.00684345	      0.00597014	      0.00597505	      0.00000000	      0.00000000	      0.00000000	      0.01379432	      0.00936423	      0.00892127	      0.01161145	      0.00652697	      0.00971931	      0.00155056	      0.01154548	      0.00762259	      0.00776622	      0.01069054	      0.00951641	      0.00635708	      0.00811009
      0.19742656	      0.00000000	      0.00000000	      0.00000000	      0.00000000	      0.00000000	      0.01003449	      0.00521218	      0.01811184	      0.00000000	      0.00000000	      0.00000000	      0.00000000	      0.00000000	      0.00194586	      0.00180198	      0.00684345	      0.00684345	      0.00597014	      0.00597505	      0.00000000	      0.00000000	      0.00000000	      0.01379432	      0.00936423	      0.00892127	      0.01161145	      0.00652697	      0.00971931	      0.00155056	      0.01154548	      0.00762259	      0.00776622	      0.01069054	      0.00951641	      0.00635708	      0.00811009	      0.00000000	      0.00000000	      0.00000000	      0.00000000	      0.00000000	      0.01003449	      0.00521218	      0.01811184	      0.00000000	      0.00000000	      0.00000000	      0.00000000	      0.00000000	      0.00194586	      0.00180198	      0.00684345	      0.00684345	      0.00597014	      0.00597505	      0.00000000	      0.00000000	      0.00000000	      0.01379432	      0.00936423	      0.00892127	      0.01161145	      0.00652697	      0.00971931	      0.00155056	      0.01154548	      0.00762259	      0.00776622	      0.01069054	      0.00951641	      0.00635708	      0.00811009
      0.20037322	      0.00000000	      0.00000000	      0.00000000	      0.00000000	      0.00000000	      0.01003449	      0.00521218	      0.01811184	      0.00000000	      0.00000000	      0.00000000	      0.00000000	      0.00000000	      0.00194586	      0.00180198	      0.00684345	      0.00684345	      0.00597014	      0.00597505	      0.00000000	      0.00000000	      0.00000000	      0.01379432	      0.00936423	      0.00892127	      0.01161145	      0.00652697	      0.00971931	      0.00155056	      0.01154548	      0.00762259	      0.00776622	      0.01069054	      0.00951641	      0.00635708	      0.00811009	      0.00000000	      0.00000000	      0.00000000	      0.00000000	      0.00000000	      0.01003449	      0.00521218	      0.01811184	      0.00000000	      0.00000000	      0.00000000	      0.00000000	      0.00000000	      0.00194586	      0.00180198	      0.00684345	      0.00684345	      0.00597014	      0.00597505	      0.00000000	      0.00000000	      0.00000000	      0.01379432	      0.00936423	      0.00892127	      0.01161145	      0.00652697	      0.00971931	      0.00155056	      0.01154548	      0.00762259	      0.00776622	      0.01069054	      0.00951641	      0.00635708	      0.00811009
      0.20331989	      0.00000000	      0.00000000	      0.00000000	      0.00000000	      0.00000000	      0.01003449	      0.00521218	      0.01811184	      0.00000000	      0.00000000	      0.00000000	      0.00000000	      0.00000000	      0.00194586	      0.00180198	      0.00684345	      0.00684345	      0.00597014	      0.00597505	      0.00000000	      0.00000000	      0.00000000	      0.01379432	      0.00936423	      0.00892127	      0.01161145	      0.00652697	      0.00971931	      0.00155056	      0.01154548	      0.00762259	      0.00776622	      0.01069054	      0.00951641	      0.00635708	      0.00811009	      0.00000000	      0.00000000	      0.00000000	      0.00000000	      0.00000000	      0.01003449	      0.00521218	      0.01811184	      0.00000000	      0.00000000	      0.00000000	      0.00000000	      0.00000000	      0.00194586	      0.00180198	      0.00684345	      0.00684345	      0.00597014	      0.00597505	      0.00000000	      0.00000000	      0.00000000	      0.01379432	      0.00936423	      0.00892127	      0.01161145	      0.00652697	      0.00971931	      0.00155056	      0.01154548	      0.00762259	      0.00776622	      0.01069054	      0.00951641	      0.00635708	      0.00811009
      0.20626655	      0.00000000	      0.00000000	      0.00000000	      0.00000000	      0.00000000	      0.01003449	      0.00521218	      0.01811184	      0.00000000	      0.00000000	      0.00000000	      0.00000000	      0.00000000	      0.00194586	      0.00180198	      0.00684345	      0.00684345	      0.00597014	      0.00597505	      0.00000000	      0.00000000	      0.00000000	      0.01379432	      0.00936423	      0.00892127	      0.01161145	      0.00652697	      0.00971931	      0.00155056	      0.01154548	      0.00762259	      0.00776622	      0.01069054	      0.00951641	      0.00635708	      0.00811009	      0.00000000	      0.00000000	      0.00000000	      0.00000000	      0.00000000	      0.01003449	      0.00521218	      0.01811184	      0.00000000	      0.00000000	      0.00000000	      0.00000000	      0.00000000	      0.00194586	      0.00180198	      0.00684345	      0.00684345	      0.00597014	      0.00597505	      0.00000000	      0.00000000	      0.00000000	      0.01379432	      0.00936423	      0.00892127	      0.01161145	      0.00652697	      0.00971931	      0.00155056	      0.01154548	      0.00762259	      0.00776622	      0.01069054	      0.00951641	      0.00635708	      0.00811009
      0.20921322	      0.00000000	      0.00000000	      0.00000000	      0.00000000	      0.00000000	      0.01003449	      0.00521218	      0.01811184	      0.00000000	      0.00000000	      0.00000000	      0.00000000	      0.00000000	      0.00194586	      0.00180198	      0.00684345	      0.00684345	      0.00597014	      0.00597505	      0.00000000	      0.00000000	      0.00000000	      0.01379432	      0.00936423	      0.00892127	      0.01161145	      0.00652697	      0.00971931	      0.00155056	      0.01154548	      0.00762259	      0.00776622	      0.01069054	      0.00951641	      0.00635708	      0.00811009	      0.00000000	      0.00000000	      0.00000000	      0.00000000	      0.00000000	      0.01003449	      0.00521218	      0.01811184	      0.00000000	      0.00000000	      0.00000000	      0.00000000	      0.00000000	      0.00194586	      0.00180198	      0.00684345	      0.00684345	      0.00597014	      0.00597505	      0.00000000	      0.00000000	      0.00000000	      0.01379432	      0.00936423	      0.00892127	      0.01161145	      0.00652697	      0.00971931	      0.00155056	      0.01154548	      0.00762259	      0.00776622	      0.01069054	      0.00951641	      0.00635708	      0.00811009
      0.21215988	      0.00000000	      0.00000000	      0.00000000	      0.00000000	      0.00000000	      0.01003449	      0.00521218	      0.01811184	      0.00000000	      0.00000000	      0.00000000	      0.00000000	      0.00000000	      0.00194586	      0.00180198	      0.00684345	      0.00684345	      0.00597014	      0.00597505	      0.00000000	      0.00000000	      0.00000000	      0.01379432	      0.00936423	      0.00892127	      0.01161145	      0.00652697	      0.00971931	      0.00155056	      0.01154548	      0.00762259	      0.00776622	      0.01069054	      0.00951641	      0.00635708	      0.00811009	      0.00000000	      0.00000000	      0.00000000	      0.00000000	      0.00000000	      0.01003449	      0.00521218	      0.01811184	      0.00000000	      0.00000000	      0.00000000	      0.00000000	      0.00000000	      0.00194586	      0.00180198	      0.00684345	      0.00684345	      0.00597014	      0.00597505	      0.00000000	      0.00000000	      0.00000000	      0.01379432	      0.00936423	      0.00892127	      0.01161145	      0.00652697	      0.00971931	      0.00155056	      0.01154548	      0.00762259	      0.00776622	      0.01069054	      0.00951641	      0.00635708	      0.00811009
      0.21510655	      0.00000000	      0.00000000	      0.00000000	      0.00000000	      0.00000000	      0.01003449	      0.00521218	      0.01811184	      0.00000000	      0.00000000	      0.00000000	      0.00000000	      0.00000000	      0.00194586	      0.00180198	      0.00684345	      0.00684345	      0.00597014	      0.00597505	      0.00000000	      0.00000000	      0.00000000	      0.01379432	      0.00936423	      0.00892127	      0.01161145	      0.00652697	      0.00971931	      0.00155056	      0.01154548	      0.00762259	      0.00776622	      0.01069054	      0.00951641	      0.00635708	      0.00811009	      0.00000000	      0.00000000	      0.00000000	      0.00000000	      0.00000000	      0.01003449	      0.00521218	      0.01811184	      0.00000000	      0.00000000	      0.00000000	      0.00000000	      0.00000000	      0.00194586	      0.00180198	      0.00684345	      0.00684345	      0.00597014	      0.00597505	      0.00000000	      0.00000000	      0.00000000	      0.01379432	      0.00936423	      0.00892127	      0.01161145	      0.00652697	      0.00971931	      0.00155056	      0.01154548	      0.00762259	      0.00776622	      0.01069054	      0.00951641	      0.00635708	      0.00811009
      0.21805321	      0.00000000	      0.00000000	      0.00000000	      0.00000000	      0.00000000	      0.01003449	      0.00521218	      0.01811184	      0.00000000	      0.00000000	      0.00000000	      0.00000000	      0.00000000	      0.00194586	      0.00180198	      0.00684345	      0.00684345	      0.00597014	      0.00597505	      0.00000000	      0.00000000	      0.00000000	      0.01379432	      0.00936423	      0.00892127	      0.01161145	      0.00652697	      0.00971931	      0.00155056	      0.01154548	      0.00762259	      0.00776622	      0.01069054	      0.00951641	      0.00635708	      0.00811009	      0.00000000	      0.00000000	      0.00000000	      0.00000000	      0.00000000	      0.01003449	      0.00521218	      0.01811184	      0.00000000	      0.00000000	      0.00000000	      0.00000000	      0.00000000	      0.00194586	      0.00180198	      0.00684345	      0.00684345	      0.00597014	      0.00597505	      0.00000000	      0.00000000	      0.00000000	      0.01379432	      0.00936423	      0.00892127	      0.01161145	      0.00652697	      0.00971931	      0.00155056	      0.01154548	      0.00762259	      0.00776622	      0.01069054	      0.00951641	      0.00635708	      0.00811009
      0.22099988	      0.00000000	      0.00000000	      0.00000000	      0.00000000	      0.00000000	      0.01003449	      0.00521218	      0.01811184	      0.00000000	      0.00000000	      0.00000000	      0.00000000	      0.00000000	      0.00194586	      0.00180198	      0.00684345	      0.00684345	      0.00597014	      0.00597505	      0.00000000	      0.00000000	      0.00000000	      0.01379432	      0.00936423	      0.00892127	      0.01161145	      0.00652697	      0.00971931	      0.00155056	      0.01154548	      0.00762259	      0.00776622	      0.01069054	      0.00951641	      0.00635708	      0.00811009	      0.00000000	      0.00000000	      0.00000000	      0.00000000	      0.00000000	      0.01003449	      0.00521218	      0.01811184	      0.00000000	      0.00000000	      0.00000000	      0.00000000	      0.00000000	      0.00194586	      0.00180198	      0.00684345	      0.00684345	      0.00597014	      0.00597505	      0.00000000	      0.00000000	      0.00000000	      0.01379432	      0.00936423	      0.00892127	      0.01161145	      0.00652697	      0.00971931	      0.00155056	      0.01154548	      0.00762259	      0.00776622	      0.01069054	      0.00951641	      0.00635708	      0.00811009
      0.22394654	      0.00000000	      0.00000000	      0.00000000	      0.00000000	      0.00000000	      0.01003449	      0.00521218	      0.01811184	      0.00000000	      0.00000000	      0.00000000	      0.00000000	      0.00000000	      0.00194586	      0.00180198	      0.00684345	      0.00684345	      0.00597014	      0.00597505	      0.00000000	      0.00000000	      0.00000000	      0.01379432	      0.00936423	      0.00892127	      0.01161145	      0.00652697	      0.00971931	      0.00155056	      0.01154548	      0.00762259	      0.00776622	      0.01069054	      0.00951641	      0.00635708	      0.00811009	      0.00000000	      0.00000000	      0.00000000	      0.00000000	      0.00000000	      0.01003449	      0.00521218	      0.01811184	      0.00000000	      0.00000000	      0.00000000	      0.00000000	      0.00000000	      0.00194586	      0.00180198	      0.00684345	      0.00684345	      0.00597014	      0.00597505	      0.00000000	      0.00000000	      0.00000000	      0.01379432	      0.00936423	      0.00892127	      0.01161145	      0.00652697	      0.00971931	      0.00155056	      0.01154548	      0.00762259	      0.00776622	      0.01069054	      0.00951641	      0.00635708	      0.00811009
      0.22689321	      0.00000000	      0.00000000	      0.00000000	      0.00000000	      0.00000000	      0.01003449	      0.00521218	      0.01811184	      0.00000000	      0.00000000	      0.00000000	      0.00000000	      0.00000000	      0.00194586	      0.00180198	      0.00684345	      0.00684345	      0.00597014	      0.00597505	      0.00000000	      0.00000000	      0.00000000	      0.01379432	      0.00936423	      0.00892127	      0.01161145	      0.00652697	      0.00971931	      0.00155056	      0.01154548	      0.00762259	      0.00776622	      0.01069054	      0.00951641	      0.00635708	      0.00811009	      0.00000000	      0.00000000	      0.00000000	      0.00000000	      0.00000000	      0.01003449	      0.00521218	      0.01811184	      0.00000000	      0.00000000	      0.00000000	      0.00000000	      0.00000000	      0.00194586	      0.00180198	      0.00684345	      0.00684345	      0.00597014	      0.00597505	      0.00000000	      0.00000000	      0.00000000	      0.01379432	      0.00936423	      0.00892127	      0.01161145	      0.00652697	      0.00971931	      0.00155056	      0.01154548	      0.00762259	      0.00776622	      0.01069054	      0.00951641	      0.00635708	      0.00811009
      0.22983987	      0.00000000	      0.00000000	      0.00000000	      0.00000000	      0.00000000	      0.01003449	      0.00521218	      0.01811184	      0.00000000	      0.00000000	      0.00000000	      0.00000000	      0.00000000	      0.00194586	      0.00180198	      0.00684345	      0.00684345	      0.00597014	      0.00597505	      0.00000000	      0.00000000	      0.00000000	      0.01379432	      0.00936423	      0.00892127	      0.01161145	      0.00652697	      0.00971931	      0.00155056	      0.01154548	      0.00762259	      0.00776622	      0.01069054	      0.00951641	      0.00635708	      0.00811009	      0.00000000	      0.00000000	      0.00000000	      0.00000000	      0.00000000	      0.01003449	      0.00521218	      0.01811184	      0.00000000	      0.00000000	      0.00000000	      0.00000000	      0.00000000	      0.00194586	      0.00180198	      0.00684345	      0.00684345	      0.00597014	      0.00597505	      0.00000000	      0.00000000	      0.00000000	      0.01379432	      0.00936423	      0.00892127	      0.01161145	      0.00652697	      0.00971931	      0.00155056	      0.01154548	      0.00762259	      0.00776622	      0.01069054	      0.00951641	      0.00635708	      0.00811009
      0.23278654	      0.00000000	      0.00000000	      0.00000000	      0.00000000	      0.00000000	      0.01003449	      0.00521218	      0.01811184	      0.00000000	      0.00000000	      0.00000000	      0.00000000	      0.00000000	      0.00194586	      0.00180198	      0.00684345	      0.00684345	      0.00597014	      0.00597505	      0.00000000	      0.00000000	      0.00000000	      0.01379432	      0.00936423	      0.00892127	      0.01161145	      0.00652697	      0.00971931	      0.00155056	      0.01154548	      0.00762259	      0.00776622	      0.01069054	      0.00951641	      0.00635708	      0.00811009	      0.00000000	      0.00000000	      0.00000000	      0.00000000	      0.00000000	      0.01003449	      0.00521218	      0.01811184	      0.00000000	      0.00000000	      0.00000000	      0.00000000	      0.00000000	      0.00194586	      0.00180198	      0.00684345	      0.00684345	      0.00597014	      0.00597505	      0.00000000	      0.00000000	      0.00000000	      0.01379432	      0.00936423	      0.00892127	      0.01161145	      0.00652697	      0.00971931	      0.00155056	      0.01154548	      0.00762259	      0.00776622	      0.01069054	      0.00951641	      0.00635708	      0.00811009
      0.23573320	      0.00000000	      0.00000000	      0.00000000	      0.00000000	      0.00000000	      0.01003449	      0.00521218	      0.01811184	      0.00000000	      0.00000000	      0.00000000	      0.00000000	      0.00000000	      0.00194586	      0.00180198	      0.00684345	      0.00684345	      0.00597014	      0.00597505	      0.00000000	      0.00000000	      0.00000000	      0.01379432	      0.00936423	      0.00892127	      0.01161145	      0.00652697	      0.00971931	      0.00155056	      0.01154548	      0.00762259	      0.00776622	      0.01069054	      0.00951641	      0.00635708	      0.00811009	      0.00000000	      0.00000000	      0.00000000	      0.00000000	      0.00000000	      0.01003449	      0.00521218	      0.01811184	      0.00000000	      0.00000000	      0.00000000	      0.00000000	      0.00000000	      0.00194586	      0.00180198	      0.00684345	      0.00684345	      0.00597014	      0.00597505	      0.00000000	      0.00000000	      0.00000000	      0.01379432	      0.00936423	      0.00892127	      0.01161145	      0.00652697	      0.00971931	      0.00155056	      0.01154548	      0.00762259	      0.00776622	      0.01069054	      0.00951641	      0.00635708	      0.00811009
      0.23867987	      0.00000000	      0.00000000	      0.00000000	      0.00000000	      0.00000000	      0.01003449	      0.00521218	      0.01811184	      0.00000000	      0.00000000	      0.00000000	      0.00000000	      0.00000000	      0.00194586	      0.00180198	      0.00684345	      0.00684345	      0.00597014	      0.00597505	      0.00000000	      0.00000000	      0.00000000	      0.01379432	      0.00936423	      0.00892127	      0.01161145	      0.00652697	      0.00971931	      0.00155056	      0.01154548	      0.00762259	      0.00776622	      0.01069054	      0.00951641	      0.00635708	      0.00811009	      0.00000000	      0.00000000	      0.00000000	      0.00000000	      0.00000000	      0.01003449	      0.00521218	      0.01811184	      0.00000000	      0.00000000	      0.00000000	      0.00000000	      0.00000000	      0.00194586	      0.00180198	      0.00684345	      0.00684345	      0.00597014	      0.00597505	      0.00000000	      0.00000000	      0.00000000	      0.01379432	      0.00936423	      0.00892127	      0.01161145	      0.00652697	      0.00971931	      0.00155056	      0.01154548	      0.00762259	      0.00776622	      0.01069054	      0.00951641	      0.00635708	      0.00811009
      0.24162653	      0.00000000	      0.00000000	      0.00000000	      0.00000000	      0.00000000	      0.01003449	      0.00521218	      0.01811184	      0.00000000	      0.00000000	      0.00000000	      0.00000000	      0.00000000	      0.00194586	      0.00180198	      0.00684345	      0.00684345	      0.00597014	      0.00597505	      0.00000000	      0.00000000	      0.00000000	      0.01379432	      0.00936423	      0.00892127	      0.01161145	      0.00652697	      0.00971931	      0.00155056	      0.01154548	      0.00762259	      0.00776622	      0.01069054	      0.00951641	      0.00635708	      0.00811009	      0.00000000	      0.00000000	      0.00000000	      0.00000000	      0.00000000	      0.01003449	      0.00521218	      0.01811184	      0.00000000	      0.00000000	      0.00000000	      0.00000000	      0.00000000	      0.00194586	      0.00180198	      0.00684345	      0.00684345	      0.00597014	      0.00597505	      0.00000000	      0.00000000	      0.00000000	      0.01379432	      0.00936423	      0.00892127	      0.01161145	      0.00652697	      0.00971931	      0.00155056	      0.01154548	      0.00762259	      0.00776622	      0.01069054	      0.00951641	      0.00635708	      0.00811009
      0.24457319	      0.00000000	      0.00000000	      0.00000000	      0.00000000	      0.00000000	      0.01003449	      0.00521218	      0.01811184	      0.00000000	      0.00000000	      0.00000000	      0.00000000	      0.00000000	      0.00194586	      0.00180198	      0.00684345	      0.00684345	      0.00597014	      0.00597505	      0.00000000	      0.00000000	      0.00000000	      0.01379432	      0.00936423	      0.00892127	      0.01161145	      0.00652697	      0.00971931	      0.00155056	      0.01154548	      0.00762259	      0.00776622	      0.01069054	      0.00951641	      0.00635708	      0.00811009	      0.00000000	      0.00000000	      0.00000000	      0.00000000	      0.00000000	      0.01003449	      0.00521218	      0.01811184	      0.00000000	      0.00000000	      0.00000000	      0.00000000	      0.00000000	      0.00194586	      0.00180198	      0.00684345	      0.00684345	      0.00597014	      0.00597505	      0.00000000	      0.00000000	      0.00000000	      0.01379432	      0.00936423	      0.00892127	      0.01161145	      0.00652697	      0.00971931	      0.00155056	      0.01154548	      0.00762259	      0.00776622	      0.01069054	      0.00951641	      0.00635708	      0.00811009
      0.24751986	      0.00000000	      0.00000000	      0.00000000	      0.00000000	      0.00000000	      0.01003449	      0.00521218	      0.01811184	      0.00000000	      0.00000000	      0.00000000	      0.00000000	      0.00000000	      0.00194586	      0.00180198	      0.00684345	      0.00684345	      0.00597014	      0.00597505	      0.00000000	      0.00000000	      0.00000000	      0.01379432	      0.00936423	      0.00892127	      0.01161145	      0.00652697	      0.00971931	      0.00155056	      0.01154548	      0.00762259	      0.00776622	      0.01069054	      0.00951641	      0.00635708	      0.00811009	      0.00000000	      0.00000000	      0.00000000	      0.00000000	      0.00000000	      0.01003449	      0.00521218	      0.01811184	      0.00000000	      0.00000000	      0.00000000	      0.00000000	      0.00000000	      0.00194586	      0.00180198	      0.00684345	      0.00684345	      0.00597014	      0.00597505	      0.00000000	      0.00000000	      0.00000000	      0.01379432	      0.00936423	      0.00892127	      0.01161145	      0.00652697	      0.00971931	      0.00155056	      0.01154548	      0.00762259	      0.00776622	      0.01069054	      0.00951641	      0.00635708	      0.00811009
      0.25046652	      0.00000000	      0.00000000	      0.00000000	      0.00000000	      0.00000000	      0.01003449	      0.00521218	      0.01811184	      0.00000000	      0.00000000	      0.00000000	      0.00000000	      0.00000000	      0.00194586	      0.00180198	      0.00684345	      0.00684345	      0.00597014	      0.00597505	      0.00000000	      0.00000000	      0.00000000	      0.01379432	      0.00936423	      0.00892127	      0.01161145	      0.00652697	      0.00971931	      0.00155056	      0.01154548	      0.00762259	      0.00776622	      0.01069054	      0.00951641	      0.00635708	      0.00811009	      0.00000000	      0.00000000	      0.00000000	      0.00000000	      0.00000000	      0.01003449	      0.00521218	      0.01811184	      0.00000000	      0.00000000	      0.00000000	      0.00000000	      0.00000000	      0.00194586	      0.00180198	      0.00684345	      0.00684345	      0.00597014	      0.00597505	      0.00000000	      0.00000000	      0.00000000	      0.01379432	      0.00936423	      0.00892127	      0.01161145	      0.00652697	      0.00971931	      0.00155056	      0.01154548	      0.00762259	      0.00776622	      0.01069054	      0.00951641	      0.00635708	      0.00811009
      0.25341319	      0.00000000	      0.00000000	      0.00000000	      0.00000000	      0.00000000	      0.01003449	      0.00521218	      0.01811184	      0.00000000	      0.00000000	      0.00000000	      0.00000000	      0.00000000	      0.00194586	      0.00180198	      0.00684345	      0.00684345	      0.00597014	      0.00597505	      0.00000000	      0.00000000	      0.00000000	      0.01379432	      0.00936423	      0.00892127	      0.01161145	      0.00652697	      0.00971931	      0.00155056	      0.01154548	      0.00762259	      0.00776622	      0.01069054	      0.00951641	      0.00635708	      0.00811009	      0.00000000	      0.00000000	      0.00000000	      0.00000000	      0.00000000	      0.01003449	      0.00521218	      0.01811184	      0.00000000	      0.00000000	      0.00000000	      0.00000000	      0.00000000	      0.00194586	      0.00180198	      0.00684345	      0.00684345	      0.00597014	      0.00597505	      0.00000000	      0.00000000	      0.00000000	      0.01379432	      0.00936423	      0.00892127	      0.01161145	      0.00652697	      0.00971931	      0.00155056	      0.01154548	      0.00762259	      0.00776622	      0.01069054	      0.00951641	      0.00635708	      0.00811009
      0.25635986	      0.00000000	      0.00000000	      0.00000000	      0.00000000	      0.00000000	      0.01003449	      0.00521218	      0.01811184	      0.00000000	      0.00000000	      0.00000000	      0.00000000	      0.00000000	      0.00194586	      0.00180198	      0.00684345	      0.00684345	      0.00597014	      0.00597505	      0.00000000	      0.00000000	      0.00000000	      0.01379432	      0.00936423	      0.00892127	      0.01161145	      0.00652697	      0.00971931	      0.00155056	      0.01154548	      0.00762259	      0.00776622	      0.01069054	      0.00951641	      0.00635708	      0.00811009	      0.00000000	      0.00000000	      0.00000000	      0.00000000	      0.00000000	      0.01003449	      0.00521218	      0.01811184	      0.00000000	      0.00000000	      0.00000000	      0.00000000	      0.00000000	      0.00194586	      0.00180198	      0.00684345	      0.00684345	      0.00597014	      0.00597505	      0.00000000	      0.00000000	      0.00000000	      0.01379432	      0.00936423	      0.00892127	      0.01161145	      0.00652697	      0.00971931	      0.00155056	      0.01154548	      0.00762259	      0.00776622	      0.01069054	      0.00951641	      0.00635708	      0.00811009
      0.25930652	      0.00000000	      0.00000000	      0.00000000	      0.00000000	      0.00000000	      0.01003449	      0.00521218	      0.01811184	      0.00000000	      0.00000000	      0.00000000	      0.00000000	      0.00000000	      0.00194586	      0.00180198	      0.00684345	      0.00684345	      0.00597014	      0.00597505	      0.00000000	      0.00000000	      0.00000000	      0.01379432	      0.00936423	      0.00892127	      0.01161145	      0.00652697	      0.00971931	      0.00155056	      0.01154548	      0.00762259	      0.00776622	      0.01069054	      0.00951641	      0.00635708	      0.00811009	      0.00000000	      0.00000000	      0.00000000	      0.00000000	      0.00000000	      0.01003449	      0.00521218	      0.01811184	      0.00000000	      0.00000000	      0.00000000	      0.00000000	      0.00000000	      0.00194586	      0.00180198	      0.00684345	      0.00684345	      0.00597014	      0.00597505	      0.00000000	      0.00000000	      0.00000000	      0.01379432	      0.00936423	      0.00892127	      0.01161145	      0.00652697	      0.00971931	      0.00155056	      0.01154548	      0.00762259	      0.00776622	      0.01069054	      0.00951641	      0.00635708	      0.00811009
      0.26225318	      0.00000000	      0.00000000	      0.00000000	      0.00000000	      0.00000000	      0.01003449	      0.00521218	      0.01811184	      0.00000000	      0.00000000	      0.00000000	      0.00000000	      0.00000000	      0.00194586	      0.00180198	      0.00684345	      0.00684345	      0.00597014	      0.00597505	      0.00000000	      0.00000000	      0.00000000	      0.01379432	      0.00936423	      0.00892127	      0.01161145	      0.00652697	      0.00971931	      0.00155056	      0.01154548	      0.00762259	      0.00776622	      0.01069054	      0.00951641	      0.00635708	      0.00811009	      0.00000000	      0.00000000	      0.00000000	      0.00000000	      0.00000000	      0.01003449	      0.00521218	      0.01811184	      0.00000000	      0.00000000	      0.00000000	      0.00000000	      0.00000000	      0.00194586	      0.00180198	      0.00684345	      0.00684345	      0.00597014	      0.00597505	      0.00000000	      0.00000000	      0.00000000	      0.01379432	      0.00936423	      0.00892127	      0.01161145	      0.00652697	      0.00971931	      0.00155056	      0.01154548	      0.00762259	      0.00776622	      0.01069054	      0.00951641	      0.00635708	      0.00811009
      0.26519985	      0.00000000	      0.00000000	      0.00000000	      0.00000000	      0.00000000	      0.01003449	      0.00521218	      0.01811184	      0.00000000	      0.00000000	      0.00000000	      0.00000000	      0.00000000	      0.00194586	      0.00180198	      0.00684345	      0.00684345	      0.00597014	      0.00597505	      0.00000000	      0.00000000	      0.00000000	      0.01379432	      0.00936423	      0.00892127	      0.01161145	      0.00652697	      0.00971931	      0.00155056	      0.01154548	      0.00762259	      0.00776622	      0.01069054	      0.00951641	      0.00635708	      0.00811009	      0.00000000	      0.00000000	      0.00000000	      0.00000000	      0.00000000	      0.01003449	      0.00521218	      0.01811184	      0.00000000	      0.00000000	      0.00000000	      0.00000000	      0.00000000	      0.00194586	      0.00180198	      0.00684345	      0.00684345	      0.00597014	      0.00597505	      0.00000000	      0.00000000	      0.00000000	      0.01379432	      0.00936423	      0.00892127	      0.01161145	      0.00652697	      0.00971931	      0.00155056	      0.01154548	      0.00762259	      0.00776622	      0.01069054	      0.00951641	      0.00635708	      0.00811009
      0.26814651	      0.00000000	      0.00000000	      0.00000000	      0.00000000	      0.00000000	      0.01003449	      0.00521218	      0.01811184	      0.00000000	      0.00000000	      0.00000000	      0.00000000	      0.00000000	      0.00194586	      0.00180198	      0.00684345	      0.00684345	      0.00597014	      0.00597505	      0.00000000	      0.00000000	      0.00000000	      0.01379432	      0.00936423	      0.00892127	      0.01161145	      0.00652697	      0.00971931	      0.00155056	      0.01154548	      0.00762259	      0.00776622	      0.01069054	      0.00951641	      0.00635708	      0.00811009	      0.00000000	      0.00000000	      0.00000000	      0.00000000	      0.00000000	      0.01003449	      0.00521218	      0.01811184	      0.00000000	      0.00000000	      0.00000000	      0.00000000	      0.00000000	      0.00194586	      0.00180198	      0.00684345	      0.00684345	      0.00597014	      0.00597505	      0.00000000	      0.00000000	      0.00000000	      0.01379432	      0.00936423	      0.00892127	      0.01161145	      0.00652697	      0.00971931	      0.00155056	      0.01154548	      0.00762259	      0.00776622	      0.01069054	      0.00951641	      0.00635708	      0.00811009
      0.27109318	      0.00000000	      0.00000000	      0.00000000	      0.00000000	      0.00000000	      0.01003449	      0.00521218	      0.01811184	      0.00000000	      0.00000000	      0.00000000	      0.00000000	      0.00000000	      0.00194586	      0.00180198	      0.00684345	      0.00684345	      0.00597014	      0.00597505	      0.00000000	      0.00000000	      0.00000000	      0.01379432	      0.00936423	      0.00892127	      0.01161145	      0.00652697	      0.00971931	      0.00155056	      0.01154548	      0.00762259	      0.00776622	      0.01069054	      0.00951641	      0.00635708	      0.00811009	      0.00000000	      0.00000000	      0.00000000	      0.00000000	      0.00000000	      0.01003449	      0.00521218	      0.01811184	      0.00000000	      0.00000000	      0.00000000	      0.00000000	      0.00000000	      0.00194586	      0.00180198	      0.00684345	      0.00684345	      0.00597014	      0.00597505	      0.00000000	      0.00000000	      0.00000000	      0.01379432	      0.00936423	      0.00892127	      0.01161145	      0.00652697	      0.00971931	      0.00155056	      0.01154548	      0.00762259	      0.00776622	      0.01069054	      0.00951641	      0.00635708	      0.00811009
      0.27403985	      0.00000000	      0.00000000	      0.00000000	      0.00000000	      0.00000000	      0.01003449	      0.00521218	      0.01811184	      0.00000000	      0.00000000	      0.00000000	      0.00000000	      0.00000000	      0.00194586	      0.00180198	      0.00684345	      0.00684345	      0.00597014	      0.00597505	      0.00000000	      0.00000000	      0.00000000	      0.01379432	      0.00936423	      0.00892127	      0.01161145	      0.00652697	      0.00971931	      0.00155056	      0.01154548	      0.00762259	      0.00776622	      0.01069054	      0.00951641	      0.00635708	      0.00811009	      0.00000000	      0.00000000	      0.00000000	      0.00000000	      0.00000000	      0.01003449	      0.00521218	      0.01811184	      0.00000000	      0.00000000	      0.00000000	      0.00000000	      0.00000000	      0.00194586	      0.00180198	      0.00684345	      0.00684345	      0.00597014	      0.00597505	      0.00000000	      0.00000000	      0.00000000	      0.01379432	      0.00936423	      0.00892127	      0.01161145	      0.00652697	      0.00971931	      0.00155056	      0.01154548	      0.00762259	      0.00776622	      0.01069054	      0.00951641	      0.00635708	      0.00811009
      0.27698651	      0.00000000	      0.00000000	      0.00000000	      0.00000000	      0.00000000	      0.01003449	      0.00521218	      0.01811184	      0.00000000	      0.00000000	      0.00000000	      0.00000000	      0.00000000	      0.00194586	      0.00180198	      0.00684345	      0.00684345	      0.00597014	      0.00597505	      0.00000000	      0.00000000	      0.00000000	      0.01379432	      0.00936423	      0.00892127	      0.01161145	      0.00652697	      0.00971931	      0.00155056	      0.01154548	      0.00762259	      0.00776622	      0.01069054	      0.00951641	      0.00635708	      0.00811009	      0.00000000	      0.00000000	      0.00000000	      0.00000000	      0.00000000	      0.01003449	      0.00521218	      0.01811184	      0.00000000	      0.00000000	      0.00000000	      0.00000000	      0.00000000	      0.00194586	      0.00180198	      0.00684345	      0.00684345	      0.00597014	      0.00597505	      0.00000000	      0.00000000	      0.00000000	      0.01379432	      0.00936423	      0.00892127	      0.01161145	      0.00652697	      0.00971931	      0.00155056	      0.01154548	      0.00762259	      0.00776622	      0.01069054	      0.00951641	      0.00635708	      0.00811009
      0.27993317	      0.00000000	      0.00000000	      0.00000000	      0.00000000	      0.00000000	      0.01003449	      0.00521218	      0.01811184	      0.00000000	      0.00000000	      0.00000000	      0.00000000	      0.00000000	      0.00194586	      0.00180198	      0.00684345	      0.00684345	      0.00597014	      0.00597505	      0.00000000	      0.00000000	      0.00000000	      0.01379432	      0.00936423	      0.00892127	      0.01161145	      0.00652697	      0.00971931	      0.00155056	      0.01154548	      0.00762259	      0.00776622	      0.01069054	      0.00951641	      0.00635708	      0.00811009	      0.00000000	      0.00000000	      0.00000000	      0.00000000	      0.00000000	      0.01003449	      0.00521218	      0.01811184	      0.00000000	      0.00000000	      0.00000000	      0.00000000	      0.00000000	      0.00194586	      0.00180198	      0.00684345	      0.00684345	      0.00597014	      0.00597505	      0.00000000	      0.00000000	      0.00000000	      0.01379432	      0.00936423	      0.00892127	      0.01161145	      0.00652697	      0.00971931	      0.00155056	      0.01154548	      0.00762259	      0.00776622	      0.01069054	      0.00951641	      0.00635708	      0.00811009
      0.28287984	      0.00000000	      0.00000000	      0.00000000	      0.00000000	      0.00000000	      0.01003449	      0.00521218	      0.01811184	      0.00000000	      0.00000000	      0.00000000	      0.00000000	      0.00000000	      0.00194586	      0.00180198	      0.00684345	      0.00684345	      0.00597014	      0.00597505	      0.00000000	      0.00000000	      0.00000000	      0.01379432	      0.00936423	      0.00892127	      0.01161145	      0.00652697	      0.00971931	      0.00155056	      0.01154548	      0.00762259	      0.00776622	      0.01069054	      0.00951641	      0.00635708	      0.00811009	      0.00000000	      0.00000000	      0.00000000	      0.00000000	      0.00000000	      0.01003449	      0.00521218	      0.01811184	      0.00000000	      0.00000000	      0.00000000	      0.00000000	      0.00000000	      0.00194586	      0.00180198	      0.00684345	      0.00684345	      0.00597014	      0.00597505	      0.00000000	      0.00000000	      0.00000000	      0.01379432	      0.00936423	      0.00892127	      0.01161145	      0.00652697	      0.00971931	      0.00155056	      0.01154548	      0.00762259	      0.00776622	      0.01069054	      0.00951641	      0.00635708	      0.00811009
      0.28582651	      0.00000000	      0.00000000	      0.00000000	      0.00000000	      0.00000000	      0.01003449	      0.00521218	      0.01811184	      0.00000000	      0.00000000	      0.00000000	      0.00000000	      0.00000000	      0.00194586	      0.00180198	      0.00684345	      0.00684345	      0.00597014	      0.00597505	      0.00000000	      0.00000000	      0.00000000	      0.01379432	      0.00936423	      0.00892127	      0.01161145	      0.00652697	      0.00971931	      0.00155056	      0.01154548	      0.00762259	      0.00776622	      0.01069054	      0.00951641	      0.00635708	      0.00811009	      0.00000000	      0.00000000	      0.00000000	      0.00000000	      0.00000000	      0.01003449	      0.00521218	      0.01811184	      0.00000000	      0.00000000	      0.00000000	      0.00000000	      0.00000000	      0.00194586	      0.00180198	      0.00684345	      0.00684345	      0.00597014	      0.00597505	      0.00000000	      0.00000000	      0.00000000	      0.01379432	      0.00936423	      0.00892127	      0.01161145	      0.00652697	      0.00971931	      0.00155056	      0.01154548	      0.00762259	      0.00776622	      0.01069054	      0.00951641	      0.00635708	      0.00811009
      0.28877317	      0.00000000	      0.00000000	      0.00000000	      0.00000000	      0.00000000	      0.01003449	      0.00521218	      0.01811184	      0.00000000	      0.00000000	      0.00000000	      0.00000000	      0.00000000	      0.00194586	      0.00180198	      0.00684345	      0.00684345	      0.00597014	      0.00597505	      0.00000000	      0.00000000	      0.00000000	      0.01379432	      0.00936423	      0.00892127	      0.01161145	      0.00652697	      0.00971931	      0.00155056	      0.01154548	      0.00762259	      0.00776622	      0.01069054	      0.00951641	      0.00635708	      0.00811009	      0.00000000	      0.00000000	      0.00000000	      0.00000000	      0.00000000	      0.01003449	      0.00521218	      0.01811184	      0.00000000	      0.00000000	      0.00000000	      0.00000000	      0.00000000	      0.00194586	      0.00180198	      0.00684345	      0.00684345	      0.00597014	      0.00597505	      0.00000000	      0.00000000	      0.00000000	      0.01379432	      0.00936423	      0.00892127	      0.01161145	      0.00652697	      0.00971931	      0.00155056	      0.01154548	      0.00762259	      0.00776622	      0.01069054	      0.00951641	      0.00635708	      0.00811009
      0.29171983	      0.00000000	      0.00000000	      0.00000000	      0.00000000	      0.00000000	      0.01003449	      0.00521218	      0.01811184	      0.00000000	      0.00000000	      0.00000000	      0.00000000	      0.00000000	      0.00194586	      0.00180198	      0.00684345	      0.00684345	      0.00597014	      0.00597505	      0.00000000	      0.00000000	      0.00000000	      0.01379432	      0.00936423	      0.00892127	      0.01161145	      0.00652697	      0.00971931	      0.00155056	      0.01154548	      0.00762259	      0.00776622	      0.01069054	      0.00951641	      0.00635708	      0.00811009	      0.00000000	      0.00000000	      0.00000000	      0.00000000	      0.00000000	      0.01003449	      0.00521218	      0.01811184	      0.00000000	      0.00000000	      0.00000000	      0.00000000	      0.00000000	      0.00194586	      0.00180198	      0.00684345	      0.00684345	      0.00597014	      0.00597505	      0.00000000	      0.00000000	      0.00000000	      0.01379432	      0.00936423	      0.00892127	      0.01161145	      0.00652697	      0.00971931	      0.00155056	      0.01154548	      0.00762259	      0.00776622	      0.01069054	      0.00951641	      0.00635708	      0.00811009
      0.29466650	      0.00000000	      0.00000000	      0.00000000	      0.00000000	      0.00000000	      0.01003449	      0.00521218	      0.01811184	      0.00000000	      0.00000000	      0.00000000	      0.00000000	      0.00000000	      0.00194586	      0.00180198	      0.00684345	      0.00684345	      0.00597014	      0.00597505	      0.00000000	      0.00000000	      0.00000000	      0.01379432	      0.00936423	      0.00892127	      0.01161145	      0.00652697	      0.00971931	      0.00155056	      0.01154548	      0.00762259	      0.00776622	      0.01069054	      0.00951641	      0.00635708	      0.00811009	      0.00000000	      0.00000000	      0.00000000	      0.00000000	      0.00000000	      0.01003449	      0.00521218	      0.01811184	      0.00000000	      0.00000000	      0.00000000	      0.00000000	      0.00000000	      0.00194586	      0.00180198	      0.00684345	      0.00684345	      0.00597014	      0.00597505	      0.00000000	      0.00000000	      0.00000000	      0.01379432	      0.00936423	      0.00892127	      0.01161145	      0.00652697	      0.00971931	      0.00155056	      0.01154548	      0.00762259	      0.00776622	      0.01069054	      0.00951641	      0.00635708	      0.00811009
      0.29761317	      0.00000000	      0.00000000	      0.00000000	      0.00000000	      0.00000000	      0.01003449	      0.00521218	      0.01811184	      0.00000000	      0.00000000	      0.00000000	      0.00000000	      0.00000000	      0.00194586	      0.00180198	      0.00684345	      0.00684345	      0.00597014	      0.00597505	      0.00000000	      0.00000000	      0.00000000	      0.01379432	      0.00936423	      0.00892127	      0.01161145	      0.00652697	      0.00971931	      0.00155056	      0.01154548	      0.00762259	      0.00776622	      0.01069054	      0.00951641	      0.00635708	      0.00811009	      0.00000000	      0.00000000	      0.00000000	      0.00000000	      0.00000000	      0.01003449	      0.00521218	      0.01811184	      0.00000000	      0.00000000	      0.00000000	      0.00000000	      0.00000000	      0.00194586	      0.00180198	      0.00684345	      0.00684345	      0.00597014	      0.00597505	      0.00000000	      0.00000000	      0.00000000	      0.01379432	      0.00936423	      0.00892127	      0.01161145	      0.00652697	      0.00971931	      0.00155056	      0.01154548	      0.00762259	      0.00776622	      0.01069054	      0.00951641	      0.00635708	      0.00811009
      0.30055983	      0.00000000	      0.00000000	      0.00000000	      0.00000000	      0.00000000	      0.01003449	      0.00521218	      0.01811184	      0.00000000	      0.00000000	      0.00000000	      0.00000000	      0.00000000	      0.00194586	      0.00180198	      0.00684345	      0.00684345	      0.00597014	      0.00597505	      0.00000000	      0.00000000	      0.00000000	      0.01379432	      0.00936423	      0.00892127	      0.01161145	      0.00652697	      0.00971931	      0.00155056	      0.01154548	      0.00762259	      0.00776622	      0.01069054	      0.00951641	      0.00635708	      0.00811009	      0.00000000	      0.00000000	      0.00000000	      0.00000000	      0.00000000	      0.01003449	      0.00521218	      0.01811184	      0.00000000	      0.00000000	      0.00000000	      0.00000000	      0.00000000	      0.00194586	      0.00180198	      0.00684345	      0.00684345	      0.00597014	      0.00597505	      0.00000000	      0.00000000	      0.00000000	      0.01379432	      0.00936423	      0.00892127	      0.01161145	      0.00652697	      0.00971931	      0.00155056	      0.01154548	      0.00762259	      0.00776622	      0.01069054	      0.00951641	      0.00635708	      0.00811009
      0.30350649	      0.00000000	      0.00000000	      0.00000000	      0.00000000	      0.00000000	      0.01003449	      0.00521218	      0.01811184	      0.00000000	      0.00000000	      0.00000000	      0.00000000	      0.00000000	      0.00194586	      0.00180198	      0.00684345	      0.00684345	      0.00597014	      0.00597505	      0.00000000	      0.00000000	      0.00000000	      0.01379432	      0.00936423	      0.00892127	      0.01161145	      0.00652697	      0.00971931	      0.00155056	      0.01154548	      0.00762259	      0.00776622	      0.01069054	      0.00951641	      0.00635708	      0.00811009	      0.00000000	      0.00000000	      0.00000000	      0.00000000	      0.00000000	      0.01003449	      0.00521218	      0.01811184	      0.00000000	      0.00000000	      0.00000000	      0.00000000	      0.00000000	      0.00194586	      0.00180198	      0.00684345	      0.00684345	      0.00597014	      0.00597505	      0.00000000	      0.00000000	      0.00000000	      0.01379432	      0.00936423	      0.00892127	      0.01161145	      0.00652697	      0.00971931	      0.00155056	      0.01154548	      0.00762259	      0.00776622	      0.01069054	      0.00951641	      0.00635708	      0.00811009
      0.30645316	      0.00000000	      0.00000000	      0.00000000	      0.00000000	      0.00000000	      0.01003449	      0.00521218	      0.01811184	      0.00000000	      0.00000000	      0.00000000	      0.00000000	      0.00000000	      0.00194586	      0.00180198	      0.00684345	      0.00684345	      0.00597014	      0.00597505	      0.00000000	      0.00000000	      0.00000000	      0.01379432	      0.00936423	      0.00892127	      0.01161145	      0.00652697	      0.00971931	      0.00155056	      0.01154548	      0.00762259	      0.00776622	      0.01069054	      0.00951641	      0.00635708	      0.00811009	      0.00000000	      0.00000000	      0.00000000	      0.00000000	      0.00000000	      0.01003449	      0.00521218	      0.01811184	      0.00000000	      0.00000000	      0.00000000	      0.00000000	      0.00000000	      0.00194586	      0.00180198	      0.00684345	      0.00684345	      0.00597014	      0.00597505	      0.00000000	      0.00000000	      0.00000000	      0.01379432	      0.00936423	      0.00892127	      0.01161145	      0.00652697	      0.00971931	      0.00155056	      0.01154548	      0.00762259	      0.00776622	      0.01069054	      0.00951641	      0.00635708	      0.00811009
      0.30939983	      0.00000000	      0.00000000	      0.00000000	      0.00000000	      0.00000000	      0.01003449	      0.00521218	      0.01811184	      0.00000000	      0.00000000	      0.00000000	      0.00000000	      0.00000000	      0.00194586	      0.00180198	      0.00684345	      0.00684345	      0.00597014	      0.00597505	      0.00000000	      0.00000000	      0.00000000	      0.01379432	      0.00936423	      0.00892127	      0.01161145	      0.00652697	      0.00971931	      0.00155056	      0.01154548	      0.00762259	      0.00776622	      0.01069054	      0.00951641	      0.00635708	      0.00811009	      0.00000000	      0.00000000	      0.00000000	      0.00000000	      0.00000000	      0.01003449	      0.00521218	      0.01811184	      0.00000000	      0.00000000	      0.00000000	      0.00000000	      0.00000000	      0.00194586	      0.00180198	      0.00684345	      0.00684345	      0.00597014	      0.00597505	      0.00000000	      0.00000000	      0.00000000	      0.01379432	      0.00936423	      0.00892127	      0.01161145	      0.00652697	      0.00971931	      0.00155056	      0.01154548	      0.00762259	      0.00776622	      0.01069054	      0.00951641	      0.00635708	      0.00811009
      0.31234649	      0.00000000	      0.00000000	      0.00000000	      0.00000000	      0.00000000	      0.01003449	      0.00521218	      0.01811184	      0.00000000	      0.00000000	      0.00000000	      0.00000000	      0.00000000	      0.00194586	      0.00180198	      0.00684345	      0.00684345	      0.00597014	      0.00597505	      0.00000000	      0.00000000	      0.00000000	      0.01379432	      0.00936423	      0.00892127	      0.01161145	      0.00652697	      0.00971931	      0.00155056	      0.01154548	      0.00762259	      0.00776622	      0.01069054	      0.00951641	      0.00635708	      0.00811009	      0.00000000	      0.00000000	      0.00000000	      0.00000000	      0.00000000	      0.01003449	      0.00521218	      0.01811184	      0.00000000	      0.00000000	      0.00000000	      0.00000000	      0.00000000	      0.00194586	      0.00180198	      0.00684345	      0.00684345	      0.00597014	      0.00597505	      0.00000000	      0.00000000	      0.00000000	      0.01379432	      0.00936423	      0.00892127	      0.01161145	      0.00652697	      0.00971931	      0.00155056	      0.01154548	      0.00762259	      0.00776622	      0.01069054	      0.00951641	      0.00635708	      0.00811009
      0.31529315	      0.00000000	      0.00000000	      0.00000000	      0.00000000	      0.00000000	      0.01003449	      0.00521218	      0.01811184	      0.00000000	      0.00000000	      0.00000000	      0.00000000	      0.00000000	      0.00194586	      0.00180198	      0.00684345	      0.00684345	      0.00597014	      0.00597505	      0.00000000	      0.00000000	      0.00000000	      0.01379432	      0.00936423	      0.00892127	      0.01161145	      0.00652697	      0.00971931	      0.00155056	      0.01154548	      0.00762259	      0.00776622	      0.01069054	      0.00951641	      0.00635708	      0.00811009	      0.00000000	      0.00000000	      0.00000000	      0.00000000	      0.00000000	      0.01003449	      0.00521218	      0.01811184	      0.00000000	      0.00000000	      0.00000000	      0.00000000	      0.00000000	      0.00194586	      0.00180198	      0.00684345	      0.00684345	      0.00597014	      0.00597505	      0.00000000	      0.00000000	      0.00000000	      0.01379432	      0.00936423	      0.00892127	      0.01161145	      0.00652697	      0.00971931	      0.00155056	      0.01154548	      0.00762259	      0.00776622	      0.01069054	      0.00951641	      0.00635708	      0.00811009
      0.31823982	      0.00000000	      0.00000000	      0.00000000	      0.00000000	      0.00000000	      0.01003449	      0.00521218	      0.01811184	      0.00000000	      0.00000000	      0.00000000	      0.00000000	      0.00000000	      0.00194586	      0.00180198	      0.00684345	      0.00684345	      0.00597014	      0.00597505	      0.00000000	      0.00000000	      0.00000000	      0.01379432	      0.00936423	      0.00892127	      0.01161145	      0.00652697	      0.00971931	      0.00155056	      0.01154548	      0.00762259	      0.00776622	      0.01069054	      0.00951641	      0.00635708	      0.00811009	      0.00000000	      0.00000000	      0.00000000	      0.00000000	      0.00000000	      0.01003449	      0.00521218	      0.01811184	      0.00000000	      0.00000000	      0.00000000	      0.00000000	      0.00000000	      0.00194586	      0.00180198	      0.00684345	      0.00684345	      0.00597014	      0.00597505	      0.00000000	      0.00000000	      0.00000000	      0.01379432	      0.00936423	      0.00892127	      0.01161145	      0.00652697	      0.00971931	      0.00155056	      0.01154548	      0.00762259	      0.00776622	      0.01069054	      0.00951641	      0.00635708	      0.00811009
      0.32118648	      0.00000000	      0.00000000	      0.00000000	      0.00000000	      0.00000000	      0.01003449	      0.00521218	      0.01811184	      0.00000000	      0.00000000	      0.00000000	      0.00000000	      0.00000000	      0.00194586	      0.00180198	      0.00684345	      0.00684345	      0.00597014	      0.00597505	      0.00000000	      0.00000000	      0.00000000	      0.01379432	      0.00936423	      0.00892127	      0.01161145	      0.00652697	      0.00971931	      0.00155056	      0.01154548	      0.00762259	      0.00776622	      0.01069054	      0.00951641	      0.00635708	      0.00811009	      0.00000000	      0.00000000	      0.00000000	      0.00000000	      0.00000000	      0.01003449	      0.00521218	      0.01811184	      0.00000000	      0.00000000	      0.00000000	      0.00000000	      0.00000000	      0.00194586	      0.00180198	      0.00684345	      0.00684345	      0.00597014	      0.00597505	      0.00000000	      0.00000000	      0.00000000	      0.01379432	      0.00936423	      0.00892127	      0.01161145	      0.00652697	      0.00971931	      0.00155056	      0.01154548	      0.00762259	      0.00776622	      0.01069054	      0.00951641	      0.00635708	      0.00811009
      0.32413315	      0.00000000	      0.00000000	      0.00000000	      0.00000000	      0.00000000	      0.01003449	      0.00521218	      0.01811184	      0.00000000	      0.00000000	      0.00000000	      0.00000000	      0.00000000	      0.00194586	      0.00180198	      0.00684345	      0.00684345	      0.00597014	      0.00597505	      0.00000000	      0.00000000	      0.00000000	      0.01379432	      0.00936423	      0.00892127	      0.01161145	      0.00652697	      0.00971931	      0.00155056	      0.01154548	      0.00762259	      0.00776622	      0.01069054	      0.00951641	      0.00635708	      0.00811009	      0.00000000	      0.00000000	      0.00000000	      0.00000000	      0.00000000	      0.01003449	      0.00521218	      0.01811184	      0.00000000	      0.00000000	      0.00000000	      0.00000000	      0.00000000	      0.00194586	      0.00180198	      0.00684345	      0.00684345	      0.00597014	      0.00597505	      0.00000000	      0.00000000	      0.00000000	      0.01379432	      0.00936423	      0.00892127	      0.01161145	      0.00652697	      0.00971931	      0.00155056	      0.01154548	      0.00762259	      0.00776622	      0.01069054	      0.00951641	      0.00635708	      0.00811009
      0.32707982	      0.00000000	      0.00000000	      0.00000000	      0.00000000	      0.00000000	      0.01003449	      0.00521218	      0.01811184	      0.00000000	      0.00000000	      0.00000000	      0.00000000	      0.00000000	      0.00194586	      0.00180198	      0.00684345	      0.00684345	      0.00597014	      0.00597505	      0.00000000	      0.00000000	      0.00000000	      0.01379432	      0.00936423	      0.00892127	      0.01161145	      0.00652697	      0.00971931	      0.00155056	      0.01154548	      0.00762259	      0.00776622	      0.01069054	      0.00951641	      0.00635708	      0.00811009	      0.00000000	      0.00000000	      0.00000000	      0.00000000	      0.00000000	      0.01003449	      0.00521218	      0.01811184	      0.00000000	      0.00000000	      0.00000000	      0.00000000	      0.00000000	      0.00194586	      0.00180198	      0.00684345	      0.00684345	      0.00597014	      0.00597505	      0.00000000	      0.00000000	      0.00000000	      0.01379432	      0.00936423	      0.00892127	      0.01161145	      0.00652697	      0.00971931	      0.00155056	      0.01154548	      0.00762259	      0.00776622	      0.01069054	      0.00951641	      0.00635708	      0.00811009
      0.33002648	      0.00000000	      0.00000000	      0.00000000	      0.00000000	      0.00000000	      0.01003449	      0.00521218	      0.01811184	      0.00000000	      0.00000000	      0.00000000	      0.00000000	      0.00000000	      0.00194586	      0.00180198	      0.00684345	      0.00684345	      0.00597014	      0.00597505	      0.00000000	      0.00000000	      0.00000000	      0.01379432	      0.00936423	      0.00892127	      0.01161145	      0.00652697	      0.00971931	      0.00155056	      0.01154548	      0.00762259	      0.00776622	      0.01069054	      0.00951641	      0.00635708	      0.00811009	      0.00000000	      0.00000000	      0.00000000	      0.00000000	      0.00000000	      0.01003449	      0.00521218	      0.01811184	      0.00000000	      0.00000000	      0.00000000	      0.00000000	      0.00000000	      0.00194586	      0.00180198	      0.00684345	      0.00684345	      0.00597014	      0.00597505	      0.00000000	      0.00000000	      0.00000000	      0.01379432	      0.00936423	      0.00892127	      0.01161145	      0.00652697	      0.00971931	      0.00155056	      0.01154548	      0.00762259	      0.00776622	      0.01069054	      0.00951641	      0.00635708	      0.00811009
      0.33297314	      0.00000000	      0.00000000	      0.00000000	      0.00000000	      0.00000000	      0.01003449	      0.00521218	      0.01811184	      0.00000000	      0.00000000	      0.00000000	      0.00000000	      0.00000000	      0.00194586	      0.00180198	      0.00684345	      0.00684345	      0.00597014	      0.00597505	      0.00000000	      0.00000000	      0.00000000	      0.01379432	      0.00936423	      0.00892127	      0.01161145	      0.00652697	      0.00971931	      0.00155056	      0.01154548	      0.00762259	      0.00776622	      0.01069054	      0.00951641	      0.00635708	      0.00811009	      0.00000000	      0.00000000	      0.00000000	      0.00000000	      0.00000000	      0.01003449	      0.00521218	      0.01811184	      0.00000000	      0.00000000	      0.00000000	      0.00000000	      0.00000000	      0.00194586	      0.00180198	      0.00684345	      0.00684345	      0.00597014	      0.00597505	      0.00000000	      0.00000000	      0.00000000	      0.01379432	      0.00936423	      0.00892127	      0.01161145	      0.00652697	      0.00971931	      0.00155056	      0.01154548	      0.00762259	      0.00776622	      0.01069054	      0.00951641	      0.00635708	      0.00811009
      0.33591981	      0.00000000	      0.00000000	      0.00000000	      0.00000000	      0.00000000	      0.01003449	      0.00521218	      0.01811184	      0.00000000	      0.00000000	      0.00000000	      0.00000000	      0.00000000	      0.00194586	      0.00180198	      0.00684345	      0.00684345	      0.00597014	      0.00597505	      0.00000000	      0.00000000	      0.00000000	      0.01379432	      0.00936423	      0.00892127	      0.01161145	      0.00652697	      0.00971931	      0.00155056	      0.01154548	      0.00762259	      0.00776622	      0.01069054	      0.00951641	      0.00635708	      0.00811009	      0.00000000	      0.00000000	      0.00000000	      0.00000000	      0.00000000	      0.01003449	      0.00521218	      0.01811184	      0.00000000	      0.00000000	      0.00000000	      0.00000000	      0.00000000	      0.00194586	      0.00180198	      0.00684345	      0.00684345	      0.00597014	      0.00597505	      0.00000000	      0.00000000	      0.00000000	      0.01379432	      0.00936423	      0.00892127	      0.01161145	      0.00652697	      0.00971931	      0.00155056	      0.01154548	      0.00762259	      0.00776622	      0.01069054	      0.00951641	      0.00635708	      0.00811009
      0.33886648	      0.00000000	      0.00000000	      0.00000000	      0.00000000	      0.00000000	      0.01003449	      0.00521218	      0.01811184	      0.00000000	      0.00000000	      0.00000000	      0.00000000	      0.00000000	      0.00194586	      0.00180198	      0.00684345	      0.00684345	      0.00597014	      0.00597505	      0.00000000	      0.00000000	      0.00000000	      0.01379432	      0.00936423	      0.00892127	      0.01161145	      0.00652697	      0.00971931	      0.00155056	      0.01154548	      0.00762259	      0.00776622	      0.01069054	      0.00951641	      0.00635708	      0.00811009	      0.00000000	      0.00000000	      0.00000000	      0.00000000	      0.00000000	      0.01003449	      0.00521218	      0.01811184	      0.00000000	      0.00000000	      0.00000000	      0.00000000	      0.00000000	      0.00194586	      0.00180198	      0.00684345	      0.00684345	      0.00597014	      0.00597505	      0.00000000	      0.00000000	      0.00000000	      0.01379432	      0.00936423	      0.00892127	      0.01161145	      0.00652697	      0.00971931	      0.00155056	      0.01154548	      0.00762259	      0.00776622	      0.01069054	      0.00951641	      0.00635708	      0.00811009
      0.34181314	      0.00000000	      0.00000000	      0.00000000	      0.00000000	      0.00000000	      0.01003449	      0.00521218	      0.01811184	      0.00000000	      0.00000000	      0.00000000	      0.00000000	      0.00000000	      0.00194586	      0.00180198	      0.00684345	      0.00684345	      0.00597014	      0.00597505	      0.00000000	      0.00000000	      0.00000000	      0.01379432	      0.00936423	      0.00892127	      0.01161145	      0.00652697	      0.00971931	      0.00155056	      0.01154548	      0.00762259	      0.00776622	      0.01069054	      0.00951641	      0.00635708	      0.00811009	      0.00000000	      0.00000000	      0.00000000	      0.00000000	      0.00000000	      0.01003449	      0.00521218	      0.01811184	      0.00000000	      0.00000000	      0.00000000	      0.00000000	      0.00000000	      0.00194586	      0.00180198	      0.00684345	      0.00684345	      0.00597014	      0.00597505	      0.00000000	      0.00000000	      0.00000000	      0.01379432	      0.00936423	      0.00892127	      0.01161145	      0.00652697	      0.00971931	      0.00155056	      0.01154548	      0.00762259	      0.00776622	      0.01069054	      0.00951641	      0.00635708	      0.00811009
      0.34475980	      0.00000000	      0.00000000	      0.00000000	      0.00000000	      0.00000000	      0.01003449	      0.00521218	      0.01811184	      0.00000000	      0.00000000	      0.00000000	      0.00000000	      0.00000000	      0.00194586	      0.00180198	      0.00684345	      0.00684345	      0.00597014	      0.00597505	      0.00000000	      0.00000000	      0.00000000	      0.01379432	      0.00936423	      0.00892127	      0.01161145	      0.00652697	      0.00971931	      0.00155056	      0.01154548	      0.00762259	      0.00776622	      0.01069054	      0.00951641	      0.00635708	      0.00811009	      0.00000000	      0.00000000	      0.00000000	      0.00000000	      0.00000000	      0.01003449	      0.00521218	      0.01811184	      0.00000000	      0.00000000	      0.00000000	      0.00000000	      0.00000000	      0.00194586	      0.00180198	      0.00684345	      0.00684345	      0.00597014	      0.00597505	      0.00000000	      0.00000000	      0.00000000	      0.01379432	      0.00936423	      0.00892127	      0.01161145	      0.00652697	      0.00971931	      0.00155056	      0.01154548	      0.00762259	      0.00776622	      0.01069054	      0.00951641	      0.00635708	      0.00811009
      0.34770647	      0.00000000	      0.00000000	      0.00000000	      0.00000000	      0.00000000	      0.01003449	      0.00521218	      0.01811184	      0.00000000	      0.00000000	      0.00000000	      0.00000000	      0.00000000	      0.00194586	      0.00180198	      0.00684345	      0.00684345	      0.00597014	      0.00597505	      0.00000000	      0.00000000	      0.00000000	      0.01379432	      0.00936423	      0.00892127	      0.01161145	      0.00652697	      0.00971931	      0.00155056	      0.01154548	      0.00762259	      0.00776622	      0.01069054	      0.00951641	      0.00635708	      0.00811009	      0.00000000	      0.00000000	      0.00000000	      0.00000000	      0.00000000	      0.01003449	      0.00521218	      0.01811184	      0.00000000	      0.00000000	      0.00000000	      0.00000000	      0.00000000	      0.00194586	      0.00180198	      0.00684345	      0.00684345	      0.00597014	      0.00597505	      0.00000000	      0.00000000	      0.00000000	      0.01379432	      0.00936423	      0.00892127	      0.01161145	      0.00652697	      0.00971931	      0.00155056	      0.01154548	      0.00762259	      0.00776622	      0.01069054	      0.00951641	      0.00635708	      0.00811009
      0.35065314	      0.00000000	      0.00000000	      0.00000000	      0.00000000	      0.00000000	      0.01003449	      0.00521218	      0.01811184	      0.00000000	      0.00000000	      0.00000000	      0.00000000	      0.00000000	      0.00194586	      0.00180198	      0.00684345	      0.00684345	      0.00597014	      0.00597505	      0.00000000	      0.00000000	      0.00000000	      0.01379432	      0.00936423	      0.00892127	      0.01161145	      0.00652697	      0.00971931	      0.00155056	      0.01154548	      0.00762259	      0.00776622	      0.01069054	      0.00951641	      0.00635708	      0.00811009	      0.00000000	      0.00000000	      0.00000000	      0.00000000	      0.00000000	      0.01003449	      0.00521218	      0.01811184	      0.00000000	      0.00000000	      0.00000000	      0.00000000	      0.00000000	      0.00194586	      0.00180198	      0.00684345	      0.00684345	      0.00597014	      0.00597505	      0.00000000	      0.00000000	      0.00000000	      0.01379432	      0.00936423	      0.00892127	      0.01161145	      0.00652697	      0.00971931	      0.00155056	      0.01154548	      0.00762259	      0.00776622	      0.01069054	      0.00951641	      0.00635708	      0.00811009
      0.35359980	      0.00000000	      0.00000000	      0.00000000	      0.00000000	      0.00000000	      0.01003449	      0.00521218	      0.01811184	      0.00000000	      0.00000000	      0.00000000	      0.00000000	      0.00000000	      0.00194586	      0.00180198	      0.00684345	      0.00684345	      0.00597014	      0.00597505	      0.00000000	      0.00000000	      0.00000000	      0.01379432	      0.00936423	      0.00892127	      0.01161145	      0.00652697	      0.00971931	      0.00155056	      0.01154548	      0.00762259	      0.00776622	      0.01069054	      0.00951641	      0.00635708	      0.00811009	      0.00000000	      0.00000000	      0.00000000	      0.00000000	      0.00000000	      0.01003449	      0.00521218	      0.01811184	      0.00000000	      0.00000000	      0.00000000	      0.00000000	      0.00000000	      0.00194586	      0.00180198	      0.00684345	      0.00684345	      0.00597014	      0.00597505	      0.00000000	      0.00000000	      0.00000000	      0.01379432	      0.00936423	      0.00892127	      0.01161145	      0.00652697	      0.00971931	      0.00155056	      0.01154548	      0.00762259	      0.00776622	      0.01069054	      0.00951641	      0.00635708	      0.00811009
      0.35654646	      0.00000000	      0.00000000	      0.00000000	      0.00000000	      0.00000000	      0.01003449	      0.00521218	      0.01811184	      0.00000000	      0.00000000	      0.00000000	      0.00000000	      0.00000000	      0.00194586	      0.00180198	      0.00684345	      0.00684345	      0.00597014	      0.00597505	      0.00000000	      0.00000000	      0.00000000	      0.01379432	      0.00936423	      0.00892127	      0.01161145	      0.00652697	      0.00971931	      0.00155056	      0.01154548	      0.00762259	      0.00776622	      0.01069054	      0.00951641	      0.00635708	      0.00811009	      0.00000000	      0.00000000	      0.00000000	      0.00000000	      0.00000000	      0.01003449	      0.00521218	      0.01811184	      0.00000000	      0.00000000	      0.00000000	      0.00000000	      0.00000000	      0.00194586	      0.00180198	      0.00684345	      0.00684345	      0.00597014	      0.00597505	      0.00000000	      0.00000000	      0.00000000	      0.01379432	      0.00936423	      0.00892127	      0.01161145	      0.00652697	      0.00971931	      0.00155056	      0.01154548	      0.00762259	      0.00776622	      0.01069054	      0.00951641	      0.00635708	      0.00811009
      0.35949313	      0.00000000	      0.00000000	      0.00000000	      0.00000000	      0.00000000	      0.01003449	      0.00521218	      0.01811184	      0.00000000	      0.00000000	      0.00000000	      0.00000000	      0.00000000	      0.00194586	      0.00180198	      0.00684345	      0.00684345	      0.00597014	      0.00597505	      0.00000000	      0.00000000	      0.00000000	      0.01379432	      0.00936423	      0.00892127	      0.01161145	      0.00652697	      0.00971931	      0.00155056	      0.01154548	      0.00762259	      0.00776622	      0.01069054	      0.00951641	      0.00635708	      0.00811009	      0.00000000	      0.00000000	      0.00000000	      0.00000000	      0.00000000	      0.01003449	      0.00521218	      0.01811184	      0.00000000	      0.00000000	      0.00000000	      0.00000000	      0.00000000	      0.00194586	      0.00180198	      0.00684345	      0.00684345	      0.00597014	      0.00597505	      0.00000000	      0.00000000	      0.00000000	      0.01379432	      0.00936423	      0.00892127	      0.01161145	      0.00652697	      0.00971931	      0.00155056	      0.01154548	      0.00762259	      0.00776622	      0.01069054	      0.00951641	      0.00635708	      0.00811009
      0.36243980	      0.00000000	      0.00000000	      0.00000000	      0.00000000	      0.00000000	      0.01003449	      0.00521218	      0.01811184	      0.00000000	      0.00000000	      0.00000000	      0.00000000	      0.00000000	      0.00194586	      0.00180198	      0.00684345	      0.00684345	      0.00597014	      0.00597505	      0.00000000	      0.00000000	      0.00000000	      0.01379432	      0.00936423	      0.00892127	      0.01161145	      0.00652697	      0.00971931	      0.00155056	      0.01154548	      0.00762259	      0.00776622	      0.01069054	      0.00951641	      0.00635708	      0.00811009	      0.00000000	      0.00000000	      0.00000000	      0.00000000	      0.00000000	      0.01003449	      0.00521218	      0.01811184	      0.00000000	      0.00000000	      0.00000000	      0.00000000	      0.00000000	      0.00194586	      0.00180198	      0.00684345	      0.00684345	      0.00597014	      0.00597505	      0.00000000	      0.00000000	      0.00000000	      0.01379432	      0.00936423	      0.00892127	      0.01161145	      0.00652697	      0.00971931	      0.00155056	      0.01154548	      0.00762259	      0.00776622	      0.01069054	      0.00951641	      0.00635708	      0.00811009
      0.36538646	      0.00000000	      0.00000000	      0.00000000	      0.00000000	      0.00000000	      0.01003449	      0.00521218	      0.01811184	      0.00000000	      0.00000000	      0.00000000	      0.00000000	      0.00000000	      0.00194586	      0.00180198	      0.00684345	      0.00684345	      0.00597014	      0.00597505	      0.00000000	      0.00000000	      0.00000000	      0.01379432	      0.00936423	      0.00892127	      0.01161145	      0.00652697	      0.00971931	      0.00155056	      0.01154548	      0.00762259	      0.00776622	      0.01069054	      0.00951641	      0.00635708	      0.00811009	      0.00000000	      0.00000000	      0.00000000	      0.00000000	      0.00000000	      0.01003449	      0.00521218	      0.01811184	      0.00000000	      0.00000000	      0.00000000	      0.00000000	      0.00000000	      0.00194586	      0.00180198	      0.00684345	      0.00684345	      0.00597014	      0.00597505	      0.00000000	      0.00000000	      0.00000000	      0.01379432	      0.00936423	      0.00892127	      0.01161145	      0.00652697	      0.00971931	      0.00155056	      0.01154548	      0.00762259	      0.00776622	      0.01069054	      0.00951641	      0.00635708	      0.00811009
      0.36833312	      0.00000000	      0.00000000	      0.00000000	      0.00000000	      0.00000000	      0.01003449	      0.00521218	      0.01811184	      0.00000000	      0.00000000	      0.00000000	      0.00000000	      0.00000000	      0.00194586	      0.00180198	      0.00684345	      0.00684345	      0.00597014	      0.00597505	      0.00000000	      0.00000000	      0.00000000	      0.01379432	      0.00936423	      0.00892127	      0.01161145	      0.00652697	      0.00971931	      0.00155056	      0.01154548	      0.00762259	      0.00776622	      0.01069054	      0.00951641	      0.00635708	      0.00811009	      0.00000000	      0.00000000	      0.00000000	      0.00000000	      0.00000000	      0.01003449	      0.00521218	      0.01811184	      0.00000000	      0.00000000	      0.00000000	      0.00000000	      0.00000000	      0.00194586	      0.00180198	      0.00684345	      0.00684345	      0.00597014	      0.00597505	      0.00000000	      0.00000000	      0.00000000	      0.01379432	      0.00936423	      0.00892127	      0.01161145	      0.00652697	      0.00971931	      0.00155056	      0.01154548	      0.00762259	      0.00776622	      0.01069054	      0.00951641	      0.00635708	      0.00811009
      0.37127979	      0.00000000	      0.00000000	      0.00000000	      0.00000000	      0.00000000	      0.01003449	      0.00521218	      0.01811184	      0.00000000	      0.00000000	      0.00000000	      0.00000000	      0.00000000	      0.00194586	      0.00180198	      0.00684345	      0.00684345	      0.00597014	      0.00597505	      0.00000000	      0.00000000	      0.00000000	      0.01379432	      0.00936423	      0.00892127	      0.01161145	      0.00652697	      0.00971931	      0.00155056	      0.01154548	      0.00762259	      0.00776622	      0.01069054	      0.00951641	      0.00635708	      0.00811009	      0.00000000	      0.00000000	      0.00000000	      0.00000000	      0.00000000	      0.01003449	      0.00521218	      0.01811184	      0.00000000	      0.00000000	      0.00000000	      0.00000000	      0.00000000	      0.00194586	      0.00180198	      0.00684345	      0.00684345	      0.00597014	      0.00597505	      0.00000000	      0.00000000	      0.00000000	      0.01379432	      0.00936423	      0.00892127	      0.01161145	      0.00652697	      0.00971931	      0.00155056	      0.01154548	      0.00762259	      0.00776622	      0.01069054	      0.00951641	      0.00635708	      0.00811009
      0.37422646	      0.00000000	      0.00000000	      0.00000000	      0.00000000	      0.00000000	      0.01003449	      0.00521218	      0.01811184	      0.00000000	      0.00000000	      0.00000000	      0.00000000	      0.00000000	      0.00194586	      0.00180198	      0.00684345	      0.00684345	      0.00597014	      0.00597505	      0.00000000	      0.00000000	      0.00000000	      0.01379432	      0.00936423	      0.00892127	      0.01161145	      0.00652697	      0.00971931	      0.00155056	      0.01154548	      0.00762259	      0.00776622	      0.01069054	      0.00951641	      0.00635708	      0.00811009	      0.00000000	      0.00000000	      0.00000000	      0.00000000	      0.00000000	      0.01003449	      0.00521218	      0.01811184	      0.00000000	      0.00000000	      0.00000000	      0.00000000	      0.00000000	      0.00194586	      0.00180198	      0.00684345	      0.00684345	      0.00597014	      0.00597505	      0.00000000	      0.00000000	      0.00000000	      0.01379432	      0.00936423	      0.00892127	      0.01161145	      0.00652697	      0.00971931	      0.00155056	      0.01154548	      0.00762259	      0.00776622	      0.01069054	      0.00951641	      0.00635708	      0.00811009
      0.37717312	      0.00000000	      0.00000000	      0.00000000	      0.00000000	      0.00000000	      0.01003449	      0.00521218	      0.01811184	      0.00000000	      0.00000000	      0.00000000	      0.00000000	      0.00000000	      0.00194586	      0.00180198	      0.00684345	      0.00684345	      0.00597014	      0.00597505	      0.00000000	      0.00000000	      0.00000000	      0.01379432	      0.00936423	      0.00892127	      0.01161145	      0.00652697	      0.00971931	      0.00155056	      0.01154548	      0.00762259	      0.00776622	      0.01069054	      0.00951641	      0.00635708	      0.00811009	      0.00000000	      0.00000000	      0.00000000	      0.00000000	      0.00000000	      0.01003449	      0.00521218	      0.01811184	      0.00000000	      0.00000000	      0.00000000	      0.00000000	      0.00000000	      0.00194586	      0.00180198	      0.00684345	      0.00684345	      0.00597014	      0.00597505	      0.00000000	      0.00000000	      0.00000000	      0.01379432	      0.00936423	      0.00892127	      0.01161145	      0.00652697	      0.00971931	      0.00155056	      0.01154548	      0.00762259	      0.00776622	      0.01069054	      0.00951641	      0.00635708	      0.00811009
      0.38011978	      0.00000000	      0.00000000	      0.00000000	      0.00000000	      0.00000000	      0.01003449	      0.00521218	      0.01811184	      0.00000000	      0.00000000	      0.00000000	      0.00000000	      0.00000000	      0.00194586	      0.00180198	      0.00684345	      0.00684345	      0.00597014	      0.00597505	      0.00000000	      0.00000000	      0.00000000	      0.01379432	      0.00936423	      0.00892127	      0.01161145	      0.00652697	      0.00971931	      0.00155056	      0.01154548	      0.00762259	      0.00776622	      0.01069054	      0.00951641	      0.00635708	      0.00811009	      0.00000000	      0.00000000	      0.00000000	      0.00000000	      0.00000000	      0.01003449	      0.00521218	      0.01811184	      0.00000000	      0.00000000	      0.00000000	      0.00000000	      0.00000000	      0.00194586	      0.00180198	      0.00684345	      0.00684345	      0.00597014	      0.00597505	      0.00000000	      0.00000000	      0.00000000	      0.01379432	      0.00936423	      0.00892127	      0.01161145	      0.00652697	      0.00971931	      0.00155056	      0.01154548	      0.00762259	      0.00776622	      0.01069054	      0.00951641	      0.00635708	      0.00811009
      0.38306645	      0.00000000	      0.00000000	      0.00000000	      0.00000000	      0.00000000	      0.01003449	      0.00521218	      0.01811184	      0.00000000	      0.00000000	      0.00000000	      0.00000000	      0.00000000	      0.00194586	      0.00180198	      0.00684345	      0.00684345	      0.00597014	      0.00597505	      0.00000000	      0.00000000	      0.00000000	      0.01379432	      0.00936423	      0.00892127	      0.01161145	      0.00652697	      0.00971931	      0.00155056	      0.01154548	      0.00762259	      0.00776622	      0.01069054	      0.00951641	      0.00635708	      0.00811009	      0.00000000	      0.00000000	      0.00000000	      0.00000000	      0.00000000	      0.01003449	      0.00521218	      0.01811184	      0.00000000	      0.00000000	      0.00000000	      0.00000000	      0.00000000	      0.00194586	      0.00180198	      0.00684345	      0.00684345	      0.00597014	      0.00597505	      0.00000000	      0.00000000	      0.00000000	      0.01379432	      0.00936423	      0.00892127	      0.01161145	      0.00652697	      0.00971931	      0.00155056	      0.01154548	      0.00762259	      0.00776622	      0.01069054	      0.00951641	      0.00635708	      0.00811009
      0.38601312	      0.00000000	      0.00000000	      0.00000000	      0.00000000	      0.00000000	      0.01003449	      0.00521218	      0.01811184	      0.00000000	      0.00000000	      0.00000000	      0.00000000	      0.00000000	      0.00194586	      0.00180198	      0.00684345	      0.00684345	      0.00597014	      0.00597505	      0.00000000	      0.00000000	      0.00000000	      0.01379432	      0.00936423	      0.00892127	      0.01161145	      0.00652697	      0.00971931	      0.00155056	      0.01154548	      0.00762259	      0.00776622	      0.01069054	      0.00951641	      0.00635708	      0.00811009	      0.00000000	      0.00000000	      0.00000000	      0.00000000	      0.00000000	      0.01003449	      0.00521218	      0.01811184	      0.00000000	      0.00000000	      0.00000000	      0.00000000	      0.00000000	      0.00194586	      0.00180198	      0.00684345	      0.00684345	      0.00597014	      0.00597505	      0.00000000	      0.00000000	      0.00000000	      0.01379432	      0.00936423	      0.00892127	      0.01161145	      0.00652697	      0.00971931	      0.00155056	      0.01154548	      0.00762259	      0.00776622	      0.01069054	      0.00951641	      0.00635708	      0.00811009
      0.38895978	      0.00000000	      0.00000000	      0.00000000	      0.00000000	      0.00000000	      0.01003449	      0.00521218	      0.01811184	      0.00000000	      0.00000000	      0.00000000	      0.00000000	      0.00000000	      0.00194586	      0.00180198	      0.00684345	      0.00684345	      0.00597014	      0.00597505	      0.00000000	      0.00000000	      0.00000000	      0.01379432	      0.00936423	      0.00892127	      0.01161145	      0.00652697	      0.00971931	      0.00155056	      0.01154548	      0.00762259	      0.00776622	      0.01069054	      0.00951641	      0.00635708	      0.00811009	      0.00000000	      0.00000000	      0.00000000	      0.00000000	      0.00000000	      0.01003449	      0.00521218	      0.01811184	      0.00000000	      0.00000000	      0.00000000	      0.00000000	      0.00000000	      0.00194586	      0.00180198	      0.00684345	      0.00684345	      0.00597014	      0.00597505	      0.00000000	      0.00000000	      0.00000000	      0.01379432	      0.00936423	      0.00892127	      0.01161145	      0.00652697	      0.00971931	      0.00155056	      0.01154548	      0.00762259	      0.00776622	      0.01069054	      0.00951641	      0.00635708	      0.00811009
      0.39190644	      0.00000000	      0.00000000	      0.00000000	      0.00000000	      0.00000000	      0.01003449	      0.00521218	      0.01811184	      0.00000000	      0.00000000	      0.00000000	      0.00000000	      0.00000000	      0.00194586	      0.00180198	      0.00684345	      0.00684345	      0.00597014	      0.00597505	      0.00000000	      0.00000000	      0.00000000	      0.01379432	      0.00936423	      0.00892127	      0.01161145	      0.00652697	      0.00971931	      0.00155056	      0.01154548	      0.00762259	      0.00776622	      0.01069054	      0.00951641	      0.00635708	      0.00811009	      0.00000000	      0.00000000	      0.00000000	      0.00000000	      0.00000000	      0.01003449	      0.00521218	      0.01811184	      0.00000000	      0.00000000	      0.00000000	      0.00000000	      0.00000000	      0.00194586	      0.00180198	      0.00684345	      0.00684345	      0.00597014	      0.00597505	      0.00000000	      0.00000000	      0.00000000	      0.01379432	      0.00936423	      0.00892127	      0.01161145	      0.00652697	      0.00971931	      0.00155056	      0.01154548	      0.00762259	      0.00776622	      0.01069054	      0.00951641	      0.00635708	      0.00811009
      0.39485311	      0.00000000	      0.00000000	      0.00000000	      0.00000000	      0.00000000	      0.01003449	      0.00521218	      0.01811184	      0.00000000	      0.00000000	      0.00000000	      0.00000000	      0.00000000	      0.00194586	      0.00180198	      0.00684345	      0.00684345	      0.00597014	      0.00597505	      0.00000000	      0.00000000	      0.00000000	      0.01379432	      0.00936423	      0.00892127	      0.01161145	      0.00652697	      0.00971931	      0.00155056	      0.01154548	      0.00762259	      0.00776622	      0.01069054	      0.00951641	      0.00635708	      0.00811009	      0.00000000	      0.00000000	      0.00000000	      0.00000000	      0.00000000	      0.01003449	      0.00521218	      0.01811184	      0.00000000	      0.00000000	      0.00000000	      0.00000000	      0.00000000	      0.00194586	      0.00180198	      0.00684345	      0.00684345	      0.00597014	      0.00597505	      0.00000000	      0.00000000	      0.00000000	      0.01379432	      0.00936423	      0.00892127	      0.01161145	      0.00652697	      0.00971931	      0.00155056	      0.01154548	      0.00762259	      0.00776622	      0.01069054	      0.00951641	      0.00635708	      0.00811009
      0.39779978	      0.00000000	      0.00000000	      0.00000000	      0.00000000	      0.00000000	      0.01003449	      0.00521218	      0.01811184	      0.00000000	      0.00000000	      0.00000000	      0.00000000	      0.00000000	      0.00194586	      0.00180198	      0.00684345	      0.00684345	      0.00597014	      0.00597505	      0.00000000	      0.00000000	      0.00000000	      0.01379432	      0.00936423	      0.00892127	      0.01161145	      0.00652697	      0.00971931	      0.00155056	      0.01154548	      0.00762259	      0.00776622	      0.01069054	      0.00951641	      0.00635708	      0.00811009	      0.00000000	      0.00000000	      0.00000000	      0.00000000	      0.00000000	      0.01003449	      0.00521218	      0.01811184	      0.00000000	      0.00000000	      0.00000000	      0.00000000	      0.00000000	      0.00194586	      0.00180198	      0.00684345	      0.00684345	      0.00597014	      0.00597505	      0.00000000	      0.00000000	      0.00000000	      0.01379432	      0.00936423	      0.00892127	      0.01161145	      0.00652697	      0.00971931	      0.00155056	      0.01154548	      0.00762259	      0.00776622	      0.01069054	      0.00951641	      0.00635708	      0.00811009
      0.40074644	      0.00000000	      0.00000000	      0.00000000	      0.00000000	      0.00000000	      0.01003449	      0.00521218	      0.01811184	      0.00000000	      0.00000000	      0.00000000	      0.00000000	      0.00000000	      0.00194586	      0.00180198	      0.00684345	      0.00684345	      0.00597014	      0.00597505	      0.00000000	      0.00000000	      0.00000000	      0.01379432	      0.00936423	      0.00892127	      0.01161145	      0.00652697	      0.00971931	      0.00155056	      0.01154548	      0.00762259	      0.00776622	      0.01069054	      0.00951641	      0.00635708	      0.00811009	      0.00000000	      0.00000000	      0.00000000	      0.00000000	      0.00000000	      0.01003449	      0.00521218	      0.01811184	      0.00000000	      0.00000000	      0.00000000	      0.00000000	      0.00000000	      0.00194586	      0.00180198	      0.00684345	      0.00684345	      0.00597014	      0.00597505	      0.00000000	      0.00000000	      0.00000000	      0.01379432	      0.00936423	      0.00892127	      0.01161145	      0.00652697	      0.00971931	      0.00155056	      0.01154548	      0.00762259	      0.00776622	      0.01069054	      0.00951641	      0.00635708	      0.00811009
      0.40369310	      0.00000000	      0.00000000	      0.00000000	      0.00000000	      0.00000000	      0.01003449	      0.00521218	      0.01811184	      0.00000000	      0.00000000	      0.00000000	      0.00000000	      0.00000000	      0.00194586	      0.00180198	      0.00684345	      0.00684345	      0.00597014	      0.00597505	      0.00000000	      0.00000000	      0.00000000	      0.01379432	      0.00936423	      0.00892127	      0.01161145	      0.00652697	      0.00971931	      0.00155056	      0.01154548	      0.00762259	      0.00776622	      0.01069054	      0.00951641	      0.00635708	      0.00811009	      0.00000000	      0.00000000	      0.00000000	      0.00000000	      0.00000000	      0.01003449	      0.00521218	      0.01811184	      0.00000000	      0.00000000	      0.00000000	      0.00000000	      0.00000000	      0.00194586	      0.00180198	      0.00684345	      0.00684345	      0.00597014	      0.00597505	      0.00000000	      0.00000000	      0.00000000	      0.01379432	      0.00936423	      0.00892127	      0.01161145	      0.00652697	      0.00971931	      0.00155056	      0.01154548	      0.00762259	      0.00776622	      0.01069054	      0.00951641	      0.00635708	      0.00811009
      0.40663977	      0.00000000	      0.00000000	      0.00000000	      0.00000000	      0.00000000	      0.01003449	      0.00521218	      0.01811184	      0.00000000	      0.00000000	      0.00000000	      0.00000000	      0.00000000	      0.00194586	      0.00180198	      0.00684345	      0.00684345	      0.00597014	      0.00597505	      0.00000000	      0.00000000	      0.00000000	      0.01379432	      0.00936423	      0.00892127	      0.01161145	      0.00652697	      0.00971931	      0.00155056	      0.01154548	      0.00762259	      0.00776622	      0.01069054	      0.00951641	      0.00635708	      0.00811009	      0.00000000	      0.00000000	      0.00000000	      0.00000000	      0.00000000	      0.01003449	      0.00521218	      0.01811184	      0.00000000	      0.00000000	      0.00000000	      0.00000000	      0.00000000	      0.00194586	      0.00180198	      0.00684345	      0.00684345	      0.00597014	      0.00597505	      0.00000000	      0.00000000	      0.00000000	      0.01379432	      0.00936423	      0.00892127	      0.01161145	      0.00652697	      0.00971931	      0.00155056	      0.01154548	      0.00762259	      0.00776622	      0.01069054	      0.00951641	      0.00635708	      0.00811009
      0.40958644	      0.00000000	      0.00000000	      0.00000000	      0.00000000	      0.00000000	      0.01003449	      0.00521218	      0.01811184	      0.00000000	      0.00000000	      0.00000000	      0.00000000	      0.00000000	      0.00194586	      0.00180198	      0.00684345	      0.00684345	      0.00597014	      0.00597505	      0.00000000	      0.00000000	      0.00000000	      0.01379432	      0.00936423	      0.00892127	      0.01161145	      0.00652697	      0.00971931	      0.00155056	      0.01154548	      0.00762259	      0.00776622	      0.01069054	      0.00951641	      0.00635708	      0.00811009	      0.00000000	      0.00000000	      0.00000000	      0.00000000	      0.00000000	      0.01003449	      0.00521218	      0.01811184	      0.00000000	      0.00000000	      0.00000000	      0.00000000	      0.00000000	      0.00194586	      0.00180198	      0.00684345	      0.00684345	      0.00597014	      0.00597505	      0.00000000	      0.00000000	      0.00000000	      0.01379432	      0.00936423	      0.00892127	      0.01161145	      0.00652697	      0.00971931	      0.00155056	      0.01154548	      0.00762259	      0.00776622	      0.01069054	      0.00951641	      0.00635708	      0.00811009
      0.41253310	      0.00000000	      0.00000000	      0.00000000	      0.00000000	      0.00000000	      0.01003449	      0.00521218	      0.01811184	      0.00000000	      0.00000000	      0.00000000	      0.00000000	      0.00000000	      0.00194586	      0.00180198	      0.00684345	      0.00684345	      0.00597014	      0.00597505	      0.00000000	      0.00000000	      0.00000000	      0.01379432	      0.00936423	      0.00892127	      0.01161145	      0.00652697	      0.00971931	      0.00155056	      0.01154548	      0.00762259	      0.00776622	      0.01069054	      0.00951641	      0.00635708	      0.00811009	      0.00000000	      0.00000000	      0.00000000	      0.00000000	      0.00000000	      0.01003449	      0.00521218	      0.01811184	      0.00000000	      0.00000000	      0.00000000	      0.00000000	      0.00000000	      0.00194586	      0.00180198	      0.00684345	      0.00684345	      0.00597014	      0.00597505	      0.00000000	      0.00000000	      0.00000000	      0.01379432	      0.00936423	      0.00892127	      0.01161145	      0.00652697	      0.00971931	      0.00155056	      0.01154548	      0.00762259	      0.00776622	      0.01069054	      0.00951641	      0.00635708	      0.00811009
      0.41547976	      0.00000000	      0.00000000	      0.00000000	      0.00000000	      0.00000000	      0.01003449	      0.00521218	      0.01811184	      0.00000000	      0.00000000	      0.00000000	      0.00000000	      0.00000000	      0.00194586	      0.00180198	      0.00684345	      0.00684345	      0.00597014	      0.00597505	      0.00000000	      0.00000000	      0.00000000	      0.01379432	      0.00936423	      0.00892127	      0.01161145	      0.00652697	      0.00971931	      0.00155056	      0.01154548	      0.00762259	      0.00776622	      0.01069054	      0.00951641	      0.00635708	      0.00811009	      0.00000000	      0.00000000	      0.00000000	      0.00000000	      0.00000000	      0.01003449	      0.00521218	      0.01811184	      0.00000000	      0.00000000	      0.00000000	      0.00000000	      0.00000000	      0.00194586	      0.00180198	      0.00684345	      0.00684345	      0.00597014	      0.00597505	      0.00000000	      0.00000000	      0.00000000	      0.01379432	      0.00936423	      0.00892127	      0.01161145	      0.00652697	      0.00971931	      0.00155056	      0.01154548	      0.00762259	      0.00776622	      0.01069054	      0.00951641	      0.00635708	      0.00811009
      0.41842643	      0.00000000	      0.00000000	      0.00000000	      0.00000000	      0.00000000	      0.01003449	      0.00521218	      0.01811184	      0.00000000	      0.00000000	      0.00000000	      0.00000000	      0.00000000	      0.00194586	      0.00180198	      0.00684345	      0.00684345	      0.00597014	      0.00597505	      0.00000000	      0.00000000	      0.00000000	      0.01379432	      0.00936423	      0.00892127	      0.01161145	      0.00652697	      0.00971931	      0.00155056	      0.01154548	      0.00762259	      0.00776622	      0.01069054	      0.00951641	      0.00635708	      0.00811009	      0.00000000	      0.00000000	      0.00000000	      0.00000000	      0.00000000	      0.01003449	      0.00521218	      0.01811184	      0.00000000	      0.00000000	      0.00000000	      0.00000000	      0.00000000	      0.00194586	      0.00180198	      0.00684345	      0.00684345	      0.00597014	      0.00597505	      0.00000000	      0.00000000	      0.00000000	      0.01379432	      0.00936423	      0.00892127	      0.01161145	      0.00652697	      0.00971931	      0.00155056	      0.01154548	      0.00762259	      0.00776622	      0.01069054	      0.00951641	      0.00635708	      0.00811009
      0.42137310	      0.00000000	      0.00000000	      0.00000000	      0.00000000	      0.00000000	      0.01003449	      0.00521218	      0.01811184	      0.00000000	      0.00000000	      0.00000000	      0.00000000	      0.00000000	      0.00194586	      0.00180198	      0.00684345	      0.00684345	      0.00597014	      0.00597505	      0.00000000	      0.00000000	      0.00000000	      0.01379432	      0.00936423	      0.00892127	      0.01161145	      0.00652697	      0.00971931	      0.00155056	      0.01154548	      0.00762259	      0.00776622	      0.01069054	      0.00951641	      0.00635708	      0.00811009	      0.00000000	      0.00000000	      0.00000000	      0.00000000	      0.00000000	      0.01003449	      0.00521218	      0.01811184	      0.00000000	      0.00000000	      0.00000000	      0.00000000	      0.00000000	      0.00194586	      0.00180198	      0.00684345	      0.00684345	      0.00597014	      0.00597505	      0.00000000	      0.00000000	      0.00000000	      0.01379432	      0.00936423	      0.00892127	      0.01161145	      0.00652697	      0.00971931	      0.00155056	      0.01154548	      0.00762259	      0.00776622	      0.01069054	      0.00951641	      0.00635708	      0.00811009
      0.42431976	      0.00000000	      0.00000000	      0.00000000	      0.00000000	      0.00000000	      0.01003449	      0.00521218	      0.01811184	      0.00000000	      0.00000000	      0.00000000	      0.00000000	      0.00000000	      0.00194586	      0.00180198	      0.00684345	      0.00684345	      0.00597014	      0.00597505	      0.00000000	      0.00000000	      0.00000000	      0.01379432	      0.00936423	      0.00892127	      0.01161145	      0.00652697	      0.00971931	      0.00155056	      0.01154548	      0.00762259	      0.00776622	      0.01069054	      0.00951641	      0.00635708	      0.00811009	      0.00000000	      0.00000000	      0.00000000	      0.00000000	      0.00000000	      0.01003449	      0.00521218	      0.01811184	      0.00000000	      0.00000000	      0.00000000	      0.00000000	      0.00000000	      0.00194586	      0.00180198	      0.00684345	      0.00684345	      0.00597014	      0.00597505	      0.00000000	      0.00000000	      0.00000000	      0.01379432	      0.00936423	      0.00892127	      0.01161145	      0.00652697	      0.00971931	      0.00155056	      0.01154548	      0.00762259	      0.00776622	      0.01069054	      0.00951641	      0.00635708	      0.00811009
      0.42726642	      0.00000000	      0.00000000	      0.00000000	      0.00000000	      0.00000000	      0.01003449	      0.00521218	      0.01811184	      0.00000000	      0.00000000	      0.00000000	      0.00000000	      0.00000000	      0.00194586	      0.00180198	      0.00684345	      0.00684345	      0.00597014	      0.00597505	      0.00000000	      0.00000000	      0.00000000	      0.01379432	      0.00936423	      0.00892127	      0.01161145	      0.00652697	      0.00971931	      0.00155056	      0.01154548	      0.00762259	      0.00776622	      0.01069054	      0.00951641	      0.00635708	      0.00811009	      0.00000000	      0.00000000	      0.00000000	      0.00000000	      0.00000000	      0.01003449	      0.00521218	      0.01811184	      0.00000000	      0.00000000	      0.00000000	      0.00000000	      0.00000000	      0.00194586	      0.00180198	      0.00684345	      0.00684345	      0.00597014	      0.00597505	      0.00000000	      0.00000000	      0.00000000	      0.01379432	      0.00936423	      0.00892127	      0.01161145	      0.00652697	      0.00971931	      0.00155056	      0.01154548	      0.00762259	      0.00776622	      0.01069054	      0.00951641	      0.00635708	      0.00811009
      0.43021309	      0.00000000	      0.00000000	      0.00000000	      0.00000000	      0.00000000	      0.01003449	      0.00521218	      0.01811184	      0.00000000	      0.00000000	      0.00000000	      0.00000000	      0.00000000	      0.00194586	      0.00180198	      0.00684345	      0.00684345	      0.00597014	      0.00597505	      0.00000000	      0.00000000	      0.00000000	      0.01379432	      0.00936423	      0.00892127	      0.01161145	      0.00652697	      0.00971931	      0.00155056	      0.01154548	      0.00762259	      0.00776622	      0.01069054	      0.00951641	      0.00635708	      0.00811009	      0.00000000	      0.00000000	      0.00000000	      0.00000000	      0.00000000	      0.01003449	      0.00521218	      0.01811184	      0.00000000	      0.00000000	      0.00000000	      0.00000000	      0.00000000	      0.00194586	      0.00180198	      0.00684345	      0.00684345	      0.00597014	      0.00597505	      0.00000000	      0.00000000	      0.00000000	      0.01379432	      0.00936423	      0.00892127	      0.01161145	      0.00652697	      0.00971931	      0.00155056	      0.01154548	      0.00762259	      0.00776622	      0.01069054	      0.00951641	      0.00635708	      0.00811009
      0.43315975	      0.00000000	      0.00000000	      0.00000000	      0.00000000	      0.00000000	      0.01003449	      0.00521218	      0.01811184	      0.00000000	      0.00000000	      0.00000000	      0.00000000	      0.00000000	      0.00194586	      0.00180198	      0.00684345	      0.00684345	      0.00597014	      0.00597505	      0.00000000	      0.00000000	      0.00000000	      0.01379432	      0.00936423	      0.00892127	      0.01161145	      0.00652697	      0.00971931	      0.00155056	      0.01154548	      0.00762259	      0.00776622	      0.01069054	      0.00951641	      0.00635708	      0.00811009	      0.00000000	      0.00000000	      0.00000000	      0.00000000	      0.00000000	      0.01003449	      0.00521218	      0.01811184	      0.00000000	      0.00000000	      0.00000000	      0.00000000	      0.00000000	      0.00194586	      0.00180198	      0.00684345	      0.00684345	      0.00597014	      0.00597505	      0.00000000	      0.00000000	      0.00000000	      0.01379432	      0.00936423	      0.00892127	      0.01161145	      0.00652697	      0.00971931	      0.00155056	      0.01154548	      0.00762259	      0.00776622	      0.01069054	      0.00951641	      0.00635708	      0.00811009
      0.43610642	      0.00000000	      0.00000000	      0.00000000	      0.00000000	      0.00000000	      0.01003449	      0.00521218	      0.01811184	      0.00000000	      0.00000000	      0.00000000	      0.00000000	      0.00000000	      0.00194586	      0.00180198	      0.00684345	      0.00684345	      0.00597014	      0.00597505	      0.00000000	      0.00000000	      0.00000000	      0.01379432	      0.00936423	      0.00892127	      0.01161145	      0.00652697	      0.00971931	      0.00155056	      0.01154548	      0.00762259	      0.00776622	      0.01069054	      0.00951641	      0.00635708	      0.00811009	      0.00000000	      0.00000000	      0.00000000	      0.00000000	      0.00000000	      0.01003449	      0.00521218	      0.01811184	      0.00000000	      0.00000000	      0.00000000	      0.00000000	      0.00000000	      0.00194586	      0.00180198	      0.00684345	      0.00684345	      0.00597014	      0.00597505	      0.00000000	      0.00000000	      0.00000000	      0.01379432	      0.00936423	      0.00892127	      0.01161145	      0.00652697	      0.00971931	      0.00155056	      0.01154548	      0.00762259	      0.00776622	      0.01069054	      0.00951641	      0.00635708	      0.00811009
      0.43905308	      0.00000000	      0.00000000	      0.00000000	      0.00000000	      0.00000000	      0.01003449	      0.00521218	      0.01811184	      0.00000000	      0.00000000	      0.00000000	      0.00000000	      0.00000000	      0.00194586	      0.00180198	      0.00684345	      0.00684345	      0.00597014	      0.00597505	      0.00000000	      0.00000000	      0.00000000	      0.01379432	      0.00936423	      0.00892127	      0.01161145	      0.00652697	      0.00971931	      0.00155056	      0.01154548	      0.00762259	      0.00776622	      0.01069054	      0.00951641	      0.00635708	      0.00811009	      0.00000000	      0.00000000	      0.00000000	      0.00000000	      0.00000000	      0.01003449	      0.00521218	      0.01811184	      0.00000000	      0.00000000	      0.00000000	      0.00000000	      0.00000000	      0.00194586	      0.00180198	      0.00684345	      0.00684345	      0.00597014	      0.00597505	      0.00000000	      0.00000000	      0.00000000	      0.01379432	      0.00936423	      0.00892127	      0.01161145	      0.00652697	      0.00971931	      0.00155056	      0.01154548	      0.00762259	      0.00776622	      0.01069054	      0.00951641	      0.00635708	      0.00811009
      0.44199975	      0.00000000	      0.00000000	      0.00000000	      0.00000000	      0.00000000	      0.01003449	      0.00521218	      0.01811184	      0.00000000	      0.00000000	      0.00000000	      0.00000000	      0.00000000	      0.00194586	      0.00180198	      0.00684345	      0.00684345	      0.00597014	      0.00597505	      0.00000000	      0.00000000	      0.00000000	      0.01379432	      0.00936423	      0.00892127	      0.01161145	      0.00652697	      0.00971931	      0.00155056	      0.01154548	      0.00762259	      0.00776622	      0.01069054	      0.00951641	      0.00635708	      0.00811009	      0.00000000	      0.00000000	      0.00000000	      0.00000000	      0.00000000	      0.01003449	      0.00521218	      0.01811184	      0.00000000	      0.00000000	      0.00000000	      0.00000000	      0.00000000	      0.00194586	      0.00180198	      0.00684345	      0.00684345	      0.00597014	      0.00597505	      0.00000000	      0.00000000	      0.00000000	      0.01379432	      0.00936423	      0.00892127	      0.01161145	      0.00652697	      0.00971931	      0.00155056	      0.01154548	      0.00762259	      0.00776622	      0.01069054	      0.00951641	      0.00635708	      0.00811009
      0.44494641	      0.00000000	      0.00000000	      0.00000000	      0.00000000	      0.00000000	      0.01003449	      0.00521218	      0.01811184	      0.00000000	      0.00000000	      0.00000000	      0.00000000	      0.00000000	      0.00194586	      0.00180198	      0.00684345	      0.00684345	      0.00597014	      0.00597505	      0.00000000	      0.00000000	      0.00000000	      0.01379432	      0.00936423	      0.00892127	      0.01161145	      0.00652697	      0.00971931	      0.00155056	      0.01154548	      0.00762259	      0.00776622	      0.01069054	      0.00951641	      0.00635708	      0.00811009	      0.00000000	      0.00000000	      0.00000000	      0.00000000	      0.00000000	      0.01003449	      0.00521218	      0.01811184	      0.00000000	      0.00000000	      0.00000000	      0.00000000	      0.00000000	      0.00194586	      0.00180198	      0.00684345	      0.00684345	      0.00597014	      0.00597505	      0.00000000	      0.00000000	      0.00000000	      0.01379432	      0.00936423	      0.00892127	      0.01161145	      0.00652697	      0.00971931	      0.00155056	      0.01154548	      0.00762259	      0.00776622	      0.01069054	      0.00951641	      0.00635708	      0.00811009
      0.44789308	      0.00000000	      0.00000000	      0.00000000	      0.00000000	      0.00000000	      0.01003449	      0.00521218	      0.01811184	      0.00000000	      0.00000000	      0.00000000	      0.00000000	      0.00000000	      0.00194586	      0.00180198	      0.00684345	      0.00684345	      0.00597014	      0.00597505	      0.00000000	      0.00000000	      0.00000000	      0.01379432	      0.00936423	      0.00892127	      0.01161145	      0.00652697	      0.00971931	      0.00155056	      0.01154548	      0.00762259	      0.00776622	      0.01069054	      0.00951641	      0.00635708	      0.00811009	      0.00000000	      0.00000000	      0.00000000	      0.00000000	      0.00000000	      0.01003449	      0.00521218	      0.01811184	      0.00000000	      0.00000000	      0.00000000	      0.00000000	      0.00000000	      0.00194586	      0.00180198	      0.00684345	      0.00684345	      0.00597014	      0.00597505	      0.00000000	      0.00000000	      0.00000000	      0.01379432	      0.00936423	      0.00892127	      0.01161145	      0.00652697	      0.00971931	      0.00155056	      0.01154548	      0.00762259	      0.00776622	      0.01069054	      0.00951641	      0.00635708	      0.00811009
      0.45083974	      0.00000000	      0.00000000	      0.00000000	      0.00000000	      0.00000000	      0.01003449	      0.00521218	      0.01811184	      0.00000000	      0.00000000	      0.00000000	      0.00000000	      0.00000000	      0.00194586	      0.00180198	      0.00684345	      0.00684345	      0.00597014	      0.00597505	      0.00000000	      0.00000000	      0.00000000	      0.01379432	      0.00936423	      0.00892127	      0.01161145	      0.00652697	      0.00971931	      0.00155056	      0.01154548	      0.00762259	      0.00776622	      0.01069054	      0.00951641	      0.00635708	      0.00811009	      0.00000000	      0.00000000	      0.00000000	      0.00000000	      0.00000000	      0.01003449	      0.00521218	      0.01811184	      0.00000000	      0.00000000	      0.00000000	      0.00000000	      0.00000000	      0.00194586	      0.00180198	      0.00684345	      0.00684345	      0.00597014	      0.00597505	      0.00000000	      0.00000000	      0.00000000	      0.01379432	      0.00936423	      0.00892127	      0.01161145	      0.00652697	      0.00971931	      0.00155056	      0.01154548	      0.00762259	      0.00776622	      0.01069054	      0.00951641	      0.00635708	      0.00811009
      0.45378641	      0.00000000	      0.00000000	      0.00000000	      0.00000000	      0.00000000	      0.01003449	      0.00521218	      0.01811184	      0.00000000	      0.00000000	      0.00000000	      0.00000000	      0.00000000	      0.00194586	      0.00180198	      0.00684345	      0.00684345	      0.00597014	      0.00597505	      0.00000000	      0.00000000	      0.00000000	      0.01379432	      0.00936423	      0.00892127	      0.01161145	      0.00652697	      0.00971931	      0.00155056	      0.01154548	      0.00762259	      0.00776622	      0.01069054	      0.00951641	      0.00635708	      0.00811009	      0.00000000	      0.00000000	      0.00000000	      0.00000000	      0.00000000	      0.01003449	      0.00521218	      0.01811184	      0.00000000	      0.00000000	      0.00000000	      0.00000000	      0.00000000	      0.00194586	      0.00180198	      0.00684345	      0.00684345	      0.00597014	      0.00597505	      0.00000000	      0.00000000	      0.00000000	      0.01379432	      0.00936423	      0.00892127	      0.01161145	      0.00652697	      0.00971931	      0.00155056	      0.01154548	      0.00762259	      0.00776622	      0.01069054	      0.00951641	      0.00635708	      0.00811009
      0.45673307	      0.00000000	      0.00000000	      0.00000000	      0.00000000	      0.00000000	      0.01003449	      0.00521218	      0.01811184	      0.00000000	      0.00000000	      0.00000000	      0.00000000	      0.00000000	      0.00194586	      0.00180198	      0.00684345	      0.00684345	      0.00597014	      0.00597505	      0.00000000	      0.00000000	      0.00000000	      0.01379432	      0.00936423	      0.00892127	      0.01161145	      0.00652697	      0.00971931	      0.00155056	      0.01154548	      0.00762259	      0.00776622	      0.01069054	      0.00951641	      0.00635708	      0.00811009	      0.00000000	      0.00000000	      0.00000000	      0.00000000	      0.00000000	      0.01003449	      0.00521218	      0.01811184	      0.00000000	      0.00000000	      0.00000000	      0.00000000	      0.00000000	      0.00194586	      0.00180198	      0.00684345	      0.00684345	      0.00597014	      0.00597505	      0.00000000	      0.00000000	      0.00000000	      0.01379432	      0.00936423	      0.00892127	      0.01161145	      0.00652697	      0.00971931	      0.00155056	      0.01154548	      0.00762259	      0.00776622	      0.01069054	      0.00951641	      0.00635708	      0.00811009
      0.45967974	      0.00000000	      0.00000000	      0.00000000	      0.00000000	      0.00000000	      0.01003449	      0.00521218	      0.01811184	      0.00000000	      0.00000000	      0.00000000	      0.00000000	      0.00000000	      0.00194586	      0.00180198	      0.00684345	      0.00684345	      0.00597014	      0.00597505	      0.00000000	      0.00000000	      0.00000000	      0.01379432	      0.00936423	      0.00892127	      0.01161145	      0.00652697	      0.00971931	      0.00155056	      0.01154548	      0.00762259	      0.00776622	      0.01069054	      0.00951641	      0.00635708	      0.00811009	      0.00000000	      0.00000000	      0.00000000	      0.00000000	      0.00000000	      0.01003449	      0.00521218	      0.01811184	      0.00000000	      0.00000000	      0.00000000	      0.00000000	      0.00000000	      0.00194586	      0.00180198	      0.00684345	      0.00684345	      0.00597014	      0.00597505	      0.00000000	      0.00000000	      0.00000000	      0.01379432	      0.00936423	      0.00892127	      0.01161145	      0.00652697	      0.00971931	      0.00155056	      0.01154548	      0.00762259	      0.00776622	      0.01069054	      0.00951641	      0.00635708	      0.00811009
      0.46262640	      0.00000000	      0.00000000	      0.00000000	      0.00000000	      0.00000000	      0.01003449	      0.00521218	      0.01811184	      0.00000000	      0.00000000	      0.00000000	      0.00000000	      0.00000000	      0.00194586	      0.00180198	      0.00684345	      0.00684345	      0.00597014	      0.00597505	      0.00000000	      0.00000000	      0.00000000	      0.01379432	      0.00936423	      0.00892127	      0.01161145	      0.00652697	      0.00971931	      0.00155056	      0.01154548	      0.00762259	      0.00776622	      0.01069054	      0.00951641	      0.00635708	      0.00811009	      0.00000000	      0.00000000	      0.00000000	      0.00000000	      0.00000000	      0.01003449	      0.00521218	      0.01811184	      0.00000000	      0.00000000	      0.00000000	      0.00000000	      0.00000000	      0.00194586	      0.00180198	      0.00684345	      0.00684345	      0.00597014	      0.00597505	      0.00000000	      0.00000000	      0.00000000	      0.01379432	      0.00936423	      0.00892127	      0.01161145	      0.00652697	      0.00971931	      0.00155056	      0.01154548	      0.00762259	      0.00776622	      0.01069054	      0.00951641	      0.00635708	      0.00811009
      0.46557307	      0.00000000	      0.00000000	      0.00000000	      0.00000000	      0.00000000	      0.01003449	      0.00521218	      0.01811184	      0.00000000	      0.00000000	      0.00000000	      0.00000000	      0.00000000	      0.00194586	      0.00180198	      0.00684345	      0.00684345	      0.00597014	      0.00597505	      0.00000000	      0.00000000	      0.00000000	      0.01379432	      0.00936423	      0.00892127	      0.01161145	      0.00652697	      0.00971931	      0.00155056	      0.01154548	      0.00762259	      0.00776622	      0.01069054	      0.00951641	      0.00635708	      0.00811009	      0.00000000	      0.00000000	      0.00000000	      0.00000000	      0.00000000	      0.01003449	      0.00521218	      0.01811184	      0.00000000	      0.00000000	      0.00000000	      0.00000000	      0.00000000	      0.00194586	      0.00180198	      0.00684345	      0.00684345	      0.00597014	      0.00597505	      0.00000000	      0.00000000	      0.00000000	      0.01379432	      0.00936423	      0.00892127	      0.01161145	      0.00652697	      0.00971931	      0.00155056	      0.01154548	      0.00762259	      0.00776622	      0.01069054	      0.00951641	      0.00635708	      0.00811009
      0.46851973	      0.00000000	      0.00000000	      0.00000000	      0.00000000	      0.00000000	      0.01003449	      0.00521218	      0.01811184	      0.00000000	      0.00000000	      0.00000000	      0.00000000	      0.00000000	      0.00194586	      0.00180198	      0.00684345	      0.00684345	      0.00597014	      0.00597505	      0.00000000	      0.00000000	      0.00000000	      0.01379432	      0.00936423	      0.00892127	      0.01161145	      0.00652697	      0.00971931	      0.00155056	      0.01154548	      0.00762259	      0.00776622	      0.01069054	      0.00951641	      0.00635708	      0.00811009	      0.00000000	      0.00000000	      0.00000000	      0.00000000	      0.00000000	      0.01003449	      0.00521218	      0.01811184	      0.00000000	      0.00000000	      0.00000000	      0.00000000	      0.00000000	      0.00194586	      0.00180198	      0.00684345	      0.00684345	      0.00597014	      0.00597505	      0.00000000	      0.00000000	      0.00000000	      0.01379432	      0.00936423	      0.00892127	      0.01161145	      0.00652697	      0.00971931	      0.00155056	      0.01154548	      0.00762259	      0.00776622	      0.01069054	      0.00951641	      0.00635708	      0.00811009
      0.47146640	      0.00000000	      0.00000000	      0.00000000	      0.00000000	      0.00000000	      0.01003449	      0.00521218	      0.01811184	      0.00000000	      0.00000000	      0.00000000	      0.00000000	      0.00000000	      0.00194586	      0.00180198	      0.00684345	      0.00684345	      0.00597014	      0.00597505	      0.00000000	      0.00000000	      0.00000000	      0.01379432	      0.00936423	      0.00892127	      0.01161145	      0.00652697	      0.00971931	      0.00155056	      0.01154548	      0.00762259	      0.00776622	      0.01069054	      0.00951641	      0.00635708	      0.00811009	      0.00000000	      0.00000000	      0.00000000	      0.00000000	      0.00000000	      0.01003449	      0.00521218	      0.01811184	      0.00000000	      0.00000000	      0.00000000	      0.00000000	      0.00000000	      0.00194586	      0.00180198	      0.00684345	      0.00684345	      0.00597014	      0.00597505	      0.00000000	      0.00000000	      0.00000000	      0.01379432	      0.00936423	      0.00892127	      0.01161145	      0.00652697	      0.00971931	      0.00155056	      0.01154548	      0.00762259	      0.00776622	      0.01069054	      0.00951641	      0.00635708	      0.00811009
      0.47441307	      0.00000000	      0.00000000	      0.00000000	      0.00000000	      0.00000000	      0.01003449	      0.00521218	      0.01811184	      0.00000000	      0.00000000	      0.00000000	      0.00000000	      0.00000000	      0.00194586	      0.00180198	      0.00684345	      0.00684345	      0.00597014	      0.00597505	      0.00000000	      0.00000000	      0.00000000	      0.01379432	      0.00936423	      0.00892127	      0.01161145	      0.00652697	      0.00971931	      0.00155056	      0.01154548	      0.00762259	      0.00776622	      0.01069054	      0.00951641	      0.00635708	      0.00811009	      0.00000000	      0.00000000	      0.00000000	      0.00000000	      0.00000000	      0.01003449	      0.00521218	      0.01811184	      0.00000000	      0.00000000	      0.00000000	      0.00000000	      0.00000000	      0.00194586	      0.00180198	      0.00684345	      0.00684345	      0.00597014	      0.00597505	      0.00000000	      0.00000000	      0.00000000	      0.01379432	      0.00936423	      0.00892127	      0.01161145	      0.00652697	      0.00971931	      0.00155056	      0.01154548	      0.00762259	      0.00776622	      0.01069054	      0.00951641	      0.00635708	      0.00811009
      0.47735973	      0.00000000	      0.00000000	      0.00000000	      0.00000000	      0.00000000	      0.01003449	      0.00521218	      0.01811184	      0.00000000	      0.00000000	      0.00000000	      0.00000000	      0.00000000	      0.00194586	      0.00180198	      0.00684345	      0.00684345	      0.00597014	      0.00597505	      0.00000000	      0.00000000	      0.00000000	      0.01379432	      0.00936423	      0.00892127	      0.01161145	      0.00652697	      0.00971931	      0.00155056	      0.01154548	      0.00762259	      0.00776622	      0.01069054	      0.00951641	      0.00635708	      0.00811009	      0.00000000	      0.00000000	      0.00000000	      0.00000000	      0.00000000	      0.01003449	      0.00521218	      0.01811184	      0.00000000	      0.00000000	      0.00000000	      0.00000000	      0.00000000	      0.00194586	      0.00180198	      0.00684345	      0.00684345	      0.00597014	      0.00597505	      0.00000000	      0.00000000	      0.00000000	      0.01379432	      0.00936423	      0.00892127	      0.01161145	      0.00652697	      0.00971931	      0.00155056	      0.01154548	      0.00762259	      0.00776622	      0.01069054	      0.00951641	      0.00635708	      0.00811009
      0.48030639	      0.00000000	      0.00000000	      0.00000000	      0.00000000	      0.00000000	      0.01003449	      0.00521218	      0.01811184	      0.00000000	      0.00000000	      0.00000000	      0.00000000	      0.00000000	      0.00194586	      0.00180198	      0.00684345	      0.00684345	      0.00597014	      0.00597505	      0.00000000	      0.00000000	      0.00000000	      0.01379432	      0.00936423	      0.00892127	      0.01161145	      0.00652697	      0.00971931	      0.00155056	      0.01154548	      0.00762259	      0.00776622	      0.01069054	      0.00951641	      0.00635708	      0.00811009	      0.00000000	      0.00000000	      0.00000000	      0.00000000	      0.00000000	      0.01003449	      0.00521218	      0.01811184	      0.00000000	      0.00000000	      0.00000000	      0.00000000	      0.00000000	      0.00194586	      0.00180198	      0.00684345	      0.00684345	      0.00597014	      0.00597505	      0.00000000	      0.00000000	      0.00000000	      0.01379432	      0.00936423	      0.00892127	      0.01161145	      0.00652697	      0.00971931	      0.00155056	      0.01154548	      0.00762259	      0.00776622	      0.01069054	      0.00951641	      0.00635708	      0.00811009
      0.48325306	      0.00000000	      0.00000000	      0.00000000	      0.00000000	      0.00000000	      0.01003449	      0.00521218	      0.01811184	      0.00000000	      0.00000000	      0.00000000	      0.00000000	      0.00000000	      0.00194586	      0.00180198	      0.00684345	      0.00684345	      0.00597014	      0.00597505	      0.00000000	      0.00000000	      0.00000000	      0.01379432	      0.00936423	      0.00892127	      0.01161145	      0.00652697	      0.00971931	      0.00155056	      0.01154548	      0.00762259	      0.00776622	      0.01069054	      0.00951641	      0.00635708	      0.00811009	      0.00000000	      0.00000000	      0.00000000	      0.00000000	      0.00000000	      0.01003449	      0.00521218	      0.01811184	      0.00000000	      0.00000000	      0.00000000	      0.00000000	      0.00000000	      0.00194586	      0.00180198	      0.00684345	      0.00684345	      0.00597014	      0.00597505	      0.00000000	      0.00000000	      0.00000000	      0.01379432	      0.00936423	      0.00892127	      0.01161145	      0.00652697	      0.00971931	      0.00155056	      0.01154548	      0.00762259	      0.00776622	      0.01069054	      0.00951641	      0.00635708	      0.00811009
      0.48619973	      0.00000000	      0.00000000	      0.00000000	      0.00000000	      0.00000000	      0.01003449	      0.00521218	      0.01811184	      0.00000000	      0.00000000	      0.00000000	      0.00000000	      0.00000000	      0.00194586	      0.00180198	      0.00684345	      0.00684345	      0.00597014	      0.00597505	      0.00000000	      0.00000000	      0.00000000	      0.01379432	      0.00936423	      0.00892127	      0.01161145	      0.00652697	      0.00971931	      0.00155056	      0.01154548	      0.00762259	      0.00776622	      0.01069054	      0.00951641	      0.00635708	      0.00811009	      0.00000000	      0.00000000	      0.00000000	      0.00000000	      0.00000000	      0.01003449	      0.00521218	      0.01811184	      0.00000000	      0.00000000	      0.00000000	      0.00000000	      0.00000000	      0.00194586	      0.00180198	      0.00684345	      0.00684345	      0.00597014	      0.00597505	      0.00000000	      0.00000000	      0.00000000	      0.01379432	      0.00936423	      0.00892127	      0.01161145	      0.00652697	      0.00971931	      0.00155056	      0.01154548	      0.00762259	      0.00776622	      0.01069054	      0.00951641	      0.00635708	      0.00811009
      0.48914639	      0.00000000	      0.00000000	      0.00000000	      0.00000000	      0.00000000	      0.01003449	      0.00521218	      0.01811184	      0.00000000	      0.00000000	      0.00000000	      0.00000000	      0.00000000	      0.00194586	      0.00180198	      0.00684345	      0.00684345	      0.00597014	      0.00597505	      0.00000000	      0.00000000	      0.00000000	      0.01379432	      0.00936423	      0.00892127	      0.01161145	      0.00652697	      0.00971931	      0.00155056	      0.01154548	      0.00762259	      0.00776622	      0.01069054	      0.00951641	      0.00635708	      0.00811009	      0.00000000	      0.00000000	      0.00000000	      0.00000000	      0.00000000	      0.01003449	      0.00521218	      0.01811184	      0.00000000	      0.00000000	      0.00000000	      0.00000000	      0.00000000	      0.00194586	      0.00180198	      0.00684345	      0.00684345	      0.00597014	      0.00597505	      0.00000000	      0.00000000	      0.00000000	      0.01379432	      0.00936423	      0.00892127	      0.01161145	      0.00652697	      0.00971931	      0.00155056	      0.01154548	      0.00762259	      0.00776622	      0.01069054	      0.00951641	      0.00635708	      0.00811009
      0.49209306	      0.00000000	      0.00000000	      0.00000000	      0.00000000	      0.00000000	      0.01003449	      0.00521218	      0.01811184	      0.00000000	      0.00000000	      0.00000000	      0.00000000	      0.00000000	      0.00194586	      0.00180198	      0.00684345	      0.00684345	      0.00597014	      0.00597505	      0.00000000	      0.00000000	      0.00000000	      0.01379432	      0.00936423	      0.00892127	      0.01161145	      0.00652697	      0.00971931	      0.00155056	      0.01154548	      0.00762259	      0.00776622	      0.01069054	      0.00951641	      0.00635708	      0.00811009	      0.00000000	      0.00000000	      0.00000000	      0.00000000	      0.00000000	      0.01003449	      0.00521218	      0.01811184	      0.00000000	      0.00000000	      0.00000000	      0.00000000	      0.00000000	      0.00194586	      0.00180198	      0.00684345	      0.00684345	      0.00597014	      0.00597505	      0.00000000	      0.00000000	      0.00000000	      0.01379432	      0.00936423	      0.00892127	      0.01161145	      0.00652697	      0.00971931	      0.00155056	      0.01154548	      0.00762259	      0.00776622	      0.01069054	      0.00951641	      0.00635708	      0.00811009
      0.49503972	      0.00000000	      0.00000000	      0.00000000	      0.00000000	      0.00000000	      0.01003449	      0.00521218	      0.01811184	      0.00000000	      0.00000000	      0.00000000	      0.00000000	      0.00000000	      0.00194586	      0.00180198	      0.00684345	      0.00684345	      0.00597014	      0.00597505	      0.00000000	      0.00000000	      0.00000000	      0.01379432	      0.00936423	      0.00892127	      0.01161145	      0.00652697	      0.00971931	      0.00155056	      0.01154548	      0.00762259	      0.00776622	      0.01069054	      0.00951641	      0.00635708	      0.00811009	      0.00000000	      0.00000000	      0.00000000	      0.00000000	      0.00000000	      0.01003449	      0.00521218	      0.01811184	      0.00000000	      0.00000000	      0.00000000	      0.00000000	      0.00000000	      0.00194586	      0.00180198	      0.00684345	      0.00684345	      0.00597014	      0.00597505	      0.00000000	      0.00000000	      0.00000000	      0.01379432	      0.00936423	      0.00892127	      0.01161145	      0.00652697	      0.00971931	      0.00155056	      0.01154548	      0.00762259	      0.00776622	      0.01069054	      0.00951641	      0.00635708	      0.00811009
      0.49798639	      0.00000000	      0.00000000	      0.00000000	      0.00000000	      0.00000000	      0.01003449	      0.00521218	      0.01811184	      0.00000000	      0.00000000	      0.00000000	      0.00000000	      0.00000000	      0.00194586	      0.00180198	      0.00684345	      0.00684345	      0.00597014	      0.00597505	      0.00000000	      0.00000000	      0.00000000	      0.01379432	      0.00936423	      0.00892127	      0.01161145	      0.00652697	      0.00971931	      0.00155056	      0.01154548	      0.00762259	      0.00776622	      0.01069054	      0.00951641	      0.00635708	      0.00811009	      0.00000000	      0.00000000	      0.00000000	      0.00000000	      0.00000000	      0.01003449	      0.00521218	      0.01811184	      0.00000000	      0.00000000	      0.00000000	      0.00000000	      0.00000000	      0.00194586	      0.00180198	      0.00684345	      0.00684345	      0.00597014	      0.00597505	      0.00000000	      0.00000000	      0.00000000	      0.01379432	      0.00936423	      0.00892127	      0.01161145	      0.00652697	      0.00971931	      0.00155056	      0.01154548	      0.00762259	      0.00776622	      0.01069054	      0.00951641	      0.00635708	      0.00811009
      0.50093305	      0.00000000	      0.00000000	      0.00000000	      0.00000000	      0.00000000	      0.01003449	      0.00521218	      0.01811184	      0.00000000	      0.00000000	      0.00000000	      0.00000000	      0.00000000	      0.00194586	      0.00180198	      0.00684345	      0.00684345	      0.00597014	      0.00597505	      0.00000000	      0.00000000	      0.00000000	      0.01379432	      0.00936423	      0.00892127	      0.01161145	      0.00652697	      0.00971931	      0.00155056	      0.01154548	      0.00762259	      0.00776622	      0.01069054	      0.00951641	      0.00635708	      0.00811009	      0.00000000	      0.00000000	      0.00000000	      0.00000000	      0.00000000	      0.01003449	      0.00521218	      0.01811184	      0.00000000	      0.00000000	      0.00000000	      0.00000000	      0.00000000	      0.00194586	      0.00180198	      0.00684345	      0.00684345	      0.00597014	      0.00597505	      0.00000000	      0.00000000	      0.00000000	      0.01379432	      0.00936423	      0.00892127	      0.01161145	      0.00652697	      0.00971931	      0.00155056	      0.01154548	      0.00762259	      0.00776622	      0.01069054	      0.00951641	      0.00635708	      0.00811009
      0.50387971	      0.00000000	      0.00000000	      0.00000000	      0.00000000	      0.00000000	      0.01003449	      0.00521218	      0.01811184	      0.00000000	      0.00000000	      0.00000000	      0.00000000	      0.00000000	      0.00194586	      0.00180198	      0.00684345	      0.00684345	      0.00597014	      0.00597505	      0.00000000	      0.00000000	      0.00000000	      0.01379432	      0.00936423	      0.00892127	      0.01161145	      0.00652697	      0.00971931	      0.00155056	      0.01154548	      0.00762259	      0.00776622	      0.01069054	      0.00951641	      0.00635708	      0.00811009	      0.00000000	      0.00000000	      0.00000000	      0.00000000	      0.00000000	      0.01003449	      0.00521218	      0.01811184	      0.00000000	      0.00000000	      0.00000000	      0.00000000	      0.00000000	      0.00194586	      0.00180198	      0.00684345	      0.00684345	      0.00597014	      0.00597505	      0.00000000	      0.00000000	      0.00000000	      0.01379432	      0.00936423	      0.00892127	      0.01161145	      0.00652697	      0.00971931	      0.00155056	      0.01154548	      0.00762259	      0.00776622	      0.01069054	      0.00951641	      0.00635708	      0.00811009
      0.50682638	      0.00000000	      0.00000000	      0.00000000	      0.00000000	      0.00000000	      0.01003449	      0.00521218	      0.01811184	      0.00000000	      0.00000000	      0.00000000	      0.00000000	      0.00000000	      0.00194586	      0.00180198	      0.00684345	      0.00684345	      0.00597014	      0.00597505	      0.00000000	      0.00000000	      0.00000000	      0.01379432	      0.00936423	      0.00892127	      0.01161145	      0.00652697	      0.00971931	      0.00155056	      0.01154548	      0.00762259	      0.00776622	      0.01069054	      0.00951641	      0.00635708	      0.00811009	      0.00000000	      0.00000000	      0.00000000	      0.00000000	      0.00000000	      0.01003449	      0.00521218	      0.01811184	      0.00000000	      0.00000000	      0.00000000	      0.00000000	      0.00000000	      0.00194586	      0.00180198	      0.00684345	      0.00684345	      0.00597014	      0.00597505	      0.00000000	      0.00000000	      0.00000000	      0.01379432	      0.00936423	      0.00892127	      0.01161145	      0.00652697	      0.00971931	      0.00155056	      0.01154548	      0.00762259	      0.00776622	      0.01069054	      0.00951641	      0.00635708	      0.00811009
      0.50977304	      0.00000000	      0.00000000	      0.00000000	      0.00000000	      0.00000000	      0.01003449	      0.00521218	      0.01811184	      0.00000000	      0.00000000	      0.00000000	      0.00000000	      0.00000000	      0.00194586	      0.00180198	      0.00684345	      0.00684345	      0.00597014	      0.00597505	      0.00000000	      0.00000000	      0.00000000	      0.01379432	      0.00936423	      0.00892127	      0.01161145	      0.00652697	      0.00971931	      0.00155056	      0.01154548	      0.00762259	      0.00776622	      0.01069054	      0.00951641	      0.00635708	      0.00811009	      0.00000000	      0.00000000	      0.00000000	      0.00000000	      0.00000000	      0.01003449	      0.00521218	      0.01811184	      0.00000000	      0.00000000	      0.00000000	      0.00000000	      0.00000000	      0.00194586	      0.00180198	      0.00684345	      0.00684345	      0.00597014	      0.00597505	      0.00000000	      0.00000000	      0.00000000	      0.01379432	      0.00936423	      0.00892127	      0.01161145	      0.00652697	      0.00971931	      0.00155056	      0.01154548	      0.00762259	      0.00776622	      0.01069054	      0.00951641	      0.00635708	      0.00811009
      0.51271971	      0.00000000	      0.00000000	      0.00000000	      0.00000000	      0.00000000	      0.01003449	      0.00521218	      0.01811184	      0.00000000	      0.00000000	      0.00000000	      0.00000000	      0.00000000	      0.00194586	      0.00180198	      0.00684345	      0.00684345	      0.00597014	      0.00597505	      0.00000000	      0.00000000	      0.00000000	      0.01379432	      0.00936423	      0.00892127	      0.01161145	      0.00652697	      0.00971931	      0.00155056	      0.01154548	      0.00762259	      0.00776622	      0.01069054	      0.00951641	      0.00635708	      0.00811009	      0.00000000	      0.00000000	      0.00000000	      0.00000000	      0.00000000	      0.01003449	      0.00521218	      0.01811184	      0.00000000	      0.00000000	      0.00000000	      0.00000000	      0.00000000	      0.00194586	      0.00180198	      0.00684345	      0.00684345	      0.00597014	      0.00597505	      0.00000000	      0.00000000	      0.00000000	      0.01379432	      0.00936423	      0.00892127	      0.01161145	      0.00652697	      0.00971931	      0.00155056	      0.01154548	      0.00762259	      0.00776622	      0.01069054	      0.00951641	      0.00635708	      0.00811009
      0.51566638	      0.00000000	      0.00000000	      0.00000000	      0.00000000	      0.00000000	      0.01003449	      0.00521218	      0.01811184	      0.00000000	      0.00000000	      0.00000000	      0.00000000	      0.00000000	      0.00194586	      0.00180198	      0.00684345	      0.00684345	      0.00597014	      0.00597505	      0.00000000	      0.00000000	      0.00000000	      0.01379432	      0.00936423	      0.00892127	      0.01161145	      0.00652697	      0.00971931	      0.00155056	      0.01154548	      0.00762259	      0.00776622	      0.01069054	      0.00951641	      0.00635708	      0.00811009	      0.00000000	      0.00000000	      0.00000000	      0.00000000	      0.00000000	      0.01003449	      0.00521218	      0.01811184	      0.00000000	      0.00000000	      0.00000000	      0.00000000	      0.00000000	      0.00194586	      0.00180198	      0.00684345	      0.00684345	      0.00597014	      0.00597505	      0.00000000	      0.00000000	      0.00000000	      0.01379432	      0.00936423	      0.00892127	      0.01161145	      0.00652697	      0.00971931	      0.00155056	      0.01154548	      0.00762259	      0.00776622	      0.01069054	      0.00951641	      0.00635708	      0.00811009
      0.51861304	      0.00000000	      0.00000000	      0.00000000	      0.00000000	      0.00000000	      0.01003449	      0.00521218	      0.01811184	      0.00000000	      0.00000000	      0.00000000	      0.00000000	      0.00000000	      0.00194586	      0.00180198	      0.00684345	      0.00684345	      0.00597014	      0.00597505	      0.00000000	      0.00000000	      0.00000000	      0.01379432	      0.00936423	      0.00892127	      0.01161145	      0.00652697	      0.00971931	      0.00155056	      0.01154548	      0.00762259	      0.00776622	      0.01069054	      0.00951641	      0.00635708	      0.00811009	      0.00000000	      0.00000000	      0.00000000	      0.00000000	      0.00000000	      0.01003449	      0.00521218	      0.01811184	      0.00000000	      0.00000000	      0.00000000	      0.00000000	      0.00000000	      0.00194586	      0.00180198	      0.00684345	      0.00684345	      0.00597014	      0.00597505	      0.00000000	      0.00000000	      0.00000000	      0.01379432	      0.00936423	      0.00892127	      0.01161145	      0.00652697	      0.00971931	      0.00155056	      0.01154548	      0.00762259	      0.00776622	      0.01069054	      0.00951641	      0.00635708	      0.00811009
      0.52155971	      0.00000000	      0.00000000	      0.00000000	      0.00000000	      0.00000000	      0.01003449	      0.00521218	      0.01811184	      0.00000000	      0.00000000	      0.00000000	      0.00000000	      0.00000000	      0.00194586	      0.00180198	      0.00684345	      0.00684345	      0.00597014	      0.00597505	      0.00000000	      0.00000000	      0.00000000	      0.01379432	      0.00936423	      0.00892127	      0.01161145	      0.00652697	      0.00971931	      0.00155056	      0.01154548	      0.00762259	      0.00776622	      0.01069054	      0.00951641	      0.00635708	      0.00811009	      0.00000000	      0.00000000	      0.00000000	      0.00000000	      0.00000000	      0.01003449	      0.00521218	      0.01811184	      0.00000000	      0.00000000	      0.00000000	      0.00000000	      0.00000000	      0.00194586	      0.00180198	      0.00684345	      0.00684345	      0.00597014	      0.00597505	      0.00000000	      0.00000000	      0.00000000	      0.01379432	      0.00936423	      0.00892127	      0.01161145	      0.00652697	      0.00971931	      0.00155056	      0.01154548	      0.00762259	      0.00776622	      0.01069054	      0.00951641	      0.00635708	      0.00811009
      0.52450637	      0.00000000	      0.00000000	      0.00000000	      0.00000000	      0.00000000	      0.01003449	      0.00521218	      0.01811184	      0.00000000	      0.00000000	      0.00000000	      0.00000000	      0.00000000	      0.00194586	      0.00180198	      0.00684345	      0.00684345	      0.00597014	      0.00597505	      0.00000000	      0.00000000	      0.00000000	      0.01379432	      0.00936423	      0.00892127	      0.01161145	      0.00652697	      0.00971931	      0.00155056	      0.01154548	      0.00762259	      0.00776622	      0.01069054	      0.00951641	      0.00635708	      0.00811009	      0.00000000	      0.00000000	      0.00000000	      0.00000000	      0.00000000	      0.01003449	      0.00521218	      0.01811184	      0.00000000	      0.00000000	      0.00000000	      0.00000000	      0.00000000	      0.00194586	      0.00180198	      0.00684345	      0.00684345	      0.00597014	      0.00597505	      0.00000000	      0.00000000	      0.00000000	      0.01379432	      0.00936423	      0.00892127	      0.01161145	      0.00652697	      0.00971931	      0.00155056	      0.01154548	      0.00762259	      0.00776622	      0.01069054	      0.00951641	      0.00635708	      0.00811009
      0.52745303	      0.00000000	      0.00000000	      0.00000000	      0.00000000	      0.00000000	      0.01003449	      0.00521218	      0.01811184	      0.00000000	      0.00000000	      0.00000000	      0.00000000	      0.00000000	      0.00194586	      0.00180198	      0.00684345	      0.00684345	      0.00597014	      0.00597505	      0.00000000	      0.00000000	      0.00000000	      0.01379432	      0.00936423	      0.00892127	      0.01161145	      0.00652697	      0.00971931	      0.00155056	      0.01154548	      0.00762259	      0.00776622	      0.01069054	      0.00951641	      0.00635708	      0.00811009	      0.00000000	      0.00000000	      0.00000000	      0.00000000	      0.00000000	      0.01003449	      0.00521218	      0.01811184	      0.00000000	      0.00000000	      0.00000000	      0.00000000	      0.00000000	      0.00194586	      0.00180198	      0.00684345	      0.00684345	      0.00597014	      0.00597505	      0.00000000	      0.00000000	      0.00000000	      0.01379432	      0.00936423	      0.00892127	      0.01161145	      0.00652697	      0.00971931	      0.00155056	      0.01154548	      0.00762259	      0.00776622	      0.01069054	      0.00951641	      0.00635708	      0.00811009
      0.53039970	      0.00000000	      0.00000000	      0.00000000	      0.00000000	      0.00000000	      0.01003449	      0.00521218	      0.01811184	      0.00000000	      0.00000000	      0.00000000	      0.00000000	      0.00000000	      0.00194586	      0.00180198	      0.00684345	      0.00684345	      0.00597014	      0.00597505	      0.00000000	      0.00000000	      0.00000000	      0.01379432	      0.00936423	      0.00892127	      0.01161145	      0.00652697	      0.00971931	      0.00155056	      0.01154548	      0.00762259	      0.00776622	      0.01069054	      0.00951641	      0.00635708	      0.00811009	      0.00000000	      0.00000000	      0.00000000	      0.00000000	      0.00000000	      0.01003449	      0.00521218	      0.01811184	      0.00000000	      0.00000000	      0.00000000	      0.00000000	      0.00000000	      0.00194586	      0.00180198	      0.00684345	      0.00684345	      0.00597014	      0.00597505	      0.00000000	      0.00000000	      0.00000000	      0.01379432	      0.00936423	      0.00892127	      0.01161145	      0.00652697	      0.00971931	      0.00155056	      0.01154548	      0.00762259	      0.00776622	      0.01069054	      0.00951641	      0.00635708	      0.00811009
      0.53334636	      0.00000000	      0.00000000	      0.00000000	      0.00000000	      0.00000000	      0.01003449	      0.00521218	      0.01811184	      0.00000000	      0.00000000	      0.00000000	      0.00000000	      0.00000000	      0.00194586	      0.00180198	      0.00684345	      0.00684345	      0.00597014	      0.00597505	      0.00000000	      0.00000000	      0.00000000	      0.01379432	      0.00936423	      0.00892127	      0.01161145	      0.00652697	      0.00971931	      0.00155056	      0.01154548	      0.00762259	      0.00776622	      0.01069054	      0.00951641	      0.00635708	      0.00811009	      0.00000000	      0.00000000	      0.00000000	      0.00000000	      0.00000000	      0.01003449	      0.00521218	      0.01811184	      0.00000000	      0.00000000	      0.00000000	      0.00000000	      0.00000000	      0.00194586	      0.00180198	      0.00684345	      0.00684345	      0.00597014	      0.00597505	      0.00000000	      0.00000000	      0.00000000	      0.01379432	      0.00936423	      0.00892127	      0.01161145	      0.00652697	      0.00971931	      0.00155056	      0.01154548	      0.00762259	      0.00776622	      0.01069054	      0.00951641	      0.00635708	      0.00811009
      0.53629303	      0.00000000	      0.00000000	      0.00000000	      0.00000000	      0.00000000	      0.01003449	      0.00521218	      0.01811184	      0.00000000	      0.00000000	      0.00000000	      0.00000000	      0.00000000	      0.00194586	      0.00180198	      0.00684345	      0.00684345	      0.00597014	      0.00597505	      0.00000000	      0.00000000	      0.00000000	      0.01379432	      0.00936423	      0.00892127	      0.01161145	      0.00652697	      0.00971931	      0.00155056	      0.01154548	      0.00762259	      0.00776622	      0.01069054	      0.00951641	      0.00635708	      0.00811009	      0.00000000	      0.00000000	      0.00000000	      0.00000000	      0.00000000	      0.01003449	      0.00521218	      0.01811184	      0.00000000	      0.00000000	      0.00000000	      0.00000000	      0.00000000	      0.00194586	      0.00180198	      0.00684345	      0.00684345	      0.00597014	      0.00597505	      0.00000000	      0.00000000	      0.00000000	      0.01379432	      0.00936423	      0.00892127	      0.01161145	      0.00652697	      0.00971931	      0.00155056	      0.01154548	      0.00762259	      0.00776622	      0.01069054	      0.00951641	      0.00635708	      0.00811009
      0.53923970	      0.00000000	      0.00000000	      0.00000000	      0.00000000	      0.00000000	      0.01003449	      0.00521218	      0.01811184	      0.00000000	      0.00000000	      0.00000000	      0.00000000	      0.00000000	      0.00194586	      0.00180198	      0.00684345	      0.00684345	      0.00597014	      0.00597505	      0.00000000	      0.00000000	      0.00000000	      0.01379432	      0.00936423	      0.00892127	      0.01161145	      0.00652697	      0.00971931	      0.00155056	      0.01154548	      0.00762259	      0.00776622	      0.01069054	      0.00951641	      0.00635708	      0.00811009	      0.00000000	      0.00000000	      0.00000000	      0.00000000	      0.00000000	      0.01003449	      0.00521218	      0.01811184	      0.00000000	      0.00000000	      0.00000000	      0.00000000	      0.00000000	      0.00194586	      0.00180198	      0.00684345	      0.00684345	      0.00597014	      0.00597505	      0.00000000	      0.00000000	      0.00000000	      0.01379432	      0.00936423	      0.00892127	      0.01161145	      0.00652697	      0.00971931	      0.00155056	      0.01154548	      0.00762259	      0.00776622	      0.01069054	      0.00951641	      0.00635708	      0.00811009
      0.54218636	      0.00000000	      0.00000000	      0.00000000	      0.00000000	      0.00000000	      0.01003449	      0.00521218	      0.01811184	      0.00000000	      0.00000000	      0.00000000	      0.00000000	      0.00000000	      0.00194586	      0.00180198	      0.00684345	      0.00684345	      0.00597014	      0.00597505	      0.00000000	      0.00000000	      0.00000000	      0.01379432	      0.00936423	      0.00892127	      0.01161145	      0.00652697	      0.00971931	      0.00155056	      0.01154548	      0.00762259	      0.00776622	      0.01069054	      0.00951641	      0.00635708	      0.00811009	      0.00000000	      0.00000000	      0.00000000	      0.00000000	      0.00000000	      0.01003449	      0.00521218	      0.01811184	      0.00000000	      0.00000000	      0.00000000	      0.00000000	      0.00000000	      0.00194586	      0.00180198	      0.00684345	      0.00684345	      0.00597014	      0.00597505	      0.00000000	      0.00000000	      0.00000000	      0.01379432	      0.00936423	      0.00892127	      0.01161145	      0.00652697	      0.00971931	      0.00155056	      0.01154548	      0.00762259	      0.00776622	      0.01069054	      0.00951641	      0.00635708	      0.00811009
      0.54513303	      0.00000000	      0.00000000	      0.00000000	      0.00000000	      0.00000000	      0.01003449	      0.00521218	      0.01811184	      0.00000000	      0.00000000	      0.00000000	      0.00000000	      0.00000000	      0.00194586	      0.00180198	      0.00684345	      0.00684345	      0.00597014	      0.00597505	      0.00000000	      0.00000000	      0.00000000	      0.01379432	      0.00936423	      0.00892127	      0.01161145	      0.00652697	      0.00971931	      0.00155056	      0.01154548	      0.00762259	      0.00776622	      0.01069054	      0.00951641	      0.00635708	      0.00811009	      0.00000000	      0.00000000	      0.00000000	      0.00000000	      0.00000000	      0.01003449	      0.00521218	      0.01811184	      0.00000000	      0.00000000	      0.00000000	      0.00000000	      0.00000000	      0.00194586	      0.00180198	      0.00684345	      0.00684345	      0.00597014	      0.00597505	      0.00000000	      0.00000000	      0.00000000	      0.01379432	      0.00936423	      0.00892127	      0.01161145	      0.00652697	      0.00971931	      0.00155056	      0.01154548	      0.00762259	      0.00776622	      0.01069054	      0.00951641	      0.00635708	      0.00811009
      0.54807969	      0.00000000	      0.00000000	      0.00000000	      0.00000000	      0.00000000	      0.01003449	      0.00521218	      0.01811184	      0.00000000	      0.00000000	      0.00000000	      0.00000000	      0.00000000	      0.00194586	      0.00180198	      0.00684345	      0.00684345	      0.00597014	      0.00597505	      0.00000000	      0.00000000	      0.00000000	      0.01379432	      0.00936423	      0.00892127	      0.01161145	      0.00652697	      0.00971931	      0.00155056	      0.01154548	      0.00762259	      0.00776622	      0.01069054	      0.00951641	      0.00635708	      0.00811009	      0.00000000	      0.00000000	      0.00000000	      0.00000000	      0.00000000	      0.01003449	      0.00521218	      0.01811184	      0.00000000	      0.00000000	      0.00000000	      0.00000000	      0.00000000	      0.00194586	      0.00180198	      0.00684345	      0.00684345	      0.00597014	      0.00597505	      0.00000000	      0.00000000	      0.00000000	      0.01379432	      0.00936423	      0.00892127	      0.01161145	      0.00652697	      0.00971931	      0.00155056	      0.01154548	      0.00762259	      0.00776622	      0.01069054	      0.00951641	      0.00635708	      0.00811009
      0.55102635	      0.00000000	      0.00000000	      0.00000000	      0.00000000	      0.00000000	      0.01003449	      0.00521218	      0.01811184	      0.00000000	      0.00000000	      0.00000000	      0.00000000	      0.00000000	      0.00194586	      0.00180198	      0.00684345	      0.00684345	      0.00597014	      0.00597505	      0.00000000	      0.00000000	      0.00000000	      0.01379432	      0.00936423	      0.00892127	      0.01161145	      0.00652697	      0.00971931	      0.00155056	      0.01154548	      0.00762259	      0.00776622	      0.01069054	      0.00951641	      0.00635708	      0.00811009	      0.00000000	      0.00000000	      0.00000000	      0.00000000	      0.00000000	      0.01003449	      0.00521218	      0.01811184	      0.00000000	      0.00000000	      0.00000000	      0.00000000	      0.00000000	      0.00194586	      0.00180198	      0.00684345	      0.00684345	      0.00597014	      0.00597505	      0.00000000	      0.00000000	      0.00000000	      0.01379432	      0.00936423	      0.00892127	      0.01161145	      0.00652697	      0.00971931	      0.00155056	      0.01154548	      0.00762259	      0.00776622	      0.01069054	      0.00951641	      0.00635708	      0.00811009
      0.55397302	      0.00000000	      0.00000000	      0.00000000	      0.00000000	      0.00000000	      0.01003449	      0.00521218	      0.01811184	      0.00000000	      0.00000000	      0.00000000	      0.00000000	      0.00000000	      0.00194586	      0.00180198	      0.00684345	      0.00684345	      0.00597014	      0.00597505	      0.00000000	      0.00000000	      0.00000000	      0.01379432	      0.00936423	      0.00892127	      0.01161145	      0.00652697	      0.00971931	      0.00155056	      0.01154548	      0.00762259	      0.00776622	      0.01069054	      0.00951641	      0.00635708	      0.00811009	      0.00000000	      0.00000000	      0.00000000	      0.00000000	      0.00000000	      0.01003449	      0.00521218	      0.01811184	      0.00000000	      0.00000000	      0.00000000	      0.00000000	      0.00000000	      0.00194586	      0.00180198	      0.00684345	      0.00684345	      0.00597014	      0.00597505	      0.00000000	      0.00000000	      0.00000000	      0.01379432	      0.00936423	      0.00892127	      0.01161145	      0.00652697	      0.00971931	      0.00155056	      0.01154548	      0.00762259	      0.00776622	      0.01069054	      0.00951641	      0.00635708	      0.00811009
      0.55691968	      0.00000000	      0.00000000	      0.00000000	      0.00000000	      0.00000000	      0.01003449	      0.00521218	      0.01811184	      0.00000000	      0.00000000	      0.00000000	      0.00000000	      0.00000000	      0.00194586	      0.00180198	      0.00684345	      0.00684345	      0.00597014	      0.00597505	      0.00000000	      0.00000000	      0.00000000	      0.01379432	      0.00936423	      0.00892127	      0.01161145	      0.00652697	      0.00971931	      0.00155056	      0.01154548	      0.00762259	      0.00776622	      0.01069054	      0.00951641	      0.00635708	      0.00811009	      0.00000000	      0.00000000	      0.00000000	      0.00000000	      0.00000000	      0.01003449	      0.00521218	      0.01811184	      0.00000000	      0.00000000	      0.00000000	      0.00000000	      0.00000000	      0.00194586	      0.00180198	      0.00684345	      0.00684345	      0.00597014	      0.00597505	      0.00000000	      0.00000000	      0.00000000	      0.01379432	      0.00936423	      0.00892127	      0.01161145	      0.00652697	      0.00971931	      0.00155056	      0.01154548	      0.00762259	      0.00776622	      0.01069054	      0.00951641	      0.00635708	      0.00811009
      0.55986635	      0.00000000	      0.00000000	      0.00000000	      0.00000000	      0.00000000	      0.01003449	      0.00521218	      0.01811184	      0.00000000	      0.00000000	      0.00000000	      0.00000000	      0.00000000	      0.00194586	      0.00180198	      0.00684345	      0.00684345	      0.00597014	      0.00597505	      0.00000000	      0.00000000	      0.00000000	      0.01379432	      0.00936423	      0.00892127	      0.01161145	      0.00652697	      0.00971931	      0.00155056	      0.01154548	      0.00762259	      0.00776622	      0.01069054	      0.00951641	      0.00635708	      0.00811009	      0.00000000	      0.00000000	      0.00000000	      0.00000000	      0.00000000	      0.01003449	      0.00521218	      0.01811184	      0.00000000	      0.00000000	      0.00000000	      0.00000000	      0.00000000	      0.00194586	      0.00180198	      0.00684345	      0.00684345	      0.00597014	      0.00597505	      0.00000000	      0.00000000	      0.00000000	      0.01379432	      0.00936423	      0.00892127	      0.01161145	      0.00652697	      0.00971931	      0.00155056	      0.01154548	      0.00762259	      0.00776622	      0.01069054	      0.00951641	      0.00635708	      0.00811009
      0.56281302	      0.00000000	      0.00000000	      0.00000000	      0.00000000	      0.00000000	      0.01003449	      0.00521218	      0.01811184	      0.00000000	      0.00000000	      0.00000000	      0.00000000	      0.00000000	      0.00194586	      0.00180198	      0.00684345	      0.00684345	      0.00597014	      0.00597505	      0.00000000	      0.00000000	      0.00000000	      0.01379432	      0.00936423	      0.00892127	      0.01161145	      0.00652697	      0.00971931	      0.00155056	      0.01154548	      0.00762259	      0.00776622	      0.01069054	      0.00951641	      0.00635708	      0.00811009	      0.00000000	      0.00000000	      0.00000000	      0.00000000	      0.00000000	      0.01003449	      0.00521218	      0.01811184	      0.00000000	      0.00000000	      0.00000000	      0.00000000	      0.00000000	      0.00194586	      0.00180198	      0.00684345	      0.00684345	      0.00597014	      0.00597505	      0.00000000	      0.00000000	      0.00000000	      0.01379432	      0.00936423	      0.00892127	      0.01161145	      0.00652697	      0.00971931	      0.00155056	      0.01154548	      0.00762259	      0.00776622	      0.01069054	      0.00951641	      0.00635708	      0.00811009
      0.56575968	      0.00000000	      0.00000000	      0.00000000	      0.00000000	      0.00000000	      0.01003449	      0.00521218	      0.01811184	      0.00000000	      0.00000000	      0.00000000	      0.00000000	      0.00000000	      0.00194586	      0.00180198	      0.00684345	      0.00684345	      0.00597014	      0.00597505	      0.00000000	      0.00000000	      0.00000000	      0.01379432	      0.00936423	      0.00892127	      0.01161145	      0.00652697	      0.00971931	      0.00155056	      0.01154548	      0.00762259	      0.00776622	      0.01069054	      0.00951641	      0.00635708	      0.00811009	      0.00000000	      0.00000000	      0.00000000	      0.00000000	      0.00000000	      0.01003449	      0.00521218	      0.01811184	      0.00000000	      0.00000000	      0.00000000	      0.00000000	      0.00000000	      0.00194586	      0.00180198	      0.00684345	      0.00684345	      0.00597014	      0.00597505	      0.00000000	      0.00000000	      0.00000000	      0.01379432	      0.00936423	      0.00892127	      0.01161145	      0.00652697	      0.00971931	      0.00155056	      0.01154548	      0.00762259	      0.00776622	      0.01069054	      0.00951641	      0.00635708	      0.00811009
      0.56870635	      0.00000000	      0.00000000	      0.00000000	      0.00000000	      0.00000000	      0.01003449	      0.00521218	      0.01811184	      0.00000000	      0.00000000	      0.00000000	      0.00000000	      0.00000000	      0.00194586	      0.00180198	      0.00684345	      0.00684345	      0.00597014	      0.00597505	      0.00000000	      0.00000000	      0.00000000	      0.01379432	      0.00936423	      0.00892127	      0.01161145	      0.00652697	      0.00971931	      0.00155056	      0.01154548	      0.00762259	      0.00776622	      0.01069054	      0.00951641	      0.00635708	      0.00811009	      0.00000000	      0.00000000	      0.00000000	      0.00000000	      0.00000000	      0.01003449	      0.00521218	      0.01811184	      0.00000000	      0.00000000	      0.00000000	      0.00000000	      0.00000000	      0.00194586	      0.00180198	      0.00684345	      0.00684345	      0.00597014	      0.00597505	      0.00000000	      0.00000000	      0.00000000	      0.01379432	      0.00936423	      0.00892127	      0.01161145	      0.00652697	      0.00971931	      0.00155056	      0.01154548	      0.00762259	      0.00776622	      0.01069054	      0.00951641	      0.00635708	      0.00811009
      0.57165301	      0.00000000	      0.00000000	      0.00000000	      0.00000000	      0.00000000	      0.01003449	      0.00521218	      0.01811184	      0.00000000	      0.00000000	      0.00000000	      0.00000000	      0.00000000	      0.00194586	      0.00180198	      0.00684345	      0.00684345	      0.00597014	      0.00597505	      0.00000000	      0.00000000	      0.00000000	      0.01379432	      0.00936423	      0.00892127	      0.01161145	      0.00652697	      0.00971931	      0.00155056	      0.01154548	      0.00762259	      0.00776622	      0.01069054	      0.00951641	      0.00635708	      0.00811009	      0.00000000	      0.00000000	      0.00000000	      0.00000000	      0.00000000	      0.01003449	      0.00521218	      0.01811184	      0.00000000	      0.00000000	      0.00000000	      0.00000000	      0.00000000	      0.00194586	      0.00180198	      0.00684345	      0.00684345	      0.00597014	      0.00597505	      0.00000000	      0.00000000	      0.00000000	      0.01379432	      0.00936423	      0.00892127	      0.01161145	      0.00652697	      0.00971931	      0.00155056	      0.01154548	      0.00762259	      0.00776622	      0.01069054	      0.00951641	      0.00635708	      0.00811009
      0.57459967	      0.00000000	      0.00000000	      0.00000000	      0.00000000	      0.00000000	      0.01003449	      0.00521218	      0.01811184	      0.00000000	      0.00000000	      0.00000000	      0.00000000	      0.00000000	      0.00194586	      0.00180198	      0.00684345	      0.00684345	      0.00597014	      0.00597505	      0.00000000	      0.00000000	      0.00000000	      0.01379432	      0.00936423	      0.00892127	      0.01161145	      0.00652697	      0.00971931	      0.00155056	      0.01154548	      0.00762259	      0.00776622	      0.01069054	      0.00951641	      0.00635708	      0.00811009	      0.00000000	      0.00000000	      0.00000000	      0.00000000	      0.00000000	      0.01003449	      0.00521218	      0.01811184	      0.00000000	      0.00000000	      0.00000000	      0.00000000	      0.00000000	      0.00194586	      0.00180198	      0.00684345	      0.00684345	      0.00597014	      0.00597505	      0.00000000	      0.00000000	      0.00000000	      0.01379432	      0.00936423	      0.00892127	      0.01161145	      0.00652697	      0.00971931	      0.00155056	      0.01154548	      0.00762259	      0.00776622	      0.01069054	      0.00951641	      0.00635708	      0.00811009
      0.57754634	      0.00000000	      0.00000000	      0.00000000	      0.00000000	      0.00000000	      0.01003449	      0.00521218	      0.01811184	      0.00000000	      0.00000000	      0.00000000	      0.00000000	      0.00000000	      0.00194586	      0.00180198	      0.00684345	      0.00684345	      0.00597014	      0.00597505	      0.00000000	      0.00000000	      0.00000000	      0.01379432	      0.00936423	      0.00892127	      0.01161145	      0.00652697	      0.00971931	      0.00155056	      0.01154548	      0.00762259	      0.00776622	      0.01069054	      0.00951641	      0.00635708	      0.00811009	      0.00000000	      0.00000000	      0.00000000	      0.00000000	      0.00000000	      0.01003449	      0.00521218	      0.01811184	      0.00000000	      0.00000000	      0.00000000	      0.00000000	      0.00000000	      0.00194586	      0.00180198	      0.00684345	      0.00684345	      0.00597014	      0.00597505	      0.00000000	      0.00000000	      0.00000000	      0.01379432	      0.00936423	      0.00892127	      0.01161145	      0.00652697	      0.00971931	      0.00155056	      0.01154548	      0.00762259	      0.00776622	      0.01069054	      0.00951641	      0.00635708	      0.00811009
      0.58049301	      0.00000000	      0.00000000	      0.00000000	      0.00000000	      0.00000000	      0.01003449	      0.00521218	      0.01811184	      0.00000000	      0.00000000	      0.00000000	      0.00000000	      0.00000000	      0.00194586	      0.00180198	      0.00684345	      0.00684345	      0.00597014	      0.00597505	      0.00000000	      0.00000000	      0.00000000	      0.01379432	      0.00936423	      0.00892127	      0.01161145	      0.00652697	      0.00971931	      0.00155056	      0.01154548	      0.00762259	      0.00776622	      0.01069054	      0.00951641	      0.00635708	      0.00811009	      0.00000000	      0.00000000	      0.00000000	      0.00000000	      0.00000000	      0.01003449	      0.00521218	      0.01811184	      0.00000000	      0.00000000	      0.00000000	      0.00000000	      0.00000000	      0.00194586	      0.00180198	      0.00684345	      0.00684345	      0.00597014	      0.00597505	      0.00000000	      0.00000000	      0.00000000	      0.01379432	      0.00936423	      0.00892127	      0.01161145	      0.00652697	      0.00971931	      0.00155056	      0.01154548	      0.00762259	      0.00776622	      0.01069054	      0.00951641	      0.00635708	      0.00811009
      0.58343967	      0.00000000	      0.00000000	      0.00000000	      0.00000000	      0.00000000	      0.01003449	      0.00521218	      0.01811184	      0.00000000	      0.00000000	      0.00000000	      0.00000000	      0.00000000	      0.00194586	      0.00180198	      0.00684345	      0.00684345	      0.00597014	      0.00597505	      0.00000000	      0.00000000	      0.00000000	      0.01379432	      0.00936423	      0.00892127	      0.01161145	      0.00652697	      0.00971931	      0.00155056	      0.01154548	      0.00762259	      0.00776622	      0.01069054	      0.00951641	      0.00635708	      0.00811009	      0.00000000	      0.00000000	      0.00000000	      0.00000000	      0.00000000	      0.01003449	      0.00521218	      0.01811184	      0.00000000	      0.00000000	      0.00000000	      0.00000000	      0.00000000	      0.00194586	      0.00180198	      0.00684345	      0.00684345	      0.00597014	      0.00597505	      0.00000000	      0.00000000	      0.00000000	      0.01379432	      0.00936423	      0.00892127	      0.01161145	      0.00652697	      0.00971931	      0.00155056	      0.01154548	      0.00762259	      0.00776622	      0.01069054	      0.00951641	      0.00635708	      0.00811009
      0.58638633	      0.00000000	      0.00000000	      0.00000000	      0.00000000	      0.00000000	      0.01003449	      0.00521218	      0.01811184	      0.00000000	      0.00000000	      0.00000000	      0.00000000	      0.00000000	      0.00194586	      0.00180198	      0.00684345	      0.00684345	      0.00597014	      0.00597505	      0.00000000	      0.00000000	      0.00000000	      0.01379432	      0.00936423	      0.00892127	      0.01161145	      0.00652697	      0.00971931	      0.00155056	      0.01154548	      0.00762259	      0.00776622	      0.01069054	      0.00951641	      0.00635708	      0.00811009	      0.00000000	      0.00000000	      0.00000000	      0.00000000	      0.00000000	      0.01003449	      0.00521218	      0.01811184	      0.00000000	      0.00000000	      0.00000000	      0.00000000	      0.00000000	      0.00194586	      0.00180198	      0.00684345	      0.00684345	      0.00597014	      0.00597505	      0.00000000	      0.00000000	      0.00000000	      0.01379432	      0.00936423	      0.00892127	      0.01161145	      0.00652697	      0.00971931	      0.00155056	      0.01154548	      0.00762259	      0.00776622	      0.01069054	      0.00951641	      0.00635708	      0.00811009
      0.58933300	      0.00000000	      0.00000000	      0.00000000	      0.00000000	      0.00000000	      0.01003449	      0.00521218	      0.01811184	      0.00000000	      0.00000000	      0.00000000	      0.00000000	      0.00000000	      0.00194586	      0.00180198	      0.00684345	      0.00684345	      0.00597014	      0.00597505	      0.00000000	      0.00000000	      0.00000000	      0.01379432	      0.00936423	      0.00892127	      0.01161145	      0.00652697	      0.00971931	      0.00155056	      0.01154548	      0.00762259	      0.00776622	      0.01069054	      0.00951641	      0.00635708	      0.00811009	      0.00000000	      0.00000000	      0.00000000	      0.00000000	      0.00000000	      0.01003449	      0.00521218	      0.01811184	      0.00000000	      0.00000000	      0.00000000	      0.00000000	      0.00000000	      0.00194586	      0.00180198	      0.00684345	      0.00684345	      0.00597014	      0.00597505	      0.00000000	      0.00000000	      0.00000000	      0.01379432	      0.00936423	      0.00892127	      0.01161145	      0.00652697	      0.00971931	      0.00155056	      0.01154548	      0.00762259	      0.00776622	      0.01069054	      0.00951641	      0.00635708	      0.00811009
