# Supplementary material for: Computational modelling of muscle fibre operating ranges in the hindlimb of a small ground bird (Eudromia elegans), with implications for modelling locomotion in extinct species
Source: PLoS Comput Biol. 2021 Apr 1;17(4):e1008843. doi: 10.1371/journal.pcbi.1008843 (PMC8016346; doi:10.1371/journal.pcbi.1008843)
Supplement: S1 Code. MATLAB code used for (a) processing raw forceplate data, (b) performing the tracking simulations, (c) performing the inverse simulation, and (d) performing the static simulations — (ZIP) [file pcbi.1008843.s007.zip › Inverse Simulation/Walking/MuscleAnalysis/Tinamou_Walk_Kinematics_MuscleAnalysis_TendonLength.sto]

TendonLength
version=1
nRows=201
nColumns=73
inDegrees=no

This analysis gathers basic information about muscles during a simulation (e.g., forces, tendon lenghts, moment arms, etc).
Units are S.I. units (second, meters, Newtons, ...)
Angles are in degrees.

endheader
time	L_IC	L_ILPR	L_ILPOa	L_ILPOp	L_AMB	L_FMTL	L_FMTI	L_FMTM	L_ILFB	L_FCLP	L_FCLA	L_FCM	L_IFE	L_ITCr	L_ITM	L_ITCaa	L_ITCap	L_ISF	L_OM	L_OL	L_CFP	L_PIFML	L_GL	L_GI	L_GM	L_FL	L_TCf	L_TCt	L_EDL	L_FDL	L_FHL	L_FP2	L_FPP2	L_FP3	L_FPP3	L_FP4	R_IC	R_ILPR	R_ILPOa	R_ILPOp	R_AMB	R_FMTL	R_FMTI	R_FMTM	R_ILFB	R_FCLP	R_FCLA	R_FCM	R_IFE	R_ITCr	R_ITM	R_ITCaa	R_ITCap	R_ISF	R_OM	R_OL	R_CFP	R_PIFML	R_GL	R_GI	R_GM	R_FL	R_TCf	R_TCt	R_EDL	R_FDL	R_FHL	R_FP2	R_FPP2	R_FP3	R_FPP3	R_FP4
      0.00000000	     -0.92620473	     -0.92564625	     -0.93019916	     -0.92728171	     -0.95035258	     -0.96069888	     -0.95620753	     -0.96281130	     -0.93558583	     -0.92458084	     -0.93626917	     -0.95084379	     -0.98294483	     -0.97300812	     -0.98554161	     -0.97080425	     -0.97963349	     -0.96913333	     -0.96406011	     -0.98789727	     -0.96746422	     -0.97111079	     -0.91591336	     -0.91178445	     -0.91985058	     -0.85618802	     -0.91738814	     -0.92246660	     -0.87337142	     -0.87414013	     -0.84581104	     -0.86108576	     -0.85576993	     -0.85090867	     -0.84636676	     -0.86230464	     -0.93489927	     -0.93167407	     -0.92738156	     -0.92312025	     -0.95437277	     -0.96023574	     -0.95974089	     -0.96651440	     -0.92231238	     -0.91483558	     -0.93326245	     -0.93957654	     -0.98172051	     -0.97326817	     -0.98457453	     -0.96869383	     -0.97734609	     -0.97013492	     -0.96599650	     -0.98949105	     -0.96608511	     -0.96906774	     -0.91403762	     -0.90794385	     -0.92041742	     -0.85771951	     -0.91777208	     -0.92190614	     -0.87105779	     -0.87547687	     -0.84419918	     -0.85979965	     -0.85518329	     -0.84924533	     -0.84784223	     -0.86425508
      0.00294666	     -0.92613970	     -0.92560223	     -0.93020703	     -0.92728836	     -0.95033182	     -0.96067459	     -0.95617561	     -0.96278374	     -0.93567619	     -0.92470725	     -0.93628490	     -0.95095864	     -0.98297165	     -0.97294829	     -0.98549120	     -0.97074336	     -0.97958113	     -0.96917873	     -0.96408921	     -0.98790849	     -0.96748631	     -0.97112780	     -0.91595363	     -0.91184157	     -0.91981879	     -0.85630987	     -0.91739767	     -0.92248007	     -0.87320837	     -0.87424248	     -0.84592446	     -0.86118168	     -0.85589275	     -0.85103542	     -0.84653992	     -0.86240599	     -0.93498624	     -0.93166314	     -0.92746979	     -0.92313331	     -0.95417842	     -0.96037332	     -0.95960158	     -0.96634109	     -0.92261661	     -0.91481445	     -0.93308571	     -0.93959431	     -0.98168433	     -0.97344545	     -0.98466878	     -0.96879551	     -0.97742442	     -0.96999049	     -0.96590915	     -0.98945762	     -0.96596877	     -0.96892470	     -0.91402465	     -0.90796499	     -0.92034278	     -0.85761458	     -0.91795423	     -0.92199268	     -0.87121271	     -0.87536251	     -0.84422371	     -0.85981316	     -0.85519345	     -0.84926131	     -0.84771128	     -0.86416777
      0.00589333	     -0.92608255	     -0.92555834	     -0.93020927	     -0.92728488	     -0.95030555	     -0.96064954	     -0.95613488	     -0.96274717	     -0.93578942	     -0.92483645	     -0.93628394	     -0.95107439	     -0.98299802	     -0.97289257	     -0.98543976	     -0.97067894	     -0.97952504	     -0.96922238	     -0.96411946	     -0.98792084	     -0.96750078	     -0.97113173	     -0.91598492	     -0.91189853	     -0.91977206	     -0.85641651	     -0.91740760	     -0.92250145	     -0.87305635	     -0.87433017	     -0.84602925	     -0.86127105	     -0.85600696	     -0.85115578	     -0.84669816	     -0.86249082	     -0.93512414	     -0.93168928	     -0.92754424	     -0.92312705	     -0.95400586	     -0.96050827	     -0.95948098	     -0.96618689	     -0.92287358	     -0.91474056	     -0.93288483	     -0.93955241	     -0.98164458	     -0.97362783	     -0.98476119	     -0.96889004	     -0.97749541	     -0.96984507	     -0.96582536	     -0.98942673	     -0.96584242	     -0.96876232	     -0.91398145	     -0.90795819	     -0.92025668	     -0.85750141	     -0.91811864	     -0.92208088	     -0.87136857	     -0.87524308	     -0.84422202	     -0.85979699	     -0.85517014	     -0.84924724	     -0.84756029	     -0.86405489
      0.00883999	     -0.92603434	     -0.92551539	     -0.93020563	     -0.92727119	     -0.95027463	     -0.96062392	     -0.95608637	     -0.96270263	     -0.93592212	     -0.92496603	     -0.93626657	     -0.95118886	     -0.98302354	     -0.97284125	     -0.98538767	     -0.97061146	     -0.97946559	     -0.96926412	     -0.96415080	     -0.98793441	     -0.96750767	     -0.97112286	     -0.91600595	     -0.91195380	     -0.91971074	     -0.85650882	     -0.91741823	     -0.92253056	     -0.87291428	     -0.87440421	     -0.84612581	     -0.86135368	     -0.85611198	     -0.85126986	     -0.84684128	     -0.86255909	     -0.93525361	     -0.93171679	     -0.92761978	     -0.92313118	     -0.95384659	     -0.96064045	     -0.95937521	     -0.96604789	     -0.92310681	     -0.91466028	     -0.93270148	     -0.93950260	     -0.98160764	     -0.97380122	     -0.98485177	     -0.96898365	     -0.97756690	     -0.96970656	     -0.96574283	     -0.98939439	     -0.96572555	     -0.96861351	     -0.91393287	     -0.90794685	     -0.92017990	     -0.85739879	     -0.91825697	     -0.92215909	     -0.87151306	     -0.87513818	     -0.84421803	     -0.85977473	     -0.85513775	     -0.84922807	     -0.84741276	     -0.86393942
      0.01178666	     -0.92599062	     -0.92547096	     -0.93019719	     -0.92725065	     -0.95023844	     -0.96059842	     -0.95603109	     -0.96265099	     -0.93607298	     -0.92509801	     -0.93623740	     -0.95130513	     -0.98304736	     -0.97279432	     -0.98533621	     -0.97054297	     -0.97940467	     -0.96930387	     -0.96418275	     -0.98794902	     -0.96750880	     -0.97110491	     -0.91602193	     -0.91201177	     -0.91964127	     -0.85659330	     -0.91742671	     -0.92256404	     -0.87277792	     -0.87447105	     -0.84621991	     -0.86143486	     -0.85621300	     -0.85138340	     -0.84697504	     -0.86261636	     -0.93531245	     -0.93170705	     -0.92771013	     -0.92317274	     -0.95368688	     -0.96076976	     -0.95927409	     -0.96591380	     -0.92335468	     -0.91462631	     -0.93257201	     -0.93950346	     -0.98157926	     -0.97395304	     -0.98494054	     -0.96908226	     -0.97764622	     -0.96958186	     -0.96565970	     -0.98935729	     -0.96563534	     -0.96850710	     -0.91390947	     -0.90796052	     -0.92013195	     -0.85732447	     -0.91836307	     -0.92221671	     -0.87163487	     -0.87506573	     -0.84423930	     -0.85977390	     -0.85512477	     -0.84923227	     -0.84729817	     -0.86384604
      0.01473332	     -0.92595080	     -0.92542556	     -0.93018482	     -0.92722532	     -0.95019801	     -0.96057402	     -0.95597134	     -0.96259441	     -0.93623557	     -0.92522950	     -0.93619911	     -0.95142110	     -0.98306854	     -0.97275234	     -0.98528666	     -0.97047536	     -0.97934393	     -0.96934125	     -0.96421482	     -0.98796454	     -0.96750520	     -0.97108041	     -0.91603438	     -0.91207211	     -0.91956737	     -0.85667409	     -0.91743288	     -0.92260014	     -0.87264443	     -0.87453471	     -0.84631399	     -0.86151668	     -0.85631233	     -0.85149838	     -0.84710269	     -0.86266645	     -0.93535684	     -0.93169494	     -0.92780111	     -0.92322315	     -0.95354073	     -0.96089355	     -0.95918479	     -0.96579256	     -0.92358362	     -0.91459219	     -0.93246033	     -0.93950318	     -0.98155574	     -0.97409223	     -0.98502496	     -0.96917777	     -0.97772448	     -0.96946591	     -0.96557895	     -0.98931906	     -0.96555590	     -0.96841470	     -0.91388753	     -0.90797530	     -0.92009609	     -0.85726589	     -0.91844554	     -0.92226331	     -0.87173992	     -0.87501212	     -0.84426673	     -0.85977610	     -0.85511226	     -0.84924132	     -0.84719161	     -0.86375874
      0.01767999	     -0.92591560	     -0.92538027	     -0.93016919	     -0.92719637	     -0.95015422	     -0.96055169	     -0.95590887	     -0.96253449	     -0.93640504	     -0.92535850	     -0.93615400	     -0.95153402	     -0.98308633	     -0.97271608	     -0.98524004	     -0.97040999	     -0.97928455	     -0.96937573	     -0.96424302	     -0.98798091	     -0.96749720	     -0.97105051	     -0.91604459	     -0.91213447	     -0.91949193	     -0.85675442	     -0.91743657	     -0.92263755	     -0.87251167	     -0.87459835	     -0.84641003	     -0.86160094	     -0.85641193	     -0.85161653	     -0.84722682	     -0.86271234	     -0.93539171	     -0.93168095	     -0.92788866	     -0.92327495	     -0.95340433	     -0.96100981	     -0.95910148	     -0.96567890	     -0.92380184	     -0.91455978	     -0.93235760	     -0.93950295	     -0.98153686	     -0.97421953	     -0.98510322	     -0.96926691	     -0.97779850	     -0.96935832	     -0.96550188	     -0.98928079	     -0.96548374	     -0.96832936	     -0.91386533	     -0.90798967	     -0.92006461	     -0.85721715	     -0.91851166	     -0.92230337	     -0.87183079	     -0.87497074	     -0.84429955	     -0.85978116	     -0.85509969	     -0.84925493	     -0.84709417	     -0.86367480
      0.02062666	     -0.92588580	     -0.92533605	     -0.93015099	     -0.92716477	     -0.95010766	     -0.96053236	     -0.95584491	     -0.96247233	     -0.93657815	     -0.92548217	     -0.93610254	     -0.95164166	     -0.98310016	     -0.97268625	     -0.98519710	     -0.97034788	     -0.97922736	     -0.96940684	     -0.96427424	     -0.98799803	     -0.96748491	     -0.97101589	     -0.91605345	     -0.91219847	     -0.91941688	     -0.85683649	     -0.91743757	     -0.92267528	     -0.87237818	     -0.87466413	     -0.84650942	     -0.86168892	     -0.85651327	     -0.85173905	     -0.84734929	     -0.86275611	     -0.93542124	     -0.93166557	     -0.92796939	     -0.92332233	     -0.95327513	     -0.96111655	     -0.95901995	     -0.96556915	     -0.92401581	     -0.91453140	     -0.93225745	     -0.93950418	     -0.98152258	     -0.97433510	     -0.98517363	     -0.96934679	     -0.97786549	     -0.96925909	     -0.96542969	     -0.98924340	     -0.96541634	     -0.96824605	     -0.91384236	     -0.90800346	     -0.92003233	     -0.85717427	     -0.91856617	     -0.92233999	     -0.87190921	     -0.87493700	     -0.84433740	     -0.85978917	     -0.85508693	     -0.84927301	     -0.84700400	     -0.86359244
      0.02357332	     -0.92586198	     -0.92529350	     -0.93013092	     -0.92713130	     -0.95005849	     -0.96051680	     -0.95578008	     -0.96240840	     -0.93675375	     -0.92559917	     -0.93604506	     -0.95174272	     -0.98310973	     -0.97266330	     -0.98515829	     -0.97028959	     -0.97917285	     -0.96943424	     -0.96430461	     -0.98801586	     -0.96746830	     -0.97097678	     -0.91606164	     -0.91226408	     -0.91934332	     -0.85692159	     -0.91743558	     -0.92271276	     -0.87224322	     -0.87473331	     -0.84661309	     -0.86178157	     -0.85661740	     -0.85186688	     -0.84747133	     -0.86279898	     -0.93544843	     -0.93164938	     -0.92804106	     -0.92336153	     -0.95315206	     -0.96121217	     -0.95893795	     -0.96546151	     -0.92422927	     -0.91450893	     -0.93215633	     -0.93950805	     -0.98151294	     -0.97443866	     -0.98523483	     -0.96941532	     -0.97792347	     -0.96916850	     -0.96536336	     -0.98920763	     -0.96535235	     -0.96816191	     -0.91381918	     -0.90801743	     -0.91999690	     -0.85713541	     -0.91861155	     -0.92237477	     -0.87197594	     -0.87490861	     -0.84438032	     -0.85980061	     -0.85507447	     -0.84929583	     -0.84692072	     -0.86351117
      0.02651998	     -0.92584435	     -0.92525279	     -0.93010972	     -0.92709667	     -0.95000654	     -0.96050560	     -0.95571445	     -0.96234268	     -0.93693237	     -0.92570917	     -0.93598156	     -0.95183686	     -0.98311502	     -0.97264740	     -0.98512369	     -0.97023525	     -0.97912112	     -0.96945776	     -0.96433402	     -0.98803432	     -0.96744729	     -0.97093311	     -0.91606955	     -0.91233152	     -0.91927158	     -0.85701015	     -0.91743033	     -0.92274980	     -0.87210662	     -0.87480634	     -0.84672150	     -0.86187940	     -0.85672493	     -0.85200055	     -0.84759351	     -0.86284134	     -0.93547487	     -0.93163280	     -0.92810259	     -0.92339077	     -0.95303526	     -0.96129549	     -0.95885487	     -0.96535574	     -0.92444344	     -0.91449381	     -0.93205327	     -0.93951557	     -0.98150809	     -0.97452955	     -0.98528587	     -0.96947121	     -0.97797124	     -0.96908701	     -0.96530356	     -0.98917396	     -0.96529143	     -0.96807616	     -0.91379712	     -0.90803301	     -0.91995832	     -0.85710058	     -0.91864870	     -0.92240808	     -0.87203099	     -0.87488514	     -0.84442869	     -0.85981626	     -0.85506342	     -0.84932404	     -0.84684511	     -0.86343177
      0.02946665	     -0.92583259	     -0.92521376	     -0.93008820	     -0.92706166	     -0.94995142	     -0.96049919	     -0.95564775	     -0.96227481	     -0.93711568	     -0.92581281	     -0.93591202	     -0.95192458	     -0.98311629	     -0.97263832	     -0.98509311	     -0.97018467	     -0.97907204	     -0.96947743	     -0.96436242	     -0.98805333	     -0.96742192	     -0.97088477	     -0.91607734	     -0.91240121	     -0.91920147	     -0.85710197	     -0.91742158	     -0.92278648	     -0.87196866	     -0.87488307	     -0.84683470	     -0.86198256	     -0.85683611	     -0.85214027	     -0.84771595	     -0.86288304	     -0.93550091	     -0.93161593	     -0.92815379	     -0.92340977	     -0.95292533	     -0.96136588	     -0.95877099	     -0.96525229	     -0.92465827	     -0.91448722	     -0.93194892	     -0.93952780	     -0.98150814	     -0.97460707	     -0.98532623	     -0.96951396	     -0.97800834	     -0.96901509	     -0.96525071	     -0.98914272	     -0.96523388	     -0.96798931	     -0.91377777	     -0.90805170	     -0.91991775	     -0.85707059	     -0.91867792	     -0.92243971	     -0.87207418	     -0.87486700	     -0.84448283	     -0.85983694	     -0.85505513	     -0.84935925	     -0.84677844	     -0.86328860
      0.03241331	     -0.92582577	     -0.92517568	     -0.93006723	     -0.92702708	     -0.94989237	     -0.96049780	     -0.95557923	     -0.96220399	     -0.93730694	     -0.92591188	     -0.93583628	     -0.95200754	     -0.98311401	     -0.97263552	     -0.98506607	     -0.97013731	     -0.97902520	     -0.96949346	     -0.96438989	     -0.98807280	     -0.96739229	     -0.97083155	     -0.91608498	     -0.91247393	     -0.91913219	     -0.85719619	     -0.91740905	     -0.92282319	     -0.87183008	     -0.87496268	     -0.84695236	     -0.86209088	     -0.85695083	     -0.85228595	     -0.84783282	     -0.86292323	     -0.93552606	     -0.93159855	     -0.92819506	     -0.92341907	     -0.95282281	     -0.96142315	     -0.95868688	     -0.96515184	     -0.92487327	     -0.91449021	     -0.93184467	     -0.93954586	     -0.98151310	     -0.97467076	     -0.98535578	     -0.96954361	     -0.97803481	     -0.96895304	     -0.96520500	     -0.98911410	     -0.96518021	     -0.96790246	     -0.91376325	     -0.90807498	     -0.91987674	     -0.85704645	     -0.91869939	     -0.92246923	     -0.87210548	     -0.87485480	     -0.84454299	     -0.85986335	     -0.85505090	     -0.84940341	     -0.84672188	     -0.86323682
      0.03535998	     -0.92582213	     -0.92513711	     -0.93004764	     -0.92699381	     -0.94982800	     -0.96050153	     -0.95550745	     -0.96212871	     -0.93751171	     -0.92600982	     -0.93575396	     -0.95208896	     -0.98310884	     -0.97263829	     -0.98504191	     -0.97009242	     -0.97898001	     -0.96950617	     -0.96441653	     -0.98809264	     -0.96735846	     -0.97077305	     -0.91609230	     -0.91255125	     -0.91906229	     -0.85729116	     -0.91739230	     -0.92286068	     -0.87169212	     -0.87504357	     -0.84707372	     -0.86220383	     -0.85706857	     -0.85243732	     -0.84795355	     -0.86296022	     -0.93554938	     -0.93158017	     -0.92822703	     -0.92341957	     -0.95272784	     -0.96146749	     -0.95860296	     -0.96505477	     -0.92508833	     -0.91450380	     -0.93174194	     -0.93957098	     -0.98152283	     -0.97472053	     -0.98537475	     -0.96956064	     -0.97805105	     -0.96890089	     -0.96516642	     -0.98908821	     -0.96513088	     -0.96781673	     -0.91375393	     -0.90810419	     -0.91983672	     -0.85702882	     -0.91871340	     -0.92249630	     -0.87212532	     -0.87484884	     -0.84460916	     -0.85989597	     -0.85505181	     -0.84945671	     -0.84667625	     -0.86318015
      0.03830665	     -0.92581882	     -0.92509545	     -0.93003013	     -0.92696275	     -0.94975606	     -0.96051029	     -0.95543001	     -0.96204655	     -0.93773871	     -0.92611234	     -0.93566449	     -0.95217433	     -0.98310146	     -0.97264576	     -0.98501980	     -0.97004897	     -0.97893567	     -0.96951601	     -0.96444258	     -0.98811283	     -0.96732048	     -0.97070875	     -0.91609908	     -0.91263599	     -0.91898971	     -0.85738450	     -0.91737042	     -0.92290009	     -0.87155646	     -0.87512342	     -0.84719788	     -0.86232075	     -0.85718849	     -0.85259420	     -0.84807151	     -0.86299122	     -0.93556971	     -0.93156001	     -0.92825032	     -0.92341220	     -0.95263998	     -0.96149937	     -0.95851933	     -0.96496106	     -0.92530408	     -0.91452913	     -0.93164182	     -0.93960460	     -0.98153695	     -0.97475673	     -0.98538362	     -0.96956578	     -0.97805762	     -0.96885845	     -0.96513483	     -0.98906515	     -0.96508613	     -0.96773306	     -0.91375159	     -0.90814059	     -0.91979875	     -0.85701787	     -0.91872036	     -0.92252074	     -0.87213454	     -0.87484901	     -0.84468117	     -0.85993507	     -0.85505934	     -0.84951908	     -0.84664185	     -0.86312852
      0.04125331	     -0.92581187	     -0.92504619	     -0.93001405	     -0.92693386	     -0.94967322	     -0.96052311	     -0.95534302	     -0.96195369	     -0.93800111	     -0.92622862	     -0.93556667	     -0.95227244	     -0.98309249	     -0.97265652	     -0.98499815	     -0.97000478	     -0.97889020	     -0.96952419	     -0.96446914	     -0.98813391	     -0.96727829	     -0.97063786	     -0.91610514	     -0.91273344	     -0.91891194	     -0.85747308	     -0.91734126	     -0.92294277	     -0.87142524	     -0.87519941	     -0.84732448	     -0.86244122	     -0.85730923	     -0.85275734	     -0.84818404	     -0.86301158	     -0.93558511	     -0.93153672	     -0.92826572	     -0.92339832	     -0.95255831	     -0.96151956	     -0.95843586	     -0.96487038	     -0.92552174	     -0.91456771	     -0.93154567	     -0.93964864	     -0.98155491	     -0.97477997	     -0.98538317	     -0.96956008	     -0.97805536	     -0.96882543	     -0.96511006	     -0.98904504	     -0.96504623	     -0.96765257	     -0.91375716	     -0.90818558	     -0.91976346	     -0.85701327	     -0.91872076	     -0.92254256	     -0.87213441	     -0.87485472	     -0.84475849	     -0.85998051	     -0.85507449	     -0.84959011	     -0.84661846	     -0.86308251
      0.04419998	     -0.92580168	     -0.92498654	     -0.92999618	     -0.92690336	     -0.94957718	     -0.96053789	     -0.95524238	     -0.96184637	     -0.93831062	     -0.92636522	     -0.93545575	     -0.95238861	     -0.98308240	     -0.97266896	     -0.98497415	     -0.96995551	     -0.97883956	     -0.96953268	     -0.96449851	     -0.98815728	     -0.96723048	     -0.97055708	     -0.91610769	     -0.91284748	     -0.91882473	     -0.85755183	     -0.91730325	     -0.92299114	     -0.86476507	     -0.87526710	     -0.84745180	     -0.86256301	     -0.85742685	     -0.85292599	     -0.84828589	     -0.86301379	     -0.93559269	     -0.93150851	     -0.92827469	     -0.92338021	     -0.95248163	     -0.96152941	     -0.95835250	     -0.96478232	     -0.92574284	     -0.91462108	     -0.93145528	     -0.93970519	     -0.98157613	     -0.97479098	     -0.98537440	     -0.96954495	     -0.97804542	     -0.96880143	     -0.96509172	     -0.98902784	     -0.96501162	     -0.96757678	     -0.91377013	     -0.90823772	     -0.91973004	     -0.85701345	     -0.91871565	     -0.92256244	     -0.87212689	     -0.87486410	     -0.84483916	     -0.86003173	     -0.85509633	     -0.84966801	     -0.84660466	     -0.86304166
      0.04714664	     -0.92578314	     -0.92491039	     -0.92997538	     -0.92687096	     -0.94946287	     -0.96055348	     -0.95512237	     -0.96171893	     -0.93868671	     -0.92653500	     -0.93532932	     -0.95253500	     -0.98307158	     -0.97268217	     -0.98494637	     -0.96989904	     -0.97878182	     -0.96954232	     -0.96453173	     -0.98818352	     -0.96717641	     -0.97046459	     -0.91610483	     -0.91298527	     -0.91872349	     -0.85761562	     -0.91725381	     -0.92304785	     -0.86457822	     -0.87532161	     -0.84757813	     -0.86268432	     -0.85753814	     -0.85310033	     -0.84837220	     -0.86298982	     -0.93559095	     -0.93147435	     -0.92827813	     -0.92335921	     -0.95240891	     -0.96153003	     -0.95826894	     -0.96469641	     -0.92596860	     -0.91468991	     -0.93137142	     -0.93977542	     -0.98159779	     -0.97479093	     -0.98535842	     -0.96952178	     -0.97802892	     -0.96878577	     -0.96507931	     -0.98901347	     -0.96498227	     -0.96750636	     -0.91379076	     -0.90829785	     -0.91969871	     -0.85701759	     -0.91870539	     -0.92258052	     -0.87211354	     -0.87487624	     -0.84492227	     -0.86008897	     -0.85512443	     -0.84975193	     -0.84659951	     -0.86300584
      0.05009330	     -0.92575585	     -0.92482008	     -0.92995423	     -0.92683952	     -0.94933269	     -0.96057057	     -0.95498628	     -0.96157461	     -0.93911994	     -0.92673385	     -0.93519073	     -0.95270724	     -0.98306075	     -0.97269522	     -0.98491528	     -0.96983663	     -0.97871843	     -0.96955293	     -0.96456781	     -0.98821173	     -0.96711774	     -0.97036270	     -0.91609393	     -0.91314203	     -0.91860854	     -0.85766534	     -0.91719620	     -0.92311288	     -0.86439035	     -0.87536339	     -0.84770063	     -0.86280266	     -0.85764174	     -0.85327683	     -0.84844369	     -0.86294168	     -0.93558075	     -0.93143497	     -0.92827656	     -0.92333579	     -0.95234025	     -0.96152249	     -0.95818533	     -0.96461311	     -0.92619718	     -0.91477569	     -0.93129398	     -0.93986190	     -0.98162363	     -0.97478132	     -0.98533638	     -0.96949192	     -0.97800692	     -0.96877745	     -0.96507217	     -0.98900174	     -0.96495775	     -0.96744127	     -0.91381925	     -0.90836627	     -0.91967085	     -0.85702591	     -0.91868992	     -0.92259626	     -0.87209530	     -0.87489143	     -0.84500746	     -0.86015190	     -0.85515858	     -0.84984132	     -0.84660257	     -0.86297542
      0.05303997	     -0.92573038	     -0.92472865	     -0.92993530	     -0.92680913	     -0.94919756	     -0.96059011	     -0.95484541	     -0.96142479	     -0.93957153	     -0.92693735	     -0.93504335	     -0.95288042	     -0.98304889	     -0.97270701	     -0.98488124	     -0.96976953	     -0.97865091	     -0.96956430	     -0.96460561	     -0.98824082	     -0.96705620	     -0.97025366	     -0.91607046	     -0.91329989	     -0.91848303	     -0.85770545	     -0.91713971	     -0.92318466	     -0.87098787	     -0.87539635	     -0.84781510	     -0.86291404	     -0.85773650	     -0.85344773	     -0.84850399	     -0.86287896	     -0.93556267	     -0.93139140	     -0.92827136	     -0.92331142	     -0.95227628	     -0.96150835	     -0.95810311	     -0.96453348	     -0.92642494	     -0.91486798	     -0.93122366	     -0.93995282	     -0.98165095	     -0.97476355	     -0.98530961	     -0.96945706	     -0.97798083	     -0.96877550	     -0.96506948	     -0.98899229	     -0.96493797	     -0.96738210	     -0.91385414	     -0.90844114	     -0.91964687	     -0.85703802	     -0.91866996	     -0.92260963	     -0.87207329	     -0.87490927	     -0.84509325	     -0.86021890	     -0.85519745	     -0.84993421	     -0.84661253	     -0.86295017
      0.05598663	     -0.92571189	     -0.92464326	     -0.92992011	     -0.92677993	     -0.94906378	     -0.96061232	     -0.95470604	     -0.96127710	     -0.94001886	     -0.92713214	     -0.93488970	     -0.95304115	     -0.98304097	     -0.97271661	     -0.98484444	     -0.96969858	     -0.97858032	     -0.96957632	     -0.96464429	     -0.98826999	     -0.96699310	     -0.97013921	     -0.91603261	     -0.91344868	     -0.91834895	     -0.85773872	     -0.91709002	     -0.92326222	     -0.87089419	     -0.87542295	     -0.84791950	     -0.86301658	     -0.85782242	     -0.85360868	     -0.84855587	     -0.86280827	     -0.93553606	     -0.93134376	     -0.92826413	     -0.92328807	     -0.95221702	     -0.96148934	     -0.95802326	     -0.96445805	     -0.92664969	     -0.91496862	     -0.93116159	     -0.94005161	     -0.98167929	     -0.97473896	     -0.98527948	     -0.96941901	     -0.97795223	     -0.96877899	     -0.96507032	     -0.98898469	     -0.96492304	     -0.96732976	     -0.91389418	     -0.90852079	     -0.91962688	     -0.85705329	     -0.91864628	     -0.92262068	     -0.87204870	     -0.87492912	     -0.84517934	     -0.86028846	     -0.85523984	     -0.85002874	     -0.84662810	     -0.86292975
      0.05893330	     -0.92570324	     -0.92456811	     -0.92990912	     -0.92675151	     -0.94893532	     -0.96063684	     -0.95457207	     -0.96113357	     -0.94044762	     -0.92731040	     -0.93473149	     -0.95318175	     -0.98303551	     -0.97272316	     -0.98480485	     -0.96962410	     -0.97850714	     -0.96958916	     -0.96468352	     -0.98829880	     -0.96692942	     -0.97002059	     -0.91597979	     -0.91358206	     -0.91820747	     -0.85776677	     -0.91705082	     -0.92334504	     -0.87080216	     -0.87544464	     -0.84801279	     -0.86310936	     -0.85789981	     -0.85375704	     -0.84860115	     -0.86273417	     -0.93550010	     -0.93129192	     -0.92825640	     -0.92326762	     -0.95216208	     -0.96146714	     -0.95794644	     -0.96438683	     -0.92687010	     -0.91507614	     -0.93110877	     -0.94015728	     -0.98170817	     -0.97470893	     -0.98524732	     -0.96937952	     -0.97792259	     -0.96878699	     -0.96507383	     -0.98897854	     -0.96491297	     -0.96728506	     -0.91393807	     -0.90860358	     -0.91961063	     -0.85707079	     -0.91861960	     -0.92262957	     -0.87202287	     -0.87495005	     -0.84526436	     -0.86035903	     -0.85528445	     -0.85012312	     -0.84664773	     -0.86291346
      0.06187996	     -0.92570558	     -0.92450511	     -0.92990191	     -0.92672307	     -0.94881437	     -0.96066295	     -0.95444544	     -0.96099732	     -0.94084971	     -0.92746844	     -0.93456986	     -0.95329882	     -0.98303282	     -0.97272598	     -0.98476230	     -0.96954610	     -0.97843150	     -0.96960312	     -0.96472324	     -0.98832714	     -0.96686582	     -0.96989869	     -0.91591216	     -0.91369663	     -0.91805918	     -0.85779036	     -0.91702429	     -0.92343293	     -0.87071131	     -0.87546240	     -0.84809459	     -0.86319206	     -0.85796905	     -0.85389139	     -0.84864094	     -0.86265957	     -0.93545406	     -0.93123556	     -0.92824953	     -0.92325175	     -0.95211080	     -0.96144334	     -0.95787299	     -0.96431932	     -0.92708560	     -0.91518944	     -0.93106591	     -0.94026914	     -0.98173714	     -0.97467482	     -0.98521437	     -0.96934017	     -0.97789323	     -0.96879858	     -0.96507920	     -0.98897346	     -0.96490769	     -0.96724855	     -0.91398448	     -0.90868789	     -0.91959759	     -0.85708935	     -0.91859067	     -0.92263660	     -0.87199719	     -0.87497098	     -0.84534679	     -0.86042906	     -0.85532989	     -0.85021562	     -0.84666970	     -0.86290030
      0.06482663	     -0.92571886	     -0.92445458	     -0.92989751	     -0.92669359	     -0.94870190	     -0.96068962	     -0.95432679	     -0.96086922	     -0.94122146	     -0.92760549	     -0.93440557	     -0.95339195	     -0.98303294	     -0.97272458	     -0.98471665	     -0.96946447	     -0.97835334	     -0.96961858	     -0.96476363	     -0.98835506	     -0.96680275	     -0.96977423	     -0.91583028	     -0.91379115	     -0.91790435	     -0.85781168	     -0.91701144	     -0.92352589	     -0.87062160	     -0.87547836	     -0.84816491	     -0.86326468	     -0.85803041	     -0.85401117	     -0.84867570	     -0.86258605	     -0.93539737	     -0.93117438	     -0.92824470	     -0.92324189	     -0.95206238	     -0.96141941	     -0.95780302	     -0.96425525	     -0.92729609	     -0.91530761	     -0.93103347	     -0.94038668	     -0.98176577	     -0.97463790	     -0.98518171	     -0.96930232	     -0.97786529	     -0.96881290	     -0.96508569	     -0.98896912	     -0.96490705	     -0.96722061	     -0.91403214	     -0.90877226	     -0.91958710	     -0.85710772	     -0.91856013	     -0.92264212	     -0.87197303	     -0.87499073	     -0.84542528	     -0.86049712	     -0.85537479	     -0.85030468	     -0.84669223	     -0.86288908
      0.06777329	     -0.92574211	     -0.92441566	     -0.92989450	     -0.92666199	     -0.94859798	     -0.96071571	     -0.95421590	     -0.96074930	     -0.94156226	     -0.92772274	     -0.93423927	     -0.95346271	     -0.98303565	     -0.97271867	     -0.98466785	     -0.96937914	     -0.97827259	     -0.96963586	     -0.96480497	     -0.98838278	     -0.96674054	     -0.96964782	     -0.91573498	     -0.91386584	     -0.91774310	     -0.85783160	     -0.91701244	     -0.92362400	     -0.87053331	     -0.87549260	     -0.84822392	     -0.86332737	     -0.85808405	     -0.85411631	     -0.84870541	     -0.86251398	     -0.93532963	     -0.93110808	     -0.92824289	     -0.92323926	     -0.95201605	     -0.96139661	     -0.95773657	     -0.96419433	     -0.92750158	     -0.91542985	     -0.93101180	     -0.94050939	     -0.98179370	     -0.97459933	     -0.98515029	     -0.96926715	     -0.97783975	     -0.96882919	     -0.96509266	     -0.98896521	     -0.96491088	     -0.96720149	     -0.91407996	     -0.90885549	     -0.91957868	     -0.85712484	     -0.91852844	     -0.92264641	     -0.87195157	     -0.87500842	     -0.84549876	     -0.86056201	     -0.85541794	     -0.85038906	     -0.84671373	     -0.86287868
      0.07071996	     -0.92577535	     -0.92438810	     -0.92989116	     -0.92662669	     -0.94850403	     -0.96074007	     -0.95411278	     -0.96063782	     -0.94187048	     -0.92782029	     -0.93407115	     -0.95351156	     -0.98304057	     -0.97270827	     -0.98461592	     -0.96929008	     -0.97818913	     -0.96965520	     -0.96484755	     -0.98841059	     -0.96667926	     -0.96951981	     -0.91562690	     -0.91392036	     -0.91757555	     -0.85784955	     -0.91702758	     -0.92372735	     -0.87044690	     -0.87550461	     -0.84827157	     -0.86338002	     -0.85812978	     -0.85420648	     -0.84872978	     -0.86244357	     -0.93525073	     -0.93103652	     -0.92824496	     -0.92324486	     -0.95197118	     -0.96137605	     -0.95767371	     -0.96413633	     -0.92770196	     -0.91555529	     -0.93100112	     -0.94063662	     -0.98182064	     -0.97456004	     -0.98512087	     -0.96923557	     -0.97781737	     -0.96884682	     -0.96509957	     -0.98896149	     -0.96491900	     -0.96719134	     -0.91412687	     -0.90893635	     -0.91957184	     -0.85713974	     -0.91849606	     -0.92264972	     -0.87193387	     -0.87502320	     -0.84556629	     -0.86062264	     -0.85545819	     -0.85046762	     -0.84673268	     -0.86286800
      0.07366662	     -0.92581943	     -0.92437226	     -0.92988557	     -0.92658575	     -0.94841877	     -0.96076160	     -0.95401781	     -0.96053536	     -0.94214334	     -0.92789702	     -0.93390119	     -0.95353779	     -0.98304715	     -0.97269365	     -0.98456104	     -0.96919734	     -0.97810292	     -0.96967668	     -0.96489166	     -0.98843879	     -0.96661882	     -0.96939030	     -0.91550665	     -0.91395374	     -0.91740197	     -0.85786484	     -0.91705727	     -0.92383596	     -0.87036291	     -0.87551377	     -0.84830762	     -0.86342243	     -0.85816785	     -0.85428109	     -0.84874841	     -0.86237507	     -0.93516078	     -0.93095973	     -0.92825164	     -0.92325949	     -0.95192724	     -0.96135867	     -0.95761449	     -0.96408106	     -0.92789705	     -0.91568298	     -0.93100146	     -0.94076759	     -0.98184638	     -0.97452078	     -0.98509398	     -0.96920827	     -0.97779871	     -0.96886526	     -0.96510599	     -0.98895774	     -0.96493122	     -0.96719018	     -0.91417180	     -0.90901365	     -0.91956607	     -0.85715152	     -0.91846340	     -0.92265233	     -0.87192086	     -0.87503434	     -0.84562701	     -0.86067795	     -0.85549442	     -0.85053934	     -0.84674764	     -0.86285595
      0.07661329	     -0.92587472	     -0.92436798	     -0.92987583	     -0.92653748	     -0.94834346	     -0.96077926	     -0.95393102	     -0.96044216	     -0.94237955	     -0.92795224	     -0.93372900	     -0.95354167	     -0.98305472	     -0.97267533	     -0.98450358	     -0.96910129	     -0.97801417	     -0.96970021	     -0.96493745	     -0.98846766	     -0.96655908	     -0.96925948	     -0.91537522	     -0.91396582	     -0.91722280	     -0.85787673	     -0.91710140	     -0.92394971	     -0.87028197	     -0.87551940	     -0.84833204	     -0.86345552	     -0.85819880	     -0.85433995	     -0.84876085	     -0.86230856	     -0.93505998	     -0.93087777	     -0.92826352	     -0.92328373	     -0.95188381	     -0.96134522	     -0.95755891	     -0.96402835	     -0.92808672	     -0.91581209	     -0.93101275	     -0.94090155	     -0.98187083	     -0.97448206	     -0.98506998	     -0.96918567	     -0.97778411	     -0.96888413	     -0.96511162	     -0.98895380	     -0.96494739	     -0.96719793	     -0.91421395	     -0.90908651	     -0.91956106	     -0.85715950	     -0.91843074	     -0.92265441	     -0.87191324	     -0.87504130	     -0.84568035	     -0.86072721	     -0.85552579	     -0.85060345	     -0.84675751	     -0.86284166
      0.07955996	     -0.92594156	     -0.92437505	     -0.92986018	     -0.92648036	     -0.94827826	     -0.96079214	     -0.95385235	     -0.96035837	     -0.94257841	     -0.92798682	     -0.93355563	     -0.95352372	     -0.98306255	     -0.97265407	     -0.98444411	     -0.96900249	     -0.97792324	     -0.96972552	     -0.96498494	     -0.98849740	     -0.96649985	     -0.96912756	     -0.91523378	     -0.91395684	     -0.91703875	     -0.85788444	     -0.91715955	     -0.92406829	     -0.87020472	     -0.87552085	     -0.84834628	     -0.86347931	     -0.85822227	     -0.85438431	     -0.84876670	     -0.86224371	     -0.93494863	     -0.93079072	     -0.92828107	     -0.92331800	     -0.95184048	     -0.96133626	     -0.95750690	     -0.96397798	     -0.92827106	     -0.91594196	     -0.93103476	     -0.94103788	     -0.98189396	     -0.97444417	     -0.98504902	     -0.96916792	     -0.97777371	     -0.96890320	     -0.96511627	     -0.98894956	     -0.96496734	     -0.96721438	     -0.91425269	     -0.90915425	     -0.91955648	     -0.85716309	     -0.91839829	     -0.92265612	     -0.87191161	     -0.87504367	     -0.84572592	     -0.86076982	     -0.85555163	     -0.85065942	     -0.84676137	     -0.86282439
      0.08250662	     -0.92602040	     -0.92439333	     -0.92983699	     -0.92641302	     -0.94822328	     -0.96079947	     -0.95378181	     -0.96028409	     -0.94273948	     -0.92800022	     -0.93338075	     -0.95348442	     -0.98306985	     -0.97263083	     -0.98438334	     -0.96890173	     -0.97783070	     -0.96975218	     -0.96503400	     -0.98852814	     -0.96644089	     -0.96899471	     -0.91508377	     -0.91392726	     -0.91685083	     -0.85788731	     -0.91723100	     -0.92419120	     -0.87013178	     -0.87551753	     -0.84835187	     -0.86349379	     -0.85823803	     -0.85441561	     -0.84876639	     -0.86218053	     -0.93482705	     -0.93069874	     -0.92830466	     -0.92336256	     -0.95179696	     -0.96133217	     -0.95745840	     -0.96392981	     -0.92845012	     -0.91607200	     -0.93106719	     -0.94117595	     -0.98191583	     -0.97440716	     -0.98503107	     -0.96915497	     -0.97776746	     -0.96892238	     -0.96511987	     -0.98894495	     -0.96499094	     -0.96723928	     -0.91428763	     -0.90921640	     -0.91955217	     -0.85716192	     -0.91836620	     -0.92265755	     -0.87191633	     -0.87504119	     -0.84576348	     -0.86080544	     -0.85557152	     -0.85070691	     -0.84675862	     -0.86280366
      0.08545329	     -0.92611189	     -0.92442286	     -0.92980488	     -0.92633427	     -0.94817866	     -0.96080066	     -0.95371944	     -0.96021950	     -0.94286243	     -0.92799218	     -0.93320450	     -0.95342410	     -0.98307587	     -0.97260668	     -0.98432206	     -0.96879988	     -0.97773719	     -0.96977962	     -0.96508441	     -0.98855993	     -0.96638189	     -0.96886108	     -0.91492682	     -0.91387770	     -0.91666027	     -0.85788476	     -0.91731486	     -0.92431773	     -0.87006372	     -0.87550949	     -0.84834885	     -0.86349865	     -0.85824563	     -0.85443391	     -0.84876101	     -0.86211900	     -0.93469555	     -0.93060200	     -0.92833454	     -0.92341752	     -0.95175303	     -0.96133319	     -0.95741328	     -0.96388366	     -0.92862404	     -0.91620179	     -0.93110965	     -0.94131525	     -0.98193657	     -0.97437087	     -0.98501591	     -0.96914653	     -0.97776514	     -0.96894170	     -0.96512245	     -0.98893995	     -0.96501810	     -0.96727229	     -0.91431851	     -0.90927269	     -0.91954795	     -0.85715567	     -0.91833459	     -0.92265879	     -0.87192766	     -0.87503369	     -0.84579295	     -0.86083382	     -0.85558519	     -0.85074572	     -0.84674890	     -0.86277912
      0.08839995	     -0.92621700	     -0.92446390	     -0.92976265	     -0.92624305	     -0.94814464	     -0.96079531	     -0.95366543	     -0.96016483	     -0.94294683	     -0.92796209	     -0.93302700	     -0.95334273	     -0.98307988	     -0.97258276	     -0.98426108	     -0.96869789	     -0.97764341	     -0.96980720	     -0.96513586	     -0.98859278	     -0.96632252	     -0.96872675	     -0.91476471	     -0.91380882	     -0.91646860	     -0.85787636	     -0.91741002	     -0.92444693	     -0.87000101	     -0.87549544	     -0.84833692	     -0.86349405	     -0.85824500	     -0.85443937	     -0.84875040	     -0.86205922	     -0.93455453	     -0.93050129	     -0.92837086	     -0.92348284	     -0.95170855	     -0.96133939	     -0.95737141	     -0.96383937	     -0.92879302	     -0.91633102	     -0.93116162	     -0.94145534	     -0.98195638	     -0.97433499	     -0.98500318	     -0.96914213	     -0.97776634	     -0.96896131	     -0.96512416	     -0.98893461	     -0.96504872	     -0.96731302	     -0.91434525	     -0.90932301	     -0.91954369	     -0.85714417	     -0.91830352	     -0.92265989	     -0.87194570	     -0.87502109	     -0.84581432	     -0.86085492	     -0.85559259	     -0.85077579	     -0.84673208	     -0.86275067
      0.09134662	     -0.92633698	     -0.92451697	     -0.92970937	     -0.92613851	     -0.94812156	     -0.96078317	     -0.95362013	     -0.96012049	     -0.94299207	     -0.92790901	     -0.93284832	     -0.95323995	     -0.98308118	     -0.97256025	     -0.98420123	     -0.96859671	     -0.97755007	     -0.96983424	     -0.96518802	     -0.98862667	     -0.96626243	     -0.96859177	     -0.91459938	     -0.91372127	     -0.91627757	     -0.85786187	     -0.91751521	     -0.92457761	     -0.86994409	     -0.87547574	     -0.84831667	     -0.86348015	     -0.85823607	     -0.85443235	     -0.84873398	     -0.86200144	     -0.93440443	     -0.93039572	     -0.92841362	     -0.92355827	     -0.95166344	     -0.96135069	     -0.95733264	     -0.96379683	     -0.92895721	     -0.91645948	     -0.93122253	     -0.94159583	     -0.98197547	     -0.97429904	     -0.98499240	     -0.96914114	     -0.97777055	     -0.96898146	     -0.96512523	     -0.98892898	     -0.96508272	     -0.96736099	     -0.91436797	     -0.90936746	     -0.91953932	     -0.85712735	     -0.91827305	     -0.92266087	     -0.87197041	     -0.87500343	     -0.84582775	     -0.86086881	     -0.85559385	     -0.85079721	     -0.84670831	     -0.86271838
      0.09429328	     -0.92647333	     -0.92458281	     -0.92964434	     -0.92601993	     -0.94810991	     -0.96076416	     -0.95358403	     -0.96008697	     -0.94299731	     -0.92783166	     -0.93266855	     -0.95311501	     -0.98307918	     -0.97254028	     -0.98414327	     -0.96849721	     -0.97745782	     -0.96986006	     -0.96524050	     -0.98866153	     -0.96620125	     -0.96845618	     -0.91443284	     -0.91361567	     -0.91608917	     -0.85784157	     -0.91762903	     -0.92470839	     -0.86989329	     -0.87545046	     -0.84828852	     -0.86345724	     -0.85821889	     -0.85441298	     -0.84871177	     -0.86194637	     -0.93424576	     -0.93028615	     -0.92846270	     -0.92364343	     -0.95161769	     -0.96136686	     -0.95729680	     -0.96375592	     -0.92911678	     -0.91658711	     -0.93129171	     -0.94173642	     -0.98199621	     -0.97426252	     -0.98498301	     -0.96914279	     -0.97777711	     -0.96900248	     -0.96512597	     -0.98892321	     -0.96512000	     -0.96741568	     -0.91438695	     -0.90940634	     -0.91953485	     -0.85710529	     -0.91824322	     -0.92266171	     -0.87200161	     -0.87498084	     -0.84583349	     -0.86087575	     -0.85558930	     -0.85081021	     -0.84667799	     -0.86268257
      0.09723994	     -0.92662778	     -0.92466235	     -0.92956713	     -0.92588684	     -0.94811024	     -0.96073839	     -0.95355775	     -0.96006487	     -0.94296159	     -0.92772848	     -0.93248775	     -0.95296682	     -0.98307336	     -0.97252388	     -0.98408790	     -0.96840022	     -0.97736727	     -0.96988400	     -0.96529295	     -0.98869730	     -0.96613865	     -0.96831996	     -0.91426714	     -0.91349263	     -0.91590550	     -0.85781497	     -0.91774993	     -0.92483768	     -0.86984887	     -0.87541986	     -0.84825296	     -0.86342570	     -0.85819359	     -0.85438183	     -0.84868376	     -0.86189474	     -0.93407905	     -0.93017293	     -0.92851786	     -0.92373781	     -0.95157140	     -0.96138760	     -0.95726377	     -0.96371661	     -0.92927179	     -0.91671438	     -0.93136899	     -0.94187688	     -0.98201451	     -0.97422482	     -0.98497442	     -0.96914629	     -0.97778536	     -0.96902473	     -0.96512672	     -0.98891745	     -0.96516049	     -0.96747661	     -0.91440270	     -0.90944014	     -0.91953040	     -0.85707823	     -0.91821402	     -0.92266233	     -0.87203898	     -0.87495363	     -0.84583194	     -0.86087616	     -0.85557951	     -0.85081517	     -0.84664181	     -0.86264382
      0.10018661	     -0.92680207	     -0.92475663	     -0.92947765	     -0.92573902	     -0.94812311	     -0.96070616	     -0.95354195	     -0.96005483	     -0.94288395	     -0.92759780	     -0.93230592	     -0.95279415	     -0.98306332	     -0.97251199	     -0.98403571	     -0.96830642	     -0.97727894	     -0.96990546	     -0.96534499	     -0.98873386	     -0.96607430	     -0.96818308	     -0.91410436	     -0.91335288	     -0.91572879	     -0.85778271	     -0.91787626	     -0.92496375	     -0.86981105	     -0.87538439	     -0.84821060	     -0.86338608	     -0.85816041	     -0.85433944	     -0.84865006	     -0.86184689	     -0.93390486	     -0.93005642	     -0.92857880	     -0.92384082	     -0.95152468	     -0.96141249	     -0.95723340	     -0.96367886	     -0.92942231	     -0.91684048	     -0.93145278	     -0.94201709	     -0.98203275	     -0.97418537	     -0.98496601	     -0.96915081	     -0.97779459	     -0.96904860	     -0.96512788	     -0.98891186	     -0.96520412	     -0.96754326	     -0.91441586	     -0.90946946	     -0.91952613	     -0.85704654	     -0.91818546	     -0.92266263	     -0.87208209	     -0.87492216	     -0.84582358	     -0.86087057	     -0.85556519	     -0.85081258	     -0.84660067	     -0.86260289
      0.10313327	     -0.92699791	     -0.92486667	     -0.92937614	     -0.92557659	     -0.94814905	     -0.96066795	     -0.95353731	     -0.96005744	     -0.94276356	     -0.92743799	     -0.93212312	     -0.95259569	     -0.98304879	     -0.97250538	     -0.98398721	     -0.96821644	     -0.97719330	     -0.96992387	     -0.96539627	     -0.98877107	     -0.96600792	     -0.96804547	     -0.91394647	     -0.91319727	     -0.91556130	     -0.85774533	     -0.91800625	     -0.92508475	     -0.86977998	     -0.87534465	     -0.84816214	     -0.86333900	     -0.85811970	     -0.85428646	     -0.84861093	     -0.86180320	     -0.93372377	     -0.92993699	     -0.92864514	     -0.92395178	     -0.95147769	     -0.96144110	     -0.95720556	     -0.96364267	     -0.92956844	     -0.91696616	     -0.93154290	     -0.94215708	     -0.98205110	     -0.97414363	     -0.98495722	     -0.96915555	     -0.97780410	     -0.96907447	     -0.96512980	     -0.98890662	     -0.96525081	     -0.96761517	     -0.91442716	     -0.90949502	     -0.91952221	     -0.85701061	     -0.91815756	     -0.92266251	     -0.87213045	     -0.87488684	     -0.84580891	     -0.86085959	     -0.85554715	     -0.85080298	     -0.84655562	     -0.86256065
      0.10607994	     -0.92721678	     -0.92499346	     -0.92926318	     -0.92539999	     -0.94818849	     -0.96062442	     -0.95354448	     -0.96007326	     -0.94259978	     -0.92724757	     -0.93193939	     -0.95237014	     -0.98302964	     -0.97250469	     -0.98394280	     -0.96813076	     -0.97711074	     -0.96993873	     -0.96544640	     -0.98880876	     -0.96593930	     -0.96790710	     -0.91379536	     -0.91302687	     -0.91540532	     -0.85770353	     -0.91813803	     -0.92519877	     -0.86975577	     -0.87530140	     -0.84810834	     -0.86328521	     -0.85807187	     -0.85422367	     -0.84856676	     -0.86176410	     -0.93353636	     -0.92981502	     -0.92871644	     -0.92406997	     -0.95143061	     -0.96147292	     -0.95718014	     -0.96360805	     -0.92971022	     -0.91709175	     -0.93163878	     -0.94229692	     -0.98206970	     -0.97409911	     -0.98494752	     -0.96915979	     -0.97781327	     -0.96910269	     -0.96513285	     -0.98890191	     -0.96530047	     -0.96769187	     -0.91443743	     -0.90951759	     -0.91951885	     -0.85697094	     -0.91813036	     -0.92266190	     -0.87218351	     -0.87484812	     -0.84578848	     -0.86084389	     -0.85552632	     -0.85078695	     -0.84650781	     -0.86251811
      0.10902660	     -0.92745982	     -0.92513780	     -0.92913971	     -0.92521003	     -0.94824172	     -0.96057637	     -0.95356401	     -0.96010269	     -0.94239220	     -0.92702531	     -0.93175486	     -0.95211636	     -0.98300589	     -0.97251034	     -0.98390277	     -0.96804979	     -0.97703160	     -0.96994965	     -0.96549502	     -0.98884673	     -0.96586832	     -0.96776798	     -0.91365274	     -0.91284295	     -0.91526305	     -0.85765822	     -0.91826973	     -0.92530387	     -0.86973851	     -0.87525553	     -0.84805000	     -0.86322551	     -0.85801739	     -0.85415190	     -0.84851806	     -0.86173001	     -0.93334325	     -0.92969091	     -0.92879220	     -0.92419463	     -0.95138360	     -0.96150745	     -0.95715701	     -0.96357503	     -0.92984776	     -0.91721766	     -0.93173984	     -0.94243683	     -0.98208862	     -0.97405149	     -0.98493649	     -0.96916289	     -0.97782153	     -0.96913352	     -0.96513732	     -0.98889790	     -0.96535300	     -0.96777296	     -0.91444749	     -0.90953795	     -0.91951618	     -0.85692802	     -0.91810393	     -0.92266071	     -0.87224071	     -0.87480641	     -0.84576281	     -0.86082414	     -0.85550362	     -0.85076510	     -0.84645842	     -0.86247626
      0.11197327	     -0.92772783	     -0.92530034	     -0.92900695	     -0.92500788	     -0.94830889	     -0.96052474	     -0.95359636	     -0.96014608	     -0.94214064	     -0.92677025	     -0.93156974	     -0.95183336	     -0.98297561	     -0.97252258	     -0.98386730	     -0.96797384	     -0.97695615	     -0.96995630	     -0.96554179	     -0.98888474	     -0.96579494	     -0.96762817	     -0.91352008	     -0.91264693	     -0.91513661	     -0.85761041	     -0.91839948	     -0.92539817	     -0.86972824	     -0.87520801	     -0.84798794	     -0.86316074	     -0.85795679	     -0.85407199	     -0.84846551	     -0.86170138	     -0.93314515	     -0.92956505	     -0.92887182	     -0.92432488	     -0.95133680	     -0.96154417	     -0.95713601	     -0.96354360	     -0.92998123	     -0.91734436	     -0.93184547	     -0.94257704	     -0.98210788	     -0.97400053	     -0.98492380	     -0.96916434	     -0.97782841	     -0.96916718	     -0.96514350	     -0.98889474	     -0.96540821	     -0.96785796	     -0.91445811	     -0.90955689	     -0.91951431	     -0.85688232	     -0.91807834	     -0.92265892	     -0.87230152	     -0.87476207	     -0.84573243	     -0.86080100	     -0.85547994	     -0.85073803	     -0.84640856	     -0.86243601
      0.11491994	     -0.92802115	     -0.92548148	     -0.92886638	     -0.92479499	     -0.94839002	     -0.96047058	     -0.95364191	     -0.96020364	     -0.94184501	     -0.92648168	     -0.93138435	     -0.95152025	     -0.98294316	     -0.97254145	     -0.98383648	     -0.96790308	     -0.97688459	     -0.96995851	     -0.96558641	     -0.98892255	     -0.96571925	     -0.96748785	     -0.91339864	     -0.91244031	     -0.91502797	     -0.85756126	     -0.91852552	     -0.92547987	     -0.86972494	     -0.87515991	     -0.84792292	     -0.86309174	     -0.85789057	     -0.85398482	     -0.84840990	     -0.86167867	     -0.93294286	     -0.92943787	     -0.92895460	     -0.92445974	     -0.95129030	     -0.96158252	     -0.95711698	     -0.96351375	     -0.93011088	     -0.91747231	     -0.93195503	     -0.94271785	     -0.98212743	     -0.97394622	     -0.98490923	     -0.96916373	     -0.97783352	     -0.96920375	     -0.96515158	     -0.98889257	     -0.96546587	     -0.96794640	     -0.91447005	     -0.90957519	     -0.91951327	     -0.85683427	     -0.91805369	     -0.92265655	     -0.87236544	     -0.87471545	     -0.84569784	     -0.86077513	     -0.85545612	     -0.85070635	     -0.84635927	     -0.86239817
      0.11786660	     -0.92833972	     -0.92568140	     -0.92871972	     -0.92457312	     -0.94848504	     -0.96041503	     -0.95370097	     -0.96027550	     -0.94150535	     -0.92615918	     -0.93119916	     -0.95117635	     -0.98290689	     -0.97256681	     -0.98381029	     -0.96783764	     -0.97681708	     -0.96995621	     -0.96562861	     -0.98895991	     -0.96564146	     -0.96734732	     -0.91328933	     -0.91222462	     -0.91493893	     -0.85751202	     -0.91864622	     -0.92554730	     -0.86972856	     -0.87511235	     -0.84785569	     -0.86301929	     -0.85781928	     -0.85389120	     -0.84835214	     -0.86166237	     -0.93273729	     -0.92930982	     -0.92903972	     -0.92459811	     -0.95124419	     -0.96162193	     -0.95709966	     -0.96348540	     -0.93023708	     -0.91760201	     -0.93206781	     -0.94285959	     -0.98214713	     -0.97388869	     -0.98489271	     -0.96916079	     -0.97783659	     -0.96924322	     -0.96516168	     -0.98889151	     -0.96552567	     -0.96803772	     -0.91448399	     -0.90959362	     -0.91951306	     -0.85678424	     -0.91803001	     -0.92265363	     -0.87243201	     -0.87466682	     -0.84565954	     -0.86074716	     -0.85543290	     -0.85067068	     -0.84631145	     -0.86236340
      0.12081326	     -0.92868299	     -0.92590003	     -0.92856884	     -0.92434427	     -0.94859375	     -0.96035925	     -0.95377376	     -0.96036172	     -0.94112182	     -0.92580210	     -0.93101432	     -0.95080111	     -0.98286725	     -0.97259835	     -0.98378866	     -0.96777755	     -0.97675374	     -0.96994945	     -0.96566816	     -0.98899658	     -0.96556190	     -0.96720700	     -0.91319278	     -0.91200136	     -0.91487107	     -0.85746400	     -0.91876018	     -0.92559898	     -0.86973897	     -0.87506645	     -0.84778688	     -0.86294413	     -0.85774343	     -0.85379190	     -0.84829325	     -0.86165297	     -0.93252945	     -0.92918137	     -0.92912626	     -0.92473877	     -0.95119853	     -0.96166178	     -0.95708382	     -0.96345848	     -0.93036020	     -0.91773388	     -0.93218308	     -0.94300257	     -0.98216679	     -0.97382829	     -0.98487430	     -0.96915545	     -0.97783749	     -0.96928541	     -0.96517385	     -0.98889162	     -0.96558722	     -0.96813134	     -0.91450051	     -0.90961291	     -0.91951365	     -0.85673259	     -0.91800737	     -0.92265025	     -0.87250082	     -0.87461643	     -0.84561805	     -0.86071767	     -0.85541093	     -0.85063163	     -0.84626583	     -0.86233219
      0.12375993	     -0.92904998	     -0.92613701	     -0.92841572	     -0.92411061	     -0.94871580	     -0.96030444	     -0.95386036	     -0.96046219	     -0.94069482	     -0.92541161	     -0.93083148	     -0.95039429	     -0.98282475	     -0.97263564	     -0.98377144	     -0.96772281	     -0.97669463	     -0.96993837	     -0.96570486	     -0.98903230	     -0.96548097	     -0.96706743	     -0.91310931	     -0.91177205	     -0.91482575	     -0.85741854	     -0.91886619	     -0.92563365	     -0.86975593	     -0.87502336	     -0.84771706	     -0.86286693	     -0.85766352	     -0.85368760	     -0.84823428	     -0.86165096	     -0.93232037	     -0.92905299	     -0.92921325	     -0.92488047	     -0.95115335	     -0.96170149	     -0.95706915	     -0.96343288	     -0.93048071	     -0.91786832	     -0.93230011	     -0.94314714	     -0.98218617	     -0.97376553	     -0.98485418	     -0.96914778	     -0.97783624	     -0.96933004	     -0.96518802	     -0.98889295	     -0.96565009	     -0.96822669	     -0.91452005	     -0.90963371	     -0.91951495	     -0.85667961	     -0.91798579	     -0.92264649	     -0.87257152	     -0.87456446	     -0.84557384	     -0.86068721	     -0.85539069	     -0.85058980	     -0.84622298	     -0.86230482
      0.12670660	     -0.92943919	     -0.92639167	     -0.92826240	     -0.92387447	     -0.94885070	     -0.96025179	     -0.95396071	     -0.96057665	     -0.94022516	     -0.92498791	     -0.93065107	     -0.94995605	     -0.98277995	     -0.97267813	     -0.98375843	     -0.96767339	     -0.97663985	     -0.96992321	     -0.96573854	     -0.98906682	     -0.96539919	     -0.96692926	     -0.91303897	     -0.91153824	     -0.91480401	     -0.85737697	     -0.91896328	     -0.92565033	     -0.86977911	     -0.87498417	     -0.84764668	     -0.86278825	     -0.85758005	     -0.85357897	     -0.84817623	     -0.86165677	     -0.93211235	     -0.92892510	     -0.92929969	     -0.92502197	     -0.95110864	     -0.96174047	     -0.95705538	     -0.96340847	     -0.93059911	     -0.91800570	     -0.93241824	     -0.94329364	     -0.98220503	     -0.97370106	     -0.98483271	     -0.96913807	     -0.97783303	     -0.96937668	     -0.96520400	     -0.98889544	     -0.96571383	     -0.96832321	     -0.91454290	     -0.90965654	     -0.91951681	     -0.85662551	     -0.91796528	     -0.92264246	     -0.87264379	     -0.87451109	     -0.84552735	     -0.86065622	     -0.85537254	     -0.85054572	     -0.84618324	     -0.86228139
      0.12965326	     -0.92984862	     -0.92666301	     -0.92811103	     -0.92363835	     -0.94899776	     -0.96020249	     -0.95407459	     -0.96070469	     -0.93971412	     -0.92453222	     -0.93047409	     -0.94948702	     -0.98273438	     -0.97272518	     -0.98374943	     -0.96762926	     -0.97658947	     -0.96990426	     -0.96576904	     -0.98909988	     -0.96531714	     -0.96679328	     -0.91298150	     -0.91130154	     -0.91480665	     -0.85734057	     -0.91905071	     -0.92564836	     -0.86980805	     -0.87494992	     -0.84757611	     -0.86270860	     -0.85749356	     -0.85346659	     -0.84811989	     -0.86167082	     -0.93190377	     -0.92879812	     -0.92938457	     -0.92516202	     -0.95106440	     -0.96177810	     -0.95704218	     -0.96338511	     -0.93071589	     -0.91815169	     -0.93253686	     -0.94344246	     -0.98222307	     -0.97363568	     -0.98481036	     -0.96912678	     -0.97782824	     -0.96942479	     -0.96522149	     -0.98889900	     -0.96577797	     -0.96842039	     -0.91456918	     -0.90968183	     -0.91951907	     -0.85657049	     -0.91794587	     -0.92263830	     -0.87271738	     -0.87445642	     -0.84547899	     -0.86062510	     -0.85535665	     -0.85049990	     -0.84614675	     -0.86226178
      0.13259992	     -0.93027576	     -0.92694969	     -0.92796376	     -0.92340483	     -0.94915613	     -0.96015768	     -0.95420160	     -0.96084570	     -0.93916348	     -0.92404633	     -0.93030169	     -0.94898839	     -0.98268687	     -0.97277611	     -0.98374424	     -0.96759040	     -0.97654360	     -0.96988187	     -0.96579621	     -0.98913121	     -0.96523550	     -0.96666038	     -0.91293646	     -0.91106359	     -0.91483412	     -0.85731056	     -0.91912800	     -0.92562736	     -0.86984215	     -0.87492157	     -0.84750559	     -0.86262839	     -0.85740458	     -0.85335103	     -0.84806591	     -0.86169343	     -0.93169681	     -0.92867241	     -0.92946689	     -0.92529938	     -0.95102062	     -0.96181378	     -0.95702926	     -0.96336265	     -0.93083159	     -0.91829587	     -0.93265550	     -0.94359404	     -0.98224002	     -0.97357030	     -0.98478773	     -0.96911459	     -0.97782239	     -0.96947368	     -0.96524006	     -0.98890345	     -0.96584204	     -0.96851778	     -0.91459888	     -0.90970987	     -0.91952156	     -0.85651468	     -0.91792752	     -0.92263414	     -0.87279207	     -0.87440056	     -0.84542917	     -0.86059417	     -0.85534306	     -0.85045284	     -0.84611347	     -0.86224571
      0.13554659	     -0.93071771	     -0.92725008	     -0.92782266	     -0.92317651	     -0.94932422	     -0.96011842	     -0.95434120	     -0.96099891	     -0.93857554	     -0.92353253	     -0.93013512	     -0.94846189	     -0.98263895	     -0.97283018	     -0.98374261	     -0.96755680	     -0.97650236	     -0.96985645	     -0.96581995	     -0.98916057	     -0.96515497	     -0.96653154	     -0.91290315	     -0.91082602	     -0.91488656	     -0.85728801	     -0.91919493	     -0.92558734	     -0.86988067	     -0.87489996	     -0.84743528	     -0.86254794	     -0.85731366	     -0.85323278	     -0.84801489	     -0.86172480	     -0.93149232	     -0.92854832	     -0.92954564	     -0.92543286	     -0.95097727	     -0.96184689	     -0.95701629	     -0.96334094	     -0.93094670	     -0.91844388	     -0.93277372	     -0.94374882	     -0.98225561	     -0.97350592	     -0.98476553	     -0.96910229	     -0.97781619	     -0.96952258	     -0.96525918	     -0.98890854	     -0.96590557	     -0.96861496	     -0.91463181	     -0.90974088	     -0.91952409	     -0.85645821	     -0.91791022	     -0.92263008	     -0.87286765	     -0.87434364	     -0.84537831	     -0.86056371	     -0.85533164	     -0.85040497	     -0.84608317	     -0.86223274
      0.13849325	     -0.93117121	     -0.92756227	     -0.92768966	     -0.92295588	     -0.94950228	     -0.96008567	     -0.95449273	     -0.96116345	     -0.93795294	     -0.92299361	     -0.92997566	     -0.94790974	     -0.98259120	     -0.97288664	     -0.98374432	     -0.96752841	     -0.97646583	     -0.96982847	     -0.96584019	     -0.98918774	     -0.96507629	     -0.96640779	     -0.91288074	     -0.91059037	     -0.91496376	     -0.85727385	     -0.91925152	     -0.92552865	     -0.86992280	     -0.87488580	     -0.84736523	     -0.86246751	     -0.85722139	     -0.85311230	     -0.84796726	     -0.86176511	     -0.93129108	     -0.92842617	     -0.92961986	     -0.92556130	     -0.95093438	     -0.96187683	     -0.95700298	     -0.96331984	     -0.93106162	     -0.91859588	     -0.93289119	     -0.94390722	     -0.98226960	     -0.97344356	     -0.98474451	     -0.96909081	     -0.97781041	     -0.96957063	     -0.96527824	     -0.98891400	     -0.96596812	     -0.96871160	     -0.91466772	     -0.90977496	     -0.91952653	     -0.85640119	     -0.91789393	     -0.92262623	     -0.87294393	     -0.87428578	     -0.84532682	     -0.86053394	     -0.85532218	     -0.85035674	     -0.84605552	     -0.86222230
      0.14143992	     -0.93163280	     -0.92788417	     -0.92756646	     -0.92274528	     -0.94968846	     -0.96006021	     -0.95465542	     -0.96133836	     -0.93729869	     -0.92243275	     -0.92982467	     -0.94733465	     -0.98254417	     -0.97294473	     -0.98374912	     -0.96750521	     -0.97643408	     -0.96979845	     -0.96585695	     -0.98921256	     -0.96500023	     -0.96629023	     -0.91286819	     -0.91035812	     -0.91506521	     -0.85726882	     -0.91929808	     -0.92545197	     -0.86996763	     -0.87487963	     -0.84729539	     -0.86238725	     -0.85712830	     -0.85298999	     -0.84792317	     -0.86181443	     -0.93109381	     -0.92830623	     -0.92968865	     -0.92568364	     -0.95089198	     -0.96190298	     -0.95698907	     -0.96329925	     -0.93117668	     -0.91875201	     -0.93300769	     -0.94406966	     -0.98228178	     -0.97338423	     -0.98472546	     -0.96908114	     -0.97780591	     -0.96961697	     -0.96529656	     -0.98891947	     -0.96602928	     -0.96880740	     -0.91470622	     -0.90981214	     -0.91952878	     -0.85634375	     -0.91787857	     -0.92262263	     -0.87302071	     -0.87422719	     -0.84527513	     -0.86050508	     -0.85531437	     -0.85030858	     -0.84603005	     -0.86221379
      0.14438659	     -0.93209885	     -0.92821352	     -0.92745448	     -0.92254678	     -0.94988160	     -0.96004265	     -0.95482846	     -0.96152201	     -0.93661603	     -0.92185351	     -0.92968344	     -0.94673978	     -0.98249832	     -0.97300373	     -0.98375678	     -0.96748711	     -0.97640714	     -0.96976695	     -0.96587031	     -0.98923459	     -0.96492753	     -0.96617995	     -0.91286445	     -0.91013060	     -0.91519006	     -0.85727346	     -0.91933509	     -0.92535833	     -0.87001422	     -0.87488183	     -0.84722564	     -0.86230726	     -0.85703493	     -0.85286621	     -0.84788243	     -0.86187274	     -0.93090115	     -0.92818877	     -0.92975122	     -0.92579894	     -0.95085015	     -0.96192478	     -0.95697434	     -0.96327906	     -0.93129208	     -0.91891227	     -0.93312306	     -0.94423647	     -0.98229201	     -0.97332891	     -0.98470914	     -0.96907429	     -0.97780358	     -0.96966070	     -0.96531346	     -0.98892460	     -0.96608870	     -0.96890215	     -0.91474684	     -0.90985235	     -0.91953079	     -0.85628605	     -0.91786408	     -0.92261931	     -0.87309780	     -0.87416809	     -0.84522370	     -0.86047729	     -0.85530784	     -0.85026088	     -0.84600627	     -0.86220655
      0.14733325	     -0.93256571	     -0.92854794	     -0.92735484	     -0.92236220	     -0.95008055	     -0.96003341	     -0.95501093	     -0.96171458	     -0.93590845	     -0.92125977	     -0.92955323	     -0.94612868	     -0.98245404	     -0.97306295	     -0.98376705	     -0.96747405	     -0.97638501	     -0.96973455	     -0.96588043	     -0.98925297	     -0.96485888	     -0.96607801	     -0.91286830	     -0.90990905	     -0.91533714	     -0.85728805	     -0.91936325	     -0.92524908	     -0.87006164	     -0.87489258	     -0.84715578	     -0.86222756	     -0.85694179	     -0.85274129	     -0.84784476	     -0.86193984	     -0.93071363	     -0.92807405	     -0.92980689	     -0.92590635	     -0.95080899	     -0.96194171	     -0.95695861	     -0.96325922	     -0.93140788	     -0.91907658	     -0.93323721	     -0.94440791	     -0.98230019	     -0.97327847	     -0.98469631	     -0.96907124	     -0.97780431	     -0.96970097	     -0.96532822	     -0.98892901	     -0.96614608	     -0.96899567	     -0.91478906	     -0.90989543	     -0.91953256	     -0.85622824	     -0.91785042	     -0.92261627	     -0.87317498	     -0.87410875	     -0.84517296	     -0.86045069	     -0.85530217	     -0.85021401	     -0.84598362	     -0.86219994
      0.15027992	     -0.93302967	     -0.92888498	     -0.92726834	     -0.92219305	     -0.95028412	     -0.96003270	     -0.95520192	     -0.96191429	     -0.93517970	     -0.92065573	     -0.92943523	     -0.94550535	     -0.98241160	     -0.97312174	     -0.98377971	     -0.96746591	     -0.97636765	     -0.96970187	     -0.96588753	     -0.98927058	     -0.96479497	     -0.96598540	     -0.91287855	     -0.90969462	     -0.91550503	     -0.85731266	     -0.91938337	     -0.92512581	     -0.87010902	     -0.87491189	     -0.84708556	     -0.86214815	     -0.85684937	     -0.85261553	     -0.84780991	     -0.86201543	     -0.93053169	     -0.92796227	     -0.92985513	     -0.92600525	     -0.95076867	     -0.96195331	     -0.95694176	     -0.96323972	     -0.93152402	     -0.91924477	     -0.93335015	     -0.94458418	     -0.98230629	     -0.97323370	     -0.98468763	     -0.96907294	     -0.97780896	     -0.96973696	     -0.96534015	     -0.98893232	     -0.96620117	     -0.96908787	     -0.91483234	     -0.90994114	     -0.91953411	     -0.85617050	     -0.91783754	     -0.92261349	     -0.87325202	     -0.87404947	     -0.84512332	     -0.86042539	     -0.85529693	     -0.85016828	     -0.84596158	     -0.86219338
      0.15322658	     -0.93348706	     -0.92922215	     -0.92719552	     -0.92204056	     -0.95049117	     -0.96004053	     -0.95540040	     -0.96211998	     -0.93443384	     -0.92004590	     -0.92933052	     -0.94487418	     -0.98237124	     -0.97317949	     -0.98379450	     -0.96746256	     -0.97635499	     -0.96966949	     -0.96589188	     -0.98928585	     -0.96473639	     -0.96590308	     -0.91289401	     -0.90948838	     -0.91569197	     -0.85734709	     -0.91939633	     -0.92499038	     -0.87015562	     -0.87493953	     -0.84701471	     -0.86206899	     -0.85675810	     -0.85248924	     -0.84778286	     -0.86209876	     -0.93035563	     -0.92785363	     -0.92989557	     -0.92609515	     -0.95072938	     -0.96195920	     -0.95692377	     -0.96322059	     -0.93164035	     -0.91941656	     -0.93346193	     -0.94476539	     -0.98231034	     -0.97319523	     -0.98468370	     -0.96908026	     -0.97781832	     -0.96976795	     -0.96534859	     -0.98893414	     -0.96625382	     -0.96917872	     -0.91487608	     -0.90998916	     -0.91953551	     -0.85611303	     -0.91782541	     -0.92261092	     -0.87332869	     -0.87399056	     -0.84507516	     -0.86040144	     -0.85529167	     -0.85012396	     -0.84593964	     -0.86218632
      0.15617325	     -0.93393423	     -0.92955693	     -0.92713665	     -0.92190569	     -0.95070052	     -0.96005674	     -0.95560532	     -0.96233045	     -0.93367528	     -0.91943507	     -0.92924007	     -0.94423998	     -0.98233314	     -0.97323564	     -0.98381122	     -0.96746387	     -0.97634694	     -0.96963798	     -0.96589377	     -0.98929890	     -0.96468372	     -0.96583188	     -0.91291360	     -0.90929137	     -0.91589599	     -0.85739087	     -0.91940305	     -0.92484484	     -0.87020084	     -0.87497508	     -0.84694292	     -0.86199005	     -0.85666845	     -0.85236272	     -0.84775239	     -0.86218869	     -0.93018565	     -0.92774828	     -0.92992802	     -0.92617578	     -0.95069132	     -0.96195912	     -0.95690461	     -0.96320187	     -0.93175662	     -0.91959161	     -0.93357266	     -0.94495156	     -0.98231241	     -0.97316355	     -0.98468501	     -0.96909396	     -0.97783312	     -0.96979332	     -0.96535296	     -0.98893411	     -0.96630392	     -0.96926823	     -0.91491974	     -0.91003913	     -0.91953684	     -0.85605601	     -0.91781401	     -0.92260851	     -0.87340474	     -0.87393233	     -0.84502882	     -0.86037887	     -0.85528600	     -0.85008128	     -0.84591733	     -0.86217832
      0.15911991	     -0.93436767	     -0.92988685	     -0.92709175	     -0.92178913	     -0.95091106	     -0.96008096	     -0.95581557	     -0.96254451	     -0.93290864	     -0.91882821	     -0.92916471	     -0.94360780	     -0.98229743	     -0.97328967	     -0.98382962	     -0.96746966	     -0.97634339	     -0.96960789	     -0.96589351	     -0.98930987	     -0.96463744	     -0.96577255	     -0.91293633	     -0.90910452	     -0.91611485	     -0.85744329	     -0.91940439	     -0.92469139	     -0.87024426	     -0.87501788	     -0.84686991	     -0.86191128	     -0.85658082	     -0.85223627	     -0.84772505	     -0.86228431	     -0.93002180	     -0.92764633	     -0.92995241	     -0.92624704	     -0.95065472	     -0.96195289	     -0.95688436	     -0.96318363	     -0.93187256	     -0.91976951	     -0.93368242	     -0.94514263	     -0.98231265	     -0.97313898	     -0.98469193	     -0.96911463	     -0.97785393	     -0.96981257	     -0.96535275	     -0.98893192	     -0.96635146	     -0.96935642	     -0.91496277	     -0.91009065	     -0.91953817	     -0.85599962	     -0.91780332	     -0.92260621	     -0.87347994	     -0.87387509	     -0.84498460	     -0.86035770	     -0.85527955	     -0.85004042	     -0.84589427	     -0.86216900
      0.16206657	     -0.93478407	     -0.93020956	     -0.92706059	     -0.92169127	     -0.95112173	     -0.96011262	     -0.95603005	     -0.96276100	     -0.93213875	     -0.91823034	     -0.92910516	     -0.94298289	     -0.98226418	     -0.97334109	     -0.98384949	     -0.96747977	     -0.97634418	     -0.96957973	     -0.96589142	     -0.98931893	     -0.96459798	     -0.96572572	     -0.91296134	     -0.90892865	     -0.91634617	     -0.85750312	     -0.91940111	     -0.92453226	     -0.87028564	     -0.87506713	     -0.84679540	     -0.86183267	     -0.85649561	     -0.85211020	     -0.84770103	     -0.86238462	     -0.92986400	     -0.92754782	     -0.92996889	     -0.92630905	     -0.95061981	     -0.96194043	     -0.95686311	     -0.96316599	     -0.93198787	     -0.91994981	     -0.93379134	     -0.94533845	     -0.98231122	     -0.97312164	     -0.98470470	     -0.96914270	     -0.97788119	     -0.96982539	     -0.96534758	     -0.98892730	     -0.96639647	     -0.96944336	     -0.91500471	     -0.91014332	     -0.91953962	     -0.85594409	     -0.91779331	     -0.92260396	     -0.87355402	     -0.87381913	     -0.84494275	     -0.86033793	     -0.85527202	     -0.85000154	     -0.84587016	     -0.86215812
      0.16501324	     -0.93518039	     -0.93052283	     -0.92704271	     -0.92161223	     -0.95133155	     -0.96015102	     -0.95624765	     -0.96297879	     -0.93137050	     -0.91764640	     -0.92906198	     -0.94237051	     -0.98223343	     -0.97338949	     -0.98387063	     -0.96749401	     -0.97634917	     -0.96955396	     -0.96588785	     -0.98932625	     -0.96456569	     -0.96569190	     -0.91298792	     -0.90876447	     -0.91658741	     -0.85756976	     -0.91939380	     -0.92436970	     -0.87032494	     -0.87512185	     -0.84671919	     -0.86175421	     -0.85641318	     -0.85198480	     -0.84768006	     -0.86248859	     -0.92971203	     -0.92745275	     -0.92997768	     -0.92636205	     -0.95058679	     -0.96192179	     -0.95684099	     -0.96314902	     -0.93210230	     -0.92013203	     -0.93389952	     -0.94553879	     -0.98230832	     -0.97311148	     -0.98472339	     -0.96917838	     -0.97791516	     -0.96983160	     -0.96533721	     -0.98892004	     -0.96643906	     -0.96952910	     -0.91504523	     -0.91019681	     -0.91954129	     -0.85588962	     -0.91778394	     -0.92260171	     -0.87362674	     -0.87376476	     -0.84490349	     -0.86031957	     -0.85526324	     -0.84996477	     -0.84584485	     -0.86214554
      0.16795990	     -0.93555395	     -0.93082459	     -0.92703742	     -0.92155185	     -0.95153963	     -0.96019526	     -0.95646728	     -0.96319681	     -0.93060882	     -0.91707879	     -0.92903557	     -0.94177585	     -0.98220514	     -0.97343450	     -0.98389283	     -0.96751216	     -0.97635818	     -0.96953098	     -0.96588310	     -0.98933205	     -0.96454085	     -0.96567148	     -0.91301552	     -0.90861249	     -0.91683599	     -0.85764155	     -0.91938283	     -0.92420586	     -0.87036226	     -0.87518061	     -0.84664068	     -0.86167592	     -0.85633380	     -0.85186031	     -0.84766100	     -0.86259505	     -0.92956553	     -0.92736105	     -0.92997918	     -0.92640650	     -0.95055586	     -0.96189710	     -0.95681815	     -0.96313284	     -0.93221559	     -0.92031571	     -0.93400703	     -0.94574335	     -0.98230418	     -0.97310823	     -0.98474791	     -0.96922169	     -0.97795591	     -0.96983125	     -0.96532154	     -0.98891004	     -0.96647939	     -0.96961373	     -0.91508407	     -0.91025083	     -0.91954335	     -0.85583643	     -0.91777517	     -0.92259938	     -0.87369782	     -0.87371225	     -0.84486704	     -0.86030268	     -0.85525312	     -0.84993025	     -0.84581832	     -0.86213129
      0.17090657	     -0.93590232	     -0.93111292	     -0.92704384	     -0.92150974	     -0.95174515	     -0.96024434	     -0.95668782	     -0.96341401	     -0.92985874	     -0.91653054	     -0.92902620	     -0.94120399	     -0.98217926	     -0.97347584	     -0.98391592	     -0.96753403	     -0.97637103	     -0.96951115	     -0.96587750	     -0.98933651	     -0.96452363	     -0.96566471	     -0.91304371	     -0.90847313	     -0.91708923	     -0.85771696	     -0.91936831	     -0.92404277	     -0.87039782	     -0.87524287	     -0.84655884	     -0.86159780	     -0.85625783	     -0.85173531	     -0.84764366	     -0.86270279	     -0.92942402	     -0.92727257	     -0.92997390	     -0.92644298	     -0.95052718	     -0.96186660	     -0.95679478	     -0.96311755	     -0.93232755	     -0.92050037	     -0.93411394	     -0.94595175	     -0.98229905	     -0.97311144	     -0.98477803	     -0.96927241	     -0.97800333	     -0.96982453	     -0.96530064	     -0.98889722	     -0.96651770	     -0.96969732	     -0.91512114	     -0.91030515	     -0.91954595	     -0.85578481	     -0.91776690	     -0.92259690	     -0.87376696	     -0.87366192	     -0.84483357	     -0.86028731	     -0.85524172	     -0.84989812	     -0.84579070	     -0.86211550
      0.17385323	     -0.93622343	     -0.93138605	     -0.92706099	     -0.92148534	     -0.95194726	     -0.96029717	     -0.95690811	     -0.96362936	     -0.92912534	     -0.91600599	     -0.92903398	     -0.94065981	     -0.98215570	     -0.97351328	     -0.98393976	     -0.96755943	     -0.97638752	     -0.96949470	     -0.96587130	     -0.98933982	     -0.96451415	     -0.96567172	     -0.91307220	     -0.90834662	     -0.91734443	     -0.85779430	     -0.91935006	     -0.92388232	     -0.87043198	     -0.87530694	     -0.84647273	     -0.86151967	     -0.85618538	     -0.85160960	     -0.84762806	     -0.86281049	     -0.92928694	     -0.92718712	     -0.92996244	     -0.92647216	     -0.95050088	     -0.96183062	     -0.95677104	     -0.96310321	     -0.93243808	     -0.92068557	     -0.93422025	     -0.94616356	     -0.98229322	     -0.97312048	     -0.98481335	     -0.96933012	     -0.97805709	     -0.96981184	     -0.96527470	     -0.98888163	     -0.96655423	     -0.96977991	     -0.91515642	     -0.91035964	     -0.91954923	     -0.85573499	     -0.91775906	     -0.92259423	     -0.87383389	     -0.87361401	     -0.84480321	     -0.86027354	     -0.85522917	     -0.84986852	     -0.84576221	     -0.86209841
      0.17679990	     -0.93651540	     -0.93164176	     -0.92708779	     -0.92147799	     -0.95214509	     -0.96035262	     -0.95712692	     -0.96384176	     -0.92841385	     -0.91550933	     -0.92905891	     -0.94014797	     -0.98213435	     -0.97354669	     -0.98396426	     -0.96758822	     -0.97640755	     -0.96948180	     -0.96586471	     -0.98934211	     -0.96451244	     -0.96569254	     -0.91310090	     -0.90823314	     -0.91759899	     -0.85787180	     -0.91932764	     -0.92372615	     -0.87046511	     -0.87537148	     -0.84638243	     -0.86144067	     -0.85611575	     -0.85148353	     -0.84761418	     -0.86291705	     -0.92915371	     -0.92710449	     -0.92994546	     -0.92649483	     -0.95047701	     -0.96178955	     -0.95674708	     -0.96308987	     -0.93254717	     -0.92087092	     -0.93432588	     -0.94637828	     -0.98228697	     -0.97313459	     -0.98485332	     -0.96939418	     -0.97811672	     -0.96979369	     -0.96524406	     -0.98886336	     -0.96658926	     -0.96986147	     -0.91518999	     -0.91041421	     -0.91955324	     -0.85568718	     -0.91775155	     -0.92259135	     -0.87389835	     -0.87356870	     -0.84477605	     -0.86026145	     -0.85521569	     -0.84984155	     -0.84573319	     -0.86208027
      0.17974656	     -0.93677598	     -0.93187960	     -0.92712320	     -0.92148698	     -0.95233765	     -0.96040959	     -0.95734289	     -0.96405003	     -0.92772971	     -0.91504470	     -0.92910091	     -0.93967195	     -0.98211511	     -0.97357601	     -0.98398938	     -0.96762032	     -0.97643101	     -0.96947250	     -0.96585783	     -0.98934349	     -0.96451847	     -0.96572711	     -0.91312993	     -0.90813277	     -0.91785029	     -0.85794761	     -0.91930037	     -0.92357567	     -0.87049765	     -0.87543511	     -0.84628822	     -0.86136091	     -0.85604883	     -0.85135751	     -0.84760586	     -0.86302122	     -0.92902372	     -0.92702442	     -0.92992371	     -0.92651177	     -0.95045559	     -0.96174386	     -0.95672300	     -0.96307751	     -0.93265497	     -0.92105604	     -0.93443066	     -0.94659536	     -0.98228060	     -0.97315289	     -0.98489728	     -0.96946376	     -0.97818152	     -0.96977076	     -0.96520921	     -0.98884257	     -0.96662304	     -0.96994193	     -0.91522199	     -0.91046882	     -0.91955801	     -0.85564155	     -0.91774431	     -0.92258830	     -0.87396008	     -0.87352612	     -0.84475213	     -0.86025108	     -0.85520155	     -0.84981731	     -0.84570400	     -0.86206141
      0.18269323	     -0.93700452	     -0.93209724	     -0.92716620	     -0.92151163	     -0.95252558	     -0.96046701	     -0.95755446	     -0.96425281	     -0.92707862	     -0.91461618	     -0.92915985	     -0.93923333	     -0.98209788	     -0.97360127	     -0.98401514	     -0.96765573	     -0.97645792	     -0.96946673	     -0.96585067	     -0.98934399	     -0.96453214	     -0.96577530	     -0.91315958	     -0.90804555	     -0.91809588	     -0.85801988	     -0.91926748	     -0.92343205	     -0.87053004	     -0.87549647	     -0.84619058	     -0.86128063	     -0.85598489	     -0.85123209	     -0.84759504	     -0.86312190	     -0.92889632	     -0.92694663	     -0.92989801	     -0.92652390	     -0.95043659	     -0.96169408	     -0.95669895	     -0.96306612	     -0.93276161	     -0.92124065	     -0.93453450	     -0.94681422	     -0.98227444	     -0.97317434	     -0.98494442	     -0.96953787	     -0.97825069	     -0.96974383	     -0.96517070	     -0.98881949	     -0.96665591	     -0.97002124	     -0.91525260	     -0.91052346	     -0.91956353	     -0.85559834	     -0.91773724	     -0.92258508	     -0.87401880	     -0.87348643	     -0.84473148	     -0.86024254	     -0.85518710	     -0.84979589	     -0.84567514	     -0.86204223
      0.18563989	     -0.93719865	     -0.93229287	     -0.92721584	     -0.92155127	     -0.95271155	     -0.96052389	     -0.95775987	     -0.96444854	     -0.92646650	     -0.91422251	     -0.92923556	     -0.93883640	     -0.98208257	     -0.97362258	     -0.98404164	     -0.96769453	     -0.97648835	     -0.96946434	     -0.96584315	     -0.98934357	     -0.96455333	     -0.96583695	     -0.91319037	     -0.90797155	     -0.91833340	     -0.85808616	     -0.91922827	     -0.92329623	     -0.87056270	     -0.87555412	     -0.84609020	     -0.86120021	     -0.85592426	     -0.85110794	     -0.84758609	     -0.86321817	     -0.92877075	     -0.92687077	     -0.92986930	     -0.92653227	     -0.95041996	     -0.96164079	     -0.95667504	     -0.96305568	     -0.93286716	     -0.92142449	     -0.93463736	     -0.94703426	     -0.98226885	     -0.97319778	     -0.98499385	     -0.96961539	     -0.97832328	     -0.96971384	     -0.96512920	     -0.98879439	     -0.96668823	     -0.97009945	     -0.91528211	     -0.91057817	     -0.91956985	     -0.85555784	     -0.91773029	     -0.92258171	     -0.87407414	     -0.87344981	     -0.84471415	     -0.86023594	     -0.85517282	     -0.84977743	     -0.84564248	     -0.86202323
      0.18858656	     -0.93735651	     -0.93246457	     -0.92727127	     -0.92160531	     -0.95289301	     -0.96057938	     -0.95795716	     -0.96463545	     -0.92589941	     -0.91387606	     -0.92932785	     -0.93848548	     -0.98206911	     -0.97364017	     -0.98406906	     -0.96773690	     -0.97652245	     -0.96946504	     -0.96583509	     -0.98934214	     -0.96458187	     -0.96591186	     -0.91322300	     -0.90791079	     -0.91856072	     -0.85814286	     -0.91918227	     -0.92316890	     -0.87059606	     -0.87560527	     -0.84598798	     -0.86112016	     -0.85586742	     -0.85098585	     -0.84757906	     -0.86330932	     -0.92864639	     -0.92679650	     -0.92983849	     -0.92653784	     -0.95040556	     -0.96158459	     -0.95665134	     -0.96304609	     -0.93297195	     -0.92160741	     -0.93473909	     -0.94725490	     -0.98226421	     -0.97322203	     -0.98504455	     -0.96969504	     -0.97839821	     -0.96968175	     -0.96508545	     -0.98876757	     -0.96672033	     -0.97017646	     -0.91531081	     -0.91063306	     -0.91957689	     -0.85552030	     -0.91772338	     -0.92257823	     -0.87412576	     -0.87341641	     -0.84470021	     -0.86023143	     -0.85515918	     -0.84976210	     -0.84561610	     -0.86200489
      0.19153323	     -0.93747611	     -0.93261029	     -0.92733176	     -0.92167322	     -0.95306675	     -0.96063278	     -0.95814415	     -0.96481172	     -0.92538332	     -0.91357701	     -0.92943651	     -0.93818470	     -0.98205738	     -0.97365433	     -0.98409765	     -0.96778312	     -0.97656049	     -0.96946845	     -0.96582621	     -0.98933956	     -0.96461755	     -0.96599979	     -0.91325843	     -0.90786334	     -0.91877599	     -0.85818852	     -0.91912948	     -0.92305051	     -0.87063020	     -0.87564842	     -0.84588502	     -0.86104119	     -0.85581499	     -0.85086672	     -0.84757411	     -0.86339489	     -0.92852268	     -0.92672348	     -0.92980651	     -0.92654154	     -0.95039319	     -0.96152608	     -0.95662780	     -0.96303715	     -0.93307646	     -0.92178934	     -0.93483948	     -0.94747569	     -0.98226091	     -0.97324586	     -0.98509547	     -0.96977547	     -0.97847430	     -0.96964856	     -0.96504022	     -0.98873938	     -0.96675250	     -0.97025214	     -0.91533906	     -0.91068832	     -0.91958457	     -0.85548598	     -0.91771639	     -0.92257470	     -0.87417329	     -0.87338636	     -0.84468975	     -0.86022918	     -0.85514671	     -0.84975014	     -0.84559197	     -0.86198765
      0.19447989	     -0.93755541	     -0.93272787	     -0.92739668	     -0.92175454	     -0.95322922	     -0.96068358	     -0.95831849	     -0.96497725	     -0.92492407	     -0.91332884	     -0.92956128	     -0.93793797	     -0.98204728	     -0.97366548	     -0.98412775	     -0.96783356	     -0.97660279	     -0.96947410	     -0.96581614	     -0.98933728	     -0.96466009	     -0.96610047	     -0.91329782	     -0.90782936	     -0.91897767	     -0.85822216	     -0.91907044	     -0.92294126	     -0.87066504	     -0.87568281	     -0.84578099	     -0.86096415	     -0.85576773	     -0.85075164	     -0.84757148	     -0.86347481	     -0.92839908	     -0.92665137	     -0.92977434	     -0.92654435	     -0.95038263	     -0.96146585	     -0.95660439	     -0.96302869	     -0.93318115	     -0.92197031	     -0.93493841	     -0.94769621	     -0.98225937	     -0.97326805	     -0.98514552	     -0.96985528	     -0.97855036	     -0.96961531	     -0.96499429	     -0.98871014	     -0.96678505	     -0.97032641	     -0.91536720	     -0.91074416	     -0.91959279	     -0.85545524	     -0.91770923	     -0.92257117	     -0.87421626	     -0.87335989	     -0.84468294	     -0.86022943	     -0.85513600	     -0.84974185	     -0.84557085	     -0.86197203
      0.19742656	     -0.93759234	     -0.93281512	     -0.92746549	     -0.92184882	     -0.95337657	     -0.96073149	     -0.95847823	     -0.96512977	     -0.92452709	     -0.91313468	     -0.92970187	     -0.93774882	     -0.98203759	     -0.97367415	     -0.98415975	     -0.96788868	     -0.97664976	     -0.96948140	     -0.96580448	     -0.98933229	     -0.96470920	     -0.96621359	     -0.91334254	     -0.90780909	     -0.91916462	     -0.85824322	     -0.91900637	     -0.92284117	     -0.87070222	     -0.87570794	     -0.84567244	     -0.86089010	     -0.85572635	     -0.85064182	     -0.84757154	     -0.86354927	     -0.92827509	     -0.92657981	     -0.92974293	     -0.92654719	     -0.95037364	     -0.96140450	     -0.95658106	     -0.96302049	     -0.93328650	     -0.92215091	     -0.93503626	     -0.94791604	     -0.98226001	     -0.97328740	     -0.98519360	     -0.96993309	     -0.97862519	     -0.96958297	     -0.96494841	     -0.98868019	     -0.96681829	     -0.97039923	     -0.91539561	     -0.91080079	     -0.91960146	     -0.85542845	     -0.91770181	     -0.92256767	     -0.87425417	     -0.87333725	     -0.84467999	     -0.86023242	     -0.85512766	     -0.84973756	     -0.84555353	     -0.86195854
      0.20037322	     -0.93758502	     -0.93286991	     -0.92753775	     -0.92195560	     -0.95350488	     -0.96077641	     -0.95862242	     -0.96526599	     -0.92419713	     -0.91299361	     -0.92985790	     -0.93761593	     -0.98203021	     -0.97368098	     -0.98419414	     -0.96794898	     -0.97670183	     -0.96948970	     -0.96579079	     -0.98932519	     -0.96476449	     -0.96633877	     -0.91339413	     -0.90780295	     -0.91933620	     -0.85825167	     -0.91893904	     -0.92275003	     -0.87074266	     -0.87572370	     -0.84556265	     -0.86081675	     -0.85568959	     -0.85053864	     -0.84757475	     -0.86361881	     -0.92815034	     -0.92650853	     -0.92971319	     -0.92655090	     -0.95036595	     -0.96134255	     -0.95655768	     -0.96301229	     -0.93339307	     -0.92233032	     -0.93513198	     -0.94813481	     -0.98226325	     -0.97330280	     -0.98523869	     -0.97000759	     -0.97869764	     -0.96955247	     -0.96490326	     -0.98864983	     -0.96685245	     -0.97047052	     -0.91542455	     -0.91085841	     -0.91961038	     -0.85540599	     -0.91769408	     -0.92256428	     -0.87428647	     -0.87331867	     -0.84468114	     -0.86023839	     -0.85512225	     -0.84973766	     -0.84554075	     -0.86194764
      0.20331989	     -0.93753209	     -0.93289045	     -0.92761291	     -0.92207423	     -0.95361036	     -0.96081844	     -0.95874797	     -0.96538279	     -0.92393785	     -0.91291406	     -0.93002872	     -0.93754890	     -0.98202367	     -0.97368674	     -0.98423142	     -0.96801498	     -0.97675941	     -0.96949831	     -0.96577466	     -0.98931623	     -0.96482546	     -0.96647544	     -0.91345412	     -0.90781142	     -0.91949224	     -0.85824796	     -0.91887045	     -0.92266731	     -0.87078645	     -0.87573032	     -0.84545582	     -0.86074503	     -0.85565891	     -0.85044355	     -0.84758157	     -0.86368415	     -0.92802459	     -0.92643727	     -0.92968593	     -0.92655617	     -0.95035925	     -0.96128049	     -0.95653409	     -0.96300380	     -0.93350147	     -0.92250922	     -0.93522588	     -0.94835223	     -0.98226947	     -0.97331333	     -0.98527984	     -0.97007758	     -0.97876664	     -0.96952461	     -0.96485947	     -0.98861933	     -0.96688771	     -0.97054015	     -0.91545419	     -0.91091711	     -0.91961925	     -0.85538818	     -0.91768601	     -0.92256112	     -0.87431260	     -0.87330433	     -0.84468659	     -0.86024754	     -0.85512028	     -0.84974244	     -0.84553318	     -0.86193966
      0.20626655	     -0.93743322	     -0.93287559	     -0.92769021	     -0.92220367	     -0.95368967	     -0.96085777	     -0.95885198	     -0.96547750	     -0.92375131	     -0.91289380	     -0.93021329	     -0.93754551	     -0.98201739	     -0.97369237	     -0.98427211	     -0.96808705	     -0.97682274	     -0.96950647	     -0.96575585	     -0.98930542	     -0.96489140	     -0.96662273	     -0.91352384	     -0.90783491	     -0.91963305	     -0.85823305	     -0.91880137	     -0.92259091	     -0.87083363	     -0.87572840	     -0.84535628	     -0.86067865	     -0.85563653	     -0.85035802	     -0.84759235	     -0.86374597	     -0.92789778	     -0.92636588	     -0.92966187	     -0.92656359	     -0.95035323	     -0.96121879	     -0.95651011	     -0.96299473	     -0.93361231	     -0.92268776	     -0.93531776	     -0.94856798	     -0.98227902	     -0.97331820	     -0.98531623	     -0.97014196	     -0.97883122	     -0.96950004	     -0.96481758	     -0.98858895	     -0.96692417	     -0.97060794	     -0.91548455	     -0.91097688	     -0.91962758	     -0.85537527	     -0.91767766	     -0.92255837	     -0.87433204	     -0.87329433	     -0.84469648	     -0.86025999	     -0.85512210	     -0.84975220	     -0.84553135	     -0.86193481
      0.20921322	     -0.93728973	     -0.93282521	     -0.92776838	     -0.92234220	     -0.95374031	     -0.96089462	     -0.95893231	     -0.96554823	     -0.92363734	     -0.91293202	     -0.93040989	     -0.93760494	     -0.98201049	     -0.97369896	     -0.98431668	     -0.96816539	     -0.97689185	     -0.96951348	     -0.96573434	     -0.98929301	     -0.96496130	     -0.96677929	     -0.91360393	     -0.90787403	     -0.91975945	     -0.85820831	     -0.91873392	     -0.92252022	     -0.87088408	     -0.87571893	     -0.84526804	     -0.86062108	     -0.85562420	     -0.85028199	     -0.84760707	     -0.86380476	     -0.92777003	     -0.92629428	     -0.92964164	     -0.92657356	     -0.95034755	     -0.96115788	     -0.95648553	     -0.96298472	     -0.93372619	     -0.92286599	     -0.93540728	     -0.94878166	     -0.98229214	     -0.97331687	     -0.98534716	     -0.97019982	     -0.97889052	     -0.96947930	     -0.96477805	     -0.98855891	     -0.96696179	     -0.97067363	     -0.91551537	     -0.91103747	     -0.91963471	     -0.85536736	     -0.91766915	     -0.92255633	     -0.87434428	     -0.87328865	     -0.84471084	     -0.86027570	     -0.85512794	     -0.84976710	     -0.84553563	     -0.86193310
      0.21215988	     -0.93710517	     -0.93274052	     -0.92784535	     -0.92248713	     -0.95376100	     -0.96092910	     -0.95898790	     -0.96559416	     -0.92359283	     -0.91302589	     -0.93061603	     -0.93772409	     -0.98200166	     -0.97370787	     -0.98436549	     -0.96824983	     -0.97696633	     -0.96951870	     -0.96571052	     -0.98927964	     -0.96503378	     -0.96694319	     -0.91369492	     -0.90792884	     -0.91987277	     -0.85817556	     -0.91867010	     -0.92245491	     -0.87093754	     -0.87570335	     -0.84519452	     -0.86057512	     -0.85562291	     -0.85021731	     -0.84762521	     -0.86385407	     -0.92764163	     -0.92622252	     -0.92962567	     -0.92658633	     -0.95034189	     -0.96109820	     -0.95646014	     -0.96297348	     -0.93384355	     -0.92304382	     -0.93549406	     -0.94899281	     -0.98230900	     -0.97330902	     -0.98537211	     -0.97025039	     -0.97894384	     -0.96946276	     -0.96474125	     -0.98852943	     -0.96700047	     -0.97073690	     -0.91554617	     -0.91109837	     -0.91963973	     -0.85536445	     -0.91766077	     -0.92255540	     -0.87434886	     -0.87328713	     -0.84472957	     -0.86029453	     -0.85513782	     -0.84978718	     -0.84554619	     -0.86193437
      0.21510655	     -0.93688668	     -0.93262492	     -0.92791771	     -0.92263412	     -0.95375224	     -0.96096108	     -0.95901925	     -0.96561612	     -0.92361027	     -0.91316941	     -0.93082786	     -0.93789618	     -0.98198894	     -0.97372077	     -0.98441878	     -0.96833966	     -0.97704510	     -0.96952163	     -0.96568541	     -0.98926652	     -0.96510681	     -0.96711154	     -0.91379555	     -0.90799886	     -0.91997491	     -0.85813698	     -0.91861101	     -0.92239445	     -0.87099354	     -0.87568354	     -0.84513807	     -0.86054243	     -0.85563228	     -0.85016625	     -0.84764543	     -0.86396507	     -0.92751312	     -0.92615071	     -0.92961423	     -0.92660188	     -0.95033586	     -0.96104012	     -0.95643368	     -0.96296064	     -0.93396490	     -0.92322103	     -0.93557747	     -0.94920088	     -0.98232961	     -0.97329461	     -0.98539073	     -0.97029314	     -0.97899061	     -0.96945060	     -0.96470748	     -0.98850072	     -0.96703991	     -0.97079728	     -0.91557614	     -0.91115885	     -0.91964145	     -0.85536628	     -0.91765287	     -0.92255610	     -0.87434546	     -0.87328936	     -0.84475237	     -0.86031612	     -0.85515153	     -0.84981228	     -0.84556289	     -0.86193812
      0.21805321	     -0.93665039	     -0.93248770	     -0.92797967	     -0.92277514	     -0.95371846	     -0.96098999	     -0.95903020	     -0.96561835	     -0.92367224	     -0.91334788	     -0.93103776	     -0.93810474	     -0.98196945	     -0.97374019	     -0.98447637	     -0.96843287	     -0.97712574	     -0.96952166	     -0.96566098	     -0.98925578	     -0.96517669	     -0.96727850	     -0.91390076	     -0.90808007	     -0.92006735	     -0.85809430	     -0.91855704	     -0.92233857	     -0.87105181	     -0.87566106	     -0.84509764	     -0.86052116	     -0.85564830	     -0.85012766	     -0.84766384	     -0.86401760	     -0.92738544	     -0.92607919	     -0.92960730	     -0.92661987	     -0.95032914	     -0.96098398	     -0.95640590	     -0.96294584	     -0.93409063	     -0.92339711	     -0.93565663	     -0.94940505	     -0.98235388	     -0.97327391	     -0.98540288	     -0.97032766	     -0.97903038	     -0.96944283	     -0.96467694	     -0.98847298	     -0.96707964	     -0.97085408	     -0.91560400	     -0.91121768	     -0.91963822	     -0.85537223	     -0.91764607	     -0.92255924	     -0.87433390	     -0.87329459	     -0.84477861	     -0.86033975	     -0.85516844	     -0.84984190	     -0.84558516	     -0.86194347
      0.22099988	     -0.93642761	     -0.93234934	     -0.92802381	     -0.92289745	     -0.95367110	     -0.96101534	     -0.95903043	     -0.96561087	     -0.92374511	     -0.91353040	     -0.93123169	     -0.93831560	     -0.98194005	     -0.97376975	     -0.98453739	     -0.96852578	     -0.97720408	     -0.96951741	     -0.96563962	     -0.98924995	     -0.96523696	     -0.96743311	     -0.91399757	     -0.90816019	     -0.92014916	     -0.85804727	     -0.91850886	     -0.92228840	     -0.87111302	     -0.87563548	     -0.84506487	     -0.86050240	     -0.85566040	     -0.85009326	     -0.84767198	     -0.86405652	     -0.92726000	     -0.92600869	     -0.92960475	     -0.92663966	     -0.95032162	     -0.96093005	     -0.95637664	     -0.96292887	     -0.93422068	     -0.92357100	     -0.93573034	     -0.94960402	     -0.98238169	     -0.97324741	     -0.98540855	     -0.97035377	     -0.97906290	     -0.96943923	     -0.96464970	     -0.98844633	     -0.96711902	     -0.97090635	     -0.91562787	     -0.91127306	     -0.91962803	     -0.85538145	     -0.91764122	     -0.92256576	     -0.87431412	     -0.87330186	     -0.84480738	     -0.86036442	     -0.85518755	     -0.84987522	     -0.84561210	     -0.86194923
      0.22394654	     -0.93625276	     -0.93223666	     -0.92804943	     -0.92299284	     -0.95362685	     -0.96103895	     -0.95903421	     -0.96560760	     -0.92378932	     -0.91367708	     -0.93139577	     -0.93848588	     -0.98190123	     -0.97381188	     -0.98460076	     -0.96861551	     -0.97727750	     -0.96950629	     -0.96562097	     -0.98924892	     -0.96528180	     -0.96756410	     -0.91406727	     -0.90821882	     -0.92021563	     -0.85799321	     -0.91846865	     -0.92224714	     -0.87117890	     -0.87560328	     -0.84502352	     -0.86047069	     -0.85565424	     -0.85004773	     -0.84765988	     -0.86407382	     -0.92713849	     -0.92594011	     -0.92960601	     -0.92666010	     -0.95031378	     -0.96087808	     -0.95634595	     -0.96290984	     -0.93435418	     -0.92374140	     -0.93579752	     -0.94979628	     -0.98241526	     -0.97321537	     -0.98540759	     -0.97037113	     -0.97908781	     -0.96943969	     -0.96462583	     -0.98842084	     -0.96715753	     -0.97095323	     -0.91564649	     -0.91132384	     -0.91960998	     -0.85539403	     -0.91763881	     -0.92257613	     -0.87428534	     -0.87331141	     -0.84483893	     -0.86038987	     -0.85520838	     -0.84991236	     -0.84564345	     -0.86195478
      0.22689321	     -0.93611741	     -0.93214794	     -0.92806676	     -0.92307081	     -0.95358576	     -0.96106420	     -0.95904151	     -0.96560752	     -0.92381304	     -0.91378999	     -0.93153389	     -0.93861937	     -0.98185819	     -0.97386417	     -0.98466646	     -0.96870411	     -0.97734897	     -0.96948730	     -0.96560117	     -0.98924881	     -0.96531375	     -0.96767408	     -0.91411135	     -0.90825541	     -0.92026595	     -0.85793269	     -0.91843776	     -0.92221578	     -0.87124934	     -0.87556402	     -0.84497247	     -0.86042617	     -0.85563224	     -0.84999072	     -0.84763043	     -0.86407268	     -0.92702088	     -0.92587346	     -0.92961109	     -0.92668120	     -0.95030538	     -0.96082820	     -0.95631372	     -0.96288860	     -0.93449151	     -0.92390837	     -0.93585812	     -0.94998200	     -0.98245013	     -0.97317830	     -0.98540044	     -0.97038029	     -0.97910557	     -0.96944383	     -0.96460504	     -0.98839637	     -0.96719501	     -0.97099466	     -0.91566040	     -0.91137067	     -0.91958460	     -0.85541132	     -0.91763851	     -0.92259005	     -0.87424624	     -0.87332458	     -0.84487464	     -0.86041716	     -0.85523199	     -0.84995474	     -0.84568048	     -0.86196096
      0.22983987	     -0.93599720	     -0.93206696	     -0.92808329	     -0.92314184	     -0.95353784	     -0.96109272	     -0.95904329	     -0.96560107	     -0.92384577	     -0.91389249	     -0.93165455	     -0.93874224	     -0.98181443	     -0.97392357	     -0.98473471	     -0.96879395	     -0.97742147	     -0.96946109	     -0.96557779	     -0.98924704	     -0.96533718	     -0.96776962	     -0.91414238	     -0.90828252	     -0.92030284	     -0.85786859	     -0.91841619	     -0.92219325	     -0.87132292	     -0.87552015	     -0.84492182	     -0.86037914	     -0.85560504	     -0.84993240	     -0.84759158	     -0.86406005	     -0.92690656	     -0.92580828	     -0.92962031	     -0.92670342	     -0.95029523	     -0.96078109	     -0.95627932	     -0.96286434	     -0.93463508	     -0.92407277	     -0.93591185	     -0.95016230	     -0.98248792	     -0.97313751	     -0.98538815	     -0.97038244	     -0.97911717	     -0.96945070	     -0.96458675	     -0.98837278	     -0.96723094	     -0.97103039	     -0.91567041	     -0.91141460	     -0.91955177	     -0.85543394	     -0.91763991	     -0.92260759	     -0.87419613	     -0.87334176	     -0.84491524	     -0.86044720	     -0.85525953	     -0.85000342	     -0.84572420	     -0.86196830
      0.23278654	     -0.93589129	     -0.93199264	     -0.92809941	     -0.92320605	     -0.95348225	     -0.96112479	     -0.95903824	     -0.96558687	     -0.92389062	     -0.91398553	     -0.93175660	     -0.93885569	     -0.98177044	     -0.97398975	     -0.98480497	     -0.96888437	     -0.97749444	     -0.96942787	     -0.96555094	     -0.98924352	     -0.96535191	     -0.96784993	     -0.91416182	     -0.90830180	     -0.92032672	     -0.85780159	     -0.91840414	     -0.92217955	     -0.87139913	     -0.87547231	     -0.84487345	     -0.86033140	     -0.85557393	     -0.84987472	     -0.84754411	     -0.86403653	     -0.92679620	     -0.92574460	     -0.92963307	     -0.92672595	     -0.95028248	     -0.96073702	     -0.95624198	     -0.96283622	     -0.93478707	     -0.92423482	     -0.93595733	     -0.95033751	     -0.98252802	     -0.97309433	     -0.98537147	     -0.97037829	     -0.97912311	     -0.96945950	     -0.96457071	     -0.98835011	     -0.96726441	     -0.97105936	     -0.91567633	     -0.91145612	     -0.91951070	     -0.85546174	     -0.91764280	     -0.92262917	     -0.87413480	     -0.87336276	     -0.84496104	     -0.86048033	     -0.85529123	     -0.85005900	     -0.84577449	     -0.86197620
      0.23573320	     -0.93579957	     -0.93192468	     -0.92811532	     -0.92326348	     -0.95341944	     -0.96116046	     -0.95902626	     -0.96556482	     -0.92394771	     -0.91406875	     -0.93183956	     -0.93895938	     -0.98172662	     -0.97406209	     -0.98487659	     -0.96897457	     -0.97756718	     -0.96938821	     -0.96552094	     -0.98923832	     -0.96535810	     -0.96791474	     -0.91417021	     -0.90831380	     -0.92033805	     -0.85773247	     -0.91840136	     -0.92217450	     -0.87147718	     -0.87542124	     -0.84482829	     -0.86028384	     -0.85553941	     -0.84981877	     -0.84748857	     -0.86400255	     -0.92669080	     -0.92568264	     -0.92964852	     -0.92674778	     -0.95026663	     -0.96069607	     -0.95620124	     -0.96280375	     -0.93494843	     -0.92439421	     -0.93599341	     -0.95050734	     -0.98256979	     -0.97304998	     -0.98535109	     -0.97036843	     -0.97912378	     -0.96946958	     -0.96455677	     -0.98832849	     -0.96729456	     -0.97108067	     -0.91567792	     -0.91149549	     -0.91946095	     -0.85549479	     -0.91764706	     -0.92265509	     -0.87406194	     -0.87338770	     -0.84501250	     -0.86051691	     -0.85532729	     -0.85012208	     -0.84583096	     -0.86198426
      0.23867987	     -0.93572120	     -0.93186243	     -0.92813116	     -0.92331443	     -0.95335000	     -0.96119954	     -0.95900738	     -0.96553499	     -0.92401713	     -0.91414247	     -0.93190366	     -0.93905366	     -0.98168345	     -0.97413956	     -0.98494876	     -0.96906367	     -0.97763896	     -0.96934294	     -0.96548827	     -0.98923154	     -0.96535624	     -0.96796438	     -0.91416831	     -0.90831924	     -0.92033756	     -0.85766207	     -0.91840718	     -0.92217760	     -0.87155602	     -0.87536786	     -0.84478731	     -0.86023738	     -0.85550208	     -0.84976566	     -0.84742582	     -0.86395881	     -0.92659147	     -0.92562280	     -0.92966575	     -0.92676789	     -0.95024756	     -0.96065824	     -0.95615701	     -0.96276685	     -0.93511893	     -0.92455018	     -0.93601924	     -0.95067113	     -0.98261252	     -0.97300556	     -0.98532768	     -0.97035345	     -0.97911957	     -0.96948039	     -0.96454488	     -0.98830813	     -0.96732073	     -0.97109377	     -0.91567493	     -0.91153273	     -0.91940249	     -0.85553337	     -0.91765259	     -0.92268543	     -0.87397721	     -0.87341696	     -0.84507012	     -0.86055739	     -0.85536790	     -0.85019316	     -0.84589426	     -0.86199235
      0.24162653	     -0.93565546	     -0.93180542	     -0.92814695	     -0.92335909	     -0.95327480	     -0.96124158	     -0.95898180	     -0.96549772	     -0.92409857	     -0.91420705	     -0.93194935	     -0.93913878	     -0.98164367	     -0.97422089	     -0.98502052	     -0.96915061	     -0.97770892	     -0.96929309	     -0.96545348	     -0.98922329	     -0.96534696	     -0.96799928	     -0.91415713	     -0.90831904	     -0.92032625	     -0.85759140	     -0.91842050	     -0.92218810	     -0.87163438	     -0.87531334	     -0.84475154	     -0.86019303	     -0.85546269	     -0.84971656	     -0.84735705	     -0.86390626	     -0.92649915	     -0.92556541	     -0.92968386	     -0.92678548	     -0.95022520	     -0.96062361	     -0.95610943	     -0.96272564	     -0.93529772	     -0.92470185	     -0.93603439	     -0.95082809	     -0.98265544	     -0.97296207	     -0.98530193	     -0.97033400	     -0.97911093	     -0.96949149	     -0.96453500	     -0.98828923	     -0.96734240	     -0.97109842	     -0.91566726	     -0.91156784	     -0.91933566	     -0.85557797	     -0.91765932	     -0.92272014	     -0.87388032	     -0.87345111	     -0.84513441	     -0.86060227	     -0.85541338	     -0.85027275	     -0.84596415	     -0.86200060
      0.24457319	     -0.93560167	     -0.93175333	     -0.92816255	     -0.92339752	     -0.95319508	     -0.96128582	     -0.95895000	     -0.96545364	     -0.92419117	     -0.91426287	     -0.93197737	     -0.93921497	     -0.98160359	     -0.97430457	     -0.98509079	     -0.96923420	     -0.97777611	     -0.96923982	     -0.96541719	     -0.98921371	     -0.96533106	     -0.96802009	     -0.91413802	     -0.90831440	     -0.92030556	     -0.85752178	     -0.91843980	     -0.92220486	     -0.87171066	     -0.87525918	     -0.84472208	     -0.86015187	     -0.85542216	     -0.84967272	     -0.84728386	     -0.86384623	     -0.92641464	     -0.92551076	     -0.92970203	     -0.92679991	     -0.95019958	     -0.96059229	     -0.95605875	     -0.96268039	     -0.93548360	     -0.92484829	     -0.93603871	     -0.95097743	     -0.98269773	     -0.97292044	     -0.98527453	     -0.97031073	     -0.97909831	     -0.96950251	     -0.96452715	     -0.98827206	     -0.96735918	     -0.97109463	     -0.91565499	     -0.91160088	     -0.91926108	     -0.85562906	     -0.91766711	     -0.92275900	     -0.87377116	     -0.87349072	     -0.84520583	     -0.86065212	     -0.85546412	     -0.85036124	     -0.84604073	     -0.86200931
      0.24751986	     -0.93555908	     -0.93170601	     -0.92817782	     -0.92342990	     -0.95311246	     -0.96133129	     -0.95891278	     -0.96540383	     -0.92429341	     -0.91431034	     -0.93198898	     -0.93928243	     -0.98156615	     -0.97438880	     -0.98515838	     -0.96931326	     -0.97783959	     -0.96918444	     -0.96538005	     -0.98920291	     -0.96530954	     -0.96802786	     -0.91411252	     -0.90830663	     -0.92027738	     -0.85745485	     -0.91846317	     -0.92222649	     -0.87178307	     -0.87520720	     -0.84470003	     -0.86011503	     -0.85538155	     -0.84963542	     -0.84720820	     -0.86378041	     -0.92633869	     -0.92545911	     -0.92971950	     -0.92681068	     -0.95017074	     -0.96056444	     -0.95600531	     -0.96263142	     -0.93567515	     -0.92498870	     -0.93603219	     -0.95111832	     -0.98273857	     -0.97288150	     -0.98524609	     -0.97028424	     -0.97908210	     -0.96951319	     -0.96452144	     -0.98825691	     -0.96737079	     -0.97108258	     -0.91563828	     -0.91163189	     -0.91917951	     -0.85568704	     -0.91767578	     -0.92280173	     -0.87364989	     -0.87353630	     -0.84528470	     -0.86070745	     -0.85552049	     -0.85045888	     -0.84612402	     -0.86201879
      0.25046652	     -0.93552671	     -0.93166332	     -0.92819268	     -0.92345657	     -0.95302888	     -0.96137690	     -0.95887124	     -0.96534964	     -0.92440322	     -0.91434998	     -0.93198598	     -0.93934143	     -0.98153215	     -0.97447162	     -0.98522210	     -0.96938664	     -0.97789852	     -0.96912837	     -0.96534275	     -0.98919100	     -0.96528367	     -0.96802404	     -0.91408226	     -0.90829701	     -0.92024377	     -0.85739235	     -0.91848864	     -0.92225146	     -0.87184973	     -0.87515929	     -0.84468630	     -0.86008354	     -0.85534201	     -0.84960576	     -0.84713222	     -0.86371070	     -0.92627202	     -0.92541073	     -0.92973557	     -0.92681739	     -0.95013887	     -0.96054022	     -0.95594960	     -0.96257922	     -0.93587056	     -0.92512217	     -0.93601502	     -0.95124979	     -0.98277714	     -0.97284592	     -0.98521713	     -0.97025499	     -0.97906259	     -0.96952338	     -0.96451799	     -0.98824409	     -0.96737703	     -0.97106258	     -0.91561732	     -0.91166080	     -0.91909186	     -0.85575215	     -0.91768523	     -0.92284797	     -0.87351696	     -0.87358825	     -0.84537114	     -0.86076869	     -0.85558273	     -0.85056567	     -0.84621389	     -0.86202942
      0.25341319	     -0.93550341	     -0.93162517	     -0.92820713	     -0.92347799	     -0.95294634	     -0.96142150	     -0.95882661	     -0.96529258	     -0.92451836	     -0.91438246	     -0.93197052	     -0.93939244	     -0.98150242	     -0.97455099	     -0.98528082	     -0.96945332	     -0.97795217	     -0.96907299	     -0.96530589	     -0.98917806	     -0.96525479	     -0.96801030	     -0.91404877	     -0.90828665	     -0.92020673	     -0.85733588	     -0.91851439	     -0.92227833	     -0.87190899	     -0.87511710	     -0.84468143	     -0.86005818	     -0.85530457	     -0.84958463	     -0.84705802	     -0.86356786	     -0.92621532	     -0.92536593	     -0.92974964	     -0.92681973	     -0.95010428	     -0.96051975	     -0.95589218	     -0.96252435	     -0.93606781	     -0.92524754	     -0.93598747	     -0.95137080	     -0.98281278	     -0.97281418	     -0.98518802	     -0.97022331	     -0.97903995	     -0.96953307	     -0.96451702	     -0.98823389	     -0.96737785	     -0.97103504	     -0.91559227	     -0.91168742	     -0.91899908	     -0.85582445	     -0.91769535	     -0.92289733	     -0.87337315	     -0.87364675	     -0.84546506	     -0.86083607	     -0.85565099	     -0.85068135	     -0.84631003	     -0.86204148
      0.25635986	     -0.93548786	     -0.93159139	     -0.92822126	     -0.92349476	     -0.95286674	     -0.96146396	     -0.95878008	     -0.96523414	     -0.92463669	     -0.91440866	     -0.93194493	     -0.93943611	     -0.98147770	     -0.97462496	     -0.98533349	     -0.96951243	     -0.97799994	     -0.96901966	     -0.96527007	     -0.98916418	     -0.96522430	     -0.96798848	     -0.91401335	     -0.90827633	     -0.92016786	     -0.85728663	     -0.91853903	     -0.92230591	     -0.87195953	     -0.87508181	     -0.84468552	     -0.86003940	     -0.85527009	     -0.84957296	     -0.84698740	     -0.86255682	     -0.92616925	     -0.92532498	     -0.92976115	     -0.92681738	     -0.95006731	     -0.96050310	     -0.95583354	     -0.96246733	     -0.93626505	     -0.92536378	     -0.93594978	     -0.95148037	     -0.98284494	     -0.97278650	     -0.98515890	     -0.97018926	     -0.97901415	     -0.96954239	     -0.96451880	     -0.98822665	     -0.96737323	     -0.97100033	     -0.91556326	     -0.91171157	     -0.91890201	     -0.85590363	     -0.91770608	     -0.92294947	     -0.86671418	     -0.87371171	     -0.84556609	     -0.86090965	     -0.85572515	     -0.85080536	     -0.84641183	     -0.86205507
      0.25930652	     -0.93547853	     -0.93156166	     -0.92823525	     -0.92350755	     -0.95279161	     -0.96150331	     -0.95873266	     -0.96517557	     -0.92475656	     -0.91442978	     -0.93191154	     -0.93947347	     -0.98145867	     -0.97469174	     -0.98537922	     -0.96956327	     -0.97804138	     -0.96896957	     -0.96523579	     -0.98914945	     -0.96519351	     -0.96796039	     -0.91397693	     -0.90826640	     -0.92012811	     -0.85724513	     -0.91856172	     -0.92233343	     -0.87200065	     -0.87505380	     -0.84469801	     -0.86002717	     -0.85523909	     -0.84957064	     -0.84692173	     -0.86344859	     -0.92613438	     -0.92528804	     -0.92976954	     -0.92680994	     -0.95002829	     -0.96049018	     -0.95577401	     -0.96240855	     -0.93646099	     -0.92547022	     -0.93590202	     -0.95157784	     -0.98287324	     -0.97276291	     -0.98512972	     -0.97015266	     -0.97898491	     -0.96955160	     -0.96452368	     -0.98822266	     -0.96736317	     -0.97095870	     -0.91553036	     -0.91173321	     -0.91880129	     -0.85598897	     -0.91771730	     -0.92300412	     -0.86648371	     -0.87378264	     -0.84567363	     -0.86098922	     -0.85580486	     -0.85093694	     -0.84651836	     -0.86206993
      0.26225318	     -0.93547369	     -0.93153543	     -0.92824934	     -0.92351708	     -0.95272200	     -0.96153873	     -0.95868503	     -0.96511777	     -0.92487714	     -0.91444746	     -0.93187253	     -0.93950596	     -0.98144582	     -0.97474978	     -0.98541726	     -0.96960528	     -0.97807613	     -0.96892378	     -0.96520356	     -0.98913399	     -0.96516360	     -0.96792770	     -0.91394005	     -0.90825678	     -0.92008758	     -0.85721109	     -0.91858227	     -0.92236063	     -0.87203229	     -0.87503255	     -0.84471771	     -0.86002094	     -0.85521168	     -0.84957679	     -0.84686172	     -0.86338672	     -0.92611113	     -0.92525499	     -0.92977416	     -0.92679685	     -0.94998731	     -0.96048074	     -0.95571353	     -0.96234799	     -0.93665559	     -0.92556682	     -0.93584393	     -0.95166316	     -0.98289748	     -0.97274324	     -0.98510017	     -0.97011297	     -0.97895172	     -0.96956109	     -0.96453211	     -0.98822226	     -0.96734762	     -0.97091009	     -0.91549351	     -0.91175261	     -0.91869717	     -0.85607913	     -0.91772879	     -0.92306125	     -0.86624480	     -0.87385848	     -0.84578678	     -0.86107431	     -0.85588938	     -0.85107508	     -0.84662814	     -0.86208516
      0.26519985	     -0.93547150	     -0.93151191	     -0.92826378	     -0.92352402	     -0.95265825	     -0.96156962	     -0.95863740	     -0.96506110	     -0.92499871	     -0.91446376	     -0.93182970	     -0.93953549	     -0.98143947	     -0.97479789	     -0.98544707	     -0.96963803	     -0.97810389	     -0.96888315	     -0.96517381	     -0.98911799	     -0.96513547	     -0.96789181	     -0.91390281	     -0.90824697	     -0.92004539	     -0.85718324	     -0.91860111	     -0.92238786	     -0.87205518	     -0.87501647	     -0.84474279	     -0.86001961	     -0.85518751	     -0.84958983	     -0.84680734	     -0.86332675	     -0.92609981	     -0.92522533	     -0.92977417	     -0.92677719	     -0.94994397	     -0.96047436	     -0.95565129	     -0.96228495	     -0.93685112	     -0.92565467	     -0.93577445	     -0.95173725	     -0.98291761	     -0.97272727	     -0.98506969	     -0.97006934	     -0.97891371	     -0.96957124	     -0.96454461	     -0.98822579	     -0.96732622	     -0.97085379	     -0.91545237	     -0.91177058	     -0.91858903	     -0.85617178	     -0.91774018	     -0.92312127	     -0.86599951	     -0.87393728	     -0.84590422	     -0.86116400	     -0.85597742	     -0.85121853	     -0.84673888	     -0.86209879
      0.26814651	     -0.93547030	     -0.93149010	     -0.92827868	     -0.92352882	     -0.95259993	     -0.96159559	     -0.95858940	     -0.96500528	     -0.92512290	     -0.91448112	     -0.93178412	     -0.93956434	     -0.98143970	     -0.97483533	     -0.98546825	     -0.96966119	     -0.97812440	     -0.96884824	     -0.96514697	     -0.98910168	     -0.96510964	     -0.96785353	     -0.91386492	     -0.90823623	     -0.91999973	     -0.85715936	     -0.91861919	     -0.92241598	     -0.87207077	     -0.87500298	     -0.84477090	     -0.86002162	     -0.85516590	     -0.84960769	     -0.84675778	     -0.86326797	     -0.92610072	     -0.92519797	     -0.92976833	     -0.92674932	     -0.94989691	     -0.96047041	     -0.95558520	     -0.96221743	     -0.93705385	     -0.92573657	     -0.93569104	     -0.95180258	     -0.98293366	     -0.97271489	     -0.98503749	     -0.97002036	     -0.97886957	     -0.96958239	     -0.96456187	     -0.98823371	     -0.96729805	     -0.97078790	     -0.91540579	     -0.91178865	     -0.91847453	     -0.85626284	     -0.91775093	     -0.92318560	     -0.87254834	     -0.87401533	     -0.84602378	     -0.86125647	     -0.85606655	     -0.85136556	     -0.84684674	     -0.86210670
      0.27109318	     -0.93546922	     -0.93146946	     -0.92829450	     -0.92353167	     -0.95254581	     -0.96161664	     -0.95853993	     -0.96494918	     -0.92525350	     -0.91450187	     -0.93173540	     -0.93959465	     -0.98144670	     -0.97486193	     -0.98548057	     -0.96967448	     -0.97813745	     -0.96881906	     -0.96512305	     -0.98908505	     -0.96508598	     -0.96781248	     -0.91382620	     -0.90822341	     -0.91994743	     -0.85713596	     -0.91863803	     -0.92244661	     -0.87208138	     -0.87498822	     -0.84479896	     -0.86002471	     -0.85514578	     -0.84962759	     -0.84671140	     -0.86320893	     -0.92611450	     -0.92517154	     -0.92975551	     -0.92671104	     -0.94984325	     -0.96046846	     -0.95551135	     -0.96214146	     -0.93727625	     -0.92581735	     -0.93558857	     -0.95186337	     -0.98294586	     -0.97270677	     -0.98500286	     -0.96996462	     -0.97881795	     -0.96959408	     -0.96458419	     -0.98824623	     -0.96726099	     -0.97070827	     -0.91535104	     -0.91180885	     -0.91834813	     -0.85634520	     -0.91776086	     -0.92325751	     -0.87238317	     -0.87408588	     -0.84614126	     -0.86134810	     -0.85615248	     -0.85151308	     -0.84694538	     -0.86210150
      0.27403985	     -0.93547471	     -0.93145211	     -0.92830656	     -0.92352553	     -0.95249383	     -0.96163014	     -0.95848540	     -0.96488992	     -0.92539695	     -0.91452763	     -0.93167645	     -0.93962730	     -0.98145998	     -0.97487949	     -0.98548357	     -0.96967626	     -0.97814131	     -0.96879437	     -0.96510228	     -0.98906847	     -0.96506126	     -0.96776295	     -0.91379463	     -0.90821920	     -0.91989451	     -0.85711621	     -0.91865403	     -0.92247678	     -0.87208617	     -0.87497617	     -0.84483418	     -0.86003523	     -0.85513278	     -0.84965637	     -0.84667286	     -0.86315345	     -0.92610102	     -0.92511977	     -0.92975131	     -0.92668597	     -0.94975948	     -0.96047509	     -0.95541289	     -0.96203812	     -0.93759123	     -0.92594836	     -0.93547823	     -0.95197540	     -0.98295574	     -0.97270631	     -0.98497313	     -0.96991423	     -0.97877086	     -0.96959950	     -0.96460307	     -0.98825740	     -0.96721874	     -0.97062165	     -0.91529825	     -0.91185828	     -0.91820311	     -0.85641136	     -0.91776045	     -0.92334114	     -0.87222962	     -0.87413941	     -0.84625614	     -0.86144250	     -0.85624080	     -0.85166771	     -0.84703410	     -0.86207522
      0.27698651	     -0.93549069	     -0.93143908	     -0.92831053	     -0.92350542	     -0.95244345	     -0.96163377	     -0.95842460	     -0.96482684	     -0.92555426	     -0.91455944	     -0.93160425	     -0.93966278	     -0.98147840	     -0.97488927	     -0.98547730	     -0.96966584	     -0.97813506	     -0.96877380	     -0.96508533	     -0.98905279	     -0.96503386	     -0.96770255	     -0.91377891	     -0.90823324	     -0.91984879	     -0.85710511	     -0.91866290	     -0.92250262	     -0.87208323	     -0.87497261	     -0.84488357	     -0.86005930	     -0.85513237	     -0.84970083	     -0.84664717	     -0.86310609	     -0.92603768	     -0.92502919	     -0.92976537	     -0.92668933	     -0.94963563	     -0.96049399	     -0.95528420	     -0.96190080	     -0.93802802	     -0.92615507	     -0.93537104	     -0.95216625	     -0.98296438	     -0.97271370	     -0.98495201	     -0.96987592	     -0.97873509	     -0.96959621	     -0.96461415	     -0.98826398	     -0.96717562	     -0.97053580	     -0.91525260	     -0.91195020	     -0.91803974	     -0.85646067	     -0.91774521	     -0.92343676	     -0.87208898	     -0.87417403	     -0.84636845	     -0.86154170	     -0.85633453	     -0.85183265	     -0.84711428	     -0.86202634
      0.27993317	     -0.93551188	     -0.93142825	     -0.92830851	     -0.92347582	     -0.95239587	     -0.96162879	     -0.95836035	     -0.96476245	     -0.92572044	     -0.91459791	     -0.93152500	     -0.93970218	     -0.98150128	     -0.97489051	     -0.98546271	     -0.96964497	     -0.97812025	     -0.96875823	     -0.96507245	     -0.98903831	     -0.96500619	     -0.96763632	     -0.91377567	     -0.90826118	     -0.91980880	     -0.85710110	     -0.91866579	     -0.92252496	     -0.87207384	     -0.87497547	     -0.84494242	     -0.86009372	     -0.85514195	     -0.84975680	     -0.84663243	     -0.86306598	     -0.92595206	     -0.92491932	     -0.92978845	     -0.92670673	     -0.94949024	     -0.96052061	     -0.95513937	     -0.96174511	     -0.93852955	     -0.92640025	     -0.93526190	     -0.95239490	     -0.98297161	     -0.97272478	     -0.98493372	     -0.96984090	     -0.97870218	     -0.96958981	     -0.96462333	     -0.98826979	     -0.96713064	     -0.97044803	     -0.91520436	     -0.91206403	     -0.91786385	     -0.85649771	     -0.91772347	     -0.92354140	     -0.87195852	     -0.87419573	     -0.84647528	     -0.86164006	     -0.85642663	     -0.85199963	     -0.84718456	     -0.86195964
      0.28287984	     -0.93553381	     -0.93141791	     -0.92830268	     -0.92344075	     -0.95235173	     -0.96161668	     -0.95829478	     -0.96469852	     -0.92589194	     -0.91464336	     -0.93144356	     -0.93974635	     -0.98152804	     -0.97488301	     -0.98544093	     -0.96961550	     -0.97809855	     -0.96874805	     -0.96506348	     -0.98902510	     -0.96498003	     -0.96756818	     -0.91378142	     -0.90829897	     -0.91977235	     -0.85710194	     -0.91866432	     -0.92254495	     -0.87205972	     -0.87498203	     -0.84500595	     -0.86013520	     -0.85515866	     -0.84981982	     -0.84662624	     -0.86303179	     -0.92586075	     -0.92480284	     -0.92981571	     -0.92672997	     -0.94933539	     -0.96055211	     -0.95498772	     -0.96158139	     -0.93905855	     -0.92665987	     -0.93514839	     -0.95263520	     -0.98297582	     -0.97273671	     -0.98491489	     -0.96980429	     -0.97866761	     -0.96958341	     -0.96463361	     -0.98827660	     -0.96708365	     -0.97035707	     -0.91514836	     -0.91218654	     -0.91767993	     -0.85652628	     -0.91770091	     -0.92365265	     -0.87183596	     -0.87420920	     -0.84657531	     -0.86173457	     -0.85651369	     -0.85216359	     -0.84724008	     -0.86188009
      0.28582651	     -0.93555335	     -0.93140680	     -0.92829446	     -0.92340301	     -0.95231122	     -0.96159868	     -0.95822898	     -0.96463617	     -0.92606614	     -0.91469588	     -0.93136325	     -0.93979584	     -0.98155578	     -0.97486723	     -0.98541315	     -0.96957920	     -0.97807145	     -0.96874320	     -0.96505818	     -0.98901322	     -0.96495648	     -0.96750086	     -0.91379368	     -0.90834274	     -0.91973805	     -0.85710580	     -0.91865972	     -0.92256336	     -0.87204247	     -0.87499021	     -0.84507068	     -0.86018089	     -0.85518032	     -0.84988653	     -0.84662659	     -0.86300243	     -0.92577495	     -0.92468867	     -0.92984393	     -0.92675342	     -0.94917965	     -0.96058643	     -0.95483605	     -0.96141701	     -0.93958798	     -0.92691657	     -0.93502921	     -0.95286858	     -0.98298162	     -0.97274734	     -0.98489321	     -0.96976289	     -0.97862842	     -0.96957916	     -0.96464692	     -0.98828553	     -0.96703476	     -0.97026226	     -0.91508153	     -0.91230771	     -0.91749113	     -0.85654924	     -0.91768199	     -0.92376878	     -0.87171959	     -0.87421778	     -0.84666777	     -0.86182338	     -0.85659389	     -0.85232093	     -0.84729267	     -0.86179228
      0.28877317	     -0.93556831	     -0.93139398	     -0.92828481	     -0.92336456	     -0.95227423	     -0.96157591	     -0.95816385	     -0.96457610	     -0.92624104	     -0.91475526	     -0.93128639	     -0.93985532	     -0.98158812	     -0.97484401	     -0.98538062	     -0.96953772	     -0.97804031	     -0.96874335	     -0.96505620	     -0.98900268	     -0.96493614	     -0.96743627	     -0.91381086	     -0.90839088	     -0.91970523	     -0.85711137	     -0.91865287	     -0.92258060	     -0.87202340	     -0.87499861	     -0.84513430	     -0.86022880	     -0.85520530	     -0.84995453	     -0.84663196	     -0.86297717	     -0.92570144	     -0.92458257	     -0.92987121	     -0.92677360	     -0.94902864	     -0.96062211	     -0.95468867	     -0.96125804	     -0.94009953	     -0.92715886	     -0.93490394	     -0.95308301	     -0.98298736	     -0.97275511	     -0.98486728	     -0.96971479	     -0.97858295	     -0.96957837	     -0.96466435	     -0.98829712	     -0.96698429	     -0.97016345	     -0.91500249	     -0.91242045	     -0.91729949	     -0.85656854	     -0.91766998	     -0.92388863	     -0.87160824	     -0.87422372	     -0.84675228	     -0.86190553	     -0.85666659	     -0.85246924	     -0.84733840	     -0.86170031
      0.29171983	     -0.93557724	     -0.93137874	     -0.92827437	     -0.92332683	     -0.95224047	     -0.96154943	     -0.95810006	     -0.96451870	     -0.92641511	     -0.91482447	     -0.93121455	     -0.93991554	     -0.98162205	     -0.97481450	     -0.98534459	     -0.96949266	     -0.97800642	     -0.96874794	     -0.96505711	     -0.98899344	     -0.96491929	     -0.96737574	     -0.91383194	     -0.90844215	     -0.91967377	     -0.85711777	     -0.91864431	     -0.92259682	     -0.87200362	     -0.87500638	     -0.84519546	     -0.86027753	     -0.85523248	     -0.85002218	     -0.84664111	     -0.86295548	     -0.92564346	     -0.92448783	     -0.92989660	     -0.92678865	     -0.94888574	     -0.96065815	     -0.95454834	     -0.96110541	     -0.94058197	     -0.92737996	     -0.93477279	     -0.95327172	     -0.98299348	     -0.97275893	     -0.98483633	     -0.96965916	     -0.97853052	     -0.96958174	     -0.96468632	     -0.98831149	     -0.96693269	     -0.97006086	     -0.91491104	     -0.91252010	     -0.91710616	     -0.85658542	     -0.91766718	     -0.92401152	     -0.87150116	     -0.87422833	     -0.84682873	     -0.86198067	     -0.85673196	     -0.85260705	     -0.84737851	     -0.86160733
      0.29466650	     -0.93557918	     -0.93136057	     -0.92826359	     -0.92329088	     -0.95220949	     -0.96152023	     -0.95803803	     -0.96446412	     -0.92658723	     -0.91489614	     -0.93114878	     -0.93998135	     -0.98165679	     -0.97478002	     -0.98530632	     -0.96944554	     -0.97797098	     -0.96875633	     -0.96506044	     -0.98898546	     -0.96490596	     -0.96732016	     -0.91385628	     -0.90849578	     -0.91964380	     -0.85712434	     -0.91863440	     -0.92261206	     -0.87198405	     -0.87501298	     -0.84525401	     -0.86032610	     -0.85526097	     -0.85008832	     -0.84665301	     -0.86293691	     -0.92560182	     -0.92440584	     -0.92991977	     -0.92679786	     -0.94875265	     -0.96069381	     -0.95441648	     -0.96096168	     -0.94102934	     -0.92757678	     -0.93463645	     -0.95343191	     -0.98300037	     -0.97275810	     -0.98480014	     -0.96959588	     -0.97847118	     -0.96958953	     -0.96471276	     -0.98832847	     -0.96688050	     -0.96995497	     -0.91480766	     -0.91260396	     -0.91691166	     -0.85660052	     -0.91767503	     -0.92413716	     -0.87139777	     -0.87423218	     -0.84689715	     -0.86204891	     -0.85679053	     -0.85273357	     -0.84741409	     -0.86151594
      0.29761317	     -0.93557357	     -0.93133902	     -0.92825283	     -0.92325753	     -0.95218070	     -0.96148929	     -0.95797804	     -0.96441230	     -0.92675663	     -0.91497323	     -0.93108973	     -0.94005254	     -0.98169154	     -0.97474196	     -0.98526697	     -0.96939774	     -0.97793508	     -0.96876778	     -0.96506570	     -0.98897866	     -0.96489602	     -0.96727011	     -0.91388336	     -0.90855121	     -0.91961556	     -0.85713054	     -0.91862333	     -0.92262625	     -0.87196552	     -0.87501804	     -0.84530943	     -0.86037375	     -0.85529003	     -0.85015214	     -0.84666669	     -0.86292096	     -0.92557567	     -0.92433678	     -0.92994075	     -0.92680123	     -0.94862999	     -0.96072851	     -0.95429356	     -0.96082749	     -0.94143942	     -0.92774877	     -0.93449587	     -0.95356355	     -0.98300836	     -0.97275221	     -0.98475885	     -0.96952540	     -0.97840547	     -0.96960164	     -0.96474333	     -0.98834772	     -0.96682826	     -0.96984641	     -0.91469322	     -0.91267080	     -0.91671608	     -0.85661399	     -0.91769438	     -0.92426550	     -0.87129538	     -0.87423535	     -0.84695802	     -0.86211022	     -0.85684303	     -0.85284842	     -0.84744589	     -0.86142770
      0.30055983	     -0.93556012	     -0.93131375	     -0.92824241	     -0.92322746	     -0.95215348	     -0.96145756	     -0.95792020	     -0.96436283	     -0.92692281	     -0.91505512	     -0.93103781	     -0.94012877	     -0.98172561	     -0.97470169	     -0.98522764	     -0.96935055	     -0.97789970	     -0.96878154	     -0.96507239	     -0.98897293	     -0.96488925	     -0.96722599	     -0.91391273	     -0.90860797	     -0.91958927	     -0.85713590	     -0.91861116	     -0.92263933	     -0.87194875	     -0.87502129	     -0.84536127	     -0.86041989	     -0.85531901	     -0.85021302	     -0.84668119	     -0.86290709	     -0.92556327	     -0.92428001	     -0.92995964	     -0.92679909	     -0.94851766	     -0.96076175	     -0.95417950	     -0.96070282	     -0.94181227	     -0.92789701	     -0.93435216	     -0.95366832	     -0.98301770	     -0.97274113	     -0.98471285	     -0.96944850	     -0.97833422	     -0.96961778	     -0.96477746	     -0.98836880	     -0.96677651	     -0.96973590	     -0.91456867	     -0.91272029	     -0.91651927	     -0.85662568	     -0.91772563	     -0.92439668	     -0.87119328	     -0.87423796	     -0.84701048	     -0.86216488	     -0.85688990	     -0.85295147	     -0.84748017	     -0.86134355
      0.30350649	     -0.93553874	     -0.93128450	     -0.92823262	     -0.92320130	     -0.95212721	     -0.96142598	     -0.95786458	     -0.96431547	     -0.92708541	     -0.91514110	     -0.93099332	     -0.94020965	     -0.98175833	     -0.97466054	     -0.98518934	     -0.96930512	     -0.97786573	     -0.96879690	     -0.96508005	     -0.98896817	     -0.96488540	     -0.96718804	     -0.91394388	     -0.90866562	     -0.91956512	     -0.85714000	     -0.91859793	     -0.92265123	     -0.87193438	     -0.87502253	     -0.84540924	     -0.86046400	     -0.85534727	     -0.85027048	     -0.84669558	     -0.86289470	     -0.92556251	     -0.92423453	     -0.92997648	     -0.92679184	     -0.94841635	     -0.96079305	     -0.95407393	     -0.96058739	     -0.94214918	     -0.92802337	     -0.93420642	     -0.95374873	     -0.98302850	     -0.97272498	     -0.98466272	     -0.96936616	     -0.97825844	     -0.96963754	     -0.96481454	     -0.98839125	     -0.96672568	     -0.96962418	     -0.91443500	     -0.91275272	     -0.91632102	     -0.85663619	     -0.91776891	     -0.92453089	     -0.87109165	     -0.87424028	     -0.84705491	     -0.86221302	     -0.85693162	     -0.85304272	     -0.84750555	     -0.86126388
      0.30645316	     -0.93550947	     -0.93125107	     -0.92822381	     -0.92317962	     -0.95210130	     -0.96139540	     -0.95781123	     -0.96427003	     -0.92724419	     -0.91523046	     -0.93095644	     -0.94029472	     -0.98178919	     -0.97461965	     -0.98515292	     -0.96926243	     -0.97783392	     -0.96881321	     -0.96508823	     -0.98896427	     -0.96488423	     -0.96715643	     -0.91397630	     -0.90872366	     -0.91954322	     -0.85714247	     -0.91858364	     -0.92266191	     -0.87192293	     -0.87502161	     -0.84545310	     -0.86050563	     -0.85537422	     -0.85032414	     -0.84670894	     -0.86288313	     -0.92557142	     -0.92419922	     -0.92999117	     -0.92677979	     -0.94832342	     -0.96082194	     -0.95397636	     -0.96048079	     -0.94245183	     -0.92812991	     -0.93405969	     -0.95380748	     -0.98304075	     -0.97270407	     -0.98460914	     -0.96927946	     -0.97817915	     -0.96966040	     -0.96485394	     -0.98841466	     -0.96667613	     -0.96951194	     -0.91429306	     -0.91276852	     -0.91612105	     -0.85664834	     -0.91782419	     -0.92466838	     -0.87099083	     -0.87424392	     -0.84709122	     -0.86225467	     -0.85696840	     -0.85312206	     -0.84752780	     -0.86118877
      0.30939983	     -0.93547239	     -0.93121330	     -0.92821634	     -0.92316296	     -0.95207526	     -0.96136662	     -0.95776016	     -0.96422631	     -0.92739898	     -0.91532252	     -0.93092728	     -0.94038349	     -0.98181775	     -0.97458002	     -0.98511908	     -0.96922331	     -0.97780492	     -0.96882989	     -0.96509654	     -0.98896109	     -0.96488552	     -0.96713129	     -0.91400942	     -0.90878156	     -0.91952364	     -0.85714298	     -0.91856831	     -0.92267137	     -0.87191486	     -0.87501840	     -0.84549269	     -0.86054439	     -0.85539928	     -0.85037372	     -0.84672038	     -0.86287171	     -0.92558827	     -0.92417304	     -0.93000340	     -0.92676303	     -0.94823935	     -0.96084793	     -0.95388630	     -0.96038259	     -0.94272195	     -0.92821861	     -0.93391290	     -0.95384715	     -0.98305430	     -0.97267892	     -0.98455286	     -0.96918951	     -0.97809742	     -0.96968581	     -0.96489506	     -0.98843867	     -0.96662808	     -0.96939983	     -0.91414366	     -0.91276819	     -0.91591919	     -0.85666109	     -0.91789131	     -0.92480933	     -0.87089118	     -0.87424802	     -0.84711926	     -0.86228975	     -0.85700024	     -0.85318951	     -0.84754668	     -0.86111801
      0.31234649	     -0.93542764	     -0.93117109	     -0.92821060	     -0.92315186	     -0.95204869	     -0.96134035	     -0.95771140	     -0.96418417	     -0.92754966	     -0.91541660	     -0.93090599	     -0.94047547	     -0.98184374	     -0.97454239	     -0.98508838	     -0.96918844	     -0.97777925	     -0.96884649	     -0.96510462	     -0.98895849	     -0.96488909	     -0.96711271	     -0.91404269	     -0.90883880	     -0.91950641	     -0.85714131	     -0.91855192	     -0.92267960	     -0.87191051	     -0.87501287	     -0.84552796	     -0.86057995	     -0.85542193	     -0.85041899	     -0.84672912	     -0.86285982	     -0.92561171	     -0.92415501	     -0.93001268	     -0.92674147	     -0.94816364	     -0.96087057	     -0.95380327	     -0.96029238	     -0.94296120	     -0.92829079	     -0.93376640	     -0.95387010	     -0.98306887	     -0.97265019	     -0.98449471	     -0.96909746	     -0.97801425	     -0.96971318	     -0.96493735	     -0.98846301	     -0.96658164	     -0.96928842	     -0.91398752	     -0.91275228	     -0.91571535	     -0.85667379	     -0.91797000	     -0.92495389	     -0.87079315	     -0.87425166	     -0.84713890	     -0.86231830	     -0.85702760	     -0.85324509	     -0.84756184	     -0.86105123
      0.31529315	     -0.93537532	     -0.93112437	     -0.92820705	     -0.92314685	     -0.95202131	     -0.96131719	     -0.95766498	     -0.96414348	     -0.92769617	     -0.91551207	     -0.93089267	     -0.94057019	     -0.98186701	     -0.97450730	     -0.98506120	     -0.96915830	     -0.97775732	     -0.96886265	     -0.96511217	     -0.98895631	     -0.96489486	     -0.96710077	     -0.91407551	     -0.90889482	     -0.91949150	     -0.85713725	     -0.91853449	     -0.92268663	     -0.87191015	     -0.87500500	     -0.84555886	     -0.86061204	     -0.85544171	     -0.85045979	     -0.84673443	     -0.86284685	     -0.92564090	     -0.92414442	     -0.93001840	     -0.92671485	     -0.94809590	     -0.96088942	     -0.95372689	     -0.96020986	     -0.94317087	     -0.92834868	     -0.93362172	     -0.95387825	     -0.98308408	     -0.97261873	     -0.98443549	     -0.96900437	     -0.97793057	     -0.96974190	     -0.96498031	     -0.98848745	     -0.96653680	     -0.96917815	     -0.91382539	     -0.91272125	     -0.91550959	     -0.85668556	     -0.91805991	     -0.92510208	     -0.87069715	     -0.87425394	     -0.84715005	     -0.86234147	     -0.85705136	     -0.85328884	     -0.84757288	     -0.86098798
      0.31823982	     -0.93531548	     -0.93107311	     -0.92820617	     -0.92314844	     -0.95199289	     -0.96129765	     -0.95762090	     -0.96410412	     -0.92783855	     -0.91560843	     -0.93088738	     -0.94066723	     -0.98188758	     -0.97447504	     -0.98503776	     -0.96913319	     -0.97773939	     -0.96887813	     -0.96511893	     -0.98895439	     -0.96490277	     -0.96709551	     -0.91410732	     -0.90894903	     -0.91947879	     -0.85713063	     -0.91851606	     -0.92269253	     -0.87191398	     -0.87499474	     -0.84558534	     -0.86064039	     -0.85545817	     -0.85049597	     -0.84673566	     -0.86283220	     -0.92567552	     -0.92414084	     -0.93001983	     -0.92668269	     -0.94803587	     -0.96090411	     -0.95365693	     -0.96013482	     -0.94335186	     -0.92839268	     -0.93347887	     -0.95387291	     -0.98309946	     -0.97258544	     -0.98437600	     -0.96891129	     -0.97784722	     -0.96977136	     -0.96502348	     -0.98851184	     -0.96649344	     -0.96906936	     -0.91365802	     -0.91267545	     -0.91530213	     -0.85669551	     -0.91816062	     -0.92525382	     -0.87060358	     -0.87425404	     -0.84715458	     -0.86235920	     -0.85707110	     -0.85332262	     -0.84757942	     -0.86092786
      0.32118648	     -0.93524815	     -0.93101729	     -0.92820844	     -0.92315710	     -0.95196328	     -0.96128212	     -0.95757915	     -0.96406600	     -0.92797697	     -0.91570522	     -0.93089017	     -0.94076622	     -0.98190556	     -0.97444570	     -0.98501814	     -0.96911326	     -0.97772562	     -0.96889277	     -0.96512470	     -0.98895257	     -0.96491282	     -0.96709691	     -0.91413753	     -0.90900087	     -0.91946811	     -0.85712126	     -0.91849670	     -0.92269740	     -0.87192217	     -0.87498206	     -0.84560739	     -0.86066478	     -0.85547092	     -0.85052739	     -0.84673221	     -0.86281532	     -0.92571572	     -0.92414408	     -0.93001619	     -0.92664440	     -0.94798344	     -0.96091433	     -0.95359325	     -0.96006718	     -0.94350473	     -0.92842318	     -0.93333815	     -0.95385498	     -0.98311450	     -0.97255133	     -0.98431705	     -0.96881916	     -0.97776497	     -0.96980093	     -0.96506648	     -0.98853609	     -0.96645134	     -0.96896226	     -0.91348626	     -0.91261521	     -0.91509339	     -0.85670288	     -0.91827159	     -0.92540886	     -0.87051279	     -0.87425126	     -0.84715357	     -0.86237112	     -0.85708633	     -0.85334773	     -0.84757655	     -0.86087053
      0.32413315	     -0.93517330	     -0.93095689	     -0.92821436	     -0.92317326	     -0.95193237	     -0.96127091	     -0.95753970	     -0.96402900	     -0.92811166	     -0.91580212	     -0.93090101	     -0.94086686	     -0.98192117	     -0.97441918	     -0.98500227	     -0.96909851	     -0.97771605	     -0.96890652	     -0.96512933	     -0.98895069	     -0.96492503	     -0.96710493	     -0.91416562	     -0.90904982	     -0.91945920	     -0.85710901	     -0.91847650	     -0.92270136	     -0.87193484	     -0.87496691	     -0.84562499	     -0.86068503	     -0.85547964	     -0.85055398	     -0.84672362	     -0.86279572	     -0.92576200	     -0.92415414	     -0.93000670	     -0.92659931	     -0.94793857	     -0.96091982	     -0.95353578	     -0.96000691	     -0.94362981	     -0.92844030	     -0.93319975	     -0.95382501	     -0.98312863	     -0.97251744	     -0.98425936	     -0.96872886	     -0.97768448	     -0.96983003	     -0.96510897	     -0.98856013	     -0.96641020	     -0.96885699	     -0.91331105	     -0.91254089	     -0.91488401	     -0.85670700	     -0.91839216	     -0.92556676	     -0.87042508	     -0.87424505	     -0.84714685	     -0.86237695	     -0.85709668	     -0.85336407	     -0.84757698	     -0.86081573
      0.32707982	     -0.93509083	     -0.93089194	     -0.92822441	     -0.92319732	     -0.95190016	     -0.96126422	     -0.95750254	     -0.96399307	     -0.92824286	     -0.91589884	     -0.93091988	     -0.94096889	     -0.98193471	     -0.97439521	     -0.98498999	     -0.96908880	     -0.97771063	     -0.96891943	     -0.96513274	     -0.98894859	     -0.96493949	     -0.96711952	     -0.91419116	     -0.90909543	     -0.91945185	     -0.85709382	     -0.91845554	     -0.92270451	     -0.87195201	     -0.87494930	     -0.84563819	     -0.86070101	     -0.85548410	     -0.85057568	     -0.84670957	     -0.86277305	     -0.92581514	     -0.92417115	     -0.92999056	     -0.92654672	     -0.94790127	     -0.96092040	     -0.95348455	     -0.95995405	     -0.94372733	     -0.92844392	     -0.93306373	     -0.95378327	     -0.98314129	     -0.97248479	     -0.98420362	     -0.96864116	     -0.97760630	     -0.96985809	     -0.96515068	     -0.98858398	     -0.96636971	     -0.96875362	     -0.91313343	     -0.91245291	     -0.91467477	     -0.85670731	     -0.91852149	     -0.92572694	     -0.87034068	     -0.87423498	     -0.84713438	     -0.86237653	     -0.85710181	     -0.85337163	     -0.84757433	     -0.86076326
      0.33002648	     -0.93500062	     -0.93082247	     -0.92823903	     -0.92322962	     -0.95186665	     -0.96126215	     -0.95746761	     -0.96395814	     -0.92837083	     -0.91599522	     -0.93094674	     -0.94107209	     -0.98194657	     -0.97437335	     -0.98498100	     -0.96908388	     -0.97770922	     -0.96893161	     -0.96513489	     -0.98894614	     -0.96495630	     -0.96714059	     -0.91421382	     -0.90913737	     -0.91944586	     -0.85707569	     -0.91843389	     -0.92270696	     -0.87197365	     -0.87492930	     -0.84564707	     -0.86071271	     -0.85548420	     -0.85059251	     -0.84668988	     -0.86274706	     -0.92587610	     -0.92419537	     -0.92996705	     -0.92648592	     -0.94787160	     -0.96091592	     -0.95343957	     -0.95990864	     -0.94379753	     -0.92843378	     -0.93293005	     -0.95372986	     -0.98315193	     -0.97245432	     -0.98415039	     -0.96855668	     -0.97753085	     -0.96988463	     -0.96519141	     -0.98860767	     -0.96632950	     -0.96865210	     -0.91295455	     -0.91235185	     -0.91446660	     -0.85670340	     -0.91865862	     -0.92588865	     -0.87025981	     -0.87422080	     -0.84711622	     -0.86236978	     -0.85710151	     -0.85337049	     -0.84756823	     -0.86071320
      0.33297314	     -0.93490251	     -0.93074852	     -0.92825864	     -0.92327041	     -0.95183192	     -0.96126472	     -0.95743489	     -0.96392417	     -0.92849585	     -0.91609114	     -0.93098149	     -0.94117632	     -0.98195716	     -0.97435308	     -0.98497495	     -0.96908337	     -0.97771158	     -0.96894324	     -0.96513578	     -0.98894322	     -0.96497561	     -0.96716802	     -0.91423339	     -0.90917540	     -0.91944107	     -0.85705467	     -0.91841163	     -0.92270876	     -0.87199966	     -0.87490700	     -0.84565175	     -0.86072014	     -0.85547994	     -0.85060456	     -0.84666454	     -0.86271767	     -0.92594595	     -0.92422706	     -0.92993550	     -0.92641628	     -0.94784963	     -0.96090633	     -0.95340092	     -0.95987074	     -0.94384059	     -0.92840955	     -0.93279857	     -0.95366470	     -0.98316003	     -0.97242689	     -0.98410015	     -0.96847589	     -0.97745840	     -0.96990925	     -0.96523103	     -0.98863127	     -0.96628922	     -0.96855236	     -0.91277558	     -0.91223840	     -0.91426058	     -0.85669499	     -0.91880245	     -0.92605099	     -0.87018263	     -0.87420238	     -0.84709254	     -0.86235674	     -0.85709567	     -0.85336086	     -0.84755840	     -0.86066617
      0.33591981	     -0.93479638	     -0.93067016	     -0.92828356	     -0.92331989	     -0.95179606	     -0.96127186	     -0.95740430	     -0.96389112	     -0.92861820	     -0.91618657	     -0.93102399	     -0.94128147	     -0.98196692	     -0.97433378	     -0.98497139	     -0.96908681	     -0.97771740	     -0.96895457	     -0.96513549	     -0.98893974	     -0.96499754	     -0.96720168	     -0.91424979	     -0.90920943	     -0.91943735	     -0.85703091	     -0.91838882	     -0.92270995	     -0.87202987	     -0.87488256	     -0.84565243	     -0.86072343	     -0.85547143	     -0.85061195	     -0.84663371	     -0.86268492	     -0.92602580	     -0.92426657	     -0.92989535	     -0.92633718	     -0.94783546	     -0.96089160	     -0.95336866	     -0.95984041	     -0.94385674	     -0.92837081	     -0.93266907	     -0.95358762	     -0.98316513	     -0.97240326	     -0.98405325	     -0.96839912	     -0.97738912	     -0.96993162	     -0.96526948	     -0.98865488	     -0.96624849	     -0.96845423	     -0.91259778	     -0.91211340	     -0.91405787	     -0.85668192	     -0.91895172	     -0.92621294	     -0.87010931	     -0.87417974	     -0.84706361	     -0.86233756	     -0.85708426	     -0.85334303	     -0.84754466	     -0.86062207
      0.33886648	     -0.93468213	     -0.93058749	     -0.92831403	     -0.92337808	     -0.95175917	     -0.96128342	     -0.95737577	     -0.96385895	     -0.92873821	     -0.91628159	     -0.93107399	     -0.94138749	     -0.98197627	     -0.97431481	     -0.98496983	     -0.96909368	     -0.97772631	     -0.96896587	     -0.96513412	     -0.98893565	     -0.96502220	     -0.96724133	     -0.91426309	     -0.90923949	     -0.91943459	     -0.85700456	     -0.91836549	     -0.92271058	     -0.87206408	     -0.87485614	     -0.84564931	     -0.86072277	     -0.85545891	     -0.85061487	     -0.84659770	     -0.86264899	     -0.92611679	     -0.92431425	     -0.92984614	     -0.92624814	     -0.94782916	     -0.96087180	     -0.95334286	     -0.95981771	     -0.94384622	     -0.92831713	     -0.93254127	     -0.95349832	     -0.98316683	     -0.97238402	     -0.98400995	     -0.96832656	     -0.97732306	     -0.96995148	     -0.96530676	     -0.98867863	     -0.96620699	     -0.96835752	     -0.91242242	     -0.91197779	     -0.91385971	     -0.85666419	     -0.91910510	     -0.92637334	     -0.87004001	     -0.87415305	     -0.84702981	     -0.86231250	     -0.85706738	     -0.85331739	     -0.84752695	     -0.86058076
      0.34181314	     -0.93455976	     -0.93050124	     -0.92835019	     -0.92344494	     -0.95172136	     -0.96129919	     -0.95734918	     -0.96382758	     -0.92885619	     -0.91637629	     -0.93113120	     -0.94149435	     -0.98198562	     -0.97429549	     -0.98496975	     -0.96910336	     -0.97773784	     -0.96897746	     -0.96513186	     -0.98893092	     -0.96504969	     -0.96728672	     -0.91427347	     -0.90926576	     -0.91943273	     -0.85697580	     -0.91834169	     -0.92271063	     -0.87210204	     -0.87482792	     -0.84564263	     -0.86071838	     -0.85544271	     -0.85061354	     -0.84655693	     -0.86261018	     -0.92621999	     -0.92437046	     -0.92978754	     -0.92614875	     -0.94783085	     -0.96084701	     -0.95332363	     -0.95980270	     -0.94380922	     -0.92824800	     -0.93241479	     -0.95339638	     -0.98316481	     -0.97236965	     -0.98397038	     -0.96825827	     -0.97726015	     -0.96996869	     -0.96534293	     -0.98870265	     -0.96616440	     -0.96826195	     -0.91225073	     -0.91183260	     -0.91366740	     -0.85664189	     -0.91926116	     -0.92653097	     -0.86997492	     -0.87412255	     -0.84699155	     -0.86228189	     -0.85704518	     -0.85328436	     -0.84750525	     -0.86054217
      0.34475980	     -0.93442937	     -0.93041041	     -0.92839208	     -0.92352027	     -0.95168272	     -0.96131891	     -0.95732438	     -0.96379694	     -0.92897251	     -0.91647086	     -0.93119518	     -0.94160205	     -0.98199534	     -0.97427517	     -0.98497060	     -0.96911518	     -0.97775148	     -0.96898966	     -0.96512891	     -0.98892559	     -0.96508005	     -0.96733749	     -0.91428121	     -0.90928850	     -0.91943165	     -0.85694480	     -0.91831745	     -0.92271015	     -0.87214351	     -0.87479805	     -0.84563262	     -0.86071054	     -0.85542322	     -0.85060820	     -0.84651193	     -0.86256885	     -0.92633640	     -0.92443556	     -0.92971935	     -0.92603872	     -0.94784058	     -0.96081739	     -0.95331102	     -0.95979542	     -0.94374600	     -0.92816293	     -0.93228923	     -0.95328135	     -0.98315885	     -0.97236044	     -0.98393454	     -0.96819413	     -0.97720024	     -0.96998318	     -0.96537809	     -0.98872707	     -0.96612044	     -0.96816723	     -0.91208391	     -0.91167892	     -0.91348218	     -0.85661520	     -0.91941849	     -0.92668458	     -0.86991426	     -0.87408856	     -0.84694926	     -0.86224608	     -0.85701784	     -0.85324439	     -0.84747963	     -0.86050625
      0.34770647	     -0.93429121	     -0.93031579	     -0.92843961	     -0.92360371	     -0.95164331	     -0.96134225	     -0.95730120	     -0.96376693	     -0.92908756	     -0.91656551	     -0.93126541	     -0.94171063	     -0.98200789	     -0.97425322	     -0.98497179	     -0.96912841	     -0.97776664	     -0.96900280	     -0.96512554	     -0.98891973	     -0.96511326	     -0.96739322	     -0.91428665	     -0.90930806	     -0.91943123	     -0.85691169	     -0.91829281	     -0.92270915	     -0.87218822	     -0.87476663	     -0.84561950	     -0.86069952	     -0.85540087	     -0.85059909	     -0.84646328	     -0.86252545	     -0.92646690	     -0.92450989	     -0.92964151	     -0.92591788	     -0.94785842	     -0.96078314	     -0.95330512	     -0.95979591	     -0.94365677	     -0.92806142	     -0.93216409	     -0.95315267	     -0.98314881	     -0.97235653	     -0.98390235	     -0.96813394	     -0.97714305	     -0.96999494	     -0.96541239	     -0.98875203	     -0.96607488	     -0.96807299	     -0.91192302	     -0.91151787	     -0.91330525	     -0.85658435	     -0.91957565	     -0.92683290	     -0.86985829	     -0.87405143	     -0.84690340	     -0.86220547	     -0.85698558	     -0.85319792	     -0.84745015	     -0.86047294
      0.35065314	     -0.93414564	     -0.93021768	     -0.92849259	     -0.92369480	     -0.95160323	     -0.96136886	     -0.95727946	     -0.96373746	     -0.92920170	     -0.91666095	     -0.93134173	     -0.94182008	     -0.98201920	     -0.97422909	     -0.98497277	     -0.96914231	     -0.97778270	     -0.96901723	     -0.96512207	     -0.98891345	     -0.96514926	     -0.96745341	     -0.91429026	     -0.90932490	     -0.91943137	     -0.85687662	     -0.91826785	     -0.92270768	     -0.87223592	     -0.87473376	     -0.84560346	     -0.86068562	     -0.85537618	     -0.85058645	     -0.84641166	     -0.86248048	     -0.92661224	     -0.92459377	     -0.92955410	     -0.92578620	     -0.94788440	     -0.96074448	     -0.95330597	     -0.95980418	     -0.94354174	     -0.92794298	     -0.93203889	     -0.95300975	     -0.98313466	     -0.97235793	     -0.98387363	     -0.96807739	     -0.97708829	     -0.97000404	     -0.96544599	     -0.98877766	     -0.96602751	     -0.96797885	     -0.91176903	     -0.91135054	     -0.91313774	     -0.85654965	     -0.91973129	     -0.92697472	     -0.86980733	     -0.87401156	     -0.84685438	     -0.86216043	     -0.85694862	     -0.85314538	     -0.84741694	     -0.86044222
      0.35359980	     -0.93399316	     -0.93011640	     -0.92855074	     -0.92379298	     -0.95156256	     -0.96139836	     -0.95725898	     -0.96370845	     -0.92931519	     -0.91675645	     -0.93142256	     -0.94193041	     -0.98203164	     -0.97420225	     -0.98497298	     -0.96915613	     -0.97779900	     -0.96903328	     -0.96511882	     -0.98890691	     -0.96518796	     -0.96751758	     -0.91429252	     -0.90933948	     -0.91943197	     -0.85683973	     -0.91824263	     -0.92270576	     -0.87228631	     -0.87469954	     -0.84558473	     -0.86066917	     -0.85534969	     -0.85057053	     -0.84635781	     -0.86243453	     -0.92677299	     -0.92468747	     -0.92945735	     -0.92564379	     -0.94791853	     -0.96070169	     -0.95331362	     -0.95982023	     -0.94340116	     -0.92780715	     -0.93191313	     -0.95285198	     -0.98311643	     -0.97236451	     -0.98384815	     -0.96802410	     -0.97703560	     -0.97001061	     -0.96547906	     -0.98880406	     -0.96597819	     -0.96788443	     -0.91162275	     -0.91117804	     -0.91298071	     -0.85651140	     -0.91988406	     -0.92710886	     -0.86976173	     -0.87396934	     -0.84680258	     -0.86211136	     -0.85690715	     -0.85308718	     -0.84738009	     -0.86041404
      0.35654646	     -0.93383436	     -0.93001233	     -0.92861371	     -0.92389761	     -0.95152143	     -0.96143037	     -0.95723964	     -0.96367988	     -0.92942814	     -0.91685273	     -0.93150770	     -0.94204158	     -0.98204533	     -0.97417226	     -0.98497191	     -0.96916912	     -0.97781491	     -0.96905128	     -0.96511617	     -0.98890030	     -0.96522925	     -0.96758521	     -0.91429403	     -0.90935234	     -0.91943298	     -0.85680119	     -0.91821724	     -0.92270339	     -0.87233909	     -0.87466408	     -0.84556349	     -0.86065050	     -0.85532199	     -0.85055161	     -0.84630256	     -0.86238829	     -0.92694959	     -0.92479124	     -0.92935163	     -0.92549091	     -0.94796078	     -0.96065512	     -0.95332811	     -0.95984403	     -0.94323528	     -0.92765353	     -0.93178636	     -0.95267877	     -0.98309427	     -0.97237605	     -0.98382562	     -0.96797367	     -0.97698464	     -0.97001477	     -0.96551176	     -0.98883129	     -0.96592683	     -0.96778936	     -0.91148490	     -0.91100140	     -0.91283512	     -0.85646998	     -0.92003275	     -0.92723422	     -0.86972189	     -0.87392516	     -0.84674839	     -0.86205862	     -0.85686136	     -0.85302372	     -0.84733975	     -0.86038834
      0.35949313	     -0.93366992	     -0.92990589	     -0.92868106	     -0.92400799	     -0.95148001	     -0.96146447	     -0.95722134	     -0.96365177	     -0.92954055	     -0.91694999	     -0.93159653	     -0.94215356	     -0.98206032	     -0.97413876	     -0.98496909	     -0.96918060	     -0.97782979	     -0.96907155	     -0.96511447	     -0.98889383	     -0.96527298	     -0.96765586	     -0.91429542	     -0.90936406	     -0.91943440	     -0.85676123	     -0.91819179	     -0.92270057	     -0.87239392	     -0.87462753	     -0.84553996	     -0.86062998	     -0.85529376	     -0.85052995	     -0.84624681	     -0.86234253	     -0.92714228	     -0.92490526	     -0.92923750	     -0.92532800	     -0.94801110	     -0.96060513	     -0.95334948	     -0.95987557	     -0.94304441	     -0.92748175	     -0.93165817	     -0.95248954	     -0.98306631	     -0.97239224	     -0.98380574	     -0.96792570	     -0.97693509	     -0.97001668	     -0.96554422	     -0.98885938	     -0.96587337	     -0.96769330	     -0.91135604	     -0.91082162	     -0.91270184	     -0.85642575	     -0.92017617	     -0.92734976	     -0.86968820	     -0.87387942	     -0.84669216	     -0.86200256	     -0.85681142	     -0.85295537	     -0.84729604	     -0.86036504
      0.36243980	     -0.93350056	     -0.92979752	     -0.92875230	     -0.92412335	     -0.95143847	     -0.96150025	     -0.95720402	     -0.96362418	     -0.92965230	     -0.91704844	     -0.93168844	     -0.94226632	     -0.98207658	     -0.97410147	     -0.98496411	     -0.96918994	     -0.97784307	     -0.96909438	     -0.96511411	     -0.98888776	     -0.96531902	     -0.96772906	     -0.91429738	     -0.90937524	     -0.91943631	     -0.85672011	     -0.91816640	     -0.92269728	     -0.87245044	     -0.87459006	     -0.84551436	     -0.86060801	     -0.85526567	     -0.85050583	     -0.84619150	     -0.86229811	     -0.92735117	     -0.92502971	     -0.92911565	     -0.92515568	     -0.94806941	     -0.96055218	     -0.95337776	     -0.95991481	     -0.94282887	     -0.92729147	     -0.93152826	     -0.95228374	     -0.98303689	     -0.97241274	     -0.98378822	     -0.96787982	     -0.97688666	     -0.97001647	     -0.96557650	     -0.98888832	     -0.96581782	     -0.96759598	     -0.91123665	     -0.91063967	     -0.91258172	     -0.85637916	     -0.92031322	     -0.92745451	     -0.86966109	     -0.87383257	     -0.84663421	     -0.86194355	     -0.85675747	     -0.85288251	     -0.84724916	     -0.86034408
      0.36538646	     -0.93332710	     -0.92968768	     -0.92882685	     -0.92424289	     -0.95139700	     -0.96153731	     -0.95718765	     -0.96359719	     -0.92976321	     -0.91714830	     -0.93178283	     -0.94237984	     -0.98209405	     -0.97406022	     -0.98495664	     -0.96919658	     -0.97785418	     -0.96912003	     -0.96511544	     -0.98888231	     -0.96536717	     -0.96780441	     -0.91430062	     -0.90938648	     -0.91943875	     -0.85667810	     -0.91814122	     -0.92269349	     -0.87250832	     -0.87455184	     -0.84548691	     -0.86058497	     -0.85523843	     -0.85047956	     -0.84613761	     -0.86225586	     -0.92757623	     -0.92516473	     -0.92898695	     -0.92497473	     -0.94813562	     -0.96049677	     -0.95341302	     -0.95996173	     -0.94258902	     -0.92708238	     -0.93139639	     -0.95206084	     -0.98300432	     -0.97243716	     -0.98377279	     -0.96783573	     -0.97683917	     -0.97001425	     -0.96560862	     -0.98891802	     -0.96576022	     -0.96749715	     -0.91112711	     -0.91045640	     -0.91247551	     -0.85633068	     -0.92044291	     -0.92754756	     -0.86964095	     -0.87378504	     -0.84657488	     -0.86188192	     -0.85669969	     -0.85280551	     -0.84719937	     -0.86032542
      0.36833312	     -0.93315037	     -0.92957684	     -0.92890411	     -0.92436574	     -0.95135578	     -0.96157522	     -0.95717217	     -0.96357089	     -0.92987308	     -0.91724978	     -0.93187911	     -0.94249410	     -0.98211257	     -0.97401495	     -0.98494641	     -0.96920002	     -0.97786265	     -0.96914869	     -0.96511880	     -0.98887776	     -0.96541723	     -0.96788148	     -0.91430584	     -0.90939838	     -0.91944180	     -0.85663545	     -0.91811640	     -0.92268923	     -0.87256721	     -0.87451301	     -0.84545780	     -0.86056126	     -0.85521270	     -0.85045142	     -0.84608605	     -0.86221660	     -0.92781735	     -0.92531047	     -0.92885239	     -0.92478608	     -0.94820963	     -0.96043948	     -0.95345532	     -0.96001631	     -0.94232523	     -0.92685419	     -0.93126243	     -0.95182032	     -0.98296898	     -0.97246515	     -0.98375921	     -0.96779318	     -0.97679247	     -0.97001010	     -0.96564052	     -0.98894836	     -0.96570066	     -0.96739667	     -0.91102773	     -0.91027262	     -0.91238394	     -0.85628083	     -0.92056432	     -0.92762808	     -0.86962816	     -0.87373729	     -0.84651448	     -0.86181803	     -0.85663822	     -0.85272474	     -0.84714699	     -0.86030903
      0.37127979	     -0.93297126	     -0.92946547	     -0.92898338	     -0.92449099	     -0.95131493	     -0.96161361	     -0.95715753	     -0.96354535	     -0.92998174	     -0.91735308	     -0.93197668	     -0.94260912	     -0.98213193	     -0.97396571	     -0.98493325	     -0.96919990	     -0.97786807	     -0.96918051	     -0.96512448	     -0.98887434	     -0.96546895	     -0.96795986	     -0.91431367	     -0.90941153	     -0.91944548	     -0.85659240	     -0.91809212	     -0.92268451	     -0.87262681	     -0.87447369	     -0.84542721	     -0.86053724	     -0.85518909	     -0.85042168	     -0.84603763	     -0.86218104	     -0.92807429	     -0.92546702	     -0.92871310	     -0.92459080	     -0.94829132	     -0.96038092	     -0.95350474	     -0.96007854	     -0.94203789	     -0.92660618	     -0.93112590	     -0.95156172	     -0.98293127	     -0.97249631	     -0.98374727	     -0.96775200	     -0.97674650	     -0.97000406	     -0.96567211	     -0.98897917	     -0.96563926	     -0.96729444	     -0.91093875	     -0.91008909	     -0.91230770	     -0.85623017	     -0.92067659	     -0.92769528	     -0.86962304	     -0.87368983	     -0.84645333	     -0.86175223	     -0.85657327	     -0.85264059	     -0.84709254	     -0.86029495
      0.37422646	     -0.93279066	     -0.92935399	     -0.92906395	     -0.92461773	     -0.95127458	     -0.96165207	     -0.95714367	     -0.96352062	     -0.93008907	     -0.91745840	     -0.93207497	     -0.94272491	     -0.98215187	     -0.97391270	     -0.98491711	     -0.96919595	     -0.97787012	     -0.96921554	     -0.96513274	     -0.98887228	     -0.96552205	     -0.96803913	     -0.91432468	     -0.90942643	     -0.91944978	     -0.85654913	     -0.91806853	     -0.92267939	     -0.87268688	     -0.87443394	     -0.84539531	     -0.86051323	     -0.85516815	     -0.85039061	     -0.84599308	     -0.86214979	     -0.92834671	     -0.92563448	     -0.92857032	     -0.92439008	     -0.94838055	     -0.96032179	     -0.95356136	     -0.96014839	     -0.94172743	     -0.92633905	     -0.93098782	     -0.95128463	     -0.98289162	     -0.97253030	     -0.98373683	     -0.96771210	     -0.97670130	     -0.96999615	     -0.96570320	     -0.98901022	     -0.96557617	     -0.96719047	     -0.91086039	     -0.90990652	     -0.91224747	     -0.85617935	     -0.92077897	     -0.92774844	     -0.86962585	     -0.87364320	     -0.84639179	     -0.86168490	     -0.85650504	     -0.85255350	     -0.84703680	     -0.86028326
      0.37717312	     -0.93260942	     -0.92924283	     -0.92914504	     -0.92474500	     -0.95123481	     -0.96169025	     -0.95713052	     -0.96349675	     -0.93019494	     -0.91756592	     -0.93217344	     -0.94284152	     -0.98217208	     -0.97385620	     -0.98489802	     -0.96918804	     -0.97786862	     -0.96925376	     -0.96514375	     -0.98887177	     -0.96557622	     -0.96811893	     -0.91433935	     -0.90944358	     -0.91945468	     -0.85650582	     -0.91804580	     -0.92267395	     -0.87274718	     -0.87439382	     -0.84536224	     -0.86048952	     -0.85515033	     -0.85035847	     -0.84595300	     -0.86212332	     -0.92863413	     -0.92581284	     -0.92842538	     -0.92418527	     -0.94847715	     -0.96026280	     -0.95362524	     -0.96022582	     -0.94139434	     -0.92605226	     -0.93084796	     -0.95098874	     -0.98285047	     -0.97256679	     -0.98372778	     -0.96767349	     -0.97665697	     -0.96998634	     -0.96573356	     -0.98904126	     -0.96551159	     -0.96708486	     -0.91079285	     -0.90972564	     -0.91220393	     -0.85612910	     -0.92087072	     -0.92778686	     -0.86963678	     -0.87359799	     -0.84633024	     -0.86161645	     -0.85643384	     -0.85246393	     -0.84698103	     -0.86027414
      0.38011978	     -0.93242834	     -0.92913235	     -0.92922591	     -0.92487191	     -0.95119567	     -0.96172778	     -0.95711798	     -0.96347378	     -0.93029924	     -0.91767577	     -0.93227164	     -0.94295900	     -0.98219224	     -0.97379665	     -0.98487614	     -0.96917620	     -0.97786351	     -0.96929505	     -0.96515759	     -0.98887297	     -0.96563117	     -0.96819892	     -0.91435803	     -0.90946333	     -0.91946014	     -0.85646264	     -0.91802407	     -0.92266828	     -0.87280750	     -0.87435338	     -0.84532817	     -0.86046639	     -0.85513595	     -0.85032549	     -0.84591781	     -0.86210195	     -0.92893596	     -0.92600203	     -0.92827965	     -0.92397775	     -0.94858093	     -0.96020469	     -0.95369645	     -0.96031078	     -0.94103920	     -0.92574580	     -0.93070667	     -0.95067391	     -0.98280827	     -0.97260548	     -0.98372007	     -0.96763624	     -0.97661367	     -0.96997461	     -0.96576294	     -0.98907202	     -0.96544575	     -0.96697782	     -0.91073634	     -0.90954721	     -0.91217777	     -0.85608023	     -0.92095115	     -0.92780986	     -0.86965590	     -0.87355489	     -0.84626910	     -0.86154737	     -0.85636004	     -0.85237243	     -0.84691129	     -0.86026785
      0.38306645	     -0.93224810	     -0.92902283	     -0.92930581	     -0.92499764	     -0.95115719	     -0.96176435	     -0.95710601	     -0.96345174	     -0.93040184	     -0.91778809	     -0.93236925	     -0.94307743	     -0.98221200	     -0.97373454	     -0.98485175	     -0.96916065	     -0.97785491	     -0.96933919	     -0.96517425	     -0.98887595	     -0.96568661	     -0.96827886	     -0.91438093	     -0.90948593	     -0.91946612	     -0.85641975	     -0.91800346	     -0.92266246	     -0.87286764	     -0.87431269	     -0.84529322	     -0.86044405	     -0.85512526	     -0.85029192	     -0.84588782	     -0.86208587	     -0.92925142	     -0.92620188	     -0.92813453	     -0.92376901	     -0.94869162	     -0.96014822	     -0.95377498	     -0.96040315	     -0.94066269	     -0.92541988	     -0.93056443	     -0.95034013	     -0.98276635	     -0.97264611	     -0.98371367	     -0.96760049	     -0.97657163	     -0.96996090	     -0.96579102	     -0.98910219	     -0.96537892	     -0.96686965	     -0.91069109	     -0.90937207	     -0.91216971	     -0.85603364	     -0.92101960	     -0.92781680	     -0.86968319	     -0.87351462	     -0.84620887	     -0.86147817	     -0.85628411	     -0.85227960	     -0.84725874	     -0.86026477
      0.38601312	     -0.93206925	     -0.92891450	     -0.92938405	     -0.92512142	     -0.95111937	     -0.96179967	     -0.95709453	     -0.96343065	     -0.93050265	     -0.91790297	     -0.93246605	     -0.94319694	     -0.98223102	     -0.97367051	     -0.98482525	     -0.96914177	     -0.97784309	     -0.96938588	     -0.96519360	     -0.98888073	     -0.96574227	     -0.96835861	     -0.91440813	     -0.90951156	     -0.91947256	     -0.85637731	     -0.91798407	     -0.92265655	     -0.87292743	     -0.87427183	     -0.84525757	     -0.86042268	     -0.85511835	     -0.85025799	     -0.84586317	     -0.86207510	     -0.92957958	     -0.92641205	     -0.92799144	     -0.92356057	     -0.94880890	     -0.96009414	     -0.95386079	     -0.96050277	     -0.94026562	     -0.92507487	     -0.93042182	     -0.94998763	     -0.98272336	     -0.97268843	     -0.98370861	     -0.96756643	     -0.97653112	     -0.96994518	     -0.96581750	     -0.98913146	     -0.96531139	     -0.96676076	     -0.91065736	     -0.90920115	     -0.91218046	     -0.85599034	     -0.92107542	     -0.92780706	     -0.86971848	     -0.87347802	     -0.84615008	     -0.86140947	     -0.85620665	     -0.85218615	     -0.84719559	     -0.86026537
      0.38895978	     -0.93189225	     -0.92880748	     -0.92945995	     -0.92524259	     -0.95108217	     -0.96183345	     -0.95708344	     -0.96341050	     -0.93060168	     -0.91802053	     -0.93256194	     -0.94331774	     -0.98224896	     -0.97360526	     -0.98479716	     -0.96912011	     -0.97782849	     -0.96943469	     -0.96521541	     -0.98888725	     -0.96579789	     -0.96843804	     -0.91443954	     -0.90954028	     -0.91947938	     -0.85633545	     -0.91796593	     -0.92265066	     -0.87298669	     -0.87423084	     -0.84522138	     -0.86040242	     -0.85511520	     -0.85022392	     -0.84584379	     -0.86206948	     -0.92991937	     -0.92663213	     -0.92785177	     -0.92335399	     -0.94893241	     -0.96004322	     -0.95395379	     -0.96060943	     -0.93984888	     -0.92471133	     -0.93027953	     -0.94961679	     -0.98268056	     -0.97273222	     -0.98370494	     -0.96753431	     -0.97649244	     -0.96992739	     -0.96584206	     -0.98915954	     -0.96524349	     -0.96665164	     -0.91063546	     -0.90903544	     -0.91221073	     -0.85595140	     -0.92111802	     -0.92778007	     -0.86976146	     -0.87344597	     -0.84609336	     -0.86134193	     -0.85612836	     -0.85209283	     -0.84713185	     -0.86027025
      0.39190644	     -0.93171832	     -0.92870183	     -0.92953288	     -0.92536054	     -0.95104548	     -0.96186545	     -0.95707262	     -0.96339122	     -0.93069903	     -0.91814091	     -0.93265690	     -0.94344008	     -0.98226549	     -0.97353955	     -0.98476808	     -0.96909639	     -0.97781168	     -0.96948509	     -0.96523931	     -0.98889538	     -0.96585322	     -0.96851711	     -0.91447495	     -0.90957205	     -0.91948644	     -0.85629424	     -0.91794904	     -0.92264486	     -0.87304532	     -0.87418979	     -0.84518482	     -0.86038337	     -0.85511564	     -0.85018992	     -0.84582944	     -0.86206864	     -0.93026960	     -0.92686156	     -0.92771686	     -0.92315079	     -0.94906171	     -0.95999617	     -0.95405386	     -0.96072287	     -0.93941342	     -0.92432997	     -0.93013829	     -0.94922814	     -0.98263834	     -0.97277729	     -0.98370271	     -0.96750438	     -0.97645590	     -0.96990753	     -0.96586440	     -0.98918613	     -0.96517555	     -0.96654283	     -0.91062569	     -0.90887599	     -0.91226122	     -0.85591799	     -0.92114684	     -0.92773530	     -0.86981166	     -0.87341943	     -0.84603935	     -0.86127628	     -0.85605006	     -0.85200048	     -0.84706838	     -0.86028012
      0.39485311	     -0.93154635	     -0.92859754	     -0.92960226	     -0.92547473	     -0.95100916	     -0.96189541	     -0.95706187	     -0.96337270	     -0.93079500	     -0.91826428	     -0.93275097	     -0.94356434	     -0.98228033	     -0.97347426	     -0.98473871	     -0.96907145	     -0.97779340	     -0.96953646	     -0.96526485	     -0.98890492	     -0.96590801	     -0.96859578	     -0.91451397	     -0.90960677	     -0.91949360	     -0.85625371	     -0.91793335	     -0.92263925	     -0.87310321	     -0.87414870	     -0.84514808	     -0.86036558	     -0.85511938	     -0.85015621	     -0.84581969	     -0.86207202	     -0.93062894	     -0.92709970	     -0.92758795	     -0.92295243	     -0.94919636	     -0.95995366	     -0.95416080	     -0.96084279	     -0.93896020	     -0.92393165	     -0.92999892	     -0.94882237	     -0.98259702	     -0.97282344	     -0.98370200	     -0.96747689	     -0.97642178	     -0.96988561	     -0.96588426	     -0.98921099	     -0.96510792	     -0.96643494	     -0.91062836	     -0.90872387	     -0.91233257	     -0.85589131	     -0.92116145	     -0.92767234	     -0.86986842	     -0.87339939	     -0.84598874	     -0.86121328	     -0.85597268	     -0.85190994	     -0.84700617	     -0.86029575
      0.39779978	     -0.93137653	     -0.92849455	     -0.92966755	     -0.92558467	     -0.95097301	     -0.96192308	     -0.95705099	     -0.96335476	     -0.93088998	     -0.91839081	     -0.93284422	     -0.94369093	     -0.98229323	     -0.97341026	     -0.98470980	     -0.96904623	     -0.97777445	     -0.96958807	     -0.96529145	     -0.98891559	     -0.96596199	     -0.96867403	     -0.91455617	     -0.90964430	     -0.91950067	     -0.85621388	     -0.91791875	     -0.92263392	     -0.87316029	     -0.87410761	     -0.84511139	     -0.86034909	     -0.85512602	     -0.85012304	     -0.84581395	     -0.86207890	     -0.93099592	     -0.92734576	     -0.92746621	     -0.92276035	     -0.94933526	     -0.95991634	     -0.95427440	     -0.96096884	     -0.93849018	     -0.92351741	     -0.92986226	     -0.94840034	     -0.98255690	     -0.97287049	     -0.98370288	     -0.96745210	     -0.97639037	     -0.96986170	     -0.96590141	     -0.98923390	     -0.96504100	     -0.96632863	     -0.91064376	     -0.90858009	     -0.91242534	     -0.85587251	     -0.92116153	     -0.92759087	     -0.86993093	     -0.87338687	     -0.84594220	     -0.86115372	     -0.85589722	     -0.85182208	     -0.84694630	     -0.86031806
      0.40074644	     -0.93120947	     -0.92839278	     -0.92972824	     -0.92568991	     -0.95093684	     -0.96194823	     -0.95703972	     -0.96333720	     -0.93098453	     -0.91852073	     -0.93293676	     -0.94382035	     -0.98230397	     -0.97334852	     -0.98468216	     -0.96902177	     -0.97775575	     -0.96963912	     -0.96531847	     -0.98892704	     -0.96601490	     -0.96875182	     -0.91460097	     -0.90968445	     -0.91950747	     -0.85617469	     -0.91790506	     -0.92262895	     -0.87321653	     -0.87406654	     -0.84507500	     -0.86033394	     -0.85513507	     -0.85009066	     -0.84581151	     -0.86208842	     -0.93136895	     -0.92759884	     -0.92735266	     -0.92257588	     -0.94947913	     -0.95988476	     -0.95439442	     -0.96110065	     -0.93800435	     -0.92308845	     -0.92972921	     -0.94796306	     -0.98251821	     -0.97291823	     -0.98370538	     -0.96743023	     -0.97636192	     -0.96983591	     -0.96591571	     -0.98925469	     -0.96497516	     -0.96622462	     -0.91067208	     -0.90844567	     -0.91253993	     -0.85586296	     -0.92114695	     -0.92749079	     -0.86999814	     -0.87338287	     -0.84590039	     -0.86109836	     -0.85582473	     -0.85173773	     -0.84657901	     -0.86034800
      0.40369310	     -0.93104530	     -0.92829213	     -0.92978390	     -0.92579003	     -0.95090043	     -0.96197058	     -0.95702780	     -0.96331980	     -0.93107925	     -0.91865968	     -0.93302871	     -0.94395315	     -0.98231243	     -0.97328994	     -0.98465659	     -0.96899916	     -0.97773827	     -0.96968875	     -0.96534518	     -0.98893889	     -0.96606650	     -0.96882916	     -0.91464777	     -0.90972703	     -0.91951384	     -0.85613612	     -0.91789209	     -0.92262438	     -0.87327188	     -0.87402554	     -0.84503922	     -0.86032013	     -0.85514598	     -0.85005936	     -0.84581156	     -0.86209965	     -0.93174634	     -0.92785792	     -0.92724819	     -0.92240024	     -0.94962676	     -0.95985940	     -0.95452056	     -0.96123782	     -0.93750367	     -0.92264610	     -0.92960067	     -0.94751171	     -0.98248115	     -0.97296646	     -0.98370957	     -0.96741146	     -0.97633661	     -0.96980842	     -0.96592708	     -0.98927127	     -0.96491080	     -0.96612363	     -0.91071344	     -0.90832148	     -0.91267662	     -0.85586366	     -0.92111777	     -0.92737217	     -0.87006885	     -0.87338833	     -0.84586393	     -0.86104795	     -0.85575626	     -0.85165770	     -0.84654603	     -0.86038656
      0.40663977	     -0.93088409	     -0.92819252	     -0.92983418	     -0.92588473	     -0.95086364	     -0.96198988	     -0.95701497	     -0.96330236	     -0.93117473	     -0.91879681	     -0.93312027	     -0.94408990	     -0.98231852	     -0.97323541	     -0.98463389	     -0.96897949	     -0.97772299	     -0.96973609	     -0.96537082	     -0.98895072	     -0.96611658	     -0.96890607	     -0.91469593	     -0.90977182	     -0.91951965	     -0.85609815	     -0.91787964	     -0.92262025	     -0.87332629	     -0.87398473	     -0.84500437	     -0.86030769	     -0.85515819	     -0.85002941	     -0.84581329	     -0.86211168	     -0.93212634	     -0.92812192	     -0.92715349	     -0.92223448	     -0.94977760	     -0.95984064	     -0.95465252	     -0.96137991	     -0.93698909	     -0.92219183	     -0.92947753	     -0.94704760	     -0.98244584	     -0.97301501	     -0.98371545	     -0.96739595	     -0.97631460	     -0.96977944	     -0.96593550	     -0.98928763	     -0.96484833	     -0.96602641	     -0.91076784	     -0.90820832	     -0.91283548	     -0.85587571	     -0.92107426	     -0.92723534	     -0.87014171	     -0.87340415	     -0.84583337	     -0.86100319	     -0.85569286	     -0.85158271	     -0.84652106	     -0.86043467
      0.40958644	     -0.93072587	     -0.92809386	     -0.92987884	     -0.92597377	     -0.95082636	     -0.96200588	     -0.95700102	     -0.96328471	     -0.93127150	     -0.91893794	     -0.93321170	     -0.94423120	     -0.98232226	     -0.97318570	     -0.98461480	     -0.96896383	     -0.97771089	     -0.96978030	     -0.96539459	     -0.98896205	     -0.96616499	     -0.96898264	     -0.91474484	     -0.90981861	     -0.91952487	     -0.85606081	     -0.91786749	     -0.92261653	     -0.87337969	     -0.87394427	     -0.84497085	     -0.86029667	     -0.85517116	     -0.85000111	     -0.84581593	     -0.86212364	     -0.93250713	     -0.92838964	     -0.92706906	     -0.92207952	     -0.94993108	     -0.95982876	     -0.95478995	     -0.96152601	     -0.93646162	     -0.92172731	     -0.92936066	     -0.94657225	     -0.98241233	     -0.97306366	     -0.98372303	     -0.96738381	     -0.97629599	     -0.96974925	     -0.96594104	     -0.98930173	     -0.96478813	     -0.96593370	     -0.91083508	     -0.90810683	     -0.91301633	     -0.85590001	     -0.92101693	     -0.92708089	     -0.87021523	     -0.87343110	     -0.84580920	     -0.86096467	     -0.85563549	     -0.85151344	     -0.84650338	     -0.86049318
      0.41253310	     -0.93057061	     -0.92799607	     -0.92991773	     -0.92605700	     -0.95078857	     -0.96201831	     -0.95698580	     -0.96326673	     -0.93137003	     -0.91908325	     -0.93330332	     -0.94437767	     -0.98232372	     -0.97314151	     -0.98460002	     -0.96895321	     -0.97770295	     -0.96982055	     -0.96541571	     -0.98897241	     -0.96621162	     -0.96905899	     -0.91479393	     -0.90986718	     -0.91952951	     -0.85602418	     -0.91785543	     -0.92261317	     -0.87343197	     -0.87390439	     -0.84493906	     -0.86028713	     -0.85518439	     -0.84997479	     -0.84581877	     -0.86213478	     -0.93288682	     -0.92865981	     -0.92699526	     -0.92193612	     -0.95008664	     -0.95982392	     -0.95493246	     -0.96167661	     -0.93592236	     -0.92125436	     -0.92925089	     -0.94608737	     -0.98238066	     -0.97311223	     -0.98373231	     -0.96737512	     -0.97628085	     -0.96971815	     -0.96594382	     -0.98931362	     -0.96473058	     -0.96584620	     -0.91091479	     -0.90801749	     -0.91321872	     -0.85593726	     -0.92094656	     -0.92690975	     -0.87028785	     -0.87346976	     -0.84579176	     -0.86093290	     -0.85558502	     -0.85145042	     -0.84649309	     -0.86056278
      0.41547976	     -0.93041823	     -0.92789912	     -0.92995078	     -0.92613435	     -0.95075032	     -0.96202690	     -0.95696918	     -0.96324835	     -0.93147069	     -0.91923290	     -0.93339545	     -0.94452991	     -0.98232306	     -0.97310341	     -0.98459017	     -0.96894858	     -0.97770007	     -0.96985610	     -0.96543340	     -0.98898132	     -0.96625643	     -0.96913528	     -0.91484270	     -0.90991738	     -0.91953367	     -0.85598840	     -0.91784327	     -0.92261008	     -0.87348300	     -0.87386537	     -0.84490942	     -0.86027916	     -0.85519742	     -0.84995076	     -0.84582122	     -0.86214444	     -0.93326347	     -0.92893108	     -0.92693228	     -0.92180490	     -0.95024370	     -0.95982621	     -0.95507963	     -0.96183068	     -0.93537253	     -0.92077499	     -0.92914901	     -0.94559486	     -0.98235078	     -0.97316052	     -0.98374324	     -0.96736990	     -0.97626917	     -0.96968649	     -0.96594405	     -0.98932341	     -0.96467604	     -0.96576461	     -0.91100642	     -0.90794061	     -0.91344188	     -0.85598798	     -0.92086421	     -0.92672317	     -0.87035801	     -0.87352060	     -0.84578121	     -0.86090822	     -0.85554213	     -0.85139404	     -0.84649048	     -0.86064399
      0.41842643	     -0.93026866	     -0.92780300	     -0.92997800	     -0.92620577	     -0.95071172	     -0.96203139	     -0.95695106	     -0.96322952	     -0.93157384	     -0.91938702	     -0.93348839	     -0.94468845	     -0.98232046	     -0.97307182	     -0.98458573	     -0.96895075	     -0.97770302	     -0.96988628	     -0.96544697	     -0.98898833	     -0.96629940	     -0.96921166	     -0.91489070	     -0.90996903	     -0.91953746	     -0.85595359	     -0.91783084	     -0.92260715	     -0.87353266	     -0.87382748	     -0.84488236	     -0.86027284	     -0.85520987	     -0.84992930	     -0.84582274	     -0.86215209	     -0.93363517	     -0.92920210	     -0.92688019	     -0.92168636	     -0.95040171	     -0.95983560	     -0.95523105	     -0.96198770	     -0.93481344	     -0.92029131	     -0.92905571	     -0.94509678	     -0.98232265	     -0.97320831	     -0.98375576	     -0.96736813	     -0.97626093	     -0.96965462	     -0.96594194	     -0.98933125	     -0.96462486	     -0.96568957	     -0.91110914	     -0.90787622	     -0.91368468	     -0.85605235	     -0.92077120	     -0.92652272	     -0.87042424	     -0.87358375	     -0.84577759	     -0.86089076	     -0.85550737	     -0.85134449	     -0.84649590	     -0.86073706
      0.42137310	     -0.93012179	     -0.92770773	     -0.92999943	     -0.92627126	     -0.95067294	     -0.96203153	     -0.95693140	     -0.96321024	     -0.93167972	     -0.91954566	     -0.93358235	     -0.94485376	     -0.98231617	     -0.97304704	     -0.98458710	     -0.96896039	     -0.97771246	     -0.96991056	     -0.96545579	     -0.98899301	     -0.96634057	     -0.96928824	     -0.91493757	     -0.91002202	     -0.91954103	     -0.85591988	     -0.91781802	     -0.92260428	     -0.87358082	     -0.87379102	     -0.84485825	     -0.86026823	     -0.85522141	     -0.84991067	     -0.84582294	     -0.86215733	     -0.93400005	     -0.92947154	     -0.92683888	     -0.92158081	     -0.95056013	     -0.95985195	     -0.95538628	     -0.96214717	     -0.93424646	     -0.91980552	     -0.92897164	     -0.94459528	     -0.98229618	     -0.97325541	     -0.98376981	     -0.96736977	     -0.97625605	     -0.96962291	     -0.96593776	     -0.98933731	     -0.96457736	     -0.96562165	     -0.91122194	     -0.90782414	     -0.91394571	     -0.85613027	     -0.92066907	     -0.92631028	     -0.87048523	     -0.87365913	     -0.84578069	     -0.86088052	     -0.85548105	     -0.85130181	     -0.84651396	     -0.86084187
      0.42431976	     -0.92997752	     -0.92761337	     -0.93001517	     -0.92633082	     -0.95063419	     -0.96202708	     -0.95691017	     -0.96319053	     -0.93178855	     -0.91970882	     -0.93367747	     -0.94502619	     -0.98231046	     -0.97302919	     -0.98459450	     -0.96897795	     -0.97772889	     -0.96992851	     -0.96545938	     -0.98899502	     -0.96637998	     -0.96936508	     -0.91498303	     -0.91007624	     -0.91954451	     -0.85588740	     -0.91780470	     -0.92260138	     -0.87362737	     -0.87375623	     -0.84483741	     -0.86026542	     -0.85523179	     -0.84989509	     -0.84582152	     -0.86215987	     -0.93435631	     -0.92973809	     -0.92680815	     -0.92148844	     -0.95071850	     -0.95987505	     -0.95554487	     -0.96230859	     -0.93367306	     -0.91931985	     -0.92889734	     -0.94409263	     -0.98227127	     -0.97330161	     -0.98378528	     -0.96737473	     -0.97625443	     -0.96959173	     -0.96593182	     -0.98934180	     -0.96453382	     -0.96556137	     -0.91134353	     -0.90778391	     -0.91422316	     -0.85622135	     -0.92055962	     -0.92608801	     -0.87053989	     -0.87374637	     -0.84579010	     -0.86087724	     -0.85546322	     -0.85126582	     -0.84653528	     -0.86095751
      0.42726642	     -0.92983576	     -0.92752000	     -0.93002533	     -0.92638448	     -0.95059573	     -0.96201784	     -0.95688736	     -0.96317042	     -0.93190047	     -0.91987637	     -0.93377375	     -0.94520593	     -0.98230362	     -0.97301826	     -0.98460802	     -0.96900369	     -0.97775261	     -0.96993988	     -0.96545738	     -0.98899408	     -0.96641769	     -0.96944217	     -0.91502688	     -0.91013163	     -0.91954804	     -0.85585624	     -0.91779083	     -0.92259836	     -0.87367219	     -0.87372333	     -0.84482011	     -0.86026442	     -0.85524083	     -0.84988272	     -0.84581831	     -0.86215954	     -0.93470226	     -0.93000052	     -0.92678767	     -0.92140931	     -0.95087640	     -0.95990458	     -0.95570641	     -0.96247151	     -0.93309474	     -0.91883657	     -0.92883326	     -0.94359112	     -0.98224780	     -0.97334668	     -0.98380205	     -0.96738288	     -0.97625592	     -0.96956147	     -0.96592444	     -0.98934493	     -0.96449451	     -0.96550917	     -0.91147245	     -0.90775475	     -0.91451495	     -0.85632485	     -0.92044475	     -0.92585826	     -0.87058746	     -0.87384480	     -0.84580519	     -0.86088047	     -0.85545372	     -0.85123610	     -0.84656513	     -0.86108332
      0.43021309	     -0.92969641	     -0.92742772	     -0.93003005	     -0.92643227	     -0.95055784	     -0.96200364	     -0.95686302	     -0.96315000	     -0.93201552	     -0.92004813	     -0.93387113	     -0.94539301	     -0.98229594	     -0.97301408	     -0.98462763	     -0.96903769	     -0.97778374	     -0.96994456	     -0.96544957	     -0.98898999	     -0.96645377	     -0.96951946	     -0.91506901	     -0.91018814	     -0.91955175	     -0.85582649	     -0.91777638	     -0.92259517	     -0.87371518	     -0.87369252	     -0.84480655	     -0.86026528	     -0.85524845	     -0.84987364	     -0.84581326	     -0.86215631	     -0.93503638	     -0.93025767	     -0.92677703	     -0.92134334	     -0.95103349	     -0.95994018	     -0.95587051	     -0.96263550	     -0.93251303	     -0.91835785	     -0.92877979	     -0.94309300	     -0.98222564	     -0.97339042	     -0.98382000	     -0.96739406	     -0.97626036	     -0.96953248	     -0.96591593	     -0.98934692	     -0.96445965	     -0.96546543	     -0.91160704	     -0.90773569	     -0.91481878	     -0.85643981	     -0.92032646	     -0.92562353	     -0.87062748	     -0.87395353	     -0.84582514	     -0.86088955	     -0.85545212	     -0.85121209	     -0.84660318	     -0.86121843
      0.43315975	     -0.92955937	     -0.92733668	     -0.93002951	     -0.92647424	     -0.95052085	     -0.96198436	     -0.95683725	     -0.96312937	     -0.93213356	     -0.92022378	     -0.93396944	     -0.94558726	     -0.98228768	     -0.97301635	     -0.98465315	     -0.96907979	     -0.97782223	     -0.96994262	     -0.96543591	     -0.98898263	     -0.96648835	     -0.96959687	     -0.91510938	     -0.91024572	     -0.91955575	     -0.85579824	     -0.91776138	     -0.92259174	     -0.87375622	     -0.87366395	     -0.84479683	     -0.86026800	     -0.85525462	     -0.84986792	     -0.84580646	     -0.86215030	     -0.93535730	     -0.93050853	     -0.92677574	     -0.92129036	     -0.95118950	     -0.95998140	     -0.95603682	     -0.96280022	     -0.93192947	     -0.91788582	     -0.92873721	     -0.94260050	     -0.98220469	     -0.97343260	     -0.98383898	     -0.96740810	     -0.97626757	     -0.96950510	     -0.96590663	     -0.98934802	     -0.96442944	     -0.96543044	     -0.91174551	     -0.90772551	     -0.91513210	     -0.85656497	     -0.92020674	     -0.92538636	     -0.87065986	     -0.87407140	     -0.84584896	     -0.86090367	     -0.85545778	     -0.85119303	     -0.84664876	     -0.86136171
      0.43610642	     -0.92942451	     -0.92724699	     -0.93002392	     -0.92651054	     -0.95048507	     -0.96195998	     -0.95681020	     -0.96310870	     -0.93225430	     -0.92040289	     -0.93406852	     -0.94578833	     -0.98227910	     -0.97302460	     -0.98468427	     -0.96912970	     -0.97786786	     -0.96993428	     -0.96541648	     -0.98897199	     -0.96652157	     -0.96967428	     -0.91514804	     -0.91030433	     -0.91956019	     -0.85577160	     -0.91774587	     -0.92258801	     -0.87379519	     -0.87363780	     -0.84479100	     -0.86027255	     -0.85525943	     -0.84986553	     -0.84579814	     -0.86214179	     -0.93566379	     -0.93075212	     -0.92678326	     -0.92125013	     -0.95134419	     -0.96002773	     -0.95620497	     -0.96296531	     -0.93134568	     -0.91742256	     -0.92870573	     -0.94211583	     -0.98218483	     -0.97347300	     -0.98385882	     -0.96742479	     -0.97627734	     -0.96947967	     -0.96589685	     -0.98934842	     -0.96440403	     -0.96540444	     -0.91188600	     -0.90772285	     -0.91545224	     -0.85669886	     -0.92008749	     -0.92514930	     -0.87068481	     -0.87419705	     -0.84587552	     -0.86092185	     -0.85546987	     -0.85117804	     -0.84669988	     -0.86151184
      0.43905308	     -0.92929167	     -0.92715879	     -0.93001355	     -0.92654135	     -0.95045085	     -0.96193052	     -0.95678208	     -0.96308819	     -0.93237729	     -0.92058495	     -0.93416814	     -0.94599566	     -0.98227044	     -0.97303827	     -0.98472057	     -0.96918690	     -0.97792025	     -0.96991990	     -0.96539153	     -0.98895811	     -0.96655358	     -0.96975159	     -0.91518511	     -0.91036390	     -0.91956521	     -0.85574668	     -0.91772996	     -0.92258396	     -0.87383193	     -0.87361421	     -0.84478904	     -0.86027893	     -0.85526303	     -0.84986641	     -0.84578864	     -0.86213114	     -0.93595471	     -0.93098758	     -0.92679904	     -0.92122231	     -0.95149740	     -0.96007862	     -0.95637463	     -0.96313046	     -0.93076341	     -0.91696915	     -0.92868548	     -0.94164120	     -0.98216598	     -0.97351136	     -0.98387935	     -0.96744392	     -0.97628946	     -0.96945648	     -0.96588688	     -0.98934833	     -0.96438357	     -0.96538758	     -0.91202662	     -0.90772626	     -0.91577640	     -0.85683978	     -0.91997050	     -0.92491485	     -0.87070282	     -0.87432892	     -0.84590270	     -0.86094302	     -0.85548741	     -0.85116515	     -0.84675538	     -0.86166732
      0.44199975	     -0.92916069	     -0.92707219	     -0.92999873	     -0.92656696	     -0.95041848	     -0.96189614	     -0.95675313	     -0.96306803	     -0.93250199	     -0.92076937	     -0.93426807	     -0.94620853	     -0.98226191	     -0.97305666	     -0.98476153	     -0.96925076	     -0.97797887	     -0.96990000	     -0.96536143	     -0.98894115	     -0.96658458	     -0.96982866	     -0.91522074	     -0.91042435	     -0.91957094	     -0.85572361	     -0.91771376	     -0.92257956	     -0.87386630	     -0.87359329	     -0.84479087	     -0.86028710	     -0.85526565	     -0.84987047	     -0.84577840	     -0.86211886	     -0.93622908	     -0.93121414	     -0.92682250	     -0.92120654	     -0.95164896	     -0.96013346	     -0.95654542	     -0.96329536	     -0.93018447	     -0.91652592	     -0.92867651	     -0.94117877	     -0.98214811	     -0.97354742	     -0.98390039	     -0.96746524	     -0.97630372	     -0.96943581	     -0.96587700	     -0.98934791	     -0.96436817	     -0.96537996	     -0.91216549	     -0.90773423	     -0.91610173	     -0.85698590	     -0.91985734	     -0.92468534	     -0.87071459	     -0.87446528	     -0.84592828	     -0.86096599	     -0.85550930	     -0.85115249	     -0.84681430	     -0.86182656
      0.44494641	     -0.92903139	     -0.92698728	     -0.92997982	     -0.92658772	     -0.95038823	     -0.96185705	     -0.95672364	     -0.96304846	     -0.93262773	     -0.92095549	     -0.93436808	     -0.94642611	     -0.98225369	     -0.97307904	     -0.98480657	     -0.96932051	     -0.97804310	     -0.96987519	     -0.96532667	     -0.98892130	     -0.96661477	     -0.96990536	     -0.91525512	     -0.91048558	     -0.91957747	     -0.85570253	     -0.91769742	     -0.92257481	     -0.87389813	     -0.87357514	     -0.84479632	     -0.86029699	     -0.85526756	     -0.84987754	     -0.84576790	     -0.86210548	     -0.93648606	     -0.93143113	     -0.92685305	     -0.92120239	     -0.95179876	     -0.96019164	     -0.95671700	     -0.96345974	     -0.92961075	     -0.91609462	     -0.92867883	     -0.94073061	     -0.98213121	     -0.97358092	     -0.98392174	     -0.96748852	     -0.97631991	     -0.96941788	     -0.96586743	     -0.98934732	     -0.96435792	     -0.96538159	     -0.91230085	     -0.90774525	     -0.91642542	     -0.85713514	     -0.91974929	     -0.92446290	     -0.87072093	     -0.87460435	     -0.84595103	     -0.86098902	     -0.85553424	     -0.85113907	     -0.84687564	     -0.86198788
      0.44789308	     -0.92890357	     -0.92690412	     -0.92995726	     -0.92660405	     -0.95036030	     -0.96181357	     -0.95669388	     -0.96302968	     -0.93275381	     -0.92114269	     -0.93446795	     -0.94664743	     -0.98224593	     -0.97310457	     -0.98485503	     -0.96939529	     -0.97811218	     -0.96984618	     -0.96528783	     -0.98889884	     -0.96664436	     -0.96998160	     -0.91528846	     -0.91054747	     -0.91958488	     -0.85568356	     -0.91768107	     -0.92256972	     -0.87392726	     -0.87355982	     -0.84480520	     -0.86030855	     -0.85526908	     -0.84988745	     -0.84575771	     -0.86209161	     -0.93672496	     -0.93163799	     -0.92689011	     -0.92120942	     -0.95194670	     -0.96025248	     -0.95688900	     -0.96362331	     -0.92904418	     -0.91567699	     -0.92869235	     -0.94029871	     -0.98211528	     -0.97361160	     -0.98394321	     -0.96751351	     -0.97633783	     -0.96940290	     -0.96585837	     -0.98934666	     -0.96435285	     -0.96539243	     -0.91243112	     -0.90775792	     -0.91674479	     -0.85728590	     -0.91964733	     -0.92424939	     -0.87072275	     -0.87474416	     -0.84596977	     -0.86101066	     -0.85556046	     -0.85112396	     -0.84694236	     -0.86214966
      0.45083974	     -0.92877703	     -0.92682274	     -0.92993152	     -0.92661647	     -0.95033482	     -0.96176612	     -0.95666417	     -0.96301188	     -0.93287946	     -0.92133028	     -0.93456750	     -0.94687146	     -0.98223874	     -0.97313240	     -0.98490618	     -0.96947413	     -0.97818527	     -0.96981376	     -0.96524557	     -0.98887411	     -0.96667357	     -0.97005727	     -0.91532101	     -0.91060988	     -0.91959324	     -0.85566685	     -0.91766490	     -0.92256433	     -0.87395352	     -0.87354738	     -0.84481727	     -0.86032171	     -0.85527055	     -0.84990002	     -0.84574840	     -0.86207788	     -0.93694520	     -0.93183425	     -0.92693307	     -0.92122708	     -0.95209269	     -0.96031528	     -0.95706103	     -0.96378580	     -0.92848679	     -0.91527474	     -0.92871692	     -0.93988499	     -0.98210037	     -0.97363921	     -0.98396462	     -0.96753996	     -0.97635728	     -0.96939102	     -0.96584996	     -0.98934601	     -0.96435300	     -0.96541236	     -0.91255487	     -0.90777089	     -0.91705726	     -0.85743600	     -0.91955207	     -0.92404636	     -0.87072093	     -0.87488329	     -0.84598330	     -0.86102985	     -0.85558684	     -0.85110630	     -0.84700523	     -0.86231028
      0.45378641	     -0.92865155	     -0.92674310	     -0.92990316	     -0.92662560	     -0.95031184	     -0.96171520	     -0.95663478	     -0.96299522	     -0.93300395	     -0.92151762	     -0.93466656	     -0.94709711	     -0.98223225	     -0.97316162	     -0.98495926	     -0.96955597	     -0.97826145	     -0.96977878	     -0.96520065	     -0.98884750	     -0.96670263	     -0.97013231	     -0.91535300	     -0.91067268	     -0.91960261	     -0.85565259	     -0.91764902	     -0.92255866	     -0.87397672	     -0.87353790	     -0.84483233	     -0.86033645	     -0.85527237	     -0.84991508	     -0.84573536	     -0.86206492	     -0.93714584	     -0.93201894	     -0.92698127	     -0.92125477	     -0.95223666	     -0.96037930	     -0.95723268	     -0.96394694	     -0.92794065	     -0.91488954	     -0.92875234	     -0.93949099	     -0.98208651	     -0.97366351	     -0.98398579	     -0.96756764	     -0.97637808	     -0.96938235	     -0.96584236	     -0.98934544	     -0.96435834	     -0.96544122	     -0.91267089	     -0.90778300	     -0.91736044	     -0.85758345	     -0.91946380	     -0.92385508	     -0.87071632	     -0.87501979	     -0.84599099	     -0.86104564	     -0.85561240	     -0.85108534	     -0.84706780	     -0.86246817
      0.45673307	     -0.92852692	     -0.92666513	     -0.92987278	     -0.92663209	     -0.95029133	     -0.96166138	     -0.95660598	     -0.96297983	     -0.93312658	     -0.92170408	     -0.93476500	     -0.94732332	     -0.98222653	     -0.97319134	     -0.98501346	     -0.96963973	     -0.97833975	     -0.96974213	     -0.96515383	     -0.98881942	     -0.96673175	     -0.97020665	     -0.91538469	     -0.91073574	     -0.91961303	     -0.85564095	     -0.91763357	     -0.92255275	     -0.87399667	     -0.87353141	     -0.84485013	     -0.86035274	     -0.85527492	     -0.84993251	     -0.84572953	     -0.86205335	     -0.93732769	     -0.93219286	     -0.92703397	     -0.92129180	     -0.95237871	     -0.96044372	     -0.95740348	     -0.96410642	     -0.92740792	     -0.91452309	     -0.92879833	     -0.93911638	     -0.98207374	     -0.97368432	     -0.98400656	     -0.96759633	     -0.97640004	     -0.96937697	     -0.96583565	     -0.98934501	     -0.96436882	     -0.96547879	     -0.91277819	     -0.90779322	     -0.91765216	     -0.85772635	     -0.91938243	     -0.92367647	     -0.87070966	     -0.87515200	     -0.84599196	     -0.86105721	     -0.85563627	     -0.85106049	     -0.84712927	     -0.86262196
      0.45967974	     -0.92840292	     -0.92658872	     -0.92984102	     -0.92663668	     -0.95027320	     -0.96160529	     -0.95657800	     -0.96296578	     -0.93324670	     -0.92188910	     -0.93486272	     -0.94754916	     -0.98222169	     -0.97322063	     -0.98506798	     -0.96972429	     -0.97841917	     -0.96970471	     -0.96510590	     -0.98879029	     -0.96676115	     -0.97028027	     -0.91541631	     -0.91079892	     -0.91962452	     -0.85563212	     -0.91761863	     -0.92254662	     -0.87401317	     -0.87352796	     -0.84487050	     -0.86037058	     -0.85527862	     -0.84995217	     -0.84572631	     -0.86204373	     -0.93749002	     -0.93235513	     -0.92709039	     -0.92133740	     -0.95252192	     -0.96050772	     -0.95757292	     -0.96426392	     -0.92689075	     -0.91417699	     -0.92885460	     -0.93876248	     -0.98206208	     -0.97370151	     -0.98402680	     -0.96762583	     -0.97642302	     -0.96937492	     -0.96582990	     -0.98934473	     -0.96438435	     -0.96552480	     -0.91287605	     -0.90780075	     -0.91793050	     -0.85786214	     -0.91930757	     -0.92351111	     -0.87070159	     -0.87527832	     -0.84598568	     -0.86106389	     -0.85565772	     -0.85103130	     -0.84718898	     -0.86277031
      0.46262640	     -0.92827936	     -0.92651372	     -0.92980856	     -0.92664014	     -0.95025729	     -0.96154759	     -0.95655105	     -0.96295309	     -0.93336378	     -0.92207219	     -0.93495969	     -0.94777365	     -0.98221781	     -0.97324862	     -0.98512200	     -0.96980856	     -0.97849871	     -0.96966738	     -0.96505763	     -0.98876056	     -0.96679105	     -0.97035320	     -0.91544805	     -0.91086207	     -0.91963709	     -0.85562631	     -0.91760428	     -0.92254031	     -0.87402602	     -0.87352762	     -0.84489325	     -0.86038997	     -0.85528382	     -0.84997399	     -0.84572622	     -0.86203659	     -0.93763281	     -0.93250550	     -0.92714971	     -0.92139076	     -0.95266688	     -0.96057046	     -0.95774044	     -0.96441910	     -0.92639132	     -0.91384698	     -0.92892078	     -0.93843099	     -0.98205151	     -0.97371502	     -0.98404645	     -0.96765599	     -0.97644688	     -0.96937613	     -0.96582514	     -0.98934464	     -0.96440478	     -0.96557897	     -0.91296404	     -0.90780498	     -0.91819384	     -0.85798865	     -0.91923854	     -0.92335927	     -0.87069261	     -0.87539671	     -0.84597190	     -0.86106517	     -0.85567617	     -0.85099751	     -0.84724640	     -0.86291212
      0.46557307	     -0.92815605	     -0.92643996	     -0.92977612	     -0.92664324	     -0.95024338	     -0.96148893	     -0.95652526	     -0.96294178	     -0.93347739	     -0.92225294	     -0.93505591	     -0.94799591	     -0.98221501	     -0.97327450	     -0.98517476	     -0.96989149	     -0.97857743	     -0.96963096	     -0.96500973	     -0.98873060	     -0.96682163	     -0.97042547	     -0.91548008	     -0.91092503	     -0.91965070	     -0.85562368	     -0.91759058	     -0.92253386	     -0.87403504	     -0.87353040	     -0.84491821	     -0.86041091	     -0.85529088	     -0.84999789	     -0.84572966	     -0.86203234	     -0.93775612	     -0.93264376	     -0.92721109	     -0.92145101	     -0.95281289	     -0.96063115	     -0.95790546	     -0.96457156	     -0.92591178	     -0.91354428	     -0.92899651	     -0.93812347	     -0.98204199	     -0.97372493	     -0.98406549	     -0.96768675	     -0.97647157	     -0.96938052	     -0.96582136	     -0.98934473	     -0.96442995	     -0.96564096	     -0.91304201	     -0.90780552	     -0.91844091	     -0.85810461	     -0.91917440	     -0.92322090	     -0.86400405	     -0.87550615	     -0.84595060	     -0.86106076	     -0.85569124	     -0.85095904	     -0.84730114	     -0.86304648
      0.46851973	     -0.92803280	     -0.92636730	     -0.92974438	     -0.92664673	     -0.95023126	     -0.96142991	     -0.95650076	     -0.96293177	     -0.93358725	     -0.92243152	     -0.93515189	     -0.94821519	     -0.98221342	     -0.97329750	     -0.98522554	     -0.96997212	     -0.97865446	     -0.96959618	     -0.96496282	     -0.98870077	     -0.96685309	     -0.97049715	     -0.91551248	     -0.91098763	     -0.91966527	     -0.85562437	     -0.91757757	     -0.92252731	     -0.87404007	     -0.87353632	     -0.84494526	     -0.86043340	     -0.85530005	     -0.85002381	     -0.84573699	     -0.86203129	     -0.93786011	     -0.93276972	     -0.92727370	     -0.92151732	     -0.95295912	     -0.96068903	     -0.95806730	     -0.96472087	     -0.92545427	     -0.91326603	     -0.92908140	     -0.93784142	     -0.98203343	     -0.97373138	     -0.98408398	     -0.96771811	     -0.97649708	     -0.96938789	     -0.96581846	     -0.98934498	     -0.96445963	     -0.96571044	     -0.91311010	     -0.90780223	     -0.91867078	     -0.85820894	     -0.91911410	     -0.92309564	     -0.87067263	     -0.87560601	     -0.84592204	     -0.86105054	     -0.85570277	     -0.85091604	     -0.84735303	     -0.86317274
      0.47146640	     -0.92790947	     -0.92629556	     -0.92971404	     -0.92665134	     -0.95022069	     -0.96137110	     -0.95647758	     -0.96292298	     -0.93369325	     -0.92260674	     -0.93524670	     -0.94843089	     -0.98221322	     -0.97331695	     -0.98527369	     -0.97004958	     -0.97872901	     -0.96956369	     -0.96491744	     -0.98867134	     -0.96688560	     -0.97056828	     -0.91554526	     -0.91104965	     -0.91968065	     -0.85562847	     -0.91756531	     -0.92252072	     -0.87404097	     -0.87354534	     -0.84497425	     -0.86045741	     -0.85531154	     -0.85005171	     -0.84574842	     -0.86203364	     -0.93794494	     -0.93288315	     -0.92733675	     -0.92158887	     -0.95310456	     -0.96074344	     -0.95822523	     -0.96486789	     -0.92502094	     -0.91301353	     -0.92917505	     -0.93758622	     -0.98202574	     -0.97373467	     -0.98410207	     -0.96775018	     -0.97652348	     -0.96939796	     -0.96581632	     -0.98934532	     -0.96449356	     -0.96578705	     -0.91316873	     -0.90779521	     -0.91888287	     -0.85830088	     -0.91905650	     -0.92298293	     -0.87066118	     -0.87569589	     -0.84588642	     -0.86103463	     -0.85571078	     -0.85086882	     -0.84740203	     -0.86329046
      0.47441307	     -0.92778593	     -0.92622457	     -0.92968580	     -0.92665774	     -0.95021141	     -0.96131303	     -0.95645571	     -0.96291527	     -0.93379549	     -0.92277898	     -0.93534087	     -0.94864254	     -0.98221459	     -0.97333225	     -0.98531858	     -0.97012308	     -0.97880035	     -0.96953403	     -0.96487402	     -0.98864254	     -0.96691929	     -0.97063891	     -0.91557841	     -0.91111094	     -0.91969663	     -0.85563601	     -0.91755378	     -0.92251415	     -0.87403764	     -0.87355739	     -0.84500506	     -0.86048291	     -0.85532549	     -0.85008154	     -0.84576410	     -0.86203948	     -0.93801075	     -0.93298378	     -0.92739949	     -0.92166486	     -0.95324799	     -0.96079382	     -0.95837844	     -0.96501282	     -0.92461403	     -0.91278799	     -0.92927706	     -0.93735925	     -0.98201875	     -0.97373518	     -0.98411999	     -0.96778314	     -0.97655093	     -0.96941038	     -0.96581472	     -0.98934569	     -0.96453144	     -0.96587042	     -0.91321862	     -0.90778480	     -0.91907689	     -0.85837989	     -0.91900052	     -0.92288201	     -0.87064917	     -0.87577564	     -0.84583982	     -0.86101333	     -0.85571548	     -0.85081790	     -0.84744823	     -0.86339940
      0.47735973	     -0.92766206	     -0.92615420	     -0.92966032	     -0.92666655	     -0.95020317	     -0.96125617	     -0.95643508	     -0.96290844	     -0.93389430	     -0.92294819	     -0.93543437	     -0.94884978	     -0.98221779	     -0.97334284	     -0.98535967	     -0.97019191	     -0.97886787	     -0.96950767	     -0.96483290	     -0.98861451	     -0.96695427	     -0.97070902	     -0.91561186	     -0.91117132	     -0.91971297	     -0.85564695	     -0.91754299	     -0.92250769	     -0.87403004	     -0.87357235	     -0.84503758	     -0.86050985	     -0.85534199	     -0.85011325	     -0.84578406	     -0.86204876	     -0.93805761	     -0.93307123	     -0.92746119	     -0.92174456	     -0.95338800	     -0.96083968	     -0.95852740	     -0.96515446	     -0.92423584	     -0.91258705	     -0.92938700	     -0.93715760	     -0.98201229	     -0.97373345	     -0.98413803	     -0.96781729	     -0.97657965	     -0.96942471	     -0.96581340	     -0.98934597	     -0.96457291	     -0.96596017	     -0.91326074	     -0.90777159	     -0.91925286	     -0.85844575	     -0.91894524	     -0.92279200	     -0.87063727	     -0.87584529	     -0.84578212	     -0.86098594	     -0.85571693	     -0.85076399	     -0.84749183	     -0.86349954
      0.48030639	     -0.92753780	     -0.92608433	     -0.92963826	     -0.92667832	     -0.95019574	     -0.96120089	     -0.95641555	     -0.96290227	     -0.93399016	     -0.92311443	     -0.93552716	     -0.94905244	     -0.98222310	     -0.97334828	     -0.98539645	     -0.97025546	     -0.97893102	     -0.96948494	     -0.96479431	     -0.98858734	     -0.96699063	     -0.97077858	     -0.91564551	     -0.91123058	     -0.91972937	     -0.85566124	     -0.91753291	     -0.92250142	     -0.87401814	     -0.87359008	     -0.84507172	     -0.86053819	     -0.85536109	     -0.85014684	     -0.84580829	     -0.86206138	     -0.93808545	     -0.93314498	     -0.92752123	     -0.92182728	     -0.95352291	     -0.96088071	     -0.95867164	     -0.96529142	     -0.92388872	     -0.91241835	     -0.92950448	     -0.93698977	     -0.98200615	     -0.97373008	     -0.98415659	     -0.96785301	     -0.97660994	     -0.96944042	     -0.96581204	     -0.98934604	     -0.96461760	     -0.96605591	     -0.91329630	     -0.90775643	     -0.91941111	     -0.85849860	     -0.91888995	     -0.92271195	     -0.87062569	     -0.87590509	     -0.84571532	     -0.86094903	     -0.85571338	     -0.85070798	     -0.84753319	     -0.86359108
      0.48325306	     -0.92741313	     -0.92601488	     -0.92962020	     -0.92669349	     -0.95018890	     -0.96114751	     -0.95639695	     -0.96289649	     -0.93408378	     -0.92327781	     -0.93561912	     -0.94925042	     -0.98223083	     -0.97334819	     -0.98542850	     -0.97031322	     -0.97898937	     -0.96946610	     -0.96475839	     -0.98856102	     -0.96702840	     -0.97084745	     -0.91567925	     -0.91128884	     -0.91974551	     -0.85567875	     -0.91752348	     -0.92249543	     -0.87400198	     -0.87361041	     -0.84510739	     -0.86056788	     -0.85538278	     -0.85018229	     -0.84583668	     -0.86207715	     -0.93809405	     -0.93320438	     -0.92757910	     -0.92191246	     -0.95365083	     -0.96091676	     -0.95880947	     -0.96542216	     -0.92357507	     -0.91227999	     -0.92962908	     -0.93685394	     -0.98199901	     -0.97372581	     -0.98417612	     -0.96789078	     -0.97664217	     -0.96945694	     -0.96581027	     -0.98934782	     -0.96466510	     -0.96615727	     -0.91332679	     -0.90774037	     -0.91955226	     -0.85853889	     -0.91883403	     -0.92264056	     -0.87061457	     -0.87595552	     -0.84564182	     -0.86090403	     -0.85570556	     -0.85065093	     -0.84757273	     -0.86367442
      0.48619973	     -0.92728806	     -0.92594582	     -0.92960666	     -0.92671238	     -0.95018247	     -0.96109623	     -0.95637904	     -0.96289081	     -0.93417598	     -0.92343851	     -0.93571006	     -0.94944375	     -0.98224131	     -0.97334230	     -0.98545548	     -0.97036479	     -0.97904257	     -0.96945128	     -0.96472518	     -0.98853551	     -0.96706756	     -0.97091545	     -0.91571300	     -0.91134602	     -0.91976106	     -0.85569932	     -0.91751464	     -0.92248981	     -0.87398164	     -0.87363313	     -0.84514453	     -0.86059888	     -0.85540705	     -0.85021958	     -0.84586910	     -0.86209582	     -0.93808297	     -0.93324857	     -0.92763440	     -0.92199967	     -0.95376965	     -0.96094784	     -0.95893907	     -0.96554495	     -0.92329731	     -0.91217305	     -0.92976045	     -0.93675138	     -0.98199277	     -0.97372141	     -0.98419715	     -0.96793115	     -0.97667679	     -0.96947361	     -0.96580767	     -0.98934710	     -0.96471499	     -0.96626388	     -0.91335397	     -0.90772484	     -0.91967720	     -0.85856743	     -0.91877620	     -0.92257557	     -0.87060408	     -0.87599720	     -0.84556441	     -0.86085320	     -0.85569499	     -0.85059178	     -0.84761102	     -0.86375019
      0.48914639	     -0.92716268	     -0.92587716	     -0.92959806	     -0.92673519	     -0.95017630	     -0.96104719	     -0.95636155	     -0.96288493	     -0.93426773	     -0.92359675	     -0.93579971	     -0.94963253	     -0.98225487	     -0.97333046	     -0.98547711	     -0.97040987	     -0.97909037	     -0.96944052	     -0.96469462	     -0.98851070	     -0.96710807	     -0.97098232	     -0.91574668	     -0.91140218	     -0.91977568	     -0.85572276	     -0.91750630	     -0.92248465	     -0.87395723	     -0.87365800	     -0.84518307	     -0.86063116	     -0.85543387	     -0.85025873	     -0.84590538	     -0.86211711	     -0.93805155	     -0.93327654	     -0.92768690	     -0.92208858	     -0.95387704	     -0.96097418	     -0.95905848	     -0.96565790	     -0.92305784	     -0.91209858	     -0.92989823	     -0.93668336	     -0.98198605	     -0.97371774	     -0.98422023	     -0.96797473	     -0.97671429	     -0.96948977	     -0.96580380	     -0.98934569	     -0.96476687	     -0.96637540	     -0.91337971	     -0.90771138	     -0.91978710	     -0.85858532	     -0.91871697	     -0.92251611	     -0.87059438	     -0.87603095	     -0.84548620	     -0.86079921	     -0.85568347	     -0.85052929	     -0.84764866	     -0.86381921
      0.49209306	     -0.92703717	     -0.92580894	     -0.92959472	     -0.92676192	     -0.95017021	     -0.96100046	     -0.95634416	     -0.96287851	     -0.93436009	     -0.92375279	     -0.93588768	     -0.94981694	     -0.98227179	     -0.97331260	     -0.98549322	     -0.97044825	     -0.97913260	     -0.96943376	     -0.96466662	     -0.98848647	     -0.96714979	     -0.97104767	     -0.91578023	     -0.91145748	     -0.91978901	     -0.85574884	     -0.91749836	     -0.92248006	     -0.87392895	     -0.87368474	     -0.84522295	     -0.86066467	     -0.85546317	     -0.85029974	     -0.84594532	     -0.86214071	     -0.93799894	     -0.93328712	     -0.92773653	     -0.92217905	     -0.95397054	     -0.96099617	     -0.95916566	     -0.96575904	     -0.92285900	     -0.91205756	     -0.93004208	     -0.93665111	     -0.98197858	     -0.97371562	     -0.98424594	     -0.96802216	     -0.97675519	     -0.96950471	     -0.96579822	     -0.98934341	     -0.96482030	     -0.96649149	     -0.91340618	     -0.90770177	     -0.91988334	     -0.85859393	     -0.91865738	     -0.92246156	     -0.87058575	     -0.87605770	     -0.84541052	     -0.86074504	     -0.85567306	     -0.85046659	     -0.84768635	     -0.86388244
      0.49503972	     -0.92691175	     -0.92574127	     -0.92959679	     -0.92679247	     -0.95016408	     -0.96095601	     -0.95632652	     -0.96287121	     -0.93445417	     -0.92390686	     -0.93597350	     -0.94999716	     -0.98229450	     -0.97328882	     -0.98550371	     -0.97047984	     -0.97916918	     -0.96943084	     -0.96464101	     -0.98846266	     -0.96719252	     -0.97111108	     -0.91581365	     -0.91151216	     -0.91980073	     -0.85577729	     -0.91749073	     -0.92247615	     -0.87389698	     -0.87371308	     -0.84526410	     -0.86069941	     -0.85549493	     -0.85034262	     -0.84598869	     -0.86216629	     -0.93792416	     -0.93327907	     -0.92778336	     -0.92227105	     -0.95404767	     -0.96101440	     -0.95925858	     -0.96584635	     -0.92270292	     -0.91205088	     -0.93019164	     -0.93665571	     -0.98197005	     -0.97371590	     -0.98427486	     -0.96807409	     -0.97680001	     -0.96951777	     -0.96579048	     -0.98934009	     -0.96487488	     -0.96661181	     -0.91343561	     -0.90769792	     -0.91996748	     -0.85859479	     -0.91859870	     -0.92241132	     -0.87057846	     -0.87607847	     -0.84534076	     -0.86069382	     -0.85566591	     -0.85040698	     -0.84772474	     -0.86394092
      0.49798639	     -0.92678680	     -0.92567429	     -0.92960427	     -0.92682649	     -0.95015776	     -0.96091377	     -0.95630825	     -0.96286264	     -0.93455114	     -0.92405925	     -0.93605653	     -0.95017341	     -0.98231882	     -0.97325934	     -0.98550859	     -0.97050461	     -0.97920010	     -0.96943153	     -0.96461762	     -0.98843913	     -0.96723596	     -0.97117198	     -0.91584693	     -0.91156652	     -0.91981045	     -0.85580780	     -0.91748328	     -0.92247304	     -0.87386164	     -0.87374265	     -0.84530644	     -0.86073534	     -0.85552903	     -0.85038734	     -0.84603522	     -0.86219346	     -0.93782629	     -0.93325121	     -0.92782764	     -0.92236466	     -0.95410605	     -0.96102959	     -0.95933537	     -0.96591795	     -0.92259136	     -0.91207918	     -0.93034648	     -0.93669797	     -0.98196020	     -0.97371935	     -0.98430753	     -0.96813109	     -0.97684923	     -0.96952829	     -0.96578018	     -0.98933557	     -0.96493018	     -0.96673597	     -0.91347002	     -0.90770172	     -0.92004117	     -0.85858949	     -0.91854239	     -0.92236490	     -0.87057289	     -0.87609431	     -0.84528017	     -0.86064862	     -0.85566414	     -0.85035370	     -0.84776441	     -0.86399570
      0.50093305	     -0.92666282	     -0.92560818	     -0.92961697	     -0.92686343	     -0.95015105	     -0.96087359	     -0.95628888	     -0.96285237	     -0.93465226	     -0.92421017	     -0.93613595	     -0.95034588	     -0.98234702	     -0.97322454	     -0.98550795	     -0.97052262	     -0.97922536	     -0.96943551	     -0.96459626	     -0.98841579	     -0.96727970	     -0.97122965	     -0.91588003	     -0.91162093	     -0.91981774	     -0.85583995	     -0.91747590	     -0.92247092	     -0.87382325	     -0.87377301	     -0.84534982	     -0.86077239	     -0.85556536	     -0.85043389	     -0.84608456	     -0.86222173	     -0.93770478	     -0.93320265	     -0.92786967	     -0.92245995	     -0.95414362	     -0.96104261	     -0.95939442	     -0.96597220	     -0.92252544	     -0.91214273	     -0.93050598	     -0.93677815	     -0.98194875	     -0.97372668	     -0.98434440	     -0.96819364	     -0.97690324	     -0.96953566	     -0.96576698	     -0.98932975	     -0.96498576	     -0.96686344	     -0.91351115	     -0.90771488	     -0.92010605	     -0.85857955	     -0.91848994	     -0.92232191	     -0.87056948	     -0.87610621	     -0.84523160	     -0.86061221	     -0.85566960	     -0.85030967	     -0.84780571	     -0.86404764
      0.50387971	     -0.92654043	     -0.92554318	     -0.92963451	     -0.92690257	     -0.95014377	     -0.96083531	     -0.95626800	     -0.96284000	     -0.93475865	     -0.92435978	     -0.93621087	     -0.95051467	     -0.98237907	     -0.97318492	     -0.98550196	     -0.97053399	     -0.97924505	     -0.96944241	     -0.96457675	     -0.98839255	     -0.96732325	     -0.97128334	     -0.91591291	     -0.91167573	     -0.91982217	     -0.85587331	     -0.91746849	     -0.92246997	     -0.87378218	     -0.87380370	     -0.84539408	     -0.86081048	     -0.85560376	     -0.85048218	     -0.84613634	     -0.86225065	     -0.93755980	     -0.93313309	     -0.92790976	     -0.92255688	     -0.95415885	     -0.96105436	     -0.95943464	     -0.96600791	     -0.92250533	     -0.91224078	     -0.93066920	     -0.93689269	     -0.98193542	     -0.97373857	     -0.98438584	     -0.96826203	     -0.97696226	     -0.96953931	     -0.96575064	     -0.98932259	     -0.96504106	     -0.96699344	     -0.91356022	     -0.90773868	     -0.92016360	     -0.85856632	     -0.91844277	     -0.92228218	     -0.87056876	     -0.87611502	     -0.84519721	     -0.86058673	     -0.85568357	     -0.85027715	     -0.84784862	     -0.86409725
      0.50682638	     -0.92642041	     -0.92547955	     -0.92965633	     -0.92694298	     -0.95013571	     -0.96079875	     -0.95624512	     -0.96282509	     -0.93487137	     -0.92450810	     -0.93628022	     -0.95067979	     -0.98241484	     -0.97314115	     -0.98549089	     -0.97053891	     -0.97925926	     -0.96945180	     -0.96455895	     -0.98836942	     -0.96736601	     -0.97133217	     -0.91594543	     -0.91173123	     -0.91982322	     -0.85590734	     -0.91746098	     -0.92247044	     -0.87373888	     -0.87383415	     -0.84543898	     -0.86084946	     -0.85564396	     -0.85053210	     -0.84619005	     -0.86227959	     -0.93739279	     -0.93304318	     -0.92794815	     -0.92265515	     -0.95415107	     -0.96106579	     -0.95945569	     -0.96602461	     -0.92252974	     -0.91237117	     -0.93083466	     -0.93704520	     -0.98191994	     -0.97375560	     -0.98443205	     -0.96833632	     -0.97702630	     -0.96953874	     -0.96573105	     -0.98931410	     -0.96509536	     -0.96712480	     -0.91361750	     -0.90777368	     -0.92021496	     -0.85855076	     -0.91840210	     -0.92224573	     -0.87057133	     -0.87612127	     -0.84517808	     -0.86057326	     -0.85570646	     -0.85025733	     -0.84789252	     -0.86414462
      0.50977304	     -0.92630376	     -0.92541765	     -0.92968167	     -0.92698354	     -0.95012668	     -0.96076372	     -0.95621982	     -0.96280724	     -0.93499131	     -0.92465501	     -0.93634280	     -0.95084104	     -0.98245404	     -0.97309402	     -0.98547509	     -0.97053761	     -0.97926810	     -0.96946323	     -0.96454277	     -0.98834644	     -0.96740728	     -0.97137519	     -0.91597730	     -0.91178759	     -0.91982025	     -0.85594143	     -0.91745336	     -0.92247264	     -0.87369380	     -0.87386372	     -0.84548418	     -0.86088906	     -0.85568560	     -0.85058341	     -0.84624508	     -0.86230785	     -0.93720719	     -0.93293505	     -0.92798485	     -0.92275388	     -0.95412080	     -0.96107779	     -0.95945824	     -0.96602281	     -0.92259531	     -0.91252986	     -0.93100006	     -0.93722859	     -0.98190199	     -0.97377840	     -0.98448304	     -0.96841620	     -0.97709503	     -0.96953346	     -0.96570824	     -0.98930443	     -0.96514765	     -0.96725571	     -0.91368200	     -0.90781928	     -0.92026078	     -0.85853336	     -0.91836883	     -0.92221288	     -0.87057794	     -0.87612512	     -0.84517382	     -0.86057150	     -0.85573739	     -0.85024995	     -0.84793601	     -0.86418287
      0.51271971	     -0.92619164	     -0.92535792	     -0.92970963	     -0.92702298	     -0.95011648	     -0.96073003	     -0.95619170	     -0.96278610	     -0.93511907	     -0.92480013	     -0.93639732	     -0.95099800	     -0.98249627	     -0.97304442	     -0.98545494	     -0.97053035	     -0.97927171	     -0.96947622	     -0.96452813	     -0.98832374	     -0.96744628	     -0.97141139	     -0.91600801	     -0.91184477	     -0.91981253	     -0.85597483	     -0.91744572	     -0.92247697	     -0.87364744	     -0.87389168	     -0.84552922	     -0.86092888	     -0.85572813	     -0.85063576	     -0.84630065	     -0.86233459	     -0.93700950	     -0.93281311	     -0.92801950	     -0.92285130	     -0.95407027	     -0.96109115	     -0.95944434	     -0.96600437	     -0.92269559	     -0.91270969	     -0.93116181	     -0.93743515	     -0.98188129	     -0.97380764	     -0.98453860	     -0.96850091	     -0.97716769	     -0.96952292	     -0.96568242	     -0.98929383	     -0.96519646	     -0.96738335	     -0.91375083	     -0.90787309	     -0.92030091	     -0.85851394	     -0.91834356	     -0.92218430	     -0.87058950	     -0.87612612	     -0.84518207	     -0.86057919	     -0.85577376	     -0.85025280	     -0.84797655	     -0.86427784
      0.51566638	     -0.92608542	     -0.92530090	     -0.92973918	     -0.92705996	     -0.95010504	     -0.96069754	     -0.95616053	     -0.96276145	     -0.93525471	     -0.92494275	     -0.93644252	     -0.95114989	     -0.98254103	     -0.97299334	     -0.98543093	     -0.97051747	     -0.97927024	     -0.96949028	     -0.96451503	     -0.98830151	     -0.96748219	     -0.97143982	     -0.91603677	     -0.91190229	     -0.91979920	     -0.85600677	     -0.91743829	     -0.92248388	     -0.87360028	     -0.87391724	     -0.84557350	     -0.86096837	     -0.85577082	     -0.85068862	     -0.84635583	     -0.86235887	     -0.93681055	     -0.93268498	     -0.92805117	     -0.92294429	     -0.95400394	     -0.96110654	     -0.95941781	     -0.96597294	     -0.92281981	     -0.91289903	     -0.93131448	     -0.93765232	     -0.98185748	     -0.97384421	     -0.98459819	     -0.96858906	     -0.97724292	     -0.96950648	     -0.96565398	     -0.98928269	     -0.96523956	     -0.96750347	     -0.91381857	     -0.90793018	     -0.92033417	     -0.85849141	     -0.91832664	     -0.92216116	     -0.87060716	     -0.87612300	     -0.84519797	     -0.86059162	     -0.85581070	     -0.85026118	     -0.84801012	     -0.86431557
      0.51861304	     -0.92598650	     -0.92524725	     -0.92976930	     -0.92709323	     -0.95009246	     -0.96066614	     -0.95612634	     -0.96273335	     -0.93539739	     -0.92508176	     -0.93647742	     -0.95129556	     -0.98258770	     -0.97294171	     -0.98540357	     -0.97049936	     -0.97926395	     -0.96950497	     -0.96450348	     -0.98827995	     -0.96751431	     -0.97145975	     -0.91606252	     -0.91195925	     -0.91977944	     -0.85603656	     -0.91743149	     -0.92249381	     -0.87355266	     -0.87393975	     -0.84561638	     -0.86100684	     -0.85581282	     -0.85074133	     -0.84640968	     -0.86237981	     -0.93662687	     -0.93256239	     -0.92807824	     -0.92302781	     -0.95392901	     -0.96112446	     -0.95938460	     -0.96593428	     -0.92295153	     -0.91308047	     -0.93145021	     -0.93786118	     -0.98183023	     -0.97388937	     -0.98466095	     -0.96867855	     -0.97731865	     -0.96948325	     -0.96562347	     -0.98927155	     -0.96527377	     -0.96760990	     -0.91387669	     -0.90798233	     -0.92035803	     -0.85846367	     -0.91831837	     -0.92214521	     -0.87063237	     -0.87611353	     -0.84521374	     -0.86060122	     -0.85584075	     -0.85026751	     -0.84803094	     -0.86434010
      0.52155971	     -0.92589659	     -0.92519796	     -0.92979891	     -0.92712152	     -0.95007923	     -0.96063573	     -0.95608962	     -0.96270234	     -0.93554480	     -0.92521523	     -0.93650129	     -0.95143310	     -0.98263564	     -0.97289043	     -0.98537341	     -0.97047645	     -0.97925308	     -0.96951991	     -0.96449354	     -0.98825933	     -0.96754207	     -0.97147072	     -0.91608386	     -0.91201398	     -0.91975252	     -0.85606370	     -0.91742602	     -0.92250718	     -0.87350475	     -0.87395875	     -0.84565708	     -0.86104341	     -0.85585311	     -0.85079300	     -0.84646127	     -0.86239669	     -0.93648120	     -0.93246168	     -0.92809831	     -0.92309477	     -0.95385561	     -0.96114523	     -0.95935290	     -0.96589645	     -0.92306801	     -0.91323012	     -0.93155850	     -0.93803852	     -0.98179923	     -0.97394486	     -0.98472570	     -0.96876655	     -0.97739209	     -0.96945202	     -0.96559154	     -0.98926101	     -0.96529479	     -0.96769433	     -0.91391331	     -0.90801766	     -0.92036869	     -0.85842757	     -0.91831926	     -0.92213874	     -0.87066685	     -0.87609449	     -0.84521866	     -0.86059760	     -0.85585381	     -0.85026140	     -0.84803148	     -0.86434471
      0.52450637	     -0.92581604	     -0.92515293	     -0.92982709	     -0.92714417	     -0.95006506	     -0.96060631	     -0.95605030	     -0.96266835	     -0.93569676	     -0.92534306	     -0.93651394	     -0.95156253	     -0.98268404	     -0.97284041	     -0.98534113	     -0.97044942	     -0.97923812	     -0.96953474	     -0.96448522	     -0.98823989	     -0.96756506	     -0.97147271	     -0.91610113	     -0.91206703	     -0.91971896	     -0.85608869	     -0.91742148	     -0.92252374	     -0.87345616	     -0.87397477	     -0.84569624	     -0.86107864	     -0.85589204	     -0.85084431	     -0.84651087	     -0.86240973	     -0.93637658	     -0.93238578	     -0.92811269	     -0.92314549	     -0.95378674	     -0.96116936	     -0.95932480	     -0.96586139	     -0.92316487	     -0.91334276	     -0.93163816	     -0.93817349	     -0.98176557	     -0.97400993	     -0.98479163	     -0.96885222	     -0.97746266	     -0.96941303	     -0.96555803	     -0.98925066	     -0.96530257	     -0.96775586	     -0.91392681	     -0.90803405	     -0.92036619	     -0.85838324	     -0.91832892	     -0.92214173	     -0.87071028	     -0.87606604	     -0.84521101	     -0.86057934	     -0.85584872	     -0.85024144	     -0.84801131	     -0.86432934
      0.52745303	     -0.92574403	     -0.92511103	     -0.92985303	     -0.92716094	     -0.95004874	     -0.96057801	     -0.95600763	     -0.96263056	     -0.93585568	     -0.92546697	     -0.93651531	     -0.95168576	     -0.98273193	     -0.97279275	     -0.98530763	     -0.97041916	     -0.97921972	     -0.96954896	     -0.96447850	     -0.98822190	     -0.96758287	     -0.97146580	     -0.91611591	     -0.91212091	     -0.91967982	     -0.85611242	     -0.91741662	     -0.92254299	     -0.87340641	     -0.87398872	     -0.84573533	     -0.86111400	     -0.85593087	     -0.85089703	     -0.84655937	     -0.86241937	     -0.93629565	     -0.93232359	     -0.92812612	     -0.92318765	     -0.95371763	     -0.96119734	     -0.95929594	     -0.96582460	     -0.92325734	     -0.91343342	     -0.93169736	     -0.93828570	     -0.98173166	     -0.97408122	     -0.98485837	     -0.96893668	     -0.97753195	     -0.96936801	     -0.96552211	     -0.98923915	     -0.96530132	     -0.96780095	     -0.91392594	     -0.90803959	     -0.92035421	     -0.85833385	     -0.91834603	     -0.92215196	     -0.87076041	     -0.87603145	     -0.84519809	     -0.86055396	     -0.85583307	     -0.85021511	     -0.84797690	     -0.86430007
      0.53039970	     -0.92568053	     -0.92507172	     -0.92987591	     -0.92717139	     -0.95002937	     -0.96055111	     -0.95596109	     -0.96258841	     -0.93602305	     -0.92558775	     -0.93650503	     -0.95180370	     -0.98277829	     -0.97274870	     -0.98527380	     -0.97038656	     -0.97919854	     -0.96956200	     -0.96447331	     -0.98820561	     -0.96759494	     -0.97144985	     -0.91612866	     -0.91217646	     -0.91963529	     -0.85613503	     -0.91741078	     -0.92256485	     -0.87335539	     -0.87400075	     -0.84577489	     -0.86115003	     -0.85596998	     -0.85095196	     -0.84660682	     -0.86242540	     -0.93622824	     -0.93226869	     -0.92814123	     -0.92322558	     -0.95364600	     -0.96122907	     -0.95926386	     -0.96578366	     -0.92335424	     -0.91351102	     -0.93174083	     -0.93838494	     -0.98169923	     -0.97415599	     -0.98492508	     -0.96901989	     -0.97760036	     -0.96931849	     -0.96548360	     -0.98922576	     -0.96529374	     -0.96783335	     -0.91391590	     -0.90803911	     -0.92033493	     -0.85828129	     -0.91836933	     -0.92216791	     -0.87081552	     -0.87599281	     -0.84518427	     -0.86052594	     -0.85581132	     -0.85018693	     -0.84793226	     -0.86426059
      0.53334636	     -0.92562568	     -0.92503464	     -0.92989498	     -0.92717517	     -0.95000628	     -0.96052593	     -0.95591044	     -0.96254157	     -0.93619963	     -0.92570562	     -0.93648291	     -0.95191681	     -0.98282210	     -0.97270948	     -0.98524056	     -0.97035255	     -0.97917525	     -0.96957330	     -0.96446959	     -0.98819128	     -0.96760078	     -0.97142488	     -0.91613940	     -0.91223419	     -0.91958542	     -0.85615652	     -0.91740366	     -0.92258944	     -0.87330309	     -0.87401088	     -0.84581514	     -0.86118698	     -0.85600944	     -0.85100951	     -0.84665303	     -0.86242747	     -0.93617061	     -0.93221871	     -0.92815844	     -0.92326042	     -0.95357187	     -0.96126380	     -0.95922794	     -0.96573816	     -0.92345793	     -0.91357895	     -0.93177046	     -0.93847472	     -0.98166923	     -0.97423221	     -0.98499065	     -0.96910087	     -0.97766722	     -0.96926586	     -0.96544304	     -0.98921045	     -0.96528119	     -0.96785464	     -0.91389923	     -0.90803500	     -0.92030988	     -0.85822692	     -0.91839738	     -0.92218830	     -0.87087401	     -0.87595170	     -0.84517178	     -0.86049755	     -0.85578547	     -0.85015923	     -0.84787965	     -0.86421287
      0.53629303	     -0.92557970	     -0.92499957	     -0.92990961	     -0.92717203	     -0.94997897	     -0.96050277	     -0.95585559	     -0.96248987	     -0.93638577	     -0.92582063	     -0.93644890	     -0.95202538	     -0.98286238	     -0.97267625	     -0.98520879	     -0.97031805	     -0.97915051	     -0.96958235	     -0.96446724	     -0.98817912	     -0.96759998	     -0.97139096	     -0.91614801	     -0.91229428	     -0.91953021	     -0.85617688	     -0.91739508	     -0.92261689	     -0.87324944	     -0.87401918	     -0.84585627	     -0.86122499	     -0.85604919	     -0.85107001	     -0.84669776	     -0.86242520	     -0.93612070	     -0.93217246	     -0.92817766	     -0.92329255	     -0.95349608	     -0.96130052	     -0.95918826	     -0.96568841	     -0.92356881	     -0.91363917	     -0.93178770	     -0.93855684	     -0.98164245	     -0.97430789	     -0.98505385	     -0.96917838	     -0.97773160	     -0.96921155	     -0.96540115	     -0.98919339	     -0.96526483	     -0.96786597	     -0.91387766	     -0.90802880	     -0.92028040	     -0.85817190	     -0.91842863	     -0.92221197	     -0.87093433	     -0.87590953	     -0.84516201	     -0.86047023	     -0.85575683	     -0.85013353	     -0.84782089	     -0.86415846
      0.53923970	     -0.92554292	     -0.92496639	     -0.92991919	     -0.92716175	     -0.94994714	     -0.96048189	     -0.95579654	     -0.96243330	     -0.93658150	     -0.92593265	     -0.93640306	     -0.95212951	     -0.98289826	     -0.97265001	     -0.98517927	     -0.97028390	     -0.97912497	     -0.96958866	     -0.96446616	     -0.98816928	     -0.96759223	     -0.97134828	     -0.91615428	     -0.91235672	     -0.91946980	     -0.85619622	     -0.91738486	     -0.92264722	     -0.87319432	     -0.87402582	     -0.84589852	     -0.86126420	     -0.85608917	     -0.85113376	     -0.84674083	     -0.86241826	     -0.93607742	     -0.93212934	     -0.92819842	     -0.92332183	     -0.95341971	     -0.96133802	     -0.95914505	     -0.96563496	     -0.92368661	     -0.91369306	     -0.93179357	     -0.93863237	     -0.98162178	     -0.97438115	     -0.98511339	     -0.96925102	     -0.97779237	     -0.96915695	     -0.96535879	     -0.98917482	     -0.96524558	     -0.96786819	     -0.91385228	     -0.90802139	     -0.92024717	     -0.85811693	     -0.91846183	     -0.92223807	     -0.87099518	     -0.87586709	     -0.84515561	     -0.86044476	     -0.85572610	     -0.85011063	     -0.84775737	     -0.86409846
      0.54218636	     -0.92551576	     -0.92493514	     -0.92992323	     -0.92714419	     -0.94991072	     -0.96046351	     -0.95573355	     -0.96237207	     -0.93678621	     -0.92604123	     -0.93634562	     -0.95222899	     -0.98292897	     -0.97263164	     -0.98515270	     -0.97025087	     -0.97909921	     -0.96959181	     -0.96446623	     -0.98816188	     -0.96757733	     -0.97129714	     -0.91615792	     -0.91242129	     -0.91940447	     -0.85621475	     -0.91737288	     -0.92268039	     -0.87313753	     -0.87403118	     -0.84594216	     -0.86130473	     -0.85612927	     -0.85120102	     -0.84678211	     -0.86240646	     -0.93604092	     -0.93208939	     -0.92821968	     -0.92334716	     -0.95334371	     -0.96137491	     -0.95909836	     -0.96557823	     -0.92381086	     -0.91374148	     -0.93178818	     -0.93870165	     -0.98160333	     -0.97445033	     -0.98516788	     -0.96931710	     -0.97784812	     -0.96910334	     -0.96531693	     -0.98915518	     -0.96522391	     -0.96786137	     -0.91382346	     -0.90801296	     -0.92020997	     -0.85806186	     -0.91849629	     -0.92226631	     -0.87105575	     -0.87582431	     -0.84515246	     -0.86042123	     -0.85569332	     -0.85009054	     -0.84768970	     -0.86403324
      0.54513303	     -0.92549878	     -0.92490608	     -0.92992138	     -0.92711935	     -0.94986989	     -0.96044785	     -0.95566709	     -0.96230665	     -0.93699859	     -0.92614556	     -0.93627703	     -0.95232323	     -0.98295382	     -0.97262190	     -0.98512976	     -0.97021975	     -0.97907382	     -0.96959144	     -0.96446728	     -0.98815700	     -0.96755521	     -0.97123796	     -0.91615859	     -0.91248744	     -0.91933463	     -0.85623280	     -0.91735917	     -0.92271627	     -0.87307880	     -0.87403572	     -0.84598742	     -0.86134664	     -0.85616939	     -0.85127195	     -0.84682158	     -0.86238978	     -0.93601186	     -0.93205264	     -0.92823994	     -0.92336680	     -0.95326841	     -0.96140963	     -0.95904762	     -0.96551805	     -0.92394234	     -0.91378583	     -0.93177087	     -0.93876543	     -0.98158965	     -0.97451408	     -0.98521592	     -0.96937479	     -0.97789723	     -0.96905187	     -0.96527665	     -0.98913502	     -0.96519990	     -0.96784499	     -0.91379136	     -0.90800353	     -0.92016768	     -0.85800569	     -0.91853193	     -0.92229691	     -0.87111581	     -0.87578017	     -0.84515210	     -0.86039939	     -0.85565819	     -0.85007293	     -0.84761796	     -0.86389747
      0.54807969	     -0.92549236	     -0.92487952	     -0.92991347	     -0.92708741	     -0.94982496	     -0.96043513	     -0.95559779	     -0.96223764	     -0.93721697	     -0.92624473	     -0.93619799	     -0.95241157	     -0.98297223	     -0.97262140	     -0.98511105	     -0.97019129	     -0.97904942	     -0.96958723	     -0.96446911	     -0.98815464	     -0.96752595	     -0.97117139	     -0.91615611	     -0.91255455	     -0.91926090	     -0.85625087	     -0.91734378	     -0.92275460	     -0.87301782	     -0.87404008	     -0.84603459	     -0.86139007	     -0.85620952	     -0.85134669	     -0.84685943	     -0.86236845	     -0.93599113	     -0.93201899	     -0.92825731	     -0.92337844	     -0.95319349	     -0.96144048	     -0.95899164	     -0.96545365	     -0.92408313	     -0.91382812	     -0.93174038	     -0.93882503	     -0.98158096	     -0.97457127	     -0.98525614	     -0.96942216	     -0.97793796	     -0.96900351	     -0.96523902	     -0.98911496	     -0.96517330	     -0.96781802	     -0.91375623	     -0.90799337	     -0.92011864	     -0.85794688	     -0.91856901	     -0.92233048	     -0.87117558	     -0.87573308	     -0.84515402	     -0.86037894	     -0.85562032	     -0.85005731	     -0.84754192	     -0.86382769
      0.55102635	     -0.92549652	     -0.92485555	     -0.92989952	     -0.92704887	     -0.94977614	     -0.96042560	     -0.95552624	     -0.96216563	     -0.93743990	     -0.92633815	     -0.93610949	     -0.95249368	     -0.98298372	     -0.97263063	     -0.98509716	     -0.97016628	     -0.97902665	     -0.96957887	     -0.96447149	     -0.98815474	     -0.96748977	     -0.97109823	     -0.91615051	     -0.91262222	     -0.91918406	     -0.85626956	     -0.91732666	     -0.92279504	     -0.87295427	     -0.87404499	     -0.84608404	     -0.86143528	     -0.85624985	     -0.85142549	     -0.84689600	     -0.86234287	     -0.93597975	     -0.93198837	     -0.92826983	     -0.92337972	     -0.95311854	     -0.96146574	     -0.95892922	     -0.96538429	     -0.92423547	     -0.91387049	     -0.93169539	     -0.93888191	     -0.98157738	     -0.97462097	     -0.98528729	     -0.96945743	     -0.97796868	     -0.96895912	     -0.96520509	     -0.98909562	     -0.96514378	     -0.96777941	     -0.91371871	     -0.90798326	     -0.92006160	     -0.85788415	     -0.91860752	     -0.92236745	     -0.87123526	     -0.87568174	     -0.84515794	     -0.86035978	     -0.85557958	     -0.85004339	     -0.84746157	     -0.86375667
      0.55397302	     -0.92551080	     -0.92483398	     -0.92987977	     -0.92700446	     -0.94972349	     -0.96041947	     -0.95545289	     -0.96209104	     -0.93766663	     -0.92642579	     -0.93601265	     -0.95256983	     -0.98298797	     -0.97264990	     -0.98508859	     -0.97014543	     -0.97900614	     -0.96956616	     -0.96447412	     -0.98815718	     -0.96744704	     -0.97101940	     -0.91614203	     -0.91269036	     -0.91910489	     -0.85628942	     -0.91730768	     -0.92283722	     -0.87288794	     -0.87405107	     -0.84613619	     -0.86148262	     -0.85629065	     -0.85150866	     -0.84692629	     -0.86231344	     -0.93597831	     -0.93196082	     -0.92827596	     -0.92336901	     -0.95304383	     -0.96148382	     -0.95886002	     -0.96530998	     -0.92440026	     -0.91391471	     -0.93163567	     -0.93893733	     -0.98157903	     -0.97466217	     -0.98530838	     -0.96947927	     -0.97798820	     -0.96891954	     -0.96517570	     -0.98907753	     -0.96511141	     -0.96772895	     -0.91368014	     -0.90797467	     -0.91999680	     -0.85781745	     -0.91864660	     -0.92240757	     -0.87129445	     -0.87562611	     -0.84516407	     -0.86034228	     -0.85553649	     -0.85003139	     -0.84737784	     -0.86367264
      0.55691968	     -0.92553435	     -0.92481440	     -0.92985456	     -0.92695503	     -0.94966693	     -0.96041687	     -0.95537799	     -0.96201410	     -0.93789707	     -0.92650813	     -0.93590865	     -0.95264077	     -0.98298485	     -0.97267934	     -0.98508572	     -0.97012936	     -0.97898843	     -0.96954891	     -0.96447670	     -0.98816177	     -0.96739818	     -0.97093579	     -0.91613099	     -0.91275914	     -0.91902407	     -0.85631086	     -0.91728658	     -0.92288080	     -0.87281873	     -0.87405884	     -0.84619137	     -0.86153243	     -0.85633217	     -0.85159651	     -0.84696122	     -0.86228043	     -0.93598632	     -0.93193623	     -0.92827491	     -0.92334592	     -0.95297041	     -0.96149350	     -0.95878475	     -0.96523172	     -0.92457671	     -0.91396214	     -0.93156250	     -0.93899244	     -0.98158607	     -0.97469374	     -0.98531876	     -0.96948702	     -0.97799598	     -0.96888565	     -0.96515149	     -0.98906103	     -0.96507689	     -0.96766765	     -0.91364297	     -0.90796958	     -0.91992611	     -0.85774823	     -0.91868462	     -0.92244976	     -0.87135209	     -0.87556759	     -0.84517310	     -0.86032732	     -0.85549235	     -0.85002258	     -0.84729274	     -0.86358409
      0.55986635	     -0.92556615	     -0.92479632	     -0.92982439	     -0.92690150	     -0.94960639	     -0.96041784	     -0.95530168	     -0.96193499	     -0.93813148	     -0.92658590	     -0.93579860	     -0.95270746	     -0.98297447	     -0.97271885	     -0.98508874	     -0.97011848	     -0.97897395	     -0.96952704	     -0.96447892	     -0.98816827	     -0.96734371	     -0.97084822	     -0.91611765	     -0.91282880	     -0.91894215	     -0.85633418	     -0.91726314	     -0.92292550	     -0.87274664	     -0.87406865	     -0.84624987	     -0.86158498	     -0.85637461	     -0.85168928	     -0.84699586	     -0.86224405	     -0.93600221	     -0.93191431	     -0.92826673	     -0.92331130	     -0.95289990	     -0.96149395	     -0.95870495	     -0.96515119	     -0.92476252	     -0.91401373	     -0.93147857	     -0.93904823	     -0.98159648	     -0.97471451	     -0.98531821	     -0.96948073	     -0.97799215	     -0.96885826	     -0.96513278	     -0.98904629	     -0.96504145	     -0.96759764	     -0.91360855	     -0.90797024	     -0.91985267	     -0.85767907	     -0.91871951	     -0.92249236	     -0.87140659	     -0.87550873	     -0.84518610	     -0.86031617	     -0.85544905	     -0.85001972	     -0.84720904	     -0.86349351
      0.56281302	     -0.92560541	     -0.92477949	     -0.92978976	     -0.92684459	     -0.94954199	     -0.96042229	     -0.95522417	     -0.96185392	     -0.93836982	     -0.92665956	     -0.93568339	     -0.95277047	     -0.98295714	     -0.97276809	     -0.98509765	     -0.97011296	     -0.97896292	     -0.96950059	     -0.96448051	     -0.98817638	     -0.96728412	     -0.97075732	     -0.91610220	     -0.91289945	     -0.91885961	     -0.85635957	     -0.91723728	     -0.92297106	     -0.87267176	     -0.87408079	     -0.84631181	     -0.86164040	     -0.85641808	     -0.85178703	     -0.84703037	     -0.86220451	     -0.93602387	     -0.93189463	     -0.92825198	     -0.92326667	     -0.95283388	     -0.96148486	     -0.95862240	     -0.96507026	     -0.92495494	     -0.91407002	     -0.93138697	     -0.93910547	     -0.98161473	     -0.97472356	     -0.98530687	     -0.96946099	     -0.97797735	     -0.96883797	     -0.96511967	     -0.98903333	     -0.96500645	     -0.96752140	     -0.91357958	     -0.90797881	     -0.91977982	     -0.85761279	     -0.91874943	     -0.92253369	     -0.87145640	     -0.87545226	     -0.84520411	     -0.86031012	     -0.85540861	     -0.85002440	     -0.84712961	     -0.86340367
      0.56575968	     -0.92565120	     -0.92476364	     -0.92975120	     -0.92678506	     -0.94947398	     -0.96042999	     -0.95514572	     -0.96177122	     -0.93861174	     -0.92672954	     -0.93556403	     -0.95283033	     -0.98293340	     -0.97282641	     -0.98511222	     -0.97011273	     -0.97895540	     -0.96946975	     -0.96448127	     -0.98818583	     -0.96722004	     -0.97066378	     -0.91608480	     -0.91297107	     -0.91877692	     -0.85638728	     -0.91720899	     -0.92301721	     -0.86602600	     -0.87409554	     -0.84637725	     -0.86169878	     -0.85646265	     -0.85188967	     -0.84706492	     -0.86216214	     -0.93604919	     -0.93187668	     -0.92823141	     -0.92321367	     -0.95277345	     -0.96146631	     -0.95853865	     -0.96499037	     -0.92515156	     -0.91413130	     -0.93129043	     -0.93916478	     -0.98163852	     -0.97472053	     -0.98528521	     -0.96942874	     -0.97795244	     -0.96882504	     -0.96511206	     -0.98902212	     -0.96497298	     -0.96744112	     -0.91355779	     -0.90799668	     -0.91971034	     -0.85755169	     -0.91877310	     -0.92257239	     -0.87150036	     -0.87540039	     -0.84522790	     -0.86031017	     -0.85537306	     -0.85003765	     -0.84705674	     -0.86331701
      0.56870635	     -0.92570282	     -0.92474854	     -0.92970913	     -0.92672331	     -0.94940245	     -0.96044064	     -0.95506625	     -0.96168686	     -0.93885786	     -0.92679659	     -0.93544084	     -0.95288771	     -0.98290387	     -0.97289313	     -0.98513203	     -0.97011741	     -0.97895113	     -0.96943480	     -0.96448114	     -0.98819638	     -0.96715185	     -0.97056776	     -0.91606556	     -0.91304406	     -0.91869423	     -0.85641716	     -0.91717818	     -0.92306386	     -0.86588737	     -0.87411281	     -0.84644610	     -0.86176008	     -0.85650825	     -0.85199709	     -0.84709939	     -0.86211691	     -0.93607640	     -0.93186000	     -0.92820575	     -0.92315379	     -0.95271906	     -0.96143879	     -0.95845482	     -0.96491252	     -0.92535062	     -0.91419755	     -0.93119098	     -0.93922647	     -0.98166749	     -0.97470567	     -0.98525406	     -0.96938518	     -0.97791851	     -0.96881931	     -0.96510963	     -0.98901260	     -0.96494170	     -0.96735842	     -0.91354448	     -0.90802465	     -0.91964638	     -0.85749747	     -0.91878969	     -0.92260748	     -0.87153783	     -0.87535474	     -0.84525803	     -0.86031703	     -0.85534437	     -0.85006016	     -0.84699207	     -0.86323540
      0.57165301	     -0.92575983	     -0.92473399	     -0.92966392	     -0.92665946	     -0.94932733	     -0.96045391	     -0.95498540	     -0.96160056	     -0.93910938	     -0.92686153	     -0.93531361	     -0.95294323	     -0.98286926	     -0.97296752	     -0.98515650	     -0.97012634	     -0.97894968	     -0.96939600	     -0.96448011	     -0.98820784	     -0.96707976	     -0.97046900	     -0.91604469	     -0.91311921	     -0.91861155	     -0.85644890	     -0.91714469	     -0.92311098	     -0.86574662	     -0.87413227	     -0.84651810	     -0.86182423	     -0.85655481	     -0.85210910	     -0.84713876	     -0.86206868	     -0.93610443	     -0.93184430	     -0.92817561	     -0.92308814	     -0.95267054	     -0.96140311	     -0.95837156	     -0.96483712	     -0.92555109	     -0.91426835	     -0.93108968	     -0.93929045	     -0.98170108	     -0.97467990	     -0.98521451	     -0.96933168	     -0.97787671	     -0.96882020	     -0.96511194	     -0.98900465	     -0.96491273	     -0.96727418	     -0.91354054	     -0.90806378	     -0.91958948	     -0.85745115	     -0.91879897	     -0.92263854	     -0.87156865	     -0.87531636	     -0.84529491	     -0.86033157	     -0.85532340	     -0.85009230	     -0.84693657	     -0.86316008
      0.57459967	     -0.92582146	     -0.92471981	     -0.92961605	     -0.92659394	     -0.94924878	     -0.96046946	     -0.95490316	     -0.96151236	     -0.93936646	     -0.92692500	     -0.93518270	     -0.95299737	     -0.98283035	     -0.97304856	     -0.98518495	     -0.97013885	     -0.97895054	     -0.96935384	     -0.96447823	     -0.98822003	     -0.96700426	     -0.97036771	     -0.91602259	     -0.91319708	     -0.91852925	     -0.85648259	     -0.91710848	     -0.92315834	     -0.86560436	     -0.87415394	     -0.84659310	     -0.86189126	     -0.85660246	     -0.85222554	     -0.84717262	     -0.86201789	     -0.93613282	     -0.93182954	     -0.92814152	     -0.92301761	     -0.95262733	     -0.96136032	     -0.95828925	     -0.96476433	     -0.92575216	     -0.91434276	     -0.93098697	     -0.93935615	     -0.98173848	     -0.97464470	     -0.98516791	     -0.96926985	     -0.97782835	     -0.96882678	     -0.96511834	     -0.98899813	     -0.96488585	     -0.96718877	     -0.91354667	     -0.90811473	     -0.91954103	     -0.85741353	     -0.91880057	     -0.92266503	     -0.87159286	     -0.87528616	     -0.84533899	     -0.86035543	     -0.85531077	     -0.85013439	     -0.84689083	     -0.86309197
      0.57754634	     -0.92588727	     -0.92470607	     -0.92956593	     -0.92652702	     -0.94916729	     -0.96048688	     -0.95481988	     -0.96142261	     -0.93962807	     -0.92698705	     -0.93504852	     -0.95304993	     -0.98278582	     -0.97313506	     -0.98521658	     -0.97015405	     -0.97895307	     -0.96930898	     -0.96447572	     -0.98823284	     -0.96692590	     -0.97026416	     -0.91599969	     -0.91327789	     -0.91844789	     -0.85651848	     -0.91706970	     -0.92320561	     -0.87226359	     -0.87417797	     -0.84667093	     -0.86196118	     -0.85665139	     -0.85234609	     -0.84720667	     -0.86196531	     -0.93616154	     -0.93181581	     -0.92810401	     -0.92294305	     -0.95258868	     -0.96131174	     -0.95820768	     -0.96469416	     -0.92595299	     -0.91442273	     -0.93088302	     -0.93942629	     -0.98177880	     -0.97460193	     -0.98511582	     -0.96920146	     -0.97777486	     -0.96883784	     -0.96512807	     -0.98899283	     -0.96486057	     -0.96710234	     -0.91356327	     -0.90817794	     -0.91950223	     -0.85738519	     -0.91879402	     -0.92268634	     -0.87161069	     -0.87526492	     -0.84539067	     -0.86038892	     -0.85530686	     -0.85018662	     -0.84685509	     -0.86303164
      0.58049301	     -0.92595684	     -0.92469284	     -0.92951382	     -0.92645882	     -0.94908352	     -0.96050566	     -0.95473580	     -0.96133183	     -0.93989256	     -0.92704754	     -0.93491165	     -0.95310057	     -0.98274059	     -0.97322566	     -0.98525042	     -0.97017089	     -0.97895643	     -0.96926225	     -0.96447294	     -0.98824630	     -0.96684533	     -0.97015881	     -0.91597642	     -0.91336167	     -0.91836812	     -0.85655687	     -0.91702856	     -0.92325239	     -0.87217736	     -0.87420460	     -0.84675144	     -0.86203401	     -0.85670177	     -0.85247041	     -0.84724133	     -0.86191197	     -0.93619070	     -0.93180329	     -0.92806375	     -0.92286540	     -0.95255379	     -0.96125880	     -0.95812712	     -0.96462658	     -0.92615274	     -0.91449990	     -0.93077798	     -0.93949163	     -0.98182110	     -0.97455364	     -0.98505991	     -0.96912842	     -0.97771778	     -0.96885208	     -0.96514026	     -0.98898851	     -0.96483640	     -0.96701502	     -0.91359045	     -0.90825344	     -0.91947407	     -0.85736652	     -0.91877896	     -0.92270194	     -0.87162246	     -0.87525324	     -0.84545025	     -0.86043200	     -0.85531181	     -0.85024898	     -0.84682927	     -0.86297940
      0.58343967	     -0.92602939	     -0.92467992	     -0.92945993	     -0.92638963	     -0.94899808	     -0.96052525	     -0.95465139	     -0.96124161	     -0.94015827	     -0.92710669	     -0.93477303	     -0.95314932	     -0.98269329	     -0.97331891	     -0.98528554	     -0.97018836	     -0.97895986	     -0.96921459	     -0.96447033	     -0.98826046	     -0.96676336	     -0.97005241	     -0.91595330	     -0.91344852	     -0.91829068	     -0.85659817	     -0.91698524	     -0.92329821	     -0.87209002	     -0.87423414	     -0.84683457	     -0.86210983	     -0.85675381	     -0.85259822	     -0.84727703	     -0.86185898	     -0.93622041	     -0.93179210	     -0.92802142	     -0.92278564	     -0.95252177	     -0.96120298	     -0.95804783	     -0.96456147	     -0.92635081	     -0.91457649	     -0.93067206	     -0.93955560	     -0.98186447	     -0.97450182	     -0.98500179	     -0.96905260	     -0.97765862	     -0.96886821	     -0.96515400	     -0.98898486	     -0.96481282	     -0.96692692	     -0.91362790	     -0.90834088	     -0.91945705	     -0.85735752	     -0.91875529	     -0.92271160	     -0.87162865	     -0.87525135	     -0.84551884	     -0.86048435	     -0.85532542	     -0.85032117	     -0.84681293	     -0.86293514
      0.58638633	     -0.92610530	     -0.92466796	     -0.92940426	     -0.92631922	     -0.94891212	     -0.96054512	     -0.95456750	     -0.96115087	     -0.94042177	     -0.92716310	     -0.93463318	     -0.95319461	     -0.98264453	     -0.97341357	     -0.98532104	     -0.97020547	     -0.97896253	     -0.96916681	     -0.96446831	     -0.98827542	     -0.96668057	     -0.96994541	     -0.91593013	     -0.91353711	     -0.91821586	     -0.85664235	     -0.91694052	     -0.92334289	     -0.87200181	     -0.87426656	     -0.84691972	     -0.86218811	     -0.85680720	     -0.85272850	     -0.84731378	     -0.86180717	     -0.93625062	     -0.93178215	     -0.92797771	     -0.92270467	     -0.95249168	     -0.96114553	     -0.95796988	     -0.96449844	     -0.92654719	     -0.91465167	     -0.93056541	     -0.93961763	     -0.98190823	     -0.97444813	     -0.98494278	     -0.96897552	     -0.97759861	     -0.96888517	     -0.96516856	     -0.98898165	     -0.96478942	     -0.96683816	     -0.91367454	     -0.90843910	     -0.91945056	     -0.85735736	     -0.91872340	     -0.92271562	     -0.87163006	     -0.87525860	     -0.84559612	     -0.86054499	     -0.85534682	     -0.85040225	     -0.84680493	     -0.86289799
      0.58933300	     -0.92619021	     -0.92466146	     -0.92934616	     -0.92624500	     -0.94882858	     -0.96056475	     -0.95448614	     -0.96106280	     -0.94067433	     -0.92720960	     -0.93448982	     -0.95322862	     -0.98259495	     -0.97350914	     -0.98535595	     -0.97022081	     -0.97896325	     -0.96911916	     -0.96446723	     -0.98829125	     -0.96659622	     -0.96983589	     -0.91590400	     -0.91362159	     -0.91814186	     -0.85668752	     -0.91689752	     -0.92338744	     -0.87191388	     -0.87430007	     -0.84700394	     -0.86226585	     -0.85685940	     -0.85285737	     -0.84734970	     -0.86175621	     -0.93628518	     -0.93177655	     -0.92793398	     -0.92262247	     -0.95246347	     -0.96108793	     -0.95789375	     -0.96443711	     -0.92674028	     -0.91472082	     -0.93045528	     -0.93967274	     -0.98195263	     -0.97439358	     -0.98488318	     -0.96889735	     -0.97753795	     -0.96890172	     -0.96518311	     -0.98897828	     -0.96476488	     -0.96674636	     -0.91372384	     -0.90854091	     -0.91944836	     -0.85736074	     -0.91868696	     -0.92271729	     -0.87162950	     -0.87526959	     -0.84567608	     -0.86060814	     -0.85537079	     -0.85048615	     -0.84680001	     -0.86286327
