# Supplementary material for: Computational modelling of muscle fibre operating ranges in the hindlimb of a small ground bird (Eudromia elegans), with implications for modelling locomotion in extinct species
Source: PLoS Comput Biol. 2021 Apr 1;17(4):e1008843. doi: 10.1371/journal.pcbi.1008843 (PMC8016346; doi:10.1371/journal.pcbi.1008843)
Supplement: S1 Code. MATLAB code used for (a) processing raw forceplate data, (b) performing the tracking simulations, (c) performing the inverse simulation, and (d) performing the static simulations — (ZIP) [file pcbi.1008843.s007.zip › Inverse Simulation/Walking/Tinamou_Walk_inverse_dynamics_FromTracking.sto]

Inverse Dynamics Generalized Forces
version=1
nRows=201
nColumns=27
inDegrees=no
endheader
time	Pelvis_yaw_moment	Pelvis_pitch_moment	Pelvis_roll_moment	Pelvis_tx_force	Pelvis_ty_force	Pelvis_tz_force	L_hip_extension_moment	L_hip_abduction_moment	L_hip_rotation_moment	R_hip_extension_moment	R_hip_abduction_moment	R_hip_rotation_moment	L_knee_extension_moment	L_knee_abduction_moment	L_knee_rotation_moment	R_knee_extension_moment	R_knee_abduction_moment	R_knee_rotation_moment	L_ankle_extension_moment	L_ankle_abduction_moment	L_ankle_rotation_moment	R_ankle_extension_moment	R_ankle_abduction_moment	R_ankle_rotation_moment	L_MTP_angle_moment	R_MTP_angle_moment
0	-1.81E-09	1.72E-08	1.15E-08	0.000000102	-5.28E-08	4.91E-08	0.079707	0.023269	-0.03772	0.114709	-0.00672	-0.00363	0.042061	-0.05308	0.020783	-0.07067	0.00074	0.004683	0.060402	0.047574	0.009901	0.053646	-0.00411	0.004397	0.051675	0.016473
0.002947	-8.58E-10	2.78E-09	-6.37E-10	-7.02E-09	-1.75E-08	-3.36E-09	0.093477	0.023244	-0.03674	-0.04988	-0.01402	0.009921	0.044839	-0.05152	0.020565	0.0296	0.007007	0.003004	0.066073	0.048206	0.009751	0.030914	-0.00443	0.004366	0.05682	0.015985
0.005893	6.96E-10	-9.24E-09	-1.07E-09	-7.36E-08	-1.23E-08	1.75E-08	0.07132	0.019826	-0.0319	0.119337	0.003407	-0.00824	0.059095	-0.05085	0.02114	-0.04241	-0.00433	-0.0012	0.062263	0.047129	0.009518	0.021721	-0.00372	-0.00034	0.056522	0.007972
0.00884	-3.59E-11	2.16E-09	-4.38E-10	-7.94E-09	1.23E-08	1.35E-09	0.064265	0.016366	-0.02758	0.142602	0.00155	-0.00803	0.063276	-0.04717	0.020285	-0.0775	-0.00274	0.005288	0.058803	0.044209	0.008787	0.069241	0.001789	0.005463	0.05424	0.021079
0.011787	-4.9E-10	6.55E-09	4.38E-09	2.53E-08	2.23E-08	2.42E-08	0.055892	0.013551	-0.02382	0.169934	0.007648	-0.01269	0.064991	-0.04335	0.019305	-0.09026	-0.00732	0.006811	0.055419	0.041132	0.008038	0.084596	0.006064	0.006684	0.051579	0.026211
0.014733	-1.1E-09	9.42E-09	7.02E-09	5.02E-08	2.46E-08	0.000000033	0.047957	0.01067	-0.01988	0.19863	0.01593	-0.01854	0.065384	-0.03896	0.018075	-0.1005	-0.01412	0.008714	0.051813	0.037734	0.007235	0.101829	0.011722	0.008049	0.048587	0.032632
0.01768	-1.06E-09	9.14E-09	6.66E-09	5.72E-08	1.23E-08	2.59E-08	0.040596	0.008052	-0.01595	0.232398	0.027678	-0.02645	0.064474	-0.03426	0.016605	-0.1118	-0.02408	0.011565	0.048208	0.034114	0.006391	0.122016	0.019813	0.009748	0.045473	0.040254
0.020627	-3.87E-10	5.86E-09	3.92E-09	4.59E-08	-1.02E-08	7.68E-09	0.034406	0.006168	-0.01264	0.266328	0.04227	-0.03597	0.061626	-0.02973	0.015017	-0.12188	-0.03665	0.015159	0.044659	0.030469	0.005553	0.142583	0.029932	0.011582	0.042155	0.048243
0.023573	6.45E-10	1.41E-09	2.27E-10	2.56E-08	-0.000000035	-1.43E-08	0.029839	0.005238	-0.01036	0.295255	0.058575	-0.04639	0.056193	-0.02559	0.013342	-0.12838	-0.05103	0.019225	0.041166	0.026846	0.004735	0.160833	0.041281	0.013338	0.038489	0.055722
0.02652	1.8E-09	-2.22E-09	-3.72E-09	5.43E-09	-0.000000054	-0.000000038	0.02693	0.005381	-0.00934	0.316846	0.075728	-0.05727	0.048067	-0.02205	0.011672	-0.13069	-0.06665	0.023637	0.037628	0.023342	0.003964	0.175319	0.053192	0.014912	0.034383	0.062146
0.029467	2.63E-09	-4.03E-09	-6.48E-09	-9.5E-09	-6.14E-08	-5.52E-08	0.025969	0.006406	-0.00959	0.331649	0.092317	-0.06804	0.03684	-0.019	0.009989	-0.12994	-0.08228	0.028106	0.034263	0.019964	0.003242	0.186044	0.064808	0.016256	0.029937	0.067353
0.032413	2.86E-09	-1.32E-09	-6.92E-09	-1.54E-10	-5.63E-08	-6.29E-08	0.02667	0.008032	-0.01068	0.339923	0.108061	-0.07859	0.022661	-0.01601	0.008125	-0.12635	-0.0978	0.032612	0.030868	0.01644	0.002511	0.193013	0.075845	0.017378	0.025102	0.071327
0.03536	2.31E-09	8.35E-09	-6.67E-09	4.81E-08	-0.000000042	-7.68E-08	0.029434	0.009579	-0.012	0.343806	0.121524	-0.08832	0.00519	-0.01235	0.006027	-0.12154	-0.11191	0.036839	0.027708	0.012684	0.001805	0.197029	0.085685	0.018273	0.02002	0.074173
0.038307	2.34E-10	1.99E-08	-4.51E-09	0.000000108	-0.000000022	-8.29E-08	0.032789	0.00644	-0.0074	0.346256	0.128519	-0.09517	-0.01467	-0.00203	0.002209	-0.11662	-0.12135	0.039937	0.024543	0.006443	0.000905	0.199131	0.092956	0.018838	0.014747	0.076196
0.041253	-1.2E-09	2.16E-08	-7.37E-10	0.000000105	3.31E-09	-5.97E-08	0.020739	-0.00251	0.006318	0.349208	0.129326	-0.09913	-0.02371	0.014265	-0.00359	-0.11252	-0.12576	0.04164	0.016926	-0.00302	-0.00041	0.200124	0.097386	0.019055	0.008754	0.07766
0.0442	-1.9E-09	1.93E-08	1.35E-09	8.19E-08	4.34E-08	-3.67E-08	0.023158	0.002888	0.001533	0.344223	0.139201	-0.10775	-0.03985	0.014149	-0.00423	-0.10643	-0.13732	0.045155	0.010495	-0.00508	-0.00054	0.197983	0.104017	0.019473	0.00295	0.077867
0.047147	8.42E-10	6.65E-09	-1.25E-09	-8.07E-09	9.66E-08	-2.08E-08	-0.00755	0.006429	-0.00196	0.346074	0.144478	-0.11486	-0.01351	0.002739	-0.00062	-0.10588	-0.14414	0.047565	-0.00047	-0.00135	3.41E-06	0.197843	0.108735	0.019784	-0.00025	0.078277
0.050093	6.52E-10	5.8E-09	-4.61E-10	-1.59E-08	0.000000106	-1.03E-08	-0.01868	0.008004	-0.00373	0.342588	0.144627	-0.11881	-0.00099	-0.00281	0.00053	-0.1025	-0.14718	0.048764	-0.00361	0.000141	-1.13E-05	0.194876	0.110779	0.019719	-0.00054	0.077694
0.05304	2.5E-10	5.69E-09	2.15E-10	-1.05E-08	0.000000103	-2.14E-09	-0.02505	0.008633	-0.00447	0.336628	0.143199	-0.12165	0.006714	-0.00593	0.001172	-0.09813	-0.14907	0.049565	-0.0055	0.000965	-2.86E-05	0.190399	0.111729	0.019517	-0.00073	0.076516
0.055987	-1.34E-10	5.54E-09	8.67E-10	7.46E-10	8.61E-08	4.94E-09	-0.02791	0.008573	-0.00437	0.328233	0.140469	-0.12336	0.010768	-0.00714	0.001411	-0.09261	-0.14991	0.049978	-0.00644	0.001262	-4.33E-05	0.184681	0.111683	0.019197	-0.00082	0.074897
0.058933	-4.39E-10	5.11E-09	1.34E-09	1.34E-08	6.03E-08	1.03E-08	-0.02833	0.008094	-0.00374	0.317938	0.136677	-0.12399	0.01222	-0.00702	0.001362	-0.08634	-0.1497	0.050009	-0.00671	0.001196	-5.11E-05	0.178033	0.110742	0.018774	-0.00085	0.072924
0.06188	-6.35E-10	4.16E-09	1.52E-09	2.26E-08	3.26E-08	1.39E-08	-0.02718	0.007339	-0.00276	0.306022	0.131853	-0.12346	0.011952	-0.006	0.001114	-0.07949	-0.14831	0.049615	-0.00654	0.000886	-5.01E-05	0.170676	0.108907	0.018249	-0.00083	0.070672
0.064827	-8.37E-10	3.99E-09	1.95E-09	3.35E-08	3.33E-09	1.64E-08	-0.02493	0.006425	-0.0016	0.293043	0.126191	-0.12183	0.010484	-0.00439	0.000731	-0.07236	-0.14579	0.048824	-0.00604	0.000422	-4.00E-05	0.162902	0.1063	0.017639	-0.00077	0.068225
0.067773	-9.33E-10	3.25E-09	1.93E-09	3.68E-08	-1.65E-08	1.68E-08	-0.02592	0.004828	0.000611	0.280046	0.119527	-0.11906	0.012189	-0.00279	0.000338	-0.06546	-0.14192	0.047583	-0.00649	-0.0001	-2.75E-05	0.155257	0.102962	0.016959	-0.00087	0.065802
0.07072	-8.95E-10	2.3E-09	1.73E-09	3.48E-08	-2.56E-08	1.65E-08	-0.02575	0.003392	0.002538	0.266346	0.112617	-0.11552	0.012776	-0.00109	-8.50E-05	-0.05858	-0.13731	0.046073	-0.00663	-0.00062	-4.42E-06	0.147377	0.099138	0.016224	-0.00094	0.063241
0.073667	-8.22E-10	1.7E-09	1.53E-09	0.000000031	-2.75E-08	1.55E-08	-0.02486	0.002197	0.004012	0.252261	0.106005	-0.11162	0.012603	0.000432	-0.00048	-0.05169	-0.13253	0.044485	-0.00651	-0.00106	2.03E-05	0.139495	0.095182	0.015485	-0.00095	0.060677
0.076613	-7.18E-10	1.33E-09	1.32E-09	0.000000026	-2.36E-08	1.38E-08	-0.02367	0.001198	0.005109	0.23823	0.09975	-0.10749	0.012097	0.001709	-0.00082	-0.04512	-0.12763	0.042845	-0.00626	-0.00141	4.43E-05	0.131737	0.091174	0.014752	-0.00093	0.058125
0.07956	-5.96E-10	1.15E-09	1.11E-09	2.05E-08	-0.000000016	1.18E-08	-0.0224	0.000363	0.0059	0.224496	0.093959	-0.10326	0.011439	0.002749	-0.0011	-0.03888	-0.12277	0.041207	-0.00594	-0.00168	6.68E-05	0.124218	0.087228	0.01404	-0.0009	0.055636
0.082507	-4.68E-10	1.11E-09	8.98E-10	1.53E-08	-6.52E-09	9.63E-09	-0.02116	-0.00033	0.006424	0.211218	0.088672	-0.09906	0.010759	0.003547	-0.00132	-0.03301	-0.11807	0.039626	-0.00561	-0.00186	8.66E-05	0.117045	0.083451	0.013365	-0.00086	0.053273
0.085453	-3.46E-10	1.15E-09	7.12E-10	1.07E-08	3.07E-09	7.46E-09	-0.0201	-0.00103	0.006923	0.198715	0.083477	-0.09469	0.010252	0.004266	-0.00151	-0.02775	-0.11315	0.03797	-0.00528	-0.00201	0.000106	0.110324	0.079665	0.012704	-0.00081	0.051033
0.0884	-2.35E-10	1.22E-09	5.49E-10	6.92E-09	1.17E-08	5.42E-09	-0.01921	-0.0017	0.00733	0.187132	0.078558	-0.09037	0.009882	0.00485	-0.00166	-0.02313	-0.10828	0.03634	-0.00498	-0.0021	0.000122	0.104131	0.076039	0.012081	-0.00077	0.048967
0.091347	-1.39E-10	1.3E-09	4.13E-10	3.96E-09	1.86E-08	3.59E-09	-0.01861	-0.00243	0.007813	0.177016	0.073613	-0.08601	0.009798	0.0054	-0.00179	-0.01957	-0.10317	0.034637	-0.00472	-0.00218	0.000137	0.098667	0.072461	0.011482	-0.00073	0.047094
0.094293	-5.89E-11	1.35E-09	3E-10	1.78E-09	2.35E-08	0.000000002	-0.0182	-0.00311	0.008207	0.168472	0.069051	-0.08198	0.00983	0.005814	-0.00187	-0.017	-0.0983	0.033022	-0.00448	-0.0022	0.000147	0.093956	0.069186	0.01094	-0.0007	0.045448
0.09724	6.26E-12	1.36E-09	2.07E-10	2.65E-10	2.64E-08	6.66E-10	-0.01795	-0.00366	0.008413	0.161591	0.065069	-0.0785	0.00989	0.006026	-0.00187	-0.01541	-0.09392	0.031582	-0.00425	-0.00215	0.000151	0.090017	0.066353	0.010473	-0.00066	0.044046
0.100187	5.72E-11	1.33E-09	1.32E-10	-7.03E-10	2.74E-08	-4.22E-10	-0.0178	-0.00404	0.008391	0.156463	0.061734	-0.0757	0.009939	0.006015	-0.0018	-0.01482	-0.09016	0.030358	-0.00401	-0.00202	0.000147	0.086867	0.06403	0.01009	-0.00063	0.042896
0.103133	9.54E-11	1.26E-09	7.13E-11	-1.25E-09	2.67E-08	-1.28E-09	-0.01775	-0.00422	0.008118	0.152953	0.059153	-0.07366	0.009914	0.005783	-0.00164	-0.01501	-0.08717	0.029401	-0.00377	-0.00181	0.000135	0.084459	0.062283	0.009799	-0.00059	0.042006
0.10608	1.22E-10	1.16E-09	2.38E-11	-1.51E-09	2.47E-08	-1.92E-09	-0.01771	-0.00416	0.007568	0.150614	0.057361	-0.07237	0.009753	0.005329	-0.00141	-0.01557	-0.08506	0.028741	-0.00351	-0.00153	0.000114	0.082606	0.061121	0.009601	-0.00055	0.041357
0.109027	1.4E-10	1.03E-09	-1.03E-11	-1.53E-09	2.16E-08	-2.37E-09	-0.01783	-0.00399	0.00692	0.14985	0.056004	-0.07166	0.009658	0.004751	-0.00113	-0.01687	-0.08345	0.028264	-0.00328	-0.00121	8.67E-05	0.081509	0.060407	0.009478	-0.00052	0.040985
0.111973	1.5E-10	8.87E-10	-3.41E-11	-1.4E-09	1.78E-08	-2.67E-09	-0.01802	-0.00368	0.006152	0.15004	0.05507	-0.07142	0.009545	0.00406	-0.00081	-0.0184	-0.08235	0.027964	-0.00308	-0.00086	5.44E-05	0.080898	0.060073	0.009419	-0.00049	0.040834
0.11492	1.55E-10	7.43E-10	-4.8E-11	-1.14E-09	1.36E-08	-2.83E-09	-0.01844	-0.00329	0.005392	0.151771	0.054311	-0.07156	0.009608	0.003306	-0.00046	-0.02073	-0.08148	0.027753	-0.00293	-0.0005	1.87E-05	0.081025	0.060039	0.009412	-0.00046	0.040941
0.117867	1.56E-10	6.06E-10	-5.56E-11	-8.05E-10	9.16E-09	-2.91E-09	-0.019	-0.0028	0.004595	0.154371	0.05388	-0.07208	0.009722	0.002494	-0.00011	-0.02329	-0.08099	0.027671	-0.00283	-0.00013	-1.93E-05	0.081592	0.060297	0.009454	-0.00045	0.041237
0.120813	1.55E-10	4.84E-10	-5.98E-11	-4.35E-10	4.85E-09	-2.92E-09	-0.01964	-0.00214	0.003696	0.157548	0.053881	-0.07301	0.009815	0.001592	0.000265	-0.02588	-0.08098	0.02774	-0.00278	0.00026	-5.94E-05	0.082447	0.060846	0.009544	-0.00044	0.04168
0.12376	1.54E-10	3.84E-10	-6.37E-11	-4.37E-11	8.61E-10	-2.92E-09	-0.02037	-0.00128	0.002664	0.161349	0.054378	-0.0744	0.00989	0.000568	0.000662	-0.02857	-0.08149	0.027979	-0.00277	0.000669	-0.0001	0.083598	0.061712	0.009688	-0.00043	0.042262
0.126707	1.54E-10	3.08E-10	-6.99E-11	3.08E-10	-2.58E-09	-2.91E-09	-0.02105	-0.00018	0.001453	0.165218	0.055438	-0.07621	0.009834	-0.00058	0.001078	-0.03092	-0.0826	0.028396	-0.0028	0.001096	-0.00015	0.084809	0.062844	0.009877	-0.00043	0.042929
0.129653	1.55E-10	2.6E-10	-7.99E-11	6.13E-10	-5.3E-09	-2.93E-09	-0.02175	0.001143	0.000106	0.169328	0.056974	-0.0784	0.009717	-0.00185	0.001505	-0.03311	-0.08419	0.028962	-0.00287	0.001535	-0.00019	0.08616	0.064212	0.01011	-0.00043	0.04369
0.1326	1.56E-10	2.41E-10	-9.26E-11	8.49E-10	-7.13E-09	-2.98E-09	-0.02246	0.002597	-0.00126	0.173418	0.05883	-0.08079	0.009572	-0.00313	0.001907	-0.03495	-0.08611	0.02962	-0.00299	0.00195	-0.00023	0.087582	0.065706	0.010371	-0.00045	0.044527
0.135547	1.57E-10	2.45E-10	-1.06E-10	9.82E-10	-7.99E-09	-3.04E-09	-0.02312	0.004097	-0.00254	0.177057	0.060859	-0.08319	0.009377	-0.00432	0.002249	-0.03611	-0.08822	0.030307	-0.00316	0.00231	-0.00026	0.088928	0.067193	0.010638	-0.00047	0.045407
0.138493	1.58E-10	2.73E-10	-1.17E-10	1.03E-09	-7.83E-09	-3.11E-09	-0.02374	0.005594	-0.00369	0.18034	0.062955	-0.08553	0.009163	-0.0054	0.00252	-0.03672	-0.09039	0.030987	-0.00338	0.002602	-0.00029	0.090253	0.068628	0.010903	-0.00051	0.046335
0.14144	1.57E-10	3.23E-10	-1.27E-10	1.03E-09	-6.71E-09	-3.2E-09	-0.02437	0.007033	-0.00466	0.183213	0.065081	-0.08778	0.00897	-0.00631	0.002712	-0.03677	-0.09261	0.031655	-0.00364	0.002819	-0.0003	0.091552	0.070004	0.011166	-0.00056	0.047305
0.144387	1.55E-10	3.84E-10	-1.34E-10	9.6E-10	-4.74E-09	-3.29E-09	-0.02479	0.008409	-0.00549	0.185067	0.067282	-0.08987	0.008626	-0.00706	0.002821	-0.03576	-0.09494	0.032313	-0.0039	0.002957	-0.00031	0.092561	0.071262	0.011415	-0.00061	0.048266
0.147333	1.53E-10	4.6E-10	-1.44E-10	9.01E-10	-2.13E-09	-3.42E-09	-0.02511	0.009794	-0.00626	0.186521	0.06967	-0.09205	0.008221	-0.00775	0.002885	-0.03425	-0.09749	0.033031	-0.00418	0.003053	-0.00031	0.093515	0.072568	0.011681	-0.00067	0.049258
0.15028	1.51E-10	5.35E-10	-1.56E-10	8.33E-10	8.37E-10	-3.55E-09	-0.02506	0.01116	-0.00701	0.186967	0.072224	-0.09419	0.007545	-0.00836	0.002897	-0.03173	-0.10029	0.033794	-0.00439	0.0031	-0.00031	0.094164	0.073844	0.011951	-0.00073	0.050235
0.153227	1.5E-10	6.05E-10	-1.72E-10	7.97E-10	3.85E-09	-3.71E-09	-0.0247	0.012603	-0.00784	0.187016	0.075054	-0.09653	0.006653	-0.00901	0.002895	-0.02875	-0.10346	0.034679	-0.00455	0.003141	-0.0003	0.094732	0.075266	0.012256	-0.00077	0.051239
0.156173	1.48E-10	6.58E-10	-1.9E-10	7.75E-10	6.61E-09	-3.83E-09	-0.02386	0.01398	-0.00867	0.186444	0.077938	-0.09886	0.005453	-0.00958	0.002858	-0.02514	-0.1068	0.035612	-0.00459	0.003151	-0.00029	0.095147	0.076713	0.012575	-0.00079	0.052255
0.15912	1.46E-10	6.88E-10	-2.08E-10	7.6E-10	8.88E-09	-3.9E-09	-0.0225	0.015282	-0.00951	0.185594	0.080828	-0.10121	0.003916	-0.0101	0.002793	-0.0212	-0.11026	0.036597	-0.00451	0.00314	-0.00027	0.095533	0.078227	0.012916	-0.00078	0.0533
0.162067	1.41E-10	6.91E-10	-2.23E-10	7.56E-10	1.05E-08	-3.88E-09	-0.02067	0.016444	-0.01032	0.184778	0.083602	-0.10353	0.00209	-0.01053	0.002703	-0.01722	-0.11373	0.03761	-0.00429	0.003111	-0.00025	0.096021	0.07981	0.013277	-0.00074	0.054393
0.165013	1.33E-10	6.69E-10	-2.31E-10	7.67E-10	1.14E-08	-3.74E-09	-0.01818	0.017306	-0.01101	0.18386	0.086035	-0.10561	-0.00014	-0.01075	0.002568	-0.01311	-0.11697	0.038562	-0.0039	0.003037	-0.00023	0.096563	0.081327	0.013634	-0.00066	0.055514
0.16796	1.21E-10	6.29E-10	-2.32E-10	8.21E-10	1.17E-08	-3.52E-09	-0.01519	0.018045	-0.01171	0.183235	0.088329	-0.1077	-0.00267	-0.01092	0.002436	-0.0092	-0.12018	0.039544	-0.00338	0.002976	-0.0002	0.097289	0.082945	0.014018	-0.00056	0.056688
0.170907	1.06E-10	5.75E-10	-2.27E-10	9.15E-10	1.14E-08	-3.22E-09	-0.01152	0.01855	-0.01236	0.182387	0.090303	-0.10955	-0.00558	-0.01097	0.002308	-0.00515	-0.12319	0.040478	-0.0027	0.002923	-0.00018	0.098005	0.084509	0.014401	-0.00043	0.057869
0.173853	8.9E-11	5.07E-10	-2.18E-10	1.01E-09	1.05E-08	-2.88E-09	-0.00713	0.018914	-0.01306	0.181124	0.091997	-0.11115	-0.00886	-0.01098	0.002211	-0.00089	-0.12601	0.041374	-0.00185	0.002915	-0.00015	0.098615	0.086009	0.014786	-0.00029	0.059021
0.1768	7.02E-11	4.21E-10	-2.08E-10	1.04E-09	9.05E-09	-2.53E-09	-0.00192	0.019205	-0.01387	0.179104	0.09339	-0.11244	-0.01254	-0.01103	0.002166	0.003729	-0.1286	0.04222	-0.00085	0.002978	-0.00013	0.098956	0.087383	0.015164	-0.00015	0.060087
0.179747	5.14E-11	3.26E-10	-2E-10	9.96E-10	7.43E-09	-2.18E-09	0.004266	0.01927	-0.01469	0.176234	0.094299	-0.11322	-0.0167	-0.011	0.002155	0.008751	-0.13076	0.042952	0.000335	0.003089	-0.00011	0.098945	0.088511	0.015515	4.50E-06	0.061014
0.182693	3.4E-11	2.37E-10	-1.88E-10	9.21E-10	5.96E-09	-1.84E-09	0.011475	0.019062	-0.01551	0.172428	0.094606	-0.11335	-0.02137	-0.01088	0.002173	0.014209	-0.13235	0.043524	0.001708	0.003241	-9.11E-05	0.098596	0.089321	0.015824	0.000161	0.061824
0.18564	1.87E-11	1.54E-10	-1.75E-10	7.87E-10	4.66E-09	-1.54E-09	0.019545	0.018643	-0.01633	0.167765	0.094278	-0.11282	-0.02642	-0.0107	0.002227	0.019869	-0.13326	0.04391	0.003234	0.003442	-7.28E-05	0.097924	0.089776	0.016081	0.000323	0.062493
0.188587	5.5E-12	7.03E-11	-1.63E-10	5.16E-10	3.63E-09	-1.3E-09	0.028576	0.01765	-0.01695	0.161995	0.092971	-0.11122	-0.03196	-0.01022	0.00227	0.025845	-0.13308	0.043964	0.004941	0.003618	-5.40E-05	0.096753	0.089609	0.016235	0.000495	0.06292
0.191533	-4.13E-12	6.53E-13	-1.54E-10	2.07E-10	2.99E-09	-1.13E-09	0.038192	0.016307	-0.01744	0.155363	0.090984	-0.10887	-0.03778	-0.00954	0.002315	0.031935	-0.13212	0.043802	0.006763	0.003784	-3.56E-05	0.095153	0.088999	0.016317	0.000674	0.063128
0.19448	-1.12E-11	-5.5E-11	-1.46E-10	-1.11E-10	2.69E-09	-1.01E-09	0.048153	0.014411	-0.01765	0.147724	0.088202	-0.10562	-0.04375	-0.00853	0.002336	0.038279	-0.13023	0.043368	0.008663	0.003887	-1.69E-05	0.093058	0.087844	0.016303	0.000857	0.063108
0.197427	-1.58E-11	-9.42E-11	-1.39E-10	-3.87E-10	2.63E-09	-9.43E-10	0.057689	0.011965	-0.01748	0.139397	0.084761	-0.10164	-0.04944	-0.00713	0.00231	0.044617	-0.12753	0.042708	0.010514	0.003886	1.13E-06	0.090571	0.086229	0.016206	0.001031	0.062883
0.200373	-1.86E-11	-1.2E-10	-1.32E-10	-6.19E-10	2.71E-09	-9.11E-10	0.06598	0.008792	-0.01672	0.13039	0.080695	-0.09695	-0.05438	-0.00517	0.002202	0.050963	-0.12405	0.041834	0.012188	0.003711	1.67E-05	0.087638	0.084158	0.016023	0.001183	0.06243
0.20332	-2.07E-11	-1.37E-10	-1.24E-10	-8.14E-10	2.87E-09	-8.96E-10	0.071731	0.004666	-0.01512	0.121273	0.075997	-0.09162	-0.05779	-0.00247	0.001971	0.056885	-0.11974	0.040728	0.013483	0.00329	2.55E-05	0.084475	0.081655	0.01575	0.001292	0.061791
0.206267	-2.27E-11	-1.47E-10	-1.16E-10	-9.69E-10	3.05E-09	-8.78E-10	0.073978	-0.0007	-0.01251	0.112123	0.070621	-0.08561	-0.05909	0.001105	0.001607	0.062353	-0.11452	0.039367	0.014269	0.002604	2.15E-05	0.081071	0.07868	0.015373	0.001351	0.060949
0.209213	-2.46E-11	-1.52E-10	-1.04E-10	-1.07E-09	3.21E-09	-8.45E-10	0.072271	-0.00739	-0.0089	0.1034	0.064583	-0.07896	-0.058	0.005446	0.001196	0.067041	-0.10838	0.037734	0.014575	0.001842	2.35E-06	0.077613	0.075257	0.014888	0.001386	0.059945
0.21216	-2.24E-11	-1.57E-10	-9.07E-11	-1.14E-09	3.32E-09	-7.96E-10	0.065845	-0.01548	-0.00432	0.095475	0.057877	-0.07172	-0.05429	0.010251	0.000976	0.070601	-0.10123	0.035785	0.014742	0.001491	1.61E-06	0.074226	0.071353	0.014279	0.001549	0.058787
0.215107	-2.74E-11	-1.83E-10	-5.31E-11	-1.26E-09	3.36E-09	-5.67E-10	0.047342	-0.02419	0.001665	0.089293	0.051304	-0.06463	-0.04433	0.014847	0.00124	0.072241	-0.09366	0.033659	0.015057	0.002035	0.000187	0.071047	0.067204	0.013584	0.002294	0.057413
0.218053	-7.63E-11	-1.88E-10	3.81E-11	-1.12E-09	3.3E-09	3.5E-12	0.019725	-0.02842	0.006782	0.085138	0.047184	-0.05985	-0.0311	0.016797	0.002328	0.071389	-0.08781	0.031908	0.018578	0.003614	0.000902	0.068184	0.063644	0.012962	0.00468	0.05576
0.221	-1.82E-10	-6.24E-11	1.75E-10	-1.68E-10	3.31E-09	6.96E-10	0.015688	-0.01418	0.002551	0.079037	0.048894	-0.06032	-0.03291	0.009974	0.003894	0.070389	-0.08771	0.032139	0.03023	0.005056	0.002184	0.06499	0.062698	0.012954	0.009376	0.053747
0.223947	-9.39E-11	5.69E-11	4.3E-11	3.95E-10	3.65E-09	-1.64E-10	0.062823	-0.01653	0.00093	0.066563	0.041518	-0.05223	-0.05202	0.017052	-0.00026	0.074971	-0.07988	0.029967	0.036242	-0.00429	0.001652	0.060583	0.058048	0.012087	0.010565	0.051878
0.226893	-5.88E-11	-6.75E-11	1.15E-11	-7.5E-10	4.03E-09	-2.64E-11	0.082029	-0.01919	0.001005	0.057717	0.035011	-0.04495	-0.06084	0.01939	-0.0006	0.077683	-0.07241	0.02788	0.044026	-0.00531	0.001945	0.057433	0.053797	0.011255	0.01306	0.050547
0.22984	-8.01E-11	-7.85E-11	4.12E-11	-7.69E-10	3.93E-09	1.4E-10	0.096873	-0.01748	-0.00052	0.050406	0.030123	-0.0393	-0.06693	0.017812	-1.69E-05	0.07845	-0.06616	0.026142	0.051026	-0.00398	0.0024	0.054642	0.050102	0.01052	0.015449	0.049023
0.232787	-7.27E-11	-1.13E-10	1.88E-11	-7.14E-10	3.48E-09	-3.46E-11	0.106335	-0.01337	-0.00271	0.044308	0.025942	-0.03437	-0.06803	0.013879	0.000759	0.077689	-0.06026	0.024476	0.055381	-0.00176	0.002788	0.052111	0.04655	0.009797	0.017288	0.047304
0.235733	-5.55E-11	-1.65E-10	8.5E-12	-6.66E-10	3.1E-09	-3.82E-11	0.116722	-0.00946	-0.00483	0.038697	0.021218	-0.02892	-0.06942	0.0102	0.00148	0.07627	-0.05361	0.022517	0.060583	0.00051	0.003246	0.049674	0.042619	0.008965	0.019533	0.045439
0.23868	-3.25E-11	-2.11E-10	1.09E-11	-8.64E-10	3.34E-09	1.85E-10	0.130947	-0.00559	-0.00722	0.033117	0.015586	-0.02246	-0.07259	0.006521	0.002317	0.074775	-0.04587	0.020117	0.067847	0.003206	0.003858	0.047265	0.038126	0.007982	0.022526	0.043535
0.241627	-7.29E-13	-1.15E-10	-6.17E-12	-6.68E-10	4.26E-09	2E-10	0.148847	-0.00166	-0.00991	0.027466	0.009262	-0.01517	-0.07748	0.002832	0.003259	0.073355	-0.03729	0.017344	0.077156	0.00639	0.004621	0.044843	0.033188	0.006878	0.026239	0.041616
0.244573	4.48E-11	1.63E-10	-8.02E-11	1.12E-10	5.87E-09	-3.24E-10	0.168031	0.002491	-0.01283	0.021661	0.002624	-0.00737	-0.08271	-0.00104	0.004284	0.072057	-0.02827	0.014306	0.087366	0.010078	0.005468	0.042316	0.027961	0.005694	0.030299	0.039652
0.24752	5.84E-11	2.31E-10	-6.43E-11	-2.56E-10	7.19E-09	-8.39E-11	0.186226	0.0067	-0.01581	0.015518	-0.00394	0.00059	-0.08716	-0.00498	0.005307	0.071046	-0.01925	0.011139	0.09737	0.014068	0.006311	0.039524	0.022625	0.00448	0.034337	0.037582
0.250467	4.83E-11	1.05E-10	3.06E-11	-1.12E-09	7.34E-09	6.19E-10	0.202493	0.011302	-0.01899	0.009084	-0.00996	0.008231	-0.09056	-0.00931	0.006411	0.070225	-0.01073	0.008028	0.10661	0.018442	0.007126	0.036436	0.017432	0.003306	0.038131	0.035383
0.253413	2.99E-11	1.08E-10	1.3E-10	-5.91E-10	6.49E-09	8.68E-10	0.216416	0.016578	-0.02254	0.002512	-0.01529	0.015382	-0.09275	-0.01438	0.007699	0.069277	-0.00279	0.004997	0.114767	0.023278	0.007905	0.033018	0.012417	0.002192	0.041577	0.03298
0.25636	2.38E-11	2.81E-10	1.89E-10	1.13E-09	5.21E-09	5.15E-10	0.228086	0.02271	-0.02659	-0.00379	-0.01997	0.022022	-0.09384	-0.02042	0.009262	0.06756	0.004719	0.001961	0.121778	0.028622	0.008657	0.029333	0.007483	0.001127	0.044658	0.030303
0.259307	4.1E-11	2.8E-10	1.95E-10	1.59E-09	3.69E-09	1.67E-10	0.237666	0.029891	-0.03128	-0.00943	-0.02409	0.02817	-0.094	-0.02764	0.011191	0.064251	0.012081	-0.00121	0.127627	0.034516	0.009396	0.025412	0.002468	8.74E-05	0.04736	0.027254
0.262253	6.64E-11	-1.45E-10	1.87E-10	-7.26E-10	1.98E-09	4.65E-10	0.244726	0.038175	-0.0366	-0.01416	-0.0276	0.033702	-0.0931	-0.03613	0.013523	0.058444	0.019429	-0.0046	0.132114	0.040867	0.010113	0.021152	-0.00274	-0.00093	0.049626	0.02367
0.2652	7.57E-11	-4.49E-10	1.85E-10	-2.42E-09	4.71E-10	7.09E-10	0.248722	0.047662	-0.04255	-0.01806	-0.03026	0.038243	-0.09109	-0.04584	0.016248	0.049161	0.02665	-0.0081	0.134981	0.047493	0.010787	0.016287	-0.00803	-0.00187	0.051325	0.019329
0.268147	1.22E-10	-4.24E-10	-8.07E-12	-2.61E-09	-6.04E-10	-6.39E-10	0.246449	0.064904	-0.05211	-0.02192	-0.02726	0.036694	-0.08681	-0.06129	0.020064	0.035749	0.028796	-0.01045	0.135082	0.055399	0.011441	0.010053	-0.01182	-0.00255	0.052136	0.013889
0.271093	8.91E-11	-3.34E-10	2.41E-11	-1.71E-09	-8.14E-10	-5.57E-10	0.210398	0.131425	-0.08552	0.070746	0.034707	-0.04037	-0.06917	-0.1177	0.034521	-0.05456	-0.02316	0.000403	0.125608	0.080007	0.013708	0.022408	0.004568	-0.00125	0.049938	0.009269
0.27404	-1.59E-11	-7.98E-11	8.57E-11	-5.8E-10	-1.44E-09	-8.33E-11	0.222606	0.134397	-0.08976	0.03215	0.025048	-0.02975	-0.07159	-0.12269	0.037028	-0.04471	-0.01601	0.003064	0.129573	0.08495	0.014272	0.006785	0.004863	0.000172	0.051524	0.000104
0.276987	1.41E-11	-3.91E-11	3.56E-11	-7.92E-10	3.56E-10	-2.83E-10	0.24006	0.125759	-0.08877	0.005788	0.013415	-0.01419	-0.07728	-0.11768	0.036642	-0.0219	-0.007	0.001559	0.136684	0.085552	0.014429	0.001562	0.00207	8.23E-05	0.054126	-0.00012
0.279933	1.41E-11	-1.38E-11	2.65E-11	-1.13E-09	1.56E-09	-2.53E-12	0.254689	0.118515	-0.08866	-0.01318	0.005028	-0.00272	-0.08194	-0.114	0.03637	-0.00502	-0.00054	0.000256	0.142884	0.086312	0.014566	-0.00262	-0.00011	-1.38E-07	0.056472	-0.00049
0.28288	6.26E-12	4.12E-11	2.2E-11	-1.23E-09	2.75E-09	2.54E-10	0.265767	0.11305	-0.0894	-0.02488	-0.00018	0.004568	-0.08519	-0.1119	0.036343	0.006265	0.003249	-0.00063	0.147696	0.087237	0.014676	-0.00532	-0.00145	-3.86E-05	0.058367	-0.00073
0.285827	-2.63E-12	8.28E-11	2.36E-11	-1.24E-09	3.66E-09	5.04E-10	0.273246	0.109105	-0.09076	-0.03096	-0.00292	0.008579	-0.08688	-0.11112	0.036544	0.013026	0.00505	-0.00115	0.151036	0.088188	0.014748	-0.00683	-0.00214	-4.94E-05	0.059775	-0.00087
0.288773	-1.04E-11	1.07E-10	2.8E-11	-1.13E-09	4.1E-09	6.83E-10	0.277562	0.106425	-0.09254	-0.03305	-0.0039	0.010195	-0.08714	-0.11142	0.036955	0.016358	0.005481	-0.0014	0.153024	0.089105	0.014789	-0.00747	-0.00238	-4.54E-05	0.060728	-0.00093
0.29172	-1.58E-11	1.15E-10	3.2E-11	-9.3E-10	4.08E-09	7.66E-10	0.279336	0.104698	-0.09457	-0.03259	-0.00372	0.010212	-0.08627	-0.11249	0.037531	0.017284	0.005073	-0.00145	0.153875	0.089937	0.014804	-0.00752	-0.00233	-3.51E-05	0.061288	-0.00094
0.294667	-1.81E-11	1.07E-10	3.38E-11	-6.98E-10	3.7E-09	7.67E-10	0.278843	0.103521	-0.09659	-0.0306	-0.0029	0.009299	-0.08429	-0.11397	0.038187	0.016631	0.004268	-0.00138	0.153698	0.090572	0.014786	-0.00721	-0.00212	-2.37E-05	0.061503	-0.0009
0.297613	-1.78E-11	8.89E-11	3.32E-11	-4.86E-10	3.15E-09	7.16E-10	0.276681	0.102486	-0.09838	-0.02795	-0.00185	0.007996	-0.08157	-0.11545	0.038815	0.015141	0.003383	-0.00127	0.152718	0.090904	0.014733	-0.00673	-0.00187	-1.36E-05	0.061434	-0.00085
0.30056	-1.61E-11	6.61E-11	3.08E-11	-3.26E-10	2.57E-09	6.43E-10	0.273217	0.101298	-0.09977	-0.02518	-0.00086	0.006674	-0.07828	-0.11662	0.039324	0.013332	0.002618	-0.00115	0.151107	0.09085	0.014638	-0.00619	-0.00163	-5.20E-06	0.061138	-0.0008
0.303506	-1.35E-11	4.27E-11	2.74E-11	-2.33E-10	2.08E-09	5.7E-10	0.268569	0.099855	-0.10065	-0.0226	-4.00E-05	0.005508	-0.07443	-0.11737	0.039681	0.011532	0.002043	-0.00105	0.148935	0.090405	0.014502	-0.00568	-0.00143	1.73E-06	0.06066	-0.00074
0.306453	-1.06E-11	2.17E-11	2.32E-11	-2.14E-10	1.71E-09	5.08E-10	0.263299	0.09808	-0.10102	-0.02025	0.000535	0.004587	-0.07044	-0.11757	0.039849	0.009811	0.001714	-0.001	0.146413	0.089584	0.014331	-0.0052	-0.00131	8.76E-06	0.06004	-0.00069
0.3094	-7.79E-12	4.91E-12	1.88E-11	-2.36E-10	1.48E-09	4.59E-10	0.257434	0.096198	-0.10102	-0.0182	0.00092	0.00386	-0.06625	-0.11744	0.03989	0.008264	0.001546	-0.00097	0.143581	0.088518	0.01414	-0.00477	-0.00122	1.63E-05	0.059318	-0.00065
0.312346	-5.3E-12	-7.65E-12	1.46E-11	-2.97E-10	1.37E-09	4.23E-10	0.251139	0.09434	-0.10074	-0.01654	0.001141	0.003296	-0.06191	-0.11709	0.039847	0.006967	0.001477	-0.00096	0.140516	0.087312	0.013942	-0.00442	-0.00115	2.30E-05	0.05853	-0.00061
0.315293	-3.06E-12	-1.6E-11	1.05E-11	-3.78E-10	1.35E-09	3.95E-10	0.244566	0.092505	-0.10021	-0.01517	0.001216	0.002882	-0.05755	-0.11654	0.039718	0.00588	0.0015	-0.00096	0.137277	0.085994	0.013739	-0.0041	-0.00111	2.95E-05	0.05769	-0.00057
0.31824	-1.19E-12	-2.09E-11	6.88E-12	-4.66E-10	1.39E-09	3.74E-10	0.237723	0.090802	-0.09952	-0.01399	0.001209	0.002545	-0.05314	-0.11589	0.039546	0.004914	0.001574	-0.00096	0.133878	0.084645	0.013539	-0.00381	-0.00108	3.59E-05	0.056812	-0.00053
0.321186	3.29E-13	-2.33E-11	3.92E-12	-5.5E-10	1.46E-09	3.57E-10	0.230772	0.089168	-0.09865	-0.01297	0.00112	0.002295	-0.04881	-0.11512	0.039316	0.004054	0.001708	-0.00098	0.13039	0.083262	0.01334	-0.00352	-0.00106	4.26E-05	0.05591	-0.00049
0.324133	1.52E-12	-2.41E-11	1.65E-12	-6.24E-10	1.53E-09	3.41E-10	0.223883	0.087637	-0.09768	-0.01207	0.000971	0.002118	-0.04461	-0.11426	0.039048	0.003267	0.001893	-0.00099	0.126898	0.081895	0.013148	-0.00323	-0.00106	5.00E-05	0.055015	-0.00044
0.32708	2.39E-12	-2.39E-11	1.16E-13	-6.83E-10	1.59E-09	3.27E-10	0.217213	0.086284	-0.09671	-0.01126	0.000804	0.001972	-0.04062	-0.11344	0.038784	0.002514	0.002098	-0.00101	0.123492	0.080627	0.012973	-0.00295	-0.00106	5.76E-05	0.054162	-0.0004
0.330026	2.93E-12	-2.3E-11	-7.17E-13	-7.26E-10	1.63E-09	3.13E-10	0.2111	0.08499	-0.09573	-0.01058	0.000585	0.001908	-0.03706	-0.11257	0.038495	0.001852	0.002347	-0.00105	0.120318	0.079438	0.012814	-0.00267	-0.00108	6.62E-05	0.053386	-0.00036
0.332973	3.12E-12	-2.18E-11	-8.55E-13	-7.52E-10	1.64E-09	3.02E-10	0.205629	0.083884	-0.09487	-0.00999	0.000373	0.001856	-0.03392	-0.1118	0.038245	0.001228	0.002591	-0.00108	0.117431	0.078432	0.012683	-0.00239	-0.0011	7.48E-05	0.052718	-0.00031
0.33592	2.95E-12	-1.99E-11	-3.47E-13	-7.61E-10	1.65E-09	2.93E-10	0.201065	0.082846	-0.09412	-0.00952	0.000137	0.001861	-0.03141	-0.11106	0.038003	0.000711	0.002841	-0.00111	0.114942	0.077581	0.012579	-0.00212	-0.00112	8.38E-05	0.052181	-0.00027
0.338866	2.39E-12	-1.74E-11	7.91E-13	-7.56E-10	1.64E-09	2.87E-10	0.197397	0.081918	-0.09353	-0.00923	-0.0001	0.001908	-0.02947	-0.11039	0.037797	0.000298	0.003078	-0.00114	0.112858	0.076922	0.012505	-0.00187	-0.00115	9.26E-05	0.051785	-0.00023
0.341813	1.46E-12	-1.4E-11	2.54E-12	-7.37E-10	1.64E-09	2.86E-10	0.194294	0.0811	-0.09305	-0.00903	-0.00031	0.001956	-0.02784	-0.10985	0.037632	-6.25E-05	0.003284	-0.00117	0.111045	0.076441	0.012456	-0.00165	-0.00118	0.000101	0.051505	-0.0002
0.34476	1.58E-13	-9.41E-12	4.84E-12	-7.06E-10	1.64E-09	2.9E-10	0.191938	0.080247	-0.09263	-0.00899	-0.00052	0.002049	-0.02671	-0.10927	0.037462	-0.0003	0.003471	-0.00119	0.109568	0.076076	0.012424	-0.00146	-0.0012	0.000108	0.051338	-0.00017
0.347706	-1.5E-12	-3.81E-12	7.7E-12	-6.63E-10	1.65E-09	3E-10	0.189864	0.079418	-0.09224	-0.00904	-0.00071	0.002141	-0.0257	-0.10875	0.037307	-0.00048	0.003627	-0.00121	0.108229	0.075814	0.012403	-0.00129	-0.00122	0.000114	0.051242	-0.00014
0.350653	-3.46E-12	2.79E-12	1.11E-11	-6.12E-10	1.68E-09	3.15E-10	0.188081	0.078587	-0.09188	-0.00918	-0.00085	0.002227	-0.02481	-0.10824	0.037158	-0.0006	0.003746	-0.00121	0.107025	0.075638	0.012391	-0.00114	-0.00123	0.000118	0.051207	-0.00012
0.3536	-5.67E-12	1.02E-11	1.48E-11	-5.52E-10	1.72E-09	3.34E-10	0.186582	0.077774	-0.09156	-0.00938	-0.00095	0.002285	-0.02402	-0.10779	0.037022	-0.00069	0.003816	-0.0012	0.105946	0.075551	0.012387	-0.00102	-0.00123	0.00012	0.051231	-0.0001
0.356546	-8.04E-12	1.81E-11	1.89E-11	-4.85E-10	1.76E-09	3.57E-10	0.185456	0.077021	-0.09135	-0.00965	-0.00098	0.002294	-0.02337	-0.10744	0.036917	-0.00073	0.003823	-0.00116	0.105029	0.07558	0.012397	-0.00092	-0.00119	0.000119	0.051323	-8.75E-05
0.359493	-1.05E-11	2.61E-11	2.32E-11	-4.13E-10	1.81E-09	3.8E-10	0.184806	0.07635	-0.09126	-0.00997	-0.00093	0.002239	-0.0229	-0.10722	0.036853	-0.00073	0.003754	-0.00109	0.104312	0.075741	0.012425	-0.00084	-0.00113	0.000114	0.051496	-7.58E-05
0.36244	-1.28E-11	3.39E-11	2.74E-11	-3.35E-10	1.85E-09	4.03E-10	0.184832	0.075775	-0.09137	-0.01041	-0.00082	0.00214	-0.02278	-0.10712	0.03684	-0.00066	0.003614	-0.00099	0.10388	0.076059	0.012476	-0.00078	-0.00104	0.000104	0.051767	-6.87E-05
0.365386	-1.49E-11	4.09E-11	3.14E-11	-2.55E-10	1.88E-09	4.23E-10	0.185183	0.075324	-0.09162	-0.01088	-0.00063	0.001961	-0.0227	-0.10719	0.036875	-0.00057	0.003399	-0.00085	0.103576	0.076493	0.012544	-0.00073	-0.00092	9.08E-05	0.052101	-6.31E-05
0.368333	-1.67E-11	4.71E-11	3.48E-11	-1.73E-10	1.88E-09	4.38E-10	0.186316	0.074973	-0.09209	-0.01145	-0.00036	0.001713	-0.02311	-0.10736	0.036957	-0.0004	0.003092	-0.00067	0.103583	0.077072	0.012637	-0.0007	-0.00077	7.24E-05	0.052523	-6.07E-05
0.37128	-1.8E-11	5.2E-11	3.77E-11	-9.26E-11	1.87E-09	4.46E-10	0.187683	0.074717	-0.09265	-0.01202	-1.65E-05	0.0014	-0.02356	-0.10763	0.037066	-0.00021	0.002723	-0.00047	0.103673	0.077707	0.012741	-0.00067	-0.00058	5.08E-05	0.052976	-5.87E-05
0.374226	-1.89E-11	5.57E-11	3.98E-11	-1.62E-11	1.84E-09	4.49E-10	0.189361	0.07459	-0.09335	-0.0126	0.00042	0.001001	-0.02414	-0.108	0.037207	-2.72E-05	0.002276	-0.00024	0.10386	0.078404	0.012857	-0.00064	-0.00037	2.55E-05	0.053451	-5.62E-05
0.377173	-1.94E-11	5.85E-11	4.13E-11	5.38E-11	1.8E-09	4.47E-10	0.19135	0.074592	-0.09418	-0.01319	0.00092	0.000549	-0.02488	-0.10847	0.037378	0.000176	0.001777	4.81E-06	0.104153	0.079148	0.012986	-0.00062	-0.00014	-1.78E-06	0.053944	-5.37E-05
0.38012	-1.95E-11	6.03E-11	4.23E-11	1.14E-10	1.76E-09	4.42E-10	0.193272	0.074777	-0.0951	-0.01368	0.001512	6.18E-06	-0.02543	-0.10908	0.037578	0.000306	0.00122	0.000271	0.104393	0.079895	0.013121	-0.00057	0.00011	-3.07E-05	0.054421	-4.75E-05
0.383066	-1.94E-11	6.21E-11	4.32E-11	1.64E-10	1.74E-09	4.38E-10	0.195789	0.075197	-0.09628	-0.0142	0.002202	-0.00062	-0.02635	-0.10987	0.037843	0.000449	0.000574	0.000563	0.104844	0.08075	0.013282	-0.00052	0.000386	-6.22E-05	0.054933	-4.05E-05
0.386013	-1.92E-11	6.41E-11	4.4E-11	2.04E-10	1.75E-09	4.37E-10	0.198582	0.075815	-0.09762	-0.0147	0.002953	-0.0013	-0.02738	-0.11079	0.038151	0.000581	-0.00011	0.000862	0.105393	0.081645	0.013458	-0.00048	0.00067	-9.37E-05	0.055459	-3.23E-05
0.38896	-1.9E-11	6.67E-11	4.51E-11	2.33E-10	1.8E-09	4.41E-10	0.201793	0.07658	-0.0991	-0.01521	0.003744	-0.002	-0.02866	-0.11178	0.038482	0.000733	-0.00084	0.001161	0.106109	0.082565	0.013646	-0.00044	0.000956	-0.00012	0.056006	-2.40E-05
0.391906	-1.89E-11	7.05E-11	4.65E-11	2.52E-10	1.89E-09	4.51E-10	0.205426	0.077456	-0.1007	-0.01575	0.004567	-0.00271	-0.03023	-0.11279	0.038823	0.000915	-0.00158	0.001456	0.107008	0.083489	0.013844	-0.00042	0.001241	-0.00015	0.056571	-1.67E-05
0.394853	-1.91E-11	7.54E-11	4.83E-11	2.63E-10	2.03E-09	4.69E-10	0.209261	0.078369	-0.1023	-0.01626	0.005403	-0.0034	-0.03197	-0.11373	0.039137	0.001106	-0.00234	0.001736	0.108024	0.084345	0.014037	-0.00042	0.001515	-0.00018	0.057132	-1.03E-05
0.3978	-1.93E-11	8.14E-11	5.05E-11	2.65E-10	2.21E-09	4.92E-10	0.213208	0.079266	-0.10384	-0.01678	0.00622	-0.00405	-0.03386	-0.11454	0.039405	0.00132	-0.00306	0.001989	0.109131	0.085098	0.014219	-0.00046	0.001766	-0.0002	0.057675	-6.21E-06
0.400746	-1.97E-11	8.81E-11	5.29E-11	2.61E-10	2.42E-09	5.19E-10	0.216902	0.080091	-0.10522	-0.0173	0.006966	-0.0046	-0.03563	-0.11517	0.039599	0.001538	-0.0037	0.002194	0.110203	0.08568	0.014376	-0.00053	0.001974	-0.00022	0.058172	-4.77E-06
0.403693	-2.02E-11	9.5E-11	5.53E-11	2.51E-10	2.65E-09	5.49E-10	0.220018	0.080827	-0.10636	-0.01774	0.00763	-0.00505	-0.03702	-0.1156	0.039704	0.001696	-0.00425	0.002342	0.111121	0.086044	0.014497	-0.00063	0.002131	-0.00023	0.058602	-5.16E-06
0.40664	-2.07E-11	1.02E-10	5.77E-11	2.38E-10	2.87E-09	5.8E-10	0.222863	0.081581	-0.10742	-0.01818	0.008249	-0.00543	-0.03826	-0.11597	0.039777	0.001827	-0.00472	0.002445	0.112	0.086308	0.014603	-0.00079	0.002248	-0.00024	0.058997	-9.97E-06
0.409586	-2.12E-11	1.08E-10	6E-11	2.21E-10	3.09E-09	6.1E-10	0.225029	0.082338	-0.10832	-0.01853	0.008805	-0.00574	-0.03897	-0.1163	0.039808	0.001853	-0.00511	0.002492	0.112701	0.086437	0.014683	-0.00098	0.002315	-0.00024	0.059352	-1.78E-05
0.412533	-2.16E-11	1.14E-10	6.2E-11	2.03E-10	3.28E-09	6.39E-10	0.226902	0.083177	-0.10921	-0.01889	0.009332	-0.00598	-0.03945	-0.11669	0.039849	0.001834	-0.00543	0.002495	0.11337	0.086553	0.014759	-0.00124	0.002345	-0.00023	0.059709	-3.18E-05
0.41548	-2.2E-11	1.19E-10	6.38E-11	1.82E-10	3.44E-09	6.66E-10	0.228235	0.084039	-0.11004	-0.01925	0.009788	-0.00614	-0.03945	-0.11713	0.03989	0.001775	-0.00566	0.002446	0.11393	0.086637	0.014826	-0.00153	0.002327	-0.00023	0.060074	-5.16E-05
0.418426	-2.23E-11	1.22E-10	6.51E-11	1.59E-10	3.57E-09	6.9E-10	0.228927	0.084865	-0.11073	-0.0196	0.010148	-0.00619	-0.03891	-0.11759	0.039917	0.001672	-0.00577	0.00234	0.114344	0.086674	0.01488	-0.00187	0.002257	-0.00022	0.060447	-7.73E-05
0.421373	-2.24E-11	1.24E-10	6.62E-11	1.35E-10	3.68E-09	7.14E-10	0.229155	0.085662	-0.11137	-0.01998	0.010443	-0.00615	-0.03796	-0.11809	0.039951	0.00157	-0.00579	0.002193	0.114668	0.086718	0.014932	-0.00223	0.002148	-0.0002	0.060842	-0.00011
0.42432	-2.25E-11	1.24E-10	6.7E-11	1.1E-10	3.77E-09	7.37E-10	0.228782	0.086342	-0.11186	-0.02039	0.010639	-0.00599	-0.03655	-0.11858	0.039971	0.001502	-0.0057	0.002008	0.11484	0.086736	0.014976	-0.00261	0.002001	-0.00019	0.061242	-0.00015
0.427266	-2.25E-11	1.23E-10	6.76E-11	8.52E-11	3.84E-09	7.61E-10	0.227692	0.086865	-0.11218	-0.02081	0.010732	-0.00573	-0.03457	-0.11904	0.039967	0.001458	-0.00551	0.001794	0.114796	0.086708	0.015008	-0.00299	0.001821	-0.00017	0.06163	-0.00019
0.430213	-2.24E-11	1.22E-10	6.82E-11	6.53E-11	3.92E-09	7.86E-10	0.226024	0.087267	-0.11238	-0.02124	0.010773	-0.00542	-0.03217	-0.11951	0.039968	0.001452	-0.00526	0.001569	0.114568	0.086688	0.015041	-0.00335	0.001628	-0.00015	0.062008	-0.00024
0.43316	-2.23E-11	1.2E-10	6.89E-11	5.42E-11	0.000000004	8.14E-10	0.223726	0.087569	-0.1125	-0.0216	0.010797	-0.00511	-0.02929	-0.12003	0.039988	0.001442	-0.005	0.00135	0.11412	0.08669	0.015079	-0.00368	0.001434	-0.00014	0.062368	-0.00028
0.436106	-2.23E-11	1.19E-10	7.01E-11	5.82E-11	4.1E-09	8.44E-10	0.220928	0.087822	-0.11259	-0.02188	0.010864	-0.00484	-0.02602	-0.12067	0.040056	0.00142	-0.00477	0.001156	0.113489	0.086768	0.015136	-0.00396	0.00126	-0.00012	0.062719	-0.00033
0.439053	-2.25E-11	1.18E-10	7.18E-11	8.31E-11	4.22E-09	8.76E-10	0.217675	0.088057	-0.11271	-0.02205	0.011022	-0.00467	-0.02241	-0.12146	0.04019	0.001388	-0.00464	0.001007	0.112677	0.086945	0.015218	-0.00418	0.001129	-0.00011	0.063061	-0.00037
0.442	-2.28E-11	1.19E-10	7.39E-11	1.34E-10	4.35E-09	9.07E-10	0.214046	0.088222	-0.11281	-0.02205	0.011247	-0.00459	-0.01852	-0.12234	0.040375	0.001309	-0.00458	0.000898	0.111709	0.087197	0.015325	-0.00432	0.001037	-9.60E-05	0.063388	-0.00041
0.444946	-2.32E-11	1.22E-10	7.66E-11	2.15E-10	4.48E-09	9.34E-10	0.210164	0.088334	-0.11292	-0.02183	0.011567	-0.00463	-0.01447	-0.1233	0.040619	0.001155	-0.00464	0.000832	0.110635	0.087543	0.015462	-0.00438	0.000994	-8.57E-05	0.063711	-0.00043
0.447893	-2.39E-11	1.27E-10	7.93E-11	3.24E-10	4.61E-09	9.53E-10	0.206062	0.088264	-0.11291	-0.02133	0.011878	-0.00474	-0.01028	-0.1242	0.040871	0.000869	-0.00473	0.000788	0.109476	0.087903	0.015616	-0.00435	0.00098	-7.55E-05	0.064022	-0.00045
0.45084	-2.46E-11	1.32E-10	8.2E-11	4.57E-10	4.71E-09	9.61E-10	0.201798	0.087973	-0.11272	-0.02046	0.012135	-0.00489	-0.00602	-0.12495	0.041114	0.000402	-0.00483	0.000759	0.108266	0.088246	0.015784	-0.00422	0.000988	-6.51E-05	0.06433	-0.00046
0.453786	-2.53E-11	1.38E-10	8.43E-11	6.06E-10	4.77E-09	9.52E-10	0.197384	0.087417	-0.1123	-0.0192	0.01228	-0.00507	-0.00171	-0.12548	0.041313	-0.00027	-0.00492	0.000739	0.107007	0.088516	0.015954	-0.00398	0.001015	-5.46E-05	0.064624	-0.00045
0.456733	-2.58E-11	1.44E-10	8.57E-11	7.63E-10	4.76E-09	9.26E-10	0.192819	0.086582	-0.11159	-0.01747	0.01226	-0.00526	0.002649	-0.12573	0.041454	-0.00121	-0.00493	0.00072	0.105698	0.08868	0.016121	-0.00361	0.00105	-4.39E-05	0.0649	-0.00042
0.45968	-2.58E-11	1.48E-10	8.62E-11	9.16E-10	4.68E-09	8.81E-10	0.188115	0.085516	-0.11064	-0.01527	0.012083	-0.00546	0.007021	-0.12573	0.041536	-0.00243	-0.0049	0.000707	0.10434	0.088727	0.016284	-0.00313	0.0011	-3.38E-05	0.065156	-0.00038
0.462626	-2.53E-11	1.49E-10	8.54E-11	1.05E-09	4.52E-09	8.2E-10	0.183218	0.084287	-0.10946	-0.01257	0.011771	-0.00571	0.011423	-0.12551	0.041568	-0.00395	-0.00483	0.000705	0.102894	0.088654	0.016441	-0.00254	0.001173	-2.45E-05	0.065373	-0.00033
0.465573	-2.4E-11	1.47E-10	8.35E-11	1.16E-09	4.29E-09	7.48E-10	0.178095	0.082926	-0.10808	-0.00935	0.011318	-0.006	0.015843	-0.12508	0.04155	-0.00579	-0.00472	0.000713	0.101342	0.088449	0.016589	-0.00182	0.001263	-1.66E-05	0.065541	-0.00026
0.46852	-2.18E-11	1.4E-10	8.07E-11	1.23E-09	4.03E-09	6.75E-10	0.172673	0.081431	-0.10645	-0.00559	0.010691	-0.00631	0.020292	-0.12441	0.041474	-0.00798	-0.00452	0.000724	0.099647	0.088081	0.016721	-0.001	0.00136	-9.99E-06	0.065639	-0.00017
0.471466	-1.9E-11	1.29E-10	7.73E-11	1.25E-09	3.79E-09	6.12E-10	0.166929	0.079792	-0.10457	-0.00131	0.009863	-0.00662	0.024721	-0.12346	0.041325	-0.01052	-0.00422	0.000735	0.097793	0.08752	0.016827	-6.00E-05	0.001454	-4.91E-06	0.065648	-6.81E-05
0.474413	-1.57E-11	1.15E-10	7.41E-11	1.22E-09	3.61E-09	5.74E-10	0.160816	0.077978	-0.10238	0.003483	0.008799	-0.0069	0.029098	-0.12218	0.041082	-0.0134	-0.00378	0.000743	0.095745	0.086725	0.016897	0.000977	0.001534	-1.34E-06	0.065537	4.48E-05
0.47736	-1.23E-11	1E-10	7.2E-11	1.15E-09	3.55E-09	5.72E-10	0.15435	0.075975	-0.09987	0.008743	0.007481	-0.00713	0.033368	-0.12054	0.040726	-0.01658	-0.00319	0.000747	0.093489	0.085661	0.016916	0.002106	0.001592	1.01E-06	0.065282	0.000169
0.480306	-9.48E-12	8.63E-11	7.18E-11	1.06E-09	3.65E-09	6.14E-10	0.147541	0.073831	-0.09712	0.014371	0.005987	-0.00733	0.037459	-0.11857	0.040274	-0.02001	-0.00249	0.000752	0.091031	0.084357	0.016888	0.003303	0.001631	2.23E-06	0.064875	0.000301
0.483253	-7.57E-12	7.55E-11	7.38E-11	9.68E-10	3.89E-09	7.01E-10	0.140313	0.071448	-0.094	0.020331	0.00423	-0.00745	0.041384	-0.11618	0.039685	-0.02366	-0.00161	0.000748	0.088309	0.082736	0.016789	0.004563	0.001629	2.72E-06	0.064267	0.000441
0.4862	-6.93E-12	6.87E-11	7.81E-11	8.82E-10	4.24E-09	8.26E-10	0.132737	0.068909	-0.09064	0.026438	0.002349	-0.00749	0.045074	-0.11345	0.038992	-0.02742	-0.00062	0.000741	0.085357	0.080859	0.016629	0.005844	0.001595	2.84E-06	0.06347	0.000582
0.489146	-7.61E-12	6.51E-11	8.38E-11	8.09E-10	4.63E-09	9.73E-10	0.124793	0.066171	-0.087	0.032491	0.000358	-0.00744	0.048498	-0.11034	0.038176	-0.03116	0.000477	0.000725	0.082146	0.078696	0.016395	0.007109	0.001519	2.86E-06	0.062452	0.000721
0.492093	-9.48E-12	6.22E-11	8.99E-11	7.44E-10	4.98E-09	1.12E-09	0.116579	0.063256	-0.08312	0.038171	-0.00166	-0.00726	0.05159	-0.10688	0.037242	-0.03466	0.001652	0.000696	0.07869	0.076262	0.016086	0.008296	0.001397	3.11E-06	0.0612	0.000849
0.49504	-1.23E-11	5.73E-11	9.54E-11	6.8E-10	5.21E-09	1.26E-09	0.108332	0.060235	-0.07912	0.042872	-0.00353	-0.00694	0.054114	-0.10312	0.036207	-0.03755	0.002819	0.000648	0.075097	0.073616	0.015711	0.00929	0.00123	3.17E-06	0.059737	0.000955
0.497986	-1.63E-11	4.78E-11	1E-10	6.12E-10	5.31E-09	1.37E-09	0.100018	0.057037	-0.07494	0.046013	-0.00526	-0.00641	0.056047	-0.09898	0.035034	-0.03947	0.004003	0.000566	0.071285	0.070686	0.015251	0.009991	0.000995	2.24E-06	0.05799	0.001027
0.500933	-2.3E-11	3.19E-11	1.07E-10	5.47E-10	5.27E-09	1.47E-09	0.091953	0.053789	-0.07073	0.046708	-0.00664	-0.00565	0.057177	-0.09456	0.033754	-0.03985	0.005085	0.000445	0.067378	0.067554	0.014722	0.010235	0.000702	-1.28E-06	0.05599	0.001047
0.50388	-3.86E-11	-2.28E-13	1.22E-10	4.54E-10	5.09E-09	1.63E-09	0.084305	0.050562	-0.06659	0.044029	-0.00753	-0.00465	0.057351	-0.08992	0.032378	-0.03812	0.005955	0.000288	0.063425	0.064254	0.014129	0.009872	0.000373	-9.14E-06	0.053736	0.001006
0.506826	-6.26E-11	-8.49E-11	1.4E-10	1.39E-10	4.73E-09	1.83E-09	0.077222	0.047381	-0.06255	0.036845	-0.00792	-0.00332	0.056472	-0.08506	0.030897	-0.03361	0.006597	9.88E-05	0.059437	0.060776	0.013472	0.008778	1.21E-06	-1.60E-05	0.051205	0.000914
0.509773	-8.32E-11	-2.57E-10	1.33E-10	-5.19E-10	4.04E-09	1.98E-09	0.071099	0.044399	-0.05879	0.023556	-0.00765	-0.00163	0.054287	-0.0801	0.029343	-0.02538	0.00687	-0.00011	0.05555	0.057203	0.012767	0.006804	-0.00041	-9.57E-06	0.048431	0.000796
0.51272	-1.11E-10	-6.02E-10	9.32E-11	-1.81E-09	2.65E-09	2.13E-09	0.066027	0.041658	-0.05536	0.0037	-0.00668	0.000365	0.050871	-0.07509	0.027725	-0.01326	0.006593	-0.00023	0.051777	0.053554	0.012021	0.004196	-0.00072	3.92E-05	0.045423	0.000767
0.515666	-1.33E-10	-1.22E-09	-2.98E-11	-4.19E-09	1.76E-10	2.11E-09	0.06214	0.039237	-0.05232	-0.02158	-0.005	0.002456	0.046449	-0.07017	0.026098	0.001722	0.005598	-0.00011	0.048229	0.04994	0.01126	0.00185	-0.00069	0.000202	0.042286	0.001098
0.518613	-7.03E-11	-1.96E-09	-3.46E-10	-6.99E-09	-3.02E-09	1.1E-09	0.058336	0.036891	-0.04938	-0.04877	-0.00291	0.004386	0.042237	-0.0654	0.024534	0.017199	0.004016	0.00038	0.044824	0.046445	0.010514	0.001014	-0.00022	0.000555	0.039174	0.002078
0.52156	3.48E-10	-1.65E-09	-1.04E-09	-4.32E-09	-4.68E-09	-3.46E-09	0.046599	0.032745	-0.04437	-7.29E-05	0.001516	-0.00141	0.043277	-0.06029	0.023061	-0.01324	0.001178	0.001844	0.039842	0.042699	0.009722	0.013087	0.002603	0.001042	0.035966	0.004312
0.524506	5.75E-10	-1.15E-09	-1.34E-09	-1.11E-09	-5.45E-09	-5.84E-09	0.036677	0.028167	-0.03875	0.027659	0.004082	-0.00429	0.044032	-0.05432	0.021321	-0.02761	0.000166	0.001914	0.035326	0.038709	0.008855	0.0195	0.002738	0.001236	0.033103	0.005622
0.527453	4.41E-10	-9.57E-10	-1.06E-09	-2.34E-10	-4.8E-09	-4.52E-09	0.028053	0.022946	-0.03241	0.04619	0.004551	-0.0056	0.044328	-0.04742	0.01923	-0.03678	-1.11E-05	0.002089	0.031096	0.034344	0.00788	0.025715	0.003288	0.001515	0.030337	0.007259
0.5304	2.31E-10	-2.75E-10	-5.51E-10	2.61E-09	-1.75E-09	-2.66E-09	0.020059	0.017658	-0.0259	0.062719	0.004934	-0.00676	0.044513	-0.04034	0.017019	-0.04455	-0.00051	0.002456	0.02703	0.029918	0.006879	0.032504	0.004495	0.001875	0.02766	0.009226
0.533346	-2.11E-11	-2.36E-10	-1.8E-10	1.8E-09	1.56E-10	-8.06E-10	0.012359	0.012761	-0.01965	0.079589	0.006476	-0.00841	0.044746	-0.03358	0.014871	-0.05201	-0.00181	0.002899	0.023089	0.02568	0.005918	0.039751	0.006151	0.002267	0.025084	0.011437
0.536293	-1.11E-10	-8.43E-10	-2.47E-10	-1.62E-10	-3.53E-09	-6.25E-10	0.004999	0.008289	-0.0137	0.095579	0.008963	-0.01054	0.045089	-0.0272	0.012809	-0.05874	-0.0042	0.003666	0.019239	0.021661	0.005008	0.04736	0.008774	0.002735	0.022603	0.013858
0.53924	-1.12E-10	-1.93E-09	-5.12E-10	2.62E-10	-1.63E-08	-8.71E-10	-0.00166	0.004085	-0.00799	0.110026	0.011628	-0.01273	0.045403	-0.02112	0.010803	-0.06362	-0.00692	0.004408	0.015652	0.017862	0.004151	0.054979	0.01157	0.003205	0.020283	0.016513
0.542186	-1.56E-10	-2.49E-09	-5.1E-10	5.74E-09	-0.000000031	-2.13E-10	-0.00793	-3.26E-05	-0.00227	0.126973	0.015084	-0.01563	0.045962	-0.01512	0.008783	-0.06859	-0.01063	0.005381	0.012263	0.01418	0.003324	0.064342	0.015174	0.003783	0.018149	0.019944
0.545133	-2.84E-10	-1.7E-09	-6.1E-11	0.000000012	-3.23E-08	1.32E-09	-0.01385	-0.00412	0.003553	0.152524	0.020315	-0.02022	0.046749	-0.00914	0.006702	-0.07717	-0.01611	0.006936	0.009096	0.010563	0.002512	0.078442	0.020558	0.004658	0.016223	0.025054
0.54808	-3.45E-10	-5.05E-10	3.16E-10	1.14E-08	-1.84E-08	2.03E-09	-0.01922	-0.00803	0.009329	0.188664	0.028125	-0.0271	0.047421	-0.00324	0.004548	-0.09053	-0.02397	0.0093	0.006255	0.007015	0.001713	0.098321	0.028353	0.005909	0.014517	0.032134
0.551026	-2.51E-10	1.66E-10	2.74E-10	4.96E-09	-9.58E-10	1.13E-09	-0.02364	-0.01143	0.014677	0.230309	0.038369	-0.03597	0.047518	0.002319	0.002363	-0.10588	-0.03419	0.012408	0.00381	0.003601	0.000936	0.121531	0.038184	0.007407	0.012998	0.040403
0.553973	-1.16E-10	2.11E-10	-1.26E-11	-2.22E-09	1.12E-08	-3.51E-10	-0.02649	-0.01383	0.018927	0.269218	0.050264	-0.04596	0.046458	0.00703	0.000306	-0.11877	-0.04634	0.016073	0.001914	0.000549	0.000229	0.143964	0.049063	0.008923	0.01164	0.048558
0.55692	-6.82E-11	1.92E-10	-1.66E-10	-5.19E-09	1.65E-08	-1.03E-09	-0.02767	-0.01499	0.021582	0.301843	0.062403	-0.05624	0.044143	0.010405	-0.00141	-0.12821	-0.05922	0.019984	0.00065	-0.00187	-0.00034	0.163613	0.059921	0.010318	0.010429	0.055827
0.559866	-8.79E-11	6.38E-10	-1.61E-10	-1.63E-09	1.75E-08	-1.52E-09	-0.02788	-0.01486	0.022573	0.325429	0.074594	-0.06658	0.041151	0.01223	-0.00261	-0.13264	-0.07294	0.02418	-0.0002	-0.00351	-0.00074	0.178989	0.07044	0.011539	0.009326	0.061778
0.562813	-2.4E-10	1.88E-09	1.23E-11	8.82E-09	1.54E-08	-2.51E-09	-0.02714	-0.01395	0.02238	0.342312	0.084768	-0.07614	0.037835	0.012908	-0.00333	-0.13424	-0.08551	0.028126	-0.00082	-0.00447	-0.00097	0.190884	0.079687	0.012546	0.008278	0.066529
0.56576	-3.21E-10	2.9E-09	9.87E-11	1.83E-08	0.000000012	-3.61E-09	-0.02607	-0.01233	0.021093	0.35332	0.093836	-0.08539	0.033666	0.012681	-0.00373	-0.13351	-0.09772	0.032031	-0.00105	-0.00496	-0.00109	0.19941	0.088044	0.013393	0.007365	0.070109
0.568706	-3.61E-10	3.45E-09	-2.79E-11	2.43E-08	6.93E-09	-5.4E-09	-0.02443	-0.01032	0.018977	0.359259	0.100173	-0.09346	0.029472	0.011617	-0.00375	-0.13116	-0.10799	0.035382	-0.00122	-0.00495	-0.0011	0.204984	0.094745	0.014028	0.006431	0.072632
0.571653	-2.55E-10	2.42E-09	-4.22E-10	1.92E-08	1.34E-09	-6.08E-09	-0.02276	-0.00842	0.016685	0.360989	0.103822	-0.10025	0.025656	0.010257	-0.00353	-0.12754	-0.11625	0.038119	-0.00126	-0.00463	-0.00102	0.207749	0.099798	0.014459	0.005585	0.074133
0.5746	-1.18E-10	1.02E-09	-7.38E-10	1.17E-08	-3.33E-09	-5.49E-09	-0.02184	-0.00695	0.014875	0.359848	0.10517	-0.10592	0.022851	0.009081	-0.00329	-0.12328	-0.12274	0.040284	-0.00146	-0.00431	-0.00094	0.208281	0.103477	0.014727	0.004799	0.07482
0.577546	-3.52E-11	1.46E-10	-8.91E-10	6.97E-09	-6.47E-09	-4.83E-09	-0.02139	-0.00622	0.01406	0.356646	0.104275	-0.11038	0.020896	0.008651	-0.00322	-0.11861	-0.1274	0.041825	-0.00186	-0.00424	-0.00087	0.206903	0.105856	0.014847	0.004056	0.074815
0.580493	6.28E-11	-4.36E-10	-9.18E-10	2.35E-09	-6.82E-09	-3.79E-09	-0.02084	-0.00587	0.013835	0.352571	0.102164	-0.1142	0.01929	0.008715	-0.00339	-0.11415	-0.13103	0.04298	-0.00224	-0.00445	-0.00088	0.204274	0.107535	0.014891	0.003394	0.074366
0.58344	1.28E-10	-8.55E-10	-8.46E-10	-2.15E-09	-4.11E-09	-2.41E-09	-0.02329	-0.00635	0.014735	0.346539	0.098812	-0.11696	0.020442	0.009053	-0.00368	-0.10901	-0.13341	0.0437	-0.00333	-0.00487	-0.00092	0.199827	0.108376	0.014836	0.002751	0.073349
0.586386	1.51E-10	-8.89E-10	-8.19E-10	-4.53E-09	5.28E-10	-2.21E-09	-0.03386	-0.00652	0.015996	0.322043	0.098802	-0.1185	0.028144	0.007815	-0.00375	-0.09347	-0.13718	0.044011	-0.00712	-0.00517	-0.00098	0.189881	0.107731	0.014502	0.001699	0.071224
0.589333	1.47E-10	-2.45E-10	-1.01E-09	-2.57E-09	5.69E-09	-5.04E-09	-0.05796	-0.00474	0.016424	0.258615	0.108049	-0.11885	0.046346	0.002697	-0.00319	-0.05553	-0.14578	0.043983	-0.01588	-0.005	-0.00105	0.170016	0.10488	0.013674	-0.00028	0.067369
