# Supplementary material for: Computational modelling of muscle fibre operating ranges in the hindlimb of a small ground bird (Eudromia elegans), with implications for modelling locomotion in extinct species
Source: PLoS Comput Biol. 2021 Apr 1;17(4):e1008843. doi: 10.1371/journal.pcbi.1008843 (PMC8016346; doi:10.1371/journal.pcbi.1008843)
Supplement: S1 Code. MATLAB code used for (a) processing raw forceplate data, (b) performing the tracking simulations, (c) performing the inverse simulation, and (d) performing the static simulations — (ZIP) [file pcbi.1008843.s007.zip › Static Simulation/CasADiFunctions.m]

% CasADi-based functions
import casadi.*

%% Muscle contraction dynamics, using tendon force FT as a state
% For individual muscles at a time

%Inputs
a_SX = SX.sym('a',1); % Muscle activation
FTtilde_SX = SX.sym('FTtilde',1); % Normalized tendon force
dFTtilde_SX = SX.sym('dFTtilde',1); % Time derivative of tendon force
lMT_SX = SX.sym('lMT',1); % Muscle-tendon length
vMT_SX = SX.sym('vMT',1); % Muscle-tendon velocity
params_SX = SX.sym('params',5); % MTU parameters
Tk_SX = SX.sym('Tk',1); % Normallized tendon stiffness

%Outputs
Hilldiff_SX = SX(1,1); % Hill equilibrium
FT_SX = SX(1,1); % Tendon force
lMtilde_SX = SX(1,1); % Normallized fibre length

[Hilldiff_SX,FT_SX,lMtilde_SX] = ForceEquilibrium(a_SX,FTtilde_SX,...
    dFTtilde_SX,lMT_SX,vMT_SX,params_SX,MuscleData.Fvparam,MuscleData.Fpparam,...
    MuscleData.Faparam,Tk_SX);        

f_ForceEquilibrium_singleMuscle = Function('f_ForceEquilibrium_singleMuscle',{a_SX,FTtilde_SX,...
    dFTtilde_SX,lMT_SX,vMT_SX,params_SX,Tk_SX},{Hilldiff_SX,FT_SX,lMtilde_SX});

%% Muscle contraction dynamics, using tendon force FT as a state
% For all muscles at once

%Inputs
a_all_SX = SX.sym('a_all',numMuscles); % Muscle activation
FTtilde_all_SX = SX.sym('FTtilde',numMuscles); % Normalized tendon force
dFTtilde_all_SX = SX.sym('dFTtilde',numMuscles); % Time derivative of tendon force
lMT_all_SX = SX.sym('lMT',numMuscles); % Muscle-tendon length
vMT_all_SX = SX.sym('vMT',numMuscles); % Muscle-tendon velocity
params_all_SX = SX.sym('params',5,numMuscles); % MTU parameters
Tk_all_SX = SX.sym('Tk',numMuscles); % Normallized tendon stiffness

%Outputs
Hilldiff_all_SX = SX(numMuscles,1); % Hill equilibrium
FT_all_SX = SX(numMuscles,1); % Tendon force
lMtilde_all_SX = SX(numMuscles,1); % Normallized fibre length

for m = 1:numMuscles
    [Hilldiff_all_SX(m),FT_all_SX(m),lMtilde_all_SX(m)] = ForceEquilibrium(a_all_SX(m),FTtilde_all_SX(m),dFTtilde_all_SX(m),lMT_all_SX(m),vMT_all_SX(m),...
                                          params_all_SX(:,m),MuscleData.Fvparam,MuscleData.Fpparam,MuscleData.Faparam,Tk_all_SX(m));        
end
f_ForceEquilibrium_allMuscles = Function('f_ForceEquilibrium_allMuscles',{a_all_SX,FTtilde_all_SX,dFTtilde_all_SX,lMT_all_SX,vMT_all_SX,params_all_SX,Tk_all_SX},{Hilldiff_all_SX,FT_all_SX,lMtilde_all_SX});

%% Function for sum of squared values for muscles
e_ss = SX.sym('etemp_NMuscles',numMuscles);
J_ss = 0;
for i=1:length(e_ss)
    J_ss = J_ss + e_ss(i).^2;
end
f_ssNMuscles = Function('f_ssNMuscles',{e_ss},{J_ss});
