# Supplementary material for: Computational modelling of muscle fibre operating ranges in the hindlimb of a small ground bird (Eudromia elegans), with implications for modelling locomotion in extinct species
Source: PLoS Comput Biol. 2021 Apr 1;17(4):e1008843. doi: 10.1371/journal.pcbi.1008843 (PMC8016346; doi:10.1371/journal.pcbi.1008843)
Supplement: S1 Code. MATLAB code used for (a) processing raw forceplate data, (b) performing the tracking simulations, (c) performing the inverse simulation, and (d) performing the static simulations — (ZIP) [file pcbi.1008843.s007.zip › Static Simulation/fitHyperplane.m]

function [coefficients,Rsquared,RMSE,maxError] = fitHyperplane(x,y)
%Script to calculate least-squares fitting hyperplane to N dimensional data
%It takes as input:
% - x: an Mx(N-1) matrix, comprising M observations of the (N-1) 
%   independent variables.
% - y: a Mx1 vector, comprising the M observations of the dependent
%   variable
%The hyperplane is fitted using basic linear algebra; if N = 2 the result
%is a line and if N = 3 the result is a plane. In addition to returning the
%coefficients, this script also calculates the r-squared and RMSE of the
%fit, as well as the maximum error of the fit over the current data range.

%Compose A matrix
A = [x ones(length(y),1)];

%Solve system using Moore-Penrose pseudoinverse
coefficients = pinv(A)*y;

%Calculate theoretical y-values
y_calc = A*coefficients;

%Calculate r-squared of the fit
SStot = sum((y-mean(y)).^2);
SSres = sum((y-y_calc).^2);
Rsquared = 1-(SSres/SStot);

%Calculate root mean squared error of the fit
RMSE = sqrt(sum((y-y_calc).^2)/length(y));

%Retrieve maximum error in fit
maxError = max(abs(y-y_calc));
maxError = maxError(1);

end
