# Supplementary material for: Computational modelling of muscle fibre operating ranges in the hindlimb of a small ground bird (Eudromia elegans), with implications for modelling locomotion in extinct species
Source: PLoS Comput Biol. 2021 Apr 1;17(4):e1008843. doi: 10.1371/journal.pcbi.1008843 (PMC8016346; doi:10.1371/journal.pcbi.1008843)
Supplement: S1 Code. MATLAB code used for (a) processing raw forceplate data, (b) performing the tracking simulations, (c) performing the inverse simulation, and (d) performing the static simulations — (ZIP) [file pcbi.1008843.s007.zip › Static Simulation/lMtilde_Proportional_Tester.m]

%Script used to calculate how 'proportional' lMtilde is with respect to
%joint angle by fitting a hyperplane to the data.

%% IC v. hip_ext, hip_abd, hip_rot and knee_ext(roughly hyperplanar)
[~,ProportionResults.Rsquared.IC_12,ProportionResults.RMSE.IC_12,ProportionResults.maxError.IC_12] = fitHyperplane(...
    [[Results.Simulations12.Qs(:,1);Results.Simulations12.Qs(:,1)],[Results.Simulations12.Qs(:,2);Results.Simulations12.Qs(:,2)],[Results.Simulations12.Qs(:,3);Results.Simulations12.Qs(:,3)],[Results.Simulations12.Qs(:,4);Results.Simulations12.Qs(:,4)]],...
    [Results.Simulations12.lMtilde1(:,1);Results.Simulations12.lMtilde2(:,1)]);
[~,ProportionResults.Rsquared.IC_34,ProportionResults.RMSE.IC_34,ProportionResults.maxError.IC_34] = fitHyperplane(...
    [[Results.Simulations34.Qs(:,1);Results.Simulations34.Qs(:,1)],[Results.Simulations34.Qs(:,2);Results.Simulations34.Qs(:,2)],[Results.Simulations34.Qs(:,3);Results.Simulations34.Qs(:,3)],[Results.Simulations34.Qs(:,4);Results.Simulations34.Qs(:,4)]],...
    [Results.Simulations34.lMtilde3(:,1);Results.Simulations34.lMtilde4(:,1)]);
    

%% ILPR v. hip_ext, hip_abd, hip_rot and knee_ext(roughly hyperplanar)
[~,ProportionResults.Rsquared.ILPR_12,ProportionResults.RMSE.ILPR_12,ProportionResults.maxError.ILPR_12] = fitHyperplane(...
    [[Results.Simulations12.Qs(:,1);Results.Simulations12.Qs(:,1)],[Results.Simulations12.Qs(:,2);Results.Simulations12.Qs(:,2)],[Results.Simulations12.Qs(:,3);Results.Simulations12.Qs(:,3)],[Results.Simulations12.Qs(:,4);Results.Simulations12.Qs(:,4)]],...
    [Results.Simulations12.lMtilde1(:,2);Results.Simulations12.lMtilde2(:,2)]);
[~,ProportionResults.Rsquared.ILPR_34,ProportionResults.RMSE.ILPR_34,ProportionResults.maxError.ILPR_34] = fitHyperplane(...
    [[Results.Simulations34.Qs(:,1);Results.Simulations34.Qs(:,1)],[Results.Simulations34.Qs(:,2);Results.Simulations34.Qs(:,2)],[Results.Simulations34.Qs(:,3);Results.Simulations34.Qs(:,3)],[Results.Simulations34.Qs(:,4);Results.Simulations34.Qs(:,4)]],...
    [Results.Simulations34.lMtilde3(:,2);Results.Simulations34.lMtilde4(:,2)]);


%% ILPOa v. hip_ext, hip_abd, hip_rot and knee_ext(roughly hyperplanar)
[~,ProportionResults.Rsquared.ILPOa_12,ProportionResults.RMSE.ILPOa_12,ProportionResults.maxError.ILPOa_12] = fitHyperplane(...
    [[Results.Simulations12.Qs(:,1);Results.Simulations12.Qs(:,1)],[Results.Simulations12.Qs(:,2);Results.Simulations12.Qs(:,2)],[Results.Simulations12.Qs(:,3);Results.Simulations12.Qs(:,3)],[Results.Simulations12.Qs(:,4);Results.Simulations12.Qs(:,4)]],...
    [Results.Simulations12.lMtilde1(:,3);Results.Simulations12.lMtilde2(:,3)]);
[~,ProportionResults.Rsquared.ILPOa_34,ProportionResults.RMSE.ILPOa_34,ProportionResults.maxError.ILPOa_34] = fitHyperplane(...
    [[Results.Simulations34.Qs(:,1);Results.Simulations34.Qs(:,1)],[Results.Simulations34.Qs(:,2);Results.Simulations34.Qs(:,2)],[Results.Simulations34.Qs(:,3);Results.Simulations34.Qs(:,3)],[Results.Simulations34.Qs(:,4);Results.Simulations34.Qs(:,4)]],...
    [Results.Simulations34.lMtilde3(:,3);Results.Simulations34.lMtilde4(:,3)]);


%% ILPOp v. hip_ext, hip_abd, hip_rot and knee_ext(roughly hyperplanar)
[~,ProportionResults.Rsquared.ILPOp_12,ProportionResults.RMSE.ILPOp_12,ProportionResults.maxError.ILPOp_12] = fitHyperplane(...
    [[Results.Simulations12.Qs(:,1);Results.Simulations12.Qs(:,1)],[Results.Simulations12.Qs(:,2);Results.Simulations12.Qs(:,2)],[Results.Simulations12.Qs(:,3);Results.Simulations12.Qs(:,3)],[Results.Simulations12.Qs(:,4);Results.Simulations12.Qs(:,4)]],...
    [Results.Simulations12.lMtilde1(:,4);Results.Simulations12.lMtilde2(:,4)]);
[~,ProportionResults.Rsquared.ILPOp_34,ProportionResults.RMSE.ILPOp_34,ProportionResults.maxError.ILPOp_34] = fitHyperplane(...
    [[Results.Simulations34.Qs(:,1);Results.Simulations34.Qs(:,1)],[Results.Simulations34.Qs(:,2);Results.Simulations34.Qs(:,2)],[Results.Simulations34.Qs(:,3);Results.Simulations34.Qs(:,3)],[Results.Simulations34.Qs(:,4);Results.Simulations34.Qs(:,4)]],...
    [Results.Simulations34.lMtilde3(:,4);Results.Simulations34.lMtilde4(:,4)]);


%% AMB v. hip_ext, hip_abd, hip_rot and knee_ext(roughly hyperplanar)
[~,ProportionResults.Rsquared.AMB_12,ProportionResults.RMSE.AMB_12,ProportionResults.maxError.AMB_12] = fitHyperplane(...
    [[Results.Simulations12.Qs(:,1);Results.Simulations12.Qs(:,1)],[Results.Simulations12.Qs(:,2);Results.Simulations12.Qs(:,2)],[Results.Simulations12.Qs(:,3);Results.Simulations12.Qs(:,3)],[Results.Simulations12.Qs(:,4);Results.Simulations12.Qs(:,4)]],...
    [Results.Simulations12.lMtilde1(:,5);Results.Simulations12.lMtilde2(:,5)]);
[~,ProportionResults.Rsquared.AMB_34,ProportionResults.RMSE.AMB_34,ProportionResults.maxError.AMB_34] = fitHyperplane(...
    [[Results.Simulations34.Qs(:,1);Results.Simulations34.Qs(:,1)],[Results.Simulations34.Qs(:,2);Results.Simulations34.Qs(:,2)],[Results.Simulations34.Qs(:,3);Results.Simulations34.Qs(:,3)],[Results.Simulations34.Qs(:,4);Results.Simulations34.Qs(:,4)]],...
    [Results.Simulations34.lMtilde3(:,5);Results.Simulations34.lMtilde4(:,5)]);


%% FMTL v. knee_ext (very linear)
[~,ProportionResults.Rsquared.FMTL_12,ProportionResults.RMSE.FMTL_12,ProportionResults.maxError.FMTL_12] = fitHyperplane(...
    [Results.Simulations12.Qs(:,4);Results.Simulations12.Qs(:,4)],...
    [Results.Simulations12.lMtilde1(:,6);Results.Simulations12.lMtilde2(:,6)]);
[~,ProportionResults.Rsquared.FMTL_34,ProportionResults.RMSE.FMTL_34,ProportionResults.maxError.FMTL_34] = fitHyperplane(...
    [Results.Simulations34.Qs(:,4);Results.Simulations34.Qs(:,4)],...
    [Results.Simulations34.lMtilde3(:,6);Results.Simulations34.lMtilde4(:,6)]);


%% FMTI v. knee_ext (very linear)
[~,ProportionResults.Rsquared.FMTI_12,ProportionResults.RMSE.FMTI_12,ProportionResults.maxError.FMTI_12] = fitHyperplane(...
    [Results.Simulations12.Qs(:,4);Results.Simulations12.Qs(:,4)],...
    [Results.Simulations12.lMtilde1(:,7);Results.Simulations12.lMtilde2(:,7)]);
[~,ProportionResults.Rsquared.FMTI_34,ProportionResults.RMSE.FMTI_34,ProportionResults.maxError.FMTI_34] = fitHyperplane(...
    [Results.Simulations34.Qs(:,4);Results.Simulations34.Qs(:,4)],...
    [Results.Simulations34.lMtilde3(:,7);Results.Simulations34.lMtilde4(:,7)]);


%% FMTM v. knee_ext (very linear)
[~,ProportionResults.Rsquared.FMTM_12,ProportionResults.RMSE.FMTM_12,ProportionResults.maxError.FMTM_12] = fitHyperplane(...
    [Results.Simulations12.Qs(:,4);Results.Simulations12.Qs(:,4)],...
    [Results.Simulations12.lMtilde1(:,8);Results.Simulations12.lMtilde2(:,8)]);
[~,ProportionResults.Rsquared.FMTM_34,ProportionResults.RMSE.FMTM_34,ProportionResults.maxError.FMTM_34] = fitHyperplane(...
    [Results.Simulations34.Qs(:,4);Results.Simulations34.Qs(:,4)],...
    [Results.Simulations34.lMtilde3(:,8);Results.Simulations34.lMtilde4(:,8)]);


%% ILFB v. hip_ext, hip_abd, hip_rot and knee_ext(roughly hyperplanar)   
[~,ProportionResults.Rsquared.ILFB_12,ProportionResults.RMSE.ILFB_12,ProportionResults.maxError.ILFB_12] = fitHyperplane(...
    [[Results.Simulations12.Qs(:,1);Results.Simulations12.Qs(:,1)],[Results.Simulations12.Qs(:,2);Results.Simulations12.Qs(:,2)],[Results.Simulations12.Qs(:,3);Results.Simulations12.Qs(:,3)],[Results.Simulations12.Qs(:,4);Results.Simulations12.Qs(:,4)]],...
    [Results.Simulations12.lMtilde1(:,9);Results.Simulations12.lMtilde2(:,9)]);
[~,ProportionResults.Rsquared.ILFB_34,ProportionResults.RMSE.ILFB_34,ProportionResults.maxError.ILFB_34] = fitHyperplane(...
    [[Results.Simulations34.Qs(:,1);Results.Simulations34.Qs(:,1)],[Results.Simulations34.Qs(:,2);Results.Simulations34.Qs(:,2)],[Results.Simulations34.Qs(:,3);Results.Simulations34.Qs(:,3)],[Results.Simulations34.Qs(:,4);Results.Simulations34.Qs(:,4)]],...
    [Results.Simulations34.lMtilde3(:,9);Results.Simulations34.lMtilde4(:,9)]);


%% FCLP v. hip_ext, hip_abd, hip_rot and knee_ext(roughly hyperplanar)   
[~,ProportionResults.Rsquared.FCLP_12,ProportionResults.RMSE.FCLP_12,ProportionResults.maxError.FCLP_12] = fitHyperplane(...
    [[Results.Simulations12.Qs(:,1);Results.Simulations12.Qs(:,1)],[Results.Simulations12.Qs(:,2);Results.Simulations12.Qs(:,2)],[Results.Simulations12.Qs(:,3);Results.Simulations12.Qs(:,3)],[Results.Simulations12.Qs(:,4);Results.Simulations12.Qs(:,4)]],...
    [Results.Simulations12.lMtilde1(:,10);Results.Simulations12.lMtilde2(:,10)]);
[~,ProportionResults.Rsquared.FCLP_34,ProportionResults.RMSE.FCLP_34,ProportionResults.maxError.FCLP_34] = fitHyperplane(...
    [[Results.Simulations34.Qs(:,1);Results.Simulations34.Qs(:,1)],[Results.Simulations34.Qs(:,2);Results.Simulations34.Qs(:,2)],[Results.Simulations34.Qs(:,3);Results.Simulations34.Qs(:,3)],[Results.Simulations34.Qs(:,4);Results.Simulations34.Qs(:,4)]],...
    [Results.Simulations34.lMtilde3(:,10);Results.Simulations34.lMtilde4(:,10)]);


%% FCLA v. hip_ext, hip_abd and hip_rot (roughly hyperplanar)
[~,ProportionResults.Rsquared.FCLA_12,ProportionResults.RMSE.FCLA_12,ProportionResults.maxError.FCLA_12] = fitHyperplane(...
    [[Results.Simulations12.Qs(:,1);Results.Simulations12.Qs(:,1)],[Results.Simulations12.Qs(:,2);Results.Simulations12.Qs(:,2)],[Results.Simulations12.Qs(:,3);Results.Simulations12.Qs(:,3)]],...
    [Results.Simulations12.lMtilde1(:,11);Results.Simulations12.lMtilde2(:,11)]);
[~,ProportionResults.Rsquared.FCLA_34,ProportionResults.RMSE.FCLA_34,ProportionResults.maxError.FCLA_34] = fitHyperplane(...
    [[Results.Simulations34.Qs(:,1);Results.Simulations34.Qs(:,1)],[Results.Simulations34.Qs(:,2);Results.Simulations34.Qs(:,2)],[Results.Simulations34.Qs(:,3);Results.Simulations34.Qs(:,3)]],...
    [Results.Simulations34.lMtilde3(:,11);Results.Simulations34.lMtilde4(:,11)]);


%% FCM v. hip_ext, hip_abd, hip_rot and knee_ext(roughly hyperplanar) 
[~,ProportionResults.Rsquared.FCM_12,ProportionResults.RMSE.FCM_12,ProportionResults.maxError.FCM_12] = fitHyperplane(...
    [[Results.Simulations12.Qs(:,1);Results.Simulations12.Qs(:,1)],[Results.Simulations12.Qs(:,2);Results.Simulations12.Qs(:,2)],[Results.Simulations12.Qs(:,3);Results.Simulations12.Qs(:,3)],[Results.Simulations12.Qs(:,4);Results.Simulations12.Qs(:,4)]],...
    [Results.Simulations12.lMtilde1(:,12);Results.Simulations12.lMtilde2(:,12)]);
[~,ProportionResults.Rsquared.FCM_34,ProportionResults.RMSE.FCM_34,ProportionResults.maxError.FCM_34] = fitHyperplane(...
    [[Results.Simulations34.Qs(:,1);Results.Simulations34.Qs(:,1)],[Results.Simulations34.Qs(:,2);Results.Simulations34.Qs(:,2)],[Results.Simulations34.Qs(:,3);Results.Simulations34.Qs(:,3)],[Results.Simulations34.Qs(:,4);Results.Simulations34.Qs(:,4)]],...
    [Results.Simulations34.lMtilde3(:,12);Results.Simulations34.lMtilde4(:,12)]);


%% IFE v. hip_ext, hip_abd and hip_rot (roughly hyperplanar) 
[~,ProportionResults.Rsquared.IFE_12,ProportionResults.RMSE.IFE_12,ProportionResults.maxError.IFE_12] = fitHyperplane(...
    [[Results.Simulations12.Qs(:,1);Results.Simulations12.Qs(:,1)],[Results.Simulations12.Qs(:,2);Results.Simulations12.Qs(:,2)],[Results.Simulations12.Qs(:,3);Results.Simulations12.Qs(:,3)]],...
    [Results.Simulations12.lMtilde1(:,13);Results.Simulations12.lMtilde2(:,13)]);
[~,ProportionResults.Rsquared.IFE_34,ProportionResults.RMSE.IFE_34,ProportionResults.maxError.IFE_34] = fitHyperplane(...
    [[Results.Simulations34.Qs(:,1);Results.Simulations34.Qs(:,1)],[Results.Simulations34.Qs(:,2);Results.Simulations34.Qs(:,2)],[Results.Simulations34.Qs(:,3);Results.Simulations34.Qs(:,3)]],...
    [Results.Simulations34.lMtilde3(:,13);Results.Simulations34.lMtilde4(:,13)]);


%% ITCr v. hip_ext, hip_abd and hip_rot (roughly hyperplanar) 
[~,ProportionResults.Rsquared.ITCr_12,ProportionResults.RMSE.ITCr_12,ProportionResults.maxError.ITCr_12] = fitHyperplane(...
    [[Results.Simulations12.Qs(:,1);Results.Simulations12.Qs(:,1)],[Results.Simulations12.Qs(:,2);Results.Simulations12.Qs(:,2)],[Results.Simulations12.Qs(:,3);Results.Simulations12.Qs(:,3)]],...
    [Results.Simulations12.lMtilde1(:,14);Results.Simulations12.lMtilde2(:,14)]);
[~,ProportionResults.Rsquared.ITCr_34,ProportionResults.RMSE.ITCr_34,ProportionResults.maxError.ITCr_34] = fitHyperplane(...
    [[Results.Simulations34.Qs(:,1);Results.Simulations34.Qs(:,1)],[Results.Simulations34.Qs(:,2);Results.Simulations34.Qs(:,2)],[Results.Simulations34.Qs(:,3);Results.Simulations34.Qs(:,3)]],...
    [Results.Simulations34.lMtilde3(:,14);Results.Simulations34.lMtilde4(:,14)]);


%% ITM v. hip_ext, hip_abd and hip_rot (roughly hyperplanar) 
[~,ProportionResults.Rsquared.ITM_12,ProportionResults.RMSE.ITM_12,ProportionResults.maxError.ITM_12] = fitHyperplane(...
    [[Results.Simulations12.Qs(:,1);Results.Simulations12.Qs(:,1)],[Results.Simulations12.Qs(:,2);Results.Simulations12.Qs(:,2)],[Results.Simulations12.Qs(:,3);Results.Simulations12.Qs(:,3)]],...
    [Results.Simulations12.lMtilde1(:,15);Results.Simulations12.lMtilde2(:,15)]);
[~,ProportionResults.Rsquared.ITM_34,ProportionResults.RMSE.ITM_34,ProportionResults.maxError.ITM_34] = fitHyperplane(...
    [[Results.Simulations34.Qs(:,1);Results.Simulations34.Qs(:,1)],[Results.Simulations34.Qs(:,2);Results.Simulations34.Qs(:,2)],[Results.Simulations34.Qs(:,3);Results.Simulations34.Qs(:,3)]],...
    [Results.Simulations34.lMtilde3(:,15);Results.Simulations34.lMtilde4(:,15)]);


%% ITCaa v. hip_ext, hip_abd and hip_rot (roughly hyperplanar) 
[~,ProportionResults.Rsquared.ITCaa_12,ProportionResults.RMSE.ITCaa_12,ProportionResults.maxError.ITCaa_12] = fitHyperplane(...
    [[Results.Simulations12.Qs(:,1);Results.Simulations12.Qs(:,1)],[Results.Simulations12.Qs(:,2);Results.Simulations12.Qs(:,2)],[Results.Simulations12.Qs(:,3);Results.Simulations12.Qs(:,3)]],...
    [Results.Simulations12.lMtilde1(:,16);Results.Simulations12.lMtilde2(:,16)]);
[~,ProportionResults.Rsquared.ITCaa_34,ProportionResults.RMSE.ITCaa_34,ProportionResults.maxError.ITCaa_34] = fitHyperplane(...
    [[Results.Simulations34.Qs(:,1);Results.Simulations34.Qs(:,1)],[Results.Simulations34.Qs(:,2);Results.Simulations34.Qs(:,2)],[Results.Simulations34.Qs(:,3);Results.Simulations34.Qs(:,3)]],...
    [Results.Simulations34.lMtilde3(:,16);Results.Simulations34.lMtilde4(:,16)]);


%% ITCap v. hip_ext, hip_abd and hip_rot (roughly hyperplanar)
[~,ProportionResults.Rsquared.ITCap_12,ProportionResults.RMSE.ITCap_12,ProportionResults.maxError.ITCap_12] = fitHyperplane(...
    [[Results.Simulations12.Qs(:,1);Results.Simulations12.Qs(:,1)],[Results.Simulations12.Qs(:,2);Results.Simulations12.Qs(:,2)],[Results.Simulations12.Qs(:,3);Results.Simulations12.Qs(:,3)]],...
    [Results.Simulations12.lMtilde1(:,17);Results.Simulations12.lMtilde2(:,17)]);
[~,ProportionResults.Rsquared.ITCap_34,ProportionResults.RMSE.ITCap_34,ProportionResults.maxError.ITCap_34] = fitHyperplane(...
    [[Results.Simulations12.Qs(:,1);Results.Simulations12.Qs(:,1)],[Results.Simulations12.Qs(:,2);Results.Simulations12.Qs(:,2)],[Results.Simulations12.Qs(:,3);Results.Simulations12.Qs(:,3)]],...
    [Results.Simulations12.lMtilde1(:,17);Results.Simulations12.lMtilde2(:,17)]);
    

%% ISF v. hip_ext, hip_abd and hip_rot (roughly hyperplanar)     
[~,ProportionResults.Rsquared.ISF_12,ProportionResults.RMSE.ISF_12,ProportionResults.maxError.ISF_12] = fitHyperplane(...
    [[Results.Simulations12.Qs(:,1);Results.Simulations12.Qs(:,1)],[Results.Simulations12.Qs(:,2);Results.Simulations12.Qs(:,2)],[Results.Simulations12.Qs(:,3);Results.Simulations12.Qs(:,3)]],...
    [Results.Simulations12.lMtilde1(:,18);Results.Simulations12.lMtilde2(:,18)]);
[~,ProportionResults.Rsquared.ISF_34,ProportionResults.RMSE.ISF_34,ProportionResults.maxError.ISF_34] = fitHyperplane(...
    [[Results.Simulations12.Qs(:,1);Results.Simulations12.Qs(:,1)],[Results.Simulations12.Qs(:,2);Results.Simulations12.Qs(:,2)],[Results.Simulations12.Qs(:,3);Results.Simulations12.Qs(:,3)]],...
    [Results.Simulations12.lMtilde1(:,18);Results.Simulations12.lMtilde2(:,18)]);


%% OM v. hip_ext, hip_abd and hip_rot (roughly hyperplanar)     
[~,ProportionResults.Rsquared.OM_12,ProportionResults.RMSE.OM_12,ProportionResults.maxError.OM_12] = fitHyperplane(...
    [[Results.Simulations12.Qs(:,1);Results.Simulations12.Qs(:,1)],[Results.Simulations12.Qs(:,2);Results.Simulations12.Qs(:,2)],[Results.Simulations12.Qs(:,3);Results.Simulations12.Qs(:,3)]],...
    [Results.Simulations12.lMtilde1(:,19);Results.Simulations12.lMtilde2(:,19)]);
[~,ProportionResults.Rsquared.OM_34,ProportionResults.RMSE.OM_34,ProportionResults.maxError.OM_34] = fitHyperplane(...
    [[Results.Simulations12.Qs(:,1);Results.Simulations12.Qs(:,1)],[Results.Simulations12.Qs(:,2);Results.Simulations12.Qs(:,2)],[Results.Simulations12.Qs(:,3);Results.Simulations12.Qs(:,3)]],...
    [Results.Simulations12.lMtilde1(:,19);Results.Simulations12.lMtilde2(:,19)]);


%% OL v. hip_ext, hip_abd and hip_rot (roughly hyperplanar) 
[~,ProportionResults.Rsquared.OL_12,ProportionResults.RMSE.OL_12,ProportionResults.maxError.OL_12] = fitHyperplane(...
    [[Results.Simulations12.Qs(:,1);Results.Simulations12.Qs(:,1)],[Results.Simulations12.Qs(:,2);Results.Simulations12.Qs(:,2)],[Results.Simulations12.Qs(:,3);Results.Simulations12.Qs(:,3)]],...
    [Results.Simulations12.lMtilde1(:,20);Results.Simulations12.lMtilde2(:,20)]);
[~,ProportionResults.Rsquared.OL_34,ProportionResults.RMSE.OL_34,ProportionResults.maxError.OL_34] = fitHyperplane(...
    [[Results.Simulations12.Qs(:,1);Results.Simulations12.Qs(:,1)],[Results.Simulations12.Qs(:,2);Results.Simulations12.Qs(:,2)],[Results.Simulations12.Qs(:,3);Results.Simulations12.Qs(:,3)]],...
    [Results.Simulations12.lMtilde1(:,20);Results.Simulations12.lMtilde2(:,20)]);


%% CFP v. hip_ext, hip_abd and hip_rot (roughly hyperplanar) 
[~,ProportionResults.Rsquared.CFP_12,ProportionResults.RMSE.CFP_12,ProportionResults.maxError.CFP_12] = fitHyperplane(...
    [[Results.Simulations12.Qs(:,1);Results.Simulations12.Qs(:,1)],[Results.Simulations12.Qs(:,2);Results.Simulations12.Qs(:,2)],[Results.Simulations12.Qs(:,3);Results.Simulations12.Qs(:,3)]],...
    [Results.Simulations12.lMtilde1(:,21);Results.Simulations12.lMtilde2(:,21)]);
[~,ProportionResults.Rsquared.CFP_34,ProportionResults.RMSE.CFP_34,ProportionResults.maxError.CFP_34] = fitHyperplane(...
    [[Results.Simulations12.Qs(:,1);Results.Simulations12.Qs(:,1)],[Results.Simulations12.Qs(:,2);Results.Simulations12.Qs(:,2)],[Results.Simulations12.Qs(:,3);Results.Simulations12.Qs(:,3)]],...
    [Results.Simulations12.lMtilde1(:,21);Results.Simulations12.lMtilde2(:,21)]);


%% PIFML v. hip_ext, hip_abd and hip_rot (roughly hyperplanar) 
[~,ProportionResults.Rsquared.PIFML_12,ProportionResults.RMSE.PIFML_12,ProportionResults.maxError.PIFML_12] = fitHyperplane(...
    [[Results.Simulations12.Qs(:,1);Results.Simulations12.Qs(:,1)],[Results.Simulations12.Qs(:,2);Results.Simulations12.Qs(:,2)],[Results.Simulations12.Qs(:,3);Results.Simulations12.Qs(:,3)]],...
    [Results.Simulations12.lMtilde1(:,22);Results.Simulations12.lMtilde2(:,22)]);
[~,ProportionResults.Rsquared.PIFML_34,ProportionResults.RMSE.PIFML_34,ProportionResults.maxError.PIFML_34] = fitHyperplane(...
    [[Results.Simulations12.Qs(:,1);Results.Simulations12.Qs(:,1)],[Results.Simulations12.Qs(:,2);Results.Simulations12.Qs(:,2)],[Results.Simulations12.Qs(:,3);Results.Simulations12.Qs(:,3)]],...
    [Results.Simulations12.lMtilde1(:,22);Results.Simulations12.lMtilde2(:,22)]);


%% GL v. knee_ext and ankle_ext (roughly planar)
[~,ProportionResults.Rsquared.GL_12,ProportionResults.RMSE.GL_12,ProportionResults.maxError.GL_12] = fitHyperplane(...
    [[Results.Simulations12.Qs(:,4);Results.Simulations12.Qs(:,4)],[Results.Simulations12.Qs(:,5);Results.Simulations12.Qs(:,5)]],...
    [Results.Simulations12.lMtilde1(:,23);Results.Simulations12.lMtilde2(:,23)]);
[~,ProportionResults.Rsquared.GL_34,ProportionResults.RMSE.GL_34,ProportionResults.maxError.GL_34] = fitHyperplane(...
    [[Results.Simulations34.Qs(:,4);Results.Simulations34.Qs(:,4)],[Results.Simulations34.Qs(:,5);Results.Simulations34.Qs(:,5)]],...
    [Results.Simulations34.lMtilde3(:,23);Results.Simulations34.lMtilde4(:,23)]);


%% GI v. knee_ext and ankle_ext (roughly planar)
[~,ProportionResults.Rsquared.GI_12,ProportionResults.RMSE.GI_12,ProportionResults.maxError.GI_12] = fitHyperplane(...
    [[Results.Simulations12.Qs(:,4);Results.Simulations12.Qs(:,4)],[Results.Simulations12.Qs(:,5);Results.Simulations12.Qs(:,5)]],...
    [Results.Simulations12.lMtilde1(:,24);Results.Simulations12.lMtilde2(:,24)]);
[~,ProportionResults.Rsquared.GI_34,ProportionResults.RMSE.GI_34,ProportionResults.maxError.GI_34] = fitHyperplane(...
    [[Results.Simulations34.Qs(:,4);Results.Simulations34.Qs(:,4)],[Results.Simulations34.Qs(:,5);Results.Simulations34.Qs(:,5)]],...
    [Results.Simulations34.lMtilde3(:,24);Results.Simulations34.lMtilde4(:,24)]);
    

%% GM v. ankle_ext (roughly linear)
[~,ProportionResults.Rsquared.GM_12,ProportionResults.RMSE.GM_12,ProportionResults.maxError.GM_12] = fitHyperplane(...
    [[Results.Simulations12.Qs(:,4);Results.Simulations12.Qs(:,4)],[Results.Simulations12.Qs(:,5);Results.Simulations12.Qs(:,5)]],...
    [Results.Simulations12.lMtilde1(:,25);Results.Simulations12.lMtilde2(:,25)]);
[~,ProportionResults.Rsquared.GM_34,ProportionResults.RMSE.GM_34,ProportionResults.maxError.GM_34] = fitHyperplane(...
    [[Results.Simulations34.Qs(:,4);Results.Simulations34.Qs(:,4)],[Results.Simulations34.Qs(:,5);Results.Simulations34.Qs(:,5)]],...
    [Results.Simulations34.lMtilde3(:,25);Results.Simulations34.lMtilde4(:,25)]); 
    
    
%% FL v. ankle_ext and MTP_angle (roughly planar)
[~,ProportionResults.Rsquared.FL_12,ProportionResults.RMSE.FL_12,ProportionResults.maxError.FL_12] = fitHyperplane(...
    [[Results.Simulations12.Qs(:,5);Results.Simulations12.Qs(:,5)],[Results.Simulations12.Qs(:,6);Results.Simulations12.Qs(:,6)]],...
    [Results.Simulations12.lMtilde1(:,26);Results.Simulations12.lMtilde2(:,26)]);
[~,ProportionResults.Rsquared.FL_34,ProportionResults.RMSE.FL_34,ProportionResults.maxError.FL_34] = fitHyperplane(...
    [[Results.Simulations34.Qs(:,5);Results.Simulations34.Qs(:,5)],[Results.Simulations34.Qs(:,6);Results.Simulations34.Qs(:,6)]],...
    [Results.Simulations34.lMtilde3(:,26);Results.Simulations34.lMtilde4(:,26)]);
    

%% TCf v. knee_ext and ankle_ext (roughly planar)
[~,ProportionResults.Rsquared.TCf_12,ProportionResults.RMSE.TCf_12,ProportionResults.maxError.TCf_12] = fitHyperplane(...
    [[Results.Simulations12.Qs(:,4);Results.Simulations12.Qs(:,4)],[Results.Simulations12.Qs(:,5);Results.Simulations12.Qs(:,5)]],...
    [Results.Simulations12.lMtilde1(:,27);Results.Simulations12.lMtilde2(:,27)]);
[~,ProportionResults.Rsquared.TCf_34,ProportionResults.RMSE.TCf_34,ProportionResults.maxError.TCf_34] = fitHyperplane(...
    [[Results.Simulations34.Qs(:,4);Results.Simulations34.Qs(:,4)],[Results.Simulations34.Qs(:,5);Results.Simulations34.Qs(:,5)]],...
    [Results.Simulations34.lMtilde3(:,27);Results.Simulations34.lMtilde4(:,27)]);
    

%% TCt v. ankle_ext (not so linear)
[~,ProportionResults.Rsquared.TCt_12,ProportionResults.RMSE.TCt_12,ProportionResults.maxError.TCt_12] = fitHyperplane(...
    [Results.Simulations12.Qs(:,5);Results.Simulations12.Qs(:,5)],...
    [Results.Simulations12.lMtilde1(:,28);Results.Simulations12.lMtilde2(:,28)]);
[~,ProportionResults.Rsquared.TCt_34,ProportionResults.RMSE.TCt_34,ProportionResults.maxError.TCt_34] = fitHyperplane(...
    [Results.Simulations34.Qs(:,5);Results.Simulations34.Qs(:,5)],...
    [Results.Simulations34.lMtilde3(:,28);Results.Simulations34.lMtilde4(:,28)]);


%% EDL v. ankle_ext and MTP_angle (roughly planar)
[~,ProportionResults.Rsquared.EDL_12,ProportionResults.RMSE.EDL_12,ProportionResults.maxError.EDL_12] = fitHyperplane(...
    [[Results.Simulations12.Qs(:,5);Results.Simulations12.Qs(:,5)],[Results.Simulations12.Qs(:,6);Results.Simulations12.Qs(:,6)]],...
    [Results.Simulations12.lMtilde1(:,29);Results.Simulations12.lMtilde2(:,29)]);
[~,ProportionResults.Rsquared.EDL_34,ProportionResults.RMSE.EDL_34,ProportionResults.maxError.EDL_34] = fitHyperplane(...
    [[Results.Simulations34.Qs(:,5);Results.Simulations34.Qs(:,5)],[Results.Simulations34.Qs(:,6);Results.Simulations34.Qs(:,6)]],...
    [Results.Simulations34.lMtilde3(:,29);Results.Simulations34.lMtilde4(:,29)]);


%% FDL v. ankle_ext and MTP_angle (roughly planar)
[~,ProportionResults.Rsquared.FDL_12,ProportionResults.RMSE.FDL_12,ProportionResults.maxError.FDL_12] = fitHyperplane(...
    [[Results.Simulations12.Qs(:,5);Results.Simulations12.Qs(:,5)],[Results.Simulations12.Qs(:,6);Results.Simulations12.Qs(:,6)]],...
    [Results.Simulations12.lMtilde1(:,30);Results.Simulations12.lMtilde2(:,30)]);
[~,ProportionResults.Rsquared.FDL_34,ProportionResults.RMSE.FDL_34,ProportionResults.maxError.FDL_34] = fitHyperplane(...
    [[Results.Simulations34.Qs(:,5);Results.Simulations34.Qs(:,5)],[Results.Simulations34.Qs(:,6);Results.Simulations34.Qs(:,6)]],...
    [Results.Simulations34.lMtilde3(:,30);Results.Simulations34.lMtilde4(:,30)]);

    
%% FHL v. knee_ext, ankle_ext and MTP_angle (roughly planar)
[~,ProportionResults.Rsquared.FHL_12,ProportionResults.RMSE.FHL_12,ProportionResults.maxError.FHL_12] = fitHyperplane(...
    [[Results.Simulations12.Qs(:,4);Results.Simulations12.Qs(:,4)],[Results.Simulations12.Qs(:,5);Results.Simulations12.Qs(:,5)],[Results.Simulations12.Qs(:,6);Results.Simulations12.Qs(:,6)]],...
    [Results.Simulations12.lMtilde1(:,31);Results.Simulations12.lMtilde2(:,31)]);
[~,ProportionResults.Rsquared.FHL_34,ProportionResults.RMSE.FHL_34,ProportionResults.maxError.FHL_34] = fitHyperplane(...
    [[Results.Simulations34.Qs(:,4);Results.Simulations34.Qs(:,4)],[Results.Simulations34.Qs(:,5);Results.Simulations34.Qs(:,5)],[Results.Simulations34.Qs(:,6);Results.Simulations34.Qs(:,6)]],...
    [Results.Simulations34.lMtilde3(:,31);Results.Simulations34.lMtilde4(:,31)]);


%% FP2 v. knee_ext, ankle_ext and MTP_angle (roughly planar)
[~,ProportionResults.Rsquared.FP2_12,ProportionResults.RMSE.FP2_12,ProportionResults.maxError.FP2_12] = fitHyperplane(...
    [[Results.Simulations12.Qs(:,4);Results.Simulations12.Qs(:,4)],[Results.Simulations12.Qs(:,5);Results.Simulations12.Qs(:,5)],[Results.Simulations12.Qs(:,6);Results.Simulations12.Qs(:,6)]],...
    [Results.Simulations12.lMtilde1(:,32);Results.Simulations12.lMtilde2(:,32)]);
[~,ProportionResults.Rsquared.FP2_34,ProportionResults.RMSE.FP2_34,ProportionResults.maxError.FP2_34] = fitHyperplane(...
    [[Results.Simulations34.Qs(:,4);Results.Simulations34.Qs(:,4)],[Results.Simulations34.Qs(:,5);Results.Simulations34.Qs(:,5)],[Results.Simulations34.Qs(:,6);Results.Simulations34.Qs(:,6)]],...
    [Results.Simulations34.lMtilde3(:,32);Results.Simulations34.lMtilde4(:,32)]);
    
%% FPP2 v. knee_ext, ankle_ext and MTP_angle (roughly planar)
[~,ProportionResults.Rsquared.FPP2_12,ProportionResults.RMSE.FPP2_12,ProportionResults.maxError.FPP2_12] = fitHyperplane(...
    [[Results.Simulations12.Qs(:,4);Results.Simulations12.Qs(:,4)],[Results.Simulations12.Qs(:,5);Results.Simulations12.Qs(:,5)],[Results.Simulations12.Qs(:,6);Results.Simulations12.Qs(:,6)]],...
    [Results.Simulations12.lMtilde1(:,33);Results.Simulations12.lMtilde2(:,33)]);
[~,ProportionResults.Rsquared.FPP2_34,ProportionResults.RMSE.FPP2_34,ProportionResults.maxError.FPP2_34] = fitHyperplane(...
    [[Results.Simulations34.Qs(:,4);Results.Simulations34.Qs(:,4)],[Results.Simulations34.Qs(:,5);Results.Simulations34.Qs(:,5)],[Results.Simulations34.Qs(:,6);Results.Simulations34.Qs(:,6)]],...
    [Results.Simulations34.lMtilde3(:,33);Results.Simulations34.lMtilde4(:,33)]);
    

%% FP3 v. knee_ext, ankle_ext and MTP_angle (roughly planar)
[~,ProportionResults.Rsquared.FP3_12,ProportionResults.RMSE.FP3_12,ProportionResults.maxError.FP3_12] = fitHyperplane(...
    [[Results.Simulations12.Qs(:,4);Results.Simulations12.Qs(:,4)],[Results.Simulations12.Qs(:,5);Results.Simulations12.Qs(:,5)],[Results.Simulations12.Qs(:,6);Results.Simulations12.Qs(:,6)]],...
    [Results.Simulations12.lMtilde1(:,34);Results.Simulations12.lMtilde2(:,34)]);
[~,ProportionResults.Rsquared.FP3_34,ProportionResults.RMSE.FP3_34,ProportionResults.maxError.FP3_34] = fitHyperplane(...
    [[Results.Simulations34.Qs(:,4);Results.Simulations34.Qs(:,4)],[Results.Simulations34.Qs(:,5);Results.Simulations34.Qs(:,5)],[Results.Simulations34.Qs(:,6);Results.Simulations34.Qs(:,6)]],...
    [Results.Simulations34.lMtilde3(:,34);Results.Simulations34.lMtilde4(:,34)]);
    
%% FPP3 v. knee_ext, ankle_ext and MTP_angle (roughly planar)
[~,ProportionResults.Rsquared.FPP3_12,ProportionResults.RMSE.FPP3_12,ProportionResults.maxError.FPP3_12] = fitHyperplane(...
    [[Results.Simulations12.Qs(:,4);Results.Simulations12.Qs(:,4)],[Results.Simulations12.Qs(:,5);Results.Simulations12.Qs(:,5)],[Results.Simulations12.Qs(:,6);Results.Simulations12.Qs(:,6)]],...
    [Results.Simulations12.lMtilde1(:,35);Results.Simulations12.lMtilde2(:,35)]);
[~,ProportionResults.Rsquared.FPP3_34,ProportionResults.RMSE.FPP3_34,ProportionResults.maxError.FPP3_34] = fitHyperplane(...
    [[Results.Simulations34.Qs(:,4);Results.Simulations34.Qs(:,4)],[Results.Simulations34.Qs(:,5);Results.Simulations34.Qs(:,5)],[Results.Simulations34.Qs(:,6);Results.Simulations34.Qs(:,6)]],...
    [Results.Simulations34.lMtilde3(:,35);Results.Simulations34.lMtilde4(:,35)]);
    
%% FP4 v. knee_ext, ankle_ext and MTP_angle (roughly planar)
[~,ProportionResults.Rsquared.FP4_12,ProportionResults.RMSE.FP4_12,ProportionResults.maxError.FP4_12] = fitHyperplane(...
    [[Results.Simulations12.Qs(:,4);Results.Simulations12.Qs(:,4)],[Results.Simulations12.Qs(:,5);Results.Simulations12.Qs(:,5)],[Results.Simulations12.Qs(:,6);Results.Simulations12.Qs(:,6)]],...
    [Results.Simulations12.lMtilde1(:,36);Results.Simulations12.lMtilde2(:,36)]);
[~,ProportionResults.Rsquared.FP4_34,ProportionResults.RMSE.FP4_34,ProportionResults.maxError.FP4_34] = fitHyperplane(...
    [[Results.Simulations34.Qs(:,4);Results.Simulations34.Qs(:,4)],[Results.Simulations34.Qs(:,5);Results.Simulations34.Qs(:,5)],[Results.Simulations34.Qs(:,6);Results.Simulations34.Qs(:,6)]],...
    [Results.Simulations34.lMtilde3(:,36);Results.Simulations34.lMtilde4(:,36)]);
