# Supplementary material for: Computational modelling of muscle fibre operating ranges in the hindlimb of a small ground bird (Eudromia elegans), with implications for modelling locomotion in extinct species
Source: PLoS Comput Biol. 2021 Apr 1;17(4):e1008843. doi: 10.1371/journal.pcbi.1008843 (PMC8016346; doi:10.1371/journal.pcbi.1008843)
Supplement: S1 Code. MATLAB code used for (a) processing raw forceplate data, (b) performing the tracking simulations, (c) performing the inverse simulation, and (d) performing the static simulations — (ZIP) [file pcbi.1008843.s007.zip › Static Simulation/MuscleAnalysis/dummy_motion_tinamou.mot]

dummy_motion.mot
nRows=5000
nColumns=27
name dummy_motion.mot
datacolumns 27
datarows 5000
range 0.010000 50.000000
endheader
time	Pelvis_pitch	Pelvis_roll	Pelvis_yaw	Pelvis_tx	Pelvis_ty	Pelvis_tz	L_hip_extension	L_hip_abduction	L_hip_rotation	L_knee_extension	L_knee_abduction	L_knee_rotation	L_ankle_extension	L_ankle_abduction	L_ankle_rotation	L_MTP_angle	R_hip_extension	R_hip_abduction	R_hip_rotation	R_knee_extension	R_knee_abduction	R_knee_rotation	R_ankle_extension	R_ankle_abduction	R_ankle_rotation	R_MTP_angle
0.01	0	0	0	0	0	0	-48.973	23.608	7.322	-73.097	-6.354	11.253	-2.194	-5.276	-4.165	1.13	0	0	0	0	0	0	0	0	0	0
0.02	0	0	0	0	0	0	-17.723	22.327	7.309	-36.646	-6.354	11.253	-27.797	-5.276	-4.165	17.606	0	0	0	0	0	0	0	0	0	0
0.03	0	0	0	0	0	0	-8.817	0.763	28.171	-72.865	-6.354	11.253	-23.171	-5.276	-4.165	170.367	0	0	0	0	0	0	0	0	0	0
0.04	0	0	0	0	0	0	-80.513	9.37	1.453	-48.568	-6.354	11.253	-40.089	-5.276	-4.165	128.054	0	0	0	0	0	0	0	0	0	0
0.05	0	0	0	0	0	0	-82.137	24.184	-11.72	-112.553	-6.354	11.253	-28.148	-5.276	-4.165	9.671	0	0	0	0	0	0	0	0	0	0
0.06	0	0	0	0	0	0	-49.624	-0.453	-4.096	-141.271	-6.354	11.253	-131.839	-5.276	-4.165	157.587	0	0	0	0	0	0	0	0	0	0
0.07	0	0	0	0	0	0	-44.785	19.539	24.798	-25.029	-6.354	11.253	-97.803	-5.276	-4.165	168.693	0	0	0	0	0	0	0	0	0	0
0.08	0	0	0	0	0	0	-28.787	11.961	-3.336	-15.77	-6.354	11.253	-111.264	-5.276	-4.165	157.365	0	0	0	0	0	0	0	0	0	0
0.09	0	0	0	0	0	0	-61.645	-2.697	-1.546	-24.444	-6.354	11.253	-33.412	-5.276	-4.165	9.364	0	0	0	0	0	0	0	0	0	0
0.1	0	0	0	0	0	0	-40.762	17.792	-2.466	-78.83	-6.354	11.253	-55.447	-5.276	-4.165	44.754	0	0	0	0	0	0	0	0	0	0
0.11	0	0	0	0	0	0	-77.185	1.342	-4.11	-31.258	-6.354	11.253	-77.554	-5.276	-4.165	162.331	0	0	0	0	0	0	0	0	0	0
0.12	0	0	0	0	0	0	-34.226	9.07	-2.451	-136.936	-6.354	11.253	-64.958	-5.276	-4.165	91.67	0	0	0	0	0	0	0	0	0	0
0.13	0	0	0	0	0	0	-59.38	29.902	11.637	-84.55	-6.354	11.253	-117.17	-5.276	-4.165	71.39	0	0	0	0	0	0	0	0	0	0
0.14	0	0	0	0	0	0	-67.745	16.094	10.998	-115.708	-6.354	11.253	-71.935	-5.276	-4.165	129.881	0	0	0	0	0	0	0	0	0	0
0.15	0	0	0	0	0	0	-34.475	5.286	-12.786	-50.366	-6.354	11.253	-60.78	-5.276	-4.165	68.797	0	0	0	0	0	0	0	0	0	0
0.16	0	0	0	0	0	0	-74.994	25.975	-7.487	-56.961	-6.354	11.253	-0.401	-5.276	-4.165	167.865	0	0	0	0	0	0	0	0	0	0
0.17	0	0	0	0	0	0	-9.614	14.089	-13.874	-139.375	-6.354	11.253	-84.145	-5.276	-4.165	171.919	0	0	0	0	0	0	0	0	0	0
0.18	0	0	0	0	0	0	-39.809	-1.797	-12.671	-99.228	-6.354	11.253	-65.096	-5.276	-4.165	19.11	0	0	0	0	0	0	0	0	0	0
0.19	0	0	0	0	0	0	-81.235	23.765	19.968	-109.93	-6.354	11.253	-72.447	-5.276	-4.165	36.835	0	0	0	0	0	0	0	0	0	0
0.2	0	0	0	0	0	0	-20.755	21.741	28.651	-142.928	-6.354	11.253	-94.951	-5.276	-4.165	32.231	0	0	0	0	0	0	0	0	0	0
0.21	0	0	0	0	0	0	-75.263	-0.684	7.375	-39.398	-6.354	11.253	-74.726	-5.276	-4.165	91.112	0	0	0	0	0	0	0	0	0	0
0.22	0	0	0	0	0	0	-87.047	15.596	9.635	-97.11	-6.354	11.253	-33.521	-5.276	-4.165	24.656	0	0	0	0	0	0	0	0	0	0
0.23	0	0	0	0	0	0	-62.917	27.266	10.23	-130.909	-6.354	11.253	-66.198	-5.276	-4.165	47.21	0	0	0	0	0	0	0	0	0	0
0.24	0	0	0	0	0	0	-39.049	18.675	-9.309	-138.29	-6.354	11.253	-102.914	-5.276	-4.165	4.849	0	0	0	0	0	0	0	0	0	0
0.25	0	0	0	0	0	0	-20.118	9.15	1.204	-122.809	-6.354	11.253	-57.437	-5.276	-4.165	125.164	0	0	0	0	0	0	0	0	0	0
0.26	0	0	0	0	0	0	-64.349	5.293	5.829	-93.144	-6.354	11.253	-114.942	-5.276	-4.165	36.157	0	0	0	0	0	0	0	0	0	0
0.27	0	0	0	0	0	0	-43.042	10.664	19.957	-21.814	-6.354	11.253	-50.471	-5.276	-4.165	106.247	0	0	0	0	0	0	0	0	0	0
0.28	0	0	0	0	0	0	-1.159	13.039	10.902	-56.669	-6.354	11.253	-45.54	-5.276	-4.165	85.356	0	0	0	0	0	0	0	0	0	0
0.29	0	0	0	0	0	0	-37.969	10.466	13.84	-65.76	-6.354	11.253	-79.93	-5.276	-4.165	146.734	0	0	0	0	0	0	0	0	0	0
0.3	0	0	0	0	0	0	-23.896	22.051	17.252	-22.921	-6.354	11.253	-63.523	-5.276	-4.165	42.355	0	0	0	0	0	0	0	0	0	0
0.31	0	0	0	0	0	0	-30.06	6.188	0.626	-96.667	-6.354	11.253	-40.207	-5.276	-4.165	40.938	0	0	0	0	0	0	0	0	0	0
0.32	0	0	0	0	0	0	-68.547	9.704	-9.151	-50.486	-6.354	11.253	-41.656	-5.276	-4.165	170.544	0	0	0	0	0	0	0	0	0	0
0.33	0	0	0	0	0	0	-53.612	17.392	10.619	-63.209	-6.354	11.253	-59.676	-5.276	-4.165	87.768	0	0	0	0	0	0	0	0	0	0
0.34	0	0	0	0	0	0	-8.31	14.755	4.303	-121.788	-6.354	11.253	-85.011	-5.276	-4.165	12.073	0	0	0	0	0	0	0	0	0	0
0.35	0	0	0	0	0	0	-75.356	18.142	29.82	-132.988	-6.354	11.253	-84.522	-5.276	-4.165	29.445	0	0	0	0	0	0	0	0	0	0
0.36	0	0	0	0	0	0	-71.346	22.318	13.456	-47.305	-6.354	11.253	-27.159	-5.276	-4.165	88.352	0	0	0	0	0	0	0	0	0	0
0.37	0	0	0	0	0	0	-55.428	29.349	1.031	-125.078	-6.354	11.253	-57.113	-5.276	-4.165	118.532	0	0	0	0	0	0	0	0	0	0
0.38	0	0	0	0	0	0	-37.596	0.057	19.239	-119.219	-6.354	11.253	-76.474	-5.276	-4.165	29.119	0	0	0	0	0	0	0	0	0	0
0.39	0	0	0	0	0	0	-79.472	20.416	27.793	-30.596	-6.354	11.253	-56.365	-5.276	-4.165	21.588	0	0	0	0	0	0	0	0	0	0
0.4	0	0	0	0	0	0	-62.904	13.941	-14.882	-38.606	-6.354	11.253	-44.578	-5.276	-4.165	119.836	0	0	0	0	0	0	0	0	0	0
0.41	0	0	0	0	0	0	-33.347	17.375	19.616	-93.273	-6.354	11.253	-130.946	-5.276	-4.165	130.97	0	0	0	0	0	0	0	0	0	0
0.42	0	0	0	0	0	0	-58.682	29.268	-11.76	-107.12	-6.354	11.253	-123.99	-5.276	-4.165	86.301	0	0	0	0	0	0	0	0	0	0
0.43	0	0	0	0	0	0	-36.862	20.045	6.636	-141.162	-6.354	11.253	-103.585	-5.276	-4.165	44.382	0	0	0	0	0	0	0	0	0	0
0.44	0	0	0	0	0	0	-13.268	5.859	27.645	-93.741	-6.354	11.253	-76.124	-5.276	-4.165	179.539	0	0	0	0	0	0	0	0	0	0
0.45	0	0	0	0	0	0	-81.334	0.18	20.152	-25.028	-6.354	11.253	-29.897	-5.276	-4.165	51.722	0	0	0	0	0	0	0	0	0	0
0.46	0	0	0	0	0	0	-13.426	-0.662	6.777	-79.476	-6.354	11.253	-119.281	-5.276	-4.165	126.916	0	0	0	0	0	0	0	0	0	0
0.47	0	0	0	0	0	0	-50.639	7.732	1.939	-55.202	-6.354	11.253	-120.292	-5.276	-4.165	14.457	0	0	0	0	0	0	0	0	0	0
0.48	0	0	0	0	0	0	-0.479	22.267	-11.334	-111.329	-6.354	11.253	-27.725	-5.276	-4.165	6.975	0	0	0	0	0	0	0	0	0	0
0.49	0	0	0	0	0	0	-48.757	4.323	-6.258	-57.692	-6.354	11.253	-94.296	-5.276	-4.165	32.157	0	0	0	0	0	0	0	0	0	0
0.5	0	0	0	0	0	0	-85.308	18.674	14.583	-47.288	-6.354	11.253	-87.384	-5.276	-4.165	15.601	0	0	0	0	0	0	0	0	0	0
0.51	0	0	0	0	0	0	-74.803	4.332	16.365	-105.01	-6.354	11.253	-53.531	-5.276	-4.165	28.105	0	0	0	0	0	0	0	0	0	0
0.52	0	0	0	0	0	0	-80.533	-3.245	7.736	-139.58	-6.354	11.253	-104.762	-5.276	-4.165	28.258	0	0	0	0	0	0	0	0	0	0
0.53	0	0	0	0	0	0	-33.175	-1.937	6.927	-67.516	-6.354	11.253	-17.544	-5.276	-4.165	45.883	0	0	0	0	0	0	0	0	0	0
0.54	0	0	0	0	0	0	-84.426	5.918	1.695	-33.895	-6.354	11.253	-133.761	-5.276	-4.165	98.48	0	0	0	0	0	0	0	0	0	0
0.55	0	0	0	0	0	0	-84.039	-3.278	26.681	-40.08	-6.354	11.253	-95.406	-5.276	-4.165	55.875	0	0	0	0	0	0	0	0	0	0
0.56	0	0	0	0	0	0	-24.526	29.132	1.125	-35.6	-6.354	11.253	-34.186	-5.276	-4.165	39.322	0	0	0	0	0	0	0	0	0	0
0.57	0	0	0	0	0	0	-14.004	23.679	-13.229	-139.951	-6.354	11.253	-9.712	-5.276	-4.165	97.501	0	0	0	0	0	0	0	0	0	0
0.58	0	0	0	0	0	0	-8.171	21.166	28.701	-76.016	-6.354	11.253	-118.749	-5.276	-4.165	154.446	0	0	0	0	0	0	0	0	0	0
0.59	0	0	0	0	0	0	-17.465	-3.667	10.337	-21.436	-6.354	11.253	-48.657	-5.276	-4.165	138.434	0	0	0	0	0	0	0	0	0	0
0.6	0	0	0	0	0	0	-35.8	29.815	-10.088	-111.108	-6.354	11.253	-85.887	-5.276	-4.165	99.851	0	0	0	0	0	0	0	0	0	0
0.61	0	0	0	0	0	0	-89.1	22.318	11.887	-126.186	-6.354	11.253	-93.677	-5.276	-4.165	2.324	0	0	0	0	0	0	0	0	0	0
0.62	0	0	0	0	0	0	-43.852	10.06	5.329	-68.714	-6.354	11.253	-3.538	-5.276	-4.165	166.32	0	0	0	0	0	0	0	0	0	0
0.63	0	0	0	0	0	0	-9.905	24.813	28.202	-133.298	-6.354	11.253	-17.715	-5.276	-4.165	145.936	0	0	0	0	0	0	0	0	0	0
0.64	0	0	0	0	0	0	-19.398	-2.73	-9.431	-32.159	-6.354	11.253	-87.683	-5.276	-4.165	140.535	0	0	0	0	0	0	0	0	0	0
0.65	0	0	0	0	0	0	-7.56	8.671	15.92	-99.562	-6.354	11.253	-19.677	-5.276	-4.165	168.631	0	0	0	0	0	0	0	0	0	0
0.66	0	0	0	0	0	0	-4.792	12.267	-7.535	-29.531	-6.354	11.253	-87.096	-5.276	-4.165	105.643	0	0	0	0	0	0	0	0	0	0
0.67	0	0	0	0	0	0	-9.63	1.043	19.346	-48.696	-6.354	11.253	-119.184	-5.276	-4.165	123.868	0	0	0	0	0	0	0	0	0	0
0.68	0	0	0	0	0	0	-28.698	2.741	-6.044	-65.355	-6.354	11.253	-32.683	-5.276	-4.165	128.54	0	0	0	0	0	0	0	0	0	0
0.69	0	0	0	0	0	0	-37.528	27.107	6.922	-29.122	-6.354	11.253	-118.423	-5.276	-4.165	65.733	0	0	0	0	0	0	0	0	0	0
0.7	0	0	0	0	0	0	-28.947	3.276	29.196	-121.216	-6.354	11.253	-90.244	-5.276	-4.165	140.63	0	0	0	0	0	0	0	0	0	0
0.71	0	0	0	0	0	0	-64.453	13.722	14.393	-112.799	-6.354	11.253	-32.883	-5.276	-4.165	87.792	0	0	0	0	0	0	0	0	0	0
0.72	0	0	0	0	0	0	-10.112	11.9	-0.488	-100.807	-6.354	11.253	-11.354	-5.276	-4.165	150.079	0	0	0	0	0	0	0	0	0	0
0.73	0	0	0	0	0	0	-75.765	13.577	2.356	-63.749	-6.354	11.253	-115.11	-5.276	-4.165	103.583	0	0	0	0	0	0	0	0	0	0
0.74	0	0	0	0	0	0	-16.829	10.465	-3.521	-141.128	-6.354	11.253	-30.141	-5.276	-4.165	117.489	0	0	0	0	0	0	0	0	0	0
0.75	0	0	0	0	0	0	-81.109	-3.72	-0.748	-66.621	-6.354	11.253	-71.877	-5.276	-4.165	108.915	0	0	0	0	0	0	0	0	0	0
0.76	0	0	0	0	0	0	-40.79	23.851	9.423	-125.032	-6.354	11.253	-8.536	-5.276	-4.165	82.262	0	0	0	0	0	0	0	0	0	0
0.77	0	0	0	0	0	0	-64.8	-1.681	-9.935	-17.815	-6.354	11.253	-133.599	-5.276	-4.165	140.52	0	0	0	0	0	0	0	0	0	0
0.78	0	0	0	0	0	0	-28.099	-3.858	2.532	-63.25	-6.354	11.253	-92.784	-5.276	-4.165	128.563	0	0	0	0	0	0	0	0	0	0
0.79	0	0	0	0	0	0	-7.614	6.224	-5.107	-33.235	-6.354	11.253	-7.31	-5.276	-4.165	132.921	0	0	0	0	0	0	0	0	0	0
0.8	0	0	0	0	0	0	-57.374	-1.234	9.267	-62.507	-6.354	11.253	-123.096	-5.276	-4.165	15.456	0	0	0	0	0	0	0	0	0	0
0.81	0	0	0	0	0	0	-3.273	17.534	10.199	-94.864	-6.354	11.253	-48.148	-5.276	-4.165	55.611	0	0	0	0	0	0	0	0	0	0
0.82	0	0	0	0	0	0	-23.071	4.022	24.816	-95.656	-6.354	11.253	-24.581	-5.276	-4.165	55.345	0	0	0	0	0	0	0	0	0	0
0.83	0	0	0	0	0	0	-39.81	17.04	19.712	-77.205	-6.354	11.253	-76.293	-5.276	-4.165	142.78	0	0	0	0	0	0	0	0	0	0
0.84	0	0	0	0	0	0	-16.608	27.365	15.983	-15.633	-6.354	11.253	-93.855	-5.276	-4.165	177.629	0	0	0	0	0	0	0	0	0	0
0.85	0	0	0	0	0	0	-6.549	12.989	7.382	-66.367	-6.354	11.253	-76.8	-5.276	-4.165	174.256	0	0	0	0	0	0	0	0	0	0
0.86	0	0	0	0	0	0	-5.081	12.871	-0.432	-43.311	-6.354	11.253	-123.964	-5.276	-4.165	27.008	0	0	0	0	0	0	0	0	0	0
0.87	0	0	0	0	0	0	-47.742	26.153	29.641	-140.227	-6.354	11.253	-59.801	-5.276	-4.165	175.609	0	0	0	0	0	0	0	0	0	0
0.88	0	0	0	0	0	0	-66.452	0.272	22.152	-132.728	-6.354	11.253	-102.568	-5.276	-4.165	82.106	0	0	0	0	0	0	0	0	0	0
0.89	0	0	0	0	0	0	-2.647	26.918	27.043	-128.145	-6.354	11.253	-81.417	-5.276	-4.165	78.735	0	0	0	0	0	0	0	0	0	0
0.9	0	0	0	0	0	0	-39.081	29.484	-10.769	-32.109	-6.354	11.253	-10.922	-5.276	-4.165	20.819	0	0	0	0	0	0	0	0	0	0
0.91	0	0	0	0	0	0	-85.158	-0.945	-2.262	-110.165	-6.354	11.253	-33.999	-5.276	-4.165	130.196	0	0	0	0	0	0	0	0	0	0
0.92	0	0	0	0	0	0	-76.725	12.857	2.099	-41.521	-6.354	11.253	-7.115	-5.276	-4.165	67.011	0	0	0	0	0	0	0	0	0	0
0.93	0	0	0	0	0	0	-35.095	21.372	16.135	-45.846	-6.354	11.253	-38.032	-5.276	-4.165	125.612	0	0	0	0	0	0	0	0	0	0
0.94	0	0	0	0	0	0	-86.424	3.039	14.409	-143.713	-6.354	11.253	-9.749	-5.276	-4.165	122.87	0	0	0	0	0	0	0	0	0	0
0.95	0	0	0	0	0	0	-28.858	20.142	-0.789	-88.066	-6.354	11.253	-101.719	-5.276	-4.165	97.604	0	0	0	0	0	0	0	0	0	0
0.96	0	0	0	0	0	0	-51.246	-3.432	11.449	-12.491	-6.354	11.253	-60.228	-5.276	-4.165	97.543	0	0	0	0	0	0	0	0	0	0
0.97	0	0	0	0	0	0	-35.892	21.076	29.452	-42.257	-6.354	11.253	-7.965	-5.276	-4.165	158.012	0	0	0	0	0	0	0	0	0	0
0.98	0	0	0	0	0	0	-36.648	16.703	25.871	-72.025	-6.354	11.253	-67.836	-5.276	-4.165	91.234	0	0	0	0	0	0	0	0	0	0
0.99	0	0	0	0	0	0	-6.924	29.862	5.04	-143.343	-6.354	11.253	-83.513	-5.276	-4.165	102.837	0	0	0	0	0	0	0	0	0	0
1	0	0	0	0	0	0	-38.351	19.467	-8.457	-93.152	-6.354	11.253	-129.274	-5.276	-4.165	13.668	0	0	0	0	0	0	0	0	0	0
1.01	0	0	0	0	0	0	-83.244	25.841	20.589	-64.435	-6.354	11.253	-86.741	-5.276	-4.165	46.566	0	0	0	0	0	0	0	0	0	0
1.02	0	0	0	0	0	0	-49.268	-2.931	20.98	-91.907	-6.354	11.253	-4.752	-5.276	-4.165	89.297	0	0	0	0	0	0	0	0	0	0
1.03	0	0	0	0	0	0	-64.041	9.666	8.905	-99.739	-6.354	11.253	-88.071	-5.276	-4.165	104.869	0	0	0	0	0	0	0	0	0	0
1.04	0	0	0	0	0	0	-19.986	3.504	1.697	-68.611	-6.354	11.253	-42.081	-5.276	-4.165	128.839	0	0	0	0	0	0	0	0	0	0
1.05	0	0	0	0	0	0	-89.862	27.692	-8.813	-53.901	-6.354	11.253	-12.99	-5.276	-4.165	118.779	0	0	0	0	0	0	0	0	0	0
1.06	0	0	0	0	0	0	-14.431	24.09	13.12	-103.523	-6.354	11.253	-72.923	-5.276	-4.165	35.257	0	0	0	0	0	0	0	0	0	0
1.07	0	0	0	0	0	0	-34.035	18.829	7.745	-140.015	-6.354	11.253	-113.628	-5.276	-4.165	22.047	0	0	0	0	0	0	0	0	0	0
1.08	0	0	0	0	0	0	-8.137	-1.521	8.892	-23.395	-6.354	11.253	-70.591	-5.276	-4.165	48.924	0	0	0	0	0	0	0	0	0	0
1.09	0	0	0	0	0	0	-85.982	28.916	-11.34	-18.706	-6.354	11.253	-82.096	-5.276	-4.165	173.699	0	0	0	0	0	0	0	0	0	0
1.1	0	0	0	0	0	0	-24.454	7.713	-11.947	-35.99	-6.354	11.253	-86.016	-5.276	-4.165	135.973	0	0	0	0	0	0	0	0	0	0
1.11	0	0	0	0	0	0	-84.443	29.778	-1.395	-47.423	-6.354	11.253	-50.616	-5.276	-4.165	1.242	0	0	0	0	0	0	0	0	0	0
1.12	0	0	0	0	0	0	-71.372	3.725	10.332	-91.634	-6.354	11.253	-117.04	-5.276	-4.165	121.759	0	0	0	0	0	0	0	0	0	0
1.13	0	0	0	0	0	0	-74.464	-0.548	22.329	-51.343	-6.354	11.253	-118.168	-5.276	-4.165	43.433	0	0	0	0	0	0	0	0	0	0
1.14	0	0	0	0	0	0	-64.648	-3.03	20.569	-90.289	-6.354	11.253	-52.057	-5.276	-4.165	39.259	0	0	0	0	0	0	0	0	0	0
1.15	0	0	0	0	0	0	-30.225	24.65	10.294	-45.589	-6.354	11.253	-6.162	-5.276	-4.165	79.608	0	0	0	0	0	0	0	0	0	0
1.16	0	0	0	0	0	0	-37.063	-4.831	-12.745	-123.686	-6.354	11.253	-103.855	-5.276	-4.165	164.005	0	0	0	0	0	0	0	0	0	0
1.17	0	0	0	0	0	0	-36.028	25.62	2.969	-48.406	-6.354	11.253	-80.614	-5.276	-4.165	160.175	0	0	0	0	0	0	0	0	0	0
1.18	0	0	0	0	0	0	-10.717	13.203	-6.813	-139.474	-6.354	11.253	-109.14	-5.276	-4.165	111.219	0	0	0	0	0	0	0	0	0	0
1.19	0	0	0	0	0	0	-8.922	2.187	0.01	-107.49	-6.354	11.253	-116.506	-5.276	-4.165	157.571	0	0	0	0	0	0	0	0	0	0
1.2	0	0	0	0	0	0	-84.527	3.009	0.89	-42.098	-6.354	11.253	-72.599	-5.276	-4.165	55.634	0	0	0	0	0	0	0	0	0	0
1.21	0	0	0	0	0	0	-31.848	27.623	29.348	-114.285	-6.354	11.253	-93.714	-5.276	-4.165	21.884	0	0	0	0	0	0	0	0	0	0
1.22	0	0	0	0	0	0	-66.318	3.155	10.171	-33.597	-6.354	11.253	-68.268	-5.276	-4.165	18.117	0	0	0	0	0	0	0	0	0	0
1.23	0	0	0	0	0	0	-37.458	20.43	0.853	-137.576	-6.354	11.253	-77.144	-5.276	-4.165	63.354	0	0	0	0	0	0	0	0	0	0
1.24	0	0	0	0	0	0	-44.523	-0.939	24.437	-39.082	-6.354	11.253	-71.87	-5.276	-4.165	157.431	0	0	0	0	0	0	0	0	0	0
1.25	0	0	0	0	0	0	-31.529	28.728	6.054	-39.039	-6.354	11.253	-84.576	-5.276	-4.165	140.858	0	0	0	0	0	0	0	0	0	0
1.26	0	0	0	0	0	0	-39.567	18.059	15.375	-74.331	-6.354	11.253	-39.253	-5.276	-4.165	105.479	0	0	0	0	0	0	0	0	0	0
1.27	0	0	0	0	0	0	-39.766	-1.885	-5.831	-15.043	-6.354	11.253	-89.597	-5.276	-4.165	66.439	0	0	0	0	0	0	0	0	0	0
1.28	0	0	0	0	0	0	-37.523	1.886	27.295	-141.588	-6.354	11.253	-4.347	-5.276	-4.165	129.124	0	0	0	0	0	0	0	0	0	0
1.29	0	0	0	0	0	0	-18.643	17.632	12.962	-105.364	-6.354	11.253	-123.759	-5.276	-4.165	124.892	0	0	0	0	0	0	0	0	0	0
1.3	0	0	0	0	0	0	-27.921	13.854	-8.183	-113.133	-6.354	11.253	-108.327	-5.276	-4.165	108.887	0	0	0	0	0	0	0	0	0	0
1.31	0	0	0	0	0	0	-64.197	3.887	5.949	-63.325	-6.354	11.253	-14.923	-5.276	-4.165	154.448	0	0	0	0	0	0	0	0	0	0
1.32	0	0	0	0	0	0	-57.039	2.154	19.351	-113.066	-6.354	11.253	-86.402	-5.276	-4.165	76.301	0	0	0	0	0	0	0	0	0	0
1.33	0	0	0	0	0	0	-75.131	9.145	12.008	-13.104	-6.354	11.253	-87.713	-5.276	-4.165	54.817	0	0	0	0	0	0	0	0	0	0
1.34	0	0	0	0	0	0	-54.96	20.275	7.573	-120.028	-6.354	11.253	-61.051	-5.276	-4.165	115.056	0	0	0	0	0	0	0	0	0	0
1.35	0	0	0	0	0	0	-87.824	19.703	-0.996	-108.846	-6.354	11.253	-38.193	-5.276	-4.165	120.386	0	0	0	0	0	0	0	0	0	0
1.36	0	0	0	0	0	0	-12.767	28.689	-8.151	-34.105	-6.354	11.253	-59.305	-5.276	-4.165	156.844	0	0	0	0	0	0	0	0	0	0
1.37	0	0	0	0	0	0	-32.203	11.439	17.911	-124.793	-6.354	11.253	-56.962	-5.276	-4.165	1.321	0	0	0	0	0	0	0	0	0	0
1.38	0	0	0	0	0	0	-38.607	25.867	7.538	-129.528	-6.354	11.253	-53.53	-5.276	-4.165	48.734	0	0	0	0	0	0	0	0	0	0
1.39	0	0	0	0	0	0	-80.087	0.632	24.266	-27.273	-6.354	11.253	-67.067	-5.276	-4.165	153.609	0	0	0	0	0	0	0	0	0	0
1.4	0	0	0	0	0	0	-68.901	13.239	27.363	-118.778	-6.354	11.253	-130.103	-5.276	-4.165	166.363	0	0	0	0	0	0	0	0	0	0
1.41	0	0	0	0	0	0	-35.461	9.236	3.008	-45.886	-6.354	11.253	-8.315	-5.276	-4.165	162.378	0	0	0	0	0	0	0	0	0	0
1.42	0	0	0	0	0	0	-86.092	1.375	-11.034	-32.301	-6.354	11.253	-88.188	-5.276	-4.165	2.548	0	0	0	0	0	0	0	0	0	0
1.43	0	0	0	0	0	0	-29.68	7.745	18.859	-79.297	-6.354	11.253	-77.027	-5.276	-4.165	141.637	0	0	0	0	0	0	0	0	0	0
1.44	0	0	0	0	0	0	-16.953	5.375	15.171	-60.236	-6.354	11.253	-83.66	-5.276	-4.165	90.38	0	0	0	0	0	0	0	0	0	0
1.45	0	0	0	0	0	0	-78.451	11.407	4.187	-135.613	-6.354	11.253	-66.059	-5.276	-4.165	160.264	0	0	0	0	0	0	0	0	0	0
1.46	0	0	0	0	0	0	-80.161	12.299	6.059	-62.769	-6.354	11.253	-72.324	-5.276	-4.165	41.399	0	0	0	0	0	0	0	0	0	0
1.47	0	0	0	0	0	0	-48.21	23.91	20.533	-30.432	-6.354	11.253	-18.544	-5.276	-4.165	152.297	0	0	0	0	0	0	0	0	0	0
1.48	0	0	0	0	0	0	-61.02	22.576	-13.196	-138.515	-6.354	11.253	-59.149	-5.276	-4.165	150.468	0	0	0	0	0	0	0	0	0	0
1.49	0	0	0	0	0	0	-28.694	9.205	-1.461	-79.539	-6.354	11.253	-92.664	-5.276	-4.165	142.374	0	0	0	0	0	0	0	0	0	0
1.5	0	0	0	0	0	0	-5.021	-3.634	27.578	-93.696	-6.354	11.253	-105.786	-5.276	-4.165	62.594	0	0	0	0	0	0	0	0	0	0
1.51	0	0	0	0	0	0	-31.164	23.229	-3.731	-32.27	-6.354	11.253	-6.885	-5.276	-4.165	171.166	0	0	0	0	0	0	0	0	0	0
1.52	0	0	0	0	0	0	-39.053	-0.12	6.408	-128.239	-6.354	11.253	-57.658	-5.276	-4.165	162.411	0	0	0	0	0	0	0	0	0	0
1.53	0	0	0	0	0	0	-41.477	26.531	-2.769	-112.225	-6.354	11.253	-115.009	-5.276	-4.165	40.628	0	0	0	0	0	0	0	0	0	0
1.54	0	0	0	0	0	0	-26.392	12.372	-4.382	-98.003	-6.354	11.253	-82.061	-5.276	-4.165	117.426	0	0	0	0	0	0	0	0	0	0
1.55	0	0	0	0	0	0	-37.432	25.455	0.679	-23.221	-6.354	11.253	-49.461	-5.276	-4.165	77.916	0	0	0	0	0	0	0	0	0	0
1.56	0	0	0	0	0	0	-57.561	22.007	1.447	-73.662	-6.354	11.253	-55.313	-5.276	-4.165	155.942	0	0	0	0	0	0	0	0	0	0
1.57	0	0	0	0	0	0	-78.29	-1.341	18.555	-38.512	-6.354	11.253	-76.495	-5.276	-4.165	122.926	0	0	0	0	0	0	0	0	0	0
1.58	0	0	0	0	0	0	-18.329	23.062	17.837	-83.977	-6.354	11.253	-19.703	-5.276	-4.165	116.523	0	0	0	0	0	0	0	0	0	0
1.59	0	0	0	0	0	0	-2.627	3.164	6.827	-23.005	-6.354	11.253	-82.36	-5.276	-4.165	73.22	0	0	0	0	0	0	0	0	0	0
1.6	0	0	0	0	0	0	-58.271	-0.566	7.361	-139.155	-6.354	11.253	-38.056	-5.276	-4.165	13.745	0	0	0	0	0	0	0	0	0	0
1.61	0	0	0	0	0	0	-9.664	21.312	20.108	-42.177	-6.354	11.253	-72.626	-5.276	-4.165	179.01	0	0	0	0	0	0	0	0	0	0
1.62	0	0	0	0	0	0	-2.895	20.14	26.272	-29.967	-6.354	11.253	-116.602	-5.276	-4.165	173.261	0	0	0	0	0	0	0	0	0	0
1.63	0	0	0	0	0	0	-73.186	27.716	27.666	-98.181	-6.354	11.253	-108.078	-5.276	-4.165	82.326	0	0	0	0	0	0	0	0	0	0
1.64	0	0	0	0	0	0	-18.908	17.92	-10.843	-38.337	-6.354	11.253	-62.786	-5.276	-4.165	41.042	0	0	0	0	0	0	0	0	0	0
1.65	0	0	0	0	0	0	-78.213	11.047	-13.422	-23.38	-6.354	11.253	-65.798	-5.276	-4.165	95.128	0	0	0	0	0	0	0	0	0	0
1.66	0	0	0	0	0	0	-28.855	25.49	1.558	-43.699	-6.354	11.253	-91.197	-5.276	-4.165	130.138	0	0	0	0	0	0	0	0	0	0
1.67	0	0	0	0	0	0	-3.461	16.277	-2.668	-74.719	-6.354	11.253	-20.156	-5.276	-4.165	130.74	0	0	0	0	0	0	0	0	0	0
1.68	0	0	0	0	0	0	-36.839	18.83	25.068	-140.214	-6.354	11.253	-59.158	-5.276	-4.165	33.217	0	0	0	0	0	0	0	0	0	0
1.69	0	0	0	0	0	0	-2.082	-4.251	-8.229	-112.459	-6.354	11.253	-111.769	-5.276	-4.165	17.44	0	0	0	0	0	0	0	0	0	0
1.7	0	0	0	0	0	0	-68.68	12.378	28.256	-80.398	-6.354	11.253	-42.243	-5.276	-4.165	85.322	0	0	0	0	0	0	0	0	0	0
1.71	0	0	0	0	0	0	-50.526	0.33	3.655	-15.899	-6.354	11.253	-4.185	-5.276	-4.165	110.052	0	0	0	0	0	0	0	0	0	0
1.72	0	0	0	0	0	0	-18.373	0.354	-12.406	-18.477	-6.354	11.253	-54.688	-5.276	-4.165	61.351	0	0	0	0	0	0	0	0	0	0
1.73	0	0	0	0	0	0	-66.673	3.681	2.505	-90.19	-6.354	11.253	-25.112	-5.276	-4.165	134.362	0	0	0	0	0	0	0	0	0	0
1.74	0	0	0	0	0	0	-11.166	6.955	-8.157	-89.16	-6.354	11.253	-81.653	-5.276	-4.165	159.015	0	0	0	0	0	0	0	0	0	0
1.75	0	0	0	0	0	0	-15.762	-1.055	6.194	-132.205	-6.354	11.253	-31.212	-5.276	-4.165	143.399	0	0	0	0	0	0	0	0	0	0
1.76	0	0	0	0	0	0	-82.004	9.995	18.919	-57.902	-6.354	11.253	-32.418	-5.276	-4.165	4.574	0	0	0	0	0	0	0	0	0	0
1.77	0	0	0	0	0	0	-86.506	28.526	-6.823	-105.464	-6.354	11.253	-121.296	-5.276	-4.165	163.707	0	0	0	0	0	0	0	0	0	0
1.78	0	0	0	0	0	0	-47.584	20.238	29.516	-75.613	-6.354	11.253	-87.3	-5.276	-4.165	143.324	0	0	0	0	0	0	0	0	0	0
1.79	0	0	0	0	0	0	-31.336	20.196	19.477	-109.924	-6.354	11.253	-36.171	-5.276	-4.165	17.062	0	0	0	0	0	0	0	0	0	0
1.8	0	0	0	0	0	0	-21.957	15.623	13.682	-108.665	-6.354	11.253	-49.567	-5.276	-4.165	59.913	0	0	0	0	0	0	0	0	0	0
1.81	0	0	0	0	0	0	-77.137	3.698	-9.869	-93.483	-6.354	11.253	-127.039	-5.276	-4.165	168.928	0	0	0	0	0	0	0	0	0	0
1.82	0	0	0	0	0	0	-5.824	24.65	-9.681	-48.976	-6.354	11.253	-12.725	-5.276	-4.165	123.736	0	0	0	0	0	0	0	0	0	0
1.83	0	0	0	0	0	0	-44.694	26.545	16.702	-28.514	-6.354	11.253	-110.572	-5.276	-4.165	130.294	0	0	0	0	0	0	0	0	0	0
1.84	0	0	0	0	0	0	-15.139	0.407	9.326	-17.548	-6.354	11.253	-39.527	-5.276	-4.165	65.924	0	0	0	0	0	0	0	0	0	0
1.85	0	0	0	0	0	0	-34.133	13.801	-2.846	-61.056	-6.354	11.253	-36.625	-5.276	-4.165	30.324	0	0	0	0	0	0	0	0	0	0
1.86	0	0	0	0	0	0	-85.666	-2.887	27.679	-49.359	-6.354	11.253	-134.955	-5.276	-4.165	102.489	0	0	0	0	0	0	0	0	0	0
1.87	0	0	0	0	0	0	-72.399	19.758	29.805	-129.334	-6.354	11.253	-103.15	-5.276	-4.165	24.07	0	0	0	0	0	0	0	0	0	0
1.88	0	0	0	0	0	0	-65.735	9.886	-11.202	-55.289	-6.354	11.253	-115.77	-5.276	-4.165	82.168	0	0	0	0	0	0	0	0	0	0
1.89	0	0	0	0	0	0	-13.081	18.979	15.092	-63.242	-6.354	11.253	-74.259	-5.276	-4.165	132.948	0	0	0	0	0	0	0	0	0	0
1.9	0	0	0	0	0	0	-56.741	16.498	-5.922	-25.269	-6.354	11.253	-57.719	-5.276	-4.165	87.489	0	0	0	0	0	0	0	0	0	0
1.91	0	0	0	0	0	0	-12.814	-2.298	-11.349	-50.476	-6.354	11.253	-22.611	-5.276	-4.165	179.663	0	0	0	0	0	0	0	0	0	0
1.92	0	0	0	0	0	0	-19.162	19.052	-2.418	-139.372	-6.354	11.253	-86.026	-5.276	-4.165	92.853	0	0	0	0	0	0	0	0	0	0
1.93	0	0	0	0	0	0	-39.798	7.787	9.964	-99.078	-6.354	11.253	-38.6	-5.276	-4.165	96.934	0	0	0	0	0	0	0	0	0	0
1.94	0	0	0	0	0	0	-61.081	18.581	-14.779	-77.118	-6.354	11.253	-41.108	-5.276	-4.165	10.459	0	0	0	0	0	0	0	0	0	0
1.95	0	0	0	0	0	0	-30.642	19.451	27.672	-84.977	-6.354	11.253	-58.153	-5.276	-4.165	25.21	0	0	0	0	0	0	0	0	0	0
1.96	0	0	0	0	0	0	-76.991	21.351	1.063	-39.926	-6.354	11.253	-85.053	-5.276	-4.165	152.179	0	0	0	0	0	0	0	0	0	0
1.97	0	0	0	0	0	0	-5.783	10.147	16.233	-106.153	-6.354	11.253	-114.521	-5.276	-4.165	109.07	0	0	0	0	0	0	0	0	0	0
1.98	0	0	0	0	0	0	-18.144	23.159	27.223	-36.055	-6.354	11.253	-88.624	-5.276	-4.165	99.347	0	0	0	0	0	0	0	0	0	0
1.99	0	0	0	0	0	0	-5.898	-1.847	17.101	-93.47	-6.354	11.253	-33.15	-5.276	-4.165	34.258	0	0	0	0	0	0	0	0	0	0
2	0	0	0	0	0	0	-75.854	20.603	-11.51	-88.078	-6.354	11.253	-32.744	-5.276	-4.165	27.358	0	0	0	0	0	0	0	0	0	0
2.01	0	0	0	0	0	0	-9.049	1.181	25.963	-40.883	-6.354	11.253	-2.297	-5.276	-4.165	146.062	0	0	0	0	0	0	0	0	0	0
2.02	0	0	0	0	0	0	-89.05	0.224	-1.639	-67.442	-6.354	11.253	-18.792	-5.276	-4.165	22.591	0	0	0	0	0	0	0	0	0	0
2.03	0	0	0	0	0	0	-12.475	9.28	16.118	-92.214	-6.354	11.253	-90.689	-5.276	-4.165	26.148	0	0	0	0	0	0	0	0	0	0
2.04	0	0	0	0	0	0	-19.361	14.302	-2.665	-92.706	-6.354	11.253	-75.615	-5.276	-4.165	145.065	0	0	0	0	0	0	0	0	0	0
2.05	0	0	0	0	0	0	-40.417	16.447	-8.176	-15.477	-6.354	11.253	-9.923	-5.276	-4.165	132.954	0	0	0	0	0	0	0	0	0	0
2.06	0	0	0	0	0	0	-73.82	1.362	-7.428	-132.125	-6.354	11.253	-91.04	-5.276	-4.165	4.381	0	0	0	0	0	0	0	0	0	0
2.07	0	0	0	0	0	0	-15.147	16.225	21.446	-130.415	-6.354	11.253	-102.591	-5.276	-4.165	113.587	0	0	0	0	0	0	0	0	0	0
2.08	0	0	0	0	0	0	-56.122	28.888	29.937	-123.205	-6.354	11.253	-85.893	-5.276	-4.165	121.587	0	0	0	0	0	0	0	0	0	0
2.09	0	0	0	0	0	0	-10.487	3.479	-6.949	-138.931	-6.354	11.253	-64.76	-5.276	-4.165	64.112	0	0	0	0	0	0	0	0	0	0
2.1	0	0	0	0	0	0	-7.983	20.522	15.347	-127.382	-6.354	11.253	-62.79	-5.276	-4.165	176.48	0	0	0	0	0	0	0	0	0	0
2.11	0	0	0	0	0	0	-12.269	-3.885	2	-102.949	-6.354	11.253	-104.408	-5.276	-4.165	158.588	0	0	0	0	0	0	0	0	0	0
2.12	0	0	0	0	0	0	-38.407	7.511	-10.223	-76.48	-6.354	11.253	-85.526	-5.276	-4.165	53.111	0	0	0	0	0	0	0	0	0	0
2.13	0	0	0	0	0	0	-15.939	13.65	-14.691	-109.085	-6.354	11.253	-125.519	-5.276	-4.165	111.349	0	0	0	0	0	0	0	0	0	0
2.14	0	0	0	0	0	0	-12.548	25.376	22.487	-86.704	-6.354	11.253	-15.005	-5.276	-4.165	163.861	0	0	0	0	0	0	0	0	0	0
2.15	0	0	0	0	0	0	-56.622	14.808	7.038	-22.733	-6.354	11.253	-9.274	-5.276	-4.165	142.775	0	0	0	0	0	0	0	0	0	0
2.16	0	0	0	0	0	0	-22.15	10.045	-8.748	-131.299	-6.354	11.253	-55.122	-5.276	-4.165	62.249	0	0	0	0	0	0	0	0	0	0
2.17	0	0	0	0	0	0	-76.921	-1.133	29.875	-77.475	-6.354	11.253	-121.456	-5.276	-4.165	65.645	0	0	0	0	0	0	0	0	0	0
2.18	0	0	0	0	0	0	-78.928	19.36	25.384	-70.669	-6.354	11.253	-132.606	-5.276	-4.165	14.443	0	0	0	0	0	0	0	0	0	0
2.19	0	0	0	0	0	0	-78.01	-0.434	23.57	-86.825	-6.354	11.253	-78.562	-5.276	-4.165	151.234	0	0	0	0	0	0	0	0	0	0
2.2	0	0	0	0	0	0	-28.093	20.026	22.398	-92.365	-6.354	11.253	-106.116	-5.276	-4.165	107.158	0	0	0	0	0	0	0	0	0	0
2.21	0	0	0	0	0	0	-11.056	23.335	25.624	-132.695	-6.354	11.253	-96.226	-5.276	-4.165	37.858	0	0	0	0	0	0	0	0	0	0
2.22	0	0	0	0	0	0	-59.15	-1.383	-10.346	-136.129	-6.354	11.253	-7.645	-5.276	-4.165	179.461	0	0	0	0	0	0	0	0	0	0
2.23	0	0	0	0	0	0	-63.934	4.669	9.902	-49.56	-6.354	11.253	-75.527	-5.276	-4.165	16.557	0	0	0	0	0	0	0	0	0	0
2.24	0	0	0	0	0	0	-39.356	-2.922	20.813	-94.049	-6.354	11.253	-49.797	-5.276	-4.165	7.396	0	0	0	0	0	0	0	0	0	0
2.25	0	0	0	0	0	0	-3.777	19.593	17.688	-125.495	-6.354	11.253	-120.504	-5.276	-4.165	68.766	0	0	0	0	0	0	0	0	0	0
2.26	0	0	0	0	0	0	-82.094	16.175	9.586	-40.525	-6.354	11.253	-105.685	-5.276	-4.165	73.06	0	0	0	0	0	0	0	0	0	0
2.27	0	0	0	0	0	0	-64.029	16.707	-7.695	-45.321	-6.354	11.253	-11.891	-5.276	-4.165	21.094	0	0	0	0	0	0	0	0	0	0
2.28	0	0	0	0	0	0	-3.927	13.537	4.463	-92.329	-6.354	11.253	-132.459	-5.276	-4.165	87.151	0	0	0	0	0	0	0	0	0	0
2.29	0	0	0	0	0	0	-75.756	22.049	26.883	-127.203	-6.354	11.253	-65.72	-5.276	-4.165	49.695	0	0	0	0	0	0	0	0	0	0
2.3	0	0	0	0	0	0	-14.144	-4.014	4.707	-60.876	-6.354	11.253	-34.519	-5.276	-4.165	53.359	0	0	0	0	0	0	0	0	0	0
2.31	0	0	0	0	0	0	-41.055	14.965	-12.097	-43.061	-6.354	11.253	-3.868	-5.276	-4.165	110.504	0	0	0	0	0	0	0	0	0	0
2.32	0	0	0	0	0	0	-20.225	14.337	5.484	-76.862	-6.354	11.253	-103.438	-5.276	-4.165	38.882	0	0	0	0	0	0	0	0	0	0
2.33	0	0	0	0	0	0	-50.117	1.89	15.564	-69.629	-6.354	11.253	-38.927	-5.276	-4.165	84.242	0	0	0	0	0	0	0	0	0	0
2.34	0	0	0	0	0	0	-29.045	9.473	25.753	-136.347	-6.354	11.253	-34.189	-5.276	-4.165	135.734	0	0	0	0	0	0	0	0	0	0
2.35	0	0	0	0	0	0	-37.853	11.148	9.259	-116.024	-6.354	11.253	-78.639	-5.276	-4.165	138.361	0	0	0	0	0	0	0	0	0	0
2.36	0	0	0	0	0	0	-11.097	5.902	-6.518	-25.793	-6.354	11.253	-99.98	-5.276	-4.165	132.991	0	0	0	0	0	0	0	0	0	0
2.37	0	0	0	0	0	0	-21.996	22.215	19.45	-83.08	-6.354	11.253	-8.607	-5.276	-4.165	105.277	0	0	0	0	0	0	0	0	0	0
2.38	0	0	0	0	0	0	-38.358	2.967	-2.541	-136.696	-6.354	11.253	-40.878	-5.276	-4.165	9.198	0	0	0	0	0	0	0	0	0	0
2.39	0	0	0	0	0	0	-56.752	26.717	5.867	-87.552	-6.354	11.253	-69.059	-5.276	-4.165	118.947	0	0	0	0	0	0	0	0	0	0
2.4	0	0	0	0	0	0	-67.937	21.828	24.763	-46.823	-6.354	11.253	-55.52	-5.276	-4.165	33.575	0	0	0	0	0	0	0	0	0	0
2.41	0	0	0	0	0	0	-20.201	24.713	2.959	-59.423	-6.354	11.253	-104.988	-5.276	-4.165	129.077	0	0	0	0	0	0	0	0	0	0
2.42	0	0	0	0	0	0	-70.447	1.82	21.095	-142.995	-6.354	11.253	-106.056	-5.276	-4.165	19.615	0	0	0	0	0	0	0	0	0	0
2.43	0	0	0	0	0	0	-57.337	26.987	-10.016	-34.28	-6.354	11.253	-129.327	-5.276	-4.165	18.828	0	0	0	0	0	0	0	0	0	0
2.44	0	0	0	0	0	0	-14.683	-1.505	20.258	-118.358	-6.354	11.253	-52.318	-5.276	-4.165	138.596	0	0	0	0	0	0	0	0	0	0
2.45	0	0	0	0	0	0	-67.209	4.082	0.41	-24.662	-6.354	11.253	-29.344	-5.276	-4.165	37.432	0	0	0	0	0	0	0	0	0	0
2.46	0	0	0	0	0	0	-78.831	1.925	21.713	-24.03	-6.354	11.253	-68.14	-5.276	-4.165	96.298	0	0	0	0	0	0	0	0	0	0
2.47	0	0	0	0	0	0	-21.427	2.512	-1.963	-106.729	-6.354	11.253	-59.078	-5.276	-4.165	87.744	0	0	0	0	0	0	0	0	0	0
2.48	0	0	0	0	0	0	-64.026	4.47	-8.9	-126.146	-6.354	11.253	-118.92	-5.276	-4.165	160.498	0	0	0	0	0	0	0	0	0	0
2.49	0	0	0	0	0	0	-64.432	14.688	19.026	-33.995	-6.354	11.253	-25.087	-5.276	-4.165	25.901	0	0	0	0	0	0	0	0	0	0
2.5	0	0	0	0	0	0	-77.954	14.172	29.781	-113.904	-6.354	11.253	-58.133	-5.276	-4.165	179.387	0	0	0	0	0	0	0	0	0	0
2.51	0	0	0	0	0	0	-59.532	5.058	-5.775	-71.248	-6.354	11.253	-109.93	-5.276	-4.165	154.065	0	0	0	0	0	0	0	0	0	0
2.52	0	0	0	0	0	0	-42.928	29.361	-2.542	-45.498	-6.354	11.253	-105.954	-5.276	-4.165	144.356	0	0	0	0	0	0	0	0	0	0
2.53	0	0	0	0	0	0	-24.202	2.043	-3.192	-79.322	-6.354	11.253	-57.939	-5.276	-4.165	21.068	0	0	0	0	0	0	0	0	0	0
2.54	0	0	0	0	0	0	-75.653	-4.893	2.85	-10.037	-6.354	11.253	-61.765	-5.276	-4.165	137.658	0	0	0	0	0	0	0	0	0	0
2.55	0	0	0	0	0	0	-85.807	21.385	7.96	-100.921	-6.354	11.253	-75.301	-5.276	-4.165	111.137	0	0	0	0	0	0	0	0	0	0
2.56	0	0	0	0	0	0	-38.219	12.876	8.247	-74.65	-6.354	11.253	-8.144	-5.276	-4.165	44.748	0	0	0	0	0	0	0	0	0	0
2.57	0	0	0	0	0	0	-40.732	15.259	8.179	-14.725	-6.354	11.253	-72.636	-5.276	-4.165	170.814	0	0	0	0	0	0	0	0	0	0
2.58	0	0	0	0	0	0	-81.952	4.105	-3.717	-75.052	-6.354	11.253	-132.853	-5.276	-4.165	48.731	0	0	0	0	0	0	0	0	0	0
2.59	0	0	0	0	0	0	-41.047	29.854	29.319	-103.699	-6.354	11.253	-35.926	-5.276	-4.165	41.987	0	0	0	0	0	0	0	0	0	0
2.6	0	0	0	0	0	0	-73.689	20.429	12.622	-12.75	-6.354	11.253	-59.07	-5.276	-4.165	19.11	0	0	0	0	0	0	0	0	0	0
2.61	0	0	0	0	0	0	-56.873	29.876	23.601	-84.594	-6.354	11.253	-94.14	-5.276	-4.165	138.512	0	0	0	0	0	0	0	0	0	0
2.62	0	0	0	0	0	0	-33.629	-0.356	27.969	-81.811	-6.354	11.253	-96.838	-5.276	-4.165	82.201	0	0	0	0	0	0	0	0	0	0
2.63	0	0	0	0	0	0	-48.886	4.64	-5.065	-106.2	-6.354	11.253	-48.906	-5.276	-4.165	153.062	0	0	0	0	0	0	0	0	0	0
2.64	0	0	0	0	0	0	-73.742	20.041	7.19	-94.218	-6.354	11.253	-39.559	-5.276	-4.165	151.29	0	0	0	0	0	0	0	0	0	0
2.65	0	0	0	0	0	0	-27.803	-1.566	19.703	-107.012	-6.354	11.253	-49.278	-5.276	-4.165	121.263	0	0	0	0	0	0	0	0	0	0
2.66	0	0	0	0	0	0	-80.923	10.865	3.085	-28.004	-6.354	11.253	-121.076	-5.276	-4.165	37.581	0	0	0	0	0	0	0	0	0	0
2.67	0	0	0	0	0	0	-49.639	22.913	-6.421	-43.811	-6.354	11.253	-122.213	-5.276	-4.165	98.134	0	0	0	0	0	0	0	0	0	0
2.68	0	0	0	0	0	0	-71.087	-4.48	27.067	-36.245	-6.354	11.253	-15.309	-5.276	-4.165	53.563	0	0	0	0	0	0	0	0	0	0
2.69	0	0	0	0	0	0	-38.668	16.171	7.095	-114.637	-6.354	11.253	-11.724	-5.276	-4.165	176.859	0	0	0	0	0	0	0	0	0	0
2.7	0	0	0	0	0	0	-65.778	14.7	-9.133	-53.884	-6.354	11.253	-100.031	-5.276	-4.165	112.822	0	0	0	0	0	0	0	0	0	0
2.71	0	0	0	0	0	0	-79.202	17.927	-10.422	-134.887	-6.354	11.253	-85.896	-5.276	-4.165	2.657	0	0	0	0	0	0	0	0	0	0
2.72	0	0	0	0	0	0	-45.07	9.676	2.183	-85.31	-6.354	11.253	-0.937	-5.276	-4.165	75.034	0	0	0	0	0	0	0	0	0	0
2.73	0	0	0	0	0	0	-3.169	-0.039	-4.577	-29.57	-6.354	11.253	-59.404	-5.276	-4.165	127.466	0	0	0	0	0	0	0	0	0	0
2.74	0	0	0	0	0	0	-34.713	28.597	23.206	-76.75	-6.354	11.253	-128.347	-5.276	-4.165	97.259	0	0	0	0	0	0	0	0	0	0
2.75	0	0	0	0	0	0	-6.469	28.103	6.528	-116.218	-6.354	11.253	-116.572	-5.276	-4.165	109.187	0	0	0	0	0	0	0	0	0	0
2.76	0	0	0	0	0	0	-68.941	20.175	15.006	-33.398	-6.354	11.253	-109.17	-5.276	-4.165	61.052	0	0	0	0	0	0	0	0	0	0
2.77	0	0	0	0	0	0	-15.979	7.785	-0.089	-143.055	-6.354	11.253	-69.107	-5.276	-4.165	15.31	0	0	0	0	0	0	0	0	0	0
2.78	0	0	0	0	0	0	-24.395	11.34	-6.909	-13.575	-6.354	11.253	-82.022	-5.276	-4.165	16.847	0	0	0	0	0	0	0	0	0	0
2.79	0	0	0	0	0	0	-44.492	0.87	18.787	-120.129	-6.354	11.253	-122.571	-5.276	-4.165	11.816	0	0	0	0	0	0	0	0	0	0
2.8	0	0	0	0	0	0	-15.149	2.415	14.407	-104.603	-6.354	11.253	-125.213	-5.276	-4.165	66.937	0	0	0	0	0	0	0	0	0	0
2.81	0	0	0	0	0	0	-39.424	28.87	3.579	-11.919	-6.354	11.253	-93.882	-5.276	-4.165	70.041	0	0	0	0	0	0	0	0	0	0
2.82	0	0	0	0	0	0	-60.111	28.951	-13.604	-111.489	-6.354	11.253	-87.981	-5.276	-4.165	48.212	0	0	0	0	0	0	0	0	0	0
2.83	0	0	0	0	0	0	-72.779	-2.036	12.476	-30.531	-6.354	11.253	-18.608	-5.276	-4.165	45.042	0	0	0	0	0	0	0	0	0	0
2.84	0	0	0	0	0	0	-54.953	17.613	16.915	-122.525	-6.354	11.253	-38.13	-5.276	-4.165	65.236	0	0	0	0	0	0	0	0	0	0
2.85	0	0	0	0	0	0	-30.774	9.829	6.616	-75.675	-6.354	11.253	-114.302	-5.276	-4.165	165.491	0	0	0	0	0	0	0	0	0	0
2.86	0	0	0	0	0	0	-81.736	0.143	6.311	-48.234	-6.354	11.253	-122.967	-5.276	-4.165	58.801	0	0	0	0	0	0	0	0	0	0
2.87	0	0	0	0	0	0	-39.302	9.273	25.341	-32.778	-6.354	11.253	-97.806	-5.276	-4.165	100.611	0	0	0	0	0	0	0	0	0	0
2.88	0	0	0	0	0	0	-9.78	26.95	-8.686	-121.824	-6.354	11.253	-114.124	-5.276	-4.165	53.242	0	0	0	0	0	0	0	0	0	0
2.89	0	0	0	0	0	0	-48.996	-1.706	-8.224	-35.075	-6.354	11.253	-93.323	-5.276	-4.165	177.314	0	0	0	0	0	0	0	0	0	0
2.9	0	0	0	0	0	0	-57.632	-0.543	6.785	-115.337	-6.354	11.253	-49.728	-5.276	-4.165	9.947	0	0	0	0	0	0	0	0	0	0
2.91	0	0	0	0	0	0	-43.393	13.033	11.971	-79.136	-6.354	11.253	-49.969	-5.276	-4.165	28.536	0	0	0	0	0	0	0	0	0	0
2.92	0	0	0	0	0	0	-55.921	11.364	5.764	-136.933	-6.354	11.253	-33.916	-5.276	-4.165	16.705	0	0	0	0	0	0	0	0	0	0
2.93	0	0	0	0	0	0	-49.834	13.31	4.771	-128.224	-6.354	11.253	-130.298	-5.276	-4.165	58.742	0	0	0	0	0	0	0	0	0	0
2.94	0	0	0	0	0	0	-31.278	19.674	24.779	-53.937	-6.354	11.253	-15.161	-5.276	-4.165	130.088	0	0	0	0	0	0	0	0	0	0
2.95	0	0	0	0	0	0	-82.522	-4.612	-0.584	-48.866	-6.354	11.253	-93.518	-5.276	-4.165	150.047	0	0	0	0	0	0	0	0	0	0
2.96	0	0	0	0	0	0	-23.956	25.676	-3.624	-54.746	-6.354	11.253	-42.677	-5.276	-4.165	178.117	0	0	0	0	0	0	0	0	0	0
2.97	0	0	0	0	0	0	-28.595	-4.347	14.194	-131.084	-6.354	11.253	-84.876	-5.276	-4.165	30.202	0	0	0	0	0	0	0	0	0	0
2.98	0	0	0	0	0	0	-79.689	24.403	16.282	-90.921	-6.354	11.253	-134.223	-5.276	-4.165	25.919	0	0	0	0	0	0	0	0	0	0
2.99	0	0	0	0	0	0	-37.241	5.707	-3.359	-11.098	-6.354	11.253	-88.964	-5.276	-4.165	26.195	0	0	0	0	0	0	0	0	0	0
3	0	0	0	0	0	0	-73.332	18.508	8.035	-91.011	-6.354	11.253	-38.364	-5.276	-4.165	68.942	0	0	0	0	0	0	0	0	0	0
3.01	0	0	0	0	0	0	-78.171	26.603	26.472	-65.273	-6.354	11.253	-83.231	-5.276	-4.165	20.014	0	0	0	0	0	0	0	0	0	0
3.02	0	0	0	0	0	0	-54.002	23.275	2.061	-91.159	-6.354	11.253	-124.024	-5.276	-4.165	175.162	0	0	0	0	0	0	0	0	0	0
3.03	0	0	0	0	0	0	-64.553	12.919	-11.749	-98.835	-6.354	11.253	-9.345	-5.276	-4.165	81.802	0	0	0	0	0	0	0	0	0	0
3.04	0	0	0	0	0	0	-64.129	25.589	6.511	-143.334	-6.354	11.253	-52.907	-5.276	-4.165	69.778	0	0	0	0	0	0	0	0	0	0
3.05	0	0	0	0	0	0	-36.582	28.923	28.902	-53.056	-6.354	11.253	-119.621	-5.276	-4.165	122.391	0	0	0	0	0	0	0	0	0	0
3.06	0	0	0	0	0	0	-25.604	4.055	22.266	-44.761	-6.354	11.253	-89.007	-5.276	-4.165	141.032	0	0	0	0	0	0	0	0	0	0
3.07	0	0	0	0	0	0	-62.201	13.476	19.465	-128.838	-6.354	11.253	-33.066	-5.276	-4.165	149.905	0	0	0	0	0	0	0	0	0	0
3.08	0	0	0	0	0	0	-86.308	27.761	17.775	-101.186	-6.354	11.253	-70.634	-5.276	-4.165	45.302	0	0	0	0	0	0	0	0	0	0
3.09	0	0	0	0	0	0	-32.606	8.724	9.587	-107.489	-6.354	11.253	-35.685	-5.276	-4.165	52.028	0	0	0	0	0	0	0	0	0	0
3.1	0	0	0	0	0	0	-61.716	20.297	25.573	-99.298	-6.354	11.253	-87.001	-5.276	-4.165	45.491	0	0	0	0	0	0	0	0	0	0
3.11	0	0	0	0	0	0	-79.354	25.389	17.256	-56.128	-6.354	11.253	-105.201	-5.276	-4.165	175.019	0	0	0	0	0	0	0	0	0	0
3.12	0	0	0	0	0	0	-2.18	7.844	11.396	-106.195	-6.354	11.253	-6.76	-5.276	-4.165	65.198	0	0	0	0	0	0	0	0	0	0
3.13	0	0	0	0	0	0	-76.421	26.607	15.256	-25.931	-6.354	11.253	-9.712	-5.276	-4.165	155.915	0	0	0	0	0	0	0	0	0	0
3.14	0	0	0	0	0	0	-84.635	13.607	-5.994	-134.884	-6.354	11.253	-56.419	-5.276	-4.165	140.093	0	0	0	0	0	0	0	0	0	0
3.15	0	0	0	0	0	0	-42.513	-1.015	26.296	-119.273	-6.354	11.253	-76.139	-5.276	-4.165	132.345	0	0	0	0	0	0	0	0	0	0
3.16	0	0	0	0	0	0	-26.33	5.138	16.133	-118.384	-6.354	11.253	-89.989	-5.276	-4.165	22.156	0	0	0	0	0	0	0	0	0	0
3.17	0	0	0	0	0	0	-70.491	28.627	15.188	-81.472	-6.354	11.253	-71.997	-5.276	-4.165	65.953	0	0	0	0	0	0	0	0	0	0
3.18	0	0	0	0	0	0	-23.332	12.772	24.74	-34.39	-6.354	11.253	-125.518	-5.276	-4.165	111.843	0	0	0	0	0	0	0	0	0	0
3.19	0	0	0	0	0	0	-54.356	21.487	-7.095	-14.456	-6.354	11.253	-111.15	-5.276	-4.165	131.561	0	0	0	0	0	0	0	0	0	0
3.2	0	0	0	0	0	0	-79.005	-4.057	11.602	-62.191	-6.354	11.253	-130.796	-5.276	-4.165	81.901	0	0	0	0	0	0	0	0	0	0
3.21	0	0	0	0	0	0	-40.839	12.311	11.696	-138.981	-6.354	11.253	-39.013	-5.276	-4.165	66.601	0	0	0	0	0	0	0	0	0	0
3.22	0	0	0	0	0	0	-13.501	4.47	17.317	-117.343	-6.354	11.253	-114.425	-5.276	-4.165	9.19	0	0	0	0	0	0	0	0	0	0
3.23	0	0	0	0	0	0	-58.772	10.64	6.265	-141.144	-6.354	11.253	-26.461	-5.276	-4.165	100.655	0	0	0	0	0	0	0	0	0	0
3.24	0	0	0	0	0	0	-63.43	16.315	16.033	-138.77	-6.354	11.253	-129.638	-5.276	-4.165	102.55	0	0	0	0	0	0	0	0	0	0
3.25	0	0	0	0	0	0	-79.462	27.508	-2.269	-129.843	-6.354	11.253	-117.332	-5.276	-4.165	165.066	0	0	0	0	0	0	0	0	0	0
3.26	0	0	0	0	0	0	-42.933	10.063	6.937	-22.331	-6.354	11.253	-51.619	-5.276	-4.165	96.59	0	0	0	0	0	0	0	0	0	0
3.27	0	0	0	0	0	0	-0.912	7.608	28.849	-13.767	-6.354	11.253	-100.692	-5.276	-4.165	54.649	0	0	0	0	0	0	0	0	0	0
3.28	0	0	0	0	0	0	-77.934	23.033	5.18	-18.358	-6.354	11.253	-68.022	-5.276	-4.165	143.643	0	0	0	0	0	0	0	0	0	0
3.29	0	0	0	0	0	0	-13.532	20.878	-8.418	-75.648	-6.354	11.253	-8.833	-5.276	-4.165	99.181	0	0	0	0	0	0	0	0	0	0
3.3	0	0	0	0	0	0	-65	2.403	-3.971	-118.929	-6.354	11.253	-57.732	-5.276	-4.165	154.077	0	0	0	0	0	0	0	0	0	0
3.31	0	0	0	0	0	0	-71.094	0.961	21.5	-41.091	-6.354	11.253	-123.745	-5.276	-4.165	141.42	0	0	0	0	0	0	0	0	0	0
3.32	0	0	0	0	0	0	-43.866	7.007	14.346	-78.733	-6.354	11.253	-15.926	-5.276	-4.165	168.928	0	0	0	0	0	0	0	0	0	0
3.33	0	0	0	0	0	0	-73.572	28.299	4.128	-77.911	-6.354	11.253	-57.223	-5.276	-4.165	145.403	0	0	0	0	0	0	0	0	0	0
3.34	0	0	0	0	0	0	-70.466	0.749	-8.772	-85.127	-6.354	11.253	-75.783	-5.276	-4.165	137.238	0	0	0	0	0	0	0	0	0	0
3.35	0	0	0	0	0	0	-9.728	14.634	26.68	-100.749	-6.354	11.253	-91.585	-5.276	-4.165	57.987	0	0	0	0	0	0	0	0	0	0
3.36	0	0	0	0	0	0	-58.627	7.883	-6.393	-75.839	-6.354	11.253	-127.963	-5.276	-4.165	23.755	0	0	0	0	0	0	0	0	0	0
3.37	0	0	0	0	0	0	-74.135	0.048	23.533	-75.26	-6.354	11.253	-49.11	-5.276	-4.165	130.446	0	0	0	0	0	0	0	0	0	0
3.38	0	0	0	0	0	0	-14.427	26.684	24.799	-13.456	-6.354	11.253	-0.475	-5.276	-4.165	130.038	0	0	0	0	0	0	0	0	0	0
3.39	0	0	0	0	0	0	-36.378	23.977	5.908	-100.809	-6.354	11.253	-32.883	-5.276	-4.165	158.403	0	0	0	0	0	0	0	0	0	0
3.4	0	0	0	0	0	0	-89.579	-4.807	13.872	-96.312	-6.354	11.253	-20.85	-5.276	-4.165	119.757	0	0	0	0	0	0	0	0	0	0
3.41	0	0	0	0	0	0	-10.6	-4.568	-12.578	-67.133	-6.354	11.253	-93.123	-5.276	-4.165	47.774	0	0	0	0	0	0	0	0	0	0
3.42	0	0	0	0	0	0	-15.241	16.253	24.693	-47.309	-6.354	11.253	-58.262	-5.276	-4.165	161.167	0	0	0	0	0	0	0	0	0	0
3.43	0	0	0	0	0	0	-39.485	22.544	17.631	-138.919	-6.354	11.253	-8.24	-5.276	-4.165	95.138	0	0	0	0	0	0	0	0	0	0
3.44	0	0	0	0	0	0	-38.861	-4.06	27.443	-137.076	-6.354	11.253	-65.346	-5.276	-4.165	144.258	0	0	0	0	0	0	0	0	0	0
3.45	0	0	0	0	0	0	-56.206	-1.183	17.105	-34.783	-6.354	11.253	-50.578	-5.276	-4.165	83.753	0	0	0	0	0	0	0	0	0	0
3.46	0	0	0	0	0	0	-55.122	21.976	-6.466	-25.574	-6.354	11.253	-21.568	-5.276	-4.165	49.199	0	0	0	0	0	0	0	0	0	0
3.47	0	0	0	0	0	0	-23.141	16.278	20.737	-27.908	-6.354	11.253	-24.22	-5.276	-4.165	10.734	0	0	0	0	0	0	0	0	0	0
3.48	0	0	0	0	0	0	-14.56	2.334	-7.921	-99.197	-6.354	11.253	-72.542	-5.276	-4.165	17.81	0	0	0	0	0	0	0	0	0	0
3.49	0	0	0	0	0	0	-68.153	19.558	0.551	-75.679	-6.354	11.253	-57.396	-5.276	-4.165	73.735	0	0	0	0	0	0	0	0	0	0
3.5	0	0	0	0	0	0	-48.783	10.39	24.955	-63.924	-6.354	11.253	-36.235	-5.276	-4.165	160.23	0	0	0	0	0	0	0	0	0	0
3.51	0	0	0	0	0	0	-36.498	28.087	21.477	-46.35	-6.354	11.253	-72.986	-5.276	-4.165	151.822	0	0	0	0	0	0	0	0	0	0
3.52	0	0	0	0	0	0	-57.003	8.816	28.161	-22.697	-6.354	11.253	-62.965	-5.276	-4.165	166.206	0	0	0	0	0	0	0	0	0	0
3.53	0	0	0	0	0	0	-70.126	25.905	-10.834	-97.581	-6.354	11.253	-87.941	-5.276	-4.165	16.755	0	0	0	0	0	0	0	0	0	0
3.54	0	0	0	0	0	0	-6.219	0.64	3.447	-81.013	-6.354	11.253	-77.204	-5.276	-4.165	155.83	0	0	0	0	0	0	0	0	0	0
3.55	0	0	0	0	0	0	-13.23	2.82	-8.153	-121.231	-6.354	11.253	-25.099	-5.276	-4.165	90.189	0	0	0	0	0	0	0	0	0	0
3.56	0	0	0	0	0	0	-28.339	17.498	0.589	-75.54	-6.354	11.253	-7.827	-5.276	-4.165	28.494	0	0	0	0	0	0	0	0	0	0
3.57	0	0	0	0	0	0	-65.458	11.956	22.437	-93.445	-6.354	11.253	-40.187	-5.276	-4.165	61.69	0	0	0	0	0	0	0	0	0	0
3.58	0	0	0	0	0	0	-42.536	15.331	-9.882	-83.238	-6.354	11.253	-65.258	-5.276	-4.165	141.381	0	0	0	0	0	0	0	0	0	0
3.59	0	0	0	0	0	0	-66.778	23.737	10.607	-128.637	-6.354	11.253	-49.895	-5.276	-4.165	41.215	0	0	0	0	0	0	0	0	0	0
3.6	0	0	0	0	0	0	-12.897	18.475	3.122	-51.442	-6.354	11.253	-112.797	-5.276	-4.165	166.276	0	0	0	0	0	0	0	0	0	0
3.61	0	0	0	0	0	0	-24.702	15.777	-10.229	-116.383	-6.354	11.253	-27.903	-5.276	-4.165	105.565	0	0	0	0	0	0	0	0	0	0
3.62	0	0	0	0	0	0	-46.075	15.831	2.482	-115.764	-6.354	11.253	-55.13	-5.276	-4.165	18.275	0	0	0	0	0	0	0	0	0	0
3.63	0	0	0	0	0	0	-70.419	0.609	8.14	-87.6	-6.354	11.253	-59.286	-5.276	-4.165	39.554	0	0	0	0	0	0	0	0	0	0
3.64	0	0	0	0	0	0	-51.202	24.093	-8.605	-24.988	-6.354	11.253	-10.346	-5.276	-4.165	51.321	0	0	0	0	0	0	0	0	0	0
3.65	0	0	0	0	0	0	-34.066	-1.123	5.328	-43.548	-6.354	11.253	-114.135	-5.276	-4.165	89.395	0	0	0	0	0	0	0	0	0	0
3.66	0	0	0	0	0	0	-44.92	6.537	-6.536	-83.09	-6.354	11.253	-14.883	-5.276	-4.165	9.872	0	0	0	0	0	0	0	0	0	0
3.67	0	0	0	0	0	0	-20.58	-3.622	22.462	-136.531	-6.354	11.253	-82.181	-5.276	-4.165	24.876	0	0	0	0	0	0	0	0	0	0
3.68	0	0	0	0	0	0	-69.989	21.936	17.154	-54.249	-6.354	11.253	-103.002	-5.276	-4.165	167.843	0	0	0	0	0	0	0	0	0	0
3.69	0	0	0	0	0	0	-18.848	-4.086	9.12	-144.651	-6.354	11.253	-62.212	-5.276	-4.165	140.644	0	0	0	0	0	0	0	0	0	0
3.7	0	0	0	0	0	0	-63.204	23.061	7.536	-94.571	-6.354	11.253	-87.202	-5.276	-4.165	129.186	0	0	0	0	0	0	0	0	0	0
3.71	0	0	0	0	0	0	-82.558	22.56	9.004	-41.462	-6.354	11.253	-84.296	-5.276	-4.165	42.398	0	0	0	0	0	0	0	0	0	0
3.72	0	0	0	0	0	0	-80.908	2.608	7.206	-26.808	-6.354	11.253	-33.981	-5.276	-4.165	67.485	0	0	0	0	0	0	0	0	0	0
3.73	0	0	0	0	0	0	-15.315	-3.571	20.245	-144.72	-6.354	11.253	-19.976	-5.276	-4.165	3.321	0	0	0	0	0	0	0	0	0	0
3.74	0	0	0	0	0	0	-65.093	17.946	20.775	-130.711	-6.354	11.253	-29.761	-5.276	-4.165	49.414	0	0	0	0	0	0	0	0	0	0
3.75	0	0	0	0	0	0	-26.783	17.829	-12.728	-68.818	-6.354	11.253	-123.843	-5.276	-4.165	113.58	0	0	0	0	0	0	0	0	0	0
3.76	0	0	0	0	0	0	-65.328	24.29	5.946	-55.8	-6.354	11.253	-42.529	-5.276	-4.165	72.834	0	0	0	0	0	0	0	0	0	0
3.77	0	0	0	0	0	0	-58.118	24.562	-7.087	-81.18	-6.354	11.253	-57.97	-5.276	-4.165	87.915	0	0	0	0	0	0	0	0	0	0
3.78	0	0	0	0	0	0	-42.328	24.21	14.113	-57.475	-6.354	11.253	-50.874	-5.276	-4.165	81.895	0	0	0	0	0	0	0	0	0	0
3.79	0	0	0	0	0	0	-23.072	29.845	24.362	-31.494	-6.354	11.253	-28.245	-5.276	-4.165	141.437	0	0	0	0	0	0	0	0	0	0
3.8	0	0	0	0	0	0	-82.066	14.933	17.543	-139.154	-6.354	11.253	-131.142	-5.276	-4.165	47.32	0	0	0	0	0	0	0	0	0	0
3.81	0	0	0	0	0	0	-17.655	3.611	24.181	-26.019	-6.354	11.253	-23.387	-5.276	-4.165	149.48	0	0	0	0	0	0	0	0	0	0
3.82	0	0	0	0	0	0	-48.794	9.954	5.659	-59.445	-6.354	11.253	-36.949	-5.276	-4.165	112.471	0	0	0	0	0	0	0	0	0	0
3.83	0	0	0	0	0	0	-60.006	1.801	25.957	-14.839	-6.354	11.253	-124.288	-5.276	-4.165	137.875	0	0	0	0	0	0	0	0	0	0
3.84	0	0	0	0	0	0	-23.78	26.372	-13.832	-98.832	-6.354	11.253	-115.335	-5.276	-4.165	141.669	0	0	0	0	0	0	0	0	0	0
3.85	0	0	0	0	0	0	-50.476	14.05	2.78	-22.618	-6.354	11.253	-90.488	-5.276	-4.165	30.503	0	0	0	0	0	0	0	0	0	0
3.86	0	0	0	0	0	0	-70.642	-1.506	-2.027	-83.338	-6.354	11.253	-58.804	-5.276	-4.165	57.277	0	0	0	0	0	0	0	0	0	0
3.87	0	0	0	0	0	0	-75.405	12.966	-9.82	-76.277	-6.354	11.253	-41.076	-5.276	-4.165	97.241	0	0	0	0	0	0	0	0	0	0
3.88	0	0	0	0	0	0	-59.573	18.143	1.333	-20.446	-6.354	11.253	-113.7	-5.276	-4.165	172.042	0	0	0	0	0	0	0	0	0	0
3.89	0	0	0	0	0	0	-56.413	16.912	26.564	-31.382	-6.354	11.253	-45.445	-5.276	-4.165	27.586	0	0	0	0	0	0	0	0	0	0
3.9	0	0	0	0	0	0	-41.853	14.395	9.901	-113.33	-6.354	11.253	-99.674	-5.276	-4.165	99.132	0	0	0	0	0	0	0	0	0	0
3.91	0	0	0	0	0	0	-70.403	22.679	1.706	-110.26	-6.354	11.253	-19.803	-5.276	-4.165	155.627	0	0	0	0	0	0	0	0	0	0
3.92	0	0	0	0	0	0	-4.138	13.66	16.732	-14.506	-6.354	11.253	-58.573	-5.276	-4.165	46.546	0	0	0	0	0	0	0	0	0	0
3.93	0	0	0	0	0	0	-5.424	11.591	10.271	-10.07	-6.354	11.253	-26.989	-5.276	-4.165	63.309	0	0	0	0	0	0	0	0	0	0
3.94	0	0	0	0	0	0	-52.826	27.515	26.976	-110.73	-6.354	11.253	-61.408	-5.276	-4.165	109.943	0	0	0	0	0	0	0	0	0	0
3.95	0	0	0	0	0	0	-72.636	19.229	20.132	-59.188	-6.354	11.253	-4.729	-5.276	-4.165	33.444	0	0	0	0	0	0	0	0	0	0
3.96	0	0	0	0	0	0	-24.497	29.056	-13.582	-53.651	-6.354	11.253	-39.979	-5.276	-4.165	17.693	0	0	0	0	0	0	0	0	0	0
3.97	0	0	0	0	0	0	-76.458	-4.404	13.822	-119.429	-6.354	11.253	-102.557	-5.276	-4.165	5.819	0	0	0	0	0	0	0	0	0	0
3.98	0	0	0	0	0	0	-66.516	7.646	-8.624	-98.28	-6.354	11.253	-52.863	-5.276	-4.165	164.937	0	0	0	0	0	0	0	0	0	0
3.99	0	0	0	0	0	0	-11.853	-2.283	7.576	-131.062	-6.354	11.253	-127.38	-5.276	-4.165	17.457	0	0	0	0	0	0	0	0	0	0
4	0	0	0	0	0	0	-12.829	9.339	6.233	-93.744	-6.354	11.253	-58.035	-5.276	-4.165	127.247	0	0	0	0	0	0	0	0	0	0
4.01	0	0	0	0	0	0	-28.747	21.701	-8.541	-60.593	-6.354	11.253	-122.676	-5.276	-4.165	54.786	0	0	0	0	0	0	0	0	0	0
4.02	0	0	0	0	0	0	-56.96	19.255	2.819	-71.091	-6.354	11.253	-60.335	-5.276	-4.165	35.976	0	0	0	0	0	0	0	0	0	0
4.03	0	0	0	0	0	0	-71.526	24.633	-4.457	-26.429	-6.354	11.253	-11.005	-5.276	-4.165	162.905	0	0	0	0	0	0	0	0	0	0
4.04	0	0	0	0	0	0	-23.222	23.73	26.334	-77.848	-6.354	11.253	-108.695	-5.276	-4.165	83.728	0	0	0	0	0	0	0	0	0	0
4.05	0	0	0	0	0	0	-49.535	15.77	-3.749	-55.394	-6.354	11.253	-22.977	-5.276	-4.165	161.92	0	0	0	0	0	0	0	0	0	0
4.06	0	0	0	0	0	0	-31.171	21.842	-0.523	-125.69	-6.354	11.253	-22.518	-5.276	-4.165	36.928	0	0	0	0	0	0	0	0	0	0
4.07	0	0	0	0	0	0	-2.88	-0.248	16.125	-34.608	-6.354	11.253	-128.879	-5.276	-4.165	136.38	0	0	0	0	0	0	0	0	0	0
4.08	0	0	0	0	0	0	-10.488	0.395	-0.147	-77.971	-6.354	11.253	-120.713	-5.276	-4.165	72.396	0	0	0	0	0	0	0	0	0	0
4.09	0	0	0	0	0	0	-43.808	28.509	-10.937	-141.132	-6.354	11.253	-50.117	-5.276	-4.165	17.93	0	0	0	0	0	0	0	0	0	0
4.1	0	0	0	0	0	0	-56.455	24.05	2.538	-53.721	-6.354	11.253	-89.967	-5.276	-4.165	4.096	0	0	0	0	0	0	0	0	0	0
4.11	0	0	0	0	0	0	-80.519	21.474	27.62	-101.334	-6.354	11.253	-25.431	-5.276	-4.165	94.088	0	0	0	0	0	0	0	0	0	0
4.12	0	0	0	0	0	0	-47.244	22.794	-6.314	-53.423	-6.354	11.253	-107.735	-5.276	-4.165	142.122	0	0	0	0	0	0	0	0	0	0
4.13	0	0	0	0	0	0	-61.1	9.72	12.343	-91.949	-6.354	11.253	-32.749	-5.276	-4.165	107.053	0	0	0	0	0	0	0	0	0	0
4.14	0	0	0	0	0	0	-23.702	23.018	9.199	-60.454	-6.354	11.253	-115.85	-5.276	-4.165	91.841	0	0	0	0	0	0	0	0	0	0
4.15	0	0	0	0	0	0	-24.466	7.796	24.907	-142.704	-6.354	11.253	-26.671	-5.276	-4.165	112.263	0	0	0	0	0	0	0	0	0	0
4.16	0	0	0	0	0	0	-55.552	18.411	10.573	-90.928	-6.354	11.253	-99.447	-5.276	-4.165	60.277	0	0	0	0	0	0	0	0	0	0
4.17	0	0	0	0	0	0	-74.638	-3.014	7.51	-97.659	-6.354	11.253	-72.561	-5.276	-4.165	9.838	0	0	0	0	0	0	0	0	0	0
4.18	0	0	0	0	0	0	-13.117	-0.995	10.684	-30.08	-6.354	11.253	-52.633	-5.276	-4.165	100.045	0	0	0	0	0	0	0	0	0	0
4.19	0	0	0	0	0	0	-38.632	12.496	24.692	-121.285	-6.354	11.253	-87.387	-5.276	-4.165	126.147	0	0	0	0	0	0	0	0	0	0
4.2	0	0	0	0	0	0	-46.467	11.027	5.398	-120.234	-6.354	11.253	-90.704	-5.276	-4.165	109.753	0	0	0	0	0	0	0	0	0	0
4.21	0	0	0	0	0	0	-15.374	1.268	12.633	-116.228	-6.354	11.253	-72.64	-5.276	-4.165	147.515	0	0	0	0	0	0	0	0	0	0
4.22	0	0	0	0	0	0	-42.806	0.249	23.976	-137.273	-6.354	11.253	-124.283	-5.276	-4.165	23.364	0	0	0	0	0	0	0	0	0	0
4.23	0	0	0	0	0	0	-38.035	18.291	13.071	-18.705	-6.354	11.253	-97.338	-5.276	-4.165	135.217	0	0	0	0	0	0	0	0	0	0
4.24	0	0	0	0	0	0	-0.287	-2.949	-4.244	-95.696	-6.354	11.253	-112.977	-5.276	-4.165	1.626	0	0	0	0	0	0	0	0	0	0
4.25	0	0	0	0	0	0	-63.473	28.254	-8.087	-73.633	-6.354	11.253	-108.796	-5.276	-4.165	19.166	0	0	0	0	0	0	0	0	0	0
4.26	0	0	0	0	0	0	-81.8	17.386	-11.702	-43.956	-6.354	11.253	-66.471	-5.276	-4.165	49.22	0	0	0	0	0	0	0	0	0	0
4.27	0	0	0	0	0	0	-16.836	16.527	-6.84	-133.372	-6.354	11.253	-56.97	-5.276	-4.165	60.041	0	0	0	0	0	0	0	0	0	0
4.28	0	0	0	0	0	0	-87.118	4.346	10.443	-28.219	-6.354	11.253	-41.583	-5.276	-4.165	94.237	0	0	0	0	0	0	0	0	0	0
4.29	0	0	0	0	0	0	-58.553	5.697	19.266	-62.873	-6.354	11.253	-72.785	-5.276	-4.165	120.971	0	0	0	0	0	0	0	0	0	0
4.3	0	0	0	0	0	0	-63.362	24.377	12.58	-23.082	-6.354	11.253	-124.525	-5.276	-4.165	85.111	0	0	0	0	0	0	0	0	0	0
4.31	0	0	0	0	0	0	-9.548	2.947	4.399	-56.833	-6.354	11.253	-129.741	-5.276	-4.165	5.572	0	0	0	0	0	0	0	0	0	0
4.32	0	0	0	0	0	0	-31.917	16.304	-2.286	-132.516	-6.354	11.253	-97.655	-5.276	-4.165	62.414	0	0	0	0	0	0	0	0	0	0
4.33	0	0	0	0	0	0	-84.996	7.888	13.027	-21.91	-6.354	11.253	-1.293	-5.276	-4.165	94.572	0	0	0	0	0	0	0	0	0	0
4.34	0	0	0	0	0	0	-76.813	1.07	16.953	-86.818	-6.354	11.253	-19.958	-5.276	-4.165	95.079	0	0	0	0	0	0	0	0	0	0
4.35	0	0	0	0	0	0	-11.756	9.648	18.305	-136.379	-6.354	11.253	-115.077	-5.276	-4.165	172.713	0	0	0	0	0	0	0	0	0	0
4.36	0	0	0	0	0	0	-54.739	29.015	29.002	-76.205	-6.354	11.253	-95.61	-5.276	-4.165	30.41	0	0	0	0	0	0	0	0	0	0
4.37	0	0	0	0	0	0	-58.031	9.781	2.65	-79.279	-6.354	11.253	-42.78	-5.276	-4.165	33.008	0	0	0	0	0	0	0	0	0	0
4.38	0	0	0	0	0	0	-19.445	-1.072	-2.01	-56.762	-6.354	11.253	-2.268	-5.276	-4.165	129.02	0	0	0	0	0	0	0	0	0	0
4.39	0	0	0	0	0	0	-89.344	7.43	22.59	-113.832	-6.354	11.253	-12.07	-5.276	-4.165	118.405	0	0	0	0	0	0	0	0	0	0
4.4	0	0	0	0	0	0	-34.729	6.507	18.313	-72.945	-6.354	11.253	-28.48	-5.276	-4.165	7.372	0	0	0	0	0	0	0	0	0	0
4.41	0	0	0	0	0	0	-48.479	3.192	14.872	-107.826	-6.354	11.253	-35.822	-5.276	-4.165	122.595	0	0	0	0	0	0	0	0	0	0
4.42	0	0	0	0	0	0	-86.383	25.124	13.626	-42.188	-6.354	11.253	-96.619	-5.276	-4.165	160.757	0	0	0	0	0	0	0	0	0	0
4.43	0	0	0	0	0	0	-63.562	-0.313	-9.722	-115.213	-6.354	11.253	-1.23	-5.276	-4.165	113.576	0	0	0	0	0	0	0	0	0	0
4.44	0	0	0	0	0	0	-77.312	21.699	0.973	-81.182	-6.354	11.253	-22.529	-5.276	-4.165	123.847	0	0	0	0	0	0	0	0	0	0
4.45	0	0	0	0	0	0	-56.615	23.386	24.272	-72.986	-6.354	11.253	-36.691	-5.276	-4.165	135.736	0	0	0	0	0	0	0	0	0	0
4.46	0	0	0	0	0	0	-2.552	18.603	4.848	-48.806	-6.354	11.253	-47.359	-5.276	-4.165	79.375	0	0	0	0	0	0	0	0	0	0
4.47	0	0	0	0	0	0	-22.563	15.565	-6.647	-144.159	-6.354	11.253	-128.158	-5.276	-4.165	107.427	0	0	0	0	0	0	0	0	0	0
4.48	0	0	0	0	0	0	-61.187	7.666	24.173	-19.754	-6.354	11.253	-132.144	-5.276	-4.165	44.332	0	0	0	0	0	0	0	0	0	0
4.49	0	0	0	0	0	0	-52.162	-1.674	11.474	-82.308	-6.354	11.253	-28.969	-5.276	-4.165	120.376	0	0	0	0	0	0	0	0	0	0
4.5	0	0	0	0	0	0	-51.02	21.725	6.86	-112.676	-6.354	11.253	-6.197	-5.276	-4.165	107.617	0	0	0	0	0	0	0	0	0	0
4.51	0	0	0	0	0	0	-35.838	21.003	10.85	-50.459	-6.354	11.253	-17.887	-5.276	-4.165	54.618	0	0	0	0	0	0	0	0	0	0
4.52	0	0	0	0	0	0	-6.134	23.474	-12.483	-128.18	-6.354	11.253	-2.849	-5.276	-4.165	75.419	0	0	0	0	0	0	0	0	0	0
4.53	0	0	0	0	0	0	-60.035	22.918	-7.843	-124.94	-6.354	11.253	-18.352	-5.276	-4.165	68.719	0	0	0	0	0	0	0	0	0	0
4.54	0	0	0	0	0	0	-41.713	-3.672	19.331	-46.185	-6.354	11.253	-42.466	-5.276	-4.165	162.334	0	0	0	0	0	0	0	0	0	0
4.55	0	0	0	0	0	0	-15.5	9.411	13.785	-90.5	-6.354	11.253	-63.773	-5.276	-4.165	144.15	0	0	0	0	0	0	0	0	0	0
4.56	0	0	0	0	0	0	-84.459	5.805	-6.612	-117.171	-6.354	11.253	-69.779	-5.276	-4.165	44.844	0	0	0	0	0	0	0	0	0	0
4.57	0	0	0	0	0	0	-52.29	22.194	28.645	-54.78	-6.354	11.253	-17.083	-5.276	-4.165	9.812	0	0	0	0	0	0	0	0	0	0
4.58	0	0	0	0	0	0	-57.605	-4.307	-13	-109.603	-6.354	11.253	-81.765	-5.276	-4.165	96.316	0	0	0	0	0	0	0	0	0	0
4.59	0	0	0	0	0	0	-44.738	22.869	23.482	-96.931	-6.354	11.253	-44.022	-5.276	-4.165	128.264	0	0	0	0	0	0	0	0	0	0
4.6	0	0	0	0	0	0	-47.379	11.873	26.413	-102.228	-6.354	11.253	-20.152	-5.276	-4.165	100.004	0	0	0	0	0	0	0	0	0	0
4.61	0	0	0	0	0	0	-11.211	-3.876	12.288	-98.748	-6.354	11.253	-47.014	-5.276	-4.165	106.013	0	0	0	0	0	0	0	0	0	0
4.62	0	0	0	0	0	0	-42.798	16.917	-4.727	-143.255	-6.354	11.253	-38.359	-5.276	-4.165	92.71	0	0	0	0	0	0	0	0	0	0
4.63	0	0	0	0	0	0	-1.107	21.395	18.818	-67.026	-6.354	11.253	-64.504	-5.276	-4.165	108.292	0	0	0	0	0	0	0	0	0	0
4.64	0	0	0	0	0	0	-46.181	18.897	-5.667	-52.549	-6.354	11.253	-20.955	-5.276	-4.165	35.898	0	0	0	0	0	0	0	0	0	0
4.65	0	0	0	0	0	0	-83.15	22.424	18.148	-54.252	-6.354	11.253	-79.861	-5.276	-4.165	96.981	0	0	0	0	0	0	0	0	0	0
4.66	0	0	0	0	0	0	-89.066	10.062	-6.171	-30.622	-6.354	11.253	-27.954	-5.276	-4.165	122.85	0	0	0	0	0	0	0	0	0	0
4.67	0	0	0	0	0	0	-3.994	2.33	-13.087	-78.303	-6.354	11.253	-45.741	-5.276	-4.165	41.865	0	0	0	0	0	0	0	0	0	0
4.68	0	0	0	0	0	0	-59.126	7.102	24.139	-57.829	-6.354	11.253	-129.561	-5.276	-4.165	155.912	0	0	0	0	0	0	0	0	0	0
4.69	0	0	0	0	0	0	-16.591	12.423	18.657	-21.141	-6.354	11.253	-70.394	-5.276	-4.165	20.3	0	0	0	0	0	0	0	0	0	0
4.7	0	0	0	0	0	0	-23.675	-4.176	18.396	-58.335	-6.354	11.253	-54.195	-5.276	-4.165	26.363	0	0	0	0	0	0	0	0	0	0
4.71	0	0	0	0	0	0	-35.476	-2.255	-7.012	-84.188	-6.354	11.253	-91.521	-5.276	-4.165	82.95	0	0	0	0	0	0	0	0	0	0
4.72	0	0	0	0	0	0	-4.215	-3.419	-3.915	-75.57	-6.354	11.253	-67.797	-5.276	-4.165	51.906	0	0	0	0	0	0	0	0	0	0
4.73	0	0	0	0	0	0	-47.609	7.896	12.949	-129.291	-6.354	11.253	-31.578	-5.276	-4.165	109.508	0	0	0	0	0	0	0	0	0	0
4.74	0	0	0	0	0	0	-1.785	3.216	-6.414	-111.195	-6.354	11.253	-99.948	-5.276	-4.165	108.8	0	0	0	0	0	0	0	0	0	0
4.75	0	0	0	0	0	0	-80.209	19.588	-14.282	-27.683	-6.354	11.253	-21.762	-5.276	-4.165	63.691	0	0	0	0	0	0	0	0	0	0
4.76	0	0	0	0	0	0	-47.489	-1.525	28.821	-34.419	-6.354	11.253	-83.444	-5.276	-4.165	25.079	0	0	0	0	0	0	0	0	0	0
4.77	0	0	0	0	0	0	-51.883	27.476	8.755	-89.626	-6.354	11.253	-93.147	-5.276	-4.165	43.121	0	0	0	0	0	0	0	0	0	0
4.78	0	0	0	0	0	0	-30.916	12.992	-4.29	-93.086	-6.354	11.253	-59.893	-5.276	-4.165	59.985	0	0	0	0	0	0	0	0	0	0
4.79	0	0	0	0	0	0	-57.64	17.964	-1.101	-15.794	-6.354	11.253	-109.664	-5.276	-4.165	138.74	0	0	0	0	0	0	0	0	0	0
4.8	0	0	0	0	0	0	-10.259	12.151	11.972	-112.695	-6.354	11.253	-72.925	-5.276	-4.165	144.825	0	0	0	0	0	0	0	0	0	0
4.81	0	0	0	0	0	0	-60.182	9.071	-0.646	-26.779	-6.354	11.253	-78.068	-5.276	-4.165	3.739	0	0	0	0	0	0	0	0	0	0
4.82	0	0	0	0	0	0	-50.835	-3.418	-9.798	-102.137	-6.354	11.253	-21.177	-5.276	-4.165	97.868	0	0	0	0	0	0	0	0	0	0
4.83	0	0	0	0	0	0	-25.897	28.761	-0.731	-65.977	-6.354	11.253	-105.264	-5.276	-4.165	60.371	0	0	0	0	0	0	0	0	0	0
4.84	0	0	0	0	0	0	-34.442	9.975	26.075	-94.477	-6.354	11.253	-18.674	-5.276	-4.165	127.774	0	0	0	0	0	0	0	0	0	0
4.85	0	0	0	0	0	0	-64.272	-3.157	-8.962	-133.845	-6.354	11.253	-101.906	-5.276	-4.165	158.131	0	0	0	0	0	0	0	0	0	0
4.86	0	0	0	0	0	0	-23.417	8.814	14.689	-61.911	-6.354	11.253	-106.733	-5.276	-4.165	71.279	0	0	0	0	0	0	0	0	0	0
4.87	0	0	0	0	0	0	-53.34	27.701	11.008	-95.789	-6.354	11.253	-29.88	-5.276	-4.165	32.431	0	0	0	0	0	0	0	0	0	0
4.88	0	0	0	0	0	0	-79.78	12.024	10.699	-105.936	-6.354	11.253	-97.889	-5.276	-4.165	163.015	0	0	0	0	0	0	0	0	0	0
4.89	0	0	0	0	0	0	-2.921	29.153	-0.902	-42.128	-6.354	11.253	-117.437	-5.276	-4.165	55.617	0	0	0	0	0	0	0	0	0	0
4.9	0	0	0	0	0	0	-39.028	1.524	-13.992	-63.234	-6.354	11.253	-122.001	-5.276	-4.165	128.985	0	0	0	0	0	0	0	0	0	0
4.91	0	0	0	0	0	0	-82.714	2.974	-11.893	-88.927	-6.354	11.253	-101.066	-5.276	-4.165	147.58	0	0	0	0	0	0	0	0	0	0
4.92	0	0	0	0	0	0	-20.204	13.759	18.175	-81.921	-6.354	11.253	-77.996	-5.276	-4.165	114.678	0	0	0	0	0	0	0	0	0	0
4.93	0	0	0	0	0	0	-37.98	15.065	-8.567	-85.455	-6.354	11.253	-86.343	-5.276	-4.165	44.371	0	0	0	0	0	0	0	0	0	0
4.94	0	0	0	0	0	0	-75.215	22.654	17.101	-52.936	-6.354	11.253	-126.941	-5.276	-4.165	149.417	0	0	0	0	0	0	0	0	0	0
4.95	0	0	0	0	0	0	-24.067	4.899	21.653	-28.301	-6.354	11.253	-92.455	-5.276	-4.165	108.994	0	0	0	0	0	0	0	0	0	0
4.96	0	0	0	0	0	0	-40.834	-3.396	16.346	-126.288	-6.354	11.253	-62.776	-5.276	-4.165	33.165	0	0	0	0	0	0	0	0	0	0
4.97	0	0	0	0	0	0	-69.127	26.697	-9.308	-72.436	-6.354	11.253	-37.117	-5.276	-4.165	86.254	0	0	0	0	0	0	0	0	0	0
4.98	0	0	0	0	0	0	-49.537	27.544	17.733	-16.718	-6.354	11.253	-28.388	-5.276	-4.165	76.519	0	0	0	0	0	0	0	0	0	0
4.99	0	0	0	0	0	0	-47.742	3.885	9.921	-129.082	-6.354	11.253	-26.974	-5.276	-4.165	58.27	0	0	0	0	0	0	0	0	0	0
5	0	0	0	0	0	0	-33.75	21.796	21.153	-82.625	-6.354	11.253	-39.871	-5.276	-4.165	121.157	0	0	0	0	0	0	0	0	0	0
5.01	0	0	0	0	0	0	-47.913	16.38	4.663	-72.634	-6.354	11.253	-21.266	-5.276	-4.165	21.555	0	0	0	0	0	0	0	0	0	0
5.02	0	0	0	0	0	0	-80.754	2.265	-4.251	-96.37	-6.354	11.253	-93.844	-5.276	-4.165	131.888	0	0	0	0	0	0	0	0	0	0
5.03	0	0	0	0	0	0	-52.738	-4.358	-10.446	-41.955	-6.354	11.253	-111.407	-5.276	-4.165	149.56	0	0	0	0	0	0	0	0	0	0
5.04	0	0	0	0	0	0	-33.339	10.258	-3.543	-42.46	-6.354	11.253	-55.588	-5.276	-4.165	128.683	0	0	0	0	0	0	0	0	0	0
5.05	0	0	0	0	0	0	-82.364	-2.265	-8.07	-126.434	-6.354	11.253	-91.927	-5.276	-4.165	1.646	0	0	0	0	0	0	0	0	0	0
5.06	0	0	0	0	0	0	-29.746	18.595	-14.447	-129.505	-6.354	11.253	-77.219	-5.276	-4.165	143.563	0	0	0	0	0	0	0	0	0	0
5.07	0	0	0	0	0	0	-8.55	1.369	-12.314	-52.846	-6.354	11.253	-2.82	-5.276	-4.165	83.999	0	0	0	0	0	0	0	0	0	0
5.08	0	0	0	0	0	0	-65.998	28.145	-3.367	-56.157	-6.354	11.253	-95.892	-5.276	-4.165	37.717	0	0	0	0	0	0	0	0	0	0
5.09	0	0	0	0	0	0	-26.215	19.508	19.853	-19.173	-6.354	11.253	-2.206	-5.276	-4.165	72.285	0	0	0	0	0	0	0	0	0	0
5.1	0	0	0	0	0	0	-62.077	25.809	-4.457	-115.654	-6.354	11.253	-61.368	-5.276	-4.165	90.904	0	0	0	0	0	0	0	0	0	0
5.11	0	0	0	0	0	0	-63.5	13.628	-8.066	-112.351	-6.354	11.253	-6.11	-5.276	-4.165	29.362	0	0	0	0	0	0	0	0	0	0
5.12	0	0	0	0	0	0	-61.289	7.043	6.943	-102.358	-6.354	11.253	-50.642	-5.276	-4.165	95.556	0	0	0	0	0	0	0	0	0	0
5.13	0	0	0	0	0	0	-62.589	21.102	24.756	-120.95	-6.354	11.253	-29.723	-5.276	-4.165	57.256	0	0	0	0	0	0	0	0	0	0
5.14	0	0	0	0	0	0	-72.046	13.401	3.318	-113.056	-6.354	11.253	-122.939	-5.276	-4.165	166.714	0	0	0	0	0	0	0	0	0	0
5.15	0	0	0	0	0	0	-12.373	19.597	3.68	-105.369	-6.354	11.253	-74.853	-5.276	-4.165	169.482	0	0	0	0	0	0	0	0	0	0
5.16	0	0	0	0	0	0	-31.186	26.392	-9.336	-14.792	-6.354	11.253	-31.953	-5.276	-4.165	16.938	0	0	0	0	0	0	0	0	0	0
5.17	0	0	0	0	0	0	-27.911	13.037	14.887	-135.408	-6.354	11.253	-21.28	-5.276	-4.165	113.888	0	0	0	0	0	0	0	0	0	0
5.18	0	0	0	0	0	0	-51.355	6.783	9.468	-90.219	-6.354	11.253	-117.616	-5.276	-4.165	5.591	0	0	0	0	0	0	0	0	0	0
5.19	0	0	0	0	0	0	-81.64	18.251	11.527	-63.093	-6.354	11.253	-27.281	-5.276	-4.165	29.094	0	0	0	0	0	0	0	0	0	0
5.2	0	0	0	0	0	0	-1.114	-1.595	26.264	-98.713	-6.354	11.253	-7.99	-5.276	-4.165	19.099	0	0	0	0	0	0	0	0	0	0
5.21	0	0	0	0	0	0	-23.998	-4.33	17.177	-38.11	-6.354	11.253	-55.669	-5.276	-4.165	141.435	0	0	0	0	0	0	0	0	0	0
5.22	0	0	0	0	0	0	-50.871	23.778	4.163	-111.131	-6.354	11.253	-86.702	-5.276	-4.165	157.376	0	0	0	0	0	0	0	0	0	0
5.23	0	0	0	0	0	0	-11.113	15.339	29.631	-25.8	-6.354	11.253	-121.275	-5.276	-4.165	148.397	0	0	0	0	0	0	0	0	0	0
5.24	0	0	0	0	0	0	-69.199	18.376	-14.588	-48.292	-6.354	11.253	-14.134	-5.276	-4.165	178.292	0	0	0	0	0	0	0	0	0	0
5.25	0	0	0	0	0	0	-69.176	16.43	4.555	-45.405	-6.354	11.253	-89.532	-5.276	-4.165	87.692	0	0	0	0	0	0	0	0	0	0
5.26	0	0	0	0	0	0	-76.319	12.817	-1.759	-28.81	-6.354	11.253	-109.475	-5.276	-4.165	87.109	0	0	0	0	0	0	0	0	0	0
5.27	0	0	0	0	0	0	-58.311	-2.402	18.346	-68.294	-6.354	11.253	-40.186	-5.276	-4.165	167.648	0	0	0	0	0	0	0	0	0	0
5.28	0	0	0	0	0	0	-82.543	2.93	19.118	-80.527	-6.354	11.253	-17.417	-5.276	-4.165	20.267	0	0	0	0	0	0	0	0	0	0
5.29	0	0	0	0	0	0	-56.81	26.405	29.418	-72.474	-6.354	11.253	-120.015	-5.276	-4.165	163.048	0	0	0	0	0	0	0	0	0	0
5.3	0	0	0	0	0	0	-55.701	17.554	-8.706	-113.407	-6.354	11.253	-61.222	-5.276	-4.165	141.155	0	0	0	0	0	0	0	0	0	0
5.31	0	0	0	0	0	0	-75.251	2.221	7.689	-130.155	-6.354	11.253	-70.79	-5.276	-4.165	37.872	0	0	0	0	0	0	0	0	0	0
5.32	0	0	0	0	0	0	-57.523	17.083	12.807	-103.131	-6.354	11.253	-64.78	-5.276	-4.165	85.966	0	0	0	0	0	0	0	0	0	0
5.33	0	0	0	0	0	0	-13.98	18.258	27.74	-136.099	-6.354	11.253	-113.243	-5.276	-4.165	58.127	0	0	0	0	0	0	0	0	0	0
5.34	0	0	0	0	0	0	-16.848	4.815	25.654	-138.872	-6.354	11.253	-122.458	-5.276	-4.165	156.251	0	0	0	0	0	0	0	0	0	0
5.35	0	0	0	0	0	0	-88.624	21.514	-11.233	-27.304	-6.354	11.253	-23.224	-5.276	-4.165	87.759	0	0	0	0	0	0	0	0	0	0
5.36	0	0	0	0	0	0	-11.45	27.318	8.19	-57.788	-6.354	11.253	-97.491	-5.276	-4.165	138.225	0	0	0	0	0	0	0	0	0	0
5.37	0	0	0	0	0	0	-88.588	17.226	-8.96	-51.532	-6.354	11.253	-26.062	-5.276	-4.165	135.805	0	0	0	0	0	0	0	0	0	0
5.38	0	0	0	0	0	0	-49.546	20.96	3.657	-106.677	-6.354	11.253	-9.984	-5.276	-4.165	3.336	0	0	0	0	0	0	0	0	0	0
5.39	0	0	0	0	0	0	-17.631	28.569	26.229	-32.571	-6.354	11.253	-125.065	-5.276	-4.165	147.819	0	0	0	0	0	0	0	0	0	0
5.4	0	0	0	0	0	0	-84.319	15.464	-9.271	-76.262	-6.354	11.253	-101.317	-5.276	-4.165	35.473	0	0	0	0	0	0	0	0	0	0
5.41	0	0	0	0	0	0	-47.626	-1.76	7.931	-94.583	-6.354	11.253	-37.356	-5.276	-4.165	133.332	0	0	0	0	0	0	0	0	0	0
5.42	0	0	0	0	0	0	-82.613	1.008	4.307	-55.063	-6.354	11.253	-127.524	-5.276	-4.165	38.796	0	0	0	0	0	0	0	0	0	0
5.43	0	0	0	0	0	0	-9.888	3.489	-10.149	-89.531	-6.354	11.253	-87.863	-5.276	-4.165	162.901	0	0	0	0	0	0	0	0	0	0
5.44	0	0	0	0	0	0	-76.868	18.685	-1.24	-87.942	-6.354	11.253	-53.605	-5.276	-4.165	104.025	0	0	0	0	0	0	0	0	0	0
5.45	0	0	0	0	0	0	-31.897	24.358	-2.271	-84.096	-6.354	11.253	-128.769	-5.276	-4.165	84.215	0	0	0	0	0	0	0	0	0	0
5.46	0	0	0	0	0	0	-46.373	12.497	-5.339	-46.345	-6.354	11.253	-114.484	-5.276	-4.165	68.967	0	0	0	0	0	0	0	0	0	0
5.47	0	0	0	0	0	0	-43.352	19.67	-12.64	-74.041	-6.354	11.253	-104.945	-5.276	-4.165	73.172	0	0	0	0	0	0	0	0	0	0
5.48	0	0	0	0	0	0	-77.542	2.109	22.079	-142.377	-6.354	11.253	-37.413	-5.276	-4.165	155.421	0	0	0	0	0	0	0	0	0	0
5.49	0	0	0	0	0	0	-79.341	14.247	-0.576	-73.778	-6.354	11.253	-46.958	-5.276	-4.165	27.417	0	0	0	0	0	0	0	0	0	0
5.5	0	0	0	0	0	0	-17.354	12.429	29.301	-89.017	-6.354	11.253	-28.802	-5.276	-4.165	117.695	0	0	0	0	0	0	0	0	0	0
5.51	0	0	0	0	0	0	-12.887	16.921	-13.912	-133.592	-6.354	11.253	-114.452	-5.276	-4.165	137.151	0	0	0	0	0	0	0	0	0	0
5.52	0	0	0	0	0	0	-45.56	26.743	-2.979	-66.873	-6.354	11.253	-130.098	-5.276	-4.165	25.076	0	0	0	0	0	0	0	0	0	0
5.53	0	0	0	0	0	0	-64.521	0.117	14.71	-71.771	-6.354	11.253	-114.624	-5.276	-4.165	142.988	0	0	0	0	0	0	0	0	0	0
5.54	0	0	0	0	0	0	-52.073	15.196	2.257	-47.685	-6.354	11.253	-13.075	-5.276	-4.165	127.28	0	0	0	0	0	0	0	0	0	0
5.55	0	0	0	0	0	0	-17.052	11.655	4.616	-17.537	-6.354	11.253	-54.175	-5.276	-4.165	93.183	0	0	0	0	0	0	0	0	0	0
5.56	0	0	0	0	0	0	-0.388	13.254	0.571	-43.858	-6.354	11.253	-52.81	-5.276	-4.165	83.985	0	0	0	0	0	0	0	0	0	0
5.57	0	0	0	0	0	0	-49.056	19.418	19.944	-132.895	-6.354	11.253	-132.561	-5.276	-4.165	1.583	0	0	0	0	0	0	0	0	0	0
5.58	0	0	0	0	0	0	-51.519	20.072	7.409	-77.83	-6.354	11.253	-85.102	-5.276	-4.165	150.74	0	0	0	0	0	0	0	0	0	0
5.59	0	0	0	0	0	0	-26.516	1.668	25.54	-18.362	-6.354	11.253	-101.884	-5.276	-4.165	165.373	0	0	0	0	0	0	0	0	0	0
5.6	0	0	0	0	0	0	-45.098	13.403	22.373	-132.354	-6.354	11.253	-11.125	-5.276	-4.165	19.87	0	0	0	0	0	0	0	0	0	0
5.61	0	0	0	0	0	0	-80.048	15.305	13.833	-76.974	-6.354	11.253	-22.594	-5.276	-4.165	8.002	0	0	0	0	0	0	0	0	0	0
5.62	0	0	0	0	0	0	-31.524	21.814	-14.378	-75.785	-6.354	11.253	-31.78	-5.276	-4.165	108.243	0	0	0	0	0	0	0	0	0	0
5.63	0	0	0	0	0	0	-59.711	23.719	4.863	-134.2	-6.354	11.253	-36.35	-5.276	-4.165	95.358	0	0	0	0	0	0	0	0	0	0
5.64	0	0	0	0	0	0	-21.583	9.031	-7.081	-15.12	-6.354	11.253	-60.417	-5.276	-4.165	59.974	0	0	0	0	0	0	0	0	0	0
5.65	0	0	0	0	0	0	-85.689	-2.768	-8.11	-38.593	-6.354	11.253	-45.332	-5.276	-4.165	98.237	0	0	0	0	0	0	0	0	0	0
5.66	0	0	0	0	0	0	-19.147	23.658	-0.745	-82.125	-6.354	11.253	-94.287	-5.276	-4.165	173.196	0	0	0	0	0	0	0	0	0	0
5.67	0	0	0	0	0	0	-65.264	25.99	-5.455	-87.591	-6.354	11.253	-86.347	-5.276	-4.165	74.515	0	0	0	0	0	0	0	0	0	0
5.68	0	0	0	0	0	0	-44.477	17.979	3.177	-23.988	-6.354	11.253	-76.172	-5.276	-4.165	43.63	0	0	0	0	0	0	0	0	0	0
5.69	0	0	0	0	0	0	-18.063	26.835	-12.523	-33.409	-6.354	11.253	-86.006	-5.276	-4.165	175.308	0	0	0	0	0	0	0	0	0	0
5.7	0	0	0	0	0	0	-21.57	12.843	22.133	-52.268	-6.354	11.253	-5.66	-5.276	-4.165	77.741	0	0	0	0	0	0	0	0	0	0
5.71	0	0	0	0	0	0	-25.493	3.205	22.788	-38.495	-6.354	11.253	-86.569	-5.276	-4.165	154.06	0	0	0	0	0	0	0	0	0	0
5.72	0	0	0	0	0	0	-8.016	-2.986	12.54	-130.157	-6.354	11.253	-113.694	-5.276	-4.165	33.248	0	0	0	0	0	0	0	0	0	0
5.73	0	0	0	0	0	0	-68.707	6.581	-1.195	-98.801	-6.354	11.253	-90.514	-5.276	-4.165	79.445	0	0	0	0	0	0	0	0	0	0
5.74	0	0	0	0	0	0	-3.707	20.056	9.503	-134.18	-6.354	11.253	-99.379	-5.276	-4.165	160.801	0	0	0	0	0	0	0	0	0	0
5.75	0	0	0	0	0	0	-44.472	29.635	-8.761	-10.58	-6.354	11.253	-68.635	-5.276	-4.165	10.71	0	0	0	0	0	0	0	0	0	0
5.76	0	0	0	0	0	0	-37.551	21.529	25.56	-10.489	-6.354	11.253	-62.979	-5.276	-4.165	104.65	0	0	0	0	0	0	0	0	0	0
5.77	0	0	0	0	0	0	-8.536	28.569	13.982	-37.287	-6.354	11.253	-115.602	-5.276	-4.165	169.977	0	0	0	0	0	0	0	0	0	0
5.78	0	0	0	0	0	0	-70.523	3.934	-9.369	-46.326	-6.354	11.253	-79.294	-5.276	-4.165	153.873	0	0	0	0	0	0	0	0	0	0
5.79	0	0	0	0	0	0	-61.201	-2.395	6.74	-76.305	-6.354	11.253	-107.258	-5.276	-4.165	131.121	0	0	0	0	0	0	0	0	0	0
5.8	0	0	0	0	0	0	-27.093	-0.102	3.259	-96.499	-6.354	11.253	-100.06	-5.276	-4.165	49.329	0	0	0	0	0	0	0	0	0	0
5.81	0	0	0	0	0	0	-30.895	25.384	-2.756	-28.937	-6.354	11.253	-41.01	-5.276	-4.165	81.818	0	0	0	0	0	0	0	0	0	0
5.82	0	0	0	0	0	0	-1.867	9.809	-6.457	-85.133	-6.354	11.253	-101.355	-5.276	-4.165	138.342	0	0	0	0	0	0	0	0	0	0
5.83	0	0	0	0	0	0	-56.555	27.384	-0.508	-67.362	-6.354	11.253	-35.68	-5.276	-4.165	85.911	0	0	0	0	0	0	0	0	0	0
5.84	0	0	0	0	0	0	-40.913	5.956	3.858	-30.869	-6.354	11.253	-27.132	-5.276	-4.165	127.334	0	0	0	0	0	0	0	0	0	0
5.85	0	0	0	0	0	0	-40.54	-0.887	28.155	-93.851	-6.354	11.253	-14.452	-5.276	-4.165	138.308	0	0	0	0	0	0	0	0	0	0
5.86	0	0	0	0	0	0	-51.081	7.123	-4.276	-21.554	-6.354	11.253	-72.842	-5.276	-4.165	166.723	0	0	0	0	0	0	0	0	0	0
5.87	0	0	0	0	0	0	-74.549	1.181	1.023	-24.537	-6.354	11.253	-118.879	-5.276	-4.165	28.74	0	0	0	0	0	0	0	0	0	0
5.88	0	0	0	0	0	0	-21.454	5.293	16.436	-74.716	-6.354	11.253	-4.395	-5.276	-4.165	59.536	0	0	0	0	0	0	0	0	0	0
5.89	0	0	0	0	0	0	-77.699	14.087	6.439	-143.701	-6.354	11.253	-118.346	-5.276	-4.165	51.162	0	0	0	0	0	0	0	0	0	0
5.9	0	0	0	0	0	0	-65.285	18.557	21.584	-86.254	-6.354	11.253	-100.804	-5.276	-4.165	159.362	0	0	0	0	0	0	0	0	0	0
5.91	0	0	0	0	0	0	-34.371	1.246	-0.027	-114.124	-6.354	11.253	-64.991	-5.276	-4.165	104.99	0	0	0	0	0	0	0	0	0	0
5.92	0	0	0	0	0	0	-18.146	21.208	10.821	-139.662	-6.354	11.253	-70.691	-5.276	-4.165	155.035	0	0	0	0	0	0	0	0	0	0
5.93	0	0	0	0	0	0	-11.445	1.55	27.502	-100.743	-6.354	11.253	-36.874	-5.276	-4.165	123.947	0	0	0	0	0	0	0	0	0	0
5.94	0	0	0	0	0	0	-66.06	8.07	10.248	-71.465	-6.354	11.253	-75.676	-5.276	-4.165	24.5	0	0	0	0	0	0	0	0	0	0
5.95	0	0	0	0	0	0	-72.391	28.091	25.624	-97.532	-6.354	11.253	-128.745	-5.276	-4.165	154.853	0	0	0	0	0	0	0	0	0	0
5.96	0	0	0	0	0	0	-71.215	6.065	-4.567	-84.671	-6.354	11.253	-127.014	-5.276	-4.165	91.813	0	0	0	0	0	0	0	0	0	0
5.97	0	0	0	0	0	0	-36.139	-1.14	5.151	-115.062	-6.354	11.253	-49.666	-5.276	-4.165	107.927	0	0	0	0	0	0	0	0	0	0
5.98	0	0	0	0	0	0	-49.445	17.577	-5.557	-142.411	-6.354	11.253	-30.315	-5.276	-4.165	126.899	0	0	0	0	0	0	0	0	0	0
5.99	0	0	0	0	0	0	-25.017	2.663	18.7	-84.918	-6.354	11.253	-27.827	-5.276	-4.165	112.785	0	0	0	0	0	0	0	0	0	0
6	0	0	0	0	0	0	-76.909	16.627	8.725	-96.774	-6.354	11.253	-51.093	-5.276	-4.165	0.135	0	0	0	0	0	0	0	0	0	0
6.01	0	0	0	0	0	0	-26.02	3.33	22.604	-54.681	-6.354	11.253	-73.159	-5.276	-4.165	161.802	0	0	0	0	0	0	0	0	0	0
6.02	0	0	0	0	0	0	-8.862	16.489	19.742	-124.355	-6.354	11.253	-132.991	-5.276	-4.165	11.826	0	0	0	0	0	0	0	0	0	0
6.03	0	0	0	0	0	0	-39.621	20.104	8.153	-29.094	-6.354	11.253	-121.78	-5.276	-4.165	101.524	0	0	0	0	0	0	0	0	0	0
6.04	0	0	0	0	0	0	-68.195	7.735	18.624	-27.883	-6.354	11.253	-48.691	-5.276	-4.165	22.078	0	0	0	0	0	0	0	0	0	0
6.05	0	0	0	0	0	0	-24.049	-3.681	15.287	-139.266	-6.354	11.253	-45.276	-5.276	-4.165	102.947	0	0	0	0	0	0	0	0	0	0
6.06	0	0	0	0	0	0	-8.708	12.858	-8.169	-22.111	-6.354	11.253	-28.527	-5.276	-4.165	142.462	0	0	0	0	0	0	0	0	0	0
6.07	0	0	0	0	0	0	-47.161	15.674	-13.925	-141.315	-6.354	11.253	-18.852	-5.276	-4.165	46.536	0	0	0	0	0	0	0	0	0	0
6.08	0	0	0	0	0	0	-52.007	13.678	15.711	-134.46	-6.354	11.253	-122.871	-5.276	-4.165	35.503	0	0	0	0	0	0	0	0	0	0
6.09	0	0	0	0	0	0	-0.244	29.661	-6.452	-93.203	-6.354	11.253	-93.597	-5.276	-4.165	56.924	0	0	0	0	0	0	0	0	0	0
6.1	0	0	0	0	0	0	-34.486	18.945	-12.52	-76.324	-6.354	11.253	-6.543	-5.276	-4.165	158.588	0	0	0	0	0	0	0	0	0	0
6.11	0	0	0	0	0	0	-75.909	4.861	-6.558	-136.487	-6.354	11.253	-105.43	-5.276	-4.165	80.547	0	0	0	0	0	0	0	0	0	0
6.12	0	0	0	0	0	0	-89.609	9.521	28.185	-37.905	-6.354	11.253	-88.876	-5.276	-4.165	82.187	0	0	0	0	0	0	0	0	0	0
6.13	0	0	0	0	0	0	-36.819	23.381	7.072	-67.873	-6.354	11.253	-82.243	-5.276	-4.165	51.025	0	0	0	0	0	0	0	0	0	0
6.14	0	0	0	0	0	0	-32.57	5.838	-0.556	-65.707	-6.354	11.253	-39.237	-5.276	-4.165	42.491	0	0	0	0	0	0	0	0	0	0
6.15	0	0	0	0	0	0	-43.597	16.291	10.908	-115.991	-6.354	11.253	-102.853	-5.276	-4.165	130.118	0	0	0	0	0	0	0	0	0	0
6.16	0	0	0	0	0	0	-55.552	25.725	-3.281	-29.667	-6.354	11.253	-38.301	-5.276	-4.165	87.555	0	0	0	0	0	0	0	0	0	0
6.17	0	0	0	0	0	0	-43.792	7.414	27.401	-19.337	-6.354	11.253	-126.838	-5.276	-4.165	20.134	0	0	0	0	0	0	0	0	0	0
6.18	0	0	0	0	0	0	-81.729	-1.464	11.23	-77.934	-6.354	11.253	-70.96	-5.276	-4.165	74.665	0	0	0	0	0	0	0	0	0	0
6.19	0	0	0	0	0	0	-29.799	25.145	22.018	-32.937	-6.354	11.253	-96.351	-5.276	-4.165	147.258	0	0	0	0	0	0	0	0	0	0
6.2	0	0	0	0	0	0	-27.814	13.977	2.742	-66.173	-6.354	11.253	-98.46	-5.276	-4.165	118.823	0	0	0	0	0	0	0	0	0	0
6.21	0	0	0	0	0	0	-28.932	6.479	-5.346	-112.611	-6.354	11.253	-101.413	-5.276	-4.165	170.507	0	0	0	0	0	0	0	0	0	0
6.22	0	0	0	0	0	0	-80.504	15.38	17.189	-37.442	-6.354	11.253	-87.031	-5.276	-4.165	168.672	0	0	0	0	0	0	0	0	0	0
6.23	0	0	0	0	0	0	-84.319	-1.645	-4.397	-111.185	-6.354	11.253	-67.683	-5.276	-4.165	82.465	0	0	0	0	0	0	0	0	0	0
6.24	0	0	0	0	0	0	-30.575	29.731	22.427	-47.819	-6.354	11.253	-7.336	-5.276	-4.165	147.243	0	0	0	0	0	0	0	0	0	0
6.25	0	0	0	0	0	0	-14.005	-1.833	1.947	-37.113	-6.354	11.253	-27.617	-5.276	-4.165	25.109	0	0	0	0	0	0	0	0	0	0
6.26	0	0	0	0	0	0	-79.486	17.748	23.137	-68.015	-6.354	11.253	-23.751	-5.276	-4.165	125.837	0	0	0	0	0	0	0	0	0	0
6.27	0	0	0	0	0	0	-38.166	-3.508	-11.328	-87.614	-6.354	11.253	-90.3	-5.276	-4.165	172.85	0	0	0	0	0	0	0	0	0	0
6.28	0	0	0	0	0	0	-25.321	-2.649	9.787	-77.921	-6.354	11.253	-82.548	-5.276	-4.165	25.555	0	0	0	0	0	0	0	0	0	0
6.29	0	0	0	0	0	0	-35.515	-1.716	14.061	-100.52	-6.354	11.253	-88.929	-5.276	-4.165	30.638	0	0	0	0	0	0	0	0	0	0
6.3	0	0	0	0	0	0	-64.035	-3.74	15.867	-62.906	-6.354	11.253	-133.925	-5.276	-4.165	90.977	0	0	0	0	0	0	0	0	0	0
6.31	0	0	0	0	0	0	-31.29	1.902	-14.456	-108.235	-6.354	11.253	-90.401	-5.276	-4.165	52.379	0	0	0	0	0	0	0	0	0	0
6.32	0	0	0	0	0	0	-79.153	12.518	-12.229	-44.718	-6.354	11.253	-77.761	-5.276	-4.165	139.726	0	0	0	0	0	0	0	0	0	0
6.33	0	0	0	0	0	0	-57.105	-1.012	23.825	-88.623	-6.354	11.253	-29.78	-5.276	-4.165	119.88	0	0	0	0	0	0	0	0	0	0
6.34	0	0	0	0	0	0	-24.058	28.765	23.866	-62.384	-6.354	11.253	-5.545	-5.276	-4.165	53.462	0	0	0	0	0	0	0	0	0	0
6.35	0	0	0	0	0	0	-9.224	25.778	20.799	-44.952	-6.354	11.253	-97.482	-5.276	-4.165	160.773	0	0	0	0	0	0	0	0	0	0
6.36	0	0	0	0	0	0	-49.797	-0.295	-7.223	-32.847	-6.354	11.253	-27.355	-5.276	-4.165	3.946	0	0	0	0	0	0	0	0	0	0
6.37	0	0	0	0	0	0	-38.796	-0.5	21.75	-96.692	-6.354	11.253	-69.439	-5.276	-4.165	97.06	0	0	0	0	0	0	0	0	0	0
6.38	0	0	0	0	0	0	-45.853	24.559	-5.654	-44.24	-6.354	11.253	-80.376	-5.276	-4.165	67.576	0	0	0	0	0	0	0	0	0	0
6.39	0	0	0	0	0	0	-13.585	-2.962	-7.601	-109.845	-6.354	11.253	-52.716	-5.276	-4.165	74.96	0	0	0	0	0	0	0	0	0	0
6.4	0	0	0	0	0	0	-83.262	0.33	-6.736	-108.685	-6.354	11.253	-104.892	-5.276	-4.165	84.857	0	0	0	0	0	0	0	0	0	0
6.41	0	0	0	0	0	0	-17.92	5.561	2.864	-46.451	-6.354	11.253	-76.68	-5.276	-4.165	151.031	0	0	0	0	0	0	0	0	0	0
6.42	0	0	0	0	0	0	-89.674	15.353	21.253	-134.802	-6.354	11.253	-28.763	-5.276	-4.165	96.279	0	0	0	0	0	0	0	0	0	0
6.43	0	0	0	0	0	0	-17.067	15.3	-10.724	-60.308	-6.354	11.253	-57.178	-5.276	-4.165	85.133	0	0	0	0	0	0	0	0	0	0
6.44	0	0	0	0	0	0	-41.76	18.875	18.071	-18.723	-6.354	11.253	-105.246	-5.276	-4.165	31.503	0	0	0	0	0	0	0	0	0	0
6.45	0	0	0	0	0	0	-21.651	4.905	21.352	-74.674	-6.354	11.253	-134.51	-5.276	-4.165	58.839	0	0	0	0	0	0	0	0	0	0
6.46	0	0	0	0	0	0	-3.629	8.41	6.282	-126.327	-6.354	11.253	-16.226	-5.276	-4.165	93.963	0	0	0	0	0	0	0	0	0	0
6.47	0	0	0	0	0	0	-15.006	23.31	19.256	-117.346	-6.354	11.253	-77.472	-5.276	-4.165	73.41	0	0	0	0	0	0	0	0	0	0
6.48	0	0	0	0	0	0	-1.84	23.711	-12.213	-17.993	-6.354	11.253	-96.644	-5.276	-4.165	78.417	0	0	0	0	0	0	0	0	0	0
6.49	0	0	0	0	0	0	-57.363	-0.758	9.2	-120.264	-6.354	11.253	-84.671	-5.276	-4.165	18.841	0	0	0	0	0	0	0	0	0	0
6.5	0	0	0	0	0	0	-63.477	24.067	-10.575	-52.387	-6.354	11.253	-83.253	-5.276	-4.165	60.006	0	0	0	0	0	0	0	0	0	0
6.51	0	0	0	0	0	0	-17.244	14.558	2.139	-44.804	-6.354	11.253	-117.243	-5.276	-4.165	104.974	0	0	0	0	0	0	0	0	0	0
6.52	0	0	0	0	0	0	-53.997	12.477	26.725	-87.648	-6.354	11.253	-123.468	-5.276	-4.165	33.029	0	0	0	0	0	0	0	0	0	0
6.53	0	0	0	0	0	0	-81.817	29.693	1.829	-78.612	-6.354	11.253	-132.462	-5.276	-4.165	46.667	0	0	0	0	0	0	0	0	0	0
6.54	0	0	0	0	0	0	-4.888	5.442	11.046	-101.044	-6.354	11.253	-99.564	-5.276	-4.165	28.774	0	0	0	0	0	0	0	0	0	0
6.55	0	0	0	0	0	0	-73.664	23.29	3.079	-114.121	-6.354	11.253	-6.334	-5.276	-4.165	110.167	0	0	0	0	0	0	0	0	0	0
6.56	0	0	0	0	0	0	-86.264	21.349	20.582	-67.069	-6.354	11.253	-118.203	-5.276	-4.165	1.838	0	0	0	0	0	0	0	0	0	0
6.57	0	0	0	0	0	0	-4.959	0.221	15.353	-143.035	-6.354	11.253	-52.567	-5.276	-4.165	6.444	0	0	0	0	0	0	0	0	0	0
6.58	0	0	0	0	0	0	-30.207	10.441	-4.968	-98.358	-6.354	11.253	-122.431	-5.276	-4.165	176.684	0	0	0	0	0	0	0	0	0	0
6.59	0	0	0	0	0	0	-53.657	21.981	22.029	-93.083	-6.354	11.253	-29.151	-5.276	-4.165	26.007	0	0	0	0	0	0	0	0	0	0
6.6	0	0	0	0	0	0	-18.504	10.245	23.884	-91.119	-6.354	11.253	-8.496	-5.276	-4.165	58.691	0	0	0	0	0	0	0	0	0	0
6.61	0	0	0	0	0	0	-20.803	29.659	28.51	-103.249	-6.354	11.253	-129.149	-5.276	-4.165	148.536	0	0	0	0	0	0	0	0	0	0
6.62	0	0	0	0	0	0	-8.286	27.947	22.97	-64.583	-6.354	11.253	-45.797	-5.276	-4.165	88.72	0	0	0	0	0	0	0	0	0	0
6.63	0	0	0	0	0	0	-34.77	-0.742	-8.112	-57.188	-6.354	11.253	-43.799	-5.276	-4.165	168.31	0	0	0	0	0	0	0	0	0	0
6.64	0	0	0	0	0	0	-7.442	23.022	13.297	-116.062	-6.354	11.253	-133.017	-5.276	-4.165	48.197	0	0	0	0	0	0	0	0	0	0
6.65	0	0	0	0	0	0	-17.448	5.298	-11.01	-37.271	-6.354	11.253	-116.03	-5.276	-4.165	86.569	0	0	0	0	0	0	0	0	0	0
6.66	0	0	0	0	0	0	-27.265	18.078	17.793	-140.669	-6.354	11.253	-28.301	-5.276	-4.165	39.851	0	0	0	0	0	0	0	0	0	0
6.67	0	0	0	0	0	0	-35.324	22.839	27.297	-132.403	-6.354	11.253	-90.819	-5.276	-4.165	175.008	0	0	0	0	0	0	0	0	0	0
6.68	0	0	0	0	0	0	-19.373	22.63	26.328	-100.03	-6.354	11.253	-74.266	-5.276	-4.165	121.755	0	0	0	0	0	0	0	0	0	0
6.69	0	0	0	0	0	0	-58.217	11.034	-4.337	-16.588	-6.354	11.253	-132.338	-5.276	-4.165	132.07	0	0	0	0	0	0	0	0	0	0
6.7	0	0	0	0	0	0	-20.334	29.059	21.043	-71.553	-6.354	11.253	-95.554	-5.276	-4.165	140.21	0	0	0	0	0	0	0	0	0	0
6.71	0	0	0	0	0	0	-39.772	25.563	11.779	-54.809	-6.354	11.253	-38.507	-5.276	-4.165	41.769	0	0	0	0	0	0	0	0	0	0
6.72	0	0	0	0	0	0	-61.097	-3.488	18.267	-112.252	-6.354	11.253	-114.534	-5.276	-4.165	92.746	0	0	0	0	0	0	0	0	0	0
6.73	0	0	0	0	0	0	-23.455	19.754	6.42	-111.866	-6.354	11.253	-85.178	-5.276	-4.165	56.345	0	0	0	0	0	0	0	0	0	0
6.74	0	0	0	0	0	0	-53.867	2.312	29.396	-44.291	-6.354	11.253	-98.653	-5.276	-4.165	61.46	0	0	0	0	0	0	0	0	0	0
6.75	0	0	0	0	0	0	-2.142	27.955	28.991	-103.743	-6.354	11.253	-82.23	-5.276	-4.165	156.615	0	0	0	0	0	0	0	0	0	0
6.76	0	0	0	0	0	0	-0.14	18.854	12.843	-144.134	-6.354	11.253	-93.326	-5.276	-4.165	88.552	0	0	0	0	0	0	0	0	0	0
6.77	0	0	0	0	0	0	-76.918	9.733	28.978	-55.167	-6.354	11.253	-23.185	-5.276	-4.165	110.29	0	0	0	0	0	0	0	0	0	0
6.78	0	0	0	0	0	0	-83.611	15.583	21.427	-92.921	-6.354	11.253	-59.327	-5.276	-4.165	146.694	0	0	0	0	0	0	0	0	0	0
6.79	0	0	0	0	0	0	-70.607	16.996	-14.168	-22.355	-6.354	11.253	-45.363	-5.276	-4.165	46.303	0	0	0	0	0	0	0	0	0	0
6.8	0	0	0	0	0	0	-15.002	0.834	-12.963	-35.76	-6.354	11.253	-73.593	-5.276	-4.165	95.489	0	0	0	0	0	0	0	0	0	0
6.81	0	0	0	0	0	0	-78.642	8.452	-2.111	-92.472	-6.354	11.253	-53.265	-5.276	-4.165	58.109	0	0	0	0	0	0	0	0	0	0
6.82	0	0	0	0	0	0	-39.475	9.774	-13.96	-53.368	-6.354	11.253	-32.581	-5.276	-4.165	93.472	0	0	0	0	0	0	0	0	0	0
6.83	0	0	0	0	0	0	-47.739	5.427	1.242	-49.509	-6.354	11.253	-88.625	-5.276	-4.165	163.537	0	0	0	0	0	0	0	0	0	0
6.84	0	0	0	0	0	0	-11.206	5.438	21.48	-127.723	-6.354	11.253	-121.076	-5.276	-4.165	54.646	0	0	0	0	0	0	0	0	0	0
6.85	0	0	0	0	0	0	-35.777	8.424	-5.761	-65.767	-6.354	11.253	-40.695	-5.276	-4.165	133.003	0	0	0	0	0	0	0	0	0	0
6.86	0	0	0	0	0	0	-30.018	-2.45	27.111	-72.117	-6.354	11.253	-45.678	-5.276	-4.165	26.239	0	0	0	0	0	0	0	0	0	0
6.87	0	0	0	0	0	0	-64.334	29.995	-8.315	-117.2	-6.354	11.253	-42.943	-5.276	-4.165	33.653	0	0	0	0	0	0	0	0	0	0
6.88	0	0	0	0	0	0	-57.405	13.244	26.808	-97.12	-6.354	11.253	-116.784	-5.276	-4.165	122.895	0	0	0	0	0	0	0	0	0	0
6.89	0	0	0	0	0	0	-8.86	15.197	1.977	-84.088	-6.354	11.253	-106.5	-5.276	-4.165	139.207	0	0	0	0	0	0	0	0	0	0
6.9	0	0	0	0	0	0	-83.219	26.913	-10.87	-28.718	-6.354	11.253	-62.959	-5.276	-4.165	150.547	0	0	0	0	0	0	0	0	0	0
6.91	0	0	0	0	0	0	-52.462	7.227	-11.472	-48.418	-6.354	11.253	-130.032	-5.276	-4.165	29.873	0	0	0	0	0	0	0	0	0	0
6.92	0	0	0	0	0	0	-64.639	20.074	18.714	-136.661	-6.354	11.253	-19.212	-5.276	-4.165	150.147	0	0	0	0	0	0	0	0	0	0
6.93	0	0	0	0	0	0	-14.623	23.027	0.342	-54.065	-6.354	11.253	-0.483	-5.276	-4.165	93.786	0	0	0	0	0	0	0	0	0	0
6.94	0	0	0	0	0	0	-63.827	23.08	15.504	-126.92	-6.354	11.253	-64.918	-5.276	-4.165	87.952	0	0	0	0	0	0	0	0	0	0
6.95	0	0	0	0	0	0	-1.97	1.532	-8.519	-87.551	-6.354	11.253	-123.185	-5.276	-4.165	143.007	0	0	0	0	0	0	0	0	0	0
6.96	0	0	0	0	0	0	-14.319	5.141	-6.813	-51.298	-6.354	11.253	-103.038	-5.276	-4.165	68.146	0	0	0	0	0	0	0	0	0	0
6.97	0	0	0	0	0	0	-26.19	6.855	10.557	-40.011	-6.354	11.253	-6.422	-5.276	-4.165	106.499	0	0	0	0	0	0	0	0	0	0
6.98	0	0	0	0	0	0	-73.654	-2.732	-10.707	-131.986	-6.354	11.253	-64.357	-5.276	-4.165	86.334	0	0	0	0	0	0	0	0	0	0
6.99	0	0	0	0	0	0	-52.049	5.992	8.539	-43.051	-6.354	11.253	-110.422	-5.276	-4.165	162.111	0	0	0	0	0	0	0	0	0	0
7	0	0	0	0	0	0	-70.591	27.084	5.327	-63.308	-6.354	11.253	-121.839	-5.276	-4.165	171.787	0	0	0	0	0	0	0	0	0	0
7.01	0	0	0	0	0	0	-50.901	27.748	-2.813	-88.797	-6.354	11.253	-64.537	-5.276	-4.165	67.376	0	0	0	0	0	0	0	0	0	0
7.02	0	0	0	0	0	0	-3.636	13.23	-6.95	-143.857	-6.354	11.253	-22.725	-5.276	-4.165	50.472	0	0	0	0	0	0	0	0	0	0
7.03	0	0	0	0	0	0	-52.912	26.298	29.65	-59.954	-6.354	11.253	-37.427	-5.276	-4.165	40.042	0	0	0	0	0	0	0	0	0	0
7.04	0	0	0	0	0	0	-5.372	5.26	28.034	-142.337	-6.354	11.253	-67.848	-5.276	-4.165	110.742	0	0	0	0	0	0	0	0	0	0
7.05	0	0	0	0	0	0	-41.769	-2.91	27.176	-99.185	-6.354	11.253	-7.631	-5.276	-4.165	121.057	0	0	0	0	0	0	0	0	0	0
7.06	0	0	0	0	0	0	-88.768	17.982	-4.991	-91.687	-6.354	11.253	-90.838	-5.276	-4.165	133.875	0	0	0	0	0	0	0	0	0	0
7.07	0	0	0	0	0	0	-45.277	10.32	23.705	-53.829	-6.354	11.253	-61.834	-5.276	-4.165	139.06	0	0	0	0	0	0	0	0	0	0
7.08	0	0	0	0	0	0	-34.229	12.777	17.248	-62.91	-6.354	11.253	-131.108	-5.276	-4.165	169.177	0	0	0	0	0	0	0	0	0	0
7.09	0	0	0	0	0	0	-78.658	13.857	21.432	-110.833	-6.354	11.253	-35.885	-5.276	-4.165	158.275	0	0	0	0	0	0	0	0	0	0
7.1	0	0	0	0	0	0	-36.647	14.697	-14.748	-128.998	-6.354	11.253	-3.101	-5.276	-4.165	94.147	0	0	0	0	0	0	0	0	0	0
7.11	0	0	0	0	0	0	-6.206	29.716	5.042	-131.934	-6.354	11.253	-119.429	-5.276	-4.165	48.467	0	0	0	0	0	0	0	0	0	0
7.12	0	0	0	0	0	0	-20.209	16.685	8.672	-70.932	-6.354	11.253	-93.548	-5.276	-4.165	33.147	0	0	0	0	0	0	0	0	0	0
7.13	0	0	0	0	0	0	-44.349	24.043	1.281	-33.95	-6.354	11.253	-131.107	-5.276	-4.165	83.382	0	0	0	0	0	0	0	0	0	0
7.14	0	0	0	0	0	0	-72.728	4.51	-9.349	-90.714	-6.354	11.253	-63.925	-5.276	-4.165	35.835	0	0	0	0	0	0	0	0	0	0
7.15	0	0	0	0	0	0	-84.897	27.268	29.183	-102.63	-6.354	11.253	-129.206	-5.276	-4.165	145.308	0	0	0	0	0	0	0	0	0	0
7.16	0	0	0	0	0	0	-11.642	11.294	0.182	-110.597	-6.354	11.253	-51.256	-5.276	-4.165	131.625	0	0	0	0	0	0	0	0	0	0
7.17	0	0	0	0	0	0	-59.659	-2.218	14.078	-83.389	-6.354	11.253	-76.873	-5.276	-4.165	65.782	0	0	0	0	0	0	0	0	0	0
7.18	0	0	0	0	0	0	-70.516	0.342	18.896	-27.486	-6.354	11.253	-74.391	-5.276	-4.165	123.605	0	0	0	0	0	0	0	0	0	0
7.19	0	0	0	0	0	0	-82.382	17.914	21.598	-136.296	-6.354	11.253	-116.877	-5.276	-4.165	24.829	0	0	0	0	0	0	0	0	0	0
7.2	0	0	0	0	0	0	-18.924	21.028	-6.326	-121.164	-6.354	11.253	-28.513	-5.276	-4.165	171.442	0	0	0	0	0	0	0	0	0	0
7.21	0	0	0	0	0	0	-42.23	21.714	-4.829	-80.71	-6.354	11.253	-129.779	-5.276	-4.165	142.346	0	0	0	0	0	0	0	0	0	0
7.22	0	0	0	0	0	0	-48.238	16.642	19.297	-109.914	-6.354	11.253	-14.17	-5.276	-4.165	107.813	0	0	0	0	0	0	0	0	0	0
7.23	0	0	0	0	0	0	-7.334	0.991	-0.019	-67.061	-6.354	11.253	-48.249	-5.276	-4.165	3.548	0	0	0	0	0	0	0	0	0	0
7.24	0	0	0	0	0	0	-55.39	22.202	25.967	-17.727	-6.354	11.253	-34.634	-5.276	-4.165	127.978	0	0	0	0	0	0	0	0	0	0
7.25	0	0	0	0	0	0	-33.582	-1.745	20.605	-143.056	-6.354	11.253	-100.477	-5.276	-4.165	172.92	0	0	0	0	0	0	0	0	0	0
7.26	0	0	0	0	0	0	-29.127	23.701	-10.907	-71.561	-6.354	11.253	-90.167	-5.276	-4.165	152.786	0	0	0	0	0	0	0	0	0	0
7.27	0	0	0	0	0	0	-33.203	-1.333	1.538	-60.595	-6.354	11.253	-114.088	-5.276	-4.165	103.938	0	0	0	0	0	0	0	0	0	0
7.28	0	0	0	0	0	0	-39.365	16.003	-3.816	-132.403	-6.354	11.253	-90.227	-5.276	-4.165	162.694	0	0	0	0	0	0	0	0	0	0
7.29	0	0	0	0	0	0	-60.976	24.214	22.405	-103.133	-6.354	11.253	-64	-5.276	-4.165	10.551	0	0	0	0	0	0	0	0	0	0
7.3	0	0	0	0	0	0	-7.893	9.679	26.617	-126.04	-6.354	11.253	-37.564	-5.276	-4.165	137.528	0	0	0	0	0	0	0	0	0	0
7.31	0	0	0	0	0	0	-85.042	13.995	25.507	-134.988	-6.354	11.253	-85.903	-5.276	-4.165	63.964	0	0	0	0	0	0	0	0	0	0
7.32	0	0	0	0	0	0	-47.651	3.313	15.226	-93.73	-6.354	11.253	-37.604	-5.276	-4.165	6.867	0	0	0	0	0	0	0	0	0	0
7.33	0	0	0	0	0	0	-20.289	-2.506	17.663	-57.387	-6.354	11.253	-28.666	-5.276	-4.165	142.736	0	0	0	0	0	0	0	0	0	0
7.34	0	0	0	0	0	0	-44.505	0.056	-6.978	-69.015	-6.354	11.253	-99.912	-5.276	-4.165	77.131	0	0	0	0	0	0	0	0	0	0
7.35	0	0	0	0	0	0	-67.243	3.18	29.729	-55.979	-6.354	11.253	-74.42	-5.276	-4.165	112.504	0	0	0	0	0	0	0	0	0	0
7.36	0	0	0	0	0	0	-54.148	8.741	5.218	-58.528	-6.354	11.253	-44.023	-5.276	-4.165	95.679	0	0	0	0	0	0	0	0	0	0
7.37	0	0	0	0	0	0	-61.349	3.869	26.763	-26.487	-6.354	11.253	-16.747	-5.276	-4.165	62.682	0	0	0	0	0	0	0	0	0	0
7.38	0	0	0	0	0	0	-67.367	19.633	1.01	-140.461	-6.354	11.253	-30.673	-5.276	-4.165	83.917	0	0	0	0	0	0	0	0	0	0
7.39	0	0	0	0	0	0	-61.846	-4.899	-3.684	-27.5	-6.354	11.253	-98.019	-5.276	-4.165	130.132	0	0	0	0	0	0	0	0	0	0
7.4	0	0	0	0	0	0	-21.064	19.315	14.262	-144.864	-6.354	11.253	-125.868	-5.276	-4.165	0.755	0	0	0	0	0	0	0	0	0	0
7.41	0	0	0	0	0	0	-43.237	20.037	10.959	-129.814	-6.354	11.253	-120.512	-5.276	-4.165	66.259	0	0	0	0	0	0	0	0	0	0
7.42	0	0	0	0	0	0	-72.804	21.693	19.186	-44.851	-6.354	11.253	-112.115	-5.276	-4.165	60.543	0	0	0	0	0	0	0	0	0	0
7.43	0	0	0	0	0	0	-41.92	3.863	1.755	-87.885	-6.354	11.253	-101.157	-5.276	-4.165	121.629	0	0	0	0	0	0	0	0	0	0
7.44	0	0	0	0	0	0	-5.088	21.066	15.086	-59.484	-6.354	11.253	-67.237	-5.276	-4.165	19.351	0	0	0	0	0	0	0	0	0	0
7.45	0	0	0	0	0	0	-53.566	23.745	11.458	-55.271	-6.354	11.253	-75.667	-5.276	-4.165	92.77	0	0	0	0	0	0	0	0	0	0
7.46	0	0	0	0	0	0	-60.298	1.033	6.433	-111.718	-6.354	11.253	-111.078	-5.276	-4.165	89.009	0	0	0	0	0	0	0	0	0	0
7.47	0	0	0	0	0	0	-33.673	6.089	23.586	-35.007	-6.354	11.253	-28.733	-5.276	-4.165	99.366	0	0	0	0	0	0	0	0	0	0
7.48	0	0	0	0	0	0	-76.968	23.142	28.269	-62.552	-6.354	11.253	-32.522	-5.276	-4.165	133.556	0	0	0	0	0	0	0	0	0	0
7.49	0	0	0	0	0	0	-13.096	11.513	11.767	-28.788	-6.354	11.253	-83.982	-5.276	-4.165	95.844	0	0	0	0	0	0	0	0	0	0
7.5	0	0	0	0	0	0	-23.232	27.455	3.919	-29.191	-6.354	11.253	-73.644	-5.276	-4.165	142.544	0	0	0	0	0	0	0	0	0	0
7.51	0	0	0	0	0	0	-35.953	15.207	3.276	-128.533	-6.354	11.253	-51.954	-5.276	-4.165	68.111	0	0	0	0	0	0	0	0	0	0
7.52	0	0	0	0	0	0	-24.97	16.8	11.225	-46.952	-6.354	11.253	-20.389	-5.276	-4.165	30.6	0	0	0	0	0	0	0	0	0	0
7.53	0	0	0	0	0	0	-20.06	23.483	18.655	-86.231	-6.354	11.253	-97.347	-5.276	-4.165	148.32	0	0	0	0	0	0	0	0	0	0
7.54	0	0	0	0	0	0	-67.936	14.123	21.82	-40.308	-6.354	11.253	-36.377	-5.276	-4.165	107.821	0	0	0	0	0	0	0	0	0	0
7.55	0	0	0	0	0	0	-74.118	10.613	2.427	-133.309	-6.354	11.253	-62.387	-5.276	-4.165	127.764	0	0	0	0	0	0	0	0	0	0
7.56	0	0	0	0	0	0	-41.4	15.196	25.204	-143.019	-6.354	11.253	-1.879	-5.276	-4.165	164.758	0	0	0	0	0	0	0	0	0	0
7.57	0	0	0	0	0	0	-28.4	29.08	9.158	-11.952	-6.354	11.253	-83.917	-5.276	-4.165	81.252	0	0	0	0	0	0	0	0	0	0
7.58	0	0	0	0	0	0	-69.182	11.227	23.792	-73.708	-6.354	11.253	-30.213	-5.276	-4.165	88.59	0	0	0	0	0	0	0	0	0	0
7.59	0	0	0	0	0	0	-31.888	-3.667	-9.291	-94.771	-6.354	11.253	-32.554	-5.276	-4.165	171.311	0	0	0	0	0	0	0	0	0	0
7.6	0	0	0	0	0	0	-86.254	0.348	28.879	-12.332	-6.354	11.253	-3.696	-5.276	-4.165	153.923	0	0	0	0	0	0	0	0	0	0
7.61	0	0	0	0	0	0	-71.137	-3.273	4.999	-120.857	-6.354	11.253	-126.067	-5.276	-4.165	24.401	0	0	0	0	0	0	0	0	0	0
7.62	0	0	0	0	0	0	-12.498	-4.927	16.581	-57.127	-6.354	11.253	-38.779	-5.276	-4.165	141.175	0	0	0	0	0	0	0	0	0	0
7.63	0	0	0	0	0	0	-75.67	3.871	-5.72	-91.503	-6.354	11.253	-75.783	-5.276	-4.165	37.988	0	0	0	0	0	0	0	0	0	0
7.64	0	0	0	0	0	0	-5.178	3.504	3.397	-12.719	-6.354	11.253	-53.987	-5.276	-4.165	85	0	0	0	0	0	0	0	0	0	0
7.65	0	0	0	0	0	0	-42.082	9.263	-0.778	-50.202	-6.354	11.253	-11.713	-5.276	-4.165	156.319	0	0	0	0	0	0	0	0	0	0
7.66	0	0	0	0	0	0	-10.573	11.477	8.461	-44.368	-6.354	11.253	-66.282	-5.276	-4.165	123.801	0	0	0	0	0	0	0	0	0	0
7.67	0	0	0	0	0	0	-29.73	24.569	25.24	-118.577	-6.354	11.253	-49.228	-5.276	-4.165	116.75	0	0	0	0	0	0	0	0	0	0
7.68	0	0	0	0	0	0	-64.053	29.625	26.782	-129.421	-6.354	11.253	-124.54	-5.276	-4.165	24.484	0	0	0	0	0	0	0	0	0	0
7.69	0	0	0	0	0	0	-27.291	8.396	10.448	-11.869	-6.354	11.253	-67.212	-5.276	-4.165	90.87	0	0	0	0	0	0	0	0	0	0
7.7	0	0	0	0	0	0	-6.036	-4.278	2.775	-52.143	-6.354	11.253	-96.302	-5.276	-4.165	134.428	0	0	0	0	0	0	0	0	0	0
7.71	0	0	0	0	0	0	-27.406	24.514	17.9	-133.652	-6.354	11.253	-45.465	-5.276	-4.165	154.197	0	0	0	0	0	0	0	0	0	0
7.72	0	0	0	0	0	0	-53.049	11.009	6.505	-94.601	-6.354	11.253	-69.329	-5.276	-4.165	57.041	0	0	0	0	0	0	0	0	0	0
7.73	0	0	0	0	0	0	-40.859	8.12	-12.249	-10.639	-6.354	11.253	-65.258	-5.276	-4.165	63.116	0	0	0	0	0	0	0	0	0	0
7.74	0	0	0	0	0	0	-44.942	-1.138	-11.016	-19.636	-6.354	11.253	-72.074	-5.276	-4.165	82.435	0	0	0	0	0	0	0	0	0	0
7.75	0	0	0	0	0	0	-9.86	0.073	15.873	-39.247	-6.354	11.253	-77.707	-5.276	-4.165	83.687	0	0	0	0	0	0	0	0	0	0
7.76	0	0	0	0	0	0	-50.331	6.32	19.962	-129.73	-6.354	11.253	-24.415	-5.276	-4.165	144.525	0	0	0	0	0	0	0	0	0	0
7.77	0	0	0	0	0	0	-78.728	6.605	-2.117	-31.027	-6.354	11.253	-111.966	-5.276	-4.165	41.301	0	0	0	0	0	0	0	0	0	0
7.78	0	0	0	0	0	0	-78.115	4.789	-4.767	-100.237	-6.354	11.253	-71.762	-5.276	-4.165	90.268	0	0	0	0	0	0	0	0	0	0
7.79	0	0	0	0	0	0	-7.514	-3.053	-12.351	-88.711	-6.354	11.253	-9.342	-5.276	-4.165	135.584	0	0	0	0	0	0	0	0	0	0
7.8	0	0	0	0	0	0	-76.836	23.995	13.439	-143.126	-6.354	11.253	-51.544	-5.276	-4.165	26.404	0	0	0	0	0	0	0	0	0	0
7.81	0	0	0	0	0	0	-65.197	23.436	27.376	-142.886	-6.354	11.253	-28.333	-5.276	-4.165	148.976	0	0	0	0	0	0	0	0	0	0
7.82	0	0	0	0	0	0	-28.749	13.145	29.046	-110.485	-6.354	11.253	-80.964	-5.276	-4.165	61.902	0	0	0	0	0	0	0	0	0	0
7.83	0	0	0	0	0	0	-44.894	-1.412	-5.213	-123.951	-6.354	11.253	-80.175	-5.276	-4.165	173.786	0	0	0	0	0	0	0	0	0	0
7.84	0	0	0	0	0	0	-42.381	21.179	10.427	-79.341	-6.354	11.253	-48.497	-5.276	-4.165	135.574	0	0	0	0	0	0	0	0	0	0
7.85	0	0	0	0	0	0	-74.491	15.934	29.381	-41.646	-6.354	11.253	-18.786	-5.276	-4.165	40.604	0	0	0	0	0	0	0	0	0	0
7.86	0	0	0	0	0	0	-32.65	26.353	-3.8	-76.176	-6.354	11.253	-48.287	-5.276	-4.165	90.038	0	0	0	0	0	0	0	0	0	0
7.87	0	0	0	0	0	0	-3.123	-4.085	17.79	-33.662	-6.354	11.253	-76.602	-5.276	-4.165	19.191	0	0	0	0	0	0	0	0	0	0
7.88	0	0	0	0	0	0	-44.232	5.987	14.137	-118.084	-6.354	11.253	-98.834	-5.276	-4.165	146.802	0	0	0	0	0	0	0	0	0	0
7.89	0	0	0	0	0	0	-53.788	15.718	15.312	-139.582	-6.354	11.253	-43.09	-5.276	-4.165	119.894	0	0	0	0	0	0	0	0	0	0
7.9	0	0	0	0	0	0	-52.431	23.324	23.822	-136.63	-6.354	11.253	-98.562	-5.276	-4.165	153.531	0	0	0	0	0	0	0	0	0	0
7.91	0	0	0	0	0	0	-65.314	0.514	-8.016	-109.248	-6.354	11.253	-55.425	-5.276	-4.165	40.174	0	0	0	0	0	0	0	0	0	0
7.92	0	0	0	0	0	0	-76.739	5.613	6.624	-73.236	-6.354	11.253	-91.186	-5.276	-4.165	113.231	0	0	0	0	0	0	0	0	0	0
7.93	0	0	0	0	0	0	-68.261	22.05	25.015	-41.595	-6.354	11.253	-85.269	-5.276	-4.165	102.019	0	0	0	0	0	0	0	0	0	0
7.94	0	0	0	0	0	0	-15.681	11.234	5.216	-83.082	-6.354	11.253	-9.646	-5.276	-4.165	179.997	0	0	0	0	0	0	0	0	0	0
7.95	0	0	0	0	0	0	-0.388	9.998	-4.409	-88.334	-6.354	11.253	-113.467	-5.276	-4.165	79.612	0	0	0	0	0	0	0	0	0	0
7.96	0	0	0	0	0	0	-59.887	-0.482	-10.115	-99.146	-6.354	11.253	-73.511	-5.276	-4.165	37.056	0	0	0	0	0	0	0	0	0	0
7.97	0	0	0	0	0	0	-6.11	25.836	1.172	-79.592	-6.354	11.253	-91.166	-5.276	-4.165	159.027	0	0	0	0	0	0	0	0	0	0
7.98	0	0	0	0	0	0	-9.864	7.331	11.209	-79.972	-6.354	11.253	-90.108	-5.276	-4.165	106.309	0	0	0	0	0	0	0	0	0	0
7.99	0	0	0	0	0	0	-53.914	-1.823	-8.229	-63.867	-6.354	11.253	-38.622	-5.276	-4.165	7.456	0	0	0	0	0	0	0	0	0	0
8	0	0	0	0	0	0	-54.983	19.324	-13.484	-115.121	-6.354	11.253	-23.401	-5.276	-4.165	100.32	0	0	0	0	0	0	0	0	0	0
8.01	0	0	0	0	0	0	-7.707	18.004	-14.409	-18.174	-6.354	11.253	-96.696	-5.276	-4.165	149.215	0	0	0	0	0	0	0	0	0	0
8.02	0	0	0	0	0	0	-13.134	17.134	18.844	-28.941	-6.354	11.253	-72.13	-5.276	-4.165	102.753	0	0	0	0	0	0	0	0	0	0
8.03	0	0	0	0	0	0	-71.005	21.699	-7.712	-134.094	-6.354	11.253	-33.773	-5.276	-4.165	77.343	0	0	0	0	0	0	0	0	0	0
8.04	0	0	0	0	0	0	-64.215	4.972	-0.798	-31.86	-6.354	11.253	-42.109	-5.276	-4.165	62.204	0	0	0	0	0	0	0	0	0	0
8.05	0	0	0	0	0	0	-39.98	16.946	-6.284	-121.032	-6.354	11.253	-127.435	-5.276	-4.165	149.546	0	0	0	0	0	0	0	0	0	0
8.06	0	0	0	0	0	0	-83.907	-3.345	8.632	-96.006	-6.354	11.253	-67.223	-5.276	-4.165	171.232	0	0	0	0	0	0	0	0	0	0
8.07	0	0	0	0	0	0	-57.11	25.666	14.438	-122.745	-6.354	11.253	-94.682	-5.276	-4.165	0.214	0	0	0	0	0	0	0	0	0	0
8.08	0	0	0	0	0	0	-5.456	10.348	26.248	-34.06	-6.354	11.253	-14.779	-5.276	-4.165	51.759	0	0	0	0	0	0	0	0	0	0
8.09	0	0	0	0	0	0	-10.977	-1.011	-4.894	-72.199	-6.354	11.253	-87.633	-5.276	-4.165	85.35	0	0	0	0	0	0	0	0	0	0
8.1	0	0	0	0	0	0	-77.94	25.935	-6.695	-36.841	-6.354	11.253	-6.186	-5.276	-4.165	69.488	0	0	0	0	0	0	0	0	0	0
8.11	0	0	0	0	0	0	-53.804	28.136	15.207	-108.438	-6.354	11.253	-83.024	-5.276	-4.165	75.63	0	0	0	0	0	0	0	0	0	0
8.12	0	0	0	0	0	0	-1.95	29.571	15.155	-27.156	-6.354	11.253	-10.51	-5.276	-4.165	115.668	0	0	0	0	0	0	0	0	0	0
8.13	0	0	0	0	0	0	-5.373	29.528	-9.871	-99.423	-6.354	11.253	-107.094	-5.276	-4.165	67.337	0	0	0	0	0	0	0	0	0	0
8.14	0	0	0	0	0	0	-11.406	22.533	13.247	-109.819	-6.354	11.253	-132.642	-5.276	-4.165	43.737	0	0	0	0	0	0	0	0	0	0
8.15	0	0	0	0	0	0	-0.166	20.642	-2.433	-77.711	-6.354	11.253	-78.348	-5.276	-4.165	47.178	0	0	0	0	0	0	0	0	0	0
8.16	0	0	0	0	0	0	-70.257	1.214	10.614	-127.267	-6.354	11.253	-37.252	-5.276	-4.165	122.212	0	0	0	0	0	0	0	0	0	0
8.17	0	0	0	0	0	0	-4.874	9.628	28.55	-139.385	-6.354	11.253	-116.743	-5.276	-4.165	97.005	0	0	0	0	0	0	0	0	0	0
8.18	0	0	0	0	0	0	-56.716	6.039	-10.552	-102.831	-6.354	11.253	-116.62	-5.276	-4.165	37.836	0	0	0	0	0	0	0	0	0	0
8.19	0	0	0	0	0	0	-26.358	29.749	17.288	-43.545	-6.354	11.253	-23.548	-5.276	-4.165	1.974	0	0	0	0	0	0	0	0	0	0
8.2	0	0	0	0	0	0	-63.414	7.858	1.019	-100.227	-6.354	11.253	-34.547	-5.276	-4.165	107.334	0	0	0	0	0	0	0	0	0	0
8.21	0	0	0	0	0	0	-4.283	19.285	1.476	-129.732	-6.354	11.253	-100.252	-5.276	-4.165	52.901	0	0	0	0	0	0	0	0	0	0
8.22	0	0	0	0	0	0	-22.018	1.843	19.917	-46.937	-6.354	11.253	-16.584	-5.276	-4.165	145.732	0	0	0	0	0	0	0	0	0	0
8.23	0	0	0	0	0	0	-27.897	-2.95	-4.95	-96.771	-6.354	11.253	-123.295	-5.276	-4.165	24.272	0	0	0	0	0	0	0	0	0	0
8.24	0	0	0	0	0	0	-5.296	14.319	7.541	-83.047	-6.354	11.253	-36.603	-5.276	-4.165	90.213	0	0	0	0	0	0	0	0	0	0
8.25	0	0	0	0	0	0	-71.729	18.901	27.189	-27.299	-6.354	11.253	-56.059	-5.276	-4.165	48.34	0	0	0	0	0	0	0	0	0	0
8.26	0	0	0	0	0	0	-28.504	29.175	-4.351	-29.218	-6.354	11.253	-36.956	-5.276	-4.165	20.269	0	0	0	0	0	0	0	0	0	0
8.27	0	0	0	0	0	0	-50.406	7.517	7.916	-55.24	-6.354	11.253	-27.926	-5.276	-4.165	102.937	0	0	0	0	0	0	0	0	0	0
8.28	0	0	0	0	0	0	-25.512	2.34	-2.103	-32.431	-6.354	11.253	-97.144	-5.276	-4.165	84.206	0	0	0	0	0	0	0	0	0	0
8.29	0	0	0	0	0	0	-73.693	20.546	14.736	-124.923	-6.354	11.253	-41.583	-5.276	-4.165	9.835	0	0	0	0	0	0	0	0	0	0
8.3	0	0	0	0	0	0	-43.528	3.699	22.254	-56.289	-6.354	11.253	-122.574	-5.276	-4.165	149.383	0	0	0	0	0	0	0	0	0	0
8.31	0	0	0	0	0	0	-8.843	16.597	29.458	-98.398	-6.354	11.253	-98.421	-5.276	-4.165	22.024	0	0	0	0	0	0	0	0	0	0
8.32	0	0	0	0	0	0	-88.228	0.819	0.145	-110.123	-6.354	11.253	-64.537	-5.276	-4.165	109.822	0	0	0	0	0	0	0	0	0	0
8.33	0	0	0	0	0	0	-37.165	24.743	3.602	-123.162	-6.354	11.253	-41.176	-5.276	-4.165	161.201	0	0	0	0	0	0	0	0	0	0
8.34	0	0	0	0	0	0	-46.357	-1.402	8.412	-124.872	-6.354	11.253	-111.645	-5.276	-4.165	1.902	0	0	0	0	0	0	0	0	0	0
8.35	0	0	0	0	0	0	-46.834	17.461	-1.766	-34.569	-6.354	11.253	-67.316	-5.276	-4.165	165.163	0	0	0	0	0	0	0	0	0	0
8.36	0	0	0	0	0	0	-35.95	12.864	4.058	-108.857	-6.354	11.253	-105.485	-5.276	-4.165	120.286	0	0	0	0	0	0	0	0	0	0
8.37	0	0	0	0	0	0	-41.605	15.065	18.835	-77.919	-6.354	11.253	-37.607	-5.276	-4.165	25.122	0	0	0	0	0	0	0	0	0	0
8.38	0	0	0	0	0	0	-5.762	28.635	-11.227	-52.475	-6.354	11.253	-96.992	-5.276	-4.165	153.686	0	0	0	0	0	0	0	0	0	0
8.39	0	0	0	0	0	0	-19.907	13.534	12.603	-130.374	-6.354	11.253	-53.271	-5.276	-4.165	5.849	0	0	0	0	0	0	0	0	0	0
8.4	0	0	0	0	0	0	-69.423	26.878	24.082	-107.89	-6.354	11.253	-102.615	-5.276	-4.165	6.701	0	0	0	0	0	0	0	0	0	0
8.41	0	0	0	0	0	0	-71.851	28.168	-13.517	-85.287	-6.354	11.253	-131.282	-5.276	-4.165	107.946	0	0	0	0	0	0	0	0	0	0
8.42	0	0	0	0	0	0	-70.403	-1.905	-10.526	-92.182	-6.354	11.253	-70.165	-5.276	-4.165	4.311	0	0	0	0	0	0	0	0	0	0
8.43	0	0	0	0	0	0	-56.783	26.502	28.315	-44.937	-6.354	11.253	-29.633	-5.276	-4.165	26.23	0	0	0	0	0	0	0	0	0	0
8.44	0	0	0	0	0	0	-41.478	0.455	-5.218	-11.486	-6.354	11.253	-115.714	-5.276	-4.165	163.019	0	0	0	0	0	0	0	0	0	0
8.45	0	0	0	0	0	0	-14.453	15.998	25.593	-63.268	-6.354	11.253	-83.495	-5.276	-4.165	150.021	0	0	0	0	0	0	0	0	0	0
8.46	0	0	0	0	0	0	-10.188	26.584	22.144	-62.964	-6.354	11.253	-21.08	-5.276	-4.165	106.104	0	0	0	0	0	0	0	0	0	0
8.47	0	0	0	0	0	0	-89.926	4.143	14.631	-132.928	-6.354	11.253	-24.399	-5.276	-4.165	82.764	0	0	0	0	0	0	0	0	0	0
8.48	0	0	0	0	0	0	-87.772	7.51	28.423	-132.719	-6.354	11.253	-49.738	-5.276	-4.165	36.744	0	0	0	0	0	0	0	0	0	0
8.49	0	0	0	0	0	0	-40.965	13.196	-12.171	-41.935	-6.354	11.253	-30.981	-5.276	-4.165	31.483	0	0	0	0	0	0	0	0	0	0
8.5	0	0	0	0	0	0	-23.366	10.386	-14.637	-144.309	-6.354	11.253	-88.43	-5.276	-4.165	24.609	0	0	0	0	0	0	0	0	0	0
8.51	0	0	0	0	0	0	-82.477	10.515	13.777	-37.956	-6.354	11.253	-110.993	-5.276	-4.165	159.354	0	0	0	0	0	0	0	0	0	0
8.52	0	0	0	0	0	0	-42.933	-0.575	16.692	-30.622	-6.354	11.253	-16.234	-5.276	-4.165	62.709	0	0	0	0	0	0	0	0	0	0
8.53	0	0	0	0	0	0	-2.072	25.077	3.371	-109.706	-6.354	11.253	-68.189	-5.276	-4.165	61.852	0	0	0	0	0	0	0	0	0	0
8.54	0	0	0	0	0	0	-1.088	27.228	20.052	-75.435	-6.354	11.253	-85.458	-5.276	-4.165	88.721	0	0	0	0	0	0	0	0	0	0
8.55	0	0	0	0	0	0	-41.856	17.321	11.945	-74.964	-6.354	11.253	-100.499	-5.276	-4.165	18.366	0	0	0	0	0	0	0	0	0	0
8.56	0	0	0	0	0	0	-1.508	16.949	-0.451	-72.071	-6.354	11.253	-19.076	-5.276	-4.165	44.251	0	0	0	0	0	0	0	0	0	0
8.57	0	0	0	0	0	0	-3.751	10.191	-1.593	-98.051	-6.354	11.253	-90.613	-5.276	-4.165	41.944	0	0	0	0	0	0	0	0	0	0
8.58	0	0	0	0	0	0	-5.705	21.035	-3.77	-19.918	-6.354	11.253	-91.284	-5.276	-4.165	143.626	0	0	0	0	0	0	0	0	0	0
8.59	0	0	0	0	0	0	-9.111	17.439	17.567	-142.57	-6.354	11.253	-27.167	-5.276	-4.165	178.752	0	0	0	0	0	0	0	0	0	0
8.6	0	0	0	0	0	0	-26	-3.262	20.013	-109.038	-6.354	11.253	-78.931	-5.276	-4.165	156.665	0	0	0	0	0	0	0	0	0	0
8.61	0	0	0	0	0	0	-41.451	22.318	-5.108	-14.049	-6.354	11.253	-128.773	-5.276	-4.165	18.577	0	0	0	0	0	0	0	0	0	0
8.62	0	0	0	0	0	0	-71.252	4.167	6.758	-26.543	-6.354	11.253	-130.411	-5.276	-4.165	144.577	0	0	0	0	0	0	0	0	0	0
8.63	0	0	0	0	0	0	-10.31	12.068	-1.247	-20.063	-6.354	11.253	-89.913	-5.276	-4.165	100.602	0	0	0	0	0	0	0	0	0	0
8.64	0	0	0	0	0	0	-77.972	16.151	1.435	-94.367	-6.354	11.253	-45.349	-5.276	-4.165	15.174	0	0	0	0	0	0	0	0	0	0
8.65	0	0	0	0	0	0	-88.062	22.417	24.593	-26.875	-6.354	11.253	-68.325	-5.276	-4.165	16.379	0	0	0	0	0	0	0	0	0	0
8.66	0	0	0	0	0	0	-80.937	-3.766	15.32	-109.258	-6.354	11.253	-82.217	-5.276	-4.165	70.932	0	0	0	0	0	0	0	0	0	0
8.67	0	0	0	0	0	0	-15.022	0.156	0.231	-39.268	-6.354	11.253	-42.166	-5.276	-4.165	110.914	0	0	0	0	0	0	0	0	0	0
8.68	0	0	0	0	0	0	-80.928	6.574	-8.705	-92.506	-6.354	11.253	-116.168	-5.276	-4.165	31.203	0	0	0	0	0	0	0	0	0	0
8.69	0	0	0	0	0	0	-50.554	-0.736	12.399	-107.904	-6.354	11.253	-18.515	-5.276	-4.165	24.874	0	0	0	0	0	0	0	0	0	0
8.7	0	0	0	0	0	0	-61.599	15.334	22.635	-38.237	-6.354	11.253	-43.443	-5.276	-4.165	148.312	0	0	0	0	0	0	0	0	0	0
8.71	0	0	0	0	0	0	-41.459	9.957	-0.068	-11.828	-6.354	11.253	-86.079	-5.276	-4.165	71.696	0	0	0	0	0	0	0	0	0	0
8.72	0	0	0	0	0	0	-4.766	-0.806	12.392	-38.399	-6.354	11.253	-76.664	-5.276	-4.165	150.89	0	0	0	0	0	0	0	0	0	0
8.73	0	0	0	0	0	0	-1.552	17.372	-9.083	-87.966	-6.354	11.253	-52.797	-5.276	-4.165	131.221	0	0	0	0	0	0	0	0	0	0
8.74	0	0	0	0	0	0	-45.558	6.399	27.065	-84.992	-6.354	11.253	-56.106	-5.276	-4.165	7.727	0	0	0	0	0	0	0	0	0	0
8.75	0	0	0	0	0	0	-14.486	-0.495	2.878	-18.441	-6.354	11.253	-81.803	-5.276	-4.165	126.439	0	0	0	0	0	0	0	0	0	0
8.76	0	0	0	0	0	0	-72.925	0.425	19.779	-98.614	-6.354	11.253	-38.692	-5.276	-4.165	81.578	0	0	0	0	0	0	0	0	0	0
8.77	0	0	0	0	0	0	-0.553	2.509	6.65	-21.754	-6.354	11.253	-13.368	-5.276	-4.165	175.488	0	0	0	0	0	0	0	0	0	0
8.78	0	0	0	0	0	0	-50.537	29.801	23	-49.889	-6.354	11.253	-53.819	-5.276	-4.165	125.077	0	0	0	0	0	0	0	0	0	0
8.79	0	0	0	0	0	0	-31.87	24.586	28.625	-70.633	-6.354	11.253	-134.656	-5.276	-4.165	14.866	0	0	0	0	0	0	0	0	0	0
8.8	0	0	0	0	0	0	-23.115	1.041	6.107	-54.407	-6.354	11.253	-59.49	-5.276	-4.165	5.55	0	0	0	0	0	0	0	0	0	0
8.81	0	0	0	0	0	0	-71.091	15.594	-11.424	-116.935	-6.354	11.253	-81.193	-5.276	-4.165	89.418	0	0	0	0	0	0	0	0	0	0
8.82	0	0	0	0	0	0	-56.324	10.105	2.753	-42.717	-6.354	11.253	-119.1	-5.276	-4.165	141.985	0	0	0	0	0	0	0	0	0	0
8.83	0	0	0	0	0	0	-70.075	29.539	29.09	-31.936	-6.354	11.253	-90.338	-5.276	-4.165	51.701	0	0	0	0	0	0	0	0	0	0
8.84	0	0	0	0	0	0	-12.718	5.353	-3.32	-18.042	-6.354	11.253	-16.912	-5.276	-4.165	79.221	0	0	0	0	0	0	0	0	0	0
8.85	0	0	0	0	0	0	-9.761	16.913	-0.274	-57.789	-6.354	11.253	-121.84	-5.276	-4.165	97.226	0	0	0	0	0	0	0	0	0	0
8.86	0	0	0	0	0	0	-58.286	-2.419	-9.624	-101.581	-6.354	11.253	-108.564	-5.276	-4.165	140.128	0	0	0	0	0	0	0	0	0	0
8.87	0	0	0	0	0	0	-33.893	19.051	16.395	-129.065	-6.354	11.253	-103.358	-5.276	-4.165	76.782	0	0	0	0	0	0	0	0	0	0
8.88	0	0	0	0	0	0	-22.841	14.198	27.03	-49.412	-6.354	11.253	-92.053	-5.276	-4.165	69.79	0	0	0	0	0	0	0	0	0	0
8.89	0	0	0	0	0	0	-4.599	12.398	16.385	-91.499	-6.354	11.253	-46.878	-5.276	-4.165	163.4	0	0	0	0	0	0	0	0	0	0
8.9	0	0	0	0	0	0	-38.158	26.97	-3.275	-129.595	-6.354	11.253	-82.578	-5.276	-4.165	158.259	0	0	0	0	0	0	0	0	0	0
8.91	0	0	0	0	0	0	-84.098	14.364	20.878	-35.559	-6.354	11.253	-51.632	-5.276	-4.165	118.638	0	0	0	0	0	0	0	0	0	0
8.92	0	0	0	0	0	0	-80.545	16.678	-10.763	-38.812	-6.354	11.253	-42.98	-5.276	-4.165	122.645	0	0	0	0	0	0	0	0	0	0
8.93	0	0	0	0	0	0	-70.745	22.639	24.498	-93.978	-6.354	11.253	-74.091	-5.276	-4.165	41.585	0	0	0	0	0	0	0	0	0	0
8.94	0	0	0	0	0	0	-71.921	19.251	13.466	-94.057	-6.354	11.253	-101.156	-5.276	-4.165	128.823	0	0	0	0	0	0	0	0	0	0
8.95	0	0	0	0	0	0	-85.944	19.375	-13.641	-86.936	-6.354	11.253	-54.492	-5.276	-4.165	112.169	0	0	0	0	0	0	0	0	0	0
8.96	0	0	0	0	0	0	-87.656	22.323	0.557	-84.078	-6.354	11.253	-87.295	-5.276	-4.165	79.157	0	0	0	0	0	0	0	0	0	0
8.97	0	0	0	0	0	0	-56.332	11.408	24.264	-125.313	-6.354	11.253	-121.402	-5.276	-4.165	172.724	0	0	0	0	0	0	0	0	0	0
8.98	0	0	0	0	0	0	-80.913	21.813	13.156	-87.038	-6.354	11.253	-25.234	-5.276	-4.165	20	0	0	0	0	0	0	0	0	0	0
8.99	0	0	0	0	0	0	-57.932	11.667	18.821	-37.914	-6.354	11.253	-88.511	-5.276	-4.165	163.449	0	0	0	0	0	0	0	0	0	0
9	0	0	0	0	0	0	-6.674	25.446	-0.061	-126.041	-6.354	11.253	-91.382	-5.276	-4.165	155.858	0	0	0	0	0	0	0	0	0	0
9.01	0	0	0	0	0	0	-76.462	15.98	25.017	-87.36	-6.354	11.253	-89.116	-5.276	-4.165	170.721	0	0	0	0	0	0	0	0	0	0
9.02	0	0	0	0	0	0	-10.635	8.358	22.78	-57.364	-6.354	11.253	-124.344	-5.276	-4.165	82.236	0	0	0	0	0	0	0	0	0	0
9.03	0	0	0	0	0	0	-0.743	7.267	13.088	-97.74	-6.354	11.253	-12.286	-5.276	-4.165	53.647	0	0	0	0	0	0	0	0	0	0
9.04	0	0	0	0	0	0	-23.656	15.21	-7.251	-82.297	-6.354	11.253	-119.593	-5.276	-4.165	109.74	0	0	0	0	0	0	0	0	0	0
9.05	0	0	0	0	0	0	-59.76	16.504	-6.665	-71.991	-6.354	11.253	-9.348	-5.276	-4.165	21.612	0	0	0	0	0	0	0	0	0	0
9.06	0	0	0	0	0	0	-43.085	19.692	-13.471	-88.104	-6.354	11.253	-134.061	-5.276	-4.165	123.893	0	0	0	0	0	0	0	0	0	0
9.07	0	0	0	0	0	0	-85.783	9.023	8.04	-59.781	-6.354	11.253	-5.31	-5.276	-4.165	155.654	0	0	0	0	0	0	0	0	0	0
9.08	0	0	0	0	0	0	-47.077	20.858	3.904	-61.596	-6.354	11.253	-75.027	-5.276	-4.165	20.554	0	0	0	0	0	0	0	0	0	0
9.09	0	0	0	0	0	0	-65.458	23.791	2.741	-55.466	-6.354	11.253	-87.899	-5.276	-4.165	97.704	0	0	0	0	0	0	0	0	0	0
9.1	0	0	0	0	0	0	-13.877	1.992	-5.003	-105.739	-6.354	11.253	-81.68	-5.276	-4.165	63.851	0	0	0	0	0	0	0	0	0	0
9.11	0	0	0	0	0	0	-47.14	29.704	1.684	-90.264	-6.354	11.253	-110.437	-5.276	-4.165	103.579	0	0	0	0	0	0	0	0	0	0
9.12	0	0	0	0	0	0	-32.455	28.385	23.188	-20.965	-6.354	11.253	-4.359	-5.276	-4.165	136.241	0	0	0	0	0	0	0	0	0	0
9.13	0	0	0	0	0	0	-1.409	3.631	5.542	-136.772	-6.354	11.253	-55.861	-5.276	-4.165	143.771	0	0	0	0	0	0	0	0	0	0
9.14	0	0	0	0	0	0	-67.197	-1.395	6.599	-84.706	-6.354	11.253	-53.797	-5.276	-4.165	148.504	0	0	0	0	0	0	0	0	0	0
9.15	0	0	0	0	0	0	-42.794	12.673	6.837	-77.48	-6.354	11.253	-100.865	-5.276	-4.165	149.721	0	0	0	0	0	0	0	0	0	0
9.16	0	0	0	0	0	0	-62.484	26.131	-6.3	-35.679	-6.354	11.253	-133.652	-5.276	-4.165	45.694	0	0	0	0	0	0	0	0	0	0
9.17	0	0	0	0	0	0	-48.185	2.874	21.274	-32.465	-6.354	11.253	-49.004	-5.276	-4.165	50.218	0	0	0	0	0	0	0	0	0	0
9.18	0	0	0	0	0	0	-35.435	3.277	18.536	-41.393	-6.354	11.253	-116.594	-5.276	-4.165	130.354	0	0	0	0	0	0	0	0	0	0
9.19	0	0	0	0	0	0	-46.122	28.139	-8.307	-61.437	-6.354	11.253	-125.406	-5.276	-4.165	137.205	0	0	0	0	0	0	0	0	0	0
9.2	0	0	0	0	0	0	-77.431	1.694	-8.325	-114.37	-6.354	11.253	-23.413	-5.276	-4.165	141.438	0	0	0	0	0	0	0	0	0	0
9.21	0	0	0	0	0	0	-48.358	11.72	1.344	-104.476	-6.354	11.253	-103.669	-5.276	-4.165	130.705	0	0	0	0	0	0	0	0	0	0
9.22	0	0	0	0	0	0	-0.741	26.914	-8.362	-38.576	-6.354	11.253	-3.694	-5.276	-4.165	25.402	0	0	0	0	0	0	0	0	0	0
9.23	0	0	0	0	0	0	-52.153	18.896	25.583	-69.473	-6.354	11.253	-14.808	-5.276	-4.165	89.889	0	0	0	0	0	0	0	0	0	0
9.24	0	0	0	0	0	0	-19.404	2.356	28.996	-31.616	-6.354	11.253	-10.514	-5.276	-4.165	103.438	0	0	0	0	0	0	0	0	0	0
9.25	0	0	0	0	0	0	-78.315	18.76	23.847	-99.457	-6.354	11.253	-113.145	-5.276	-4.165	52.125	0	0	0	0	0	0	0	0	0	0
9.26	0	0	0	0	0	0	-60.944	24.784	14.362	-74.835	-6.354	11.253	-25.831	-5.276	-4.165	135.177	0	0	0	0	0	0	0	0	0	0
9.27	0	0	0	0	0	0	-73.685	6.907	-4.397	-52.341	-6.354	11.253	-9.32	-5.276	-4.165	116.51	0	0	0	0	0	0	0	0	0	0
9.28	0	0	0	0	0	0	-79.683	22.786	-14.052	-118.246	-6.354	11.253	-55.508	-5.276	-4.165	101.463	0	0	0	0	0	0	0	0	0	0
9.29	0	0	0	0	0	0	-20.764	7.825	14.068	-71.858	-6.354	11.253	-78.122	-5.276	-4.165	72.323	0	0	0	0	0	0	0	0	0	0
9.3	0	0	0	0	0	0	-80.277	12.34	13.908	-132.603	-6.354	11.253	-40.36	-5.276	-4.165	158.945	0	0	0	0	0	0	0	0	0	0
9.31	0	0	0	0	0	0	-44.327	11.216	-14.988	-11.554	-6.354	11.253	-94.558	-5.276	-4.165	97.146	0	0	0	0	0	0	0	0	0	0
9.32	0	0	0	0	0	0	-67.72	7.949	10.384	-38.67	-6.354	11.253	-62.224	-5.276	-4.165	103.78	0	0	0	0	0	0	0	0	0	0
9.33	0	0	0	0	0	0	-34.73	7.912	9.601	-93.762	-6.354	11.253	-119.544	-5.276	-4.165	14.622	0	0	0	0	0	0	0	0	0	0
9.34	0	0	0	0	0	0	-88.371	18.385	-4.221	-78.791	-6.354	11.253	-18.802	-5.276	-4.165	135.514	0	0	0	0	0	0	0	0	0	0
9.35	0	0	0	0	0	0	-62.025	1.089	8.255	-53.608	-6.354	11.253	-49.907	-5.276	-4.165	127.579	0	0	0	0	0	0	0	0	0	0
9.36	0	0	0	0	0	0	-12.6	25.079	-5.934	-119.462	-6.354	11.253	-24.232	-5.276	-4.165	8.209	0	0	0	0	0	0	0	0	0	0
9.37	0	0	0	0	0	0	-33.047	24.728	-6.951	-93.908	-6.354	11.253	-45.021	-5.276	-4.165	90.962	0	0	0	0	0	0	0	0	0	0
9.38	0	0	0	0	0	0	-78.069	13.757	-8.595	-127.394	-6.354	11.253	-90.79	-5.276	-4.165	42.521	0	0	0	0	0	0	0	0	0	0
9.39	0	0	0	0	0	0	-47.174	9.697	18.534	-26.561	-6.354	11.253	-110.777	-5.276	-4.165	133.912	0	0	0	0	0	0	0	0	0	0
9.4	0	0	0	0	0	0	-38.848	27.493	-2.829	-18.743	-6.354	11.253	-94.855	-5.276	-4.165	141.885	0	0	0	0	0	0	0	0	0	0
9.41	0	0	0	0	0	0	-73.523	22.537	-14.173	-35.603	-6.354	11.253	-125.128	-5.276	-4.165	12.458	0	0	0	0	0	0	0	0	0	0
9.42	0	0	0	0	0	0	-46.21	-1.361	3.046	-107.986	-6.354	11.253	-111.841	-5.276	-4.165	162.337	0	0	0	0	0	0	0	0	0	0
9.43	0	0	0	0	0	0	-35.457	1.56	17.395	-17.813	-6.354	11.253	-43.301	-5.276	-4.165	113.512	0	0	0	0	0	0	0	0	0	0
9.44	0	0	0	0	0	0	-87.996	0.508	-11.815	-39.305	-6.354	11.253	-116.103	-5.276	-4.165	142.577	0	0	0	0	0	0	0	0	0	0
9.45	0	0	0	0	0	0	-56.326	26.382	-6.559	-123.77	-6.354	11.253	-25.843	-5.276	-4.165	162.098	0	0	0	0	0	0	0	0	0	0
9.46	0	0	0	0	0	0	-49.676	5.583	21.718	-76.058	-6.354	11.253	-104.754	-5.276	-4.165	94.708	0	0	0	0	0	0	0	0	0	0
9.47	0	0	0	0	0	0	-77.404	12.614	22.938	-24.526	-6.354	11.253	-93.107	-5.276	-4.165	120.366	0	0	0	0	0	0	0	0	0	0
9.48	0	0	0	0	0	0	-65.356	22.207	15.903	-79.879	-6.354	11.253	-108.431	-5.276	-4.165	2.791	0	0	0	0	0	0	0	0	0	0
9.49	0	0	0	0	0	0	-51.921	6.232	-1.819	-49.96	-6.354	11.253	-103.769	-5.276	-4.165	47.631	0	0	0	0	0	0	0	0	0	0
9.5	0	0	0	0	0	0	-31.608	16.406	-14.123	-85.933	-6.354	11.253	-100.312	-5.276	-4.165	60.979	0	0	0	0	0	0	0	0	0	0
9.51	0	0	0	0	0	0	-20.275	20.08	15.611	-12.518	-6.354	11.253	-23.346	-5.276	-4.165	168.364	0	0	0	0	0	0	0	0	0	0
9.52	0	0	0	0	0	0	-73.261	-4.574	19.444	-96.868	-6.354	11.253	-26.145	-5.276	-4.165	59.748	0	0	0	0	0	0	0	0	0	0
9.53	0	0	0	0	0	0	-35.977	28.617	19.403	-32.625	-6.354	11.253	-59.367	-5.276	-4.165	59.239	0	0	0	0	0	0	0	0	0	0
9.54	0	0	0	0	0	0	-88.038	13.279	-7.511	-123.275	-6.354	11.253	-30.441	-5.276	-4.165	56.304	0	0	0	0	0	0	0	0	0	0
9.55	0	0	0	0	0	0	-27.712	-0.03	6.332	-34.752	-6.354	11.253	-57.237	-5.276	-4.165	102.859	0	0	0	0	0	0	0	0	0	0
9.56	0	0	0	0	0	0	-26.791	7.365	28.689	-28.674	-6.354	11.253	-124.027	-5.276	-4.165	155.266	0	0	0	0	0	0	0	0	0	0
9.57	0	0	0	0	0	0	-27.685	16.2	8.9	-131.656	-6.354	11.253	-129.768	-5.276	-4.165	61.955	0	0	0	0	0	0	0	0	0	0
9.58	0	0	0	0	0	0	-79.154	19.076	27.013	-93.597	-6.354	11.253	-22.081	-5.276	-4.165	96.836	0	0	0	0	0	0	0	0	0	0
9.59	0	0	0	0	0	0	-82.534	9.065	2.669	-35.309	-6.354	11.253	-47.771	-5.276	-4.165	116.08	0	0	0	0	0	0	0	0	0	0
9.6	0	0	0	0	0	0	-60.038	24.338	9.414	-72.148	-6.354	11.253	-35.373	-5.276	-4.165	74.185	0	0	0	0	0	0	0	0	0	0
9.61	0	0	0	0	0	0	-11.333	3.89	-13.524	-139.375	-6.354	11.253	-58.182	-5.276	-4.165	167.087	0	0	0	0	0	0	0	0	0	0
9.62	0	0	0	0	0	0	-88.449	-4.397	21.551	-66.393	-6.354	11.253	-27.889	-5.276	-4.165	41.918	0	0	0	0	0	0	0	0	0	0
9.63	0	0	0	0	0	0	-66.086	22.772	-1.402	-43.295	-6.354	11.253	-66.007	-5.276	-4.165	156.465	0	0	0	0	0	0	0	0	0	0
9.64	0	0	0	0	0	0	-21.557	16.498	22.857	-90.65	-6.354	11.253	-15.007	-5.276	-4.165	138.284	0	0	0	0	0	0	0	0	0	0
9.65	0	0	0	0	0	0	-15.192	7.357	13.104	-36.962	-6.354	11.253	-90.744	-5.276	-4.165	174.08	0	0	0	0	0	0	0	0	0	0
9.66	0	0	0	0	0	0	-55.805	-1.001	23.391	-61.733	-6.354	11.253	-69.839	-5.276	-4.165	7.439	0	0	0	0	0	0	0	0	0	0
9.67	0	0	0	0	0	0	-71.113	16.554	-3.904	-66.185	-6.354	11.253	-57.626	-5.276	-4.165	24.592	0	0	0	0	0	0	0	0	0	0
9.68	0	0	0	0	0	0	-53.032	27.047	4.81	-74.414	-6.354	11.253	-80.271	-5.276	-4.165	68.305	0	0	0	0	0	0	0	0	0	0
9.69	0	0	0	0	0	0	-14.75	-0.102	10.756	-38.099	-6.354	11.253	-119.864	-5.276	-4.165	30.193	0	0	0	0	0	0	0	0	0	0
9.7	0	0	0	0	0	0	-5.422	-0.32	17.149	-95.411	-6.354	11.253	-29.163	-5.276	-4.165	5.257	0	0	0	0	0	0	0	0	0	0
9.71	0	0	0	0	0	0	-42.586	12.586	8.09	-139.781	-6.354	11.253	-24.597	-5.276	-4.165	31.26	0	0	0	0	0	0	0	0	0	0
9.72	0	0	0	0	0	0	-64.567	5.232	10.421	-120.441	-6.354	11.253	-69.921	-5.276	-4.165	17.718	0	0	0	0	0	0	0	0	0	0
9.73	0	0	0	0	0	0	-16.13	26.644	16.821	-119.528	-6.354	11.253	-76.806	-5.276	-4.165	41.923	0	0	0	0	0	0	0	0	0	0
9.74	0	0	0	0	0	0	-4.022	-1.321	23.505	-128.563	-6.354	11.253	-6.959	-5.276	-4.165	178.172	0	0	0	0	0	0	0	0	0	0
9.75	0	0	0	0	0	0	-26.001	24.379	5.903	-38.571	-6.354	11.253	-126.367	-5.276	-4.165	152.86	0	0	0	0	0	0	0	0	0	0
9.76	0	0	0	0	0	0	-53.234	-3.403	4.256	-81.133	-6.354	11.253	-106.172	-5.276	-4.165	93.453	0	0	0	0	0	0	0	0	0	0
9.77	0	0	0	0	0	0	-82.216	14.208	6.221	-78.666	-6.354	11.253	-106.852	-5.276	-4.165	149.787	0	0	0	0	0	0	0	0	0	0
9.78	0	0	0	0	0	0	-5.9	-2.101	24.716	-60.979	-6.354	11.253	-51.629	-5.276	-4.165	153.212	0	0	0	0	0	0	0	0	0	0
9.79	0	0	0	0	0	0	-88.569	18.727	-6.566	-66.44	-6.354	11.253	-49.21	-5.276	-4.165	55.647	0	0	0	0	0	0	0	0	0	0
9.8	0	0	0	0	0	0	-46.654	22.194	12.778	-29.738	-6.354	11.253	-62.821	-5.276	-4.165	69.427	0	0	0	0	0	0	0	0	0	0
9.81	0	0	0	0	0	0	-16.064	22.182	2.719	-67.203	-6.354	11.253	-102.344	-5.276	-4.165	115.857	0	0	0	0	0	0	0	0	0	0
9.82	0	0	0	0	0	0	-53.434	2.548	-9.008	-80.382	-6.354	11.253	-94.283	-5.276	-4.165	43.748	0	0	0	0	0	0	0	0	0	0
9.83	0	0	0	0	0	0	-37.82	9.296	13.123	-120.842	-6.354	11.253	-39.751	-5.276	-4.165	97.168	0	0	0	0	0	0	0	0	0	0
9.84	0	0	0	0	0	0	-58.406	24.909	20.28	-128.042	-6.354	11.253	-97.535	-5.276	-4.165	58.44	0	0	0	0	0	0	0	0	0	0
9.85	0	0	0	0	0	0	-46.943	9.283	23.493	-132.662	-6.354	11.253	-31.67	-5.276	-4.165	167.966	0	0	0	0	0	0	0	0	0	0
9.86	0	0	0	0	0	0	-75.763	0.558	23.806	-60.897	-6.354	11.253	-73.334	-5.276	-4.165	54.333	0	0	0	0	0	0	0	0	0	0
9.87	0	0	0	0	0	0	-84.08	19.276	-10.361	-92.626	-6.354	11.253	-73.308	-5.276	-4.165	118.107	0	0	0	0	0	0	0	0	0	0
9.88	0	0	0	0	0	0	-6.078	-4.233	23.163	-119.813	-6.354	11.253	-78.026	-5.276	-4.165	67.75	0	0	0	0	0	0	0	0	0	0
9.89	0	0	0	0	0	0	-56.404	4.951	-12.556	-125.014	-6.354	11.253	-98.635	-5.276	-4.165	101.134	0	0	0	0	0	0	0	0	0	0
9.9	0	0	0	0	0	0	-10.056	23.468	10.568	-41.418	-6.354	11.253	-71.148	-5.276	-4.165	29.178	0	0	0	0	0	0	0	0	0	0
9.91	0	0	0	0	0	0	-63.81	15.417	12.19	-32.519	-6.354	11.253	-82.434	-5.276	-4.165	123.872	0	0	0	0	0	0	0	0	0	0
9.92	0	0	0	0	0	0	-9.254	25.09	-10.082	-56.11	-6.354	11.253	-67.699	-5.276	-4.165	59.342	0	0	0	0	0	0	0	0	0	0
9.93	0	0	0	0	0	0	-1.362	-2.035	-8.261	-99.132	-6.354	11.253	-127.84	-5.276	-4.165	31.916	0	0	0	0	0	0	0	0	0	0
9.94	0	0	0	0	0	0	-37.27	-0.479	16.242	-17.372	-6.354	11.253	-80.243	-5.276	-4.165	69.264	0	0	0	0	0	0	0	0	0	0
9.95	0	0	0	0	0	0	-67.413	25.609	11.01	-70.94	-6.354	11.253	-128.847	-5.276	-4.165	137.689	0	0	0	0	0	0	0	0	0	0
9.96	0	0	0	0	0	0	-13.73	2.594	-8.921	-107.998	-6.354	11.253	-29.252	-5.276	-4.165	173.694	0	0	0	0	0	0	0	0	0	0
9.97	0	0	0	0	0	0	-3.687	1.77	-7.054	-99.052	-6.354	11.253	-46.798	-5.276	-4.165	133.136	0	0	0	0	0	0	0	0	0	0
9.98	0	0	0	0	0	0	-33.662	23.704	4.268	-28.881	-6.354	11.253	-131.639	-5.276	-4.165	147.314	0	0	0	0	0	0	0	0	0	0
9.99	0	0	0	0	0	0	-77.021	28.718	9.037	-91.686	-6.354	11.253	-1.796	-5.276	-4.165	172.831	0	0	0	0	0	0	0	0	0	0
10	0	0	0	0	0	0	-74.946	15.772	16.637	-15.579	-6.354	11.253	-29.783	-5.276	-4.165	53.45	0	0	0	0	0	0	0	0	0	0
10.01	0	0	0	0	0	0	-14.177	1.143	21.812	-60.702	-6.354	11.253	-123.774	-5.276	-4.165	74.526	0	0	0	0	0	0	0	0	0	0
10.02	0	0	0	0	0	0	-55.155	26.361	25.436	-43.337	-6.354	11.253	-77.32	-5.276	-4.165	126.371	0	0	0	0	0	0	0	0	0	0
10.03	0	0	0	0	0	0	-78.696	21.299	-10.573	-13.829	-6.354	11.253	-19.772	-5.276	-4.165	134.31	0	0	0	0	0	0	0	0	0	0
10.04	0	0	0	0	0	0	-29.375	5.741	-8.527	-10.027	-6.354	11.253	-8.53	-5.276	-4.165	49.341	0	0	0	0	0	0	0	0	0	0
10.05	0	0	0	0	0	0	-43.67	11.151	15.726	-48.458	-6.354	11.253	-35.358	-5.276	-4.165	152.162	0	0	0	0	0	0	0	0	0	0
10.06	0	0	0	0	0	0	-80.091	22.427	1.605	-26.684	-6.354	11.253	-50.238	-5.276	-4.165	81.12	0	0	0	0	0	0	0	0	0	0
10.07	0	0	0	0	0	0	-33.183	18.45	-7.797	-136.139	-6.354	11.253	-64.139	-5.276	-4.165	147.51	0	0	0	0	0	0	0	0	0	0
10.08	0	0	0	0	0	0	-74.942	18.916	24.421	-129.204	-6.354	11.253	-12.249	-5.276	-4.165	57.052	0	0	0	0	0	0	0	0	0	0
10.09	0	0	0	0	0	0	-14.85	-0.159	5.401	-19.063	-6.354	11.253	-88.317	-5.276	-4.165	81.606	0	0	0	0	0	0	0	0	0	0
10.1	0	0	0	0	0	0	-55.293	0.503	0.997	-77.457	-6.354	11.253	-106.405	-5.276	-4.165	131.043	0	0	0	0	0	0	0	0	0	0
10.11	0	0	0	0	0	0	-57.246	3.801	-11.94	-71.087	-6.354	11.253	-47.26	-5.276	-4.165	160.543	0	0	0	0	0	0	0	0	0	0
10.12	0	0	0	0	0	0	-31.122	6.832	15.95	-74.626	-6.354	11.253	-120.22	-5.276	-4.165	90.75	0	0	0	0	0	0	0	0	0	0
10.13	0	0	0	0	0	0	-9.958	23.525	29.366	-135.36	-6.354	11.253	-67.896	-5.276	-4.165	59.847	0	0	0	0	0	0	0	0	0	0
10.14	0	0	0	0	0	0	-18.852	3.39	-14.349	-89.235	-6.354	11.253	-93.193	-5.276	-4.165	114.946	0	0	0	0	0	0	0	0	0	0
10.15	0	0	0	0	0	0	-27.777	14.335	25.526	-134.911	-6.354	11.253	-86.114	-5.276	-4.165	40.641	0	0	0	0	0	0	0	0	0	0
10.16	0	0	0	0	0	0	-45.034	0.081	-8.75	-116.565	-6.354	11.253	-65.349	-5.276	-4.165	24.682	0	0	0	0	0	0	0	0	0	0
10.17	0	0	0	0	0	0	-67.661	-2.447	19.966	-62.154	-6.354	11.253	-108.452	-5.276	-4.165	13.2	0	0	0	0	0	0	0	0	0	0
10.18	0	0	0	0	0	0	-41.695	11.268	29.973	-104.077	-6.354	11.253	-61.312	-5.276	-4.165	54.507	0	0	0	0	0	0	0	0	0	0
10.19	0	0	0	0	0	0	-61.025	11.036	-11.766	-133.298	-6.354	11.253	-72.771	-5.276	-4.165	157.225	0	0	0	0	0	0	0	0	0	0
10.2	0	0	0	0	0	0	-1.452	-0.633	20.738	-59.644	-6.354	11.253	-56.877	-5.276	-4.165	149.708	0	0	0	0	0	0	0	0	0	0
10.21	0	0	0	0	0	0	-43.804	14.839	14.86	-57.861	-6.354	11.253	-108.291	-5.276	-4.165	19.988	0	0	0	0	0	0	0	0	0	0
10.22	0	0	0	0	0	0	-77.412	5.886	-6.872	-52.877	-6.354	11.253	-0.124	-5.276	-4.165	9.428	0	0	0	0	0	0	0	0	0	0
10.23	0	0	0	0	0	0	-68.725	12.229	-12.674	-67.602	-6.354	11.253	-74.709	-5.276	-4.165	57.944	0	0	0	0	0	0	0	0	0	0
10.24	0	0	0	0	0	0	-59.144	12.029	-2.641	-25	-6.354	11.253	-50.297	-5.276	-4.165	56.013	0	0	0	0	0	0	0	0	0	0
10.25	0	0	0	0	0	0	-8.655	12.417	6.183	-110.027	-6.354	11.253	-89.783	-5.276	-4.165	9.91	0	0	0	0	0	0	0	0	0	0
10.26	0	0	0	0	0	0	-48.344	22.555	8.342	-66.044	-6.354	11.253	-67.191	-5.276	-4.165	168.532	0	0	0	0	0	0	0	0	0	0
10.27	0	0	0	0	0	0	-28.091	-3.706	17.996	-95.532	-6.354	11.253	-121.458	-5.276	-4.165	1.556	0	0	0	0	0	0	0	0	0	0
10.28	0	0	0	0	0	0	-58.269	13.896	-8.091	-97.135	-6.354	11.253	-100.933	-5.276	-4.165	155.852	0	0	0	0	0	0	0	0	0	0
10.29	0	0	0	0	0	0	-49.773	5.628	8.268	-113.949	-6.354	11.253	-56.972	-5.276	-4.165	161.668	0	0	0	0	0	0	0	0	0	0
10.3	0	0	0	0	0	0	-65.773	3.825	17.423	-79.454	-6.354	11.253	-52.389	-5.276	-4.165	114.586	0	0	0	0	0	0	0	0	0	0
10.31	0	0	0	0	0	0	-7.516	9.137	6.164	-143.317	-6.354	11.253	-116.907	-5.276	-4.165	143.604	0	0	0	0	0	0	0	0	0	0
10.32	0	0	0	0	0	0	-83.205	27.422	14.679	-16.127	-6.354	11.253	-106.369	-5.276	-4.165	157.661	0	0	0	0	0	0	0	0	0	0
10.33	0	0	0	0	0	0	-69.963	0.473	-0.79	-128.512	-6.354	11.253	-96.476	-5.276	-4.165	13.4	0	0	0	0	0	0	0	0	0	0
10.34	0	0	0	0	0	0	-47.313	15.607	2.311	-136.004	-6.354	11.253	-116.658	-5.276	-4.165	169.619	0	0	0	0	0	0	0	0	0	0
10.35	0	0	0	0	0	0	-21.06	21.695	7.532	-49.634	-6.354	11.253	-59.174	-5.276	-4.165	169.437	0	0	0	0	0	0	0	0	0	0
10.36	0	0	0	0	0	0	-17.258	3.607	26.214	-42.768	-6.354	11.253	-45.15	-5.276	-4.165	66.152	0	0	0	0	0	0	0	0	0	0
10.37	0	0	0	0	0	0	-24.137	22.755	-11.411	-105.589	-6.354	11.253	-115.901	-5.276	-4.165	9.155	0	0	0	0	0	0	0	0	0	0
10.38	0	0	0	0	0	0	-85.093	16.351	9.844	-99.192	-6.354	11.253	-112.605	-5.276	-4.165	107.237	0	0	0	0	0	0	0	0	0	0
10.39	0	0	0	0	0	0	-43.962	-2.452	1.155	-122.555	-6.354	11.253	-0.533	-5.276	-4.165	54.048	0	0	0	0	0	0	0	0	0	0
10.4	0	0	0	0	0	0	-83.721	15.093	-3.689	-24.34	-6.354	11.253	-45.559	-5.276	-4.165	125.372	0	0	0	0	0	0	0	0	0	0
10.41	0	0	0	0	0	0	-11.765	20.536	16.353	-89.013	-6.354	11.253	-13.013	-5.276	-4.165	176.922	0	0	0	0	0	0	0	0	0	0
10.42	0	0	0	0	0	0	-12.022	26.586	20.527	-77.382	-6.354	11.253	-123.476	-5.276	-4.165	56.278	0	0	0	0	0	0	0	0	0	0
10.43	0	0	0	0	0	0	-11.686	-0.97	15.48	-14.246	-6.354	11.253	-109.192	-5.276	-4.165	148.09	0	0	0	0	0	0	0	0	0	0
10.44	0	0	0	0	0	0	-35.712	9.786	18.312	-115.7	-6.354	11.253	-41.989	-5.276	-4.165	1.59	0	0	0	0	0	0	0	0	0	0
10.45	0	0	0	0	0	0	-24.106	3.975	11.943	-120.796	-6.354	11.253	-89.996	-5.276	-4.165	175.121	0	0	0	0	0	0	0	0	0	0
10.46	0	0	0	0	0	0	-56.331	0.417	17.938	-24.218	-6.354	11.253	-118.549	-5.276	-4.165	31.546	0	0	0	0	0	0	0	0	0	0
10.47	0	0	0	0	0	0	-42.473	18.4	22.948	-79.18	-6.354	11.253	-8.974	-5.276	-4.165	130.186	0	0	0	0	0	0	0	0	0	0
10.48	0	0	0	0	0	0	-56.403	24.397	9.767	-37.267	-6.354	11.253	-56.768	-5.276	-4.165	45.389	0	0	0	0	0	0	0	0	0	0
10.49	0	0	0	0	0	0	-16.882	-0.81	23.183	-57.528	-6.354	11.253	-133.147	-5.276	-4.165	8.888	0	0	0	0	0	0	0	0	0	0
10.5	0	0	0	0	0	0	-48.774	15.764	-8.409	-45.53	-6.354	11.253	-30.709	-5.276	-4.165	17.315	0	0	0	0	0	0	0	0	0	0
10.51	0	0	0	0	0	0	-60.123	-0.962	20.786	-106.034	-6.354	11.253	-80.317	-5.276	-4.165	45.198	0	0	0	0	0	0	0	0	0	0
10.52	0	0	0	0	0	0	-71.68	15.015	-0.179	-95.78	-6.354	11.253	-134.875	-5.276	-4.165	67.613	0	0	0	0	0	0	0	0	0	0
10.53	0	0	0	0	0	0	-84.833	9.044	10.574	-120.915	-6.354	11.253	-120.221	-5.276	-4.165	121.938	0	0	0	0	0	0	0	0	0	0
10.54	0	0	0	0	0	0	-55.788	4.519	15.37	-16.765	-6.354	11.253	-75.52	-5.276	-4.165	30.838	0	0	0	0	0	0	0	0	0	0
10.55	0	0	0	0	0	0	-42.656	0.709	-14.387	-93.148	-6.354	11.253	-29.675	-5.276	-4.165	153.432	0	0	0	0	0	0	0	0	0	0
10.56	0	0	0	0	0	0	-88.916	18.689	-9.415	-124.04	-6.354	11.253	-128.362	-5.276	-4.165	102.424	0	0	0	0	0	0	0	0	0	0
10.57	0	0	0	0	0	0	-64.463	8.747	21.413	-105.203	-6.354	11.253	-62.685	-5.276	-4.165	151.783	0	0	0	0	0	0	0	0	0	0
10.58	0	0	0	0	0	0	-48.462	25.923	18.569	-77.639	-6.354	11.253	-6.926	-5.276	-4.165	5.576	0	0	0	0	0	0	0	0	0	0
10.59	0	0	0	0	0	0	-71.988	10.827	20.158	-31.393	-6.354	11.253	-67.577	-5.276	-4.165	49.934	0	0	0	0	0	0	0	0	0	0
10.6	0	0	0	0	0	0	-28.655	-0.034	-9.465	-27.421	-6.354	11.253	-20.055	-5.276	-4.165	41.598	0	0	0	0	0	0	0	0	0	0
10.61	0	0	0	0	0	0	-15.026	26.576	5.821	-78.968	-6.354	11.253	-48.963	-5.276	-4.165	85.707	0	0	0	0	0	0	0	0	0	0
10.62	0	0	0	0	0	0	-86.518	22.013	24.127	-137.352	-6.354	11.253	-103.388	-5.276	-4.165	11.071	0	0	0	0	0	0	0	0	0	0
10.63	0	0	0	0	0	0	-1.544	10.823	28.842	-22.701	-6.354	11.253	-79.602	-5.276	-4.165	15.702	0	0	0	0	0	0	0	0	0	0
10.64	0	0	0	0	0	0	-39.636	16.621	13.495	-86.097	-6.354	11.253	-91.697	-5.276	-4.165	109.154	0	0	0	0	0	0	0	0	0	0
10.65	0	0	0	0	0	0	-63.444	-4.916	27.938	-139.184	-6.354	11.253	-50.279	-5.276	-4.165	125.321	0	0	0	0	0	0	0	0	0	0
10.66	0	0	0	0	0	0	-21.725	28.032	10.358	-67.466	-6.354	11.253	-16.449	-5.276	-4.165	123.432	0	0	0	0	0	0	0	0	0	0
10.67	0	0	0	0	0	0	-24.97	2.792	29.437	-15.297	-6.354	11.253	-12.893	-5.276	-4.165	149.645	0	0	0	0	0	0	0	0	0	0
10.68	0	0	0	0	0	0	-3.124	3.563	-1.66	-28.864	-6.354	11.253	-35.743	-5.276	-4.165	8.982	0	0	0	0	0	0	0	0	0	0
10.69	0	0	0	0	0	0	-53.916	13.133	22.682	-53.735	-6.354	11.253	-79.154	-5.276	-4.165	64.934	0	0	0	0	0	0	0	0	0	0
10.7	0	0	0	0	0	0	-33.551	-0.15	13.166	-120.01	-6.354	11.253	-37.003	-5.276	-4.165	81.317	0	0	0	0	0	0	0	0	0	0
10.71	0	0	0	0	0	0	-84.111	7.142	16.068	-74.468	-6.354	11.253	-61.144	-5.276	-4.165	8.04	0	0	0	0	0	0	0	0	0	0
10.72	0	0	0	0	0	0	-66.882	5.619	-8.52	-126.711	-6.354	11.253	-123.266	-5.276	-4.165	118.328	0	0	0	0	0	0	0	0	0	0
10.73	0	0	0	0	0	0	-6.193	22.356	26.635	-101.111	-6.354	11.253	-57.112	-5.276	-4.165	150.255	0	0	0	0	0	0	0	0	0	0
10.74	0	0	0	0	0	0	-80.925	27.818	11.374	-87.942	-6.354	11.253	-98.076	-5.276	-4.165	103.432	0	0	0	0	0	0	0	0	0	0
10.75	0	0	0	0	0	0	-70.821	22.171	23.453	-13.911	-6.354	11.253	-91.782	-5.276	-4.165	57.665	0	0	0	0	0	0	0	0	0	0
10.76	0	0	0	0	0	0	-89.255	12.886	24.719	-42.346	-6.354	11.253	-28.552	-5.276	-4.165	34.967	0	0	0	0	0	0	0	0	0	0
10.77	0	0	0	0	0	0	-61.56	26.174	2.173	-47.922	-6.354	11.253	-21.463	-5.276	-4.165	9.645	0	0	0	0	0	0	0	0	0	0
10.78	0	0	0	0	0	0	-79.797	3.744	24.415	-56.615	-6.354	11.253	-97.332	-5.276	-4.165	113.001	0	0	0	0	0	0	0	0	0	0
10.79	0	0	0	0	0	0	-55.705	7.626	14.922	-43.29	-6.354	11.253	-31.979	-5.276	-4.165	64.041	0	0	0	0	0	0	0	0	0	0
10.8	0	0	0	0	0	0	-72.086	4.164	-10.931	-118.383	-6.354	11.253	-53.645	-5.276	-4.165	144.114	0	0	0	0	0	0	0	0	0	0
10.81	0	0	0	0	0	0	-88.69	-2.207	23.543	-139.276	-6.354	11.253	-49.452	-5.276	-4.165	93.354	0	0	0	0	0	0	0	0	0	0
10.82	0	0	0	0	0	0	-48.016	1.712	9.579	-54.102	-6.354	11.253	-28.196	-5.276	-4.165	142.668	0	0	0	0	0	0	0	0	0	0
10.83	0	0	0	0	0	0	-30.881	2.044	-12.856	-122.337	-6.354	11.253	-107.926	-5.276	-4.165	55.909	0	0	0	0	0	0	0	0	0	0
10.84	0	0	0	0	0	0	-75.434	13.975	-12.123	-85.413	-6.354	11.253	-119.437	-5.276	-4.165	173.657	0	0	0	0	0	0	0	0	0	0
10.85	0	0	0	0	0	0	-54.996	8.446	-5.785	-123.738	-6.354	11.253	-42.719	-5.276	-4.165	123.193	0	0	0	0	0	0	0	0	0	0
10.86	0	0	0	0	0	0	-60.729	14.314	4.349	-69.767	-6.354	11.253	-126.086	-5.276	-4.165	71.529	0	0	0	0	0	0	0	0	0	0
10.87	0	0	0	0	0	0	-65.211	28.433	23.278	-114.551	-6.354	11.253	-110.744	-5.276	-4.165	127.456	0	0	0	0	0	0	0	0	0	0
10.88	0	0	0	0	0	0	-38.769	12.673	-9.246	-131.116	-6.354	11.253	-28.56	-5.276	-4.165	145.181	0	0	0	0	0	0	0	0	0	0
10.89	0	0	0	0	0	0	-65.171	-2.816	20.737	-99.465	-6.354	11.253	-108.214	-5.276	-4.165	58.471	0	0	0	0	0	0	0	0	0	0
10.9	0	0	0	0	0	0	-28.135	-3.115	-14.871	-31.314	-6.354	11.253	-3.515	-5.276	-4.165	50.454	0	0	0	0	0	0	0	0	0	0
10.91	0	0	0	0	0	0	-2.887	2.689	22.639	-79.117	-6.354	11.253	-8.629	-5.276	-4.165	148.345	0	0	0	0	0	0	0	0	0	0
10.92	0	0	0	0	0	0	-23.051	4.267	21.548	-44.681	-6.354	11.253	-106.381	-5.276	-4.165	132.104	0	0	0	0	0	0	0	0	0	0
10.93	0	0	0	0	0	0	-61.307	20.107	25.628	-122.296	-6.354	11.253	-76.277	-5.276	-4.165	76.707	0	0	0	0	0	0	0	0	0	0
10.94	0	0	0	0	0	0	-75.505	24.108	21.403	-53.163	-6.354	11.253	-9.168	-5.276	-4.165	52.058	0	0	0	0	0	0	0	0	0	0
10.95	0	0	0	0	0	0	-12.129	17.234	-3.979	-57.614	-6.354	11.253	-58.919	-5.276	-4.165	107.031	0	0	0	0	0	0	0	0	0	0
10.96	0	0	0	0	0	0	-45.393	0.568	20.866	-36.422	-6.354	11.253	-48.252	-5.276	-4.165	115.601	0	0	0	0	0	0	0	0	0	0
10.97	0	0	0	0	0	0	-26.643	1.003	-6.791	-83.621	-6.354	11.253	-18.379	-5.276	-4.165	129.576	0	0	0	0	0	0	0	0	0	0
10.98	0	0	0	0	0	0	-79.018	-2.124	-13.236	-99.584	-6.354	11.253	-16.173	-5.276	-4.165	10.432	0	0	0	0	0	0	0	0	0	0
10.99	0	0	0	0	0	0	-89.914	29.976	12.761	-45.368	-6.354	11.253	-22.412	-5.276	-4.165	159.827	0	0	0	0	0	0	0	0	0	0
11	0	0	0	0	0	0	-42.311	26.281	14.322	-77.208	-6.354	11.253	-85.35	-5.276	-4.165	15.629	0	0	0	0	0	0	0	0	0	0
11.01	0	0	0	0	0	0	-39.539	24.459	20.055	-35.949	-6.354	11.253	-3.789	-5.276	-4.165	10.416	0	0	0	0	0	0	0	0	0	0
11.02	0	0	0	0	0	0	-69.096	-1.763	-2.074	-77.706	-6.354	11.253	-67.358	-5.276	-4.165	171.393	0	0	0	0	0	0	0	0	0	0
11.03	0	0	0	0	0	0	-41.582	-3.114	0.272	-62.607	-6.354	11.253	-95.205	-5.276	-4.165	99.846	0	0	0	0	0	0	0	0	0	0
11.04	0	0	0	0	0	0	-64.206	25.356	8.4	-35.407	-6.354	11.253	-77.426	-5.276	-4.165	61.156	0	0	0	0	0	0	0	0	0	0
11.05	0	0	0	0	0	0	-19.251	25.527	15.82	-81.356	-6.354	11.253	-73.561	-5.276	-4.165	20.773	0	0	0	0	0	0	0	0	0	0
11.06	0	0	0	0	0	0	-41.406	22.057	-8.478	-54.576	-6.354	11.253	-48.325	-5.276	-4.165	52.501	0	0	0	0	0	0	0	0	0	0
11.07	0	0	0	0	0	0	-71.795	1.704	-11	-80.972	-6.354	11.253	-92.111	-5.276	-4.165	19.119	0	0	0	0	0	0	0	0	0	0
11.08	0	0	0	0	0	0	-53.404	23.27	3.897	-106.104	-6.354	11.253	-124.309	-5.276	-4.165	21.928	0	0	0	0	0	0	0	0	0	0
11.09	0	0	0	0	0	0	-67.701	4.847	26.623	-114.689	-6.354	11.253	-3.941	-5.276	-4.165	77.763	0	0	0	0	0	0	0	0	0	0
11.1	0	0	0	0	0	0	-59.34	16.375	28.374	-60.349	-6.354	11.253	-64.096	-5.276	-4.165	151.638	0	0	0	0	0	0	0	0	0	0
11.11	0	0	0	0	0	0	-24.756	3.851	17.085	-31.576	-6.354	11.253	-78.501	-5.276	-4.165	178.416	0	0	0	0	0	0	0	0	0	0
11.12	0	0	0	0	0	0	-2.688	2.043	9.83	-12.937	-6.354	11.253	-41.09	-5.276	-4.165	50.55	0	0	0	0	0	0	0	0	0	0
11.13	0	0	0	0	0	0	-76.738	24.762	23.171	-136.873	-6.354	11.253	-41.915	-5.276	-4.165	71.955	0	0	0	0	0	0	0	0	0	0
11.14	0	0	0	0	0	0	-52.766	22.031	11.414	-99.381	-6.354	11.253	-29.802	-5.276	-4.165	102.23	0	0	0	0	0	0	0	0	0	0
11.15	0	0	0	0	0	0	-15.961	21.821	10.202	-41.482	-6.354	11.253	-121.545	-5.276	-4.165	53.381	0	0	0	0	0	0	0	0	0	0
11.16	0	0	0	0	0	0	-8.412	22.179	-14.679	-52.58	-6.354	11.253	-25.47	-5.276	-4.165	53.254	0	0	0	0	0	0	0	0	0	0
11.17	0	0	0	0	0	0	-52.646	15.091	11.34	-104.686	-6.354	11.253	-128.804	-5.276	-4.165	149.103	0	0	0	0	0	0	0	0	0	0
11.18	0	0	0	0	0	0	-53.028	8.971	19.058	-54.103	-6.354	11.253	-35.672	-5.276	-4.165	139.798	0	0	0	0	0	0	0	0	0	0
11.19	0	0	0	0	0	0	-86.524	4.288	26.513	-112.341	-6.354	11.253	-13.335	-5.276	-4.165	94.437	0	0	0	0	0	0	0	0	0	0
11.2	0	0	0	0	0	0	-5.922	18.31	-1.509	-47.424	-6.354	11.253	-6.767	-5.276	-4.165	169.454	0	0	0	0	0	0	0	0	0	0
11.21	0	0	0	0	0	0	-7.786	13.531	17.307	-118.174	-6.354	11.253	-62.333	-5.276	-4.165	66.935	0	0	0	0	0	0	0	0	0	0
11.22	0	0	0	0	0	0	-88.524	10.078	-11.933	-18.213	-6.354	11.253	-110.529	-5.276	-4.165	6.221	0	0	0	0	0	0	0	0	0	0
11.23	0	0	0	0	0	0	-44.716	27.508	21.83	-92.594	-6.354	11.253	-51.939	-5.276	-4.165	18.261	0	0	0	0	0	0	0	0	0	0
11.24	0	0	0	0	0	0	-13.867	12.086	13.453	-111.374	-6.354	11.253	-16.557	-5.276	-4.165	139.308	0	0	0	0	0	0	0	0	0	0
11.25	0	0	0	0	0	0	-76.295	12.453	11.782	-24.644	-6.354	11.253	-32.384	-5.276	-4.165	90.553	0	0	0	0	0	0	0	0	0	0
11.26	0	0	0	0	0	0	-86.847	7.033	6.863	-127.969	-6.354	11.253	-129.1	-5.276	-4.165	99.294	0	0	0	0	0	0	0	0	0	0
11.27	0	0	0	0	0	0	-74.051	9.596	5.492	-22.8	-6.354	11.253	-63.316	-5.276	-4.165	125.154	0	0	0	0	0	0	0	0	0	0
11.28	0	0	0	0	0	0	-30.617	6.459	23.391	-136.401	-6.354	11.253	-96.944	-5.276	-4.165	53.935	0	0	0	0	0	0	0	0	0	0
11.29	0	0	0	0	0	0	-74.758	3.756	-14.964	-107.614	-6.354	11.253	-121.03	-5.276	-4.165	26.822	0	0	0	0	0	0	0	0	0	0
11.3	0	0	0	0	0	0	-4.962	-2.886	-10.235	-78.271	-6.354	11.253	-91.796	-5.276	-4.165	89.191	0	0	0	0	0	0	0	0	0	0
11.31	0	0	0	0	0	0	-20.142	1.001	-12.164	-45.943	-6.354	11.253	-93.821	-5.276	-4.165	145.884	0	0	0	0	0	0	0	0	0	0
11.32	0	0	0	0	0	0	-88.718	7.023	11.26	-143.926	-6.354	11.253	-101.465	-5.276	-4.165	94.729	0	0	0	0	0	0	0	0	0	0
11.33	0	0	0	0	0	0	-55.776	18.258	5.224	-140.197	-6.354	11.253	-131.929	-5.276	-4.165	60.7	0	0	0	0	0	0	0	0	0	0
11.34	0	0	0	0	0	0	-80.862	15.621	-5.047	-11.738	-6.354	11.253	-129.336	-5.276	-4.165	178.772	0	0	0	0	0	0	0	0	0	0
11.35	0	0	0	0	0	0	-18.719	8.625	-3.069	-83.753	-6.354	11.253	-122.519	-5.276	-4.165	39.219	0	0	0	0	0	0	0	0	0	0
11.36	0	0	0	0	0	0	-7.372	25.741	24.045	-135.347	-6.354	11.253	-103.695	-5.276	-4.165	6.686	0	0	0	0	0	0	0	0	0	0
11.37	0	0	0	0	0	0	-84.681	2.09	-1.564	-95.084	-6.354	11.253	-63.056	-5.276	-4.165	54.681	0	0	0	0	0	0	0	0	0	0
11.38	0	0	0	0	0	0	-1.004	22.047	11.002	-130.57	-6.354	11.253	-13.376	-5.276	-4.165	27.549	0	0	0	0	0	0	0	0	0	0
11.39	0	0	0	0	0	0	-52.085	7.241	20.533	-10.834	-6.354	11.253	-124.047	-5.276	-4.165	125.408	0	0	0	0	0	0	0	0	0	0
11.4	0	0	0	0	0	0	-7.561	16.583	19.578	-135.609	-6.354	11.253	-128.743	-5.276	-4.165	91.712	0	0	0	0	0	0	0	0	0	0
11.41	0	0	0	0	0	0	-13.12	25.95	28.852	-120.632	-6.354	11.253	-8.824	-5.276	-4.165	176.647	0	0	0	0	0	0	0	0	0	0
11.42	0	0	0	0	0	0	-55.087	-2.207	-10.783	-90.752	-6.354	11.253	-74.794	-5.276	-4.165	24.449	0	0	0	0	0	0	0	0	0	0
11.43	0	0	0	0	0	0	-42.62	1.876	-1.992	-32.712	-6.354	11.253	-50.847	-5.276	-4.165	84.462	0	0	0	0	0	0	0	0	0	0
11.44	0	0	0	0	0	0	-79.153	7.851	11.919	-68.432	-6.354	11.253	-9.22	-5.276	-4.165	23.981	0	0	0	0	0	0	0	0	0	0
11.45	0	0	0	0	0	0	-82.998	20.235	23.1	-49.574	-6.354	11.253	-133.889	-5.276	-4.165	28.153	0	0	0	0	0	0	0	0	0	0
11.46	0	0	0	0	0	0	-24.669	22.104	13.787	-85.541	-6.354	11.253	-34.688	-5.276	-4.165	33.572	0	0	0	0	0	0	0	0	0	0
11.47	0	0	0	0	0	0	-67.231	6.855	-1.885	-109.807	-6.354	11.253	-61.478	-5.276	-4.165	114.055	0	0	0	0	0	0	0	0	0	0
11.48	0	0	0	0	0	0	-0.043	22.778	11.856	-121.511	-6.354	11.253	-129.573	-5.276	-4.165	84.504	0	0	0	0	0	0	0	0	0	0
11.49	0	0	0	0	0	0	-20.454	19.727	16.269	-71.471	-6.354	11.253	-59.098	-5.276	-4.165	154.638	0	0	0	0	0	0	0	0	0	0
11.5	0	0	0	0	0	0	-2.729	11.062	-4.732	-43.744	-6.354	11.253	-66.841	-5.276	-4.165	74.109	0	0	0	0	0	0	0	0	0	0
11.51	0	0	0	0	0	0	-89.488	20.204	-4.529	-106.214	-6.354	11.253	-52.289	-5.276	-4.165	21.022	0	0	0	0	0	0	0	0	0	0
11.52	0	0	0	0	0	0	-0.581	4.037	0.287	-29.566	-6.354	11.253	-114.755	-5.276	-4.165	126.327	0	0	0	0	0	0	0	0	0	0
11.53	0	0	0	0	0	0	-64.799	-4.598	25.744	-142.894	-6.354	11.253	-99.619	-5.276	-4.165	37.354	0	0	0	0	0	0	0	0	0	0
11.54	0	0	0	0	0	0	-58.297	18.873	2.877	-89.35	-6.354	11.253	-40.781	-5.276	-4.165	2.043	0	0	0	0	0	0	0	0	0	0
11.55	0	0	0	0	0	0	-13.65	21.392	-1.396	-68.348	-6.354	11.253	-85.099	-5.276	-4.165	103.941	0	0	0	0	0	0	0	0	0	0
11.56	0	0	0	0	0	0	-66.376	24.781	6.46	-31.685	-6.354	11.253	-92.801	-5.276	-4.165	125.641	0	0	0	0	0	0	0	0	0	0
11.57	0	0	0	0	0	0	-44.985	21.309	18.042	-94.201	-6.354	11.253	-65.502	-5.276	-4.165	55.194	0	0	0	0	0	0	0	0	0	0
11.58	0	0	0	0	0	0	-61.567	0.536	21.167	-105.837	-6.354	11.253	-52.812	-5.276	-4.165	170.819	0	0	0	0	0	0	0	0	0	0
11.59	0	0	0	0	0	0	-63.093	23.874	-14.686	-44.645	-6.354	11.253	-18.092	-5.276	-4.165	32.491	0	0	0	0	0	0	0	0	0	0
11.6	0	0	0	0	0	0	-39.17	14.797	17.674	-67.292	-6.354	11.253	-51.235	-5.276	-4.165	27.23	0	0	0	0	0	0	0	0	0	0
11.61	0	0	0	0	0	0	-34.989	17.554	7.132	-32.817	-6.354	11.253	-32.994	-5.276	-4.165	75.172	0	0	0	0	0	0	0	0	0	0
11.62	0	0	0	0	0	0	-12.625	-3.363	29.293	-136.92	-6.354	11.253	-111.603	-5.276	-4.165	105.226	0	0	0	0	0	0	0	0	0	0
11.63	0	0	0	0	0	0	-53.805	20.032	-7.853	-118.234	-6.354	11.253	-3.637	-5.276	-4.165	173.595	0	0	0	0	0	0	0	0	0	0
11.64	0	0	0	0	0	0	-51.948	10.468	-11.986	-137.09	-6.354	11.253	-66.666	-5.276	-4.165	15.226	0	0	0	0	0	0	0	0	0	0
11.65	0	0	0	0	0	0	-75.487	-3.952	-6.603	-123.709	-6.354	11.253	-58.739	-5.276	-4.165	104.318	0	0	0	0	0	0	0	0	0	0
11.66	0	0	0	0	0	0	-39.15	10.589	12.835	-79.977	-6.354	11.253	-14.921	-5.276	-4.165	48.499	0	0	0	0	0	0	0	0	0	0
11.67	0	0	0	0	0	0	-73.435	12.484	-7.278	-66.787	-6.354	11.253	-10.084	-5.276	-4.165	43.286	0	0	0	0	0	0	0	0	0	0
11.68	0	0	0	0	0	0	-84.325	10.42	25.478	-77.495	-6.354	11.253	-58.791	-5.276	-4.165	169.784	0	0	0	0	0	0	0	0	0	0
11.69	0	0	0	0	0	0	-8.202	6.807	7.982	-32.889	-6.354	11.253	-78.302	-5.276	-4.165	8.272	0	0	0	0	0	0	0	0	0	0
11.7	0	0	0	0	0	0	-48.248	1.094	-9.159	-129.238	-6.354	11.253	-68.936	-5.276	-4.165	47.867	0	0	0	0	0	0	0	0	0	0
11.71	0	0	0	0	0	0	-61.485	28.738	27.227	-89.055	-6.354	11.253	-38.045	-5.276	-4.165	175.59	0	0	0	0	0	0	0	0	0	0
11.72	0	0	0	0	0	0	-16.511	8.338	4.702	-25.594	-6.354	11.253	-43.594	-5.276	-4.165	12.167	0	0	0	0	0	0	0	0	0	0
11.73	0	0	0	0	0	0	-87.626	18.917	1.409	-19.212	-6.354	11.253	-74.814	-5.276	-4.165	139.353	0	0	0	0	0	0	0	0	0	0
11.74	0	0	0	0	0	0	-76.3	5.773	-7.805	-73.518	-6.354	11.253	-127.308	-5.276	-4.165	107.37	0	0	0	0	0	0	0	0	0	0
11.75	0	0	0	0	0	0	-63.779	9.584	-3.376	-47.98	-6.354	11.253	-114.526	-5.276	-4.165	23.225	0	0	0	0	0	0	0	0	0	0
11.76	0	0	0	0	0	0	-12.578	5.521	15.421	-103.899	-6.354	11.253	-124.746	-5.276	-4.165	137.528	0	0	0	0	0	0	0	0	0	0
11.77	0	0	0	0	0	0	-14.836	13.927	26.97	-20.205	-6.354	11.253	-25.295	-5.276	-4.165	154.373	0	0	0	0	0	0	0	0	0	0
11.78	0	0	0	0	0	0	-23.417	27.334	-0.928	-66.156	-6.354	11.253	-29.677	-5.276	-4.165	107.328	0	0	0	0	0	0	0	0	0	0
11.79	0	0	0	0	0	0	-25.764	25.914	-0.508	-44.447	-6.354	11.253	-39.681	-5.276	-4.165	145.684	0	0	0	0	0	0	0	0	0	0
11.8	0	0	0	0	0	0	-16.741	20.184	-9.521	-139.609	-6.354	11.253	-84.528	-5.276	-4.165	121.68	0	0	0	0	0	0	0	0	0	0
11.81	0	0	0	0	0	0	-62.593	22.119	3.172	-39.989	-6.354	11.253	-5.486	-5.276	-4.165	77.179	0	0	0	0	0	0	0	0	0	0
11.82	0	0	0	0	0	0	-38.878	29.275	12.243	-69.914	-6.354	11.253	-12.25	-5.276	-4.165	133.601	0	0	0	0	0	0	0	0	0	0
11.83	0	0	0	0	0	0	-84.517	6.115	-4.307	-137.634	-6.354	11.253	-35.14	-5.276	-4.165	150.614	0	0	0	0	0	0	0	0	0	0
11.84	0	0	0	0	0	0	-29.913	14.251	17.515	-56.74	-6.354	11.253	-41.447	-5.276	-4.165	155.137	0	0	0	0	0	0	0	0	0	0
11.85	0	0	0	0	0	0	-57.173	29.04	14.363	-89.43	-6.354	11.253	-26.666	-5.276	-4.165	60.392	0	0	0	0	0	0	0	0	0	0
11.86	0	0	0	0	0	0	-70.638	4.398	9.98	-128.534	-6.354	11.253	-4.38	-5.276	-4.165	101.626	0	0	0	0	0	0	0	0	0	0
11.87	0	0	0	0	0	0	-56.207	6.282	0.203	-142.42	-6.354	11.253	-33.548	-5.276	-4.165	32.983	0	0	0	0	0	0	0	0	0	0
11.88	0	0	0	0	0	0	-32.174	11.861	15.29	-45.214	-6.354	11.253	-55.771	-5.276	-4.165	170.231	0	0	0	0	0	0	0	0	0	0
11.89	0	0	0	0	0	0	-63.877	20.137	-9.686	-12.086	-6.354	11.253	-27.805	-5.276	-4.165	122.198	0	0	0	0	0	0	0	0	0	0
11.9	0	0	0	0	0	0	-14.168	-2.928	23.949	-79.419	-6.354	11.253	-60.626	-5.276	-4.165	168.963	0	0	0	0	0	0	0	0	0	0
11.91	0	0	0	0	0	0	-65.938	25.209	-11.346	-135.388	-6.354	11.253	-26.828	-5.276	-4.165	39.66	0	0	0	0	0	0	0	0	0	0
11.92	0	0	0	0	0	0	-87.61	2.768	6.546	-71.172	-6.354	11.253	-83.343	-5.276	-4.165	87.753	0	0	0	0	0	0	0	0	0	0
11.93	0	0	0	0	0	0	-64.332	7.415	14.029	-98.159	-6.354	11.253	-25.735	-5.276	-4.165	122.453	0	0	0	0	0	0	0	0	0	0
11.94	0	0	0	0	0	0	-40.407	22.67	13.93	-139.106	-6.354	11.253	-102.021	-5.276	-4.165	41.608	0	0	0	0	0	0	0	0	0	0
11.95	0	0	0	0	0	0	-88.274	23.128	16.523	-50.658	-6.354	11.253	-127.223	-5.276	-4.165	104.624	0	0	0	0	0	0	0	0	0	0
11.96	0	0	0	0	0	0	-20.79	14.453	17.928	-34.115	-6.354	11.253	-76.241	-5.276	-4.165	161.188	0	0	0	0	0	0	0	0	0	0
11.97	0	0	0	0	0	0	-5.652	0.051	-10.277	-43.035	-6.354	11.253	-107.872	-5.276	-4.165	94.511	0	0	0	0	0	0	0	0	0	0
11.98	0	0	0	0	0	0	-27.414	18.254	14.256	-130.649	-6.354	11.253	-117.111	-5.276	-4.165	139.684	0	0	0	0	0	0	0	0	0	0
11.99	0	0	0	0	0	0	-30.741	29.779	-8.748	-92.553	-6.354	11.253	-133.505	-5.276	-4.165	125.199	0	0	0	0	0	0	0	0	0	0
12	0	0	0	0	0	0	-29.843	19.151	-13.689	-82.152	-6.354	11.253	-93.306	-5.276	-4.165	63.805	0	0	0	0	0	0	0	0	0	0
12.01	0	0	0	0	0	0	-44.141	1.312	24.134	-108.142	-6.354	11.253	-69.704	-5.276	-4.165	117.532	0	0	0	0	0	0	0	0	0	0
12.02	0	0	0	0	0	0	-46.849	0.786	18.48	-32.489	-6.354	11.253	-114.618	-5.276	-4.165	19.636	0	0	0	0	0	0	0	0	0	0
12.03	0	0	0	0	0	0	-20.129	25.081	-11.378	-109.742	-6.354	11.253	-41.982	-5.276	-4.165	167.756	0	0	0	0	0	0	0	0	0	0
12.04	0	0	0	0	0	0	-26.337	21.349	12.048	-133.35	-6.354	11.253	-13.067	-5.276	-4.165	138.389	0	0	0	0	0	0	0	0	0	0
12.05	0	0	0	0	0	0	-49.576	19.112	14.473	-121.714	-6.354	11.253	-128.392	-5.276	-4.165	144.416	0	0	0	0	0	0	0	0	0	0
12.06	0	0	0	0	0	0	-88.557	16.128	28.91	-126.793	-6.354	11.253	-98.688	-5.276	-4.165	35.771	0	0	0	0	0	0	0	0	0	0
12.07	0	0	0	0	0	0	-3.479	14.775	28.557	-13.498	-6.354	11.253	-68.736	-5.276	-4.165	40.724	0	0	0	0	0	0	0	0	0	0
12.08	0	0	0	0	0	0	-15.029	22.455	-9.004	-63.031	-6.354	11.253	-76.348	-5.276	-4.165	38.605	0	0	0	0	0	0	0	0	0	0
12.09	0	0	0	0	0	0	-83.936	22.194	13.583	-67.602	-6.354	11.253	-59.645	-5.276	-4.165	167.849	0	0	0	0	0	0	0	0	0	0
12.1	0	0	0	0	0	0	-82.382	19.456	2.303	-67.387	-6.354	11.253	-60.919	-5.276	-4.165	83.685	0	0	0	0	0	0	0	0	0	0
12.11	0	0	0	0	0	0	-69.026	15.149	-10.716	-78.167	-6.354	11.253	-102.027	-5.276	-4.165	159.173	0	0	0	0	0	0	0	0	0	0
12.12	0	0	0	0	0	0	-6.006	27.861	14.994	-118.251	-6.354	11.253	-43.512	-5.276	-4.165	72.548	0	0	0	0	0	0	0	0	0	0
12.13	0	0	0	0	0	0	-13.984	19.074	1.667	-102.389	-6.354	11.253	-114.642	-5.276	-4.165	157.726	0	0	0	0	0	0	0	0	0	0
12.14	0	0	0	0	0	0	-29.436	21.87	-1.762	-117.472	-6.354	11.253	-46.886	-5.276	-4.165	145.487	0	0	0	0	0	0	0	0	0	0
12.15	0	0	0	0	0	0	-55.258	10.933	18.825	-42.235	-6.354	11.253	-52.319	-5.276	-4.165	130.651	0	0	0	0	0	0	0	0	0	0
12.16	0	0	0	0	0	0	-59.244	11.003	10.939	-31.561	-6.354	11.253	-115.739	-5.276	-4.165	4.128	0	0	0	0	0	0	0	0	0	0
12.17	0	0	0	0	0	0	-69.961	-0.009	13.096	-76.509	-6.354	11.253	-96.501	-5.276	-4.165	7.038	0	0	0	0	0	0	0	0	0	0
12.18	0	0	0	0	0	0	-1.397	-0.285	-5.882	-134.292	-6.354	11.253	-128.509	-5.276	-4.165	154.017	0	0	0	0	0	0	0	0	0	0
12.19	0	0	0	0	0	0	-20.298	-1.592	-4.424	-93.908	-6.354	11.253	-64.998	-5.276	-4.165	171.42	0	0	0	0	0	0	0	0	0	0
12.2	0	0	0	0	0	0	-81.799	9.318	29.474	-82.804	-6.354	11.253	-121.142	-5.276	-4.165	89.886	0	0	0	0	0	0	0	0	0	0
12.21	0	0	0	0	0	0	-42.649	6.824	-3.107	-19.075	-6.354	11.253	-121.672	-5.276	-4.165	151.645	0	0	0	0	0	0	0	0	0	0
12.22	0	0	0	0	0	0	-45.894	24.091	10.71	-112.119	-6.354	11.253	-128.3	-5.276	-4.165	165.045	0	0	0	0	0	0	0	0	0	0
12.23	0	0	0	0	0	0	-24.651	15.496	6.866	-85.747	-6.354	11.253	-5.167	-5.276	-4.165	162.788	0	0	0	0	0	0	0	0	0	0
12.24	0	0	0	0	0	0	-61.675	15.05	-14.48	-130.725	-6.354	11.253	-58.933	-5.276	-4.165	62.355	0	0	0	0	0	0	0	0	0	0
12.25	0	0	0	0	0	0	-80.317	4.909	5.167	-69.393	-6.354	11.253	-16.52	-5.276	-4.165	86.538	0	0	0	0	0	0	0	0	0	0
12.26	0	0	0	0	0	0	-29.94	-3.342	3.904	-117.188	-6.354	11.253	-40.767	-5.276	-4.165	7.82	0	0	0	0	0	0	0	0	0	0
12.27	0	0	0	0	0	0	-19.805	28.475	-6.262	-67.989	-6.354	11.253	-61.261	-5.276	-4.165	173.75	0	0	0	0	0	0	0	0	0	0
12.28	0	0	0	0	0	0	-44.71	26.651	22.261	-76.029	-6.354	11.253	-50.761	-5.276	-4.165	49.901	0	0	0	0	0	0	0	0	0	0
12.29	0	0	0	0	0	0	-13.987	26.927	6.55	-41.142	-6.354	11.253	-117.688	-5.276	-4.165	68.941	0	0	0	0	0	0	0	0	0	0
12.3	0	0	0	0	0	0	-58.578	18.55	-5.452	-39.064	-6.354	11.253	-43.132	-5.276	-4.165	114.838	0	0	0	0	0	0	0	0	0	0
12.31	0	0	0	0	0	0	-3.169	15.758	24.798	-46.322	-6.354	11.253	-61.728	-5.276	-4.165	164.964	0	0	0	0	0	0	0	0	0	0
12.32	0	0	0	0	0	0	-50.381	24.287	12.785	-90.399	-6.354	11.253	-68.564	-5.276	-4.165	152.152	0	0	0	0	0	0	0	0	0	0
12.33	0	0	0	0	0	0	-73.364	28.822	17.964	-144.047	-6.354	11.253	-42.153	-5.276	-4.165	69.969	0	0	0	0	0	0	0	0	0	0
12.34	0	0	0	0	0	0	-89.018	4.808	18.936	-102.105	-6.354	11.253	-45.345	-5.276	-4.165	86.234	0	0	0	0	0	0	0	0	0	0
12.35	0	0	0	0	0	0	-20.7	7.9	9.461	-31.378	-6.354	11.253	-79.052	-5.276	-4.165	7.195	0	0	0	0	0	0	0	0	0	0
12.36	0	0	0	0	0	0	-54.607	16.064	15.205	-57.032	-6.354	11.253	-120.232	-5.276	-4.165	175.134	0	0	0	0	0	0	0	0	0	0
12.37	0	0	0	0	0	0	-71.353	26.529	22.928	-88.013	-6.354	11.253	-112.745	-5.276	-4.165	131.738	0	0	0	0	0	0	0	0	0	0
12.38	0	0	0	0	0	0	-54.077	21.598	1.215	-70.224	-6.354	11.253	-110.268	-5.276	-4.165	96.644	0	0	0	0	0	0	0	0	0	0
12.39	0	0	0	0	0	0	-17.709	16.488	24.441	-28.545	-6.354	11.253	-29.672	-5.276	-4.165	63.768	0	0	0	0	0	0	0	0	0	0
12.4	0	0	0	0	0	0	-53.353	26.504	10.317	-113.559	-6.354	11.253	-116.063	-5.276	-4.165	47.389	0	0	0	0	0	0	0	0	0	0
12.41	0	0	0	0	0	0	-15.185	22.459	23.557	-94.29	-6.354	11.253	-129.066	-5.276	-4.165	124.671	0	0	0	0	0	0	0	0	0	0
12.42	0	0	0	0	0	0	-89.905	21.381	10.935	-30.412	-6.354	11.253	-50.029	-5.276	-4.165	171.157	0	0	0	0	0	0	0	0	0	0
12.43	0	0	0	0	0	0	-68.668	-1.026	-6.472	-73.189	-6.354	11.253	-115.267	-5.276	-4.165	163.772	0	0	0	0	0	0	0	0	0	0
12.44	0	0	0	0	0	0	-69.992	8.09	-13.482	-100.258	-6.354	11.253	-90.839	-5.276	-4.165	140.459	0	0	0	0	0	0	0	0	0	0
12.45	0	0	0	0	0	0	-13.47	12.45	8.452	-16.365	-6.354	11.253	-122.706	-5.276	-4.165	140.02	0	0	0	0	0	0	0	0	0	0
12.46	0	0	0	0	0	0	-59.581	24.646	19.509	-113.924	-6.354	11.253	-99.602	-5.276	-4.165	19.115	0	0	0	0	0	0	0	0	0	0
12.47	0	0	0	0	0	0	-30.61	9.359	26.463	-47.113	-6.354	11.253	-11.503	-5.276	-4.165	110.729	0	0	0	0	0	0	0	0	0	0
12.48	0	0	0	0	0	0	-23.429	20.764	0.742	-132.135	-6.354	11.253	-105.45	-5.276	-4.165	56.197	0	0	0	0	0	0	0	0	0	0
12.49	0	0	0	0	0	0	-46.895	14.596	13.623	-37.83	-6.354	11.253	-111.885	-5.276	-4.165	138.588	0	0	0	0	0	0	0	0	0	0
12.5	0	0	0	0	0	0	-81.66	17.631	-14.442	-120.976	-6.354	11.253	-117.737	-5.276	-4.165	6.917	0	0	0	0	0	0	0	0	0	0
12.51	0	0	0	0	0	0	-9.072	28.274	-10.266	-14.455	-6.354	11.253	-41.651	-5.276	-4.165	15.285	0	0	0	0	0	0	0	0	0	0
12.52	0	0	0	0	0	0	-44.781	5.88	-5.867	-139.193	-6.354	11.253	-47.094	-5.276	-4.165	166.613	0	0	0	0	0	0	0	0	0	0
12.53	0	0	0	0	0	0	-29.603	29.08	10.185	-44.097	-6.354	11.253	-108.161	-5.276	-4.165	120.021	0	0	0	0	0	0	0	0	0	0
12.54	0	0	0	0	0	0	-48.256	14.151	-0.295	-100.972	-6.354	11.253	-106.111	-5.276	-4.165	7.41	0	0	0	0	0	0	0	0	0	0
12.55	0	0	0	0	0	0	-66.616	9.592	-13.369	-78.611	-6.354	11.253	-124.02	-5.276	-4.165	10.995	0	0	0	0	0	0	0	0	0	0
12.56	0	0	0	0	0	0	-7.779	28.611	6.924	-28.17	-6.354	11.253	-56.98	-5.276	-4.165	125.009	0	0	0	0	0	0	0	0	0	0
12.57	0	0	0	0	0	0	-63.363	0.043	9.504	-50.186	-6.354	11.253	-83.495	-5.276	-4.165	78.469	0	0	0	0	0	0	0	0	0	0
12.58	0	0	0	0	0	0	-33.158	26.828	13.998	-39.657	-6.354	11.253	-75.091	-5.276	-4.165	119.27	0	0	0	0	0	0	0	0	0	0
12.59	0	0	0	0	0	0	-14.294	26.776	-10.358	-18.95	-6.354	11.253	-44.475	-5.276	-4.165	32.223	0	0	0	0	0	0	0	0	0	0
12.6	0	0	0	0	0	0	-53.845	19.433	14.505	-120.849	-6.354	11.253	-21.707	-5.276	-4.165	58.817	0	0	0	0	0	0	0	0	0	0
12.61	0	0	0	0	0	0	-52.43	24.855	-3.969	-23.552	-6.354	11.253	-32.551	-5.276	-4.165	81.851	0	0	0	0	0	0	0	0	0	0
12.62	0	0	0	0	0	0	-65.31	16.293	-4.366	-131.319	-6.354	11.253	-132.197	-5.276	-4.165	2.455	0	0	0	0	0	0	0	0	0	0
12.63	0	0	0	0	0	0	-44.3	2.525	-6.349	-141.734	-6.354	11.253	-60.992	-5.276	-4.165	24.206	0	0	0	0	0	0	0	0	0	0
12.64	0	0	0	0	0	0	-72.262	24.04	10.971	-120.55	-6.354	11.253	-108.178	-5.276	-4.165	27.959	0	0	0	0	0	0	0	0	0	0
12.65	0	0	0	0	0	0	-5.864	3.12	-4.16	-24.217	-6.354	11.253	-0.742	-5.276	-4.165	116.898	0	0	0	0	0	0	0	0	0	0
12.66	0	0	0	0	0	0	-60.346	29.672	14.787	-62.077	-6.354	11.253	-99.494	-5.276	-4.165	163.148	0	0	0	0	0	0	0	0	0	0
12.67	0	0	0	0	0	0	-63.34	14.511	4.667	-28.195	-6.354	11.253	-23.625	-5.276	-4.165	65.129	0	0	0	0	0	0	0	0	0	0
12.68	0	0	0	0	0	0	-53.983	19.936	21.787	-128.221	-6.354	11.253	-64.192	-5.276	-4.165	14.634	0	0	0	0	0	0	0	0	0	0
12.69	0	0	0	0	0	0	-11.099	28.361	13.433	-21.062	-6.354	11.253	-104.386	-5.276	-4.165	93.053	0	0	0	0	0	0	0	0	0	0
12.7	0	0	0	0	0	0	-1.056	11.705	28.604	-79.571	-6.354	11.253	-79.505	-5.276	-4.165	58.793	0	0	0	0	0	0	0	0	0	0
12.71	0	0	0	0	0	0	-26.153	24.398	10.281	-72.13	-6.354	11.253	-41.419	-5.276	-4.165	15.547	0	0	0	0	0	0	0	0	0	0
12.72	0	0	0	0	0	0	-31.271	3.18	23.319	-141.75	-6.354	11.253	-120.633	-5.276	-4.165	44.602	0	0	0	0	0	0	0	0	0	0
12.73	0	0	0	0	0	0	-35.392	20.004	22.195	-107.636	-6.354	11.253	-118.078	-5.276	-4.165	3.548	0	0	0	0	0	0	0	0	0	0
12.74	0	0	0	0	0	0	-53.937	11.024	23.546	-100.875	-6.354	11.253	-87.06	-5.276	-4.165	25.394	0	0	0	0	0	0	0	0	0	0
12.75	0	0	0	0	0	0	-8.493	-3.954	19.891	-51.052	-6.354	11.253	-44.963	-5.276	-4.165	139.494	0	0	0	0	0	0	0	0	0	0
12.76	0	0	0	0	0	0	-29.497	0.916	-5.163	-142.287	-6.354	11.253	-41.343	-5.276	-4.165	79.706	0	0	0	0	0	0	0	0	0	0
12.77	0	0	0	0	0	0	-76.158	16.26	1.229	-127.917	-6.354	11.253	-96.531	-5.276	-4.165	29.424	0	0	0	0	0	0	0	0	0	0
12.78	0	0	0	0	0	0	-71.386	7.855	-10.469	-130.531	-6.354	11.253	-62.038	-5.276	-4.165	11.427	0	0	0	0	0	0	0	0	0	0
12.79	0	0	0	0	0	0	-82.65	6.403	12.181	-138.989	-6.354	11.253	-24.417	-5.276	-4.165	38.65	0	0	0	0	0	0	0	0	0	0
12.8	0	0	0	0	0	0	-54.111	10.255	3.239	-93.118	-6.354	11.253	-83.082	-5.276	-4.165	102.393	0	0	0	0	0	0	0	0	0	0
12.81	0	0	0	0	0	0	-88.976	21.853	11.812	-124.01	-6.354	11.253	-50.036	-5.276	-4.165	57.693	0	0	0	0	0	0	0	0	0	0
12.82	0	0	0	0	0	0	-88.774	6.09	28.732	-14.653	-6.354	11.253	-69.345	-5.276	-4.165	142.564	0	0	0	0	0	0	0	0	0	0
12.83	0	0	0	0	0	0	-13.309	17.529	-11.991	-12.651	-6.354	11.253	-43.547	-5.276	-4.165	65.922	0	0	0	0	0	0	0	0	0	0
12.84	0	0	0	0	0	0	-42.586	14.607	10.067	-73.461	-6.354	11.253	-5.013	-5.276	-4.165	17.876	0	0	0	0	0	0	0	0	0	0
12.85	0	0	0	0	0	0	-28.315	24.593	16.943	-73.275	-6.354	11.253	-76.708	-5.276	-4.165	160.62	0	0	0	0	0	0	0	0	0	0
12.86	0	0	0	0	0	0	-47.331	6.511	9.642	-71.998	-6.354	11.253	-33.466	-5.276	-4.165	59.36	0	0	0	0	0	0	0	0	0	0
12.87	0	0	0	0	0	0	-63.288	-2.605	26.91	-100.339	-6.354	11.253	-53.022	-5.276	-4.165	26.077	0	0	0	0	0	0	0	0	0	0
12.88	0	0	0	0	0	0	-64.061	6.83	-5.667	-140.559	-6.354	11.253	-75.628	-5.276	-4.165	99.609	0	0	0	0	0	0	0	0	0	0
12.89	0	0	0	0	0	0	-72.363	14.58	11.123	-59.9	-6.354	11.253	-18.595	-5.276	-4.165	89.769	0	0	0	0	0	0	0	0	0	0
12.9	0	0	0	0	0	0	-75.879	8.039	-3.815	-51.079	-6.354	11.253	-113.511	-5.276	-4.165	113.431	0	0	0	0	0	0	0	0	0	0
12.91	0	0	0	0	0	0	-42.973	9.657	-13.022	-78.197	-6.354	11.253	-17.615	-5.276	-4.165	54.464	0	0	0	0	0	0	0	0	0	0
12.92	0	0	0	0	0	0	-8.645	-4.846	-6.702	-95.655	-6.354	11.253	-134.774	-5.276	-4.165	80.177	0	0	0	0	0	0	0	0	0	0
12.93	0	0	0	0	0	0	-12.138	22.218	29.214	-28.567	-6.354	11.253	-12.826	-5.276	-4.165	175.612	0	0	0	0	0	0	0	0	0	0
12.94	0	0	0	0	0	0	-26.986	1.136	13.805	-113.488	-6.354	11.253	-11.572	-5.276	-4.165	48.503	0	0	0	0	0	0	0	0	0	0
12.95	0	0	0	0	0	0	-58.462	28.72	-12.315	-85.901	-6.354	11.253	-123.491	-5.276	-4.165	24.946	0	0	0	0	0	0	0	0	0	0
12.96	0	0	0	0	0	0	-4.797	24.874	22.847	-33.19	-6.354	11.253	-26.2	-5.276	-4.165	50.377	0	0	0	0	0	0	0	0	0	0
12.97	0	0	0	0	0	0	-44.146	13.854	27.928	-68.429	-6.354	11.253	-113.92	-5.276	-4.165	125.903	0	0	0	0	0	0	0	0	0	0
12.98	0	0	0	0	0	0	-74.799	18.847	-4.381	-34.801	-6.354	11.253	-0.187	-5.276	-4.165	111.848	0	0	0	0	0	0	0	0	0	0
12.99	0	0	0	0	0	0	-38.435	-4.614	19.818	-91.611	-6.354	11.253	-82.617	-5.276	-4.165	106.258	0	0	0	0	0	0	0	0	0	0
13	0	0	0	0	0	0	-10.757	18.477	-11.487	-25.793	-6.354	11.253	-106.692	-5.276	-4.165	36.628	0	0	0	0	0	0	0	0	0	0
13.01	0	0	0	0	0	0	-66.543	12.347	24.627	-62.539	-6.354	11.253	-34.162	-5.276	-4.165	34.703	0	0	0	0	0	0	0	0	0	0
13.02	0	0	0	0	0	0	-4.655	18.466	-4.188	-81.721	-6.354	11.253	-25.294	-5.276	-4.165	31.653	0	0	0	0	0	0	0	0	0	0
13.03	0	0	0	0	0	0	-77.167	21.528	-10.531	-44.392	-6.354	11.253	-34.221	-5.276	-4.165	56.733	0	0	0	0	0	0	0	0	0	0
13.04	0	0	0	0	0	0	-22.237	29.763	7.763	-37.206	-6.354	11.253	-19.991	-5.276	-4.165	14.724	0	0	0	0	0	0	0	0	0	0
13.05	0	0	0	0	0	0	-29.108	-1.167	13.909	-43.727	-6.354	11.253	-59.507	-5.276	-4.165	159.294	0	0	0	0	0	0	0	0	0	0
13.06	0	0	0	0	0	0	-4.824	8.097	11.232	-135.328	-6.354	11.253	-131.729	-5.276	-4.165	35.096	0	0	0	0	0	0	0	0	0	0
13.07	0	0	0	0	0	0	-86.697	6.941	-11.224	-88.32	-6.354	11.253	-88.329	-5.276	-4.165	167.979	0	0	0	0	0	0	0	0	0	0
13.08	0	0	0	0	0	0	-75.399	28.832	29.873	-61.419	-6.354	11.253	-113.447	-5.276	-4.165	23.334	0	0	0	0	0	0	0	0	0	0
13.09	0	0	0	0	0	0	-38.042	-3.854	-4.739	-81.154	-6.354	11.253	-66.029	-5.276	-4.165	123.942	0	0	0	0	0	0	0	0	0	0
13.1	0	0	0	0	0	0	-5.504	-1.3	-9.805	-122.007	-6.354	11.253	-101.905	-5.276	-4.165	47.222	0	0	0	0	0	0	0	0	0	0
13.11	0	0	0	0	0	0	-27.12	14.759	24.955	-19.825	-6.354	11.253	-134.421	-5.276	-4.165	107.716	0	0	0	0	0	0	0	0	0	0
13.12	0	0	0	0	0	0	-10.65	13.209	-4.038	-51.601	-6.354	11.253	-0.833	-5.276	-4.165	162.901	0	0	0	0	0	0	0	0	0	0
13.13	0	0	0	0	0	0	-38.425	11.013	-0.875	-45.461	-6.354	11.253	-120.269	-5.276	-4.165	116.982	0	0	0	0	0	0	0	0	0	0
13.14	0	0	0	0	0	0	-57.306	29.051	9.286	-103.494	-6.354	11.253	-76.666	-5.276	-4.165	70.583	0	0	0	0	0	0	0	0	0	0
13.15	0	0	0	0	0	0	-6.296	26.445	-7.647	-28.502	-6.354	11.253	-134.654	-5.276	-4.165	66.059	0	0	0	0	0	0	0	0	0	0
13.16	0	0	0	0	0	0	-39.426	13.942	12.63	-60.743	-6.354	11.253	-85.312	-5.276	-4.165	36.863	0	0	0	0	0	0	0	0	0	0
13.17	0	0	0	0	0	0	-51.169	22.837	28.034	-56.636	-6.354	11.253	-91.766	-5.276	-4.165	145.795	0	0	0	0	0	0	0	0	0	0
13.18	0	0	0	0	0	0	-39.416	18.696	22.393	-86.61	-6.354	11.253	-100.986	-5.276	-4.165	67.747	0	0	0	0	0	0	0	0	0	0
13.19	0	0	0	0	0	0	-21.605	-2.933	19.785	-72.397	-6.354	11.253	-66.559	-5.276	-4.165	124.258	0	0	0	0	0	0	0	0	0	0
13.2	0	0	0	0	0	0	-33.324	-4.253	8.12	-137.64	-6.354	11.253	-12.732	-5.276	-4.165	94.212	0	0	0	0	0	0	0	0	0	0
13.21	0	0	0	0	0	0	-43.506	5.285	2.209	-133.48	-6.354	11.253	-103.864	-5.276	-4.165	62.074	0	0	0	0	0	0	0	0	0	0
13.22	0	0	0	0	0	0	-23.445	24.362	11.296	-36.098	-6.354	11.253	-63.011	-5.276	-4.165	98.529	0	0	0	0	0	0	0	0	0	0
13.23	0	0	0	0	0	0	-46.535	25.891	21.875	-139.287	-6.354	11.253	-4.083	-5.276	-4.165	171.312	0	0	0	0	0	0	0	0	0	0
13.24	0	0	0	0	0	0	-72.055	23.838	-13.088	-42.209	-6.354	11.253	-27.71	-5.276	-4.165	57.599	0	0	0	0	0	0	0	0	0	0
13.25	0	0	0	0	0	0	-67.045	14.789	-4.357	-42.203	-6.354	11.253	-81.83	-5.276	-4.165	140.367	0	0	0	0	0	0	0	0	0	0
13.26	0	0	0	0	0	0	-3.664	22.006	6.638	-63.667	-6.354	11.253	-42.547	-5.276	-4.165	114.925	0	0	0	0	0	0	0	0	0	0
13.27	0	0	0	0	0	0	-77.21	25.395	10.983	-124.269	-6.354	11.253	-27.67	-5.276	-4.165	75.928	0	0	0	0	0	0	0	0	0	0
13.28	0	0	0	0	0	0	-59.75	1.754	0.177	-44.052	-6.354	11.253	-81.951	-5.276	-4.165	1.769	0	0	0	0	0	0	0	0	0	0
13.29	0	0	0	0	0	0	-50.996	-0.966	25.018	-109.423	-6.354	11.253	-123.252	-5.276	-4.165	3.419	0	0	0	0	0	0	0	0	0	0
13.3	0	0	0	0	0	0	-62.787	9.247	-4.986	-73.681	-6.354	11.253	-102.715	-5.276	-4.165	123.268	0	0	0	0	0	0	0	0	0	0
13.31	0	0	0	0	0	0	-81.218	18.148	15.547	-100.512	-6.354	11.253	-18.328	-5.276	-4.165	39.906	0	0	0	0	0	0	0	0	0	0
13.32	0	0	0	0	0	0	-89.833	15.562	-9.702	-51.953	-6.354	11.253	-121.223	-5.276	-4.165	1.133	0	0	0	0	0	0	0	0	0	0
13.33	0	0	0	0	0	0	-20.111	18.622	-1.83	-14.604	-6.354	11.253	-40.593	-5.276	-4.165	158.947	0	0	0	0	0	0	0	0	0	0
13.34	0	0	0	0	0	0	-44.36	-4.035	7.507	-47.676	-6.354	11.253	-75.805	-5.276	-4.165	64.184	0	0	0	0	0	0	0	0	0	0
13.35	0	0	0	0	0	0	-48.822	25.337	-0.49	-79.114	-6.354	11.253	-134.639	-5.276	-4.165	13.134	0	0	0	0	0	0	0	0	0	0
13.36	0	0	0	0	0	0	-50.526	19.153	11.924	-73.333	-6.354	11.253	-126.608	-5.276	-4.165	4.023	0	0	0	0	0	0	0	0	0	0
13.37	0	0	0	0	0	0	-67.344	15.387	18.332	-36.971	-6.354	11.253	-63.65	-5.276	-4.165	123.275	0	0	0	0	0	0	0	0	0	0
13.38	0	0	0	0	0	0	-89.734	3.275	8.727	-56.321	-6.354	11.253	-89.271	-5.276	-4.165	17.681	0	0	0	0	0	0	0	0	0	0
13.39	0	0	0	0	0	0	-35.958	-1.383	9.446	-105.611	-6.354	11.253	-92.403	-5.276	-4.165	35.674	0	0	0	0	0	0	0	0	0	0
13.4	0	0	0	0	0	0	-27.461	22.748	28.657	-24.584	-6.354	11.253	-64.582	-5.276	-4.165	172.954	0	0	0	0	0	0	0	0	0	0
13.41	0	0	0	0	0	0	-22.777	23.923	26.936	-93.783	-6.354	11.253	-97.856	-5.276	-4.165	111.857	0	0	0	0	0	0	0	0	0	0
13.42	0	0	0	0	0	0	-2.26	9.643	25.787	-113.198	-6.354	11.253	-45.103	-5.276	-4.165	81.772	0	0	0	0	0	0	0	0	0	0
13.43	0	0	0	0	0	0	-32.877	0.113	-9.074	-113.027	-6.354	11.253	-13.192	-5.276	-4.165	4.138	0	0	0	0	0	0	0	0	0	0
13.44	0	0	0	0	0	0	-45.141	4.708	27.019	-138.265	-6.354	11.253	-32.825	-5.276	-4.165	83.737	0	0	0	0	0	0	0	0	0	0
13.45	0	0	0	0	0	0	-45.937	14.406	16.317	-10.328	-6.354	11.253	-101.865	-5.276	-4.165	69.935	0	0	0	0	0	0	0	0	0	0
13.46	0	0	0	0	0	0	-73.392	7.455	-8.456	-99.14	-6.354	11.253	-129.097	-5.276	-4.165	76.611	0	0	0	0	0	0	0	0	0	0
13.47	0	0	0	0	0	0	-43.797	24.267	-11.025	-129.474	-6.354	11.253	-110.38	-5.276	-4.165	116.194	0	0	0	0	0	0	0	0	0	0
13.48	0	0	0	0	0	0	-88.662	23.436	-7.6	-98.547	-6.354	11.253	-78.04	-5.276	-4.165	18.958	0	0	0	0	0	0	0	0	0	0
13.49	0	0	0	0	0	0	-15.454	27.977	26.749	-90.605	-6.354	11.253	-51.904	-5.276	-4.165	1.016	0	0	0	0	0	0	0	0	0	0
13.5	0	0	0	0	0	0	-42.844	16.127	23.51	-144.509	-6.354	11.253	-99.077	-5.276	-4.165	76.444	0	0	0	0	0	0	0	0	0	0
13.51	0	0	0	0	0	0	-41.492	2.779	23.604	-102.814	-6.354	11.253	-27.28	-5.276	-4.165	75.168	0	0	0	0	0	0	0	0	0	0
13.52	0	0	0	0	0	0	-82.04	4.222	13.022	-68.751	-6.354	11.253	-122.997	-5.276	-4.165	44.221	0	0	0	0	0	0	0	0	0	0
13.53	0	0	0	0	0	0	-81.739	0.052	-14.263	-35.756	-6.354	11.253	-65.512	-5.276	-4.165	57.295	0	0	0	0	0	0	0	0	0	0
13.54	0	0	0	0	0	0	-83.674	28.878	-14.831	-136.829	-6.354	11.253	-55.134	-5.276	-4.165	29.247	0	0	0	0	0	0	0	0	0	0
13.55	0	0	0	0	0	0	-71.821	-2.491	25.589	-23.948	-6.354	11.253	-26.443	-5.276	-4.165	119.939	0	0	0	0	0	0	0	0	0	0
13.56	0	0	0	0	0	0	-60.539	13.845	14.749	-63.956	-6.354	11.253	-73.012	-5.276	-4.165	86.271	0	0	0	0	0	0	0	0	0	0
13.57	0	0	0	0	0	0	-28.551	22.052	-13.046	-136.629	-6.354	11.253	-8.166	-5.276	-4.165	94.916	0	0	0	0	0	0	0	0	0	0
13.58	0	0	0	0	0	0	-12.383	28.351	23.413	-12.378	-6.354	11.253	-125.608	-5.276	-4.165	170.391	0	0	0	0	0	0	0	0	0	0
13.59	0	0	0	0	0	0	-13.805	23.674	27.544	-81.127	-6.354	11.253	-11.816	-5.276	-4.165	32.634	0	0	0	0	0	0	0	0	0	0
13.6	0	0	0	0	0	0	-43.119	26.847	16.876	-69.377	-6.354	11.253	-107.304	-5.276	-4.165	72.483	0	0	0	0	0	0	0	0	0	0
13.61	0	0	0	0	0	0	-51.259	12.263	11.701	-24.925	-6.354	11.253	-52.803	-5.276	-4.165	103.739	0	0	0	0	0	0	0	0	0	0
13.62	0	0	0	0	0	0	-43.736	20.986	-7.11	-66.896	-6.354	11.253	-24.501	-5.276	-4.165	7.288	0	0	0	0	0	0	0	0	0	0
13.63	0	0	0	0	0	0	-48.733	15.303	19.936	-68.335	-6.354	11.253	-18.16	-5.276	-4.165	58.582	0	0	0	0	0	0	0	0	0	0
13.64	0	0	0	0	0	0	-8.348	23.346	-6.588	-87.624	-6.354	11.253	-14.2	-5.276	-4.165	70.455	0	0	0	0	0	0	0	0	0	0
13.65	0	0	0	0	0	0	-88.354	5.363	-11.065	-122.166	-6.354	11.253	-25.207	-5.276	-4.165	107.188	0	0	0	0	0	0	0	0	0	0
13.66	0	0	0	0	0	0	-80.476	5.639	11.482	-99.854	-6.354	11.253	-25.119	-5.276	-4.165	153.504	0	0	0	0	0	0	0	0	0	0
13.67	0	0	0	0	0	0	-70.112	12.116	12.243	-136.665	-6.354	11.253	-93.47	-5.276	-4.165	26.771	0	0	0	0	0	0	0	0	0	0
13.68	0	0	0	0	0	0	-59.337	21.466	-3.832	-121.804	-6.354	11.253	-8.93	-5.276	-4.165	59.609	0	0	0	0	0	0	0	0	0	0
13.69	0	0	0	0	0	0	-40.032	24.578	29.463	-132.508	-6.354	11.253	-4.199	-5.276	-4.165	12.471	0	0	0	0	0	0	0	0	0	0
13.7	0	0	0	0	0	0	-73.141	5.322	2.195	-27.56	-6.354	11.253	-30.005	-5.276	-4.165	111.549	0	0	0	0	0	0	0	0	0	0
13.71	0	0	0	0	0	0	-3.799	9.207	7.134	-71.163	-6.354	11.253	-124.535	-5.276	-4.165	86.296	0	0	0	0	0	0	0	0	0	0
13.72	0	0	0	0	0	0	-1.965	3.207	27.107	-131.924	-6.354	11.253	-130.749	-5.276	-4.165	131.86	0	0	0	0	0	0	0	0	0	0
13.73	0	0	0	0	0	0	-59.6	15.228	7.037	-36.61	-6.354	11.253	-129.056	-5.276	-4.165	7.313	0	0	0	0	0	0	0	0	0	0
13.74	0	0	0	0	0	0	-25.042	17.43	24.804	-141.166	-6.354	11.253	-85.492	-5.276	-4.165	165.279	0	0	0	0	0	0	0	0	0	0
13.75	0	0	0	0	0	0	-39.995	21.173	20.473	-57.267	-6.354	11.253	-52.512	-5.276	-4.165	104.5	0	0	0	0	0	0	0	0	0	0
13.76	0	0	0	0	0	0	-26.132	-4.021	-12.174	-112.402	-6.354	11.253	-40.808	-5.276	-4.165	108.681	0	0	0	0	0	0	0	0	0	0
13.77	0	0	0	0	0	0	-89.496	8.118	20.564	-16.18	-6.354	11.253	-0.014	-5.276	-4.165	30.135	0	0	0	0	0	0	0	0	0	0
13.78	0	0	0	0	0	0	-17.552	27.012	18.794	-52.78	-6.354	11.253	-57.255	-5.276	-4.165	104.521	0	0	0	0	0	0	0	0	0	0
13.79	0	0	0	0	0	0	-54.885	28.007	-0.128	-51.403	-6.354	11.253	-133.76	-5.276	-4.165	15.497	0	0	0	0	0	0	0	0	0	0
13.8	0	0	0	0	0	0	-52.142	27.6	-6.483	-52.252	-6.354	11.253	-126.114	-5.276	-4.165	59.106	0	0	0	0	0	0	0	0	0	0
13.81	0	0	0	0	0	0	-72.321	19.307	4.973	-66.643	-6.354	11.253	-106.01	-5.276	-4.165	131.742	0	0	0	0	0	0	0	0	0	0
13.82	0	0	0	0	0	0	-79.342	-4.881	17.508	-111.007	-6.354	11.253	-10.58	-5.276	-4.165	163.649	0	0	0	0	0	0	0	0	0	0
13.83	0	0	0	0	0	0	-54.637	28.902	-6.435	-130.404	-6.354	11.253	-112.312	-5.276	-4.165	33.71	0	0	0	0	0	0	0	0	0	0
13.84	0	0	0	0	0	0	-77.846	5.586	16.024	-46.434	-6.354	11.253	-94.116	-5.276	-4.165	89.441	0	0	0	0	0	0	0	0	0	0
13.85	0	0	0	0	0	0	-30.23	22.753	-8.77	-109.626	-6.354	11.253	-61.646	-5.276	-4.165	96.083	0	0	0	0	0	0	0	0	0	0
13.86	0	0	0	0	0	0	-51.533	0.865	9.783	-48.625	-6.354	11.253	-77.007	-5.276	-4.165	80.574	0	0	0	0	0	0	0	0	0	0
13.87	0	0	0	0	0	0	-47.489	13.885	-10.46	-144.229	-6.354	11.253	-5.27	-5.276	-4.165	116.471	0	0	0	0	0	0	0	0	0	0
13.88	0	0	0	0	0	0	-1.627	9.348	4.687	-134.948	-6.354	11.253	-53.561	-5.276	-4.165	112.877	0	0	0	0	0	0	0	0	0	0
13.89	0	0	0	0	0	0	-39.888	-4.932	-5.536	-102.492	-6.354	11.253	-69.929	-5.276	-4.165	86.769	0	0	0	0	0	0	0	0	0	0
13.9	0	0	0	0	0	0	-3.072	24.662	4.343	-62.804	-6.354	11.253	-50.934	-5.276	-4.165	153.619	0	0	0	0	0	0	0	0	0	0
13.91	0	0	0	0	0	0	-6.056	29.22	-13.907	-119.933	-6.354	11.253	-97.424	-5.276	-4.165	118.996	0	0	0	0	0	0	0	0	0	0
13.92	0	0	0	0	0	0	-21.243	3.78	3.314	-54.879	-6.354	11.253	-51.744	-5.276	-4.165	101.386	0	0	0	0	0	0	0	0	0	0
13.93	0	0	0	0	0	0	-2.447	-3.484	0.877	-113.876	-6.354	11.253	-119.011	-5.276	-4.165	151.32	0	0	0	0	0	0	0	0	0	0
13.94	0	0	0	0	0	0	-80.054	2.956	25.384	-87.465	-6.354	11.253	-56.34	-5.276	-4.165	50.032	0	0	0	0	0	0	0	0	0	0
13.95	0	0	0	0	0	0	-13.638	14.221	26.809	-50.667	-6.354	11.253	-97.707	-5.276	-4.165	63.061	0	0	0	0	0	0	0	0	0	0
13.96	0	0	0	0	0	0	-32.813	11.763	-4.928	-39.926	-6.354	11.253	-86.878	-5.276	-4.165	59.624	0	0	0	0	0	0	0	0	0	0
13.97	0	0	0	0	0	0	-23.392	7.652	9.331	-89.113	-6.354	11.253	-12.155	-5.276	-4.165	16.955	0	0	0	0	0	0	0	0	0	0
13.98	0	0	0	0	0	0	-16.439	-0.739	-11.235	-73.144	-6.354	11.253	-60.371	-5.276	-4.165	114.422	0	0	0	0	0	0	0	0	0	0
13.99	0	0	0	0	0	0	-34.852	25.651	28.513	-83.729	-6.354	11.253	-33.967	-5.276	-4.165	162.904	0	0	0	0	0	0	0	0	0	0
14	0	0	0	0	0	0	-2.521	9.856	3.226	-118.033	-6.354	11.253	-91.458	-5.276	-4.165	1.996	0	0	0	0	0	0	0	0	0	0
14.01	0	0	0	0	0	0	-66.59	29.274	21.092	-109.155	-6.354	11.253	-49.051	-5.276	-4.165	62.613	0	0	0	0	0	0	0	0	0	0
14.02	0	0	0	0	0	0	-12.926	18.77	7.784	-113.802	-6.354	11.253	-106.952	-5.276	-4.165	72.865	0	0	0	0	0	0	0	0	0	0
14.03	0	0	0	0	0	0	-4.609	9.297	19.534	-73.707	-6.354	11.253	-34.635	-5.276	-4.165	166.6	0	0	0	0	0	0	0	0	0	0
14.04	0	0	0	0	0	0	-69.314	-0.59	-1.227	-40.114	-6.354	11.253	-51.443	-5.276	-4.165	86.713	0	0	0	0	0	0	0	0	0	0
14.05	0	0	0	0	0	0	-82.17	8.969	6.645	-116.333	-6.354	11.253	-57.025	-5.276	-4.165	29.766	0	0	0	0	0	0	0	0	0	0
14.06	0	0	0	0	0	0	-67.31	8.453	-1.434	-11.357	-6.354	11.253	-43.41	-5.276	-4.165	52.336	0	0	0	0	0	0	0	0	0	0
14.07	0	0	0	0	0	0	-47.749	28.639	6.001	-14.268	-6.354	11.253	-131.563	-5.276	-4.165	1.005	0	0	0	0	0	0	0	0	0	0
14.08	0	0	0	0	0	0	-54.334	-1.971	1.864	-129.737	-6.354	11.253	-34.968	-5.276	-4.165	26.255	0	0	0	0	0	0	0	0	0	0
14.09	0	0	0	0	0	0	-87.015	5.466	7.693	-89.741	-6.354	11.253	-51.378	-5.276	-4.165	41.331	0	0	0	0	0	0	0	0	0	0
14.1	0	0	0	0	0	0	-20.08	22.485	21.379	-71.504	-6.354	11.253	-59.617	-5.276	-4.165	43.999	0	0	0	0	0	0	0	0	0	0
14.11	0	0	0	0	0	0	-20.549	29.58	-2.185	-124.742	-6.354	11.253	-34.926	-5.276	-4.165	135.552	0	0	0	0	0	0	0	0	0	0
14.12	0	0	0	0	0	0	-64.339	13.931	0.483	-101.044	-6.354	11.253	-51.72	-5.276	-4.165	174.349	0	0	0	0	0	0	0	0	0	0
14.13	0	0	0	0	0	0	-40.025	8.32	29.7	-54.816	-6.354	11.253	-99.992	-5.276	-4.165	44.313	0	0	0	0	0	0	0	0	0	0
14.14	0	0	0	0	0	0	-37.784	-1.717	26.495	-39.913	-6.354	11.253	-118.053	-5.276	-4.165	56.405	0	0	0	0	0	0	0	0	0	0
14.15	0	0	0	0	0	0	-14.371	8.447	1.166	-43.283	-6.354	11.253	-85.22	-5.276	-4.165	175.508	0	0	0	0	0	0	0	0	0	0
14.16	0	0	0	0	0	0	-81.91	17.729	-12.924	-130.625	-6.354	11.253	-77.774	-5.276	-4.165	39.997	0	0	0	0	0	0	0	0	0	0
14.17	0	0	0	0	0	0	-84.464	14.919	-1.69	-45.881	-6.354	11.253	-125.182	-5.276	-4.165	45.231	0	0	0	0	0	0	0	0	0	0
14.18	0	0	0	0	0	0	-14.218	3.474	22.128	-74.352	-6.354	11.253	-88.265	-5.276	-4.165	88.343	0	0	0	0	0	0	0	0	0	0
14.19	0	0	0	0	0	0	-0.633	28.333	-5.229	-114.915	-6.354	11.253	-36.568	-5.276	-4.165	73.522	0	0	0	0	0	0	0	0	0	0
14.2	0	0	0	0	0	0	-6.891	3.836	-0.54	-113.726	-6.354	11.253	-32.09	-5.276	-4.165	17.351	0	0	0	0	0	0	0	0	0	0
14.21	0	0	0	0	0	0	-16.194	-4.097	2.371	-74.737	-6.354	11.253	-11.037	-5.276	-4.165	8.847	0	0	0	0	0	0	0	0	0	0
14.22	0	0	0	0	0	0	-8.261	0.5	11.228	-30.709	-6.354	11.253	-109.55	-5.276	-4.165	88.543	0	0	0	0	0	0	0	0	0	0
14.23	0	0	0	0	0	0	-77.245	24.529	-7.628	-66.994	-6.354	11.253	-131.486	-5.276	-4.165	98.434	0	0	0	0	0	0	0	0	0	0
14.24	0	0	0	0	0	0	-63.283	19.17	24.434	-120.158	-6.354	11.253	-1.208	-5.276	-4.165	15.216	0	0	0	0	0	0	0	0	0	0
14.25	0	0	0	0	0	0	-32.221	-4.36	-11.223	-118.612	-6.354	11.253	-68.673	-5.276	-4.165	10.232	0	0	0	0	0	0	0	0	0	0
14.26	0	0	0	0	0	0	-65.028	23.447	-8.653	-57.297	-6.354	11.253	-94.701	-5.276	-4.165	165.061	0	0	0	0	0	0	0	0	0	0
14.27	0	0	0	0	0	0	-40.504	16.135	22.986	-120.216	-6.354	11.253	-44.865	-5.276	-4.165	6.452	0	0	0	0	0	0	0	0	0	0
14.28	0	0	0	0	0	0	-74.971	6.321	26.747	-32.685	-6.354	11.253	-50.76	-5.276	-4.165	12.246	0	0	0	0	0	0	0	0	0	0
14.29	0	0	0	0	0	0	-22.77	20.621	-2.983	-25.119	-6.354	11.253	-76.034	-5.276	-4.165	104.432	0	0	0	0	0	0	0	0	0	0
14.3	0	0	0	0	0	0	-23.512	0.442	8.245	-12.212	-6.354	11.253	-86.714	-5.276	-4.165	179.014	0	0	0	0	0	0	0	0	0	0
14.31	0	0	0	0	0	0	-17.429	19.072	-14.856	-98.263	-6.354	11.253	-67.297	-5.276	-4.165	149.466	0	0	0	0	0	0	0	0	0	0
14.32	0	0	0	0	0	0	-38.354	0.445	17.244	-76.491	-6.354	11.253	-65.268	-5.276	-4.165	157.485	0	0	0	0	0	0	0	0	0	0
14.33	0	0	0	0	0	0	-44.44	20.017	-7.903	-74.402	-6.354	11.253	-35.742	-5.276	-4.165	171.289	0	0	0	0	0	0	0	0	0	0
14.34	0	0	0	0	0	0	-45.886	21.533	23.658	-60.365	-6.354	11.253	-36.008	-5.276	-4.165	124.267	0	0	0	0	0	0	0	0	0	0
14.35	0	0	0	0	0	0	-38.365	26.685	8.368	-74.072	-6.354	11.253	-47.094	-5.276	-4.165	125.03	0	0	0	0	0	0	0	0	0	0
14.36	0	0	0	0	0	0	-78.115	4.65	16.219	-91.762	-6.354	11.253	-94.347	-5.276	-4.165	45.764	0	0	0	0	0	0	0	0	0	0
14.37	0	0	0	0	0	0	-53.239	26.508	-7.98	-141.216	-6.354	11.253	-122.86	-5.276	-4.165	121.233	0	0	0	0	0	0	0	0	0	0
14.38	0	0	0	0	0	0	-77.593	7.316	-10.768	-92.022	-6.354	11.253	-33.589	-5.276	-4.165	169.168	0	0	0	0	0	0	0	0	0	0
14.39	0	0	0	0	0	0	-24.404	8.152	4.406	-54.904	-6.354	11.253	-57.752	-5.276	-4.165	120.8	0	0	0	0	0	0	0	0	0	0
14.4	0	0	0	0	0	0	-53.772	22.144	4.467	-126.92	-6.354	11.253	-71.176	-5.276	-4.165	101.693	0	0	0	0	0	0	0	0	0	0
14.41	0	0	0	0	0	0	-70.586	27.648	-10.04	-67.839	-6.354	11.253	-56.67	-5.276	-4.165	51.86	0	0	0	0	0	0	0	0	0	0
14.42	0	0	0	0	0	0	-64.367	4.897	9.952	-88.199	-6.354	11.253	-126.748	-5.276	-4.165	44.858	0	0	0	0	0	0	0	0	0	0
14.43	0	0	0	0	0	0	-80.113	-1.434	-5.51	-90.034	-6.354	11.253	-125.175	-5.276	-4.165	130.679	0	0	0	0	0	0	0	0	0	0
14.44	0	0	0	0	0	0	-34.825	23.401	-13.081	-128.19	-6.354	11.253	-92.244	-5.276	-4.165	115.205	0	0	0	0	0	0	0	0	0	0
14.45	0	0	0	0	0	0	-81.669	19.991	8.301	-124.23	-6.354	11.253	-49.83	-5.276	-4.165	14.686	0	0	0	0	0	0	0	0	0	0
14.46	0	0	0	0	0	0	-79.815	19.568	-4.305	-31.787	-6.354	11.253	-80.576	-5.276	-4.165	54.596	0	0	0	0	0	0	0	0	0	0
14.47	0	0	0	0	0	0	-68.88	9.196	27.219	-87.529	-6.354	11.253	-57.029	-5.276	-4.165	165.823	0	0	0	0	0	0	0	0	0	0
14.48	0	0	0	0	0	0	-9.374	15.985	-4.648	-13.484	-6.354	11.253	-1.366	-5.276	-4.165	109.063	0	0	0	0	0	0	0	0	0	0
14.49	0	0	0	0	0	0	-4.731	9.48	12.139	-47.564	-6.354	11.253	-0.903	-5.276	-4.165	36.655	0	0	0	0	0	0	0	0	0	0
14.5	0	0	0	0	0	0	-67.28	9.174	6.448	-92.21	-6.354	11.253	-22.635	-5.276	-4.165	74.936	0	0	0	0	0	0	0	0	0	0
14.51	0	0	0	0	0	0	-54.747	5.891	20.875	-135.143	-6.354	11.253	-36.408	-5.276	-4.165	25.086	0	0	0	0	0	0	0	0	0	0
14.52	0	0	0	0	0	0	-2.875	14.39	22.91	-99.102	-6.354	11.253	-60.222	-5.276	-4.165	73.152	0	0	0	0	0	0	0	0	0	0
14.53	0	0	0	0	0	0	-12.818	15.429	3.41	-56.246	-6.354	11.253	-78.977	-5.276	-4.165	91.314	0	0	0	0	0	0	0	0	0	0
14.54	0	0	0	0	0	0	-16.158	26.215	-2.182	-37.74	-6.354	11.253	-18.12	-5.276	-4.165	13.083	0	0	0	0	0	0	0	0	0	0
14.55	0	0	0	0	0	0	-13.541	6.686	0.974	-69.342	-6.354	11.253	-50.573	-5.276	-4.165	165.776	0	0	0	0	0	0	0	0	0	0
14.56	0	0	0	0	0	0	-35.227	-2.632	11.833	-77.17	-6.354	11.253	-9.874	-5.276	-4.165	73.1	0	0	0	0	0	0	0	0	0	0
14.57	0	0	0	0	0	0	-67.389	24.514	26.85	-138.444	-6.354	11.253	-95.692	-5.276	-4.165	140.225	0	0	0	0	0	0	0	0	0	0
14.58	0	0	0	0	0	0	-71.6	28.677	25.185	-16.819	-6.354	11.253	-89.058	-5.276	-4.165	7.401	0	0	0	0	0	0	0	0	0	0
14.59	0	0	0	0	0	0	-31.83	4.957	-3.145	-51.82	-6.354	11.253	-113.84	-5.276	-4.165	89.212	0	0	0	0	0	0	0	0	0	0
14.6	0	0	0	0	0	0	-0.016	-4.314	15.986	-133.355	-6.354	11.253	-39.577	-5.276	-4.165	6.355	0	0	0	0	0	0	0	0	0	0
14.61	0	0	0	0	0	0	-16.961	-1.924	-11.77	-69.706	-6.354	11.253	-104.011	-5.276	-4.165	65.671	0	0	0	0	0	0	0	0	0	0
14.62	0	0	0	0	0	0	-50.097	12.74	0.368	-60.001	-6.354	11.253	-99.587	-5.276	-4.165	100.753	0	0	0	0	0	0	0	0	0	0
14.63	0	0	0	0	0	0	-89.668	6.384	-10.818	-82.859	-6.354	11.253	-124.849	-5.276	-4.165	81.44	0	0	0	0	0	0	0	0	0	0
14.64	0	0	0	0	0	0	-45.41	11.981	28.785	-83.284	-6.354	11.253	-21.926	-5.276	-4.165	117.423	0	0	0	0	0	0	0	0	0	0
14.65	0	0	0	0	0	0	-26.458	12.155	14.119	-107.856	-6.354	11.253	-26.204	-5.276	-4.165	34.475	0	0	0	0	0	0	0	0	0	0
14.66	0	0	0	0	0	0	-32.446	-2.935	13.782	-126.951	-6.354	11.253	-25.471	-5.276	-4.165	157.531	0	0	0	0	0	0	0	0	0	0
14.67	0	0	0	0	0	0	-14.061	8.919	20.421	-36.913	-6.354	11.253	-106.249	-5.276	-4.165	128.62	0	0	0	0	0	0	0	0	0	0
14.68	0	0	0	0	0	0	-16.051	6.277	-5.091	-89.031	-6.354	11.253	-115.462	-5.276	-4.165	22.399	0	0	0	0	0	0	0	0	0	0
14.69	0	0	0	0	0	0	-18.372	5.307	-1.507	-39.563	-6.354	11.253	-126.977	-5.276	-4.165	74.665	0	0	0	0	0	0	0	0	0	0
14.7	0	0	0	0	0	0	-25.343	5.836	-0.709	-120.075	-6.354	11.253	-92.234	-5.276	-4.165	19.48	0	0	0	0	0	0	0	0	0	0
14.71	0	0	0	0	0	0	-51.951	11.378	-0.28	-33.465	-6.354	11.253	-9.615	-5.276	-4.165	118.586	0	0	0	0	0	0	0	0	0	0
14.72	0	0	0	0	0	0	-66.39	28.019	10.299	-116.585	-6.354	11.253	-111.975	-5.276	-4.165	44.246	0	0	0	0	0	0	0	0	0	0
14.73	0	0	0	0	0	0	-83.299	10.248	25.332	-93.559	-6.354	11.253	-26.006	-5.276	-4.165	19.097	0	0	0	0	0	0	0	0	0	0
14.74	0	0	0	0	0	0	-1.869	28.948	27.42	-117.908	-6.354	11.253	-33.151	-5.276	-4.165	108.91	0	0	0	0	0	0	0	0	0	0
14.75	0	0	0	0	0	0	-4.326	-4.521	25.969	-138.433	-6.354	11.253	-73.89	-5.276	-4.165	69.275	0	0	0	0	0	0	0	0	0	0
14.76	0	0	0	0	0	0	-22.563	-3.657	26.897	-106.705	-6.354	11.253	-115.209	-5.276	-4.165	93.306	0	0	0	0	0	0	0	0	0	0
14.77	0	0	0	0	0	0	-84.9	-3.55	3.704	-73.881	-6.354	11.253	-107.511	-5.276	-4.165	8.498	0	0	0	0	0	0	0	0	0	0
14.78	0	0	0	0	0	0	-72.868	-3.352	25.021	-37.209	-6.354	11.253	-94.726	-5.276	-4.165	138.577	0	0	0	0	0	0	0	0	0	0
14.79	0	0	0	0	0	0	-84.006	6.903	26.859	-138.788	-6.354	11.253	-7.985	-5.276	-4.165	65.224	0	0	0	0	0	0	0	0	0	0
14.8	0	0	0	0	0	0	-7.575	28.041	-13.152	-141.268	-6.354	11.253	-65.058	-5.276	-4.165	70.9	0	0	0	0	0	0	0	0	0	0
14.81	0	0	0	0	0	0	-36.48	26.456	15.215	-136.482	-6.354	11.253	-26.826	-5.276	-4.165	37.628	0	0	0	0	0	0	0	0	0	0
14.82	0	0	0	0	0	0	-2.632	10.533	25.249	-121.81	-6.354	11.253	-2.213	-5.276	-4.165	27.377	0	0	0	0	0	0	0	0	0	0
14.83	0	0	0	0	0	0	-72.851	23.938	-0.015	-124.72	-6.354	11.253	-70.225	-5.276	-4.165	24.264	0	0	0	0	0	0	0	0	0	0
14.84	0	0	0	0	0	0	-18.334	-3.741	2.842	-24.446	-6.354	11.253	-75.639	-5.276	-4.165	46.826	0	0	0	0	0	0	0	0	0	0
14.85	0	0	0	0	0	0	-36.04	29.82	-1.16	-10.314	-6.354	11.253	-3.939	-5.276	-4.165	100.25	0	0	0	0	0	0	0	0	0	0
14.86	0	0	0	0	0	0	-71.266	8.776	7.431	-94.838	-6.354	11.253	-2.859	-5.276	-4.165	146.717	0	0	0	0	0	0	0	0	0	0
14.87	0	0	0	0	0	0	-46.026	1.609	24.13	-131.697	-6.354	11.253	-37.688	-5.276	-4.165	1.752	0	0	0	0	0	0	0	0	0	0
14.88	0	0	0	0	0	0	-44.884	12.384	17.085	-130.073	-6.354	11.253	-23.158	-5.276	-4.165	98.974	0	0	0	0	0	0	0	0	0	0
14.89	0	0	0	0	0	0	-43.821	11.189	-5.308	-57.754	-6.354	11.253	-81.88	-5.276	-4.165	2.174	0	0	0	0	0	0	0	0	0	0
14.9	0	0	0	0	0	0	-70.244	2.685	25.937	-76.408	-6.354	11.253	-41.782	-5.276	-4.165	74.896	0	0	0	0	0	0	0	0	0	0
14.91	0	0	0	0	0	0	-63.381	4.76	7.58	-24.886	-6.354	11.253	-7.697	-5.276	-4.165	75.305	0	0	0	0	0	0	0	0	0	0
14.92	0	0	0	0	0	0	-62.971	23.124	22.266	-121.803	-6.354	11.253	-107.251	-5.276	-4.165	82.303	0	0	0	0	0	0	0	0	0	0
14.93	0	0	0	0	0	0	-0.711	0.552	-0.893	-50.987	-6.354	11.253	-45.865	-5.276	-4.165	9.605	0	0	0	0	0	0	0	0	0	0
14.94	0	0	0	0	0	0	-18.312	3.138	22.114	-68.948	-6.354	11.253	-5.947	-5.276	-4.165	32.261	0	0	0	0	0	0	0	0	0	0
14.95	0	0	0	0	0	0	-32.463	4.41	-3.61	-118.966	-6.354	11.253	-80.287	-5.276	-4.165	86.369	0	0	0	0	0	0	0	0	0	0
14.96	0	0	0	0	0	0	-3.306	2.379	-4.855	-95.518	-6.354	11.253	-109.8	-5.276	-4.165	143.75	0	0	0	0	0	0	0	0	0	0
14.97	0	0	0	0	0	0	-37.157	27.338	12.717	-29.385	-6.354	11.253	-110.222	-5.276	-4.165	89.703	0	0	0	0	0	0	0	0	0	0
14.98	0	0	0	0	0	0	-11.278	-1.646	29.739	-36.753	-6.354	11.253	-50.843	-5.276	-4.165	51.986	0	0	0	0	0	0	0	0	0	0
14.99	0	0	0	0	0	0	-86.54	1.827	26.667	-113.168	-6.354	11.253	-125.793	-5.276	-4.165	17.469	0	0	0	0	0	0	0	0	0	0
15	0	0	0	0	0	0	-47.876	2.864	-9.443	-35.513	-6.354	11.253	-116.728	-5.276	-4.165	154.719	0	0	0	0	0	0	0	0	0	0
15.01	0	0	0	0	0	0	-45.612	10.21	-1.211	-134.096	-6.354	11.253	-15.468	-5.276	-4.165	68.27	0	0	0	0	0	0	0	0	0	0
15.02	0	0	0	0	0	0	-80.929	3.697	21.825	-140.99	-6.354	11.253	-73.983	-5.276	-4.165	66.215	0	0	0	0	0	0	0	0	0	0
15.03	0	0	0	0	0	0	-68.539	-2.014	14.562	-46.887	-6.354	11.253	-75.72	-5.276	-4.165	45.933	0	0	0	0	0	0	0	0	0	0
15.04	0	0	0	0	0	0	-56.669	13.146	-8.25	-22.771	-6.354	11.253	-128.123	-5.276	-4.165	77.683	0	0	0	0	0	0	0	0	0	0
15.05	0	0	0	0	0	0	-0.687	1.007	-6.925	-51.838	-6.354	11.253	-65.727	-5.276	-4.165	82.257	0	0	0	0	0	0	0	0	0	0
15.06	0	0	0	0	0	0	-14.995	23.428	-2.128	-108.609	-6.354	11.253	-54.33	-5.276	-4.165	130.216	0	0	0	0	0	0	0	0	0	0
15.07	0	0	0	0	0	0	-53.156	5.659	-4.707	-45.63	-6.354	11.253	-60.18	-5.276	-4.165	38.119	0	0	0	0	0	0	0	0	0	0
15.08	0	0	0	0	0	0	-36.022	-2.238	7.209	-24.215	-6.354	11.253	-6.342	-5.276	-4.165	179.998	0	0	0	0	0	0	0	0	0	0
15.09	0	0	0	0	0	0	-82.851	-3.23	12.295	-129.987	-6.354	11.253	-117.088	-5.276	-4.165	8.971	0	0	0	0	0	0	0	0	0	0
15.1	0	0	0	0	0	0	-85.064	24.882	9.137	-134.737	-6.354	11.253	-49.599	-5.276	-4.165	96.837	0	0	0	0	0	0	0	0	0	0
15.11	0	0	0	0	0	0	-73.057	4.34	23.535	-87.969	-6.354	11.253	-126.987	-5.276	-4.165	1.878	0	0	0	0	0	0	0	0	0	0
15.12	0	0	0	0	0	0	-78.889	3.475	5.53	-52.848	-6.354	11.253	-32.757	-5.276	-4.165	25.795	0	0	0	0	0	0	0	0	0	0
15.13	0	0	0	0	0	0	-8.596	1.603	26.655	-100.763	-6.354	11.253	-106.682	-5.276	-4.165	92.798	0	0	0	0	0	0	0	0	0	0
15.14	0	0	0	0	0	0	-53.216	-0.644	-11.622	-45.529	-6.354	11.253	-107.182	-5.276	-4.165	7.531	0	0	0	0	0	0	0	0	0	0
15.15	0	0	0	0	0	0	-28.785	21.099	18.772	-111.945	-6.354	11.253	-8.644	-5.276	-4.165	63.032	0	0	0	0	0	0	0	0	0	0
15.16	0	0	0	0	0	0	-18.692	12.946	-7.123	-133.1	-6.354	11.253	-104.966	-5.276	-4.165	97.518	0	0	0	0	0	0	0	0	0	0
15.17	0	0	0	0	0	0	-56.519	2.56	-6.214	-86.965	-6.354	11.253	-53.046	-5.276	-4.165	122.659	0	0	0	0	0	0	0	0	0	0
15.18	0	0	0	0	0	0	-25.301	6.225	-3.884	-139.191	-6.354	11.253	-73.502	-5.276	-4.165	128.856	0	0	0	0	0	0	0	0	0	0
15.19	0	0	0	0	0	0	-15.316	21.491	-14.109	-113.9	-6.354	11.253	-94.333	-5.276	-4.165	71.57	0	0	0	0	0	0	0	0	0	0
15.2	0	0	0	0	0	0	-40.495	28.318	28.749	-126.528	-6.354	11.253	-53.572	-5.276	-4.165	66.632	0	0	0	0	0	0	0	0	0	0
15.21	0	0	0	0	0	0	-58.894	5.722	6.341	-90.246	-6.354	11.253	-27.856	-5.276	-4.165	103.002	0	0	0	0	0	0	0	0	0	0
15.22	0	0	0	0	0	0	-58.917	28.058	25.276	-28.147	-6.354	11.253	-49.311	-5.276	-4.165	4.386	0	0	0	0	0	0	0	0	0	0
15.23	0	0	0	0	0	0	-45.434	9.591	29.843	-130.29	-6.354	11.253	-110.394	-5.276	-4.165	5.268	0	0	0	0	0	0	0	0	0	0
15.24	0	0	0	0	0	0	-36.079	25.778	-8.722	-92.672	-6.354	11.253	-18.017	-5.276	-4.165	70.339	0	0	0	0	0	0	0	0	0	0
15.25	0	0	0	0	0	0	-25.351	5.855	8.567	-44.591	-6.354	11.253	-5.731	-5.276	-4.165	92.447	0	0	0	0	0	0	0	0	0	0
15.26	0	0	0	0	0	0	-13.301	23.988	3.707	-14.749	-6.354	11.253	-10.821	-5.276	-4.165	60.083	0	0	0	0	0	0	0	0	0	0
15.27	0	0	0	0	0	0	-64.005	0.675	-3.911	-121.536	-6.354	11.253	-109.341	-5.276	-4.165	53.719	0	0	0	0	0	0	0	0	0	0
15.28	0	0	0	0	0	0	-8.141	15.519	-5.059	-38.594	-6.354	11.253	-76.66	-5.276	-4.165	63.058	0	0	0	0	0	0	0	0	0	0
15.29	0	0	0	0	0	0	-84.899	17.07	-14.384	-62.605	-6.354	11.253	-31.683	-5.276	-4.165	127.531	0	0	0	0	0	0	0	0	0	0
15.3	0	0	0	0	0	0	-64.17	13.142	12.462	-136.794	-6.354	11.253	-57.533	-5.276	-4.165	11.472	0	0	0	0	0	0	0	0	0	0
15.31	0	0	0	0	0	0	-78.303	22.916	20.896	-88.567	-6.354	11.253	-9.65	-5.276	-4.165	68.349	0	0	0	0	0	0	0	0	0	0
15.32	0	0	0	0	0	0	-89.181	3.154	-9.495	-125.898	-6.354	11.253	-13	-5.276	-4.165	158.854	0	0	0	0	0	0	0	0	0	0
15.33	0	0	0	0	0	0	-45.386	6.705	2.294	-48.379	-6.354	11.253	-66.494	-5.276	-4.165	6.308	0	0	0	0	0	0	0	0	0	0
15.34	0	0	0	0	0	0	-15.397	-2.564	-10.31	-110.328	-6.354	11.253	-116.393	-5.276	-4.165	84.628	0	0	0	0	0	0	0	0	0	0
15.35	0	0	0	0	0	0	-17.884	-2.562	6.421	-30.385	-6.354	11.253	-58.674	-5.276	-4.165	170.114	0	0	0	0	0	0	0	0	0	0
15.36	0	0	0	0	0	0	-25.481	1.819	-11.204	-97.384	-6.354	11.253	-42.959	-5.276	-4.165	123.865	0	0	0	0	0	0	0	0	0	0
15.37	0	0	0	0	0	0	-20.3	28.197	-10.996	-79.873	-6.354	11.253	-69.921	-5.276	-4.165	84.948	0	0	0	0	0	0	0	0	0	0
15.38	0	0	0	0	0	0	-43.547	-1.797	12.84	-110.372	-6.354	11.253	-87.726	-5.276	-4.165	143.259	0	0	0	0	0	0	0	0	0	0
15.39	0	0	0	0	0	0	-46.075	10.771	15.451	-59.412	-6.354	11.253	-44.65	-5.276	-4.165	115.139	0	0	0	0	0	0	0	0	0	0
15.4	0	0	0	0	0	0	-0.305	1.713	5.676	-73.966	-6.354	11.253	-30.409	-5.276	-4.165	150.047	0	0	0	0	0	0	0	0	0	0
15.41	0	0	0	0	0	0	-69.958	18.741	-6.427	-20.877	-6.354	11.253	-106.331	-5.276	-4.165	154.849	0	0	0	0	0	0	0	0	0	0
15.42	0	0	0	0	0	0	-73.464	15.366	15.133	-34.48	-6.354	11.253	-81.523	-5.276	-4.165	128.579	0	0	0	0	0	0	0	0	0	0
15.43	0	0	0	0	0	0	-33.438	26.749	9.176	-62.474	-6.354	11.253	-123.537	-5.276	-4.165	37.934	0	0	0	0	0	0	0	0	0	0
15.44	0	0	0	0	0	0	-43.611	21.833	7.691	-63.557	-6.354	11.253	-111.014	-5.276	-4.165	118.584	0	0	0	0	0	0	0	0	0	0
15.45	0	0	0	0	0	0	-61.287	10.552	-10.703	-51.862	-6.354	11.253	-83.618	-5.276	-4.165	69.344	0	0	0	0	0	0	0	0	0	0
15.46	0	0	0	0	0	0	-55.849	23.193	27.793	-78.205	-6.354	11.253	-15.745	-5.276	-4.165	147.368	0	0	0	0	0	0	0	0	0	0
15.47	0	0	0	0	0	0	-28.605	6.847	2.156	-114.16	-6.354	11.253	-19.653	-5.276	-4.165	16.108	0	0	0	0	0	0	0	0	0	0
15.48	0	0	0	0	0	0	-20.213	15.69	27.902	-102.438	-6.354	11.253	-16.699	-5.276	-4.165	65.1	0	0	0	0	0	0	0	0	0	0
15.49	0	0	0	0	0	0	-14.875	29.459	2.577	-25.773	-6.354	11.253	-1.387	-5.276	-4.165	22.541	0	0	0	0	0	0	0	0	0	0
15.5	0	0	0	0	0	0	-80.284	15.07	26.647	-140.627	-6.354	11.253	-50.251	-5.276	-4.165	116.831	0	0	0	0	0	0	0	0	0	0
15.51	0	0	0	0	0	0	-68.458	6.171	-9.493	-91.122	-6.354	11.253	-48.076	-5.276	-4.165	30.93	0	0	0	0	0	0	0	0	0	0
15.52	0	0	0	0	0	0	-26.512	13.747	-1.338	-95.248	-6.354	11.253	-2.997	-5.276	-4.165	72.63	0	0	0	0	0	0	0	0	0	0
15.53	0	0	0	0	0	0	-46.598	13.999	13.401	-67.623	-6.354	11.253	-67.063	-5.276	-4.165	50.133	0	0	0	0	0	0	0	0	0	0
15.54	0	0	0	0	0	0	-46.091	-3.739	15.347	-96.713	-6.354	11.253	-41.497	-5.276	-4.165	73.535	0	0	0	0	0	0	0	0	0	0
15.55	0	0	0	0	0	0	-58.039	29.414	-2.237	-132.075	-6.354	11.253	-108.702	-5.276	-4.165	153.54	0	0	0	0	0	0	0	0	0	0
15.56	0	0	0	0	0	0	-41.696	-3.289	-1.443	-117.093	-6.354	11.253	-110.937	-5.276	-4.165	90.498	0	0	0	0	0	0	0	0	0	0
15.57	0	0	0	0	0	0	-23.964	25.503	18.725	-38.018	-6.354	11.253	-69.639	-5.276	-4.165	155.884	0	0	0	0	0	0	0	0	0	0
15.58	0	0	0	0	0	0	-59.579	16.921	11.464	-111.372	-6.354	11.253	-32.085	-5.276	-4.165	111.884	0	0	0	0	0	0	0	0	0	0
15.59	0	0	0	0	0	0	-45.726	21.468	-13.576	-69.462	-6.354	11.253	-91.808	-5.276	-4.165	39.749	0	0	0	0	0	0	0	0	0	0
15.6	0	0	0	0	0	0	-11.372	4.005	22.985	-88.869	-6.354	11.253	-45.5	-5.276	-4.165	27.072	0	0	0	0	0	0	0	0	0	0
15.61	0	0	0	0	0	0	-59.608	26.677	-11.072	-39.18	-6.354	11.253	-34.316	-5.276	-4.165	59.497	0	0	0	0	0	0	0	0	0	0
15.62	0	0	0	0	0	0	-74.168	27.855	17.79	-78.864	-6.354	11.253	-24.845	-5.276	-4.165	136.704	0	0	0	0	0	0	0	0	0	0
15.63	0	0	0	0	0	0	-88.821	10.763	21.25	-24.611	-6.354	11.253	-103.544	-5.276	-4.165	173.007	0	0	0	0	0	0	0	0	0	0
15.64	0	0	0	0	0	0	-78.305	-3.762	-2.062	-25.231	-6.354	11.253	-111.632	-5.276	-4.165	93.629	0	0	0	0	0	0	0	0	0	0
15.65	0	0	0	0	0	0	-48.403	-3.579	-9.145	-25.637	-6.354	11.253	-26.745	-5.276	-4.165	172.772	0	0	0	0	0	0	0	0	0	0
15.66	0	0	0	0	0	0	-7.937	20.355	-10.771	-68.805	-6.354	11.253	-85.034	-5.276	-4.165	36.723	0	0	0	0	0	0	0	0	0	0
15.67	0	0	0	0	0	0	-60.602	-1.536	23.16	-105.902	-6.354	11.253	-64.861	-5.276	-4.165	25.14	0	0	0	0	0	0	0	0	0	0
15.68	0	0	0	0	0	0	-25.32	0.399	24.767	-24.781	-6.354	11.253	-84.641	-5.276	-4.165	1.739	0	0	0	0	0	0	0	0	0	0
15.69	0	0	0	0	0	0	-80.706	15.773	9.059	-14.182	-6.354	11.253	-82.12	-5.276	-4.165	146.062	0	0	0	0	0	0	0	0	0	0
15.7	0	0	0	0	0	0	-47.355	16.412	6.204	-106.096	-6.354	11.253	-11.379	-5.276	-4.165	166	0	0	0	0	0	0	0	0	0	0
15.71	0	0	0	0	0	0	-1.949	18.138	10.276	-108.185	-6.354	11.253	-120.468	-5.276	-4.165	131.304	0	0	0	0	0	0	0	0	0	0
15.72	0	0	0	0	0	0	-34.179	-4.118	28.168	-14.361	-6.354	11.253	-72.517	-5.276	-4.165	53.818	0	0	0	0	0	0	0	0	0	0
15.73	0	0	0	0	0	0	-79.828	22.741	13.545	-34.428	-6.354	11.253	-46.469	-5.276	-4.165	51.255	0	0	0	0	0	0	0	0	0	0
15.74	0	0	0	0	0	0	-34.324	2.797	23.129	-69.384	-6.354	11.253	-52.801	-5.276	-4.165	20.378	0	0	0	0	0	0	0	0	0	0
15.75	0	0	0	0	0	0	-50.143	13.723	17.468	-75.948	-6.354	11.253	-91.526	-5.276	-4.165	6.981	0	0	0	0	0	0	0	0	0	0
15.76	0	0	0	0	0	0	-44.808	-0.838	14.117	-20.578	-6.354	11.253	-105.554	-5.276	-4.165	87.242	0	0	0	0	0	0	0	0	0	0
15.77	0	0	0	0	0	0	-8.825	6.025	-6.2	-75.379	-6.354	11.253	-77.366	-5.276	-4.165	69.115	0	0	0	0	0	0	0	0	0	0
15.78	0	0	0	0	0	0	-22.238	-3.109	4.678	-137.928	-6.354	11.253	-104.11	-5.276	-4.165	0.386	0	0	0	0	0	0	0	0	0	0
15.79	0	0	0	0	0	0	-9.805	26.546	23.603	-40.986	-6.354	11.253	-77.188	-5.276	-4.165	16.49	0	0	0	0	0	0	0	0	0	0
15.8	0	0	0	0	0	0	-16.184	11.483	20.07	-134.526	-6.354	11.253	-117.287	-5.276	-4.165	62.617	0	0	0	0	0	0	0	0	0	0
15.81	0	0	0	0	0	0	-29.213	18.68	29.741	-67.497	-6.354	11.253	-38.371	-5.276	-4.165	59.974	0	0	0	0	0	0	0	0	0	0
15.82	0	0	0	0	0	0	-17.383	25.057	13.414	-136.378	-6.354	11.253	-38.696	-5.276	-4.165	103.834	0	0	0	0	0	0	0	0	0	0
15.83	0	0	0	0	0	0	-60.434	8.76	25.118	-135.75	-6.354	11.253	-8.109	-5.276	-4.165	131.758	0	0	0	0	0	0	0	0	0	0
15.84	0	0	0	0	0	0	-1.19	22.09	11.232	-136.445	-6.354	11.253	-130.593	-5.276	-4.165	164.493	0	0	0	0	0	0	0	0	0	0
15.85	0	0	0	0	0	0	-64.399	16.089	-2.137	-30.516	-6.354	11.253	-42.005	-5.276	-4.165	110.441	0	0	0	0	0	0	0	0	0	0
15.86	0	0	0	0	0	0	-18.387	12.935	13.19	-60.154	-6.354	11.253	-111.318	-5.276	-4.165	97.265	0	0	0	0	0	0	0	0	0	0
15.87	0	0	0	0	0	0	-86.355	2.846	18.082	-75.08	-6.354	11.253	-43.442	-5.276	-4.165	90.747	0	0	0	0	0	0	0	0	0	0
15.88	0	0	0	0	0	0	-0.857	-1.116	11.666	-105.737	-6.354	11.253	-2.286	-5.276	-4.165	40.282	0	0	0	0	0	0	0	0	0	0
15.89	0	0	0	0	0	0	-35.924	11.308	-11.951	-52.647	-6.354	11.253	-27.684	-5.276	-4.165	115.816	0	0	0	0	0	0	0	0	0	0
15.9	0	0	0	0	0	0	-16.257	27.12	11.24	-15.104	-6.354	11.253	-48.745	-5.276	-4.165	44.997	0	0	0	0	0	0	0	0	0	0
15.91	0	0	0	0	0	0	-26.558	28.992	20.859	-12.841	-6.354	11.253	-114.696	-5.276	-4.165	2.669	0	0	0	0	0	0	0	0	0	0
15.92	0	0	0	0	0	0	-53.489	14.455	-6.129	-77.018	-6.354	11.253	-88.72	-5.276	-4.165	15.145	0	0	0	0	0	0	0	0	0	0
15.93	0	0	0	0	0	0	-53.063	21.549	26.398	-128.057	-6.354	11.253	-50.961	-5.276	-4.165	66.461	0	0	0	0	0	0	0	0	0	0
15.94	0	0	0	0	0	0	-81.97	-2.4	5.147	-19.959	-6.354	11.253	-18.338	-5.276	-4.165	166.098	0	0	0	0	0	0	0	0	0	0
15.95	0	0	0	0	0	0	-45.38	-0.504	29.292	-90.625	-6.354	11.253	-61.278	-5.276	-4.165	57.273	0	0	0	0	0	0	0	0	0	0
15.96	0	0	0	0	0	0	-52.221	18.858	-9.438	-132.523	-6.354	11.253	-101.604	-5.276	-4.165	7.795	0	0	0	0	0	0	0	0	0	0
15.97	0	0	0	0	0	0	-84.827	7.891	-2.703	-80.127	-6.354	11.253	-41.245	-5.276	-4.165	96.708	0	0	0	0	0	0	0	0	0	0
15.98	0	0	0	0	0	0	-57.487	18.738	29.746	-17.114	-6.354	11.253	-94.505	-5.276	-4.165	44.248	0	0	0	0	0	0	0	0	0	0
15.99	0	0	0	0	0	0	-40.357	24.468	0.538	-98.289	-6.354	11.253	-80.246	-5.276	-4.165	64.989	0	0	0	0	0	0	0	0	0	0
16	0	0	0	0	0	0	-73.322	-1.296	2.312	-134.063	-6.354	11.253	-112.559	-5.276	-4.165	109.787	0	0	0	0	0	0	0	0	0	0
16.01	0	0	0	0	0	0	-15.742	19.718	16.456	-135.712	-6.354	11.253	-2.559	-5.276	-4.165	171.144	0	0	0	0	0	0	0	0	0	0
16.02	0	0	0	0	0	0	-5.797	13.756	-1.301	-61.923	-6.354	11.253	-131.457	-5.276	-4.165	175.115	0	0	0	0	0	0	0	0	0	0
16.03	0	0	0	0	0	0	-34.293	21.453	-1.682	-140.869	-6.354	11.253	-13.175	-5.276	-4.165	44.552	0	0	0	0	0	0	0	0	0	0
16.04	0	0	0	0	0	0	-30.208	3.675	-6.46	-72.946	-6.354	11.253	-127.975	-5.276	-4.165	83.499	0	0	0	0	0	0	0	0	0	0
16.05	0	0	0	0	0	0	-29.858	10.091	-7.029	-46.86	-6.354	11.253	-73.812	-5.276	-4.165	78.668	0	0	0	0	0	0	0	0	0	0
16.06	0	0	0	0	0	0	-22.363	22.626	24.32	-97.336	-6.354	11.253	-102.913	-5.276	-4.165	79.709	0	0	0	0	0	0	0	0	0	0
16.07	0	0	0	0	0	0	-18.033	16.489	28.654	-47.991	-6.354	11.253	-79.989	-5.276	-4.165	161.615	0	0	0	0	0	0	0	0	0	0
16.08	0	0	0	0	0	0	-52.397	28.537	5.461	-142.962	-6.354	11.253	-107.241	-5.276	-4.165	147.205	0	0	0	0	0	0	0	0	0	0
16.09	0	0	0	0	0	0	-12.363	23.814	16.355	-50.184	-6.354	11.253	-30.005	-5.276	-4.165	81.886	0	0	0	0	0	0	0	0	0	0
16.1	0	0	0	0	0	0	-58.464	24.172	22.936	-24.471	-6.354	11.253	-75.226	-5.276	-4.165	154.868	0	0	0	0	0	0	0	0	0	0
16.11	0	0	0	0	0	0	-42.732	7.926	26.866	-59.019	-6.354	11.253	-40.446	-5.276	-4.165	150.296	0	0	0	0	0	0	0	0	0	0
16.12	0	0	0	0	0	0	-13.932	22.923	9.6	-44.967	-6.354	11.253	-7.313	-5.276	-4.165	132.771	0	0	0	0	0	0	0	0	0	0
16.13	0	0	0	0	0	0	-59.453	6.352	6.292	-10.414	-6.354	11.253	-37.925	-5.276	-4.165	35.289	0	0	0	0	0	0	0	0	0	0
16.14	0	0	0	0	0	0	-54.794	15.069	-0.053	-94.97	-6.354	11.253	-60.998	-5.276	-4.165	70.091	0	0	0	0	0	0	0	0	0	0
16.15	0	0	0	0	0	0	-68.257	14.679	17.446	-21.81	-6.354	11.253	-68.356	-5.276	-4.165	179.467	0	0	0	0	0	0	0	0	0	0
16.16	0	0	0	0	0	0	-59.695	2.041	-6.293	-113.895	-6.354	11.253	-104.55	-5.276	-4.165	26.92	0	0	0	0	0	0	0	0	0	0
16.17	0	0	0	0	0	0	-2.856	5.533	17.927	-69.878	-6.354	11.253	-131.433	-5.276	-4.165	92.403	0	0	0	0	0	0	0	0	0	0
16.18	0	0	0	0	0	0	-10.078	19.247	5.405	-134.748	-6.354	11.253	-92.119	-5.276	-4.165	33.442	0	0	0	0	0	0	0	0	0	0
16.19	0	0	0	0	0	0	-82.407	18.288	13.334	-94.612	-6.354	11.253	-20.583	-5.276	-4.165	40.282	0	0	0	0	0	0	0	0	0	0
16.2	0	0	0	0	0	0	-64.776	0.663	1.49	-29.51	-6.354	11.253	-79.601	-5.276	-4.165	46.265	0	0	0	0	0	0	0	0	0	0
16.21	0	0	0	0	0	0	-1.546	25.907	4.117	-69.175	-6.354	11.253	-26.887	-5.276	-4.165	27.126	0	0	0	0	0	0	0	0	0	0
16.22	0	0	0	0	0	0	-51.378	-0.612	-14.964	-144.279	-6.354	11.253	-91.744	-5.276	-4.165	21.545	0	0	0	0	0	0	0	0	0	0
16.23	0	0	0	0	0	0	-8.99	0.906	18.669	-82.87	-6.354	11.253	-95.642	-5.276	-4.165	76.745	0	0	0	0	0	0	0	0	0	0
16.24	0	0	0	0	0	0	-52.227	18.832	2.849	-137.264	-6.354	11.253	-6.419	-5.276	-4.165	156.782	0	0	0	0	0	0	0	0	0	0
16.25	0	0	0	0	0	0	-44.906	28.502	-7.222	-45.659	-6.354	11.253	-30.665	-5.276	-4.165	16.97	0	0	0	0	0	0	0	0	0	0
16.26	0	0	0	0	0	0	-43.619	14.368	18.382	-87.036	-6.354	11.253	-124.643	-5.276	-4.165	43.437	0	0	0	0	0	0	0	0	0	0
16.27	0	0	0	0	0	0	-74.679	14.662	0.786	-55.765	-6.354	11.253	-84.784	-5.276	-4.165	69.78	0	0	0	0	0	0	0	0	0	0
16.28	0	0	0	0	0	0	-75.865	22.18	25.829	-45.894	-6.354	11.253	-79.189	-5.276	-4.165	138.053	0	0	0	0	0	0	0	0	0	0
16.29	0	0	0	0	0	0	-22.387	11.871	22.146	-10.214	-6.354	11.253	-5.767	-5.276	-4.165	175.564	0	0	0	0	0	0	0	0	0	0
16.3	0	0	0	0	0	0	-39.804	-1.64	18.392	-48.377	-6.354	11.253	-87.171	-5.276	-4.165	149.005	0	0	0	0	0	0	0	0	0	0
16.31	0	0	0	0	0	0	-27.071	25.45	23.94	-40.158	-6.354	11.253	-54.43	-5.276	-4.165	107.286	0	0	0	0	0	0	0	0	0	0
16.32	0	0	0	0	0	0	-3.413	23.744	25.199	-112.463	-6.354	11.253	-134.482	-5.276	-4.165	17.656	0	0	0	0	0	0	0	0	0	0
16.33	0	0	0	0	0	0	-52.069	1.889	-4.889	-70.479	-6.354	11.253	-97.036	-5.276	-4.165	59.972	0	0	0	0	0	0	0	0	0	0
16.34	0	0	0	0	0	0	-85.602	9.359	-1.718	-138.16	-6.354	11.253	-22.021	-5.276	-4.165	49.057	0	0	0	0	0	0	0	0	0	0
16.35	0	0	0	0	0	0	-7.739	5.507	4.781	-22.086	-6.354	11.253	-119.022	-5.276	-4.165	14.562	0	0	0	0	0	0	0	0	0	0
16.36	0	0	0	0	0	0	-3.504	18.228	12.982	-26.08	-6.354	11.253	-47.272	-5.276	-4.165	127.361	0	0	0	0	0	0	0	0	0	0
16.37	0	0	0	0	0	0	-77.977	0.296	18.629	-91.822	-6.354	11.253	-111.954	-5.276	-4.165	105.354	0	0	0	0	0	0	0	0	0	0
16.38	0	0	0	0	0	0	-58.733	5.171	-7.154	-117.231	-6.354	11.253	-134.282	-5.276	-4.165	64.84	0	0	0	0	0	0	0	0	0	0
16.39	0	0	0	0	0	0	-24.442	13.111	29.688	-36.106	-6.354	11.253	-104.794	-5.276	-4.165	6.97	0	0	0	0	0	0	0	0	0	0
16.4	0	0	0	0	0	0	-13.26	22.763	20.766	-104.957	-6.354	11.253	-28.296	-5.276	-4.165	103.557	0	0	0	0	0	0	0	0	0	0
16.41	0	0	0	0	0	0	-13.081	18.688	7.892	-139.068	-6.354	11.253	-40.057	-5.276	-4.165	156.002	0	0	0	0	0	0	0	0	0	0
16.42	0	0	0	0	0	0	-26.389	26.983	9.167	-137.303	-6.354	11.253	-108.449	-5.276	-4.165	80.177	0	0	0	0	0	0	0	0	0	0
16.43	0	0	0	0	0	0	-80.28	8.815	-2.262	-38.383	-6.354	11.253	-134.736	-5.276	-4.165	33.669	0	0	0	0	0	0	0	0	0	0
16.44	0	0	0	0	0	0	-8.347	-2.154	-3.086	-39.614	-6.354	11.253	-94.258	-5.276	-4.165	166.094	0	0	0	0	0	0	0	0	0	0
16.45	0	0	0	0	0	0	-59.268	22.552	-12.537	-83.868	-6.354	11.253	-134.729	-5.276	-4.165	26.043	0	0	0	0	0	0	0	0	0	0
16.46	0	0	0	0	0	0	-23.191	25.926	-1.101	-118.097	-6.354	11.253	-13.295	-5.276	-4.165	39.205	0	0	0	0	0	0	0	0	0	0
16.47	0	0	0	0	0	0	-4.861	10.784	12.157	-99.242	-6.354	11.253	-31.285	-5.276	-4.165	135.432	0	0	0	0	0	0	0	0	0	0
16.48	0	0	0	0	0	0	-14.357	-0.76	15.237	-108.727	-6.354	11.253	-24.194	-5.276	-4.165	104.371	0	0	0	0	0	0	0	0	0	0
16.49	0	0	0	0	0	0	-47.421	17.604	-6.447	-105.335	-6.354	11.253	-45.172	-5.276	-4.165	147.818	0	0	0	0	0	0	0	0	0	0
16.5	0	0	0	0	0	0	-18.992	19.364	-9.573	-38.466	-6.354	11.253	-81.285	-5.276	-4.165	15.864	0	0	0	0	0	0	0	0	0	0
16.51	0	0	0	0	0	0	-76.81	29.169	-7.08	-95.306	-6.354	11.253	-91.72	-5.276	-4.165	49.944	0	0	0	0	0	0	0	0	0	0
16.52	0	0	0	0	0	0	-85.733	12.15	8.242	-62.046	-6.354	11.253	-5.51	-5.276	-4.165	37.156	0	0	0	0	0	0	0	0	0	0
16.53	0	0	0	0	0	0	-63.373	20.257	28.68	-122.673	-6.354	11.253	-4.686	-5.276	-4.165	32.478	0	0	0	0	0	0	0	0	0	0
16.54	0	0	0	0	0	0	-58.975	23.597	22.777	-50.471	-6.354	11.253	-7.386	-5.276	-4.165	56.913	0	0	0	0	0	0	0	0	0	0
16.55	0	0	0	0	0	0	-13.382	8.802	3.065	-11.31	-6.354	11.253	-16.036	-5.276	-4.165	105.65	0	0	0	0	0	0	0	0	0	0
16.56	0	0	0	0	0	0	-16.54	3.56	12.853	-144.71	-6.354	11.253	-0.351	-5.276	-4.165	27.895	0	0	0	0	0	0	0	0	0	0
16.57	0	0	0	0	0	0	-32.619	28.897	-11.002	-88.822	-6.354	11.253	-3.97	-5.276	-4.165	91.56	0	0	0	0	0	0	0	0	0	0
16.58	0	0	0	0	0	0	-37.606	17.9	22.34	-60.071	-6.354	11.253	-12.164	-5.276	-4.165	83.862	0	0	0	0	0	0	0	0	0	0
16.59	0	0	0	0	0	0	-87.962	3.385	-5.07	-54.062	-6.354	11.253	-122.563	-5.276	-4.165	149.24	0	0	0	0	0	0	0	0	0	0
16.6	0	0	0	0	0	0	-53.544	15.448	-1.67	-25.578	-6.354	11.253	-19.395	-5.276	-4.165	36.116	0	0	0	0	0	0	0	0	0	0
16.61	0	0	0	0	0	0	-26.96	17.029	-10.155	-115.691	-6.354	11.253	-87.157	-5.276	-4.165	123.231	0	0	0	0	0	0	0	0	0	0
16.62	0	0	0	0	0	0	-66.125	13.928	7.273	-136.256	-6.354	11.253	-30.873	-5.276	-4.165	107.436	0	0	0	0	0	0	0	0	0	0
16.63	0	0	0	0	0	0	-19.784	8.02	24.12	-115.134	-6.354	11.253	-42.213	-5.276	-4.165	138.834	0	0	0	0	0	0	0	0	0	0
16.64	0	0	0	0	0	0	-27.261	13.728	14.54	-117.089	-6.354	11.253	-131.365	-5.276	-4.165	158.441	0	0	0	0	0	0	0	0	0	0
16.65	0	0	0	0	0	0	-75.432	25.021	-14.891	-81.074	-6.354	11.253	-90.071	-5.276	-4.165	131.583	0	0	0	0	0	0	0	0	0	0
16.66	0	0	0	0	0	0	-71.747	-0.368	18.671	-107.524	-6.354	11.253	-41.86	-5.276	-4.165	136.785	0	0	0	0	0	0	0	0	0	0
16.67	0	0	0	0	0	0	-51.804	24.264	-8.205	-121.405	-6.354	11.253	-69.1	-5.276	-4.165	96.523	0	0	0	0	0	0	0	0	0	0
16.68	0	0	0	0	0	0	-67.706	4.97	24.989	-83.833	-6.354	11.253	-41.769	-5.276	-4.165	60.265	0	0	0	0	0	0	0	0	0	0
16.69	0	0	0	0	0	0	-12.727	5.758	1.635	-66.535	-6.354	11.253	-2.222	-5.276	-4.165	171.072	0	0	0	0	0	0	0	0	0	0
16.7	0	0	0	0	0	0	-51.851	8.286	14.608	-43.252	-6.354	11.253	-54.585	-5.276	-4.165	101.154	0	0	0	0	0	0	0	0	0	0
16.71	0	0	0	0	0	0	-2.656	-0.071	-2.063	-104.273	-6.354	11.253	-93.504	-5.276	-4.165	95.619	0	0	0	0	0	0	0	0	0	0
16.72	0	0	0	0	0	0	-46.366	-4.349	22.216	-64.501	-6.354	11.253	-108.032	-5.276	-4.165	98.594	0	0	0	0	0	0	0	0	0	0
16.73	0	0	0	0	0	0	-44.955	21.991	29.939	-32.237	-6.354	11.253	-81.717	-5.276	-4.165	35.095	0	0	0	0	0	0	0	0	0	0
16.74	0	0	0	0	0	0	-60.318	26.466	16.327	-32.52	-6.354	11.253	-104.19	-5.276	-4.165	95.343	0	0	0	0	0	0	0	0	0	0
16.75	0	0	0	0	0	0	-54.423	20.435	-12.012	-139.477	-6.354	11.253	-8.339	-5.276	-4.165	97.054	0	0	0	0	0	0	0	0	0	0
16.76	0	0	0	0	0	0	-52.457	2.751	28.625	-22.658	-6.354	11.253	-77.56	-5.276	-4.165	35.383	0	0	0	0	0	0	0	0	0	0
16.77	0	0	0	0	0	0	-6.01	28.059	-14.85	-82.746	-6.354	11.253	-67.995	-5.276	-4.165	78.693	0	0	0	0	0	0	0	0	0	0
16.78	0	0	0	0	0	0	-71.884	26.607	-0.071	-113.675	-6.354	11.253	-97.368	-5.276	-4.165	12.488	0	0	0	0	0	0	0	0	0	0
16.79	0	0	0	0	0	0	-25.084	7.18	19.102	-139.611	-6.354	11.253	-69.594	-5.276	-4.165	6.983	0	0	0	0	0	0	0	0	0	0
16.8	0	0	0	0	0	0	-69.499	15.17	-13.724	-61.879	-6.354	11.253	-97.686	-5.276	-4.165	15.893	0	0	0	0	0	0	0	0	0	0
16.81	0	0	0	0	0	0	-77.575	18.308	29.386	-127.282	-6.354	11.253	-28.65	-5.276	-4.165	149.941	0	0	0	0	0	0	0	0	0	0
16.82	0	0	0	0	0	0	-58.033	29.67	-3.417	-99.676	-6.354	11.253	-8.652	-5.276	-4.165	86.644	0	0	0	0	0	0	0	0	0	0
16.83	0	0	0	0	0	0	-71.084	4.931	29.09	-141.557	-6.354	11.253	-57.46	-5.276	-4.165	37.052	0	0	0	0	0	0	0	0	0	0
16.84	0	0	0	0	0	0	-68.473	-1.892	16.218	-126.625	-6.354	11.253	-2.95	-5.276	-4.165	46.061	0	0	0	0	0	0	0	0	0	0
16.85	0	0	0	0	0	0	-44.154	21.652	15.528	-52.17	-6.354	11.253	-20.067	-5.276	-4.165	81.89	0	0	0	0	0	0	0	0	0	0
16.86	0	0	0	0	0	0	-61.97	2.816	-4.825	-37.344	-6.354	11.253	-26.344	-5.276	-4.165	25.849	0	0	0	0	0	0	0	0	0	0
16.87	0	0	0	0	0	0	-43.251	1.279	27.495	-106.981	-6.354	11.253	-52.443	-5.276	-4.165	67.834	0	0	0	0	0	0	0	0	0	0
16.88	0	0	0	0	0	0	-28.717	17.238	17.106	-113.897	-6.354	11.253	-66.506	-5.276	-4.165	49.876	0	0	0	0	0	0	0	0	0	0
16.89	0	0	0	0	0	0	-75.716	26.126	-14.146	-89.852	-6.354	11.253	-118.865	-5.276	-4.165	116.988	0	0	0	0	0	0	0	0	0	0
16.9	0	0	0	0	0	0	-29.362	1.124	-8.816	-116.724	-6.354	11.253	-28.187	-5.276	-4.165	109.117	0	0	0	0	0	0	0	0	0	0
16.91	0	0	0	0	0	0	-2.52	9.837	23.758	-61.453	-6.354	11.253	-86.937	-5.276	-4.165	73.068	0	0	0	0	0	0	0	0	0	0
16.92	0	0	0	0	0	0	-21.763	2.221	-8.942	-95.735	-6.354	11.253	-133.057	-5.276	-4.165	54.159	0	0	0	0	0	0	0	0	0	0
16.93	0	0	0	0	0	0	-57.981	0.422	7.058	-62.504	-6.354	11.253	-69.25	-5.276	-4.165	114.477	0	0	0	0	0	0	0	0	0	0
16.94	0	0	0	0	0	0	-47.387	29.345	17.398	-28.799	-6.354	11.253	-129.972	-5.276	-4.165	85.015	0	0	0	0	0	0	0	0	0	0
16.95	0	0	0	0	0	0	-76.914	7.685	-1.805	-78.798	-6.354	11.253	-128.72	-5.276	-4.165	30.235	0	0	0	0	0	0	0	0	0	0
16.96	0	0	0	0	0	0	-86.388	21.481	29.931	-103.762	-6.354	11.253	-13.993	-5.276	-4.165	168.322	0	0	0	0	0	0	0	0	0	0
16.97	0	0	0	0	0	0	-65.742	7.254	0.575	-42.184	-6.354	11.253	-63.902	-5.276	-4.165	8.089	0	0	0	0	0	0	0	0	0	0
16.98	0	0	0	0	0	0	-56.783	25.075	23.729	-15.923	-6.354	11.253	-59.24	-5.276	-4.165	36.382	0	0	0	0	0	0	0	0	0	0
16.99	0	0	0	0	0	0	-72.058	6.344	25.008	-53.896	-6.354	11.253	-130.246	-5.276	-4.165	48.589	0	0	0	0	0	0	0	0	0	0
17	0	0	0	0	0	0	-53.375	21.37	26.331	-112.724	-6.354	11.253	-52.425	-5.276	-4.165	81.007	0	0	0	0	0	0	0	0	0	0
17.01	0	0	0	0	0	0	-76.727	21.236	-13.634	-46.809	-6.354	11.253	-82.852	-5.276	-4.165	88.252	0	0	0	0	0	0	0	0	0	0
17.02	0	0	0	0	0	0	-70.931	11.91	16.679	-31.507	-6.354	11.253	-108.101	-5.276	-4.165	177.116	0	0	0	0	0	0	0	0	0	0
17.03	0	0	0	0	0	0	-71.584	1.218	13.221	-24.944	-6.354	11.253	-111.941	-5.276	-4.165	109.247	0	0	0	0	0	0	0	0	0	0
17.04	0	0	0	0	0	0	-31.636	26.526	22.903	-36.004	-6.354	11.253	-6.74	-5.276	-4.165	147.921	0	0	0	0	0	0	0	0	0	0
17.05	0	0	0	0	0	0	-34.718	-0.981	-11.947	-104.675	-6.354	11.253	-131.297	-5.276	-4.165	31.816	0	0	0	0	0	0	0	0	0	0
17.06	0	0	0	0	0	0	-6.802	13.713	12.415	-57.508	-6.354	11.253	-23.946	-5.276	-4.165	178.279	0	0	0	0	0	0	0	0	0	0
17.07	0	0	0	0	0	0	-28.69	11.03	23.78	-112.023	-6.354	11.253	-117.461	-5.276	-4.165	98.35	0	0	0	0	0	0	0	0	0	0
17.08	0	0	0	0	0	0	-26.249	15.349	-4.801	-79.373	-6.354	11.253	-48.915	-5.276	-4.165	77.058	0	0	0	0	0	0	0	0	0	0
17.09	0	0	0	0	0	0	-85.315	4.286	12.683	-109.1	-6.354	11.253	-115.632	-5.276	-4.165	7.806	0	0	0	0	0	0	0	0	0	0
17.1	0	0	0	0	0	0	-80.256	15.564	-6.949	-65.687	-6.354	11.253	-89.256	-5.276	-4.165	79.586	0	0	0	0	0	0	0	0	0	0
17.11	0	0	0	0	0	0	-51.451	-3.555	11.307	-74.878	-6.354	11.253	-79.245	-5.276	-4.165	44.608	0	0	0	0	0	0	0	0	0	0
17.12	0	0	0	0	0	0	-63.061	19.892	-7.78	-107.228	-6.354	11.253	-83.647	-5.276	-4.165	166.022	0	0	0	0	0	0	0	0	0	0
17.13	0	0	0	0	0	0	-4.394	23.928	28.338	-131.939	-6.354	11.253	-130.315	-5.276	-4.165	109.632	0	0	0	0	0	0	0	0	0	0
17.14	0	0	0	0	0	0	-49.931	18.454	28.939	-48.43	-6.354	11.253	-73.915	-5.276	-4.165	165.053	0	0	0	0	0	0	0	0	0	0
17.15	0	0	0	0	0	0	-53.659	8.302	3.382	-93.599	-6.354	11.253	-48.908	-5.276	-4.165	94.752	0	0	0	0	0	0	0	0	0	0
17.16	0	0	0	0	0	0	-60.822	16.891	-12.232	-33.984	-6.354	11.253	-110.725	-5.276	-4.165	127.95	0	0	0	0	0	0	0	0	0	0
17.17	0	0	0	0	0	0	-17.113	10.492	0.674	-28.527	-6.354	11.253	-28.559	-5.276	-4.165	60.122	0	0	0	0	0	0	0	0	0	0
17.18	0	0	0	0	0	0	-10.882	7.048	-4.003	-94.161	-6.354	11.253	-76.728	-5.276	-4.165	61.36	0	0	0	0	0	0	0	0	0	0
17.19	0	0	0	0	0	0	-28.002	6.387	-14.938	-105.865	-6.354	11.253	-0.841	-5.276	-4.165	93.541	0	0	0	0	0	0	0	0	0	0
17.2	0	0	0	0	0	0	-70.309	10.362	-5.846	-87.9	-6.354	11.253	-10.093	-5.276	-4.165	145.558	0	0	0	0	0	0	0	0	0	0
17.21	0	0	0	0	0	0	-13.492	0.525	-10.073	-95.69	-6.354	11.253	-8.165	-5.276	-4.165	172.754	0	0	0	0	0	0	0	0	0	0
17.22	0	0	0	0	0	0	-21.594	12.582	14.055	-14.751	-6.354	11.253	-14.262	-5.276	-4.165	95.518	0	0	0	0	0	0	0	0	0	0
17.23	0	0	0	0	0	0	-39.2	29.001	2.23	-128.968	-6.354	11.253	-24.338	-5.276	-4.165	84.854	0	0	0	0	0	0	0	0	0	0
17.24	0	0	0	0	0	0	-50.375	11.026	28.557	-63.526	-6.354	11.253	-85.773	-5.276	-4.165	54.366	0	0	0	0	0	0	0	0	0	0
17.25	0	0	0	0	0	0	-17.054	21.721	12.05	-89.208	-6.354	11.253	-38.162	-5.276	-4.165	125.604	0	0	0	0	0	0	0	0	0	0
17.26	0	0	0	0	0	0	-51.151	6.379	7.308	-64.224	-6.354	11.253	-132.984	-5.276	-4.165	103.718	0	0	0	0	0	0	0	0	0	0
17.27	0	0	0	0	0	0	-27.446	-0.587	6.22	-47.157	-6.354	11.253	-121.438	-5.276	-4.165	55.925	0	0	0	0	0	0	0	0	0	0
17.28	0	0	0	0	0	0	-1.079	9.779	18.409	-129.19	-6.354	11.253	-17.082	-5.276	-4.165	65.091	0	0	0	0	0	0	0	0	0	0
17.29	0	0	0	0	0	0	-58.935	19.016	2.36	-76.353	-6.354	11.253	-3.533	-5.276	-4.165	95.159	0	0	0	0	0	0	0	0	0	0
17.3	0	0	0	0	0	0	-33.344	24.691	-7.828	-77.128	-6.354	11.253	-44.272	-5.276	-4.165	143.424	0	0	0	0	0	0	0	0	0	0
17.31	0	0	0	0	0	0	-38.931	-1.753	1.409	-11.603	-6.354	11.253	-72.769	-5.276	-4.165	42.33	0	0	0	0	0	0	0	0	0	0
17.32	0	0	0	0	0	0	-4.605	13.32	6.993	-102.011	-6.354	11.253	-20.393	-5.276	-4.165	117.039	0	0	0	0	0	0	0	0	0	0
17.33	0	0	0	0	0	0	-47.32	0.451	5.904	-119.375	-6.354	11.253	-99.122	-5.276	-4.165	39.537	0	0	0	0	0	0	0	0	0	0
17.34	0	0	0	0	0	0	-42.289	-2.232	-5.09	-73.577	-6.354	11.253	-88.217	-5.276	-4.165	3.127	0	0	0	0	0	0	0	0	0	0
17.35	0	0	0	0	0	0	-43.165	13.609	-10.512	-139.29	-6.354	11.253	-27.095	-5.276	-4.165	169.87	0	0	0	0	0	0	0	0	0	0
17.36	0	0	0	0	0	0	-10.036	14.617	10.435	-78.382	-6.354	11.253	-78.338	-5.276	-4.165	114.015	0	0	0	0	0	0	0	0	0	0
17.37	0	0	0	0	0	0	-60.238	25.308	23.978	-142.114	-6.354	11.253	-112.354	-5.276	-4.165	97.071	0	0	0	0	0	0	0	0	0	0
17.38	0	0	0	0	0	0	-64.168	2.21	25.196	-134.127	-6.354	11.253	-60.528	-5.276	-4.165	52.057	0	0	0	0	0	0	0	0	0	0
17.39	0	0	0	0	0	0	-76.241	-4.064	13.595	-72.113	-6.354	11.253	-45.155	-5.276	-4.165	21.867	0	0	0	0	0	0	0	0	0	0
17.4	0	0	0	0	0	0	-63.054	1.453	-4.421	-90	-6.354	11.253	-92.869	-5.276	-4.165	47.162	0	0	0	0	0	0	0	0	0	0
17.41	0	0	0	0	0	0	-51.87	-1.488	15.975	-55.807	-6.354	11.253	-80.886	-5.276	-4.165	149.106	0	0	0	0	0	0	0	0	0	0
17.42	0	0	0	0	0	0	-67.629	25.088	8.199	-119.698	-6.354	11.253	-31.127	-5.276	-4.165	104.665	0	0	0	0	0	0	0	0	0	0
17.43	0	0	0	0	0	0	-14.384	4.987	-6.455	-36.234	-6.354	11.253	-87.895	-5.276	-4.165	165.572	0	0	0	0	0	0	0	0	0	0
17.44	0	0	0	0	0	0	-30.154	13.773	-7.788	-140.003	-6.354	11.253	-26.521	-5.276	-4.165	102.098	0	0	0	0	0	0	0	0	0	0
17.45	0	0	0	0	0	0	-31.674	20.823	4.109	-86.961	-6.354	11.253	-66.991	-5.276	-4.165	85.802	0	0	0	0	0	0	0	0	0	0
17.46	0	0	0	0	0	0	-85.204	21.817	-8.491	-93.922	-6.354	11.253	-116.394	-5.276	-4.165	86.583	0	0	0	0	0	0	0	0	0	0
17.47	0	0	0	0	0	0	-7.824	29.432	6.291	-33.341	-6.354	11.253	-107.219	-5.276	-4.165	113.467	0	0	0	0	0	0	0	0	0	0
17.48	0	0	0	0	0	0	-44.848	23	4.683	-77.331	-6.354	11.253	-83.067	-5.276	-4.165	38.027	0	0	0	0	0	0	0	0	0	0
17.49	0	0	0	0	0	0	-62.948	-1.215	-3.814	-48.107	-6.354	11.253	-47.96	-5.276	-4.165	24.082	0	0	0	0	0	0	0	0	0	0
17.5	0	0	0	0	0	0	-23.811	26.932	0.313	-66.552	-6.354	11.253	-52.879	-5.276	-4.165	96.941	0	0	0	0	0	0	0	0	0	0
17.51	0	0	0	0	0	0	-78.409	23.552	5.579	-33.584	-6.354	11.253	-96.461	-5.276	-4.165	142.894	0	0	0	0	0	0	0	0	0	0
17.52	0	0	0	0	0	0	-79.553	19.742	13.661	-103.71	-6.354	11.253	-100.987	-5.276	-4.165	150.614	0	0	0	0	0	0	0	0	0	0
17.53	0	0	0	0	0	0	-56.509	7.083	4.879	-136.199	-6.354	11.253	-106.132	-5.276	-4.165	77.846	0	0	0	0	0	0	0	0	0	0
17.54	0	0	0	0	0	0	-81.607	21.707	16.344	-85.198	-6.354	11.253	-90.584	-5.276	-4.165	98.369	0	0	0	0	0	0	0	0	0	0
17.55	0	0	0	0	0	0	-19.571	19.691	27.279	-54.677	-6.354	11.253	-59.378	-5.276	-4.165	78.051	0	0	0	0	0	0	0	0	0	0
17.56	0	0	0	0	0	0	-69.998	8.629	-0.949	-96.609	-6.354	11.253	-78.559	-5.276	-4.165	72.709	0	0	0	0	0	0	0	0	0	0
17.57	0	0	0	0	0	0	-16.412	22.273	8.591	-59.202	-6.354	11.253	-18.658	-5.276	-4.165	166.005	0	0	0	0	0	0	0	0	0	0
17.58	0	0	0	0	0	0	-20.425	14.022	-4.484	-39.981	-6.354	11.253	-131.197	-5.276	-4.165	46.702	0	0	0	0	0	0	0	0	0	0
17.59	0	0	0	0	0	0	-40.642	0.529	14.228	-58.221	-6.354	11.253	-93.113	-5.276	-4.165	103.686	0	0	0	0	0	0	0	0	0	0
17.6	0	0	0	0	0	0	-19.846	-3.61	28.457	-24.279	-6.354	11.253	-23.315	-5.276	-4.165	40.131	0	0	0	0	0	0	0	0	0	0
17.61	0	0	0	0	0	0	-14.867	13.807	-13.127	-81.719	-6.354	11.253	-5.366	-5.276	-4.165	152.037	0	0	0	0	0	0	0	0	0	0
17.62	0	0	0	0	0	0	-79.233	12.763	-8.253	-120.744	-6.354	11.253	-32.606	-5.276	-4.165	135.937	0	0	0	0	0	0	0	0	0	0
17.63	0	0	0	0	0	0	-22.902	19.516	-6.051	-69.48	-6.354	11.253	-91.444	-5.276	-4.165	142.782	0	0	0	0	0	0	0	0	0	0
17.64	0	0	0	0	0	0	-69.342	7.102	23.183	-117.582	-6.354	11.253	-34.355	-5.276	-4.165	88.851	0	0	0	0	0	0	0	0	0	0
17.65	0	0	0	0	0	0	-72.715	17.984	29.189	-69.044	-6.354	11.253	-28.352	-5.276	-4.165	51.791	0	0	0	0	0	0	0	0	0	0
17.66	0	0	0	0	0	0	-54.804	4.391	13.593	-101.634	-6.354	11.253	-18.761	-5.276	-4.165	100.487	0	0	0	0	0	0	0	0	0	0
17.67	0	0	0	0	0	0	-68.867	5.593	18.863	-103.881	-6.354	11.253	-57.223	-5.276	-4.165	33.929	0	0	0	0	0	0	0	0	0	0
17.68	0	0	0	0	0	0	-28.681	4.241	-1.096	-27.051	-6.354	11.253	-131.817	-5.276	-4.165	125.361	0	0	0	0	0	0	0	0	0	0
17.69	0	0	0	0	0	0	-50.197	29.637	20.893	-32.844	-6.354	11.253	-7.397	-5.276	-4.165	131.737	0	0	0	0	0	0	0	0	0	0
17.7	0	0	0	0	0	0	-6.925	8.923	20.31	-131.793	-6.354	11.253	-90.584	-5.276	-4.165	161.323	0	0	0	0	0	0	0	0	0	0
17.71	0	0	0	0	0	0	-66.937	-3.612	3.794	-111.284	-6.354	11.253	-101.589	-5.276	-4.165	116.963	0	0	0	0	0	0	0	0	0	0
17.72	0	0	0	0	0	0	-39.455	23.542	24.146	-109.655	-6.354	11.253	-89.179	-5.276	-4.165	93.082	0	0	0	0	0	0	0	0	0	0
17.73	0	0	0	0	0	0	-54.057	28.769	-1.5	-45.455	-6.354	11.253	-71.227	-5.276	-4.165	81.996	0	0	0	0	0	0	0	0	0	0
17.74	0	0	0	0	0	0	-9.695	29.817	12.64	-109.699	-6.354	11.253	-76.165	-5.276	-4.165	114.632	0	0	0	0	0	0	0	0	0	0
17.75	0	0	0	0	0	0	-16.946	11.615	-5.348	-124.142	-6.354	11.253	-72.303	-5.276	-4.165	80.731	0	0	0	0	0	0	0	0	0	0
17.76	0	0	0	0	0	0	-49.116	4.944	-8.903	-113.108	-6.354	11.253	-80.256	-5.276	-4.165	91.133	0	0	0	0	0	0	0	0	0	0
17.77	0	0	0	0	0	0	-5.658	15.62	13.792	-22.547	-6.354	11.253	-108.687	-5.276	-4.165	41.948	0	0	0	0	0	0	0	0	0	0
17.78	0	0	0	0	0	0	-85.736	-4.246	10.725	-135.907	-6.354	11.253	-93.599	-5.276	-4.165	96.693	0	0	0	0	0	0	0	0	0	0
17.79	0	0	0	0	0	0	-36.374	-1.698	-14.442	-118.938	-6.354	11.253	-59.899	-5.276	-4.165	35.656	0	0	0	0	0	0	0	0	0	0
17.8	0	0	0	0	0	0	-43.274	25.656	-9.077	-26.711	-6.354	11.253	-84.618	-5.276	-4.165	173.914	0	0	0	0	0	0	0	0	0	0
17.81	0	0	0	0	0	0	-19.446	13.606	13.877	-129.541	-6.354	11.253	-45.119	-5.276	-4.165	53.492	0	0	0	0	0	0	0	0	0	0
17.82	0	0	0	0	0	0	-72.198	15.458	23.432	-133.999	-6.354	11.253	-83.493	-5.276	-4.165	74.276	0	0	0	0	0	0	0	0	0	0
17.83	0	0	0	0	0	0	-55.823	13.706	-8.247	-99.904	-6.354	11.253	-3.841	-5.276	-4.165	2.916	0	0	0	0	0	0	0	0	0	0
17.84	0	0	0	0	0	0	-81.676	20.995	19.388	-132.386	-6.354	11.253	-124.778	-5.276	-4.165	45.721	0	0	0	0	0	0	0	0	0	0
17.85	0	0	0	0	0	0	-45.364	26.986	27.735	-130.272	-6.354	11.253	-118.281	-5.276	-4.165	17.042	0	0	0	0	0	0	0	0	0	0
17.86	0	0	0	0	0	0	-34.993	23.417	16.345	-144.629	-6.354	11.253	-39.599	-5.276	-4.165	24.475	0	0	0	0	0	0	0	0	0	0
17.87	0	0	0	0	0	0	-49.124	11.74	13.926	-21.752	-6.354	11.253	-67.283	-5.276	-4.165	72.948	0	0	0	0	0	0	0	0	0	0
17.88	0	0	0	0	0	0	-5.028	2.254	14.108	-88.264	-6.354	11.253	-66.918	-5.276	-4.165	49.14	0	0	0	0	0	0	0	0	0	0
17.89	0	0	0	0	0	0	-40.094	7.56	27.055	-118.684	-6.354	11.253	-0.337	-5.276	-4.165	171.064	0	0	0	0	0	0	0	0	0	0
17.9	0	0	0	0	0	0	-88	1.234	-10.901	-126.25	-6.354	11.253	-10.383	-5.276	-4.165	155.462	0	0	0	0	0	0	0	0	0	0
17.91	0	0	0	0	0	0	-60.831	-2.761	13.029	-123.81	-6.354	11.253	-101.566	-5.276	-4.165	20.055	0	0	0	0	0	0	0	0	0	0
17.92	0	0	0	0	0	0	-70.205	4.85	3.003	-138.139	-6.354	11.253	-86.115	-5.276	-4.165	4.173	0	0	0	0	0	0	0	0	0	0
17.93	0	0	0	0	0	0	-10.191	6.679	4.493	-106.405	-6.354	11.253	-13.455	-5.276	-4.165	172.205	0	0	0	0	0	0	0	0	0	0
17.94	0	0	0	0	0	0	-71.57	-2.185	23.786	-134.427	-6.354	11.253	-131.634	-5.276	-4.165	132.071	0	0	0	0	0	0	0	0	0	0
17.95	0	0	0	0	0	0	-79.419	8.79	14.46	-44.949	-6.354	11.253	-7.074	-5.276	-4.165	94.258	0	0	0	0	0	0	0	0	0	0
17.96	0	0	0	0	0	0	-23.282	11.994	12.255	-47.793	-6.354	11.253	-5.994	-5.276	-4.165	10.17	0	0	0	0	0	0	0	0	0	0
17.97	0	0	0	0	0	0	-0.173	14.427	-0.768	-21.267	-6.354	11.253	-82.137	-5.276	-4.165	2.363	0	0	0	0	0	0	0	0	0	0
17.98	0	0	0	0	0	0	-24.116	17.601	16.794	-141.007	-6.354	11.253	-32.138	-5.276	-4.165	162.527	0	0	0	0	0	0	0	0	0	0
17.99	0	0	0	0	0	0	-84.753	15.911	29.219	-34.899	-6.354	11.253	-79.109	-5.276	-4.165	66.153	0	0	0	0	0	0	0	0	0	0
18	0	0	0	0	0	0	-87.494	27.312	17.598	-117.88	-6.354	11.253	-106.973	-5.276	-4.165	3.844	0	0	0	0	0	0	0	0	0	0
18.01	0	0	0	0	0	0	-57.452	7.707	-12.498	-76.38	-6.354	11.253	-125.213	-5.276	-4.165	157.405	0	0	0	0	0	0	0	0	0	0
18.02	0	0	0	0	0	0	-39.614	-2.953	28.515	-100.605	-6.354	11.253	-121.004	-5.276	-4.165	5.478	0	0	0	0	0	0	0	0	0	0
18.03	0	0	0	0	0	0	-15.414	27.382	-6.203	-70.125	-6.354	11.253	-17.298	-5.276	-4.165	39.107	0	0	0	0	0	0	0	0	0	0
18.04	0	0	0	0	0	0	-67.928	26.899	24.201	-93.862	-6.354	11.253	-108.942	-5.276	-4.165	19.75	0	0	0	0	0	0	0	0	0	0
18.05	0	0	0	0	0	0	-70.291	27.563	15.738	-36.232	-6.354	11.253	-110.532	-5.276	-4.165	29.815	0	0	0	0	0	0	0	0	0	0
18.06	0	0	0	0	0	0	-50.363	-4.365	29.781	-32.146	-6.354	11.253	-88.742	-5.276	-4.165	4.806	0	0	0	0	0	0	0	0	0	0
18.07	0	0	0	0	0	0	-56.154	8.553	2.861	-76.411	-6.354	11.253	-85.672	-5.276	-4.165	18.575	0	0	0	0	0	0	0	0	0	0
18.08	0	0	0	0	0	0	-7.512	4.744	0.599	-60.98	-6.354	11.253	-102.552	-5.276	-4.165	35.885	0	0	0	0	0	0	0	0	0	0
18.09	0	0	0	0	0	0	-7.522	-4.214	20.335	-137.276	-6.354	11.253	-23.078	-5.276	-4.165	88.937	0	0	0	0	0	0	0	0	0	0
18.1	0	0	0	0	0	0	-67.927	-2.951	-11.195	-52.904	-6.354	11.253	-112.098	-5.276	-4.165	175.667	0	0	0	0	0	0	0	0	0	0
18.11	0	0	0	0	0	0	-34.725	0.741	-3.47	-19.969	-6.354	11.253	-85.589	-5.276	-4.165	152.225	0	0	0	0	0	0	0	0	0	0
18.12	0	0	0	0	0	0	-75.63	6.583	18.273	-15.519	-6.354	11.253	-44.333	-5.276	-4.165	12.963	0	0	0	0	0	0	0	0	0	0
18.13	0	0	0	0	0	0	-4.865	0.905	-8.789	-135.635	-6.354	11.253	-77.802	-5.276	-4.165	49.991	0	0	0	0	0	0	0	0	0	0
18.14	0	0	0	0	0	0	-45.545	1.027	22.761	-11.605	-6.354	11.253	-32.077	-5.276	-4.165	23.556	0	0	0	0	0	0	0	0	0	0
18.15	0	0	0	0	0	0	-79.181	12.278	-6.927	-114.599	-6.354	11.253	-18.869	-5.276	-4.165	77.013	0	0	0	0	0	0	0	0	0	0
18.16	0	0	0	0	0	0	-66.52	1.777	14.826	-32.391	-6.354	11.253	-34.775	-5.276	-4.165	87.163	0	0	0	0	0	0	0	0	0	0
18.17	0	0	0	0	0	0	-40.649	21.602	2.282	-75.955	-6.354	11.253	-109.756	-5.276	-4.165	14.145	0	0	0	0	0	0	0	0	0	0
18.18	0	0	0	0	0	0	-84.319	-0.826	13.893	-81.72	-6.354	11.253	-78.388	-5.276	-4.165	103.78	0	0	0	0	0	0	0	0	0	0
18.19	0	0	0	0	0	0	-47.972	27.636	-1.322	-48.379	-6.354	11.253	-56.181	-5.276	-4.165	122.765	0	0	0	0	0	0	0	0	0	0
18.2	0	0	0	0	0	0	-69.385	15.797	8.647	-40.957	-6.354	11.253	-121.023	-5.276	-4.165	147.775	0	0	0	0	0	0	0	0	0	0
18.21	0	0	0	0	0	0	-74.27	-0.601	11.533	-129.389	-6.354	11.253	-56.253	-5.276	-4.165	144.818	0	0	0	0	0	0	0	0	0	0
18.22	0	0	0	0	0	0	-16.2	25.333	-5.257	-25.809	-6.354	11.253	-11.801	-5.276	-4.165	38.12	0	0	0	0	0	0	0	0	0	0
18.23	0	0	0	0	0	0	-25.528	22.029	9.262	-92.511	-6.354	11.253	-81.373	-5.276	-4.165	76.405	0	0	0	0	0	0	0	0	0	0
18.24	0	0	0	0	0	0	-62.066	13.93	19.383	-95.108	-6.354	11.253	-82.398	-5.276	-4.165	96.381	0	0	0	0	0	0	0	0	0	0
18.25	0	0	0	0	0	0	-21.056	6.675	-1.69	-95.511	-6.354	11.253	-0.274	-5.276	-4.165	141.41	0	0	0	0	0	0	0	0	0	0
18.26	0	0	0	0	0	0	-12.964	20.055	-10.97	-22.082	-6.354	11.253	-106.129	-5.276	-4.165	175.795	0	0	0	0	0	0	0	0	0	0
18.27	0	0	0	0	0	0	-84.696	-4.209	22.595	-45.348	-6.354	11.253	-92.093	-5.276	-4.165	46.813	0	0	0	0	0	0	0	0	0	0
18.28	0	0	0	0	0	0	-43.678	16.841	26.026	-40.016	-6.354	11.253	-69.51	-5.276	-4.165	23.07	0	0	0	0	0	0	0	0	0	0
18.29	0	0	0	0	0	0	-54.82	-1.832	19.432	-53.443	-6.354	11.253	-119.853	-5.276	-4.165	161.752	0	0	0	0	0	0	0	0	0	0
18.3	0	0	0	0	0	0	-65.808	6.737	2.952	-38.389	-6.354	11.253	-13.915	-5.276	-4.165	104.032	0	0	0	0	0	0	0	0	0	0
18.31	0	0	0	0	0	0	-2.849	13.073	13.765	-103.559	-6.354	11.253	-114.014	-5.276	-4.165	152.958	0	0	0	0	0	0	0	0	0	0
18.32	0	0	0	0	0	0	-58.519	3.032	-2.941	-113.733	-6.354	11.253	-134.054	-5.276	-4.165	103.629	0	0	0	0	0	0	0	0	0	0
18.33	0	0	0	0	0	0	-60.512	24.165	-0.205	-126.083	-6.354	11.253	-4.36	-5.276	-4.165	137.773	0	0	0	0	0	0	0	0	0	0
18.34	0	0	0	0	0	0	-20.514	7.76	-6.318	-107.663	-6.354	11.253	-133.807	-5.276	-4.165	130.859	0	0	0	0	0	0	0	0	0	0
18.35	0	0	0	0	0	0	-86.447	17.232	-13.155	-143.633	-6.354	11.253	-19.41	-5.276	-4.165	164.92	0	0	0	0	0	0	0	0	0	0
18.36	0	0	0	0	0	0	-46.995	23.246	-8.842	-89.917	-6.354	11.253	-114.748	-5.276	-4.165	148.822	0	0	0	0	0	0	0	0	0	0
18.37	0	0	0	0	0	0	-32.876	5.049	0.422	-82.766	-6.354	11.253	-37.391	-5.276	-4.165	174.683	0	0	0	0	0	0	0	0	0	0
18.38	0	0	0	0	0	0	-20.406	-3.259	-3.135	-24.181	-6.354	11.253	-21.681	-5.276	-4.165	85.276	0	0	0	0	0	0	0	0	0	0
18.39	0	0	0	0	0	0	-64.518	5.723	-3.642	-111.335	-6.354	11.253	-34.243	-5.276	-4.165	41.033	0	0	0	0	0	0	0	0	0	0
18.4	0	0	0	0	0	0	-79.556	14.828	7.802	-107.122	-6.354	11.253	-32.288	-5.276	-4.165	74.696	0	0	0	0	0	0	0	0	0	0
18.41	0	0	0	0	0	0	-66.699	4.829	6.645	-90.407	-6.354	11.253	-23.116	-5.276	-4.165	39.515	0	0	0	0	0	0	0	0	0	0
18.42	0	0	0	0	0	0	-72.871	15.079	12.763	-19.195	-6.354	11.253	-5.346	-5.276	-4.165	89.662	0	0	0	0	0	0	0	0	0	0
18.43	0	0	0	0	0	0	-38.427	28.46	-10.979	-17.791	-6.354	11.253	-38.802	-5.276	-4.165	154.074	0	0	0	0	0	0	0	0	0	0
18.44	0	0	0	0	0	0	-55.223	-2.321	11.188	-139.8	-6.354	11.253	-51.788	-5.276	-4.165	92.576	0	0	0	0	0	0	0	0	0	0
18.45	0	0	0	0	0	0	-75.585	0.024	5.456	-23.671	-6.354	11.253	-84.989	-5.276	-4.165	24.706	0	0	0	0	0	0	0	0	0	0
18.46	0	0	0	0	0	0	-47.241	28.013	-4.388	-130.653	-6.354	11.253	-25.967	-5.276	-4.165	70.503	0	0	0	0	0	0	0	0	0	0
18.47	0	0	0	0	0	0	-69.739	1.528	-5.919	-104.833	-6.354	11.253	-65.806	-5.276	-4.165	34.812	0	0	0	0	0	0	0	0	0	0
18.48	0	0	0	0	0	0	-76.906	6.985	13.516	-54.483	-6.354	11.253	-114.124	-5.276	-4.165	2.133	0	0	0	0	0	0	0	0	0	0
18.49	0	0	0	0	0	0	-67.565	11.071	10.187	-139.718	-6.354	11.253	-30.91	-5.276	-4.165	43.171	0	0	0	0	0	0	0	0	0	0
18.5	0	0	0	0	0	0	-7.036	10.529	21.601	-97.513	-6.354	11.253	-67.743	-5.276	-4.165	6.015	0	0	0	0	0	0	0	0	0	0
18.51	0	0	0	0	0	0	-44.588	6.818	14.571	-123.78	-6.354	11.253	-26.21	-5.276	-4.165	38.321	0	0	0	0	0	0	0	0	0	0
18.52	0	0	0	0	0	0	-45.107	15.645	5.477	-88.241	-6.354	11.253	-88.185	-5.276	-4.165	47.274	0	0	0	0	0	0	0	0	0	0
18.53	0	0	0	0	0	0	-43.433	26.782	-0.974	-13.4	-6.354	11.253	-115.433	-5.276	-4.165	139.532	0	0	0	0	0	0	0	0	0	0
18.54	0	0	0	0	0	0	-36.503	7.063	-6.821	-72.519	-6.354	11.253	-47.988	-5.276	-4.165	107.149	0	0	0	0	0	0	0	0	0	0
18.55	0	0	0	0	0	0	-87.016	15.443	-7.222	-49.853	-6.354	11.253	-13.414	-5.276	-4.165	80.934	0	0	0	0	0	0	0	0	0	0
18.56	0	0	0	0	0	0	-6.16	15.826	14.098	-57.879	-6.354	11.253	-65.21	-5.276	-4.165	98.884	0	0	0	0	0	0	0	0	0	0
18.57	0	0	0	0	0	0	-55.42	11.454	25.746	-95.109	-6.354	11.253	-114.682	-5.276	-4.165	3.459	0	0	0	0	0	0	0	0	0	0
18.58	0	0	0	0	0	0	-67.478	22.386	-3.314	-119.54	-6.354	11.253	-130.491	-5.276	-4.165	161.654	0	0	0	0	0	0	0	0	0	0
18.59	0	0	0	0	0	0	-12.25	21.41	28.377	-99.196	-6.354	11.253	-90.467	-5.276	-4.165	64.221	0	0	0	0	0	0	0	0	0	0
18.6	0	0	0	0	0	0	-64.343	25.695	1.426	-48.645	-6.354	11.253	-15.612	-5.276	-4.165	36.798	0	0	0	0	0	0	0	0	0	0
18.61	0	0	0	0	0	0	-65.159	4.371	-2.461	-115.381	-6.354	11.253	-77.772	-5.276	-4.165	42.902	0	0	0	0	0	0	0	0	0	0
18.62	0	0	0	0	0	0	-74.404	19.753	-6.69	-88.445	-6.354	11.253	-55.994	-5.276	-4.165	66.688	0	0	0	0	0	0	0	0	0	0
18.63	0	0	0	0	0	0	-78.944	6.241	22.833	-56.963	-6.354	11.253	-41.061	-5.276	-4.165	176.355	0	0	0	0	0	0	0	0	0	0
18.64	0	0	0	0	0	0	-3.08	9.886	-12.66	-126.491	-6.354	11.253	-116.491	-5.276	-4.165	96.555	0	0	0	0	0	0	0	0	0	0
18.65	0	0	0	0	0	0	-43.48	25.577	9.859	-66.674	-6.354	11.253	-113.535	-5.276	-4.165	43.057	0	0	0	0	0	0	0	0	0	0
18.66	0	0	0	0	0	0	-58.547	10.199	-7.744	-120.424	-6.354	11.253	-74.694	-5.276	-4.165	179.486	0	0	0	0	0	0	0	0	0	0
18.67	0	0	0	0	0	0	-29.954	5.125	21.902	-113.334	-6.354	11.253	-10.563	-5.276	-4.165	129.068	0	0	0	0	0	0	0	0	0	0
18.68	0	0	0	0	0	0	-30.521	26.554	10.69	-25.175	-6.354	11.253	-124.864	-5.276	-4.165	20.133	0	0	0	0	0	0	0	0	0	0
18.69	0	0	0	0	0	0	-54.891	25.803	29.201	-25.258	-6.354	11.253	-80.399	-5.276	-4.165	33.57	0	0	0	0	0	0	0	0	0	0
18.7	0	0	0	0	0	0	-83.918	16.858	23.879	-63.452	-6.354	11.253	-30.145	-5.276	-4.165	53.927	0	0	0	0	0	0	0	0	0	0
18.71	0	0	0	0	0	0	-83.524	0.583	-9.007	-133.51	-6.354	11.253	-69.194	-5.276	-4.165	118.314	0	0	0	0	0	0	0	0	0	0
18.72	0	0	0	0	0	0	-81.218	25.121	14.236	-85.767	-6.354	11.253	-41.72	-5.276	-4.165	130.991	0	0	0	0	0	0	0	0	0	0
18.73	0	0	0	0	0	0	-13.384	15.701	14.672	-12.642	-6.354	11.253	-22.125	-5.276	-4.165	150.052	0	0	0	0	0	0	0	0	0	0
18.74	0	0	0	0	0	0	-38.158	18.967	-2.735	-103.269	-6.354	11.253	-11.5	-5.276	-4.165	61.225	0	0	0	0	0	0	0	0	0	0
18.75	0	0	0	0	0	0	-52.562	-2.616	-3.22	-95.536	-6.354	11.253	-94.532	-5.276	-4.165	17.957	0	0	0	0	0	0	0	0	0	0
18.76	0	0	0	0	0	0	-57.013	23.484	12.099	-58.038	-6.354	11.253	-58.34	-5.276	-4.165	130.363	0	0	0	0	0	0	0	0	0	0
18.77	0	0	0	0	0	0	-21.512	21.737	14.304	-66.121	-6.354	11.253	-91.72	-5.276	-4.165	109.775	0	0	0	0	0	0	0	0	0	0
18.78	0	0	0	0	0	0	-6.331	15.621	19.338	-32.891	-6.354	11.253	-107.061	-5.276	-4.165	65.606	0	0	0	0	0	0	0	0	0	0
18.79	0	0	0	0	0	0	-23.586	17.43	-12.256	-49.319	-6.354	11.253	-10.546	-5.276	-4.165	153.503	0	0	0	0	0	0	0	0	0	0
18.8	0	0	0	0	0	0	-45.91	8.048	-13.688	-135.499	-6.354	11.253	-38.692	-5.276	-4.165	80.384	0	0	0	0	0	0	0	0	0	0
18.81	0	0	0	0	0	0	-74.46	-2.08	20.353	-79.889	-6.354	11.253	-87.075	-5.276	-4.165	107.468	0	0	0	0	0	0	0	0	0	0
18.82	0	0	0	0	0	0	-69.725	18.112	5.214	-138.849	-6.354	11.253	-124.09	-5.276	-4.165	168.985	0	0	0	0	0	0	0	0	0	0
18.83	0	0	0	0	0	0	-88.821	3.666	11.85	-101.271	-6.354	11.253	-85.602	-5.276	-4.165	103.097	0	0	0	0	0	0	0	0	0	0
18.84	0	0	0	0	0	0	-15.32	9.023	4.684	-29.418	-6.354	11.253	-75.129	-5.276	-4.165	9.343	0	0	0	0	0	0	0	0	0	0
18.85	0	0	0	0	0	0	-19.642	-3.509	-14.647	-68.251	-6.354	11.253	-21.36	-5.276	-4.165	127.316	0	0	0	0	0	0	0	0	0	0
18.86	0	0	0	0	0	0	-71.946	29.01	24.289	-51.098	-6.354	11.253	-86.109	-5.276	-4.165	127.752	0	0	0	0	0	0	0	0	0	0
18.87	0	0	0	0	0	0	-22.792	14.206	25.093	-113.388	-6.354	11.253	-104.603	-5.276	-4.165	13.966	0	0	0	0	0	0	0	0	0	0
18.88	0	0	0	0	0	0	-1.587	17.959	14.412	-58.972	-6.354	11.253	-111.708	-5.276	-4.165	49.172	0	0	0	0	0	0	0	0	0	0
18.89	0	0	0	0	0	0	-68.537	29.502	1.292	-46.925	-6.354	11.253	-127.999	-5.276	-4.165	90.475	0	0	0	0	0	0	0	0	0	0
18.9	0	0	0	0	0	0	-44.774	7.467	1.018	-62.608	-6.354	11.253	-130.49	-5.276	-4.165	70.536	0	0	0	0	0	0	0	0	0	0
18.91	0	0	0	0	0	0	-12.935	18.627	-5.486	-111.611	-6.354	11.253	-56.053	-5.276	-4.165	75.334	0	0	0	0	0	0	0	0	0	0
18.92	0	0	0	0	0	0	-66.173	4.113	13.973	-32.569	-6.354	11.253	-86.432	-5.276	-4.165	23.801	0	0	0	0	0	0	0	0	0	0
18.93	0	0	0	0	0	0	-15.466	24.743	-0.92	-81.324	-6.354	11.253	-5.622	-5.276	-4.165	144.618	0	0	0	0	0	0	0	0	0	0
18.94	0	0	0	0	0	0	-78.071	2.624	25.441	-35.385	-6.354	11.253	-124.622	-5.276	-4.165	51.24	0	0	0	0	0	0	0	0	0	0
18.95	0	0	0	0	0	0	-58.787	7.936	29.638	-105.923	-6.354	11.253	-14.618	-5.276	-4.165	61.303	0	0	0	0	0	0	0	0	0	0
18.96	0	0	0	0	0	0	-36.775	9.864	6.64	-22.524	-6.354	11.253	-81.26	-5.276	-4.165	135.082	0	0	0	0	0	0	0	0	0	0
18.97	0	0	0	0	0	0	-16.989	4.685	18.784	-102.555	-6.354	11.253	-8.465	-5.276	-4.165	85.877	0	0	0	0	0	0	0	0	0	0
18.98	0	0	0	0	0	0	-44.553	7.457	9.518	-63.259	-6.354	11.253	-16.003	-5.276	-4.165	119.116	0	0	0	0	0	0	0	0	0	0
18.99	0	0	0	0	0	0	-66.184	8.099	23.001	-115.956	-6.354	11.253	-74.77	-5.276	-4.165	152.992	0	0	0	0	0	0	0	0	0	0
19	0	0	0	0	0	0	-35.781	10.788	-12.201	-10.87	-6.354	11.253	-12.693	-5.276	-4.165	92.048	0	0	0	0	0	0	0	0	0	0
19.01	0	0	0	0	0	0	-41.41	26.325	27.013	-137.617	-6.354	11.253	-43.869	-5.276	-4.165	165.4	0	0	0	0	0	0	0	0	0	0
19.02	0	0	0	0	0	0	-87.889	24.57	-6.741	-39.834	-6.354	11.253	-101.484	-5.276	-4.165	162.94	0	0	0	0	0	0	0	0	0	0
19.03	0	0	0	0	0	0	-24.835	-0.391	11.458	-127.84	-6.354	11.253	-110.986	-5.276	-4.165	131.968	0	0	0	0	0	0	0	0	0	0
19.04	0	0	0	0	0	0	-88.291	-0.68	-0.435	-17.752	-6.354	11.253	-17.476	-5.276	-4.165	2.905	0	0	0	0	0	0	0	0	0	0
19.05	0	0	0	0	0	0	-48.789	27.931	13.333	-15.123	-6.354	11.253	-9.578	-5.276	-4.165	79.16	0	0	0	0	0	0	0	0	0	0
19.06	0	0	0	0	0	0	-8.373	-0.651	-1.721	-121.877	-6.354	11.253	-39.947	-5.276	-4.165	42.133	0	0	0	0	0	0	0	0	0	0
19.07	0	0	0	0	0	0	-2.993	25.423	20.534	-108.306	-6.354	11.253	-54.623	-5.276	-4.165	2.25	0	0	0	0	0	0	0	0	0	0
19.08	0	0	0	0	0	0	-13.118	11.664	19.917	-66.728	-6.354	11.253	-75.202	-5.276	-4.165	54.802	0	0	0	0	0	0	0	0	0	0
19.09	0	0	0	0	0	0	-7.192	11.475	-7.676	-125.284	-6.354	11.253	-57.69	-5.276	-4.165	42.308	0	0	0	0	0	0	0	0	0	0
19.1	0	0	0	0	0	0	-47.102	21.421	5.655	-99.922	-6.354	11.253	-28.601	-5.276	-4.165	112.424	0	0	0	0	0	0	0	0	0	0
19.11	0	0	0	0	0	0	-26.639	16.597	13.786	-82.21	-6.354	11.253	-29.639	-5.276	-4.165	16.493	0	0	0	0	0	0	0	0	0	0
19.12	0	0	0	0	0	0	-64.55	15.732	7.593	-87.734	-6.354	11.253	-101.195	-5.276	-4.165	146.566	0	0	0	0	0	0	0	0	0	0
19.13	0	0	0	0	0	0	-85.41	22.992	17.173	-41.872	-6.354	11.253	-52.851	-5.276	-4.165	78.206	0	0	0	0	0	0	0	0	0	0
19.14	0	0	0	0	0	0	-20.631	12.368	2.029	-36.258	-6.354	11.253	-38.444	-5.276	-4.165	9.888	0	0	0	0	0	0	0	0	0	0
19.15	0	0	0	0	0	0	-74.499	-4.07	9.527	-129.687	-6.354	11.253	-57.388	-5.276	-4.165	137.737	0	0	0	0	0	0	0	0	0	0
19.16	0	0	0	0	0	0	-42.434	2.857	12.274	-17.142	-6.354	11.253	-133.07	-5.276	-4.165	28.545	0	0	0	0	0	0	0	0	0	0
19.17	0	0	0	0	0	0	-7.393	10.451	28.992	-54.205	-6.354	11.253	-130.075	-5.276	-4.165	12.381	0	0	0	0	0	0	0	0	0	0
19.18	0	0	0	0	0	0	-19.511	6.187	-11.566	-89.615	-6.354	11.253	-7.518	-5.276	-4.165	90.921	0	0	0	0	0	0	0	0	0	0
19.19	0	0	0	0	0	0	-74.516	-0.585	-13.667	-107.969	-6.354	11.253	-75.683	-5.276	-4.165	8.201	0	0	0	0	0	0	0	0	0	0
19.2	0	0	0	0	0	0	-4.169	23.675	-7.47	-23.008	-6.354	11.253	-99.136	-5.276	-4.165	141.373	0	0	0	0	0	0	0	0	0	0
19.21	0	0	0	0	0	0	-17.784	29.795	-7.009	-36.489	-6.354	11.253	-17.666	-5.276	-4.165	21.768	0	0	0	0	0	0	0	0	0	0
19.22	0	0	0	0	0	0	-48.062	9.584	-7.6	-106.59	-6.354	11.253	-83.337	-5.276	-4.165	54.057	0	0	0	0	0	0	0	0	0	0
19.23	0	0	0	0	0	0	-64.385	26.585	-6.203	-141.2	-6.354	11.253	-27.498	-5.276	-4.165	77.733	0	0	0	0	0	0	0	0	0	0
19.24	0	0	0	0	0	0	-45.774	29.614	-2.952	-60.224	-6.354	11.253	-44.715	-5.276	-4.165	148.768	0	0	0	0	0	0	0	0	0	0
19.25	0	0	0	0	0	0	-28.023	1.128	-14.728	-123.549	-6.354	11.253	-47.991	-5.276	-4.165	118.29	0	0	0	0	0	0	0	0	0	0
19.26	0	0	0	0	0	0	-52.668	21.442	-11.868	-100.266	-6.354	11.253	-36.776	-5.276	-4.165	140.812	0	0	0	0	0	0	0	0	0	0
19.27	0	0	0	0	0	0	-9.415	21.891	-11.086	-31.421	-6.354	11.253	-40.825	-5.276	-4.165	44.852	0	0	0	0	0	0	0	0	0	0
19.28	0	0	0	0	0	0	-43.94	21.686	-9.483	-107.161	-6.354	11.253	-115.937	-5.276	-4.165	119.412	0	0	0	0	0	0	0	0	0	0
19.29	0	0	0	0	0	0	-32.828	1.472	8.313	-121.494	-6.354	11.253	-57.19	-5.276	-4.165	116.528	0	0	0	0	0	0	0	0	0	0
19.3	0	0	0	0	0	0	-25.44	19.735	29.496	-36.817	-6.354	11.253	-112.052	-5.276	-4.165	111.75	0	0	0	0	0	0	0	0	0	0
19.31	0	0	0	0	0	0	-19.332	6.297	-14.229	-95.147	-6.354	11.253	-133.815	-5.276	-4.165	78.551	0	0	0	0	0	0	0	0	0	0
19.32	0	0	0	0	0	0	-31.316	7.377	24.707	-100.721	-6.354	11.253	-79.156	-5.276	-4.165	25.511	0	0	0	0	0	0	0	0	0	0
19.33	0	0	0	0	0	0	-4.689	27.875	-7.902	-88.419	-6.354	11.253	-90.81	-5.276	-4.165	5.93	0	0	0	0	0	0	0	0	0	0
19.34	0	0	0	0	0	0	-47.693	21.509	6.232	-100.241	-6.354	11.253	-108.021	-5.276	-4.165	74.98	0	0	0	0	0	0	0	0	0	0
19.35	0	0	0	0	0	0	-75.095	7.476	18.78	-83.648	-6.354	11.253	-96.86	-5.276	-4.165	96.102	0	0	0	0	0	0	0	0	0	0
19.36	0	0	0	0	0	0	-35.301	9.165	6.325	-126.55	-6.354	11.253	-39.708	-5.276	-4.165	44.077	0	0	0	0	0	0	0	0	0	0
19.37	0	0	0	0	0	0	-6.075	13.11	-4.505	-67.172	-6.354	11.253	-59.515	-5.276	-4.165	93.645	0	0	0	0	0	0	0	0	0	0
19.38	0	0	0	0	0	0	-52.665	18.636	22.518	-85.256	-6.354	11.253	-7.448	-5.276	-4.165	0.347	0	0	0	0	0	0	0	0	0	0
19.39	0	0	0	0	0	0	-35.873	15.571	18.933	-92.003	-6.354	11.253	-119.529	-5.276	-4.165	31.35	0	0	0	0	0	0	0	0	0	0
19.4	0	0	0	0	0	0	-59.995	25.488	20.169	-37.074	-6.354	11.253	-117.63	-5.276	-4.165	94.855	0	0	0	0	0	0	0	0	0	0
19.41	0	0	0	0	0	0	-11.773	16.082	7.354	-37.002	-6.354	11.253	-128.876	-5.276	-4.165	27.955	0	0	0	0	0	0	0	0	0	0
19.42	0	0	0	0	0	0	-84.046	20.494	17.991	-41.354	-6.354	11.253	-26.505	-5.276	-4.165	101.896	0	0	0	0	0	0	0	0	0	0
19.43	0	0	0	0	0	0	-3.795	28.606	11.753	-136.211	-6.354	11.253	-88.127	-5.276	-4.165	122.621	0	0	0	0	0	0	0	0	0	0
19.44	0	0	0	0	0	0	-88.776	14.688	9.405	-38.73	-6.354	11.253	-38.134	-5.276	-4.165	53.398	0	0	0	0	0	0	0	0	0	0
19.45	0	0	0	0	0	0	-29.015	23.733	23.096	-76.203	-6.354	11.253	-18.548	-5.276	-4.165	10.552	0	0	0	0	0	0	0	0	0	0
19.46	0	0	0	0	0	0	-5.31	-0.03	13.835	-12.999	-6.354	11.253	-29.225	-5.276	-4.165	5.644	0	0	0	0	0	0	0	0	0	0
19.47	0	0	0	0	0	0	-25.6	0.793	12.33	-20.358	-6.354	11.253	-33.809	-5.276	-4.165	77.296	0	0	0	0	0	0	0	0	0	0
19.48	0	0	0	0	0	0	-82.698	22.56	2.504	-92.822	-6.354	11.253	-70.471	-5.276	-4.165	1.614	0	0	0	0	0	0	0	0	0	0
19.49	0	0	0	0	0	0	-34.485	17.621	-5.25	-33.5	-6.354	11.253	-79.295	-5.276	-4.165	14.007	0	0	0	0	0	0	0	0	0	0
19.5	0	0	0	0	0	0	-40.561	15.527	-6.822	-123.504	-6.354	11.253	-114.705	-5.276	-4.165	48.22	0	0	0	0	0	0	0	0	0	0
19.51	0	0	0	0	0	0	-7.52	12.034	29.215	-88.411	-6.354	11.253	-40.459	-5.276	-4.165	171.579	0	0	0	0	0	0	0	0	0	0
19.52	0	0	0	0	0	0	-14.254	24.709	12.689	-111.206	-6.354	11.253	-80.227	-5.276	-4.165	5.21	0	0	0	0	0	0	0	0	0	0
19.53	0	0	0	0	0	0	-30.121	4.451	29.056	-87.433	-6.354	11.253	-18.755	-5.276	-4.165	73.348	0	0	0	0	0	0	0	0	0	0
19.54	0	0	0	0	0	0	-29.448	-2.572	-12.494	-38.651	-6.354	11.253	-31.41	-5.276	-4.165	52.271	0	0	0	0	0	0	0	0	0	0
19.55	0	0	0	0	0	0	-24.293	16.748	-6.937	-84.044	-6.354	11.253	-96.056	-5.276	-4.165	120.23	0	0	0	0	0	0	0	0	0	0
19.56	0	0	0	0	0	0	-80.28	8.605	26.759	-106.828	-6.354	11.253	-37.334	-5.276	-4.165	103.399	0	0	0	0	0	0	0	0	0	0
19.57	0	0	0	0	0	0	-32.481	21.638	7.797	-11.379	-6.354	11.253	-108.842	-5.276	-4.165	11.725	0	0	0	0	0	0	0	0	0	0
19.58	0	0	0	0	0	0	-65.226	22.613	-14.519	-30.515	-6.354	11.253	-116.65	-5.276	-4.165	11.303	0	0	0	0	0	0	0	0	0	0
19.59	0	0	0	0	0	0	-45.802	23.934	24.289	-10.304	-6.354	11.253	-44.797	-5.276	-4.165	167.984	0	0	0	0	0	0	0	0	0	0
19.6	0	0	0	0	0	0	-10.769	29.712	16.657	-113.116	-6.354	11.253	-48.231	-5.276	-4.165	125.178	0	0	0	0	0	0	0	0	0	0
19.61	0	0	0	0	0	0	-32.561	0.257	15.92	-110.626	-6.354	11.253	-65.668	-5.276	-4.165	157.047	0	0	0	0	0	0	0	0	0	0
19.62	0	0	0	0	0	0	-5.927	8.139	17.852	-26.472	-6.354	11.253	-35.592	-5.276	-4.165	121.935	0	0	0	0	0	0	0	0	0	0
19.63	0	0	0	0	0	0	-44.311	20.115	19.294	-92.307	-6.354	11.253	-3.916	-5.276	-4.165	174.074	0	0	0	0	0	0	0	0	0	0
19.64	0	0	0	0	0	0	-29.83	3.878	18.892	-99.301	-6.354	11.253	-71.564	-5.276	-4.165	40.107	0	0	0	0	0	0	0	0	0	0
19.65	0	0	0	0	0	0	-23.621	16.35	-12.541	-123.032	-6.354	11.253	-16.511	-5.276	-4.165	91.501	0	0	0	0	0	0	0	0	0	0
19.66	0	0	0	0	0	0	-30.156	23.336	9.741	-118.69	-6.354	11.253	-94.925	-5.276	-4.165	121.19	0	0	0	0	0	0	0	0	0	0
19.67	0	0	0	0	0	0	-34.406	4.951	19.987	-114.904	-6.354	11.253	-99.594	-5.276	-4.165	74.397	0	0	0	0	0	0	0	0	0	0
19.68	0	0	0	0	0	0	-28.341	9.878	16.565	-72.916	-6.354	11.253	-59.744	-5.276	-4.165	11.355	0	0	0	0	0	0	0	0	0	0
19.69	0	0	0	0	0	0	-70.743	1.976	21.765	-36.265	-6.354	11.253	-110.25	-5.276	-4.165	54.403	0	0	0	0	0	0	0	0	0	0
19.7	0	0	0	0	0	0	-12.479	8.177	-6.037	-20.581	-6.354	11.253	-113.898	-5.276	-4.165	27.219	0	0	0	0	0	0	0	0	0	0
19.71	0	0	0	0	0	0	-23.644	11.732	-6.415	-74.03	-6.354	11.253	-123.044	-5.276	-4.165	156.154	0	0	0	0	0	0	0	0	0	0
19.72	0	0	0	0	0	0	-56.608	-0.365	1.542	-64.275	-6.354	11.253	-98.153	-5.276	-4.165	98.334	0	0	0	0	0	0	0	0	0	0
19.73	0	0	0	0	0	0	-19.423	14.579	8.871	-52.867	-6.354	11.253	-109.521	-5.276	-4.165	86.254	0	0	0	0	0	0	0	0	0	0
19.74	0	0	0	0	0	0	-51.282	10.848	22.608	-29.977	-6.354	11.253	-124.384	-5.276	-4.165	40.689	0	0	0	0	0	0	0	0	0	0
19.75	0	0	0	0	0	0	-24.941	19.258	14.112	-12.707	-6.354	11.253	-72.352	-5.276	-4.165	77.959	0	0	0	0	0	0	0	0	0	0
19.76	0	0	0	0	0	0	-81.386	29.607	28.687	-86.157	-6.354	11.253	-23.388	-5.276	-4.165	36.774	0	0	0	0	0	0	0	0	0	0
19.77	0	0	0	0	0	0	-82.994	20.285	7.265	-85.001	-6.354	11.253	-36.473	-5.276	-4.165	123.4	0	0	0	0	0	0	0	0	0	0
19.78	0	0	0	0	0	0	-18.626	21.243	1.939	-54.048	-6.354	11.253	-19.876	-5.276	-4.165	149.734	0	0	0	0	0	0	0	0	0	0
19.79	0	0	0	0	0	0	-9.787	-2.701	3.126	-85.408	-6.354	11.253	-38.246	-5.276	-4.165	8.764	0	0	0	0	0	0	0	0	0	0
19.8	0	0	0	0	0	0	-48.312	7.146	5.003	-61.549	-6.354	11.253	-5.202	-5.276	-4.165	158.158	0	0	0	0	0	0	0	0	0	0
19.81	0	0	0	0	0	0	-69.905	5.763	14.567	-28.989	-6.354	11.253	-58.453	-5.276	-4.165	123.173	0	0	0	0	0	0	0	0	0	0
19.82	0	0	0	0	0	0	-79.977	19.885	-11.313	-127.354	-6.354	11.253	-93.13	-5.276	-4.165	70.25	0	0	0	0	0	0	0	0	0	0
19.83	0	0	0	0	0	0	-9.878	23.002	15.491	-131.421	-6.354	11.253	-127.77	-5.276	-4.165	0.368	0	0	0	0	0	0	0	0	0	0
19.84	0	0	0	0	0	0	-50.791	4.725	-7.866	-47.559	-6.354	11.253	-15.837	-5.276	-4.165	147.653	0	0	0	0	0	0	0	0	0	0
19.85	0	0	0	0	0	0	-66.037	-4.517	24.364	-93.327	-6.354	11.253	-78.989	-5.276	-4.165	11.773	0	0	0	0	0	0	0	0	0	0
19.86	0	0	0	0	0	0	-85.52	5.419	22.707	-121.053	-6.354	11.253	-91.99	-5.276	-4.165	154.115	0	0	0	0	0	0	0	0	0	0
19.87	0	0	0	0	0	0	-84.765	2.146	2.386	-56.128	-6.354	11.253	-110.346	-5.276	-4.165	125.684	0	0	0	0	0	0	0	0	0	0
19.88	0	0	0	0	0	0	-18.689	17.853	-1.724	-32.231	-6.354	11.253	-127.064	-5.276	-4.165	156.444	0	0	0	0	0	0	0	0	0	0
19.89	0	0	0	0	0	0	-25.659	17.639	29.661	-137.897	-6.354	11.253	-64.091	-5.276	-4.165	54.215	0	0	0	0	0	0	0	0	0	0
19.9	0	0	0	0	0	0	-35.146	20.151	-6.88	-23.324	-6.354	11.253	-26.299	-5.276	-4.165	39.371	0	0	0	0	0	0	0	0	0	0
19.91	0	0	0	0	0	0	-53.785	7.635	12.491	-34.466	-6.354	11.253	-112.903	-5.276	-4.165	15.466	0	0	0	0	0	0	0	0	0	0
[truncated: 3,009 more rows]
