# Supplementary material for: Computational modelling of muscle fibre operating ranges in the hindlimb of a small ground bird (Eudromia elegans), with implications for modelling locomotion in extinct species
Source: PLoS Comput Biol. 2021 Apr 1;17(4):e1008843. doi: 10.1371/journal.pcbi.1008843 (PMC8016346; doi:10.1371/journal.pcbi.1008843)
Supplement: S1 Code. MATLAB code used for (a) processing raw forceplate data, (b) performing the tracking simulations, (c) performing the inverse simulation, and (d) performing the static simulations — (ZIP) [file pcbi.1008843.s007.zip › Static Simulation/MuscleAnalysis/ResultsMA_tinamou/tinamou_MuscleAnalysis_Length.sto]

Length
version=1
nRows=5000
nColumns=73
inDegrees=no

This analysis gathers basic information about muscles during a simulation (e.g., forces, tendon lenghts, moment arms, etc).
Units are S.I. units (second, meters, Newtons, ...)
Angles are in degrees.

endheader
time	L_IC	L_ILPR	L_ILPOa	L_ILPOp	L_AMB	L_FMTL	L_FMTI	L_FMTM	L_ILFB	L_FCLP	L_FCLA	L_FCM	L_IFE	L_ITCr	L_ITM	L_ITCaa	L_ITCap	L_ISF	L_OM	L_OL	L_CFP	L_PIFML	L_GL	L_GI	L_GM	L_FL	L_TCf	L_TCt	L_EDL	L_FDL	L_FHL	L_FP2	L_FPP2	L_FP3	L_FPP3	L_FP4	R_IC	R_ILPR	R_ILPOa	R_ILPOp	R_AMB	R_FMTL	R_FMTI	R_FMTM	R_ILFB	R_FCLP	R_FCLA	R_FCM	R_IFE	R_ITCr	R_ITM	R_ITCaa	R_ITCap	R_ISF	R_OM	R_OL	R_CFP	R_PIFML	R_GL	R_GI	R_GM	R_FL	R_TCf	R_TCt	R_EDL	R_FDL	R_FHL	R_FP2	R_FPP2	R_FP3	R_FPP3	R_FP4
      0.01000000	      0.06649035	      0.06901772	      0.07005920	      0.07585002	      0.04797226	      0.03916716	      0.04292608	      0.03617074	      0.06918248	      0.08308060	      0.06946534	      0.05847142	      0.01586421	      0.02788306	      0.01627270	      0.03205145	      0.02273213	      0.03061411	      0.03516492	      0.01184527	      0.03455828	      0.03366092	      0.08172689	      0.08673891	      0.07742319	      0.14269602	      0.08341767	      0.07900108	      0.12615351	      0.12511185	      0.15415821	      0.13802880	      0.14311390	      0.14903002	      0.15268970	      0.13566829	      0.07431115	      0.07233010	      0.07057429	      0.06905495	      0.04490689	      0.04061869	      0.03633033	      0.02931772	      0.07868166	      0.07537269	      0.05421132	      0.04966838	      0.01812799	      0.02982308	      0.01425103	      0.02876181	      0.01944830	      0.02873997	      0.03496526	      0.01155111	      0.02842987	      0.02099925	      0.08771709	      0.09191311	      0.07721916	      0.14243078	      0.08595901	      0.07909563	      0.12633187	      0.12501898	      0.16024437	      0.14405023	      0.14899516	      0.15554901	      0.15577511	      0.13887953
      0.02000000	      0.07361175	      0.07227735	      0.06764847	      0.06994079	      0.04637513	      0.03917154	      0.04001733	      0.03321735	      0.07346643	      0.07906903	      0.06004035	      0.05286642	      0.01589801	      0.02905421	      0.01506252	      0.02929561	      0.02013636	      0.03008044	      0.03622341	      0.01268183	      0.03042892	      0.02629310	      0.08746848	      0.09308302	      0.08017563	      0.14384533	      0.08154684	      0.07746955	      0.12628938	      0.12631310	      0.15775728	      0.14198923	      0.14697976	      0.15287450	      0.15527727	      0.13812335	      0.07431115	      0.07233010	      0.07057429	      0.06905495	      0.04490689	      0.04061869	      0.03633033	      0.02931772	      0.07868166	      0.07537269	      0.05421132	      0.04966838	      0.01812799	      0.02982308	      0.01425103	      0.02876181	      0.01944830	      0.02873997	      0.03496526	      0.01155111	      0.02842987	      0.02099925	      0.08771709	      0.09191311	      0.07721916	      0.14243078	      0.08595901	      0.07909563	      0.12633187	      0.12501898	      0.16024437	      0.14405023	      0.14899516	      0.15554901	      0.15577511	      0.13887953
      0.03000000	      0.08119242	      0.07933148	      0.06846458	      0.06800860	      0.05108227	      0.03916714	      0.04290841	      0.03615266	      0.06773252	      0.07129069	      0.05763620	      0.04700876	      0.01604908	      0.03247323	      0.01752007	      0.03303005	      0.02350186	      0.02577385	      0.03339933	      0.01139441	      0.02848905	      0.02384592	      0.08400425	      0.08902029	      0.07967619	      0.13386631	      0.08213901	      0.07773381	      0.13493214	      0.11761895	      0.14598644	      0.13162532	      0.13668509	      0.14089969	      0.14523770	      0.13060599	      0.07431115	      0.07233010	      0.07057429	      0.06905495	      0.04490689	      0.04061869	      0.03633033	      0.02931772	      0.07868166	      0.07537269	      0.05421132	      0.04966838	      0.01812799	      0.02982308	      0.01425103	      0.02876181	      0.01944830	      0.02873997	      0.03496526	      0.01155111	      0.02842987	      0.02099925	      0.08771709	      0.09191311	      0.07721916	      0.14243078	      0.08595901	      0.07909563	      0.12633187	      0.12501898	      0.16024437	      0.14405023	      0.14899516	      0.15554901	      0.15577511	      0.13887953
      0.04000000	      0.05074037	      0.05878333	      0.07420412	      0.08287686	      0.04790823	      0.03916840	      0.04103135	      0.03423240	      0.08043612	      0.09618933	      0.07874164	      0.07335318	      0.01817037	      0.02561606	      0.01632922	      0.03392814	      0.02487568	      0.03278425	      0.03497364	      0.01112727	      0.03901866	      0.04100787	      0.08781357	      0.09343830	      0.08149900	      0.13847483	      0.08058275	      0.07675357	      0.13212913	      0.12105548	      0.15175478	      0.13677230	      0.14179291	      0.14690200	      0.14984431	      0.13460941	      0.07431115	      0.07233010	      0.07057429	      0.06905495	      0.04490689	      0.04061869	      0.03633033	      0.02931772	      0.07868166	      0.07537269	      0.05421132	      0.04966838	      0.01812799	      0.02982308	      0.01425103	      0.02876181	      0.01944830	      0.02873997	      0.03496526	      0.01155111	      0.02842987	      0.02099925	      0.08771709	      0.09191311	      0.07721916	      0.14243078	      0.08595901	      0.07909563	      0.12633187	      0.12501898	      0.16024437	      0.14405023	      0.14899516	      0.15554901	      0.15577511	      0.13887953
      0.05000000	      0.06130690	      0.06589171	      0.07119061	      0.07908055	      0.05290401	      0.03917962	      0.04594468	      0.03927525	      0.06172663	      0.08300566	      0.07671698	      0.06072754	      0.01543257	      0.02745586	      0.01649814	      0.03355287	      0.02366723	      0.03274908	      0.03596221	      0.01246459	      0.03817633	      0.04052308	      0.08219496	      0.08387449	      0.08021352	      0.14428903	      0.08447350	      0.07744974	      0.12572823	      0.12675716	      0.15382395	      0.13780671	      0.14335280	      0.14768608	      0.15377195	      0.13863469	      0.07431115	      0.07233010	      0.07057429	      0.06905495	      0.04490689	      0.04061869	      0.03633033	      0.02931772	      0.07868166	      0.07537269	      0.05421132	      0.04966838	      0.01812799	      0.02982308	      0.01425103	      0.02876181	      0.01944830	      0.02873997	      0.03496526	      0.01155111	      0.02842987	      0.02099925	      0.08771709	      0.09191311	      0.07721916	      0.14243078	      0.08595901	      0.07909563	      0.12633187	      0.12501898	      0.16024437	      0.14405023	      0.14899516	      0.15554901	      0.15577511	      0.13887953
      0.06000000	      0.06892073	      0.07460333	      0.07374247	      0.07755547	      0.05453880	      0.03919691	      0.04823399	      0.04162284	      0.05330806	      0.07225382	      0.07136765	      0.04743365	      0.01953892	      0.02266477	      0.01338098	      0.02958470	      0.02145008	      0.03275510	      0.03552854	      0.01103835	      0.03673132	      0.03464691	      0.09222364	      0.08961758	      0.09047336	      0.14311874	      0.07965916	      0.07064679	      0.13246746	      0.12559344	      0.15218892	      0.13751750	      0.14370414	      0.14526489	      0.15363154	      0.14191445	      0.07431115	      0.07233010	      0.07057429	      0.06905495	      0.04490689	      0.04061869	      0.03633033	      0.02931772	      0.07868166	      0.07537269	      0.05421132	      0.04966838	      0.01812799	      0.02982308	      0.01425103	      0.02876181	      0.01944830	      0.02873997	      0.03496526	      0.01155111	      0.02842987	      0.02099925	      0.08771709	      0.09191311	      0.07721916	      0.14243078	      0.08595901	      0.07909563	      0.12633187	      0.12501898	      0.16024437	      0.14405023	      0.14899516	      0.15554901	      0.15577511	      0.13887953
      0.07000000	      0.06436143	      0.06659951	      0.07056267	      0.07581213	      0.04363121	      0.03917605	      0.03895859	      0.03219926	      0.07945528	      0.08954412	      0.06919546	      0.06511922	      0.01613129	      0.02985523	      0.01778271	      0.03407687	      0.02460830	      0.02840198	      0.03334868	      0.01075720	      0.03354933	      0.03279423	      0.09549667	      0.10126309	      0.08739994	      0.13990269	      0.07715685	      0.07255360	      0.13283925	      0.12330107	      0.15540311	      0.14103126	      0.14584980	      0.15060566	      0.15299546	      0.13781511	      0.07431115	      0.07233010	      0.07057429	      0.06905495	      0.04490689	      0.04061869	      0.03633033	      0.02931772	      0.07868166	      0.07537269	      0.05421132	      0.04966838	      0.01812799	      0.02982308	      0.01425103	      0.02876181	      0.01944830	      0.02873997	      0.03496526	      0.01155111	      0.02842987	      0.02099925	      0.08771709	      0.09191311	      0.07721916	      0.14243078	      0.08595901	      0.07909563	      0.12633187	      0.12501898	      0.16024437	      0.14405023	      0.14899516	      0.15554901	      0.15577511	      0.13887953
      0.08000000	      0.06604450	      0.06763238	      0.07082739	      0.07437504	      0.04375105	      0.03918054	      0.03807663	      0.03139218	      0.07898296	      0.08540102	      0.06420064	      0.05941998	      0.01791069	      0.02581097	      0.01361988	      0.02835214	      0.01975943	      0.03140934	      0.03604483	      0.01193113	      0.03305713	      0.02912960	      0.09745320	      0.10334299	      0.08865744	      0.14174856	      0.07668303	      0.07152666	      0.13221185	      0.12432340	      0.15815618	      0.14349757	      0.14812067	      0.15338702	      0.15484231	      0.13981993	      0.07431115	      0.07233010	      0.07057429	      0.06905495	      0.04490689	      0.04061869	      0.03633033	      0.02931772	      0.07868166	      0.07537269	      0.05421132	      0.04966838	      0.01812799	      0.02982308	      0.01425103	      0.02876181	      0.01944830	      0.02873997	      0.03496526	      0.01155111	      0.02842987	      0.02099925	      0.08771709	      0.09191311	      0.07721916	      0.14243078	      0.08595901	      0.07909563	      0.12633187	      0.12501898	      0.16024437	      0.14405023	      0.14899516	      0.15554901	      0.15577511	      0.13887953
      0.09000000	      0.05061747	      0.05983774	      0.07525634	      0.08241223	      0.04497868	      0.03917631	      0.03890373	      0.03214785	      0.08390424	      0.09535043	      0.07494199	      0.07130341	      0.01984419	      0.02228759	      0.01395124	      0.03089156	      0.02272132	      0.03324704	      0.03536365	      0.01086212	      0.03821071	      0.03750781	      0.08900794	      0.09469034	      0.08078120	      0.14473110	      0.08178719	      0.07715186	      0.12552266	      0.12720218	      0.15983759	      0.14388658	      0.14871793	      0.15497399	      0.15669884	      0.13938317	      0.07431115	      0.07233010	      0.07057429	      0.06905495	      0.04490689	      0.04061869	      0.03633033	      0.02931772	      0.07868166	      0.07537269	      0.05421132	      0.04966838	      0.01812799	      0.02982308	      0.01425103	      0.02876181	      0.01944830	      0.02873997	      0.03496526	      0.01155111	      0.02842987	      0.02099925	      0.08771709	      0.09191311	      0.07721916	      0.14243078	      0.08595901	      0.07909563	      0.12633187	      0.12501898	      0.16024437	      0.14405023	      0.14899516	      0.15554901	      0.15577511	      0.13887953
      0.10000000	      0.06827439	      0.07067571	      0.07068260	      0.07543314	      0.04859744	      0.03916791	      0.04336250	      0.03661792	      0.06722012	      0.08016232	      0.06753311	      0.05466278	      0.01708782	      0.02577008	      0.01437663	      0.02956581	      0.02074358	      0.03174574	      0.03611808	      0.01216826	      0.03438631	      0.03206011	      0.08697850	      0.09172165	      0.08313227	      0.14466861	      0.08047400	      0.07575136	      0.12715910	      0.12712804	      0.15585533	      0.14049721	      0.14561321	      0.15062617	      0.15457486	      0.13879313	      0.07431115	      0.07233010	      0.07057429	      0.06905495	      0.04490689	      0.04061869	      0.03633033	      0.02931772	      0.07868166	      0.07537269	      0.05421132	      0.04966838	      0.01812799	      0.02982308	      0.01425103	      0.02876181	      0.01944830	      0.02873997	      0.03496526	      0.01155111	      0.02842987	      0.02099925	      0.08771709	      0.09191311	      0.07721916	      0.14243078	      0.08595901	      0.07909563	      0.12633187	      0.12501898	      0.16024437	      0.14405023	      0.14899516	      0.15554901	      0.15577511	      0.13887953
      0.11000000	      0.04534053	      0.05682165	      0.07529953	      0.08388880	      0.04639909	      0.03917347	      0.03953397	      0.03274674	      0.08419120	      0.09834126	      0.07866835	      0.07514525	      0.01914569	      0.02342530	      0.01496019	      0.03252945	      0.02391739	      0.03386642	      0.03574913	      0.01137769	      0.03953048	      0.04075325	      0.09307407	      0.09875123	      0.08541263	      0.13885126	      0.07842906	      0.07413666	      0.13283159	      0.12161831	      0.15375914	      0.13918622	      0.14409170	      0.14891931	      0.15151584	      0.13638227	      0.07431115	      0.07233010	      0.07057429	      0.06905495	      0.04490689	      0.04061869	      0.03633033	      0.02931772	      0.07868166	      0.07537269	      0.05421132	      0.04966838	      0.01812799	      0.02982308	      0.01425103	      0.02876181	      0.01944830	      0.02873997	      0.03496526	      0.01155111	      0.02842987	      0.02099925	      0.08771709	      0.09191311	      0.07721916	      0.14243078	      0.08595901	      0.07909563	      0.12633187	      0.12501898	      0.16024437	      0.14405023	      0.14899516	      0.15554901	      0.15577511	      0.13887953
      0.12000000	      0.07635197	      0.07827881	      0.07115003	      0.07336204	      0.05396285	      0.03919404	      0.04787919	      0.04126074	      0.05102266	      0.06764051	      0.06601702	      0.04179241	      0.01820882	      0.02520205	      0.01374955	      0.02886798	      0.02037041	      0.03154377	      0.03575451	      0.01162116	      0.03396737	      0.03049469	      0.08590148	      0.08391563	      0.08412550	      0.14292568	      0.08380788	      0.07507800	      0.12945577	      0.12537370	      0.15184918	      0.13673537	      0.14282653	      0.14497798	      0.15274312	      0.14030857	      0.07431115	      0.07233010	      0.07057429	      0.06905495	      0.04490689	      0.04061869	      0.03633033	      0.02931772	      0.07868166	      0.07537269	      0.05421132	      0.04966838	      0.01812799	      0.02982308	      0.01425103	      0.02876181	      0.01944830	      0.02873997	      0.03496526	      0.01155111	      0.02842987	      0.02099925	      0.08771709	      0.09191311	      0.07721916	      0.14243078	      0.08595901	      0.07909563	      0.12633187	      0.12501898	      0.16024437	      0.14405023	      0.14899516	      0.15554901	      0.15577511	      0.13887953
      0.13000000	      0.06726914	      0.06904394	      0.06968861	      0.07601564	      0.04931013	      0.03916904	      0.04379779	      0.03706496	      0.06675706	      0.08346049	      0.07184388	      0.05962948	      0.01509663	      0.02956458	      0.01759921	      0.03395470	      0.02413513	      0.02992423	      0.03441307	      0.01156924	      0.03498878	      0.03572325	      0.09251955	      0.09702664	      0.08919202	      0.14795372	      0.07619315	      0.07112589	      0.12774568	      0.13021445	      0.15860718	      0.14353746	      0.14869543	      0.15329997	      0.15755990	      0.14241554	      0.07431115	      0.07233010	      0.07057429	      0.06905495	      0.04490689	      0.04061869	      0.03633033	      0.02931772	      0.07868166	      0.07537269	      0.05421132	      0.04966838	      0.01812799	      0.02982308	      0.01425103	      0.02876181	      0.01944830	      0.02873997	      0.03496526	      0.01155111	      0.02842987	      0.02099925	      0.08771709	      0.09191311	      0.07721916	      0.14243078	      0.08595901	      0.07909563	      0.12633187	      0.12501898	      0.16024437	      0.14405023	      0.14899516	      0.15554901	      0.15577511	      0.13887953
      0.14000000	      0.06430584	      0.06922824	      0.07239212	      0.07865119	      0.05214817	      0.03918127	      0.04619026	      0.03952806	      0.06062135	      0.08104252	      0.07537703	      0.05721412	      0.01739401	      0.02719363	      0.01702197	      0.03408221	      0.02484982	      0.03095561	      0.03402827	      0.01073513	      0.03703174	      0.03809233	      0.08669150	      0.08800450	      0.08484280	      0.14090661	      0.08181444	      0.07456267	      0.13126837	      0.12345324	      0.15060287	      0.13553518	      0.14111517	      0.14438995	      0.15083239	      0.13788890	      0.07431115	      0.07233010	      0.07057429	      0.06905495	      0.04490689	      0.04061869	      0.03633033	      0.02931772	      0.07868166	      0.07537269	      0.05421132	      0.04966838	      0.01812799	      0.02982308	      0.01425103	      0.02876181	      0.01944830	      0.02873997	      0.03496526	      0.01155111	      0.02842987	      0.02099925	      0.08771709	      0.09191311	      0.07721916	      0.14243078	      0.08595901	      0.07909563	      0.12633187	      0.12501898	      0.16024437	      0.14405023	      0.14899516	      0.15554901	      0.15577511	      0.13887953
      0.15000000	      0.06661556	      0.06919985	      0.07281647	      0.07672754	      0.04716556	      0.03916807	      0.04117693	      0.03438102	      0.07457700	      0.08401114	      0.06681921	      0.05773669	      0.01926623	      0.02320816	      0.01208948	      0.02714932	      0.01898468	      0.03278203	      0.03644344	      0.01176436	      0.03471854	      0.03102955	      0.08983450	      0.09546763	      0.08369123	      0.14384025	      0.07920086	      0.07537825	      0.12837880	      0.12629090	      0.15667103	      0.14158775	      0.14663526	      0.15183030	      0.15470312	      0.13871537	      0.07431115	      0.07233010	      0.07057429	      0.06905495	      0.04490689	      0.04061869	      0.03633033	      0.02931772	      0.07868166	      0.07537269	      0.05421132	      0.04966838	      0.01812799	      0.02982308	      0.01425103	      0.02876181	      0.01944830	      0.02873997	      0.03496526	      0.01155111	      0.02842987	      0.02099925	      0.08771709	      0.09191311	      0.07721916	      0.14243078	      0.08595901	      0.07909563	      0.12633187	      0.12501898	      0.16024437	      0.14405023	      0.14899516	      0.15554901	      0.15577511	      0.13887953
      0.16000000	      0.05731642	      0.06188446	      0.07105595	      0.07956534	      0.04774212	      0.03916717	      0.04169330	      0.03491348	      0.07562047	      0.09140568	      0.07519072	      0.06887064	      0.01540501	      0.02748883	      0.01645704	      0.03318651	      0.02340518	      0.03226456	      0.03577541	      0.01233173	      0.03739468	      0.03908881	      0.08284989	      0.08836870	      0.07723281	      0.13227465	      0.08298459	      0.07911387	      0.13572193	      0.11561813	      0.14523280	      0.13083853	      0.13586237	      0.14037951	      0.14402399	      0.12905290	      0.07431115	      0.07233010	      0.07057429	      0.06905495	      0.04490689	      0.04061869	      0.03633033	      0.02931772	      0.07868166	      0.07537269	      0.05421132	      0.04966838	      0.01812799	      0.02982308	      0.01425103	      0.02876181	      0.01944830	      0.02873997	      0.03496526	      0.01155111	      0.02842987	      0.02099925	      0.08771709	      0.09191311	      0.07721916	      0.14243078	      0.08595901	      0.07909563	      0.12633187	      0.12501898	      0.16024437	      0.14405023	      0.14899516	      0.15554901	      0.15577511	      0.13887953
      0.17000000	      0.08726680	      0.08425902	      0.06934509	      0.06737699	      0.05655705	      0.03919565	      0.04807833	      0.04146408	      0.04697670	      0.06021894	      0.05901652	      0.03241185	      0.01859892	      0.02664014	      0.01195859	      0.02569730	      0.01687716	      0.03172882	      0.03698229	      0.01248416	      0.03050334	      0.02517052	      0.08786491	      0.08549060	      0.08607133	      0.13864667	      0.08251690	      0.07362706	      0.13319649	      0.12254633	      0.14803353	      0.13369471	      0.13983809	      0.14115038	      0.14977892	      0.13792518	      0.07431115	      0.07233010	      0.07057429	      0.06905495	      0.04490689	      0.04061869	      0.03633033	      0.02931772	      0.07868166	      0.07537269	      0.05421132	      0.04966838	      0.01812799	      0.02982308	      0.01425103	      0.02876181	      0.01944830	      0.02873997	      0.03496526	      0.01155111	      0.02842987	      0.02099925	      0.08771709	      0.09191311	      0.07721916	      0.14243078	      0.08595901	      0.07909563	      0.12633187	      0.12501898	      0.16024437	      0.14405023	      0.14899516	      0.15554901	      0.15577511	      0.13887953
      0.18000000	      0.06889795	      0.07253552	      0.07393276	      0.07750336	      0.05149931	      0.03917361	      0.04491774	      0.03821819	      0.06382730	      0.07771443	      0.06882286	      0.05154027	      0.02004260	      0.02199755	      0.01184801	      0.02746571	      0.01954502	      0.03317359	      0.03616951	      0.01131685	      0.03586776	      0.03251759	      0.08664777	      0.08985959	      0.08413979	      0.14678661	      0.08113056	      0.07506797	      0.12520142	      0.12923039	      0.15687819	      0.14108427	      0.14640914	      0.15115361	      0.15631688	      0.14076999	      0.07431115	      0.07233010	      0.07057429	      0.06905495	      0.04490689	      0.04061869	      0.03633033	      0.02931772	      0.07868166	      0.07537269	      0.05421132	      0.04966838	      0.01812799	      0.02982308	      0.01425103	      0.02876181	      0.01944830	      0.02873997	      0.03496526	      0.01155111	      0.02842987	      0.02099925	      0.08771709	      0.09191311	      0.07721916	      0.14243078	      0.08595901	      0.07909563	      0.12633187	      0.12501898	      0.16024437	      0.14405023	      0.14899516	      0.15554901	      0.15577511	      0.13887953
      0.19000000	      0.06723812	      0.06866013	      0.07240744	      0.07895667	      0.05295178	      0.03917831	      0.04574131	      0.03906580	      0.06310401	      0.08515265	      0.07834650	      0.06223294	      0.01705502	      0.02984030	      0.01880174	      0.03665018	      0.02678370	      0.02977009	      0.03687863	      0.00992027	      0.03723857	      0.04055859	      0.08691748	      0.08897039	      0.08489502	      0.14644237	      0.08135794	      0.07452423	      0.12617867	      0.12886972	      0.15603922	      0.14052983	      0.14602733	      0.15000283	      0.15590612	      0.14127513	      0.07431115	      0.07233010	      0.07057429	      0.06905495	      0.04490689	      0.04061869	      0.03633033	      0.02931772	      0.07868166	      0.07537269	      0.05421132	      0.04966838	      0.01812799	      0.02982308	      0.01425103	      0.02876181	      0.01944830	      0.02873997	      0.03496526	      0.01155111	      0.02842987	      0.02099925	      0.08771709	      0.09191311	      0.07721916	      0.14243078	      0.08595901	      0.07909563	      0.12633187	      0.12501898	      0.16024437	      0.14405023	      0.14899516	      0.15554901	      0.15577511	      0.13887953
      0.20000000	      0.08552469	      0.08352406	      0.06685050	      0.06710177	      0.05491816	      0.03919802	      0.04837067	      0.04176210	      0.04729490	      0.06198682	      0.06136799	      0.03650820	      0.01448487	      0.03200182	      0.01771892	      0.03293639	      0.02329257	      0.02734303	      0.03443794	      0.01195939	      0.02973379	      0.02663449	      0.08899131	      0.08601848	      0.08712675	      0.14841131	      0.08189614	      0.07277805	      0.12546006	      0.13076853	      0.15713811	      0.14160023	      0.14785690	      0.15012859	      0.15822072	      0.14491338	      0.07431115	      0.07233010	      0.07057429	      0.06905495	      0.04490689	      0.04061869	      0.03633033	      0.02931772	      0.07868166	      0.07537269	      0.05421132	      0.04966838	      0.01812799	      0.02982308	      0.01425103	      0.02876181	      0.01944830	      0.02873997	      0.03496526	      0.01155111	      0.02842987	      0.02099925	      0.08771709	      0.09191311	      0.07721916	      0.14243078	      0.08595901	      0.07909563	      0.12633187	      0.12501898	      0.16024437	      0.14405023	      0.14899516	      0.15554901	      0.15577511	      0.13887953
      0.21000000	      0.04781030	      0.05849816	      0.07563844	      0.08368038	      0.04713241	      0.03917068	      0.04025852	      0.03345550	      0.08296706	      0.09881232	      0.08012922	      0.07382713	      0.01993396	      0.02377458	      0.01552370	      0.03320920	      0.02473141	      0.03292178	      0.03455329	      0.01037566	      0.03916831	      0.04030014	      0.09214962	      0.09782474	      0.08512676	      0.14373272	      0.07834241	      0.07435217	      0.12916915	      0.12615795	      0.15740727	      0.14238684	      0.14738783	      0.15254977	      0.15508843	      0.13932294	      0.07431115	      0.07233010	      0.07057429	      0.06905495	      0.04490689	      0.04061869	      0.03633033	      0.02931772	      0.07868166	      0.07537269	      0.05421132	      0.04966838	      0.01812799	      0.02982308	      0.01425103	      0.02876181	      0.01944830	      0.02873997	      0.03496526	      0.01155111	      0.02842987	      0.02099925	      0.08771709	      0.09191311	      0.07721916	      0.14243078	      0.08595901	      0.07909563	      0.12633187	      0.12501898	      0.16024437	      0.14405023	      0.14899516	      0.15554901	      0.15577511	      0.13887953
      0.22000000	      0.06052128	      0.06424968	      0.07349853	      0.08126349	      0.05254510	      0.03917281	      0.04475562	      0.03805109	      0.06829556	      0.08934458	      0.08004825	      0.06648156	      0.01762697	      0.02785851	      0.01777273	      0.03570974	      0.02623079	      0.03164740	      0.03382181	      0.01050483	      0.03871717	      0.04192531	      0.08344810	      0.08682791	      0.08079294	      0.14393944	      0.08305818	      0.07714556	      0.12656689	      0.12641040	      0.15416199	      0.13845639	      0.14375127	      0.14848277	      0.15350877	      0.13801945	      0.07431115	      0.07233010	      0.07057429	      0.06905495	      0.04490689	      0.04061869	      0.03633033	      0.02931772	      0.07868166	      0.07537269	      0.05421132	      0.04966838	      0.01812799	      0.02982308	      0.01425103	      0.02876181	      0.01944830	      0.02873997	      0.03496526	      0.01155111	      0.02842987	      0.02099925	      0.08771709	      0.09191311	      0.07721916	      0.14243078	      0.08595901	      0.07909563	      0.12633187	      0.12501898	      0.16024437	      0.14405023	      0.14899516	      0.15554901	      0.15577511	      0.13887953
      0.23000000	      0.07057822	      0.07287443	      0.07007532	      0.07557539	      0.05317590	      0.03919016	      0.04739209	      0.04076239	      0.05413604	      0.07569088	      0.07297248	      0.05206152	      0.01556369	      0.02903726	      0.01749790	      0.03404996	      0.02432946	      0.03023637	      0.03435666	      0.01141583	      0.03561323	      0.03656791	      0.08595988	      0.08498674	      0.08425373	      0.14540368	      0.08331191	      0.07498764	      0.12699339	      0.12784488	      0.15437087	      0.13898830	      0.14494049	      0.14767345	      0.15504457	      0.14161279	      0.07431115	      0.07233010	      0.07057429	      0.06905495	      0.04490689	      0.04061869	      0.03633033	      0.02931772	      0.07868166	      0.07537269	      0.05421132	      0.04966838	      0.01812799	      0.02982308	      0.01425103	      0.02876181	      0.01944830	      0.02873997	      0.03496526	      0.01155111	      0.02842987	      0.02099925	      0.08771709	      0.09191311	      0.07721916	      0.14243078	      0.08595901	      0.07909563	      0.12633187	      0.12501898	      0.16024437	      0.14405023	      0.14899516	      0.15554901	      0.15577511	      0.13887953
      0.24000000	      0.07535170	      0.07705024	      0.07044128	      0.07346602	      0.05357499	      0.03919493	      0.04798959	      0.04137350	      0.05020554	      0.06857883	      0.06719095	      0.04305249	      0.01739679	      0.02486262	      0.01338969	      0.02829308	      0.01957142	      0.03250039	      0.03679678	      0.01255994	      0.03445228	      0.03193983	      0.08962070	      0.08747064	      0.08788368	      0.15042977	      0.08097353	      0.07215453	      0.12353528	      0.13275567	      0.15915948	      0.14310332	      0.14924355	      0.15227570	      0.16009391	      0.14591926	      0.07431115	      0.07233010	      0.07057429	      0.06905495	      0.04490689	      0.04061869	      0.03633033	      0.02931772	      0.07868166	      0.07537269	      0.05421132	      0.04966838	      0.01812799	      0.02982308	      0.01425103	      0.02876181	      0.01944830	      0.02873997	      0.03496526	      0.01155111	      0.02842987	      0.02099925	      0.08771709	      0.09191311	      0.07721916	      0.14243078	      0.08595901	      0.07909563	      0.12633187	      0.12501898	      0.16024437	      0.14405023	      0.14899516	      0.15554901	      0.15577511	      0.13887953
      0.25000000	      0.08085795	      0.08034021	      0.06969374	      0.07020113	      0.05385219	      0.03918524	      0.04674746	      0.04010105	      0.05315223	      0.06547128	      0.06120165	      0.03877484	      0.01780531	      0.02725916	      0.01408877	      0.02868584	      0.01994567	      0.03036835	      0.03557386	      0.01172200	      0.03157078	      0.02663581	      0.08508273	      0.08536695	      0.08334142	      0.14009392	      0.08337327	      0.07561352	      0.13143012	      0.12264678	      0.14955683	      0.13445946	      0.14019334	      0.14310999	      0.15003478	      0.13738826	      0.07431115	      0.07233010	      0.07057429	      0.06905495	      0.04490689	      0.04061869	      0.03633033	      0.02931772	      0.07868166	      0.07537269	      0.05421132	      0.04966838	      0.01812799	      0.02982308	      0.01425103	      0.02876181	      0.01944830	      0.02873997	      0.03496526	      0.01155111	      0.02842987	      0.02099925	      0.08771709	      0.09191311	      0.07721916	      0.14243078	      0.08595901	      0.07909563	      0.12633187	      0.12501898	      0.16024437	      0.14405023	      0.14899516	      0.15554901	      0.15577511	      0.13887953
      0.26000000	      0.05871655	      0.06637098	      0.07396121	      0.08054386	      0.05048968	      0.03917144	      0.04445263	      0.03773889	      0.06803701	      0.08521854	      0.07517393	      0.06104612	      0.01878857	      0.02455717	      0.01550893	      0.03250598	      0.02388120	      0.03211676	      0.03462355	      0.01069557	      0.03770597	      0.03776564	      0.09175886	      0.09561584	      0.08899160	      0.14964407	      0.07690667	      0.07127043	      0.12567105	      0.13191602	      0.15985234	      0.14441158	      0.14966073	      0.15433128	      0.15909702	      0.14361848	      0.07431115	      0.07233010	      0.07057429	      0.06905495	      0.04490689	      0.04061869	      0.03633033	      0.02931772	      0.07868166	      0.07537269	      0.05421132	      0.04966838	      0.01812799	      0.02982308	      0.01425103	      0.02876181	      0.01944830	      0.02873997	      0.03496526	      0.01155111	      0.02842987	      0.02099925	      0.08771709	      0.09191311	      0.07721916	      0.14243078	      0.08595901	      0.07909563	      0.12633187	      0.12501898	      0.16024437	      0.14405023	      0.14899516	      0.15554901	      0.15577511	      0.13887953
      0.27000000	      0.06241788	      0.06602332	      0.07165750	      0.07677390	      0.04346926	      0.03917753	      0.03865554	      0.03191716	      0.08064435	      0.08948080	      0.06881401	      0.06504446	      0.01731719	      0.02815003	      0.01678192	      0.03300597	      0.02397311	      0.02914818	      0.03351108	      0.01051232	      0.03409124	      0.03249025	      0.09101444	      0.09674469	      0.08260652	      0.14084253	      0.08087321	      0.07608838	      0.13065543	      0.12333845	      0.15637702	      0.14131977	      0.14608237	      0.15153321	      0.15313155	      0.13764359	      0.07431115	      0.07233010	      0.07057429	      0.06905495	      0.04490689	      0.04061869	      0.03633033	      0.02931772	      0.07868166	      0.07537269	      0.05421132	      0.04966838	      0.01812799	      0.02982308	      0.01425103	      0.02876181	      0.01944830	      0.02873997	      0.03496526	      0.01155111	      0.02842987	      0.02099925	      0.08771709	      0.09191311	      0.07721916	      0.14243078	      0.08595901	      0.07909563	      0.12633187	      0.12501898	      0.16024437	      0.14405023	      0.14899516	      0.15554901	      0.15577511	      0.13887953
      0.28000000	      0.08153464	      0.07807178	      0.06664880	      0.06584157	      0.05045684	      0.03916720	      0.04167089	      0.03489036	      0.06882665	      0.07056021	      0.05430100	      0.04389915	      0.01611199	      0.03104050	      0.01548912	      0.02970331	      0.02030481	      0.02856054	      0.03576300	      0.01255241	      0.02762597	      0.02134423	      0.08771818	      0.09324755	      0.08208207	      0.14172325	      0.08027721	      0.07641099	      0.12971841	      0.12419170	      0.15419422	      0.13917962	      0.14422082	      0.14932353	      0.15237407	      0.13674184	      0.07431115	      0.07233010	      0.07057429	      0.06905495	      0.04490689	      0.04061869	      0.03633033	      0.02931772	      0.07868166	      0.07537269	      0.05421132	      0.04966838	      0.01812799	      0.02982308	      0.01425103	      0.02876181	      0.01944830	      0.02873997	      0.03496526	      0.01155111	      0.02842987	      0.02099925	      0.08771709	      0.09191311	      0.07721916	      0.14243078	      0.08595901	      0.07909563	      0.12633187	      0.12501898	      0.16024437	      0.14405023	      0.14899516	      0.15554901	      0.15577511	      0.13887953
      0.29000000	      0.06824247	      0.07089746	      0.07112304	      0.07541616	      0.04772328	      0.03916677	      0.04236664	      0.03559943	      0.07129604	      0.08183259	      0.06699891	      0.05670419	      0.01730660	      0.02759519	      0.01599789	      0.03175852	      0.02286035	      0.02967927	      0.03425362	      0.01095196	      0.03364166	      0.03115151	      0.09049020	      0.09583933	      0.08565133	      0.14025424	      0.07805555	      0.07395404	      0.13196255	      0.12287308	      0.15257171	      0.13773959	      0.14276849	      0.14760072	      0.15119104	      0.13638591	      0.07431115	      0.07233010	      0.07057429	      0.06905495	      0.04490689	      0.04061869	      0.03633033	      0.02931772	      0.07868166	      0.07537269	      0.05421132	      0.04966838	      0.01812799	      0.02982308	      0.01425103	      0.02876181	      0.01944830	      0.02873997	      0.03496526	      0.01155111	      0.02842987	      0.02099925	      0.08771709	      0.09191311	      0.07721916	      0.14243078	      0.08595901	      0.07909563	      0.12633187	      0.12501898	      0.16024437	      0.14405023	      0.14899516	      0.15554901	      0.15577511	      0.13887953
      0.30000000	      0.07058571	      0.07018959	      0.06787404	      0.07103919	      0.04441054	      0.03917701	      0.03876031	      0.03201416	      0.07662534	      0.08256251	      0.06200283	      0.05700347	      0.01524951	      0.03013578	      0.01648456	      0.03136863	      0.02200908	      0.02892049	      0.03520154	      0.01216735	      0.03080590	      0.02748080	      0.09228523	      0.09801858	      0.08397673	      0.14544404	      0.07990276	      0.07518187	      0.12676964	      0.12789053	      0.16068881	      0.14531589	      0.15011921	      0.15584470	      0.15747204	      0.14094111	      0.07431115	      0.07233010	      0.07057429	      0.06905495	      0.04490689	      0.04061869	      0.03633033	      0.02931772	      0.07868166	      0.07537269	      0.05421132	      0.04966838	      0.01812799	      0.02982308	      0.01425103	      0.02876181	      0.01944830	      0.02873997	      0.03496526	      0.01155111	      0.02842987	      0.02099925	      0.08771709	      0.09191311	      0.07721916	      0.14243078	      0.08595901	      0.07909563	      0.12633187	      0.12501898	      0.16024437	      0.14405023	      0.14899516	      0.15554901	      0.15577511	      0.13887953
      0.31000000	      0.07358520	      0.07519032	      0.07128928	      0.07387206	      0.05101553	      0.03917265	      0.04472174	      0.03801617	      0.06236123	      0.07403296	      0.06465241	      0.04785482	      0.01832975	      0.02583472	      0.01397955	      0.02907883	      0.02056414	      0.03094224	      0.03533320	      0.01133033	      0.03333533	      0.02933070	      0.08418713	      0.08761231	      0.08151165	      0.14363050	      0.08262777	      0.07674632	      0.12740463	      0.12610166	      0.15387555	      0.13842128	      0.14370948	      0.14821081	      0.15321107	      0.13807307	      0.07431115	      0.07233010	      0.07057429	      0.06905495	      0.04490689	      0.04061869	      0.03633033	      0.02931772	      0.07868166	      0.07537269	      0.05421132	      0.04966838	      0.01812799	      0.02982308	      0.01425103	      0.02876181	      0.01944830	      0.02873997	      0.03496526	      0.01155111	      0.02842987	      0.02099925	      0.08771709	      0.09191311	      0.07721916	      0.14243078	      0.08595901	      0.07909563	      0.12633187	      0.12501898	      0.16024437	      0.14405023	      0.14899516	      0.15554901	      0.15577511	      0.13887953
      0.32000000	      0.05215317	      0.06067071	      0.07371975	      0.08180473	      0.04698620	      0.03916805	      0.04118657	      0.03439089	      0.07844912	      0.09303553	      0.07586082	      0.06931411	      0.01794380	      0.02384028	      0.01464003	      0.03149168	      0.02265852	      0.03352314	      0.03620037	      0.01197264	      0.03833431	      0.03874498	      0.08782111	      0.09343173	      0.08166693	      0.13535022	      0.08047913	      0.07665665	      0.13430334	      0.11913579	      0.14878759	      0.13447251	      0.13950047	      0.14397456	      0.14753032	      0.13242294	      0.07431115	      0.07233010	      0.07057429	      0.06905495	      0.04490689	      0.04061869	      0.03633033	      0.02931772	      0.07868166	      0.07537269	      0.05421132	      0.04966838	      0.01812799	      0.02982308	      0.01425103	      0.02876181	      0.01944830	      0.02873997	      0.03496526	      0.01155111	      0.02842987	      0.02099925	      0.08771709	      0.09191311	      0.07721916	      0.14243078	      0.08595901	      0.07909563	      0.12633187	      0.12501898	      0.16024437	      0.14405023	      0.14899516	      0.15554901	      0.15577511	      0.13887953
      0.33000000	      0.06297691	      0.06699439	      0.07147706	      0.07773656	      0.04722091	      0.03916679	      0.04217175	      0.03540099	      0.07304218	      0.08661793	      0.07137456	      0.06223743	      0.01681517	      0.02734421	      0.01648730	      0.03277257	      0.02362970	      0.03051570	      0.03446413	      0.01115542	      0.03540674	      0.03487058	      0.08865419	      0.09404873	      0.08357593	      0.14273084	      0.07947293	      0.07545645	      0.12940491	      0.12518460	      0.15482601	      0.13980531	      0.14485063	      0.14987619	      0.15314443	      0.13766382	      0.07431115	      0.07233010	      0.07057429	      0.06905495	      0.04490689	      0.04061869	      0.03633033	      0.02931772	      0.07868166	      0.07537269	      0.05421132	      0.04966838	      0.01812799	      0.02982308	      0.01425103	      0.02876181	      0.01944830	      0.02873997	      0.03496526	      0.01155111	      0.02842987	      0.02099925	      0.08771709	      0.09191311	      0.07721916	      0.14243078	      0.08595901	      0.07909563	      0.12633187	      0.12501898	      0.16024437	      0.14405023	      0.14899516	      0.15554901	      0.15577511	      0.13887953
      0.34000000	      0.08574401	      0.08283508	      0.06747408	      0.06636472	      0.05486244	      0.03918465	      0.04666692	      0.04001829	      0.05156471	      0.06153650	      0.05706742	      0.03431525	      0.01679102	      0.02929026	      0.01456220	      0.02866504	      0.01953881	      0.02971663	      0.03605317	      0.01243625	      0.02923756	      0.02362573	      0.08786883	      0.08834825	      0.08615706	      0.14871568	      0.08124679	      0.07355948	      0.12424415	      0.13110783	      0.15785588	      0.14192116	      0.14766187	      0.15145392	      0.15819080	      0.14351031	      0.07431115	      0.07233010	      0.07057429	      0.06905495	      0.04490689	      0.04061869	      0.03633033	      0.02931772	      0.07868166	      0.07537269	      0.05421132	      0.04966838	      0.01812799	      0.02982308	      0.01425103	      0.02876181	      0.01944830	      0.02873997	      0.03496526	      0.01155111	      0.02842987	      0.02099925	      0.08771709	      0.09191311	      0.07721916	      0.14243078	      0.08595901	      0.07909563	      0.12633187	      0.12501898	      0.16024437	      0.14405023	      0.14899516	      0.15554901	      0.15577511	      0.13887953
      0.35000000	      0.06964916	      0.07196211	      0.07331536	      0.07859395	      0.05426077	      0.03919148	      0.04755934	      0.04093365	      0.05680697	      0.08054704	      0.07821376	      0.05737957	      0.01826592	      0.02929630	      0.01873121	      0.03673940	      0.02712728	      0.02925450	      0.03662063	      0.00914315	      0.03706377	      0.03994340	      0.08780095	      0.08651519	      0.08610867	      0.14776883	      0.08206341	      0.07359766	      0.12543119	      0.13016235	      0.15664671	      0.14103747	      0.14704329	      0.14989913	      0.15740039	      0.14364382	      0.07431115	      0.07233010	      0.07057429	      0.06905495	      0.04490689	      0.04061869	      0.03633033	      0.02931772	      0.07868166	      0.07537269	      0.05421132	      0.04966838	      0.01812799	      0.02982308	      0.01425103	      0.02876181	      0.01944830	      0.02873997	      0.03496526	      0.01155111	      0.02842987	      0.02099925	      0.08771709	      0.09191311	      0.07721916	      0.14243078	      0.08595901	      0.07909563	      0.12633187	      0.12501898	      0.16024437	      0.14405023	      0.14899516	      0.15554901	      0.15577511	      0.13887953
      0.36000000	      0.05918220	      0.06287599	      0.07200896	      0.07969824	      0.04673920	      0.03916866	      0.04092787	      0.03412720	      0.07820526	      0.09342588	      0.07580116	      0.07029276	      0.01671502	      0.02871900	      0.01785722	      0.03504857	      0.02543163	      0.03031249	      0.03363103	      0.01070116	      0.03673374	      0.03857590	      0.08653302	      0.09215792	      0.08010676	      0.14006007	      0.08134444	      0.07750563	      0.13049186	      0.12252823	      0.15314902	      0.13811731	      0.14315372	      0.14828656	      0.15109161	      0.13537486	      0.07431115	      0.07233010	      0.07057429	      0.06905495	      0.04490689	      0.04061869	      0.03633033	      0.02931772	      0.07868166	      0.07537269	      0.05421132	      0.04966838	      0.01812799	      0.02982308	      0.01425103	      0.02876181	      0.01944830	      0.02873997	      0.03496526	      0.01155111	      0.02842987	      0.02099925	      0.08771709	      0.09191311	      0.07721916	      0.14243078	      0.08595901	      0.07909563	      0.12633187	      0.12501898	      0.16024437	      0.14405023	      0.14899516	      0.15554901	      0.15577511	      0.13887953
      0.37000000	      0.07085257	      0.07295888	      0.06924050	      0.07457104	      0.05238987	      0.03918658	      0.04692698	      0.04028537	      0.05451899	      0.07430145	      0.07047260	      0.05026375	      0.01513469	      0.02796958	      0.01620220	      0.03200177	      0.02241172	      0.03123935	      0.03571420	      0.01236415	      0.03510482	      0.03500023	      0.08502928	      0.08496946	      0.08330741	      0.14054204	      0.08355587	      0.07563608	      0.13109273	      0.12306844	      0.14989528	      0.13478209	      0.14057055	      0.14337645	      0.15043446	      0.13781860	      0.07431115	      0.07233010	      0.07057429	      0.06905495	      0.04490689	      0.04061869	      0.03633033	      0.02931772	      0.07868166	      0.07537269	      0.05421132	      0.04966838	      0.01812799	      0.02982308	      0.01425103	      0.02876181	      0.01944830	      0.02873997	      0.03496526	      0.01155111	      0.02842987	      0.02099925	      0.08771709	      0.09191311	      0.07721916	      0.14243078	      0.08595901	      0.07909563	      0.12633187	      0.12501898	      0.16024437	      0.14405023	      0.14899516	      0.15554901	      0.15577511	      0.13887953
      0.38000000	      0.07348642	      0.07666077	      0.07218632	      0.07481637	      0.05256932	      0.03918319	      0.04646492	      0.03981063	      0.05783768	      0.07231062	      0.06733743	      0.04761519	      0.01845121	      0.02734858	      0.01605585	      0.03228236	      0.02354259	      0.02911030	      0.03313483	      0.01000042	      0.03396222	      0.03139049	      0.08706975	      0.08790535	      0.08530368	      0.14716250	      0.08172330	      0.07421922	      0.12557867	      0.12957962	      0.15640899	      0.14078040	      0.14646392	      0.15008295	      0.15664293	      0.14227206	      0.07431115	      0.07233010	      0.07057429	      0.06905495	      0.04490689	      0.04061869	      0.03633033	      0.02931772	      0.07868166	      0.07537269	      0.05421132	      0.04966838	      0.01812799	      0.02982308	      0.01425103	      0.02876181	      0.01944830	      0.02873997	      0.03496526	      0.01155111	      0.02842987	      0.02099925	      0.08771709	      0.09191311	      0.07721916	      0.14243078	      0.08595901	      0.07909563	      0.12633187	      0.12501898	      0.16024437	      0.14405023	      0.14899516	      0.15554901	      0.15577511	      0.13887953
      0.39000000	      0.05905412	      0.06140599	      0.07363329	      0.08106728	      0.04598207	      0.03917372	      0.03947362	      0.03268864	      0.08291766	      0.09864168	      0.07889370	      0.07592129	      0.01786345	      0.02961735	      0.01889523	      0.03698249	      0.02724933	      0.02940308	      0.03656526	      0.00924512	      0.03726511	      0.04060343	      0.09097190	      0.09662034	      0.08322883	      0.14595543	      0.08001050	      0.07568798	      0.12562707	      0.12841393	      0.16042070	      0.14472909	      0.14965494	      0.15555214	      0.15765204	      0.14059374	      0.07431115	      0.07233010	      0.07057429	      0.06905495	      0.04490689	      0.04061869	      0.03633033	      0.02931772	      0.07868166	      0.07537269	      0.05421132	      0.04966838	      0.01812799	      0.02982308	      0.01425103	      0.02876181	      0.01944830	      0.02873997	      0.03496526	      0.01155111	      0.02842987	      0.02099925	      0.08771709	      0.09191311	      0.07721916	      0.14243078	      0.08595901	      0.07909563	      0.12633187	      0.12501898	      0.16024437	      0.14405023	      0.14899516	      0.15554901	      0.15577511	      0.13887953
      0.40000000	      0.05381279	      0.06087720	      0.07300846	      0.08079763	      0.04536651	      0.03917092	      0.04018952	      0.03338715	      0.07949513	      0.09287036	      0.07408665	      0.06893918	      0.01754271	      0.02354506	      0.01390173	      0.03026016	      0.02136017	      0.03376690	      0.03684495	      0.01253150	      0.03770482	      0.03755101	      0.08910477	      0.09473611	      0.08197940	      0.13943310	      0.08048614	      0.07647254	      0.13155447	      0.12197715	      0.15342319	      0.13840003	      0.14338023	      0.14855065	      0.15112939	      0.13573464	      0.07431115	      0.07233010	      0.07057429	      0.06905495	      0.04490689	      0.04061869	      0.03633033	      0.02931772	      0.07868166	      0.07537269	      0.05421132	      0.04966838	      0.01812799	      0.02982308	      0.01425103	      0.02876181	      0.01944830	      0.02873997	      0.03496526	      0.01155111	      0.02842987	      0.02099925	      0.08771709	      0.09191311	      0.07721916	      0.14243078	      0.08595901	      0.07909563	      0.12633187	      0.12501898	      0.16024437	      0.14405023	      0.14899516	      0.15554901	      0.15577511	      0.13887953
      0.41000000	      0.07437287	      0.07508347	      0.06938027	      0.07260663	      0.04996035	      0.03917148	      0.04446247	      0.03774903	      0.06274434	      0.07537305	      0.06535257	      0.04986540	      0.01600630	      0.02951159	      0.01687380	      0.03243678	      0.02316961	      0.02872503	      0.03426193	      0.01135771	      0.03229503	      0.02985695	      0.09312646	      0.09700679	      0.09039726	      0.14510568	      0.07628546	      0.07064034	      0.13105671	      0.12742072	      0.15554464	      0.14059087	      0.14581339	      0.15003932	      0.15494598	      0.14088808	      0.07431115	      0.07233010	      0.07057429	      0.06905495	      0.04490689	      0.04061869	      0.03633033	      0.02931772	      0.07868166	      0.07537269	      0.05421132	      0.04966838	      0.01812799	      0.02982308	      0.01425103	      0.02876181	      0.01944830	      0.02873997	      0.03496526	      0.01155111	      0.02842987	      0.02099925	      0.08771709	      0.09191311	      0.07721916	      0.14243078	      0.08595901	      0.07909563	      0.12633187	      0.12501898	      0.16024437	      0.14405023	      0.14899516	      0.15554901	      0.15577511	      0.13887953
      0.42000000	      0.06666015	      0.06964279	      0.06983893	      0.07606464	      0.05090643	      0.03917698	      0.04552417	      0.03884212	      0.06009969	      0.07844612	      0.07108743	      0.05463836	      0.01545445	      0.02629497	      0.01487888	      0.03053691	      0.02100841	      0.03271868	      0.03684580	      0.01306251	      0.03598543	      0.03597158	      0.09183205	      0.09431871	      0.08979602	      0.14761480	      0.07739946	      0.07076937	      0.12860323	      0.12984231	      0.15712985	      0.14208288	      0.14752525	      0.15122294	      0.15693869	      0.14300168	      0.07431115	      0.07233010	      0.07057429	      0.06905495	      0.04490689	      0.04061869	      0.03633033	      0.02931772	      0.07868166	      0.07537269	      0.05421132	      0.04966838	      0.01812799	      0.02982308	      0.01425103	      0.02876181	      0.01944830	      0.02873997	      0.03496526	      0.01155111	      0.02842987	      0.02099925	      0.08771709	      0.09191311	      0.07721916	      0.14243078	      0.08595901	      0.07909563	      0.12633187	      0.12501898	      0.16024437	      0.14405023	      0.14899516	      0.15554901	      0.15577511	      0.13887953
      0.43000000	      0.07744669	      0.07858147	      0.06927138	      0.07199784	      0.05379018	      0.03919684	      0.04822502	      0.04161370	      0.04924019	      0.06703298	      0.06612892	      0.04183176	      0.01632214	      0.02761367	      0.01550528	      0.03069603	      0.02163251	      0.03051764	      0.03549522	      0.01198196	      0.03329247	      0.03086032	      0.08974746	      0.08710050	      0.08794663	      0.14840896	      0.08110804	      0.07210267	      0.12617121	      0.13073158	      0.15710892	      0.14174736	      0.14795896	      0.15015102	      0.15814572	      0.14503061	      0.07431115	      0.07233010	      0.07057429	      0.06905495	      0.04490689	      0.04061869	      0.03633033	      0.02931772	      0.07868166	      0.07537269	      0.05421132	      0.04966838	      0.01812799	      0.02982308	      0.01425103	      0.02876181	      0.01944830	      0.02873997	      0.03496526	      0.01155111	      0.02842987	      0.02099925	      0.08771709	      0.09191311	      0.07721916	      0.14243078	      0.08595901	      0.07909563	      0.12633187	      0.12501898	      0.16024437	      0.14405023	      0.14899516	      0.15554901	      0.15577511	      0.13887953
      0.44000000	      0.08189678	      0.08025492	      0.06834332	      0.06829496	      0.05197522	      0.03917164	      0.04449820	      0.03778583	      0.06185849	      0.06889326	      0.05896042	      0.04374973	      0.01589417	      0.03194178	      0.01743005	      0.03284969	      0.02339825	      0.02639966	      0.03364976	      0.01140526	      0.02909467	      0.02469712	      0.08806938	      0.09179980	      0.08526832	      0.13793865	      0.07992332	      0.07424590	      0.13376562	      0.12249010	      0.14861218	      0.13443110	      0.13967059	      0.14311470	      0.14889472	      0.13470606	      0.07431115	      0.07233010	      0.07057429	      0.06905495	      0.04490689	      0.04061869	      0.03633033	      0.02931772	      0.07868166	      0.07537269	      0.05421132	      0.04966838	      0.01812799	      0.02982308	      0.01425103	      0.02876181	      0.01944830	      0.02873997	      0.03496526	      0.01155111	      0.02842987	      0.02099925	      0.08771709	      0.09191311	      0.07721916	      0.14243078	      0.08595901	      0.07909563	      0.12633187	      0.12501898	      0.16024437	      0.14405023	      0.14899516	      0.15554901	      0.15577511	      0.13887953
      0.45000000	      0.04817651	      0.05697134	      0.07615937	      0.08416012	      0.04624443	      0.03917605	      0.03895849	      0.03219917	      0.08623950	      0.11166452	      0.09131576	      0.07774089	      0.02044272	      0.02497938	      0.01661593	      0.03482517	      0.02617794	      0.03214275	      0.03320431	      0.00937546	      0.03932357	      0.04153083	      0.08858770	      0.09426114	      0.08040225	      0.14222916	      0.08195491	      0.07735160	      0.12841157	      0.12469799	      0.15727097	      0.14199223	      0.14683131	      0.15240594	      0.15417836	      0.13784065	      0.07431115	      0.07233010	      0.07057429	      0.06905495	      0.04490689	      0.04061869	      0.03633033	      0.02931772	      0.07868166	      0.07537269	      0.05421132	      0.04966838	      0.01812799	      0.02982308	      0.01425103	      0.02876181	      0.01944830	      0.02873997	      0.03496526	      0.01155111	      0.02842987	      0.02099925	      0.08771709	      0.09191311	      0.07721916	      0.14243078	      0.08595901	      0.07909563	      0.12633187	      0.12501898	      0.16024437	      0.14405023	      0.14899516	      0.15554901	      0.15577511	      0.13887953
      0.46000000	      0.07853364	      0.07788686	      0.07012619	      0.07034327	      0.05152109	      0.03916802	      0.04341166	      0.03666836	      0.06604945	      0.07128897	      0.05877276	      0.04568194	      0.01814322	      0.02863727	      0.01474842	      0.02970118	      0.02078601	      0.02889897	      0.03440524	      0.01103427	      0.03055637	      0.02474714	      0.09307097	      0.09789390	      0.08938050	      0.14462922	      0.07575908	      0.07099927	      0.13067257	      0.12698450	      0.15585009	      0.14089284	      0.14598955	      0.15065910	      0.15474855	      0.14012195	      0.07431115	      0.07233010	      0.07057429	      0.06905495	      0.04490689	      0.04061869	      0.03633033	      0.02931772	      0.07868166	      0.07537269	      0.05421132	      0.04966838	      0.01812799	      0.02982308	      0.01425103	      0.02876181	      0.01944830	      0.02873997	      0.03496526	      0.01155111	      0.02842987	      0.02099925	      0.08771709	      0.09191311	      0.07721916	      0.14243078	      0.08595901	      0.07909563	      0.12633187	      0.12501898	      0.16024437	      0.14405023	      0.14899516	      0.15554901	      0.15577511	      0.13887953
      0.47000000	      0.06044044	      0.06595455	      0.07290797	      0.07896960	      0.04682992	      0.03916736	      0.04155813	      0.03477353	      0.07553377	      0.08755636	      0.07107645	      0.06281061	      0.01828666	      0.02468790	      0.01474764	      0.03087765	      0.02231362	      0.03181181	      0.03515519	      0.01116993	      0.03608500	      0.03452776	      0.09510836	      0.10079179	      0.08947029	      0.15114684	      0.07478996	      0.07094305	      0.12426825	      0.13339323	      0.16344772	      0.14773762	      0.15279320	      0.15863983	      0.16161943	      0.14446136	      0.07431115	      0.07233010	      0.07057429	      0.06905495	      0.04490689	      0.04061869	      0.03633033	      0.02931772	      0.07868166	      0.07537269	      0.05421132	      0.04966838	      0.01812799	      0.02982308	      0.01425103	      0.02876181	      0.01944830	      0.02873997	      0.03496526	      0.01155111	      0.02842987	      0.02099925	      0.08771709	      0.09191311	      0.07721916	      0.14243078	      0.08595901	      0.07909563	      0.12633187	      0.12501898	      0.16024437	      0.14405023	      0.14899516	      0.15554901	      0.15577511	      0.13887953
      0.48000000	      0.08777663	      0.08286355	      0.06769772	      0.06515405	      0.05517733	      0.03917900	      0.04584969	      0.03917743	      0.05316819	      0.06301750	      0.05648720	      0.03546863	      0.01777674	      0.02820646	      0.01234399	      0.02571409	      0.01644319	      0.03159861	      0.03760216	      0.01322880	      0.02881589	      0.02436233	      0.08218843	      0.08402198	      0.08016786	      0.14439603	      0.08440871	      0.07747361	      0.12555492	      0.12686385	      0.15397824	      0.13790333	      0.14342609	      0.14787840	      0.15387713	      0.13861051	      0.07431115	      0.07233010	      0.07057429	      0.06905495	      0.04490689	      0.04061869	      0.03633033	      0.02931772	      0.07868166	      0.07537269	      0.05421132	      0.04966838	      0.01812799	      0.02982308	      0.01425103	      0.02876181	      0.01944830	      0.02873997	      0.03496526	      0.01155111	      0.02842987	      0.02099925	      0.08771709	      0.09191311	      0.07721916	      0.14243078	      0.08595901	      0.07909563	      0.12633187	      0.12501898	      0.16024437	      0.14405023	      0.14899516	      0.15554901	      0.15577511	      0.13887953
      0.49000000	      0.06072570	      0.06624611	      0.07354006	      0.07931669	      0.04732796	      0.03916710	      0.04174936	      0.03497118	      0.07505260	      0.08700453	      0.07090081	      0.06186753	      0.01897030	      0.02306491	      0.01342742	      0.02939880	      0.02111099	      0.03278694	      0.03588337	      0.01145097	      0.03642023	      0.03436353	      0.09254327	      0.09812834	      0.08706369	      0.14836638	      0.07671258	      0.07282967	      0.12546245	      0.13072606	      0.16064661	      0.14521172	      0.15026426	      0.15579294	      0.15885383	      0.14220320	      0.07431115	      0.07233010	      0.07057429	      0.06905495	      0.04490689	      0.04061869	      0.03633033	      0.02931772	      0.07868166	      0.07537269	      0.05421132	      0.04966838	      0.01812799	      0.02982308	      0.01425103	      0.02876181	      0.01944830	      0.02873997	      0.03496526	      0.01155111	      0.02842987	      0.02099925	      0.08771709	      0.09191311	      0.07721916	      0.14243078	      0.08595901	      0.07909563	      0.12633187	      0.12501898	      0.16024437	      0.14405023	      0.14899516	      0.15554901	      0.15577511	      0.13887953
      0.50000000	      0.05746510	      0.06063231	      0.07341552	      0.08170917	      0.04816361	      0.03916866	      0.04092647	      0.03412578	      0.08030902	      0.09705790	      0.07943081	      0.07466358	      0.01746907	      0.02865387	      0.01824084	      0.03618299	      0.02656286	      0.03086970	      0.03319438	      0.01016290	      0.03818320	      0.04150097	      0.09274771	      0.09844643	      0.08639097	      0.14871217	      0.07721268	      0.07337371	      0.12444677	      0.13109653	      0.16168580	      0.14593626	      0.15098584	      0.15685077	      0.15962988	      0.14244113	      0.07431115	      0.07233010	      0.07057429	      0.06905495	      0.04490689	      0.04061869	      0.03633033	      0.02931772	      0.07868166	      0.07537269	      0.05421132	      0.04966838	      0.01812799	      0.02982308	      0.01425103	      0.02876181	      0.01944830	      0.02873997	      0.03496526	      0.01155111	      0.02842987	      0.02099925	      0.08771709	      0.09191311	      0.07721916	      0.14243078	      0.08595901	      0.07909563	      0.12633187	      0.12501898	      0.16024437	      0.14405023	      0.14899516	      0.15554901	      0.15577511	      0.13887953
      0.51000000	      0.05838892	      0.06600704	      0.07481750	      0.08149552	      0.05226689	      0.03917602	      0.04536157	      0.03867459	      0.06623458	      0.08703082	      0.07925912	      0.06242999	      0.01960489	      0.02548459	      0.01664611	      0.03441447	      0.02564142	      0.03166123	      0.03344932	      0.00979194	      0.03851089	      0.04006871	      0.08517379	      0.08776996	      0.08293028	      0.14538503	      0.08235992	      0.07588245	      0.12615117	      0.12784707	      0.15522766	      0.13957592	      0.14498797	      0.14932935	      0.15488838	      0.13983920	      0.07431115	      0.07233010	      0.07057429	      0.06905495	      0.04490689	      0.04061869	      0.03633033	      0.02931772	      0.07868166	      0.07537269	      0.05421132	      0.04966838	      0.01812799	      0.02982308	      0.01425103	      0.02876181	      0.01944830	      0.02873997	      0.03496526	      0.01155111	      0.02842987	      0.02099925	      0.08771709	      0.09191311	      0.07721916	      0.14243078	      0.08595901	      0.07909563	      0.12633187	      0.12501898	      0.16024437	      0.14405023	      0.14899516	      0.15554901	      0.15577511	      0.13887953
      0.52000000	      0.05656525	      0.06737980	      0.07570884	      0.08192276	      0.05626245	      0.03919578	      0.04809512	      0.04148121	      0.05790158	      0.11910403	      0.11793631	      0.05794286	      0.02036913	      0.02354170	      0.01550920	      0.03348415	      0.02505892	      0.03339205	      0.03465113	      0.01034189	      0.03979101	      0.04142600	      0.08981755	      0.08744815	      0.08805672	      0.14933791	      0.08091528	      0.07201212	      0.12513378	      0.13165576	      0.15804578	      0.14245167	      0.14862450	      0.15112956	      0.15902877	      0.14549051	      0.07431115	      0.07233010	      0.07057429	      0.06905495	      0.04490689	      0.04061869	      0.03633033	      0.02931772	      0.07868166	      0.07537269	      0.05421132	      0.04966838	      0.01812799	      0.02982308	      0.01425103	      0.02876181	      0.01944830	      0.02873997	      0.03496526	      0.01155111	      0.02842987	      0.02099925	      0.08771709	      0.09191311	      0.07721916	      0.14243078	      0.08595901	      0.07909563	      0.12633187	      0.12501898	      0.16024437	      0.14405023	      0.14899516	      0.15554901	      0.15577511	      0.13887953
      0.53000000	      0.06873386	      0.07185013	      0.07259384	      0.07592437	      0.04892211	      0.03916681	      0.04250067	      0.03573608	      0.07164416	      0.08035077	      0.06580710	      0.05524819	      0.01901260	      0.02577341	      0.01445162	      0.03014817	      0.02172200	      0.03037688	      0.03424252	      0.01042686	      0.03395761	      0.03025014	      0.08382450	      0.08905293	      0.07906893	      0.14154458	      0.08223107	      0.07806321	      0.12851733	      0.12399889	      0.15336689	      0.13804341	      0.14310638	      0.14833583	      0.15176165	      0.13567585	      0.07431115	      0.07233010	      0.07057429	      0.06905495	      0.04490689	      0.04061869	      0.03633033	      0.02931772	      0.07868166	      0.07537269	      0.05421132	      0.04966838	      0.01812799	      0.02982308	      0.01425103	      0.02876181	      0.01944830	      0.02873997	      0.03496526	      0.01155111	      0.02842987	      0.02099925	      0.08771709	      0.09191311	      0.07721916	      0.14243078	      0.08595901	      0.07909563	      0.12633187	      0.12501898	      0.16024437	      0.14405023	      0.14899516	      0.15554901	      0.15577511	      0.13887953
      0.54000000	      0.04782948	      0.05647642	      0.07488360	      0.08381029	      0.04713647	      0.03917249	      0.03977232	      0.03297766	      0.08408859	      0.10219137	      0.08282788	      0.07669772	      0.01865145	      0.02528881	      0.01626012	      0.03411542	      0.02515951	      0.03319901	      0.03503676	      0.01104174	      0.03958006	      0.04190206	      0.09798950	      0.10377277	      0.09063633	      0.14752464	      0.07485877	      0.07067860	      0.12941138	      0.12971537	      0.16146435	      0.14651730	      0.15147097	      0.15665545	      0.15895352	      0.14319231	      0.07431115	      0.07233010	      0.07057429	      0.06905495	      0.04490689	      0.04061869	      0.03633033	      0.02931772	      0.07868166	      0.07537269	      0.05421132	      0.04966838	      0.01812799	      0.02982308	      0.01425103	      0.02876181	      0.01944830	      0.02873997	      0.03496526	      0.01155111	      0.02842987	      0.02099925	      0.08771709	      0.09191311	      0.07721916	      0.14243078	      0.08595901	      0.07909563	      0.12633187	      0.12501898	      0.16024437	      0.14405023	      0.14899516	      0.15554901	      0.15577511	      0.13887953
      0.55000000	      0.04941290	      0.05809266	      0.07696562	      0.08466134	      0.04819153	      0.03917048	      0.04031766	      0.03351421	      0.08455657	      0.13334971	      0.11475401	      0.07700227	      0.02110903	      0.02461314	      0.01658134	      0.03510910	      0.02656447	      0.03227774	      0.03665399	      0.00880044	      0.03966182	      0.04218786	      0.09410274	      0.09981909	      0.08717049	      0.14720756	      0.07671347	      0.07274220	      0.12691610	      0.12956271	      0.16070647	      0.14553772	      0.15055396	      0.15586340	      0.15841306	      0.14206698	      0.07431115	      0.07233010	      0.07057429	      0.06905495	      0.04490689	      0.04061869	      0.03633033	      0.02931772	      0.07868166	      0.07537269	      0.05421132	      0.04966838	      0.01812799	      0.02982308	      0.01425103	      0.02876181	      0.01944830	      0.02873997	      0.03496526	      0.01155111	      0.02842987	      0.02099925	      0.08771709	      0.09191311	      0.07721916	      0.14243078	      0.08595901	      0.07909563	      0.12633187	      0.12501898	      0.16024437	      0.14405023	      0.14899516	      0.15554901	      0.15577511	      0.13887953
      0.56000000	      0.07128019	      0.07035227	      0.06771722	      0.07112651	      0.04573272	      0.03917189	      0.03992462	      0.03312639	      0.07365882	      0.08128169	      0.06212439	      0.05573240	      0.01565934	      0.02809325	      0.01449561	      0.02860932	      0.01941860	      0.03120023	      0.03691896	      0.01315505	      0.03157515	      0.02854948	      0.08823749	      0.09385365	      0.08086457	      0.14322571	      0.08122156	      0.07710694	      0.12750180	      0.12569667	      0.15723451	      0.14182208	      0.14680224	      0.15235362	      0.15471292	      0.13806858	      0.07431115	      0.07233010	      0.07057429	      0.06905495	      0.04490689	      0.04061869	      0.03633033	      0.02931772	      0.07868166	      0.07537269	      0.05421132	      0.04966838	      0.01812799	      0.02982308	      0.01425103	      0.02876181	      0.01944830	      0.02873997	      0.03496526	      0.01155111	      0.02842987	      0.02099925	      0.08771709	      0.09191311	      0.07721916	      0.14243078	      0.08595901	      0.07909563	      0.12633187	      0.12501898	      0.16024437	      0.14405023	      0.14899516	      0.15554901	      0.15577511	      0.13887953
      0.57000000	      0.08604938	      0.08303355	      0.06854847	      0.06760713	      0.05576759	      0.03919603	      0.04812554	      0.04151224	      0.04647160	      0.06140627	      0.06030102	      0.03460199	      0.01771793	      0.02643224	      0.01207023	      0.02556135	      0.01671148	      0.03233596	      0.03769884	      0.01322294	      0.03099745	      0.02703595	      0.08009756	      0.07755628	      0.07822633	      0.13812645	      0.08746234	      0.07853510	      0.13164452	      0.12057631	      0.14704725	      0.13192252	      0.13808563	      0.14007902	      0.14803699	      0.13580510	      0.07431115	      0.07233010	      0.07057429	      0.06905495	      0.04490689	      0.04061869	      0.03633033	      0.02931772	      0.07868166	      0.07537269	      0.05421132	      0.04966838	      0.01812799	      0.02982308	      0.01425103	      0.02876181	      0.01944830	      0.02873997	      0.03496526	      0.01155111	      0.02842987	      0.02099925	      0.08771709	      0.09191311	      0.07721916	      0.14243078	      0.08595901	      0.07909563	      0.12633187	      0.12501898	      0.16024437	      0.14405023	      0.14899516	      0.15554901	      0.15577511	      0.13887953
      0.58000000	      0.08230676	      0.07889429	      0.06561090	      0.06587666	      0.05073904	      0.03916749	      0.04314834	      0.03639833	      0.06437130	      0.07007749	      0.05696044	      0.04385740	      0.01398425	      0.03287602	      0.01749515	      0.03220491	      0.02251215	      0.02724033	      0.03518733	      0.01262683	      0.02771948	      0.02328292	      0.09328620	      0.09829221	      0.08933313	      0.14249590	      0.07559686	      0.07103008	      0.13210865	      0.12501280	      0.15411686	      0.13941888	      0.14449113	      0.14900064	      0.15312405	      0.13859366	      0.07431115	      0.07233010	      0.07057429	      0.06905495	      0.04490689	      0.04061869	      0.03633033	      0.02931772	      0.07868166	      0.07537269	      0.05421132	      0.04966838	      0.01812799	      0.02982308	      0.01425103	      0.02876181	      0.01944830	      0.02873997	      0.03496526	      0.01155111	      0.02842987	      0.02099925	      0.08771709	      0.09191311	      0.07721916	      0.14243078	      0.08595901	      0.07909563	      0.12633187	      0.12501898	      0.16024437	      0.14405023	      0.14899516	      0.15554901	      0.15577511	      0.13887953
      0.59000000	      0.07082198	      0.07166175	      0.07096566	      0.07235365	      0.04602206	      0.03917771	      0.03861967	      0.03188408	      0.07906003	      0.08096409	      0.06025991	      0.05637057	      0.01834667	      0.02845628	      0.01506297	      0.03036501	      0.02150971	      0.02866611	      0.03384865	      0.01062762	      0.03124656	      0.02602992	      0.09085264	      0.09658532	      0.08241396	      0.13839612	      0.08101540	      0.07620842	      0.13239803	      0.12102531	      0.15420678	      0.13924420	      0.14398742	      0.14936511	      0.15106532	      0.13593167	      0.07431115	      0.07233010	      0.07057429	      0.06905495	      0.04490689	      0.04061869	      0.03633033	      0.02931772	      0.07868166	      0.07537269	      0.05421132	      0.04966838	      0.01812799	      0.02982308	      0.01425103	      0.02876181	      0.01944830	      0.02873997	      0.03496526	      0.01155111	      0.02842987	      0.02099925	      0.08771709	      0.09191311	      0.07721916	      0.14243078	      0.08595901	      0.07909563	      0.12633187	      0.12501898	      0.16024437	      0.14405023	      0.14899516	      0.15554901	      0.15577511	      0.13887953
      0.60000000	      0.07501902	      0.07494900	      0.06879377	      0.07223822	      0.05148302	      0.03917889	      0.04583256	      0.03915979	      0.05624053	      0.07207285	      0.06549895	      0.04670747	      0.01620709	      0.02608018	      0.01349680	      0.02785105	      0.01875245	      0.03256744	      0.03746700	      0.01337006	      0.03353087	      0.03145618	      0.08820335	      0.09013513	      0.08624358	      0.14406215	      0.08041008	      0.07349099	      0.12939153	      0.12646763	      0.15367557	      0.13857593	      0.14407969	      0.14761518	      0.15363420	      0.14010521	      0.07431115	      0.07233010	      0.07057429	      0.06905495	      0.04490689	      0.04061869	      0.03633033	      0.02931772	      0.07868166	      0.07537269	      0.05421132	      0.04966838	      0.01812799	      0.02982308	      0.01425103	      0.02876181	      0.01944830	      0.02873997	      0.03496526	      0.01155111	      0.02842987	      0.02099925	      0.08771709	      0.09191311	      0.07721916	      0.14243078	      0.08595901	      0.07909563	      0.12633187	      0.12501898	      0.16024437	      0.14405023	      0.14899516	      0.15554901	      0.15577511	      0.13887953
      0.61000000	      0.06729217	      0.06864064	      0.07243602	      0.07926541	      0.05514126	      0.03918725	      0.04701493	      0.04037565	      0.05910808	      0.08320206	      0.07958699	      0.06095633	      0.01676944	      0.02946415	      0.01855604	      0.03652272	      0.02665088	      0.03077383	      0.03327089	      0.01036625	      0.03811827	      0.04191226	      0.08866234	      0.08849196	      0.08700398	      0.14988185	      0.08087591	      0.07287846	      0.12343088	      0.13224415	      0.15886957	      0.14273109	      0.14857303	      0.15233553	      0.15937578	      0.14462678	      0.07431115	      0.07233010	      0.07057429	      0.06905495	      0.04490689	      0.04061869	      0.03633033	      0.02931772	      0.07868166	      0.07537269	      0.05421132	      0.04966838	      0.01812799	      0.02982308	      0.01425103	      0.02876181	      0.01944830	      0.02873997	      0.03496526	      0.01155111	      0.02842987	      0.02099925	      0.08771709	      0.09191311	      0.07721916	      0.14243078	      0.08595901	      0.07909563	      0.12633187	      0.12501898	      0.16024437	      0.14405023	      0.14899516	      0.15554901	      0.15577511	      0.13887953
      0.62000000	      0.06533905	      0.06919891	      0.07189666	      0.07698595	      0.04788360	      0.03916685	      0.04259205	      0.03582934	      0.07123794	      0.08319816	      0.06885098	      0.05808233	      0.01779668	      0.02584485	      0.01508311	      0.03087789	      0.02218834	      0.03103145	      0.03496798	      0.01120609	      0.03489473	      0.03273816	      0.08221963	      0.08741022	      0.07756622	      0.13262881	      0.08313350	      0.07891693	      0.13550612	      0.11576637	      0.14492309	      0.13044561	      0.13548638	      0.13989621	      0.14392530	      0.12922949	      0.07431115	      0.07233010	      0.07057429	      0.06905495	      0.04490689	      0.04061869	      0.03633033	      0.02931772	      0.07868166	      0.07537269	      0.05421132	      0.04966838	      0.01812799	      0.02982308	      0.01425103	      0.02876181	      0.01944830	      0.02873997	      0.03496526	      0.01155111	      0.02842987	      0.02099925	      0.08771709	      0.09191311	      0.07721916	      0.14243078	      0.08595901	      0.07909563	      0.12633187	      0.12501898	      0.16024437	      0.14405023	      0.14899516	      0.15554901	      0.15577511	      0.13887953
      0.63000000	      0.08796535	      0.08425272	      0.06500699	      0.06431821	      0.05521569	      0.03919168	      0.04758435	      0.04095925	      0.04790835	      0.05984659	      0.05757013	      0.03369081	      0.01372710	      0.03273581	      0.01742388	      0.03205449	      0.02233017	      0.02760564	      0.03539661	      0.01275853	      0.02801161	      0.02397608	      0.08084992	      0.07944272	      0.07908737	      0.13531997	      0.08653979	      0.07805308	      0.13386060	      0.11798120	      0.14469276	      0.12972527	      0.13570394	      0.13791374	      0.14567335	      0.13368814	      0.07431115	      0.07233010	      0.07057429	      0.06905495	      0.04490689	      0.04061869	      0.03633033	      0.02931772	      0.07868166	      0.07537269	      0.05421132	      0.04966838	      0.01812799	      0.02982308	      0.01425103	      0.02876181	      0.01944830	      0.02873997	      0.03496526	      0.01155111	      0.02842987	      0.02099925	      0.08771709	      0.09191311	      0.07721916	      0.14243078	      0.08595901	      0.07909563	      0.12633187	      0.12501898	      0.16024437	      0.14405023	      0.14899516	      0.15554901	      0.15577511	      0.13887953
      0.64000000	      0.07076958	      0.07150416	      0.07237360	      0.07385975	      0.04723369	      0.03917312	      0.03961578	      0.03282574	      0.07714615	      0.08138541	      0.06181657	      0.05497525	      0.01978966	      0.02521855	      0.01222014	      0.02699933	      0.01868343	      0.03132693	      0.03543555	      0.01096267	      0.03259120	      0.02691855	      0.09399484	      0.09968675	      0.08642034	      0.14132688	      0.07760288	      0.07335025	      0.13149116	      0.12388421	      0.15595850	      0.14105552	      0.14596986	      0.15111383	      0.15348898	      0.13825949	      0.07431115	      0.07233010	      0.07057429	      0.06905495	      0.04490689	      0.04061869	      0.03633033	      0.02931772	      0.07868166	      0.07537269	      0.05421132	      0.04966838	      0.01812799	      0.02982308	      0.01425103	      0.02876181	      0.01944830	      0.02873997	      0.03496526	      0.01155111	      0.02842987	      0.02099925	      0.08771709	      0.09191311	      0.07721916	      0.14243078	      0.08595901	      0.07909563	      0.12633187	      0.12501898	      0.16024437	      0.14405023	      0.14899516	      0.15554901	      0.15577511	      0.13887953
      0.65000000	      0.08386295	      0.08132397	      0.06750571	      0.06673535	      0.05318113	      0.03917374	      0.04494333	      0.03824457	      0.05890204	      0.06526307	      0.05643562	      0.03911760	      0.01624314	      0.03097607	      0.01610654	      0.03081294	      0.02149446	      0.02785926	      0.03485755	      0.01195183	      0.02858082	      0.02280370	      0.08182604	      0.08496784	      0.07929902	      0.13371331	      0.08402372	      0.07793735	      0.13497321	      0.11721460	      0.14439057	      0.12990898	      0.13521155	      0.13867110	      0.14448636	      0.13092423	      0.07431115	      0.07233010	      0.07057429	      0.06905495	      0.04490689	      0.04061869	      0.03633033	      0.02931772	      0.07868166	      0.07537269	      0.05421132	      0.04966838	      0.01812799	      0.02982308	      0.01425103	      0.02876181	      0.01944830	      0.02873997	      0.03496526	      0.01155111	      0.02842987	      0.02099925	      0.08771709	      0.09191311	      0.07721916	      0.14243078	      0.08595901	      0.07909563	      0.12633187	      0.12501898	      0.16024437	      0.14405023	      0.14899516	      0.15554901	      0.15577511	      0.13887953
      0.66000000	      0.07717680	      0.07445552	      0.06893414	      0.06839782	      0.04780801	      0.03917415	      0.03937612	      0.03259510	      0.07415242	      0.07666930	      0.05680157	      0.04903541	      0.01809237	      0.02810917	      0.01296320	      0.02681222	      0.01775713	      0.03070070	      0.03649942	      0.01236592	      0.02936530	      0.02335578	      0.09414054	      0.09984439	      0.08636266	      0.14378107	      0.07776881	      0.07339629	      0.12967402	      0.12619533	      0.15841781	      0.14339793	      0.14829113	      0.15357442	      0.15566152	      0.14006870	      0.07431115	      0.07233010	      0.07057429	      0.06905495	      0.04490689	      0.04061869	      0.03633033	      0.02931772	      0.07868166	      0.07537269	      0.05421132	      0.04966838	      0.01812799	      0.02982308	      0.01425103	      0.02876181	      0.01944830	      0.02873997	      0.03496526	      0.01155111	      0.02842987	      0.02099925	      0.08771709	      0.09191311	      0.07721916	      0.14243078	      0.08595901	      0.07909563	      0.12633187	      0.12501898	      0.16024437	      0.14405023	      0.14899516	      0.15554901	      0.15577511	      0.13887953
      0.67000000	      0.07762273	      0.07635775	      0.06887232	      0.06903306	      0.04903143	      0.03916838	      0.04104178	      0.03424303	      0.07307916	      0.07483672	      0.05740708	      0.05020181	      0.01677072	      0.03109429	      0.01647948	      0.03168106	      0.02237000	      0.02704721	      0.03386419	      0.01132096	      0.02908630	      0.02370237	      0.09555310	      0.10130831	      0.08937187	      0.14484393	      0.07483325	      0.07100483	      0.13051200	      0.12718629	      0.15784671	      0.14292994	      0.14795665	      0.15304773	      0.15596788	      0.14060581	      0.07431115	      0.07233010	      0.07057429	      0.06905495	      0.04490689	      0.04061869	      0.03633033	      0.02931772	      0.07868166	      0.07537269	      0.05421132	      0.04966838	      0.01812799	      0.02982308	      0.01425103	      0.02876181	      0.01944830	      0.02873997	      0.03496526	      0.01155111	      0.02842987	      0.02099925	      0.08771709	      0.09191311	      0.07721916	      0.14243078	      0.08595901	      0.07909563	      0.12633187	      0.12501898	      0.16024437	      0.14405023	      0.14899516	      0.15554901	      0.15577511	      0.13887953
      0.68000000	      0.07049557	      0.07227890	      0.07220733	      0.07505237	      0.04892408	      0.03916677	      0.04233571	      0.03556792	      0.07082306	      0.07952334	      0.06462413	      0.05322659	      0.01912619	      0.02467889	      0.01287239	      0.02786608	      0.01957962	      0.03165408	      0.03567873	      0.01130004	      0.03364480	      0.02923578	      0.08563043	      0.09093472	      0.08070266	      0.13783744	      0.08128096	      0.07719386	      0.13240128	      0.12041961	      0.15010966	      0.13511657	      0.14014629	      0.14511930	      0.14858017	      0.13364303	      0.07431115	      0.07233010	      0.07057429	      0.06905495	      0.04490689	      0.04061869	      0.03633033	      0.02931772	      0.07868166	      0.07537269	      0.05421132	      0.04966838	      0.01812799	      0.02982308	      0.01425103	      0.02876181	      0.01944830	      0.02873997	      0.03496526	      0.01155111	      0.02842987	      0.02099925	      0.08771709	      0.09191311	      0.07721916	      0.14243078	      0.08595901	      0.07909563	      0.12633187	      0.12501898	      0.16024437	      0.14405023	      0.14899516	      0.15554901	      0.15577511	      0.13887953
      0.69000000	      0.06624441	      0.06733645	      0.06871224	      0.07380612	      0.04428386	      0.03917431	      0.03933854	      0.03255915	      0.07659467	      0.08581376	      0.06590104	      0.06093148	      0.01535901	      0.02842235	      0.01581821	      0.03086613	      0.02152651	      0.03051692	      0.03581680	      0.01242953	      0.03299123	      0.03104909	      0.09705506	      0.10282546	      0.08930406	      0.14833564	      0.07544155	      0.07104934	      0.12745750	      0.13059044	      0.16272540	      0.14765272	      0.15255790	      0.15790659	      0.15992715	      0.14373842	      0.07431115	      0.07233010	      0.07057429	      0.06905495	      0.04490689	      0.04061869	      0.03633033	      0.02931772	      0.07868166	      0.07537269	      0.05421132	      0.04966838	      0.01812799	      0.02982308	      0.01425103	      0.02876181	      0.01944830	      0.02873997	      0.03496526	      0.01155111	      0.02842987	      0.02099925	      0.08771709	      0.09191311	      0.07721916	      0.14243078	      0.08595901	      0.07909563	      0.12633187	      0.12501898	      0.16024437	      0.14405023	      0.14899516	      0.15554901	      0.15577511	      0.13887953
      0.70000000	      0.07878088	      0.07974112	      0.07065615	      0.07195026	      0.05287756	      0.03918432	      0.04662186	      0.03997199	      0.05602576	      0.06931344	      0.06473238	      0.04461187	      0.01716993	      0.03015841	      0.01738068	      0.03353101	      0.02432299	      0.02710698	      0.03261349	      0.01030242	      0.03192536	      0.02920570	      0.08838128	      0.08895441	      0.08667090	      0.14151367	      0.08079558	      0.07314894	      0.13145671	      0.12406276	      0.15104942	      0.13606553	      0.14176132	      0.14467572	      0.15156832	      0.13896079	      0.07431115	      0.07233010	      0.07057429	      0.06905495	      0.04490689	      0.04061869	      0.03633033	      0.02931772	      0.07868166	      0.07537269	      0.05421132	      0.04966838	      0.01812799	      0.02982308	      0.01425103	      0.02876181	      0.01944830	      0.02873997	      0.03496526	      0.01155111	      0.02842987	      0.02099925	      0.08771709	      0.09191311	      0.07721916	      0.14243078	      0.08595901	      0.07909563	      0.12633187	      0.12501898	      0.16024437	      0.14405023	      0.14899516	      0.15554901	      0.15577511	      0.13887953
      0.71000000	      0.06460581	      0.06965336	      0.07264692	      0.07860300	      0.05174372	      0.03917975	      0.04596379	      0.03929493	      0.06145143	      0.08106726	      0.07482716	      0.05703012	      0.01774843	      0.02708774	      0.01699907	      0.03404361	      0.02492244	      0.03064580	      0.03370479	      0.01044750	      0.03677393	      0.03748763	      0.08269604	      0.08434629	      0.08072421	      0.14055530	      0.08422393	      0.07718237	      0.13026098	      0.12302662	      0.15011046	      0.13497127	      0.14051156	      0.14396860	      0.15009397	      0.13654072	      0.07431115	      0.07233010	      0.07057429	      0.06905495	      0.04490689	      0.04061869	      0.03633033	      0.02931772	      0.07868166	      0.07537269	      0.05421132	      0.04966838	      0.01812799	      0.02982308	      0.01425103	      0.02876181	      0.01944830	      0.02873997	      0.03496526	      0.01155111	      0.02842987	      0.02099925	      0.08771709	      0.09191311	      0.07721916	      0.14243078	      0.08595901	      0.07909563	      0.12633187	      0.12501898	      0.16024437	      0.14405023	      0.14899516	      0.15554901	      0.15577511	      0.13887953
      0.72000000	      0.08258371	      0.08023798	      0.06856596	      0.06807790	      0.05310500	      0.03917424	      0.04503877	      0.03834296	      0.05812867	      0.06650519	      0.05791742	      0.03907198	      0.01752318	      0.02834202	      0.01390068	      0.02802866	      0.01905649	      0.03017388	      0.03603954	      0.01219620	      0.02988709	      0.02415462	      0.08086442	      0.08388377	      0.07840260	      0.13449780	      0.08461017	      0.07843496	      0.13433029	      0.11717250	      0.14497666	      0.13007328	      0.13538672	      0.13919921	      0.14474667	      0.13128219	      0.07431115	      0.07233010	      0.07057429	      0.06905495	      0.04490689	      0.04061869	      0.03633033	      0.02931772	      0.07868166	      0.07537269	      0.05421132	      0.04966838	      0.01812799	      0.02982308	      0.01425103	      0.02876181	      0.01944830	      0.02873997	      0.03496526	      0.01155111	      0.02842987	      0.02099925	      0.08771709	      0.09191311	      0.07721916	      0.14243078	      0.08595901	      0.07909563	      0.12633187	      0.12501898	      0.16024437	      0.14405023	      0.14899516	      0.15554901	      0.15577511	      0.13887953
      0.73000000	      0.05472372	      0.06156155	      0.07332662	      0.08153946	      0.04861139	      0.03916678	      0.04221302	      0.03544299	      0.07599200	      0.09244700	      0.07728974	      0.06929529	      0.01757726	      0.02617928	      0.01648798	      0.03378293	      0.02460745	      0.03223612	      0.03485504	      0.01119477	      0.03825802	      0.03987077	      0.09394630	      0.09942688	      0.08900677	      0.14595694	      0.07529252	      0.07125920	      0.12941547	      0.12825237	      0.15792769	      0.14297181	      0.14801317	      0.15301247	      0.15631985	      0.14097950	      0.07431115	      0.07233010	      0.07057429	      0.06905495	      0.04490689	      0.04061869	      0.03633033	      0.02931772	      0.07868166	      0.07537269	      0.05421132	      0.04966838	      0.01812799	      0.02982308	      0.01425103	      0.02876181	      0.01944830	      0.02873997	      0.03496526	      0.01155111	      0.02842987	      0.02099925	      0.08771709	      0.09191311	      0.07721916	      0.14243078	      0.08595901	      0.07909563	      0.12633187	      0.12501898	      0.16024437	      0.14405023	      0.14899516	      0.15554901	      0.15577511	      0.13887953
      0.74000000	      0.08425291	      0.08299359	      0.06942929	      0.06888479	      0.05576020	      0.03919681	      0.04822222	      0.04161085	      0.04780173	      0.06125943	      0.06034978	      0.03444758	      0.01801426	      0.02700835	      0.01343104	      0.02772746	      0.01899973	      0.03080531	      0.03604224	      0.01198075	      0.03123687	      0.02600260	      0.08232782	      0.07958215	      0.08042857	      0.13842572	      0.08634115	      0.07733797	      0.13191113	      0.12096053	      0.14751079	      0.13240194	      0.13858540	      0.14051498	      0.14859243	      0.13665431	      0.07431115	      0.07233010	      0.07057429	      0.06905495	      0.04490689	      0.04061869	      0.03633033	      0.02931772	      0.07868166	      0.07537269	      0.05421132	      0.04966838	      0.01812799	      0.02982308	      0.01425103	      0.02876181	      0.01944830	      0.02873997	      0.03496526	      0.01155111	      0.02842987	      0.02099925	      0.08771709	      0.09191311	      0.07721916	      0.14243078	      0.08595901	      0.07909563	      0.12633187	      0.12501898	      0.16024437	      0.14405023	      0.14899516	      0.15554901	      0.15577511	      0.13887953
      0.75000000	      0.04706692	      0.05933374	      0.07608634	      0.08428837	      0.05041481	      0.03916679	      0.04243237	      0.03566642	      0.07797891	      0.10079195	      0.08610250	      0.07134744	      0.02001513	      0.02304681	      0.01495208	      0.03285600	      0.02441938	      0.03415505	      0.03556833	      0.01105045	      0.04008902	      0.04163726	      0.08961854	      0.09492562	      0.08483688	      0.14238277	      0.07870029	      0.07456702	      0.13017214	      0.12484938	      0.15439866	      0.13938381	      0.14442590	      0.14940562	      0.15284585	      0.13769150	      0.07431115	      0.07233010	      0.07057429	      0.06905495	      0.04490689	      0.04061869	      0.03633033	      0.02931772	      0.07868166	      0.07537269	      0.05421132	      0.04966838	      0.01812799	      0.02982308	      0.01425103	      0.02876181	      0.01944830	      0.02873997	      0.03496526	      0.01155111	      0.02842987	      0.02099925	      0.08771709	      0.09191311	      0.07721916	      0.14243078	      0.08595901	      0.07909563	      0.12633187	      0.12501898	      0.16024437	      0.14405023	      0.14899516	      0.15554901	      0.15577511	      0.13887953
      0.76000000	      0.07504728	      0.07616108	      0.06902218	      0.07267820	      0.05230773	      0.03918655	      0.04692333	      0.04028163	      0.05348418	      0.07094888	      0.06711113	      0.04577228	      0.01569979	      0.02834802	      0.01615731	      0.03155416	      0.02226397	      0.03023286	      0.03528581	      0.01199280	      0.03345343	      0.03173938	      0.07984583	      0.07976927	      0.07810026	      0.13892855	      0.08652376	      0.07860720	      0.13089514	      0.12136163	      0.14802618	      0.13287264	      0.13867647	      0.14149473	      0.14848078	      0.13542207	      0.07431115	      0.07233010	      0.07057429	      0.06905495	      0.04490689	      0.04061869	      0.03633033	      0.02931772	      0.07868166	      0.07537269	      0.05421132	      0.04966838	      0.01812799	      0.02982308	      0.01425103	      0.02876181	      0.01944830	      0.02873997	      0.03496526	      0.01155111	      0.02842987	      0.02099925	      0.08771709	      0.09191311	      0.07721916	      0.14243078	      0.08595901	      0.07909563	      0.12633187	      0.12501898	      0.16024437	      0.14405023	      0.14899516	      0.15554901	      0.15577511	      0.13887953
      0.77000000	      0.04845887	      0.05815047	      0.07539045	      0.08299854	      0.04445771	      0.03917949	      0.03827370	      0.03156868	      0.08500124	      0.09697663	      0.07594617	      0.07293102	      0.01965286	      0.02159655	      0.01336137	      0.03037213	      0.02213955	      0.03418760	      0.03628192	      0.01156143	      0.03878365	      0.03839367	      0.09920595	      0.10512856	      0.09062263	      0.14455698	      0.07570181	      0.07067501	      0.13160913	      0.12690880	      0.16047832	      0.14562847	      0.15030069	      0.15571452	      0.15715077	      0.14197918	      0.07431115	      0.07233010	      0.07057429	      0.06905495	      0.04490689	      0.04061869	      0.03633033	      0.02931772	      0.07868166	      0.07537269	      0.05421132	      0.04966838	      0.01812799	      0.02982308	      0.01425103	      0.02876181	      0.01944830	      0.02873997	      0.03496526	      0.01155111	      0.02842987	      0.02099925	      0.08771709	      0.09191311	      0.07721916	      0.14243078	      0.08595901	      0.07909563	      0.12633187	      0.12501898	      0.16024437	      0.14405023	      0.14899516	      0.15554901	      0.15577511	      0.13887953
      0.78000000	      0.07022998	      0.07256464	      0.07254470	      0.07516217	      0.04914386	      0.03916679	      0.04217488	      0.03540418	      0.07219274	      0.07944739	      0.06421055	      0.05409416	      0.01931087	      0.02562135	      0.01379587	      0.02922631	      0.02086206	      0.03054708	      0.03449307	      0.01049796	      0.03347183	      0.02900346	      0.09193985	      0.09738892	      0.08691765	      0.14261026	      0.07696658	      0.07294885	      0.13079067	      0.12508724	      0.15489103	      0.13994793	      0.14497611	      0.14996540	      0.15333857	      0.13830662	      0.07431115	      0.07233010	      0.07057429	      0.06905495	      0.04490689	      0.04061869	      0.03633033	      0.02931772	      0.07868166	      0.07537269	      0.05421132	      0.04966838	      0.01812799	      0.02982308	      0.01425103	      0.02876181	      0.01944830	      0.02873997	      0.03496526	      0.01155111	      0.02842987	      0.02099925	      0.08771709	      0.09191311	      0.07721916	      0.14243078	      0.08595901	      0.07909563	      0.12633187	      0.12501898	      0.16024437	      0.14405023	      0.14899516	      0.15554901	      0.15577511	      0.13887953
      0.79000000	      0.07617884	      0.07437386	      0.06966612	      0.06951155	      0.04802369	      0.03917273	      0.03971298	      0.03291995	      0.07456367	      0.07679386	      0.05735156	      0.04963109	      0.01838383	      0.02795840	      0.01327141	      0.02747148	      0.01853612	      0.03024809	      0.03580541	      0.01180867	      0.02988967	      0.02346933	      0.08552933	      0.09114584	      0.07796898	      0.13549645	      0.08288975	      0.07868269	      0.13359837	      0.11806070	      0.15001928	      0.13502956	      0.13995549	      0.14514154	      0.14752998	      0.13226971	      0.07431115	      0.07233010	      0.07057429	      0.06905495	      0.04490689	      0.04061869	      0.03633033	      0.02931772	      0.07868166	      0.07537269	      0.05421132	      0.04966838	      0.01812799	      0.02982308	      0.01425103	      0.02876181	      0.01944830	      0.02873997	      0.03496526	      0.01155111	      0.02842987	      0.02099925	      0.08771709	      0.09191311	      0.07721916	      0.14243078	      0.08595901	      0.07909563	      0.12633187	      0.12501898	      0.16024437	      0.14405023	      0.14899516	      0.15554901	      0.15577511	      0.13887953
      0.80000000	      0.05745544	      0.06511724	      0.07460036	      0.08086201	      0.04812229	      0.03916681	      0.04211807	      0.03534640	      0.07597054	      0.08889881	      0.07354399	      0.06473524	      0.01959299	      0.02399123	      0.01503875	      0.03192307	      0.02358094	      0.03175740	      0.03415207	      0.01014763	      0.03721811	      0.03633793	      0.09474425	      0.10027676	      0.08971766	      0.15128360	      0.07480164	      0.07080608	      0.12437127	      0.13351602	      0.16315155	      0.14745020	      0.15250926	      0.15825774	      0.16147228	      0.14447449	      0.07431115	      0.07233010	      0.07057429	      0.06905495	      0.04490689	      0.04061869	      0.03633033	      0.02931772	      0.07868166	      0.07537269	      0.05421132	      0.04966838	      0.01812799	      0.02982308	      0.01425103	      0.02876181	      0.01944830	      0.02873997	      0.03496526	      0.01155111	      0.02842987	      0.02099925	      0.08771709	      0.09191311	      0.07721916	      0.14243078	      0.08595901	      0.07909563	      0.12633187	      0.12501898	      0.16024437	      0.14405023	      0.14899516	      0.15554901	      0.15577511	      0.13887953
      0.81000000	      0.08487904	      0.08111473	      0.06625115	      0.06526085	      0.05314768	      0.03917201	      0.04458395	      0.03787418	      0.05872896	      0.06490388	      0.05518216	      0.03779939	      0.01588263	      0.03068610	      0.01530645	      0.02935164	      0.01999789	      0.02909388	      0.03614376	      0.01278914	      0.02800489	      0.02234296	      0.08513179	      0.08872603	      0.08235984	      0.14350846	      0.08199712	      0.07624182	      0.12803753	      0.12597542	      0.15383985	      0.13855773	      0.14382148	      0.14822718	      0.15311416	      0.13819362	      0.07431115	      0.07233010	      0.07057429	      0.06905495	      0.04490689	      0.04061869	      0.03633033	      0.02931772	      0.07868166	      0.07537269	      0.05421132	      0.04966838	      0.01812799	      0.02982308	      0.01425103	      0.02876181	      0.01944830	      0.02873997	      0.03496526	      0.01155111	      0.02842987	      0.02099925	      0.08771709	      0.09191311	      0.07721916	      0.14243078	      0.08595901	      0.07909563	      0.12633187	      0.12501898	      0.16024437	      0.14405023	      0.14899516	      0.15554901	      0.15577511	      0.13887953
      0.82000000	      0.07791731	      0.07813547	      0.06996795	      0.07127319	      0.05125184	      0.03917229	      0.04464446	      0.03793653	      0.06256842	      0.07195836	      0.06238618	      0.04693499	      0.01689562	      0.03026304	      0.01697823	      0.03270092	      0.02350975	      0.02730833	      0.03326148	      0.01075298	      0.03107663	      0.02743186	      0.08256950	      0.08607817	      0.07982844	      0.14161103	      0.08346318	      0.07765262	      0.12881587	      0.12407520	      0.15189832	      0.13660560	      0.14187881	      0.14625777	      0.15119639	      0.13631266	      0.07431115	      0.07233010	      0.07057429	      0.06905495	      0.04490689	      0.04061869	      0.03633033	      0.02931772	      0.07868166	      0.07537269	      0.05421132	      0.04966838	      0.01812799	      0.02982308	      0.01425103	      0.02876181	      0.01944830	      0.02873997	      0.03496526	      0.01155111	      0.02842987	      0.02099925	      0.08771709	      0.09191311	      0.07721916	      0.14243078	      0.08595901	      0.07909563	      0.12633187	      0.12501898	      0.16024437	      0.14405023	      0.14899516	      0.15554901	      0.15577511	      0.13887953
      0.83000000	      0.07031757	      0.07208572	      0.07022138	      0.07452740	      0.04840285	      0.03916766	      0.04323883	      0.03649109	      0.06799993	      0.08039434	      0.06748254	      0.05533011	      0.01630275	      0.02909288	      0.01701750	      0.03291489	      0.02366139	      0.02893171	      0.03396757	      0.01106777	      0.03324322	      0.03152489	      0.08922450	      0.09408590	      0.08528540	      0.14027595	      0.07886442	      0.07423302	      0.13183703	      0.12288079	      0.15192355	      0.13701363	      0.14208927	      0.14674566	      0.15081516	      0.13631367	      0.07431115	      0.07233010	      0.07057429	      0.06905495	      0.04490689	      0.04061869	      0.03633033	      0.02931772	      0.07868166	      0.07537269	      0.05421132	      0.04966838	      0.01812799	      0.02982308	      0.01425103	      0.02876181	      0.01944830	      0.02873997	      0.03496526	      0.01155111	      0.02842987	      0.02099925	      0.08771709	      0.09191311	      0.07721916	      0.14243078	      0.08595901	      0.07909563	      0.12633187	      0.12501898	      0.16024437	      0.14405023	      0.14899516	      0.15554901	      0.15577511	      0.13887953
      0.84000000	      0.07251385	      0.07070844	      0.06633845	      0.06877446	      0.04440608	      0.03918061	      0.03806339	      0.03138041	      0.07611599	      0.08075710	      0.05954617	      0.05505681	      0.01461620	      0.03064189	      0.01614871	      0.03049167	      0.02102425	      0.02929693	      0.03604264	      0.01287718	      0.02969290	      0.02605153	      0.09586096	      0.10171602	      0.08702116	      0.13921358	      0.07802960	      0.07286443	      0.13334674	      0.12365464	      0.15563462	      0.14153062	      0.14616372	      0.15092282	      0.15294033	      0.13762963	      0.07431115	      0.07233010	      0.07057429	      0.06905495	      0.04490689	      0.04061869	      0.03633033	      0.02931772	      0.07868166	      0.07537269	      0.05421132	      0.04966838	      0.01812799	      0.02982308	      0.01425103	      0.02876181	      0.01944830	      0.02873997	      0.03496526	      0.01155111	      0.02842987	      0.02099925	      0.08771709	      0.09191311	      0.07721916	      0.14243078	      0.08595901	      0.07909563	      0.12633187	      0.12501898	      0.16024437	      0.14405023	      0.14899516	      0.15554901	      0.15577511	      0.13887953
      0.85000000	      0.08047317	      0.07779019	      0.06755981	      0.06741138	      0.05059662	      0.03916678	      0.04241298	      0.03564666	      0.06699172	      0.07102418	      0.05628903	      0.04416142	      0.01661245	      0.02991455	      0.01499365	      0.02921811	      0.02001032	      0.02916573	      0.03576599	      0.01234162	      0.02878723	      0.02289456	      0.09013114	      0.09545492	      0.08533660	      0.13794528	      0.07831808	      0.07419433	      0.13347325	      0.12216470	      0.15036770	      0.13618910	      0.14123152	      0.14543756	      0.14963707	      0.13470088	      0.07431115	      0.07233010	      0.07057429	      0.06905495	      0.04490689	      0.04061869	      0.03633033	      0.02931772	      0.07868166	      0.07537269	      0.05421132	      0.04966838	      0.01812799	      0.02982308	      0.01425103	      0.02876181	      0.01944830	      0.02873997	      0.03496526	      0.01155111	      0.02842987	      0.02099925	      0.08771709	      0.09191311	      0.07721916	      0.14243078	      0.08595901	      0.07909563	      0.12633187	      0.12501898	      0.16024437	      0.14405023	      0.14899516	      0.15554901	      0.15577511	      0.13887953
      0.86000000	      0.07847648	      0.07574466	      0.06816025	      0.06785614	      0.04890685	      0.03916959	      0.04059430	      0.03379052	      0.07176942	      0.07444137	      0.05627175	      0.04717926	      0.01735006	      0.02900962	      0.01395150	      0.02793497	      0.01880544	      0.02998612	      0.03619808	      0.01240133	      0.02899317	      0.02296061	      0.09640953	      0.10219276	      0.08979374	      0.15073695	      0.07466654	      0.07077038	      0.12516583	      0.13296487	      0.16383593	      0.14833889	      0.15337775	      0.15902203	      0.16167789	      0.14468540	      0.07431115	      0.07233010	      0.07057429	      0.06905495	      0.04490689	      0.04061869	      0.03633033	      0.02931772	      0.07868166	      0.07537269	      0.05421132	      0.04966838	      0.01812799	      0.02982308	      0.01425103	      0.02876181	      0.01944830	      0.02873997	      0.03496526	      0.01155111	      0.02842987	      0.02099925	      0.08771709	      0.09191311	      0.07721916	      0.14243078	      0.08595901	      0.07909563	      0.12633187	      0.12501898	      0.16024437	      0.14405023	      0.14899516	      0.15554901	      0.15577511	      0.13887953
      0.87000000	      0.07794344	      0.07825780	      0.06948647	      0.07265243	      0.05362680	      0.03919621	      0.04814818	      0.04153534	      0.05055496	      0.07112209	      0.07006307	      0.04678874	      0.01548660	      0.03123705	      0.01862041	      0.03513374	      0.02527955	      0.02770137	      0.03295004	      0.01072881	      0.03328397	      0.03347964	      0.08543931	      0.08287794	      0.08358900	      0.13655082	      0.08439272	      0.07544762	      0.13400030	      0.12094803	      0.14593624	      0.13170348	      0.13787097	      0.13904125	      0.14786001	      0.13595661	      0.07431115	      0.07233010	      0.07057429	      0.06905495	      0.04490689	      0.04061869	      0.03633033	      0.02931772	      0.07868166	      0.07537269	      0.05421132	      0.04966838	      0.01812799	      0.02982308	      0.01425103	      0.02876181	      0.01944830	      0.02873997	      0.03496526	      0.01155111	      0.02842987	      0.02099925	      0.08771709	      0.09191311	      0.07721916	      0.14243078	      0.08595901	      0.07909563	      0.12633187	      0.12501898	      0.16024437	      0.14405023	      0.14899516	      0.15554901	      0.15577511	      0.13887953
      0.88000000	      0.06352150	      0.07104117	      0.07478544	      0.07986921	      0.05408667	      0.03919131	      0.04753838	      0.04091220	      0.05776717	      0.07890263	      0.07652157	      0.05518967	      0.02003560	      0.02536267	      0.01648153	      0.03410769	      0.02547873	      0.03091597	      0.03275479	      0.00924956	      0.03775986	      0.03844738	      0.08950854	      0.08830129	      0.08785118	      0.14635512	      0.08062948	      0.07218134	      0.12827550	      0.12868060	      0.15516988	      0.14007755	      0.14606994	      0.14844626	      0.15594418	      0.14316043	      0.07431115	      0.07233010	      0.07057429	      0.06905495	      0.04490689	      0.04061869	      0.03633033	      0.02931772	      0.07868166	      0.07537269	      0.05421132	      0.04966838	      0.01812799	      0.02982308	      0.01425103	      0.02876181	      0.01944830	      0.02873997	      0.03496526	      0.01155111	      0.02842987	      0.02099925	      0.08771709	      0.09191311	      0.07721916	      0.14243078	      0.08595901	      0.07909563	      0.12633187	      0.12501898	      0.16024437	      0.14405023	      0.14899516	      0.15554901	      0.15577511	      0.13887953
      0.89000000	      0.08951085	      0.08470946	      0.06379987	      0.06249137	      0.05566202	      0.03918844	      0.04717091	      0.04053568	      0.04848869	      0.05835475	      0.05511475	      0.03199971	      0.01341661	      0.03301826	      0.01707749	      0.03131115	      0.02155933	      0.02805375	      0.03610374	      0.01328832	      0.02699649	      0.02256520	      0.08747540	      0.08697357	      0.08580001	      0.14494948	      0.08197296	      0.07383909	      0.12837122	      0.12735119	      0.15393411	      0.13880145	      0.14468163	      0.14733227	      0.15452698	      0.14152397	      0.07431115	      0.07233010	      0.07057429	      0.06905495	      0.04490689	      0.04061869	      0.03633033	      0.02931772	      0.07868166	      0.07537269	      0.05421132	      0.04966838	      0.01812799	      0.02982308	      0.01425103	      0.02876181	      0.01944830	      0.02873997	      0.03496526	      0.01155111	      0.02842987	      0.02099925	      0.08771709	      0.09191311	      0.07721916	      0.14243078	      0.08595901	      0.07909563	      0.12633187	      0.12501898	      0.16024437	      0.14405023	      0.14899516	      0.15554901	      0.15577511	      0.13887953
      0.90000000	      0.06543448	      0.06655585	      0.06937170	      0.07457684	      0.04459240	      0.03917314	      0.03961125	      0.03282136	      0.07581278	      0.08594791	      0.06637294	      0.06122875	      0.01617541	      0.02591045	      0.01359274	      0.02812665	      0.01899981	      0.03265467	      0.03741228	      0.01332987	      0.03395492	      0.03212638	      0.08600587	      0.09162385	      0.07835620	      0.14233592	      0.08271604	      0.07846124	      0.12715556	      0.12477675	      0.15663462	      0.14092048	      0.14586432	      0.15175260	      0.15393506	      0.13686174	      0.07431115	      0.07233010	      0.07057429	      0.06905495	      0.04490689	      0.04061869	      0.03633033	      0.02931772	      0.07868166	      0.07537269	      0.05421132	      0.04966838	      0.01812799	      0.02982308	      0.01425103	      0.02876181	      0.01944830	      0.02873997	      0.03496526	      0.01155111	      0.02842987	      0.02099925	      0.08771709	      0.09191311	      0.07721916	      0.14243078	      0.08595901	      0.07909563	      0.12633187	      0.12501898	      0.16024437	      0.14405023	      0.14899516	      0.15554901	      0.15577511	      0.13887953
      0.91000000	      0.05253143	      0.06302242	      0.07551164	      0.08312535	      0.05416334	      0.03917843	      0.04575950	      0.03908455	      0.06620168	      0.09301489	      0.08625504	      0.06415780	      0.01942270	      0.02388639	      0.01539306	      0.03338907	      0.02472350	      0.03418901	      0.03568731	      0.01128087	      0.04023985	      0.04233871	      0.08290168	      0.08488162	      0.08084443	      0.13782206	      0.08396857	      0.07711783	      0.13244295	      0.12041256	      0.14777518	      0.13269151	      0.13816271	      0.14171808	      0.14777138	      0.13459219	      0.07431115	      0.07233010	      0.07057429	      0.06905495	      0.04490689	      0.04061869	      0.03633033	      0.02931772	      0.07868166	      0.07537269	      0.05421132	      0.04966838	      0.01812799	      0.02982308	      0.01425103	      0.02876181	      0.01944830	      0.02873997	      0.03496526	      0.01155111	      0.02842987	      0.02099925	      0.08771709	      0.09191311	      0.07721916	      0.14243078	      0.08595901	      0.07909563	      0.12633187	      0.12501898	      0.16024437	      0.14405023	      0.14899516	      0.15554901	      0.15577511	      0.13887953
      0.92000000	      0.05194568	      0.05920612	      0.07353951	      0.08207536	      0.04672904	      0.03917007	      0.04044176	      0.03363784	      0.08097299	      0.09598147	      0.07757549	      0.07302463	      0.01767816	      0.02607745	      0.01646179	      0.03381448	      0.02465818	      0.03234226	      0.03488030	      0.01118528	      0.03840665	      0.04009790	      0.08484694	      0.09048089	      0.07794811	      0.13962318	      0.08262943	      0.07869473	      0.13015421	      0.12205333	      0.15308250	      0.13795803	      0.14297807	      0.14820446	      0.15081657	      0.13473021	      0.07431115	      0.07233010	      0.07057429	      0.06905495	      0.04490689	      0.04061869	      0.03633033	      0.02931772	      0.07868166	      0.07537269	      0.05421132	      0.04966838	      0.01812799	      0.02982308	      0.01425103	      0.02876181	      0.01944830	      0.02873997	      0.03496526	      0.01155111	      0.02842987	      0.02099925	      0.08771709	      0.09191311	      0.07721916	      0.14243078	      0.08595901	      0.07909563	      0.12633187	      0.12501898	      0.16024437	      0.14405023	      0.14899516	      0.15554901	      0.15577511	      0.13887953
      0.93000000	      0.06887358	      0.06991538	      0.06918538	      0.07360487	      0.04590019	      0.03916898	      0.04080713	      0.03400489	      0.07409152	      0.08347104	      0.06564459	      0.05829730	      0.01566810	      0.02928601	      0.01665366	      0.03206295	      0.02274766	      0.02926245	      0.03475216	      0.01170947	      0.03250660	      0.03029434	      0.08781923	      0.09345572	      0.08127822	      0.13848586	      0.08073392	      0.07687885	      0.13206816	      0.12105570	      0.15194370	      0.13694656	      0.14196164	      0.14708195	      0.14993882	      0.13465202	      0.07431115	      0.07233010	      0.07057429	      0.06905495	      0.04490689	      0.04061869	      0.03633033	      0.02931772	      0.07868166	      0.07537269	      0.05421132	      0.04966838	      0.01812799	      0.02982308	      0.01425103	      0.02876181	      0.01944830	      0.02873997	      0.03496526	      0.01155111	      0.02842987	      0.02099925	      0.08771709	      0.09191311	      0.07721916	      0.14243078	      0.08595901	      0.07909563	      0.12633187	      0.12501898	      0.16024437	      0.14405023	      0.14899516	      0.15554901	      0.15577511	      0.13887953
      0.94000000	      0.06107048	      0.06784999	      0.07524183	      0.08152577	      0.05683822	      0.03919855	      0.04843562	      0.04182825	      0.05732276	      0.11871630	      0.11822091	      0.05896304	      0.01960359	      0.02547932	      0.01679111	      0.03502626	      0.02620966	      0.03261098	      0.03381593	      0.00993299	      0.03965153	      0.04237995	      0.08020178	      0.07700393	      0.07823030	      0.13642196	      0.08770056	      0.07853284	      0.13297123	      0.11894629	      0.14549646	      0.13040424	      0.13665083	      0.13843513	      0.14667550	      0.13488903	      0.07431115	      0.07233010	      0.07057429	      0.06905495	      0.04490689	      0.04061869	      0.03633033	      0.02931772	      0.07868166	      0.07537269	      0.05421132	      0.04966838	      0.01812799	      0.02982308	      0.01425103	      0.02876181	      0.01944830	      0.02873997	      0.03496526	      0.01155111	      0.02842987	      0.02099925	      0.08771709	      0.09191311	      0.07721916	      0.14243078	      0.08595901	      0.07909563	      0.12633187	      0.12501898	      0.16024437	      0.14405023	      0.14899516	      0.15554901	      0.15577511	      0.13887953
      0.95000000	      0.07433014	      0.07446772	      0.06929335	      0.07229536	      0.04992681	      0.03916993	      0.04406549	      0.03734030	      0.06298502	      0.07478391	      0.06380224	      0.04854899	      0.01678537	      0.02688118	      0.01423001	      0.02876863	      0.01988111	      0.03123723	      0.03636053	      0.01246510	      0.03256871	      0.02918598	      0.09088746	      0.09511655	      0.08777126	      0.14538520	      0.07754123	      0.07224727	      0.12909087	      0.12772810	      0.15601482	      0.14097244	      0.14615107	      0.15061300	      0.15509861	      0.14047275	      0.07431115	      0.07233010	      0.07057429	      0.06905495	      0.04490689	      0.04061869	      0.03633033	      0.02931772	      0.07868166	      0.07537269	      0.05421132	      0.04966838	      0.01812799	      0.02982308	      0.01425103	      0.02876181	      0.01944830	      0.02873997	      0.03496526	      0.01155111	      0.02842987	      0.02099925	      0.08771709	      0.09191311	      0.07721916	      0.14243078	      0.08595901	      0.07909563	      0.12633187	      0.12501898	      0.16024437	      0.14405023	      0.14899516	      0.15554901	      0.15577511	      0.13887953
      0.96000000	      0.05497786	      0.06217756	      0.07446432	      0.08030144	      0.04347654	      0.03918230	      0.03775854	      0.03111268	      0.08439298	      0.09321045	      0.07176239	      0.06931593	      0.01968026	      0.02435564	      0.01497043	      0.03166824	      0.02335896	      0.03120450	      0.03380636	      0.00990386	      0.03648453	      0.03492117	      0.09280141	      0.09861404	      0.08363361	      0.14218917	      0.08078839	      0.07541741	      0.12990029	      0.12465359	      0.15873895	      0.14367865	      0.14823110	      0.15393833	      0.15478920	      0.13931455	      0.07431115	      0.07233010	      0.07057429	      0.06905495	      0.04490689	      0.04061869	      0.03633033	      0.02931772	      0.07868166	      0.07537269	      0.05421132	      0.04966838	      0.01812799	      0.02982308	      0.01425103	      0.02876181	      0.01944830	      0.02873997	      0.03496526	      0.01155111	      0.02842987	      0.02099925	      0.08771709	      0.09191311	      0.07721916	      0.14243078	      0.08595901	      0.07909563	      0.12633187	      0.12501898	      0.16024437	      0.14405023	      0.14899516	      0.15554901	      0.15577511	      0.13887953
      0.97000000	      0.06986052	      0.07044117	      0.06941073	      0.07346196	      0.04552228	      0.03916987	      0.04050470	      0.03370074	      0.07531566	      0.08487596	      0.06656658	      0.05995324	      0.01536656	      0.03112674	      0.01810562	      0.03410712	      0.02448085	      0.02750045	      0.03341654	      0.01106158	      0.03201235	      0.03061339	      0.08487846	      0.09051344	      0.07803909	      0.13361424	      0.08256024	      0.07864232	      0.13488483	      0.11633863	      0.14754202	      0.13286041	      0.13785778	      0.14267619	      0.14568452	      0.13059943	      0.07431115	      0.07233010	      0.07057429	      0.06905495	      0.04490689	      0.04061869	      0.03633033	      0.02931772	      0.07868166	      0.07537269	      0.05421132	      0.04966838	      0.01812799	      0.02982308	      0.01425103	      0.02876181	      0.01944830	      0.02873997	      0.03496526	      0.01155111	      0.02842987	      0.02099925	      0.08771709	      0.09191311	      0.07721916	      0.14243078	      0.08595901	      0.07909563	      0.12633187	      0.12501898	      0.16024437	      0.14405023	      0.14899516	      0.15554901	      0.15577511	      0.13887953
      0.98000000	      0.07162747	      0.07275640	      0.06999206	      0.07381146	      0.04808011	      0.03916706	      0.04284443	      0.03608721	      0.06913481	      0.08055677	      0.06676067	      0.05549712	      0.01605935	      0.03013618	      0.01759571	      0.03358980	      0.02419594	      0.02800353	      0.03347414	      0.01090164	      0.03253015	      0.03079494	      0.08877671	      0.09387061	      0.08442263	      0.14318101	      0.07923211	      0.07486743	      0.12935312	      0.12562266	      0.15477842	      0.13973981	      0.14480914	      0.14968994	      0.15332427	      0.13810111	      0.07431115	      0.07233010	      0.07057429	      0.06905495	      0.04490689	      0.04061869	      0.03633033	      0.02931772	      0.07868166	      0.07537269	      0.05421132	      0.04966838	      0.01812799	      0.02982308	      0.01425103	      0.02876181	      0.01944830	      0.02873997	      0.03496526	      0.01155111	      0.02842987	      0.02099925	      0.08771709	      0.09191311	      0.07721916	      0.14243078	      0.08595901	      0.07909563	      0.12633187	      0.12501898	      0.16024437	      0.14405023	      0.14899516	      0.15554901	      0.15577511	      0.13887953
      0.99000000	      0.08898280	      0.08475472	      0.06540089	      0.06414575	      0.05658761	      0.03919830	      0.04840499	      0.04179706	      0.04482177	      0.05756698	      0.05701367	      0.03172350	      0.01544486	      0.02967310	      0.01442794	      0.02794313	      0.01861761	      0.03073400	      0.03734708	      0.01359577	      0.02898271	      0.02513755	      0.08790549	      0.08483830	      0.08600864	      0.14368948	      0.08282067	      0.07367631	      0.12959151	      0.12610867	      0.15258229	      0.13749823	      0.14374656	      0.14555724	      0.15371485	      0.14164081	      0.07431115	      0.07233010	      0.07057429	      0.06905495	      0.04490689	      0.04061869	      0.03633033	      0.02931772	      0.07868166	      0.07537269	      0.05421132	      0.04966838	      0.01812799	      0.02982308	      0.01425103	      0.02876181	      0.01944830	      0.02873997	      0.03496526	      0.01155111	      0.02842987	      0.02099925	      0.08771709	      0.09191311	      0.07721916	      0.14243078	      0.08595901	      0.07909563	      0.12633187	      0.12501898	      0.16024437	      0.14405023	      0.14899516	      0.15554901	      0.15577511	      0.13887953
      1.00000000	      0.07080874	      0.07247620	      0.07051414	      0.07463139	      0.04986115	      0.03917144	      0.04445324	      0.03773951	      0.06279547	      0.07694671	      0.06690360	      0.05110266	      0.01726082	      0.02511525	      0.01351033	      0.02836748	      0.01960786	      0.03238126	      0.03677243	      0.01258219	      0.03427734	      0.03174206	      0.09299379	      0.09688072	      0.09025410	      0.15178572	      0.07627969	      0.07064290	      0.12434417	      0.13398648	      0.16191451	      0.14610748	      0.15135877	      0.15640563	      0.16116531	      0.14512701	      0.07431115	      0.07233010	      0.07057429	      0.06905495	      0.04490689	      0.04061869	      0.03633033	      0.02931772	      0.07868166	      0.07537269	      0.05421132	      0.04966838	      0.01812799	      0.02982308	      0.01425103	      0.02876181	      0.01944830	      0.02873997	      0.03496526	      0.01155111	      0.02842987	      0.02099925	      0.08771709	      0.09191311	      0.07721916	      0.14243078	      0.08595901	      0.07909563	      0.12633187	      0.12501898	      0.16024437	      0.14405023	      0.14899516	      0.15554901	      0.15577511	      0.13887953
      1.01000000	      0.06344200	      0.06443035	      0.07249114	      0.07996411	      0.04952410	      0.03916677	      0.04226544	      0.03549635	      0.07547036	      0.09364244	      0.07859506	      0.07113675	      0.01677404	      0.03036019	      0.01906251	      0.03699004	      0.02698287	      0.02955236	      0.03674867	      0.00985247	      0.03715636	      0.04082413	      0.09126335	      0.09666625	      0.08632773	      0.14704233	      0.07747974	      0.07342412	      0.12648154	      0.12942842	      0.15896956	      0.14370099	      0.14875876	      0.15401742	      0.15731417	      0.14112937	      0.07431115	      0.07233010	      0.07057429	      0.06905495	      0.04490689	      0.04061869	      0.03633033	      0.02931772	      0.07868166	      0.07537269	      0.05421132	      0.04966838	      0.01812799	      0.02982308	      0.01425103	      0.02876181	      0.01944830	      0.02873997	      0.03496526	      0.01155111	      0.02842987	      0.02099925	      0.08771709	      0.09191311	      0.07721916	      0.14243078	      0.08595901	      0.07909563	      0.12633187	      0.12501898	      0.16024437	      0.14405023	      0.14899516	      0.15554901	      0.15577511	      0.13887953
      1.02000000	      0.06525992	      0.07092761	      0.07396565	      0.07848564	      0.05033822	      0.03917104	      0.04435825	      0.03764168	      0.06773172	      0.08155999	      0.07128481	      0.05738092	      0.01943126	      0.02596509	      0.01599616	      0.03287490	      0.02430931	      0.02991858	      0.03274816	      0.00941171	      0.03581034	      0.03448987	      0.08065763	      0.08449085	      0.07769564	      0.13823920	      0.08439272	      0.07884123	      0.13142184	      0.12066478	      0.14870953	      0.13360353	      0.13882349	      0.14316876	      0.14788168	      0.13337313	      0.07431115	      0.07233010	      0.07057429	      0.06905495	      0.04490689	      0.04061869	      0.03633033	      0.02931772	      0.07868166	      0.07537269	      0.05421132	      0.04966838	      0.01812799	      0.02982308	      0.01425103	      0.02876181	      0.01944830	      0.02873997	      0.03496526	      0.01155111	      0.02842987	      0.02099925	      0.08771709	      0.09191311	      0.07721916	      0.14243078	      0.08595901	      0.07909563	      0.12633187	      0.12501898	      0.16024437	      0.14405023	      0.14899516	      0.15554901	      0.15577511	      0.13887953
      1.03000000	      0.06116433	      0.06760779	      0.07324936	      0.07964936	      0.05078261	      0.03917381	      0.04495689	      0.03825855	      0.06562461	      0.08363203	      0.07483859	      0.05948842	      0.01819456	      0.02571571	      0.01615913	      0.03311333	      0.02425491	      0.03149127	      0.03430626	      0.01067050	      0.03723971	      0.03752976	      0.08890275	      0.09210354	      0.08645841	      0.14390592	      0.07941876	      0.07331979	      0.12961751	      0.12631502	      0.15404585	      0.13896484	      0.14427858	      0.14832629	      0.15356999	      0.13956486	      0.07431115	      0.07233010	      0.07057429	      0.06905495	      0.04490689	      0.04061869	      0.03633033	      0.02931772	      0.07868166	      0.07537269	      0.05421132	      0.04966838	      0.01812799	      0.02982308	      0.01425103	      0.02876181	      0.01944830	      0.02873997	      0.03496526	      0.01155111	      0.02842987	      0.02099925	      0.08771709	      0.09191311	      0.07721916	      0.14243078	      0.08595901	      0.07909563	      0.12633187	      0.12501898	      0.16024437	      0.14405023	      0.14899516	      0.15554901	      0.15577511	      0.13887953
      1.04000000	      0.07474627	      0.07501174	      0.07072303	      0.07227157	      0.04976187	      0.03916685	      0.04258420	      0.03582132	      0.06894990	      0.07558835	      0.06122422	      0.04937328	      0.01834888	      0.02707185	      0.01402528	      0.02884940	      0.02018986	      0.03014290	      0.03508929	      0.01125452	      0.03177636	      0.02658206	      0.08636949	      0.09156850	      0.08171243	      0.13857922	      0.08084242	      0.07663014	      0.13210607	      0.12116301	      0.15066852	      0.13566990	      0.14070852	      0.14562873	      0.14922202	      0.13436666	      0.07431115	      0.07233010	      0.07057429	      0.06905495	      0.04490689	      0.04061869	      0.03633033	      0.02931772	      0.07868166	      0.07537269	      0.05421132	      0.04966838	      0.01812799	      0.02982308	      0.01425103	      0.02876181	      0.01944830	      0.02873997	      0.03496526	      0.01155111	      0.02842987	      0.02099925	      0.08771709	      0.09191311	      0.07721916	      0.14243078	      0.08595901	      0.07909563	      0.12633187	      0.12501898	      0.16024437	      0.14405023	      0.14899516	      0.15554901	      0.15577511	      0.13887953
      1.05000000	      0.05773590	      0.06046236	      0.07097938	      0.08021247	      0.04902812	      0.03916752	      0.04145709	      0.03466902	      0.07751265	      0.09428875	      0.07761222	      0.07303427	      0.01312055	      0.02920997	      0.01759400	      0.03495833	      0.02471485	      0.03200432	      0.03524871	      0.01212828	      0.03811099	      0.04147189	      0.08445738	      0.09001899	      0.07857845	      0.13696608	      0.08217019	      0.07833580	      0.13262542	      0.11948189	      0.14979854	      0.13479868	      0.13982456	      0.14494379	      0.14798456	      0.13271977	      0.07431115	      0.07233010	      0.07057429	      0.06905495	      0.04490689	      0.04061869	      0.03633033	      0.02931772	      0.07868166	      0.07537269	      0.05421132	      0.04966838	      0.01812799	      0.02982308	      0.01425103	      0.02876181	      0.01944830	      0.02873997	      0.03496526	      0.01155111	      0.02842987	      0.02099925	      0.08771709	      0.09191311	      0.07721916	      0.14243078	      0.08595901	      0.07909563	      0.12633187	      0.12501898	      0.16024437	      0.14405023	      0.14899516	      0.15554901	      0.15577511	      0.13887953
      1.06000000	      0.08216907	      0.07955427	      0.06642490	      0.06724263	      0.05233927	      0.03917537	      0.04524718	      0.03855797	      0.05673664	      0.06693003	      0.05886850	      0.04036156	      0.01518278	      0.03023147	      0.01574249	      0.02999217	      0.02065021	      0.02943189	      0.03609126	      0.01280044	      0.02957408	      0.02540694	      0.08722733	      0.09001266	      0.08494352	      0.14656248	      0.08085863	      0.07448842	      0.12606529	      0.12898869	      0.15643420	      0.14091015	      0.14629875	      0.15059130	      0.15604775	      0.14107630	      0.07431115	      0.07233010	      0.07057429	      0.06905495	      0.04490689	      0.04061869	      0.03633033	      0.02931772	      0.07868166	      0.07537269	      0.05421132	      0.04966838	      0.01812799	      0.02982308	      0.01425103	      0.02876181	      0.01944830	      0.02873997	      0.03496526	      0.01155111	      0.02842987	      0.02099925	      0.08771709	      0.09191311	      0.07721916	      0.14243078	      0.08595901	      0.07909563	      0.12633187	      0.12501898	      0.16024437	      0.14405023	      0.14899516	      0.15554901	      0.15577511	      0.13887953
      1.07000000	      0.07831476	      0.07914495	      0.06917957	      0.07153951	      0.05383147	      0.03919607	      0.04813079	      0.04151760	      0.04924781	      0.06640672	      0.06531221	      0.04100972	      0.01639847	      0.02779873	      0.01550447	      0.03062078	      0.02158374	      0.03030012	      0.03541477	      0.01192523	      0.03291123	      0.03013923	      0.09062669	      0.08820035	      0.08887269	      0.15029134	      0.08029119	      0.07135981	      0.12473172	      0.13256964	      0.15895167	      0.14326421	      0.14944899	      0.15203157	      0.15995396	      0.14627092	      0.07431115	      0.07233010	      0.07057429	      0.06905495	      0.04490689	      0.04061869	      0.03633033	      0.02931772	      0.07868166	      0.07537269	      0.05421132	      0.04966838	      0.01812799	      0.02982308	      0.01425103	      0.02876181	      0.01944830	      0.02873997	      0.03496526	      0.01155111	      0.02842987	      0.02099925	      0.08771709	      0.09191311	      0.07721916	      0.14243078	      0.08595901	      0.07909563	      0.12633187	      0.12501898	      0.16024437	      0.14405023	      0.14899516	      0.15554901	      0.15577511	      0.13887953
      1.08000000	      0.07486026	      0.07390946	      0.06956761	      0.06955819	      0.04716959	      0.03917679	      0.03880504	      0.03205574	      0.07745452	      0.07734312	      0.05682968	      0.05247377	      0.01780279	      0.02974634	      0.01516721	      0.03010313	      0.02097170	      0.02817991	      0.03425545	      0.01117685	      0.02951587	      0.02328901	      0.09296855	      0.09870650	      0.08470544	      0.14566298	      0.07935714	      0.07466319	      0.12697870	      0.12809457	      0.16084053	      0.14555218	      0.15036389	      0.15599930	      0.15766005	      0.14125572	      0.07431115	      0.07233010	      0.07057429	      0.06905495	      0.04490689	      0.04061869	      0.03633033	      0.02931772	      0.07868166	      0.07537269	      0.05421132	      0.04966838	      0.01812799	      0.02982308	      0.01425103	      0.02876181	      0.01944830	      0.02873997	      0.03496526	      0.01155111	      0.02842987	      0.02099925	      0.08771709	      0.09191311	      0.07721916	      0.14243078	      0.08595901	      0.07909563	      0.12633187	      0.12501898	      0.16024437	      0.14405023	      0.14899516	      0.15554901	      0.15577511	      0.13887953
      1.09000000	      0.05371791	      0.05738415	      0.07070212	      0.08007359	      0.04520296	      0.03917904	      0.03835921	      0.03164599	      0.08319083	      0.09755142	      0.07659855	      0.07638874	      0.01318767	      0.02876715	      0.01714825	      0.03424915	      0.02403039	      0.03222630	      0.03564915	      0.01243934	      0.03787557	      0.04076870	      0.09447390	      0.10028343	      0.08586772	      0.13838344	      0.07875796	      0.07378645	      0.13332948	      0.12252118	      0.15463235	      0.14041015	      0.14510927	      0.14987073	      0.15199483	      0.13679379	      0.07431115	      0.07233010	      0.07057429	      0.06905495	      0.04490689	      0.04061869	      0.03633033	      0.02931772	      0.07868166	      0.07537269	      0.05421132	      0.04966838	      0.01812799	      0.02982308	      0.01425103	      0.02876181	      0.01944830	      0.02873997	      0.03496526	      0.01155111	      0.02842987	      0.02099925	      0.08771709	      0.09191311	      0.07721916	      0.14243078	      0.08595901	      0.07909563	      0.12633187	      0.12501898	      0.16024437	      0.14405023	      0.14899516	      0.15554901	      0.15577511	      0.13887953
      1.10000000	      0.06969660	      0.07045819	      0.07168936	      0.07423702	      0.04641980	      0.03917176	      0.03995926	      0.03316033	      0.07576856	      0.08260955	      0.06350008	      0.05579741	      0.01899666	      0.02465917	      0.01213956	      0.02663438	      0.01829004	      0.03213357	      0.03644241	      0.01188372	      0.03303787	      0.02839737	      0.09353295	      0.09921746	      0.08625630	      0.14154613	      0.07758134	      0.07348090	      0.13128050	      0.12408369	      0.15579673	      0.14086430	      0.14581951	      0.15094824	      0.15348284	      0.13821163	      0.07431115	      0.07233010	      0.07057429	      0.06905495	      0.04490689	      0.04061869	      0.03633033	      0.02931772	      0.07868166	      0.07537269	      0.05421132	      0.04966838	      0.01812799	      0.02982308	      0.01425103	      0.02876181	      0.01944830	      0.02873997	      0.03496526	      0.01155111	      0.02842987	      0.02099925	      0.08771709	      0.09191311	      0.07721916	      0.14243078	      0.08595901	      0.07909563	      0.12633187	      0.12501898	      0.16024437	      0.14405023	      0.14899516	      0.15554901	      0.15577511	      0.13887953
      1.11000000	      0.05895089	      0.06125896	      0.07074951	      0.07953175	      0.04795845	      0.03916863	      0.04093758	      0.03413706	      0.07820327	      0.09434075	      0.07673248	      0.07262825	      0.01321891	      0.02963070	      0.01793704	      0.03517579	      0.02498288	      0.03119079	      0.03465376	      0.01171540	      0.03738291	      0.04042706	      0.08902139	      0.09466294	      0.08262190	      0.14655488	      0.07991646	      0.07607872	      0.12439392	      0.12902034	      0.15960507	      0.14351329	      0.14856119	      0.15474735	      0.15753106	      0.14000206	      0.07431115	      0.07233010	      0.07057429	      0.06905495	      0.04490689	      0.04061869	      0.03633033	      0.02931772	      0.07868166	      0.07537269	      0.05421132	      0.04966838	      0.01812799	      0.02982308	      0.01425103	      0.02876181	      0.01944830	      0.02873997	      0.03496526	      0.01155111	      0.02842987	      0.02099925	      0.08771709	      0.09191311	      0.07721916	      0.14243078	      0.08595901	      0.07909563	      0.12633187	      0.12501898	      0.16024437	      0.14405023	      0.14899516	      0.15554901	      0.15577511	      0.13887953
      1.12000000	      0.05641090	      0.06483692	      0.07465174	      0.08163967	      0.05093214	      0.03917096	      0.04433743	      0.03762024	      0.06960293	      0.08750986	      0.07718399	      0.06380124	      0.01930624	      0.02479421	      0.01603072	      0.03350537	      0.02484266	      0.03210518	      0.03412722	      0.01026635	      0.03839648	      0.03934067	      0.09203687	      0.09602284	      0.08918037	      0.14484868	      0.07666695	      0.07113404	      0.13038169	      0.12719268	      0.15538327	      0.14037836	      0.14558411	      0.14990728	      0.15467377	      0.14046801	      0.07431115	      0.07233010	      0.07057429	      0.06905495	      0.04490689	      0.04061869	      0.03633033	      0.02931772	      0.07868166	      0.07537269	      0.05421132	      0.04966838	      0.01812799	      0.02982308	      0.01425103	      0.02876181	      0.01944830	      0.02873997	      0.03496526	      0.01155111	      0.02842987	      0.02099925	      0.08771709	      0.09191311	      0.07721916	      0.14243078	      0.08595901	      0.07909563	      0.12633187	      0.12501898	      0.16024437	      0.14405023	      0.14899516	      0.15554901	      0.15577511	      0.13887953
      1.13000000	      0.05214197	      0.06095248	      0.07589612	      0.08324716	      0.04806856	      0.03916790	      0.04125517	      0.03446119	      0.08081744	      0.10661797	      0.08956684	      0.07243212	      0.02060219	      0.02497667	      0.01652344	      0.03451667	      0.02591374	      0.03153793	      0.03285026	      0.00916568	      0.03867399	      0.04018859	      0.09524467	      0.10097470	      0.08928130	      0.14948539	      0.07488720	      0.07106461	      0.12615645	      0.13174180	      0.16204002	      0.14679012	      0.15184579	      0.15724347	      0.16012631	      0.14359365	      0.07431115	      0.07233010	      0.07057429	      0.06905495	      0.04490689	      0.04061869	      0.03633033	      0.02931772	      0.07868166	      0.07537269	      0.05421132	      0.04966838	      0.01812799	      0.02982308	      0.01425103	      0.02876181	      0.01944830	      0.02873997	      0.03496526	      0.01155111	      0.02842987	      0.02099925	      0.08771709	      0.09191311	      0.07721916	      0.14243078	      0.08595901	      0.07909563	      0.12633187	      0.12501898	      0.16024437	      0.14405023	      0.14899516	      0.15554901	      0.15577511	      0.13887953
      1.14000000	      0.05843786	      0.06674425	      0.07531869	      0.08131460	      0.05073532	      0.03917055	      0.04423488	      0.03751464	      0.07015910	      0.08669322	      0.07611865	      0.06271824	      0.02031983	      0.02467391	      0.01601199	      0.03357058	      0.02510729	      0.03117940	      0.03291855	      0.00923616	      0.03781878	      0.03810503	      0.08582355	      0.08980126	      0.08277450	      0.14468172	      0.08142409	      0.07598218	      0.12692072	      0.12714527	      0.15524626	      0.13978765	      0.14500107	      0.14975316	      0.15434890	      0.13888934	      0.07431115	      0.07233010	      0.07057429	      0.06905495	      0.04490689	      0.04061869	      0.03633033	      0.02931772	      0.07868166	      0.07537269	      0.05421132	      0.04966838	      0.01812799	      0.02982308	      0.01425103	      0.02876181	      0.01944830	      0.02873997	      0.03496526	      0.01155111	      0.02842987	      0.02099925	      0.08771709	      0.09191311	      0.07721916	      0.14243078	      0.08595901	      0.07909563	      0.12633187	      0.12501898	      0.16024437	      0.14405023	      0.14899516	      0.15554901	      0.15577511	      0.13887953
      1.15000000	      0.07039170	      0.07055542	      0.06833463	      0.07234707	      0.04617444	      0.03916904	      0.04078572	      0.03398327	      0.07304475	      0.08172756	      0.06386587	      0.05626135	      0.01546985	      0.02892964	      0.01586747	      0.03071806	      0.02144109	      0.02998738	      0.03568228	      0.01235428	      0.03198242	      0.02923724	      0.08441160	      0.09004566	      0.07784620	      0.13888940	      0.08261218	      0.07875367	      0.13085513	      0.12131587	      0.15203156	      0.13697755	      0.14201230	      0.14716281	      0.14991447	      0.13405665	      0.07431115	      0.07233010	      0.07057429	      0.06905495	      0.04490689	      0.04061869	      0.03633033	      0.02931772	      0.07868166	      0.07537269	      0.05421132	      0.04966838	      0.01812799	      0.02982308	      0.01425103	      0.02876181	      0.01944830	      0.02873997	      0.03496526	      0.01155111	      0.02842987	      0.02099925	      0.08771709	      0.09191311	      0.07721916	      0.14243078	      0.08595901	      0.07909563	      0.12633187	      0.12501898	      0.16024437	      0.14405023	      0.14899516	      0.15554901	      0.15577511	      0.13887953
      1.16000000	      0.07267886	      0.07584174	      0.07399190	      0.07642922	      0.05391819	      0.03918575	      0.04681675	      0.04017223	      0.05673349	      0.07218532	      0.06808649	      0.04601316	      0.02039983	      0.02199840	      0.01158928	      0.02717521	      0.01934660	      0.03305423	      0.03598161	      0.01106607	      0.03564842	      0.03188884	      0.08962841	      0.08986187	      0.08797192	      0.14070170	      0.07990361	      0.07208185	      0.13255868	      0.12346559	      0.15027483	      0.13569430	      0.14145026	      0.14384768	      0.15121714	      0.13877650	      0.07431115	      0.07233010	      0.07057429	      0.06905495	      0.04490689	      0.04061869	      0.03633033	      0.02931772	      0.07868166	      0.07537269	      0.05421132	      0.04966838	      0.01812799	      0.02982308	      0.01425103	      0.02876181	      0.01944830	      0.02873997	      0.03496526	      0.01155111	      0.02842987	      0.02099925	      0.08771709	      0.09191311	      0.07721916	      0.14243078	      0.08595901	      0.07909563	      0.12633187	      0.12501898	      0.16024437	      0.14405023	      0.14899516	      0.15554901	      0.15577511	      0.13887953
      1.17000000	      0.06824535	      0.06920796	      0.06896403	      0.07373244	      0.04616183	      0.03916843	      0.04101813	      0.03421894	      0.07295961	      0.08302914	      0.06555862	      0.05781882	      0.01579557	      0.02768120	      0.01519111	      0.03006121	      0.02087293	      0.03098663	      0.03615269	      0.01254926	      0.03308202	      0.03080973	      0.09199563	      0.09767555	      0.08571979	      0.13925751	      0.07773140	      0.07390122	      0.13265180	      0.12197634	      0.15271374	      0.13812143	      0.14314204	      0.14789182	      0.15112191	      0.13605569	      0.07431115	      0.07233010	      0.07057429	      0.06905495	      0.04490689	      0.04061869	      0.03633033	      0.02931772	      0.07868166	      0.07537269	      0.05421132	      0.04966838	      0.01812799	      0.02982308	      0.01425103	      0.02876181	      0.01944830	      0.02873997	      0.03496526	      0.01155111	      0.02842987	      0.02099925	      0.08771709	      0.09191311	      0.07721916	      0.14243078	      0.08595901	      0.07909563	      0.12633187	      0.12501898	      0.16024437	      0.14405023	      0.14899516	      0.15554901	      0.15577511	      0.13887953
      1.18000000	      0.08665625	      0.08409164	      0.06881057	      0.06727121	      0.05630259	      0.03919571	      0.04808644	      0.04147235	      0.04714605	      0.05981653	      0.05863089	      0.03241522	      0.01800749	      0.02740551	      0.01299167	      0.02692288	      0.01805727	      0.03098810	      0.03651517	      0.01234426	      0.03031682	      0.02480277	      0.09021282	      0.08787091	      0.08846260	      0.14503190	      0.08057803	      0.07168175	      0.12979055	      0.12737515	      0.15390327	      0.13884989	      0.14499802	      0.14699760	      0.15495324	      0.14280552	      0.07431115	      0.07233010	      0.07057429	      0.06905495	      0.04490689	      0.04061869	      0.03633033	      0.02931772	      0.07868166	      0.07537269	      0.05421132	      0.04966838	      0.01812799	      0.02982308	      0.01425103	      0.02876181	      0.01944830	      0.02873997	      0.03496526	      0.01155111	      0.02842987	      0.02099925	      0.08771709	      0.09191311	      0.07721916	      0.14243078	      0.08595901	      0.07909563	      0.12633187	      0.12501898	      0.16024437	      0.14405023	      0.14899516	      0.15554901	      0.15577511	      0.13887953
      1.19000000	      0.08331390	      0.08145018	      0.06954063	      0.06837647	      0.05431045	      0.03917715	      0.04555272	      0.03887153	      0.05721454	      0.06468971	      0.05740363	      0.03793943	      0.01829240	      0.02840621	      0.01395313	      0.02848237	      0.01953579	      0.02953192	      0.03512945	      0.01143137	      0.02999012	      0.02352844	      0.09116789	      0.09359580	      0.08913245	      0.14209729	      0.07782481	      0.07116793	      0.13225237	      0.12464936	      0.15213912	      0.13743221	      0.14285847	      0.14622401	      0.15232167	      0.13911560	      0.07431115	      0.07233010	      0.07057429	      0.06905495	      0.04490689	      0.04061869	      0.03633033	      0.02931772	      0.07868166	      0.07537269	      0.05421132	      0.04966838	      0.01812799	      0.02982308	      0.01425103	      0.02876181	      0.01944830	      0.02873997	      0.03496526	      0.01155111	      0.02842987	      0.02099925	      0.08771709	      0.09191311	      0.07721916	      0.14243078	      0.08595901	      0.07909563	      0.12633187	      0.12501898	      0.16024437	      0.14405023	      0.14899516	      0.15554901	      0.15577511	      0.13887953
      1.20000000	      0.04729844	      0.05689471	      0.07529543	      0.08413931	      0.04810617	      0.03916991	      0.04049113	      0.03368717	      0.08293825	      0.11218314	      0.09385282	      0.07579322	      0.01903068	      0.02469823	      0.01593613	      0.03384897	      0.02503027	      0.03354624	      0.03522098	      0.01106541	      0.03983253	      0.04204429	      0.09171790	      0.09739881	      0.08491052	      0.14547037	      0.07843423	      0.07451280	      0.12732401	      0.12789706	      0.15888248	      0.14369045	      0.14871708	      0.15402560	      0.15665263	      0.14033911	      0.07431115	      0.07233010	      0.07057429	      0.06905495	      0.04490689	      0.04061869	      0.03633033	      0.02931772	      0.07868166	      0.07537269	      0.05421132	      0.04966838	      0.01812799	      0.02982308	      0.01425103	      0.02876181	      0.01944830	      0.02873997	      0.03496526	      0.01155111	      0.02842987	      0.02099925	      0.08771709	      0.09191311	      0.07721916	      0.14243078	      0.08595901	      0.07909563	      0.12633187	      0.12501898	      0.16024437	      0.14405023	      0.14899516	      0.15554901	      0.15577511	      0.13887953
      1.21000000	      0.07952307	      0.07827150	      0.06757222	      0.06997466	      0.05187582	      0.03918051	      0.04607935	      0.03941391	      0.05554175	      0.07092384	      0.06497727	      0.04542885	      0.01425309	      0.03191823	      0.01816731	      0.03380450	      0.02396875	      0.02754223	      0.03406362	      0.01168992	      0.03111236	      0.02958274	      0.08885667	      0.09039787	      0.08700755	      0.14886068	      0.08002458	      0.07287554	      0.12478579	      0.13122265	      0.15821816	      0.14248638	      0.14806895	      0.15206105	      0.15826750	      0.14346895	      0.07431115	      0.07233010	      0.07057429	      0.06905495	      0.04490689	      0.04061869	      0.03633033	      0.02931772	      0.07868166	      0.07537269	      0.05421132	      0.04966838	      0.01812799	      0.02982308	      0.01425103	      0.02876181	      0.01944830	      0.02873997	      0.03496526	      0.01155111	      0.02842987	      0.02099925	      0.08771709	      0.09191311	      0.07721916	      0.14243078	      0.08595901	      0.07909563	      0.12633187	      0.12501898	      0.16024437	      0.14405023	      0.14899516	      0.15554901	      0.15577511	      0.13887953
      1.22000000	      0.05179948	      0.06041351	      0.07464746	      0.08210317	      0.04558887	      0.03917260	      0.03974555	      0.03295161	      0.08253830	      0.09529299	      0.07589354	      0.07170477	      0.01923626	      0.02464108	      0.01578296	      0.03302470	      0.02443520	      0.03190535	      0.03413368	      0.01027033	      0.03792138	      0.03825777	      0.09196110	      0.09761589	      0.08446709	      0.14709134	      0.07902778	      0.07483557	      0.12504595	      0.12952856	      0.16124869	      0.14550512	      0.15046716	      0.15638340	      0.15863978	      0.14147679	      0.07431115	      0.07233010	      0.07057429	      0.06905495	      0.04490689	      0.04061869	      0.03633033	      0.02931772	      0.07868166	      0.07537269	      0.05421132	      0.04966838	      0.01812799	      0.02982308	      0.01425103	      0.02876181	      0.01944830	      0.02873997	      0.03496526	      0.01155111	      0.02842987	      0.02099925	      0.08771709	      0.09191311	      0.07721916	      0.14243078	      0.08595901	      0.07909563	      0.12633187	      0.12501898	      0.16024437	      0.14405023	      0.14899516	      0.15554901	      0.15577511	      0.13887953
      1.23000000	      0.07648646	      0.07774675	      0.06951041	      0.07244107	      0.05348999	      0.03919446	      0.04793133	      0.04131400	      0.04997737	      0.06783914	      0.06632757	      0.04246222	      0.01658515	      0.02672855	      0.01479092	      0.02981690	      0.02085484	      0.03124945	      0.03602418	      0.01225290	      0.03364235	      0.03116335	      0.08714015	      0.08506395	      0.08537130	      0.14542292	      0.08294014	      0.07416804	      0.12765047	      0.12783769	      0.15425720	      0.13904523	      0.14516162	      0.14737460	      0.15516593	      0.14231888	      0.07431115	      0.07233010	      0.07057429	      0.06905495	      0.04490689	      0.04061869	      0.03633033	      0.02931772	      0.07868166	      0.07537269	      0.05421132	      0.04966838	      0.01812799	      0.02982308	      0.01425103	      0.02876181	      0.01944830	      0.02873997	      0.03496526	      0.01155111	      0.02842987	      0.02099925	      0.08771709	      0.09191311	      0.07721916	      0.14243078	      0.08595901	      0.07909563	      0.12633187	      0.12501898	      0.16024437	      0.14405023	      0.14899516	      0.15554901	      0.15577511	      0.13887953
      1.24000000	      0.06250111	      0.06742016	      0.07343657	      0.07822090	      0.04565598	      0.03917077	      0.04023103	      0.03342825	      0.07958503	      0.08856594	      0.06984258	      0.06465500	      0.01886017	      0.02722427	      0.01651627	      0.03325667	      0.02448896	      0.02903351	      0.03716432	      0.00949319	      0.03486426	      0.03330668	      0.09188896	      0.09755784	      0.08483617	      0.13878845	      0.07856693	      0.07456755	      0.13271249	      0.12150357	      0.15297050	      0.13829268	      0.14327206	      0.14812015	      0.15099673	      0.13587534	      0.07431115	      0.07233010	      0.07057429	      0.06905495	      0.04490689	      0.04061869	      0.03633033	      0.02931772	      0.07868166	      0.07537269	      0.05421132	      0.04966838	      0.01812799	      0.02982308	      0.01425103	      0.02876181	      0.01944830	      0.02873997	      0.03496526	      0.01155111	      0.02842987	      0.02099925	      0.08771709	      0.09191311	      0.07721916	      0.14243078	      0.08595901	      0.07909563	      0.12633187	      0.12501898	      0.16024437	      0.14405023	      0.14899516	      0.15554901	      0.15577511	      0.13887953
      1.25000000	      0.06941576	      0.06944244	      0.06800079	      0.07235439	      0.04555522	      0.03917079	      0.04022728	      0.03342454	      0.07396041	      0.08278673	      0.06405790	      0.05758590	      0.01523443	      0.02859347	      0.01546722	      0.03011944	      0.02078990	      0.03062045	      0.03623235	      0.01276037	      0.03221455	      0.02978147	      0.09314947	      0.09884016	      0.08611402	      0.14106494	      0.07759409	      0.07359344	      0.13156217	      0.12363428	      0.15509179	      0.14019895	      0.14517787	      0.15024418	      0.15294203	      0.13772005	      0.07431115	      0.07233010	      0.07057429	      0.06905495	      0.04490689	      0.04061869	      0.03633033	      0.02931772	      0.07868166	      0.07537269	      0.05421132	      0.04966838	      0.01812799	      0.02982308	      0.01425103	      0.02876181	      0.01944830	      0.02873997	      0.03496526	      0.01155111	      0.02842987	      0.02099925	      0.08771709	      0.09191311	      0.07721916	      0.14243078	      0.08595901	      0.07909563	      0.12633187	      0.12501898	      0.16024437	      0.14405023	      0.14899516	      0.15554901	      0.15577511	      0.13887953
      1.26000000	      0.06973670	      0.07155540	      0.07006442	      0.07454426	      0.04818426	      0.03916729	      0.04302006	      0.03626693	      0.06848319	      0.08061292	      0.06720727	      0.05546496	      0.01627167	      0.02858877	      0.01657055	      0.03226551	      0.02307489	      0.02947890	      0.03446197	      0.01135434	      0.03334838	      0.03143686	      0.08561517	      0.09057186	      0.08140932	      0.13998075	      0.08128331	      0.07680476	      0.13763291	      0.12248092	      0.15157727	      0.13651860	      0.14159014	      0.14643380	      0.15020493	      0.13524628	      0.07431115	      0.07233010	      0.07057429	      0.06905495	      0.04490689	      0.04061869	      0.03633033	      0.02931772	      0.07868166	      0.07537269	      0.05421132	      0.04966838	      0.01812799	      0.02982308	      0.01425103	      0.02876181	      0.01944830	      0.02873997	      0.03496526	      0.01155111	      0.02842987	      0.02099925	      0.08771709	      0.09191311	      0.07721916	      0.14243078	      0.08595901	      0.07909563	      0.12633187	      0.12501898	      0.16024437	      0.14405023	      0.14899516	      0.15554901	      0.15577511	      0.13887953
      1.27000000	      0.05997433	      0.06467506	      0.07383195	      0.07849856	      0.04398711	      0.03918092	      0.03800631	      0.03132981	      0.08218602	      0.08968013	      0.06842259	      0.06444755	      0.01974033	      0.02301585	      0.01279201	      0.02849499	      0.02044674	      0.03239134	      0.03552406	      0.01096707	      0.03555170	      0.03224992	      0.09550558	      0.10135587	      0.08660777	      0.14621906	      0.07840312	      0.07319985	      0.12757963	      0.12859514	      0.16228889	      0.14716850	      0.15179910	      0.15749434	      0.15853393	      0.14254547	      0.07431115	      0.07233010	      0.07057429	      0.06905495	      0.04490689	      0.04061869	      0.03633033	      0.02931772	      0.07868166	      0.07537269	      0.05421132	      0.04966838	      0.01812799	      0.02982308	      0.01425103	      0.02876181	      0.01944830	      0.02873997	      0.03496526	      0.01155111	      0.02842987	      0.02099925	      0.08771709	      0.09191311	      0.07721916	      0.14243078	      0.08595901	      0.07909563	      0.12633187	      0.12501898	      0.16024437	      0.14405023	      0.14899516	      0.15554901	      0.15577511	      0.13887953
      1.28000000	      0.07717100	      0.07977605	      0.07176643	      0.07362269	      0.05422198	      0.03919712	      0.04826009	      0.04164945	      0.05188436	      0.06843099	      0.06759665	      0.04433733	      0.01799584	      0.02874686	      0.01703795	      0.03350990	      0.02450282	      0.02802827	      0.03701327	      0.00983498	      0.03349663	      0.03147874	      0.07956110	      0.07673777	      0.07765244	      0.13555098	      0.08789914	      0.07886645	      0.13352421	      0.11808782	      0.14466629	      0.12959214	      0.13578282	      0.13765796	      0.14580677	      0.13400554	      0.07431115	      0.07233010	      0.07057429	      0.06905495	      0.04490689	      0.04061869	      0.03633033	      0.02931772	      0.07868166	      0.07537269	      0.05421132	      0.04966838	      0.01812799	      0.02982308	      0.01425103	      0.02876181	      0.01944830	      0.02873997	      0.03496526	      0.01155111	      0.02842987	      0.02099925	      0.08771709	      0.09191311	      0.07721916	      0.14243078	      0.08595901	      0.07909563	      0.12633187	      0.12501898	      0.16024437	      0.14405023	      0.14899516	      0.15554901	      0.15577511	      0.13887953
      1.29000000	      0.08054923	      0.07910708	      0.06778440	      0.06889169	      0.05211900	      0.03917618	      0.04538882	      0.03870267	      0.05730972	      0.06799408	      0.06029154	      0.04152915	      0.01595052	      0.02962796	      0.01578817	      0.03041960	      0.02123445	      0.02916837	      0.03541993	      0.01217337	      0.03037181	      0.02607966	      0.09188560	      0.09457036	      0.08977579	      0.14507862	      0.07728154	      0.07077849	      0.13062051	      0.12740266	      0.15493376	      0.13992438	      0.14531866	      0.14908181	      0.15476700	      0.14121149	      0.07431115	      0.07233010	      0.07057429	      0.06905495	      0.04490689	      0.04061869	      0.03633033	      0.02931772	      0.07868166	      0.07537269	      0.05421132	      0.04966838	      0.01812799	      0.02982308	      0.01425103	      0.02876181	      0.01944830	      0.02873997	      0.03496526	      0.01155111	      0.02842987	      0.02099925	      0.08771709	      0.09191311	      0.07721916	      0.14243078	      0.08595901	      0.07909563	      0.12633187	      0.12501898	      0.16024437	      0.14405023	      0.14899516	      0.15554901	      0.15577511	      0.13887953
      1.30000000	      0.07676944	      0.07709447	      0.07048666	      0.07246194	      0.05229309	      0.03917992	      0.04598974	      0.03932165	      0.05636034	      0.07029605	      0.06412191	      0.04349299	      0.01805063	      0.02528576	      0.01295718	      0.02746101	      0.01891230	      0.03196853	      0.03655869	      0.01224339	      0.03309393	      0.02917349	      0.09024261	      0.09196315	      0.08838766	      0.14513134	      0.07880789	      0.07174215	      0.12966752	      0.12747138	      0.15463370	      0.13956533	      0.14510484	      0.14852900	      0.15470995	      0.14136205	      0.07431115	      0.07233010	      0.07057429	      0.06905495	      0.04490689	      0.04061869	      0.03633033	      0.02931772	      0.07868166	      0.07537269	      0.05421132	      0.04966838	      0.01812799	      0.02982308	      0.01425103	      0.02876181	      0.01944830	      0.02873997	      0.03496526	      0.01155111	      0.02842987	      0.02099925	      0.08771709	      0.09191311	      0.07721916	      0.14243078	      0.08595901	      0.07909563	      0.12633187	      0.12501898	      0.16024437	      0.14405023	      0.14899516	      0.15554901	      0.15577511	      0.13887953
      1.31000000	      0.05528081	      0.06343709	      0.07431335	      0.08142270	      0.04815373	      0.03916679	      0.04218061	      0.03541001	      0.07597697	      0.09044759	      0.07522269	      0.06647070	      0.01899321	      0.02431305	      0.01538951	      0.03241504	      0.02385529	      0.03218826	      0.03460437	      0.01062417	      0.03778533	      0.03777764	      0.08388398	      0.08924591	      0.07878649	      0.13443635	      0.08223951	      0.07821947	      0.13441582	      0.11714909	      0.14699132	      0.13224803	      0.13727080	      0.14203424	      0.14561671	      0.13082992	      0.07431115	      0.07233010	      0.07057429	      0.06905495	      0.04490689	      0.04061869	      0.03633033	      0.02931772	      0.07868166	      0.07537269	      0.05421132	      0.04966838	      0.01812799	      0.02982308	      0.01425103	      0.02876181	      0.01944830	      0.02873997	      0.03496526	      0.01155111	      0.02842987	      0.02099925	      0.08771709	      0.09191311	      0.07721916	      0.14243078	      0.08595901	      0.07909563	      0.12633187	      0.12501898	      0.16024437	      0.14405023	      0.14899516	      0.15554901	      0.15577511	      0.13887953
      1.32000000	      0.06489789	      0.07109176	      0.07385331	      0.07881759	      0.05187965	      0.03917988	      0.04598453	      0.03931629	      0.06196519	      0.07967755	      0.07349018	      0.05546080	      0.01917689	      0.02586908	      0.01630292	      0.03337454	      0.02470830	      0.03042732	      0.03306897	      0.00965962	      0.03658493	      0.03619674	      0.08819140	      0.08987687	      0.08629435	      0.14546019	      0.08051156	      0.07345068	      0.12814960	      0.12784685	      0.15489006	      0.13975425	      0.14530542	      0.14876734	      0.15490281	      0.14115825	      0.07431115	      0.07233010	      0.07057429	      0.06905495	      0.04490689	      0.04061869	      0.03633033	      0.02931772	      0.07868166	      0.07537269	      0.05421132	      0.04966838	      0.01812799	      0.02982308	      0.01425103	      0.02876181	      0.01944830	      0.02873997	      0.03496526	      0.01155111	      0.02842987	      0.02099925	      0.08771709	      0.09191311	      0.07721916	      0.14243078	      0.08595901	      0.07909563	      0.12633187	      0.12501898	      0.16024437	      0.14405023	      0.14899516	      0.15554901	      0.15577511	      0.13887953
      1.33000000	      0.04970430	      0.05725812	      0.07429327	      0.08243073	      0.04401635	      0.03918196	      0.03781818	      0.03116455	      0.08576865	      0.09921519	      0.07781135	      0.07633109	      0.01867904	      0.02610502	      0.01681396	      0.03439754	      0.02541676	      0.03166785	      0.03386130	      0.01029126	      0.03828463	      0.03994004	      0.09549355	      0.10134930	      0.08642328	      0.14668447	      0.07867817	      0.07334789	      0.12695788	      0.12906719	      0.16299564	      0.14777771	      0.15236082	      0.15820795	      0.15908343	      0.14291407	      0.07431115	      0.07233010	      0.07057429	      0.06905495	      0.04490689	      0.04061869	      0.03633033	      0.02931772	      0.07868166	      0.07537269	      0.05421132	      0.04966838	      0.01812799	      0.02982308	      0.01425103	      0.02876181	      0.01944830	      0.02873997	      0.03496526	      0.01155111	      0.02842987	      0.02099925	      0.08771709	      0.09191311	      0.07721916	      0.14243078	      0.08595901	      0.07909563	      0.12633187	      0.12501898	      0.16024437	      0.14405023	      0.14899516	      0.15554901	      0.15577511	      0.13887953
      1.34000000	      0.06892263	      0.07233576	      0.07077673	      0.07601864	      0.05185517	      0.03918364	      0.04652844	      0.03987594	      0.05714330	      0.07625396	      0.07143982	      0.05176821	      0.01642210	      0.02738943	      0.01640036	      0.03259462	      0.02335421	      0.03079491	      0.03482554	      0.01147734	      0.03547308	      0.03510640	      0.08549443	      0.08619068	      0.08371950	      0.14110178	      0.08292090	      0.07535898	      0.13079290	      0.12360977	      0.15056937	      0.13545278	      0.14112906	      0.14421224	      0.15090513	      0.13801349	      0.07431115	      0.07233010	      0.07057429	      0.06905495	      0.04490689	      0.04061869	      0.03633033	      0.02931772	      0.07868166	      0.07537269	      0.05421132	      0.04966838	      0.01812799	      0.02982308	      0.01425103	      0.02876181	      0.01944830	      0.02873997	      0.03496526	      0.01155111	      0.02842987	      0.02099925	      0.08771709	      0.09191311	      0.07721916	      0.14243078	      0.08595901	      0.07909563	      0.12633187	      0.12501898	      0.16024437	      0.14405023	      0.14899516	      0.15554901	      0.15577511	      0.13887953
      1.35000000	      0.06147403	      0.06514964	      0.07233214	      0.08025919	      0.05343004	      0.03917779	      0.04565746	      0.03897943	      0.06416682	      0.08594916	      0.07892957	      0.06364744	      0.01654617	      0.02808947	      0.01747576	      0.03511664	      0.02537501	      0.03210986	      0.03478606	      0.01144028	      0.03862886	      0.04175618	      0.08339780	      0.08553938	      0.08129552	      0.13887459	      0.08362426	      0.07686912	      0.13178927	      0.12142263	      0.14881092	      0.13369855	      0.13914945	      0.14279514	      0.14871477	      0.13536726	      0.07431115	      0.07233010	      0.07057429	      0.06905495	      0.04490689	      0.04061869	      0.03633033	      0.02931772	      0.07868166	      0.07537269	      0.05421132	      0.04966838	      0.01812799	      0.02982308	      0.01425103	      0.02876181	      0.01944830	      0.02873997	      0.03496526	      0.01155111	      0.02842987	      0.02099925	      0.08771709	      0.09191311	      0.07721916	      0.14243078	      0.08595901	      0.07909563	      0.12633187	      0.12501898	      0.16024437	      0.14405023	      0.14899516	      0.15554901	      0.15577511	      0.13887953
      1.36000000	      0.07527269	      0.07251287	      0.06788376	      0.06917043	      0.04684375	      0.03917241	      0.03979116	      0.03299600	      0.07260841	      0.07886707	      0.05952840	      0.05275782	      0.01681879	      0.02738661	      0.01276971	      0.02615303	      0.01712172	      0.03206983	      0.03781438	      0.01355286	      0.03051817	      0.02699031	      0.09100376	      0.09664492	      0.08353713	      0.13783208	      0.07965441	      0.07548262	      0.13303259	      0.12056722	      0.15247573	      0.13776839	      0.14270359	      0.14761663	      0.15026219	      0.13514702	      0.07431115	      0.07233010	      0.07057429	      0.06905495	      0.04490689	      0.04061869	      0.03633033	      0.02931772	      0.07868166	      0.07537269	      0.05421132	      0.04966838	      0.01812799	      0.02982308	      0.01425103	      0.02876181	      0.01944830	      0.02873997	      0.03496526	      0.01155111	      0.02842987	      0.02099925	      0.08771709	      0.09191311	      0.07721916	      0.14243078	      0.08595901	      0.07909563	      0.12633187	      0.12501898	      0.16024437	      0.14405023	      0.14899516	      0.15554901	      0.15577511	      0.13887953
      1.37000000	      0.07739351	      0.07849966	      0.06995404	      0.07211977	      0.05273906	      0.03918641	      0.04690439	      0.04026223	      0.05406366	      0.06900636	      0.06512236	      0.04358951	      0.01680648	      0.02879166	      0.01643868	      0.03204684	      0.02298913	      0.02886519	      0.03408613	      0.01105146	      0.03252082	      0.02961679	      0.08501554	      0.08499923	      0.08329156	      0.14706459	      0.08354634	      0.07564658	      0.12420275	      0.12952214	      0.15619015	      0.13999324	      0.14580072	      0.14967532	      0.15662287	      0.14182318	      0.07431115	      0.07233010	      0.07057429	      0.06905495	      0.04490689	      0.04061869	      0.03633033	      0.02931772	      0.07868166	      0.07537269	      0.05421132	      0.04966838	      0.01812799	      0.02982308	      0.01425103	      0.02876181	      0.01944830	      0.02873997	      0.03496526	      0.01155111	      0.02842987	      0.02099925	      0.08771709	      0.09191311	      0.07721916	      0.14243078	      0.08595901	      0.07909563	      0.12633187	      0.12501898	      0.16024437	      0.14405023	      0.14899516	      0.15554901	      0.15577511	      0.13887953
      1.38000000	      0.07641763	      0.07703156	      0.06852629	      0.07187817	      0.05277607	      0.03918930	      0.04728142	      0.04064898	      0.05168562	      0.06928228	      0.06630450	      0.04409980	      0.01549617	      0.02835306	      0.01590451	      0.03106481	      0.02175136	      0.03044282	      0.03565215	      0.01228541	      0.03315941	      0.03126962	      0.08464747	      0.08388174	      0.08293017	      0.14430515	      0.08411197	      0.07588251	      0.12746124	      0.12676690	      0.15332203	      0.13794687	      0.14386474	      0.14665948	      0.15394003	      0.14049048	      0.07431115	      0.07233010	      0.07057429	      0.06905495	      0.04490689	      0.04061869	      0.03633033	      0.02931772	      0.07868166	      0.07537269	      0.05421132	      0.04966838	      0.01812799	      0.02982308	      0.01425103	      0.02876181	      0.01944830	      0.02873997	      0.03496526	      0.01155111	      0.02842987	      0.02099925	      0.08771709	      0.09191311	      0.07721916	      0.14243078	      0.08595901	      0.07909563	      0.12633187	      0.12501898	      0.16024437	      0.14405023	      0.14899516	      0.15554901	      0.15577511	      0.13887953
      1.39000000	      0.04955320	      0.05782489	      0.07618816	      0.08395712	      0.04626797	      0.03917508	      0.03916776	      0.03239657	      0.08582431	      0.11051816	      0.09040455	      0.07731554	      0.02058261	      0.02530652	      0.01685046	      0.03511261	      0.02641468	      0.03169865	      0.03684556	      0.00904234	      0.03908792	      0.04132777	      0.09232464	      0.09801215	      0.08434341	      0.13870693	      0.07940849	      0.07492398	      0.13263992	      0.12140368	      0.15397815	      0.13920821	      0.14405478	      0.14913155	      0.15135435	      0.13625174	      0.07431115	      0.07233010	      0.07057429	      0.06905495	      0.04490689	      0.04061869	      0.03633033	      0.02931772	      0.07868166	      0.07537269	      0.05421132	      0.04966838	      0.01812799	      0.02982308	      0.01425103	      0.02876181	      0.01944830	      0.02873997	      0.03496526	      0.01155111	      0.02842987	      0.02099925	      0.08771709	      0.09191311	      0.07721916	      0.14243078	      0.08595901	      0.07909563	      0.12633187	      0.12501898	      0.16024437	      0.14405023	      0.14899516	      0.15554901	      0.15577511	      0.13887953
      1.40000000	      0.06659447	      0.07061777	      0.07347159	      0.07898206	      0.05254914	      0.03918294	      0.04643034	      0.03977506	      0.06065602	      0.08177700	      0.07671702	      0.05808067	      0.01861834	      0.02824583	      0.01806635	      0.03576374	      0.02645606	      0.02955663	      0.03693743	      0.00934880	      0.03689779	      0.03870202	      0.09200145	      0.09300721	      0.09032519	      0.14232362	      0.07811173	      0.07063924	      0.13289411	      0.12524337	      0.15191964	      0.13744831	      0.14309922	      0.14567617	      0.15275724	      0.14003217	      0.07431115	      0.07233010	      0.07057429	      0.06905495	      0.04490689	      0.04061869	      0.03633033	      0.02931772	      0.07868166	      0.07537269	      0.05421132	      0.04966838	      0.01812799	      0.02982308	      0.01425103	      0.02876181	      0.01944830	      0.02873997	      0.03496526	      0.01155111	      0.02842987	      0.02099925	      0.08771709	      0.09191311	      0.07721916	      0.14243078	      0.08595901	      0.07909563	      0.12633187	      0.12501898	      0.16024437	      0.14405023	      0.14899516	      0.15554901	      0.15577511	      0.13887953
      1.41000000	      0.06627063	      0.06901886	      0.07145073	      0.07576567	      0.04624598	      0.03916897	      0.04081045	      0.03400826	      0.07531584	      0.08407022	      0.06624925	      0.05856403	      0.01789639	      0.02597699	      0.01452701	      0.02985084	      0.02123243	      0.03093546	      0.03525983	      0.01139145	      0.03386743	      0.03065410	      0.08461866	      0.09025067	      0.07807658	      0.13329984	      0.08247535	      0.07862079	      0.13509891	      0.11608817	      0.14698001	      0.13240636	      0.13742010	      0.14212699	      0.14533471	      0.13026839	      0.07431115	      0.07233010	      0.07057429	      0.06905495	      0.04490689	      0.04061869	      0.03633033	      0.02931772	      0.07868166	      0.07537269	      0.05421132	      0.04966838	      0.01812799	      0.02982308	      0.01425103	      0.02876181	      0.01944830	      0.02873997	      0.03496526	      0.01155111	      0.02842987	      0.02099925	      0.08771709	      0.09191311	      0.07721916	      0.14243078	      0.08595901	      0.07909563	      0.12633187	      0.12501898	      0.16024437	      0.14405023	      0.14899516	      0.15554901	      0.15577511	      0.13887953
      1.42000000	      0.04386099	      0.05516641	      0.07538320	      0.08465280	      0.04741587	      0.03917307	      0.03962864	      0.03283818	      0.08488053	      0.11697341	      0.09742091	      0.07751183	      0.01860279	      0.02404062	      0.01511651	      0.03303874	      0.02413502	      0.03468637	      0.03647663	      0.01203516	      0.04036021	      0.04256951	      0.09403247	      0.09972487	      0.08646989	      0.14945660	      0.07755710	      0.07331060	      0.12352303	      0.13183838	      0.16367622	      0.14762026	      0.15256861	      0.15882547	      0.16101057	      0.14342284	      0.07431115	      0.07233010	      0.07057429	      0.06905495	      0.04490689	      0.04061869	      0.03633033	      0.02931772	      0.07868166	      0.07537269	      0.05421132	      0.04966838	      0.01812799	      0.02982308	      0.01425103	      0.02876181	      0.01944830	      0.02873997	      0.03496526	      0.01155111	      0.02842987	      0.02099925	      0.08771709	      0.09191311	      0.07721916	      0.14243078	      0.08595901	      0.07909563	      0.12633187	      0.12501898	      0.16024437	      0.14405023	      0.14899516	      0.15554901	      0.15577511	      0.13887953
      1.43000000	      0.07321511	      0.07452351	      0.07046049	      0.07326990	      0.04930835	      0.03916799	      0.04339804	      0.03665438	      0.06725053	      0.07693934	      0.06439178	      0.05168733	      0.01711755	      0.02886226	      0.01638896	      0.03203012	      0.02301865	      0.02858186	      0.03382881	      0.01085158	      0.03227482	      0.02901779	      0.08913997	      0.09388930	      0.08535950	      0.14042100	      0.07892645	      0.07417698	      0.13176015	      0.12301713	      0.15194032	      0.13701506	      0.14210394	      0.14672000	      0.15088787	      0.13644740	      0.07431115	      0.07233010	      0.07057429	      0.06905495	      0.04490689	      0.04061869	      0.03633033	      0.02931772	      0.07868166	      0.07537269	      0.05421132	      0.04966838	      0.01812799	      0.02982308	      0.01425103	      0.02876181	      0.01944830	      0.02873997	      0.03496526	      0.01155111	      0.02842987	      0.02099925	      0.08771709	      0.09191311	      0.07721916	      0.14243078	      0.08595901	      0.07909563	      0.12633187	      0.12501898	      0.16024437	      0.14405023	      0.14899516	      0.15554901	      0.15577511	      0.13887953
      1.44000000	      0.07586296	      0.07548356	      0.06941646	      0.07072546	      0.04903279	      0.03916691	      0.04194430	      0.03516985	      0.07064629	      0.07557846	      0.05986698	      0.05009754	      0.01704307	      0.02961863	      0.01589987	      0.03099308	      0.02191913	      0.02827409	      0.03429773	      0.01128605	      0.03043284	      0.02552282	      0.09131040	      0.09682027	      0.08602323	      0.14447013	      0.07760043	      0.07366486	      0.12893650	      0.12686913	      0.15668866	      0.14169943	      0.14674091	      0.15179607	      0.15495927	      0.13942362	      0.07431115	      0.07233010	      0.07057429	      0.06905495	      0.04490689	      0.04061869	      0.03633033	      0.02931772	      0.07868166	      0.07537269	      0.05421132	      0.04966838	      0.01812799	      0.02982308	      0.01425103	      0.02876181	      0.01944830	      0.02873997	      0.03496526	      0.01155111	      0.02842987	      0.02099925	      0.08771709	      0.09191311	      0.07721916	      0.14243078	      0.08595901	      0.07909563	      0.12633187	      0.12501898	      0.16024437	      0.14405023	      0.14899516	      0.15554901	      0.15577511	      0.13887953
      1.45000000	      0.06164518	      0.06834049	      0.07340127	      0.08002709	      0.05483209	      0.03919317	      0.04777167	      0.04115085	      0.05672167	      0.08002111	      0.07816330	      0.05704075	      0.01800078	      0.02607695	      0.01659718	      0.03410775	      0.02499217	      0.03229998	      0.03465950	      0.01096386	      0.03860732	      0.04050056	      0.08599266	      0.08423413	      0.08423937	      0.13810539	      0.08363986	      0.07499779	      0.13301627	      0.12086160	      0.14753343	      0.13282592	      0.13886588	      0.14071187	      0.14879351	      0.13693883	      0.07431115	      0.07233010	      0.07057429	      0.06905495	      0.04490689	      0.04061869	      0.03633033	      0.02931772	      0.07868166	      0.07537269	      0.05421132	      0.04966838	      0.01812799	      0.02982308	      0.01425103	      0.02876181	      0.01944830	      0.02873997	      0.03496526	      0.01155111	      0.02842987	      0.02099925	      0.08771709	      0.09191311	      0.07721916	      0.14243078	      0.08595901	      0.07909563	      0.12633187	      0.12501898	      0.16024437	      0.14405023	      0.14899516	      0.15554901	      0.15577511	      0.13887953
      1.46000000	      0.05443824	      0.06090417	      0.07379958	      0.08212926	      0.04902968	      0.03916680	      0.04213811	      0.03536678	      0.07696421	      0.09382767	      0.07851438	      0.07094478	      0.01797566	      0.02650597	      0.01690487	      0.03451605	      0.02532411	      0.03209442	      0.03441490	      0.01081860	      0.03861224	      0.04079026	      0.08997886	      0.09540450	      0.08488248	      0.14619377	      0.07853671	      0.07453347	      0.12647107	      0.12862136	      0.15826036	      0.14291831	      0.14797293	      0.15332252	      0.15655811	      0.14024224	      0.07431115	      0.07233010	      0.07057429	      0.06905495	      0.04490689	      0.04061869	      0.03633033	      0.02931772	      0.07868166	      0.07537269	      0.05421132	      0.04966838	      0.01812799	      0.02982308	      0.01425103	      0.02876181	      0.01944830	      0.02873997	      0.03496526	      0.01155111	      0.02842987	      0.02099925	      0.08771709	      0.09191311	      0.07721916	      0.14243078	      0.08595901	      0.07909563	      0.12633187	      0.12501898	      0.16024437	      0.14405023	      0.14899516	      0.15554901	      0.15577511	      0.13887953
      1.47000000	      0.06414155	      0.06623700	      0.07012519	      0.07589966	      0.04419497	      0.03917379	      0.03945864	      0.03267424	      0.07842232	      0.08950415	      0.06973730	      0.06520739	      0.01566865	      0.02976138	      0.01767743	      0.03388791	      0.02431688	      0.02893318	      0.03382342	      0.01111567	      0.03386657	      0.03347063	      0.08695742	      0.09258133	      0.07917678	      0.13489105	      0.08233415	      0.07800406	      0.13416154	      0.11759521	      0.14985178	      0.13504548	      0.13993568	      0.14498111	      0.14737423	      0.13227009	      0.07431115	      0.07233010	      0.07057429	      0.06905495	      0.04490689	      0.04061869	      0.03633033	      0.02931772	      0.07868166	      0.07537269	      0.05421132	      0.04966838	      0.01812799	      0.02982308	      0.01425103	      0.02876181	      0.01944830	      0.02873997	      0.03496526	      0.01155111	      0.02842987	      0.02099925	      0.08771709	      0.09191311	      0.07721916	      0.14243078	      0.08595901	      0.07909563	      0.12633187	      0.12501898	      0.16024437	      0.14405023	      0.14899516	      0.15554901	      0.15577511	      0.13887953
      1.48000000	      0.06745365	      0.07194901	      0.07093184	      0.07657175	      0.05351102	      0.03919508	      0.04800797	      0.04139227	      0.05239568	      0.07388866	      0.07253950	      0.05021281	      0.01635602	      0.02511680	      0.01451237	      0.03049152	      0.02123133	      0.03315024	      0.03680851	      0.01281101	      0.03679277	      0.03674467	      0.08533434	      0.08306877	      0.08352081	      0.13831817	      0.08432734	      0.07549361	      0.13270342	      0.12100764	      0.14765361	      0.13276404	      0.13887461	      0.14074144	      0.14886122	      0.13710775	      0.07431115	      0.07233010	      0.07057429	      0.06905495	      0.04490689	      0.04061869	      0.03633033	      0.02931772	      0.07868166	      0.07537269	      0.05421132	      0.04966838	      0.01812799	      0.02982308	      0.01425103	      0.02876181	      0.01944830	      0.02873997	      0.03496526	      0.01155111	      0.02842987	      0.02099925	      0.08771709	      0.09191311	      0.07721916	      0.14243078	      0.08595901	      0.07909563	      0.12633187	      0.12501898	      0.16024437	      0.14405023	      0.14899516	      0.15554901	      0.15577511	      0.13887953
      1.49000000	      0.07252988	      0.07374085	      0.07095189	      0.07379080	      0.04959892	      0.03916803	      0.04341645	      0.03667328	      0.06650454	      0.07668707	      0.06418189	      0.05038345	      0.01809746	      0.02589366	      0.01378728	      0.02866149	      0.02010154	      0.03114702	      0.03571560	      0.01165531	      0.03307842	      0.02901885	      0.09064160	      0.09540603	      0.08690603	      0.14156216	      0.07772176	      0.07295830	      0.13151529	      0.12411272	      0.15301946	      0.13811740	      0.14320875	      0.14780581	      0.15199003	      0.13754471	      0.07431115	      0.07233010	      0.07057429	      0.06905495	      0.04490689	      0.04061869	      0.03633033	      0.02931772	      0.07868166	      0.07537269	      0.05421132	      0.04966838	      0.01812799	      0.02982308	      0.01425103	      0.02876181	      0.01944830	      0.02873997	      0.03496526	      0.01155111	      0.02842987	      0.02099925	      0.08771709	      0.09191311	      0.07721916	      0.14243078	      0.08595901	      0.07909563	      0.12633187	      0.12501898	      0.16024437	      0.14405023	      0.14899516	      0.15554901	      0.15577511	      0.13887953
      1.50000000	      0.08460886	      0.08225540	      0.06835626	      0.06677716	      0.05353239	      0.03917162	      0.04449476	      0.03778229	      0.06234254	      0.06659145	      0.05665018	      0.04288025	      0.01620653	      0.03286733	      0.01753156	      0.03311755	      0.02350818	      0.02531813	      0.03322841	      0.01142122	      0.02804420	      0.02332706	      0.09090336	      0.09469436	      0.08815216	      0.14761431	      0.07760815	      0.07193384	      0.12723418	      0.12992726	      0.15783948	      0.14267473	      0.14792629	      0.15229682	      0.15710569	      0.14220258	      0.07431115	      0.07233010	      0.07057429	      0.06905495	      0.04490689	      0.04061869	      0.03633033	      0.02931772	      0.07868166	      0.07537269	      0.05421132	      0.04966838	      0.01812799	      0.02982308	      0.01425103	      0.02876181	      0.01944830	      0.02873997	      0.03496526	      0.01155111	      0.02842987	      0.02099925	      0.08771709	      0.09191311	      0.07721916	      0.14243078	      0.08595901	      0.07909563	      0.12633187	      0.12501898	      0.16024437	      0.14405023	      0.14899516	      0.15554901	      0.15577511	      0.13887953
      1.51000000	      0.06781704	      0.06851789	      0.06939364	      0.07353944	      0.04492396	      0.03917308	      0.03962583	      0.03283547	      0.07555762	      0.08399884	      0.06444282	      0.05836214	      0.01661578	      0.02656163	      0.01398625	      0.02845891	      0.01952684	      0.03169482	      0.03672942	      0.01275213	      0.03291131	      0.02994591	      0.08555882	      0.09117816	      0.07792351	      0.13252882	      0.08295677	      0.07870894	      0.13561854	      0.11636041	      0.14739479	      0.13306638	      0.13798838	      0.14255331	      0.14545709	      0.13024299	      0.07431115	      0.07233010	      0.07057429	      0.06905495	      0.04490689	      0.04061869	      0.03633033	      0.02931772	      0.07868166	      0.07537269	      0.05421132	      0.04966838	      0.01812799	      0.02982308	      0.01425103	      0.02876181	      0.01944830	      0.02873997	      0.03496526	      0.01155111	      0.02842987	      0.02099925	      0.08771709	      0.09191311	      0.07721916	      0.14243078	      0.08595901	      0.07909563	      0.12633187	      0.12501898	      0.16024437	      0.14405023	      0.14899516	      0.15554901	      0.15577511	      0.13887953
      1.52000000	      0.07275824	      0.07644695	      0.07258109	      0.07535622	      0.05346621	      0.03918850	      0.04717842	      0.04054337	      0.05518999	      0.07096254	      0.06774043	      0.04583497	      0.01899420	      0.02517937	      0.01450530	      0.03039245	      0.02200567	      0.03083874	      0.03440827	      0.01050397	      0.03477631	      0.03175120	      0.08507539	      0.08452153	      0.08336460	      0.13726379	      0.08373850	      0.07559811	      0.13337360	      0.12007530	      0.14685725	      0.13218902	      0.13804822	      0.14025295	      0.14790442	      0.13572966	      0.07431115	      0.07233010	      0.07057429	      0.06905495	      0.04490689	      0.04061869	      0.03633033	      0.02931772	      0.07868166	      0.07537269	      0.05421132	      0.04966838	      0.01812799	      0.02982308	      0.01425103	      0.02876181	      0.01944830	      0.02873997	      0.03496526	      0.01155111	      0.02842987	      0.02099925	      0.08771709	      0.09191311	      0.07721916	      0.14243078	      0.08595901	      0.07909563	      0.12633187	      0.12501898	      0.16024437	      0.14405023	      0.14899516	      0.15554901	      0.15577511	      0.13887953
      1.53000000	      0.07287960	      0.07403579	      0.06913608	      0.07334315	      0.05127624	      0.03917945	      0.04591921	      0.03924902	      0.05691654	      0.07342532	      0.06707187	      0.04820539	      0.01593938	      0.02679974	      0.01474437	      0.02971285	      0.02053551	      0.03173419	      0.03652081	      0.01274490	      0.03398597	      0.03221915	      0.09086763	      0.09271814	      0.08899765	      0.14941468	      0.07826595	      0.07126594	      0.12595582	      0.13168625	      0.15875066	      0.14334394	      0.14888692	      0.15267671	      0.15873813	      0.14424613	      0.07431115	      0.07233010	      0.07057429	      0.06905495	      0.04490689	      0.04061869	      0.03633033	      0.02931772	      0.07868166	      0.07537269	      0.05421132	      0.04966838	      0.01812799	      0.02982308	      0.01425103	      0.02876181	      0.01944830	      0.02873997	      0.03496526	      0.01155111	      0.02842987	      0.02099925	      0.08771709	      0.09191311	      0.07721916	      0.14243078	      0.08595901	      0.07909563	      0.12633187	      0.12501898	      0.16024437	      0.14405023	      0.14899516	      0.15554901	      0.15577511	      0.13887953
      1.54000000	      0.07567573	      0.07602264	      0.07038953	      0.07253385	      0.05118175	      0.03917314	      0.04482395	      0.03812151	      0.06073617	      0.07260152	      0.06347544	      0.04586088	      0.01793757	      0.02590819	      0.01343553	      0.02801497	      0.01941519	      0.03143184	      0.03617644	      0.01202423	      0.03273003	      0.02856974	      0.08841127	      0.09176859	      0.08586423	      0.14259469	      0.07976485	      0.07378917	      0.13038385	      0.12506111	      0.15292802	      0.13785543	      0.14313885	      0.14725324	      0.15241731	      0.13849145	      0.07431115	      0.07233010	      0.07057429	      0.06905495	      0.04490689	      0.04061869	      0.03633033	      0.02931772	      0.07868166	      0.07537269	      0.05421132	      0.04966838	      0.01812799	      0.02982308	      0.01425103	      0.02876181	      0.01944830	      0.02873997	      0.03496526	      0.01155111	      0.02842987	      0.02099925	      0.08771709	      0.09191311	      0.07721916	      0.14243078	      0.08595901	      0.07909563	      0.12633187	      0.12501898	      0.16024437	      0.14405023	      0.14899516	      0.15554901	      0.15577511	      0.13887953
      1.55000000	      0.06498721	      0.06645262	      0.06922572	      0.07431829	      0.04370150	      0.03917687	      0.03878863	      0.03204048	      0.07757209	      0.08652249	      0.06599251	      0.06153401	      0.01594274	      0.02727029	      0.01495048	      0.02982750	      0.02067802	      0.03128127	      0.03629755	      0.01260412	      0.03338344	      0.03120077	      0.09080285	      0.09651459	      0.08249937	      0.14244770	      0.08085921	      0.07615541	      0.12920404	      0.12491281	      0.15767952	      0.14259213	      0.14739436	      0.15282845	      0.15448840	      0.13862118	      0.07431115	      0.07233010	      0.07057429	      0.06905495	      0.04490689	      0.04061869	      0.03633033	      0.02931772	      0.07868166	      0.07537269	      0.05421132	      0.04966838	      0.01812799	      0.02982308	      0.01425103	      0.02876181	      0.01944830	      0.02873997	      0.03496526	      0.01155111	      0.02842987	      0.02099925	      0.08771709	      0.09191311	      0.07721916	      0.14243078	      0.08595901	      0.07909563	      0.12633187	      0.12501898	      0.16024437	      0.14405023	      0.14899516	      0.15554901	      0.15577511	      0.13887953
      1.56000000	      0.06280233	      0.06677939	      0.07095628	      0.07767669	      0.04813681	      0.03916722	      0.04296911	      0.03621478	      0.07022679	      0.08536115	      0.07184168	      0.06121769	      0.01622323	      0.02687951	      0.01596861	      0.03208411	      0.02280633	      0.03148716	      0.03542780	      0.01190475	      0.03587814	      0.03569108	      0.08736034	      0.09236425	      0.08311816	      0.13758057	      0.08020525	      0.07576058	      0.13310645	      0.12031469	      0.14956959	      0.13483383	      0.13989040	      0.14445220	      0.14849054	      0.13396537	      0.07431115	      0.07233010	      0.07057429	      0.06905495	      0.04490689	      0.04061869	      0.03633033	      0.02931772	      0.07868166	      0.07537269	      0.05421132	      0.04966838	      0.01812799	      0.02982308	      0.01425103	      0.02876181	      0.01944830	      0.02873997	      0.03496526	      0.01155111	      0.02842987	      0.02099925	      0.08771709	      0.09191311	      0.07721916	      0.14243078	      0.08595901	      0.07909563	      0.12633187	      0.12501898	      0.16024437	      0.14405023	      0.14899516	      0.15554901	      0.15577511	      0.13887953
      1.57000000	      0.04895146	      0.05856124	      0.07613589	      0.08395216	      0.04732995	      0.03917095	      0.04018131	      0.03337903	      0.08380069	      0.10931777	      0.09052218	      0.07522887	      0.02061839	      0.02452317	      0.01628860	      0.03435599	      0.02581384	      0.03219631	      0.03337331	      0.00945849	      0.03919334	      0.04094786	      0.09239712	      0.09807118	      0.08530580	      0.14177188	      0.07823407	      0.07421761	      0.13079280	      0.12427569	      0.15573714	      0.14074309	      0.14572266	      0.15088203	      0.15346582	      0.13807847	      0.07431115	      0.07233010	      0.07057429	      0.06905495	      0.04490689	      0.04061869	      0.03633033	      0.02931772	      0.07868166	      0.07537269	      0.05421132	      0.04966838	      0.01812799	      0.02982308	      0.01425103	      0.02876181	      0.01944830	      0.02873997	      0.03496526	      0.01155111	      0.02842987	      0.02099925	      0.08771709	      0.09191311	      0.07721916	      0.14243078	      0.08595901	      0.07909563	      0.12633187	      0.12501898	      0.16024437	      0.14405023	      0.14899516	      0.15554901	      0.15577511	      0.13887953
      1.58000000	      0.07898288	      0.07708689	      0.06690012	      0.06864552	      0.05032241	      0.03916891	      0.04375417	      0.03702013	      0.06284086	      0.07186806	      0.06014884	      0.04567194	      0.01496513	      0.03063600	      0.01642523	      0.03105052	      0.02163788	      0.02881901	      0.03549758	      0.01245994	      0.02991001	      0.02612064	      0.08279711	      0.08720624	      0.07930183	      0.13765485	      0.08296711	      0.07793583	      0.13224396	      0.12017499	      0.14877355	      0.13369674	      0.13882623	      0.14342617	      0.14772906	      0.13323823	      0.07431115	      0.07233010	      0.07057429	      0.06905495	      0.04490689	      0.04061869	      0.03633033	      0.02931772	      0.07868166	      0.07537269	      0.05421132	      0.04966838	      0.01812799	      0.02982308	      0.01425103	      0.02876181	      0.01944830	      0.02873997	      0.03496526	      0.01155111	      0.02842987	      0.02099925	      0.08771709	      0.09191311	      0.07721916	      0.14243078	      0.08595901	      0.07909563	      0.12633187	      0.12501898	      0.16024437	      0.14405023	      0.14899516	      0.15554901	      0.15577511	      0.13887953
      1.59000000	      0.07708508	      0.07488722	      0.06839727	      0.06761923	      0.04762586	      0.03917697	      0.03876825	      0.03202153	      0.07629699	      0.07537578	      0.05482402	      0.04972337	      0.01734250	      0.03032361	      0.01505850	      0.02962498	      0.02033467	      0.02832684	      0.03493447	      0.01175266	      0.02839184	      0.02154002	      0.09416702	      0.09993004	      0.08589401	      0.14531136	      0.07848205	      0.07376596	      0.12806343	      0.12771086	      0.16049684	      0.14541432	      0.15021515	      0.15566583	      0.15730639	      0.14133802	      0.07431115	      0.07233010	      0.07057429	      0.06905495	      0.04490689	      0.04061869	      0.03633033	      0.02931772	      0.07868166	      0.07537269	      0.05421132	      0.04966838	      0.01812799	      0.02982308	      0.01425103	      0.02876181	      0.01944830	      0.02873997	      0.03496526	      0.01155111	      0.02842987	      0.02099925	      0.08771709	      0.09191311	      0.07721916	      0.14243078	      0.08595901	      0.07909563	      0.12633187	      0.12501898	      0.16024437	      0.14405023	      0.14899516	      0.15554901	      0.15577511	      0.13887953
      1.60000000	      0.06526406	      0.07263778	      0.07413374	      0.07877163	      0.05439731	      0.03919550	      0.04806032	      0.04144570	      0.05495617	      0.07501686	      0.07377709	      0.05095224	      0.01952041	      0.02381669	      0.01492865	      0.03179699	      0.02345529	      0.03198502	      0.03438135	      0.01031312	      0.03735557	      0.03654080	      0.08312923	      0.08073102	      0.08128080	      0.14487898	      0.08575291	      0.07687740	      0.12567137	      0.12735072	      0.15375579	      0.13783657	      0.14399566	      0.14680896	      0.15468608	      0.14084035	      0.07431115	      0.07233010	      0.07057429	      0.06905495	      0.04490689	      0.04061869	      0.03633033	      0.02931772	      0.07868166	      0.07537269	      0.05421132	      0.04966838	      0.01812799	      0.02982308	      0.01425103	      0.02876181	      0.01944830	      0.02873997	      0.03496526	      0.01155111	      0.02842987	      0.02099925	      0.08771709	      0.09191311	      0.07721916	      0.14243078	      0.08595901	      0.07909563	      0.12633187	      0.12501898	      0.16024437	      0.14405023	      0.14899516	      0.15554901	      0.15577511	      0.13887953
      1.61000000	      0.07764725	      0.07497643	      0.06615685	      0.06724471	      0.04768505	      0.03916989	      0.04049788	      0.03369391	      0.07196889	      0.07557077	      0.05725085	      0.04937073	      0.01475291	      0.03154183	      0.01653261	      0.03095913	      0.02147187	      0.02833470	      0.03563929	      0.01268698	      0.02845421	      0.02380842	      0.09171418	      0.09739526	      0.08491327	      0.13763608	      0.07843045	      0.07451077	      0.13382314	      0.12218662	      0.15140282	      0.13730279	      0.14231737	      0.14662302	      0.15021423	      0.13473119	      0.07431115	      0.07233010	      0.07057429	      0.06905495	      0.04490689	      0.04061869	      0.03633033	      0.02931772	      0.07868166	      0.07537269	      0.05421132	      0.04966838	      0.01812799	      0.02982308	      0.01425103	      0.02876181	      0.01944830	      0.02873997	      0.03496526	      0.01155111	      0.02842987	      0.02099925	      0.08771709	      0.09191311	      0.07721916	      0.14243078	      0.08595901	      0.07909563	      0.12633187	      0.12501898	      0.16024437	      0.14405023	      0.14899516	      0.15554901	      0.15577511	      0.13887953
      1.62000000	      0.07902806	      0.07543790	      0.06518150	      0.06527804	      0.04733835	      0.03917397	      0.03941610	      0.03263340	      0.07373946	      0.07482304	      0.05500363	      0.04875783	      0.01408281	      0.03294079	      0.01717093	      0.03164210	      0.02197090	      0.02745803	      0.03557272	      0.01288549	      0.02698635	      0.02187720	      0.09683103	      0.10259202	      0.08914107	      0.14093492	      0.07551361	      0.07116179	      0.13307464	      0.12488107	      0.15583721	      0.14165644	      0.14655593	      0.15106639	      0.15391496	      0.13857962	      0.07431115	      0.07233010	      0.07057429	      0.06905495	      0.04490689	      0.04061869	      0.03633033	      0.02931772	      0.07868166	      0.07537269	      0.05421132	      0.04966838	      0.01812799	      0.02982308	      0.01425103	      0.02876181	      0.01944830	      0.02873997	      0.03496526	      0.01155111	      0.02842987	      0.02099925	      0.08771709	      0.09191311	      0.07721916	      0.14243078	      0.08595901	      0.07909563	      0.12633187	      0.12501898	      0.16024437	      0.14405023	      0.14899516	      0.15554901	      0.15577511	      0.13887953
      1.63000000	      0.06931291	      0.06985292	      0.07180504	      0.07774865	      0.05137266	      0.03917321	      0.04483757	      0.03813555	      0.06533878	      0.08581167	      0.07671960	      0.06242066	      0.01678059	      0.03099460	      0.01928157	      0.03697398	      0.02690503	      0.02847701	      0.03679988	      0.00970892	      0.03597080	      0.03898182	      0.09085495	      0.09424652	      0.08836466	      0.14673913	      0.07774904	      0.07176075	      0.12827673	      0.12904100	      0.15673467	      0.14166690	      0.14697133	      0.15107356	      0.15618023	      0.14179280	      0.07431115	      0.07233010	      0.07057429	      0.06905495	      0.04490689	      0.04061869	      0.03633033	      0.02931772	      0.07868166	      0.07537269	      0.05421132	      0.04966838	      0.01812799	      0.02982308	      0.01425103	      0.02876181	      0.01944830	      0.02873997	      0.03496526	      0.01155111	      0.02842987	      0.02099925	      0.08771709	      0.09191311	      0.07721916	      0.14243078	      0.08595901	      0.07909563	      0.12633187	      0.12501898	      0.16024437	      0.14405023	      0.14899516	      0.15554901	      0.15577511	      0.13887953
      1.64000000	      0.07287944	      0.07187634	      0.06983441	      0.07174402	      0.04674992	      0.03917100	      0.04016601	      0.03336390	      0.07351916	      0.08030742	      0.06148974	      0.05337081	      0.01793826	      0.02602924	      0.01246621	      0.02637506	      0.01768574	      0.03200653	      0.03708787	      0.01269537	      0.03172627	      0.02735879	      0.09102607	      0.09667795	      0.08390016	      0.14545372	      0.07925676	      0.07523492	      0.12670865	      0.12790159	      0.15919912	      0.14382818	      0.14883224	      0.15433122	      0.15681014	      0.14019044	      0.07431115	      0.07233010	      0.07057429	      0.06905495	      0.04490689	      0.04061869	      0.03633033	      0.02931772	      0.07868166	      0.07537269	      0.05421132	      0.04966838	      0.01812799	      0.02982308	      0.01425103	      0.02876181	      0.01944830	      0.02873997	      0.03496526	      0.01155111	      0.02842987	      0.02099925	      0.08771709	      0.09191311	      0.07721916	      0.14243078	      0.08595901	      0.07909563	      0.12633187	      0.12501898	      0.16024437	      0.14405023	      0.14899516	      0.15554901	      0.15577511	      0.13887953
      1.65000000	      0.04640764	      0.05609178	      0.07377511	      0.08286025	      0.04510414	      0.03917680	      0.03880363	      0.03205443	      0.08419982	      0.09837829	      0.07786342	      0.07563931	      0.01739577	      0.02453784	      0.01507687	      0.03233658	      0.02317602	      0.03398969	      0.03650038	      0.01233941	      0.03916297	      0.04069586	      0.09248369	      0.09821445	      0.08421240	      0.14278416	      0.07971164	      0.07501685	      0.12961322	      0.12523487	      0.15804785	      0.14299925	      0.14779788	      0.15320604	      0.15488792	      0.13923219	      0.07431115	      0.07233010	      0.07057429	      0.06905495	      0.04490689	      0.04061869	      0.03633033	      0.02931772	      0.07868166	      0.07537269	      0.05421132	      0.04966838	      0.01812799	      0.02982308	      0.01425103	      0.02876181	      0.01944830	      0.02873997	      0.03496526	      0.01155111	      0.02842987	      0.02099925	      0.08771709	      0.09191311	      0.07721916	      0.14243078	      0.08595901	      0.07909563	      0.12633187	      0.12501898	      0.16024437	      0.14405023	      0.14899516	      0.15554901	      0.15577511	      0.13887953
      1.66000000	      0.07025748	      0.07025649	      0.06852790	      0.07239173	      0.04613714	      0.03916949	      0.04062712	      0.03382348	      0.07302571	      0.08161844	      0.06350067	      0.05598736	      0.01598224	      0.02769899	      0.01468054	      0.02913047	      0.02002448	      0.03107369	      0.03650732	      0.01277445	      0.03223283	      0.02925836	      0.09340902	      0.09912442	      0.08676369	      0.14237493	      0.07696273	      0.07307390	      0.13089394	      0.12486515	      0.15592165	      0.14097775	      0.14598585	      0.15108530	      0.15389106	      0.13858678	      0.07431115	      0.07233010	      0.07057429	      0.06905495	      0.04490689	      0.04061869	      0.03633033	      0.02931772	      0.07868166	      0.07537269	      0.05421132	      0.04966838	      0.01812799	      0.02982308	      0.01425103	      0.02876181	      0.01944830	      0.02873997	      0.03496526	      0.01155111	      0.02842987	      0.02099925	      0.08771709	      0.09191311	      0.07721916	      0.14243078	      0.08595901	      0.07909563	      0.12633187	      0.12501898	      0.16024437	      0.14405023	      0.14899516	      0.15554901	      0.15577511	      0.13887953
      1.67000000	      0.08246468	      0.07889012	      0.06773397	      0.06676116	      0.05176641	      0.03916733	      0.04304960	      0.03629718	      0.06411915	      0.06940586	      0.05606642	      0.04179681	      0.01729041	      0.02892543	      0.01361899	      0.02738254	      0.01820874	      0.03040286	      0.03664936	      0.01271403	      0.02880298	      0.02313603	      0.08353429	      0.08846468	      0.07935071	      0.13666687	      0.08240777	      0.07790926	      0.13297101	      0.11924777	      0.14840812	      0.13339622	      0.13845906	      0.14325454	      0.14713156	      0.13247409	      0.07431115	      0.07233010	      0.07057429	      0.06905495	      0.04490689	      0.04061869	      0.03633033	      0.02931772	      0.07868166	      0.07537269	      0.05421132	      0.04966838	      0.01812799	      0.02982308	      0.01425103	      0.02876181	      0.01944830	      0.02873997	      0.03496526	      0.01155111	      0.02842987	      0.02099925	      0.08771709	      0.09191311	      0.07721916	      0.14243078	      0.08595901	      0.07909563	      0.12633187	      0.12501898	      0.16024437	      0.14405023	      0.14899516	      0.15554901	      0.15577511	      0.13887953
      1.68000000	      0.07915081	      0.07974119	      0.06927077	      0.07153646	      0.05365998	      0.03919620	      0.04814712	      0.04153426	      0.04989715	      0.06775649	      0.06669530	      0.04287501	      0.01579868	      0.03023160	      0.01759850	      0.03351699	      0.02407387	      0.02811454	      0.03366612	      0.01106637	      0.03247124	      0.03079975	      0.08537260	      0.08281263	      0.08352175	      0.14557202	      0.08443723	      0.07549297	      0.12631508	      0.12802591	      0.15442111	      0.13885877	      0.14504475	      0.14745590	      0.15539802	      0.14205182	      0.07431115	      0.07233010	      0.07057429	      0.06905495	      0.04490689	      0.04061869	      0.03633033	      0.02931772	      0.07868166	      0.07537269	      0.05421132	      0.04966838	      0.01812799	      0.02982308	      0.01425103	      0.02876181	      0.01944830	      0.02873997	      0.03496526	      0.01155111	      0.02842987	      0.02099925	      0.08771709	      0.09191311	      0.07721916	      0.14243078	      0.08595901	      0.07909563	      0.12633187	      0.12501898	      0.16024437	      0.14405023	      0.14899516	      0.15554901	      0.15577511	      0.13887953
      1.69000000	      0.08609595	      0.08339744	      0.07018511	      0.06733508	      0.05629426	      0.03917957	      0.04593738	      0.03926773	      0.05580631	      0.06187097	      0.05556372	      0.03519483	      0.01930434	      0.02840532	      0.01300059	      0.02755262	      0.01843287	      0.02963432	      0.03492288	      0.01104400	      0.02951836	      0.02199105	      0.09057241	      0.09238638	      0.08870356	      0.15040250	      0.07850739	      0.07149044	      0.12440947	      0.13268945	      0.15974645	      0.14395778	      0.14950610	      0.15366175	      0.15973553	      0.14471536	      0.07431115	      0.07233010	      0.07057429	      0.06905495	      0.04490689	      0.04061869	      0.03633033	      0.02931772	      0.07868166	      0.07537269	      0.05421132	      0.04966838	      0.01812799	      0.02982308	      0.01425103	      0.02876181	      0.01944830	      0.02873997	      0.03496526	      0.01155111	      0.02842987	      0.02099925	      0.08771709	      0.09191311	      0.07721916	      0.14243078	      0.08595901	      0.07909563	      0.12633187	      0.12501898	      0.16024437	      0.14405023	      0.14899516	      0.15554901	      0.15577511	      0.13887953
      1.70000000	      0.06237628	      0.06675983	      0.07385143	      0.08022609	      0.04941606	      0.03916818	      0.04348182	      0.03674036	      0.07175864	      0.08911116	      0.07675684	      0.06553168	      0.01877412	      0.02816724	      0.01804813	      0.03578011	      0.02650007	      0.02952871	      0.03689594	      0.00925447	      0.03692224	      0.03870673	      0.08547318	      0.09011344	      0.08172977	      0.14145692	      0.08143370	      0.07662002	      0.12982247	      0.12392694	      0.15258244	      0.13749985	      0.14261801	      0.14731656	      0.15136174	      0.13635221	      0.07431115	      0.07233010	      0.07057429	      0.06905495	      0.04490689	      0.04061869	      0.03633033	      0.02931772	      0.07868166	      0.07537269	      0.05421132	      0.04966838	      0.01812799	      0.02982308	      0.01425103	      0.02876181	      0.01944830	      0.02873997	      0.03496526	      0.01155111	      0.02842987	      0.02099925	      0.08771709	      0.09191311	      0.07721916	      0.14243078	      0.08595901	      0.07909563	      0.12633187	      0.12501898	      0.16024437	      0.14405023	      0.14899516	      0.15554901	      0.15577511	      0.13887953
      1.71000000	      0.05552095	      0.06226739	      0.07400635	      0.08004039	      0.04357788	      0.03918047	      0.03808909	      0.03140327	      0.08335866	      0.09261696	      0.07142821	      0.06826159	      0.01927069	      0.02384043	      0.01439376	      0.03076495	      0.02246851	      0.03189418	      0.03475422	      0.01061418	      0.03647353	      0.03468756	      0.08653120	      0.09230222	      0.07763517	      0.13688714	      0.08402464	      0.07887655	      0.13253253	      0.11935019	      0.15307712	      0.13801214	      0.14264394	      0.14824902	      0.14941181	      0.13404851	      0.07431115	      0.07233010	      0.07057429	      0.06905495	      0.04490689	      0.04061869	      0.03633033	      0.02931772	      0.07868166	      0.07537269	      0.05421132	      0.04966838	      0.01812799	      0.02982308	      0.01425103	      0.02876181	      0.01944830	      0.02873997	      0.03496526	      0.01155111	      0.02842987	      0.02099925	      0.08771709	      0.09191311	      0.07721916	      0.14243078	      0.08595901	      0.07909563	      0.12633187	      0.12501898	      0.16024437	      0.14405023	      0.14899516	      0.15554901	      0.15577511	      0.13887953
      1.72000000	      0.07002725	      0.07041225	      0.07213503	      0.07350682	      0.04584960	      0.03917915	      0.03833725	      0.03162610	      0.07865631	      0.08264644	      0.06167265	      0.05582233	      0.01971263	      0.02509425	      0.01187256	      0.02642967	      0.01809686	      0.03164906	      0.03587053	      0.01128329	      0.03241910	      0.02674159	      0.09171716	      0.09748673	      0.08305232	      0.14373852	      0.08078913	      0.07580348	      0.12815882	      0.12619865	      0.15949519	      0.14430864	      0.14901901	      0.15466316	      0.15597485	      0.13988246	      0.07431115	      0.07233010	      0.07057429	      0.06905495	      0.04490689	      0.04061869	      0.03633033	      0.02931772	      0.07868166	      0.07537269	      0.05421132	      0.04966838	      0.01812799	      0.02982308	      0.01425103	      0.02876181	      0.01944830	      0.02873997	      0.03496526	      0.01155111	      0.02842987	      0.02099925	      0.08771709	      0.09191311	      0.07721916	      0.14243078	      0.08595901	      0.07909563	      0.12633187	      0.12501898	      0.16024437	      0.14405023	      0.14899516	      0.15554901	      0.15577511	      0.13887953
      1.73000000	      0.05669009	      0.06522407	      0.07434595	      0.08123228	      0.05050355	      0.03917052	      0.04422733	      0.03750688	      0.06930409	      0.08648290	      0.07589009	      0.06238291	      0.01899639	      0.02391575	      0.01515585	      0.03224288	      0.02369386	      0.03267233	      0.03498534	      0.01087192	      0.03818176	      0.03836788	      0.08296042	      0.08692631	      0.07988576	      0.13679350	      0.08305745	      0.07762219	      0.13297524	      0.11939899	      0.14771495	      0.13268320	      0.13786474	      0.14222089	      0.14696345	      0.13291002	      0.07431115	      0.07233010	      0.07057429	      0.06905495	      0.04490689	      0.04061869	      0.03633033	      0.02931772	      0.07868166	      0.07537269	      0.05421132	      0.04966838	      0.01812799	      0.02982308	      0.01425103	      0.02876181	      0.01944830	      0.02873997	      0.03496526	      0.01155111	      0.02842987	      0.02099925	      0.08771709	      0.09191311	      0.07721916	      0.14243078	      0.08595901	      0.07909563	      0.12633187	      0.12501898	      0.16024437	      0.14405023	      0.14899516	      0.15554901	      0.15577511	      0.13887953
      1.74000000	      0.08067863	      0.07881576	      0.07004373	      0.06964050	      0.05243180	      0.03917023	      0.04414884	      0.03742607	      0.06201965	      0.06961030	      0.05882834	      0.04193044	      0.01866641	      0.02701930	      0.01275694	      0.02692651	      0.01816689	      0.03086240	      0.03605267	      0.01182829	      0.03066232	      0.02463941	      0.08890333	      0.09301215	      0.08582356	      0.13942868	      0.07918717	      0.07382081	      0.13256960	      0.12213170	      0.15051936	      0.13582874	      0.14100163	      0.14508507	      0.15000428	      0.13601381	      0.07431115	      0.07233010	      0.07057429	      0.06905495	      0.04490689	      0.04061869	      0.03633033	      0.02931772	      0.07868166	      0.07537269	      0.05421132	      0.04966838	      0.01812799	      0.02982308	      0.01425103	      0.02876181	      0.01944830	      0.02873997	      0.03496526	      0.01155111	      0.02842987	      0.02099925	      0.08771709	      0.09191311	      0.07721916	      0.14243078	      0.08595901	      0.07909563	      0.12633187	      0.12501898	      0.16024437	      0.14405023	      0.14899516	      0.15554901	      0.15577511	      0.13887953
      1.75000000	      0.08324819	      0.08276400	      0.07017351	      0.06944539	      0.05561653	      0.03919098	      0.04749626	      0.04086907	      0.05129223	      0.06211841	      0.05964089	      0.03657856	      0.01832363	      0.02818129	      0.01460706	      0.02962074	      0.02079420	      0.02914126	      0.03439286	      0.01092872	      0.03102592	      0.02542793	      0.08229393	      0.08107141	      0.08054408	      0.13659871	      0.08569036	      0.07727770	      0.13323021	      0.11925955	      0.14598863	      0.13099429	      0.13694622	      0.13924328	      0.14691095	      0.13486230	      0.07431115	      0.07233010	      0.07057429	      0.06905495	      0.04490689	      0.04061869	      0.03633033	      0.02931772	      0.07868166	      0.07537269	      0.05421132	      0.04966838	      0.01812799	      0.02982308	      0.01425103	      0.02876181	      0.01944830	      0.02873997	      0.03496526	      0.01155111	      0.02842987	      0.02099925	      0.08771709	      0.09191311	      0.07721916	      0.14243078	      0.08595901	      0.07909563	      0.12633187	      0.12501898	      0.16024437	      0.14405023	      0.14899516	      0.15554901	      0.15577511	      0.13887953
      1.76000000	      0.05555935	      0.06101017	      0.07474534	      0.08266063	      0.04892491	      0.03916708	      0.04176547	      0.03498770	      0.07891214	      0.10783412	      0.09176249	      0.07292971	      0.01895645	      0.02697790	      0.01757434	      0.03563461	      0.02649550	      0.03130198	      0.03303286	      0.00967773	      0.03863558	      0.04134930	      0.08621728	      0.09171334	      0.08067410	      0.14490125	      0.08109571	      0.07720906	      0.12522117	      0.12737200	      0.15728737	      0.14128057	      0.14633087	      0.15239611	      0.15546307	      0.13818148	      0.07431115	      0.07233010	      0.07057429	      0.06905495	      0.04490689	      0.04061869	      0.03633033	      0.02931772	      0.07868166	      0.07537269	      0.05421132	      0.04966838	      0.01812799	      0.02982308	      0.01425103	      0.02876181	      0.01944830	      0.02873997	      0.03496526	      0.01155111	      0.02842987	      0.02099925	      0.08771709	      0.09191311	      0.07721916	      0.14243078	      0.08595901	      0.07909563	      0.12633187	      0.12501898	      0.16024437	      0.14405023	      0.14899516	      0.15554901	      0.15577511	      0.13887953
      1.77000000	      0.06360767	      0.06601702	      0.07058053	      0.07860691	      0.05290580	      0.03917622	      0.04539653	      0.03871060	      0.06364151	      0.08468140	      0.07699841	      0.06284140	      0.01322145	      0.02914895	      0.01755732	      0.03479050	      0.02459962	      0.03180494	      0.03516362	      0.01206783	      0.03779899	      0.04086479	      0.09166930	      0.09433766	      0.08955914	      0.14194468	      0.07740084	      0.07089056	      0.13262115	      0.12460453	      0.15208954	      0.13753791	      0.14293285	      0.14624671	      0.15232153	      0.13899746	      0.07431115	      0.07233010	      0.07057429	      0.06905495	      0.04490689	      0.04061869	      0.03633033	      0.02931772	      0.07868166	      0.07537269	      0.05421132	      0.04966838	      0.01812799	      0.02982308	      0.01425103	      0.02876181	      0.01944830	      0.02873997	      0.03496526	      0.01155111	      0.02842987	      0.02099925	      0.08771709	      0.09191311	      0.07721916	      0.14243078	      0.08595901	      0.07909563	      0.12633187	      0.12501898	      0.16024437	      0.14405023	      0.14899516	      0.15554901	      0.15577511	      0.13887953
      1.78000000	      0.06967551	      0.07125449	      0.07077006	      0.07551188	      0.04817877	      0.03916744	      0.04311766	      0.03636690	      0.06933803	      0.08352939	      0.07034306	      0.05894092	      0.01626671	      0.03042828	      0.01832100	      0.03493627	      0.02532866	      0.02788074	      0.03273410	      0.01040591	      0.03369020	      0.03357613	      0.09042509	      0.09538704	      0.08638272	      0.14108396	      0.07792561	      0.07338030	      0.13164349	      0.12365891	      0.15278993	      0.13790104	      0.14296829	      0.14765143	      0.15164527	      0.13708324	      0.07431115	      0.07233010	      0.07057429	      0.06905495	      0.04490689	      0.04061869	      0.03633033	      0.02931772	      0.07868166	      0.07537269	      0.05421132	      0.04966838	      0.01812799	      0.02982308	      0.01425103	      0.02876181	      0.01944830	      0.02873997	      0.03496526	      0.01155111	      0.02842987	      0.02099925	      0.08771709	      0.09191311	      0.07721916	      0.14243078	      0.08595901	      0.07909563	      0.12633187	      0.12501898	      0.16024437	      0.14405023	      0.14899516	      0.15554901	      0.15577511	      0.13887953
      1.79000000	      0.07718595	      0.07719709	      0.06862188	      0.07127463	      0.05141773	      0.03917831	      0.04574085	      0.03906533	      0.05733827	      0.07138549	      0.06457815	      0.04570221	      0.01556903	      0.02987572	      0.01689967	      0.03228249	      0.02292970	      0.02872191	      0.03454128	      0.01164282	      0.03186425	      0.02933172	      0.08314262	      0.08515322	      0.08107819	      0.14455212	      0.08382350	      0.07699023	      0.12596216	      0.12702375	      0.15419507	      0.13833239	      0.14382933	      0.14814094	      0.15404212	      0.13896690	      0.07431115	      0.07233010	      0.07057429	      0.06905495	      0.04490689	      0.04061869	      0.03633033	      0.02931772	      0.07868166	      0.07537269	      0.05421132	      0.04966838	      0.01812799	      0.02982308	      0.01425103	      0.02876181	      0.01944830	      0.02873997	      0.03496526	      0.01155111	      0.02842987	      0.02099925	      0.08771709	      0.09191311	      0.07721916	      0.14243078	      0.08595901	      0.07909563	      0.12633187	      0.12501898	      0.16024437	      0.14405023	      0.14899516	      0.15554901	      0.15577511	      0.13887953
      1.80000000	      0.07958555	      0.07881511	      0.06839537	      0.06981083	      0.05210566	      0.03917770	      0.04564347	      0.03896502	      0.05696296	      0.06850216	      0.06144696	      0.04225195	      0.01620162	      0.02934630	      0.01590175	      0.03076436	      0.02163212	      0.02909361	      0.03508919	      0.01188147	      0.03092879	      0.02688576	      0.08460958	      0.08678294	      0.08251062	      0.14339858	      0.08289041	      0.07614840	      0.12823839	      0.12586426	      0.15308762	      0.13782317	      0.14329413	      0.14707814	      0.15290019	      0.13870243	      0.07431115	      0.07233010	      0.07057429	      0.06905495	      0.04490689	      0.04061869	      0.03633033	      0.02931772	      0.07868166	      0.07537269	      0.05421132	      0.04966838	      0.01812799	      0.02982308	      0.01425103	      0.02876181	      0.01944830	      0.02873997	      0.03496526	      0.01155111	      0.02842987	      0.02099925	      0.08771709	      0.09191311	      0.07721916	      0.14243078	      0.08595901	      0.07909563	      0.12633187	      0.12501898	      0.16024437	      0.14405023	      0.14899516	      0.15554901	      0.15577511	      0.13887953
      1.81000000	      0.05190565	      0.06264327	      0.07470206	      0.08257138	      0.05159840	      0.03917155	      0.04447850	      0.03776554	      0.06950088	      0.08843144	      0.07845026	      0.06485343	      0.01859726	      0.02342528	      0.01470224	      0.03216108	      0.02340240	      0.03419279	      0.03629124	      0.01188827	      0.03953256	      0.04076394	      0.09278520	      0.09663941	      0.09006140	      0.14193022	      0.07633526	      0.07067567	      0.13297541	      0.12522797	      0.15264443	      0.13827953	      0.14350882	      0.14715645	      0.15257590	      0.13863750	      0.07431115	      0.07233010	      0.07057429	      0.06905495	      0.04490689	      0.04061869	      0.03633033	      0.02931772	      0.07868166	      0.07537269	      0.05421132	      0.04966838	      0.01812799	      0.02982308	      0.01425103	      0.02876181	      0.01944830	      0.02873997	      0.03496526	      0.01155111	      0.02842987	      0.02099925	      0.08771709	      0.09191311	      0.07721916	      0.14243078	      0.08595901	      0.07909563	      0.12633187	      0.12501898	      0.16024437	      0.14405023	      0.14899516	      0.15554901	      0.15577511	      0.13887953
      1.82000000	      0.07923342	      0.07552467	      0.06798763	      0.06777352	      0.04917968	      0.03916832	      0.04106456	      0.03426625	      0.06946677	      0.07518855	      0.05779851	      0.04831267	      0.01740212	      0.02776936	      0.01250284	      0.02584326	      0.01674190	      0.03179978	      0.03768379	      0.01334856	      0.02958099	      0.02542113	      0.08483829	      0.09045254	      0.07854995	      0.13659174	      0.08217876	      0.07835182	      0.13289560	      0.11912682	      0.14978230	      0.13478363	      0.13980605	      0.14492620	      0.14786088	      0.13258528	      0.07431115	      0.07233010	      0.07057429	      0.06905495	      0.04490689	      0.04061869	      0.03633033	      0.02931772	      0.07868166	      0.07537269	      0.05421132	      0.04966838	      0.01812799	      0.02982308	      0.01425103	      0.02876181	      0.01944830	      0.02873997	      0.03496526	      0.01155111	      0.02842987	      0.02099925	      0.08771709	      0.09191311	      0.07721916	      0.14243078	      0.08595901	      0.07909563	      0.12633187	      0.12501898	      0.16024437	      0.14405023	      0.14899516	      0.15554901	      0.15577511	      0.13887953
      1.83000000	      0.06492949	      0.06652864	      0.06930413	      0.07492761	      0.04406685	      0.03917456	      0.03928255	      0.03250570	      0.07786516	      0.08829506	      0.06831556	      0.06385959	      0.01517230	      0.02966787	      0.01726495	      0.03308069	      0.02350046	      0.02932043	      0.03450775	      0.01163778	      0.03342556	      0.03257581	      0.09640620	      0.10216443	      0.08859411	      0.14377715	      0.07599870	      0.07157672	      0.13079234	      0.12618935	      0.15859070	      0.14364950	      0.14851989	      0.15376977	      0.15587943	      0.14054140	      0.07431115	      0.07233010	      0.07057429	      0.06905495	      0.04490689	      0.04061869	      0.03633033	      0.02931772	      0.07868166	      0.07537269	      0.05421132	      0.04966838	      0.01812799	      0.02982308	      0.01425103	      0.02876181	      0.01944830	      0.02873997	      0.03496526	      0.01155111	      0.02842987	      0.02099925	      0.08771709	      0.09191311	      0.07721916	      0.14243078	      0.08595901	      0.07909563	      0.12633187	      0.12501898	      0.16024437	      0.14405023	      0.14899516	      0.15554901	      0.15577511	      0.13887953
      1.84000000	      0.07156531	      0.07174319	      0.07019362	      0.07136115	      0.04562944	      0.03917962	      0.03824804	      0.03154556	      0.07872503	      0.08037890	      0.05932510	      0.05526821	      0.01791141	      0.02879796	      0.01507433	      0.03010956	      0.02117882	      0.02873624	      0.03430835	      0.01103928	      0.03066860	      0.02517448	      0.09019417	      0.09595634	      0.08143872	      0.14226740	      0.08183153	      0.07678802	      0.13557206	      0.12473826	      0.15814222	      0.14298189	      0.14767002	      0.15330816	      0.15455076	      0.13856116	      0.07431115	      0.07233010	      0.07057429	      0.06905495	      0.04490689	      0.04061869	      0.03633033	      0.02931772	      0.07868166	      0.07537269	      0.05421132	      0.04966838	      0.01812799	      0.02982308	      0.01425103	      0.02876181	      0.01944830	      0.02873997	      0.03496526	      0.01155111	      0.02842987	      0.02099925	      0.08771709	      0.09191311	      0.07721916	      0.14243078	      0.08595901	      0.07909563	      0.12633187	      0.12501898	      0.16024437	      0.14405023	      0.14899516	      0.15554901	      0.15577511	      0.13887953
      1.85000000	      0.06865026	      0.07054077	      0.07090466	      0.07497209	      0.04755878	      0.03916687	      0.04200707	      0.03523359	      0.07122800	      0.08136539	      0.06578200	      0.05544197	      0.01765830	      0.02561706	      0.01389749	      0.02884574	      0.02020343	      0.03158806	      0.03605815	      0.01198895	      0.03372349	      0.03047015	      0.08640608	      0.09183400	      0.08112701	      0.14389479	      0.08091908	      0.07696323	      0.12683879	      0.12636631	      0.15610405	      0.14058582	      0.14563784	      0.15117284	      0.15434805	      0.13777168	      0.07431115	      0.07233010	      0.07057429	      0.06905495	      0.04490689	      0.04061869	      0.03633033	      0.02931772	      0.07868166	      0.07537269	      0.05421132	      0.04966838	      0.01812799	      0.02982308	      0.01425103	      0.02876181	      0.01944830	      0.02873997	      0.03496526	      0.01155111	      0.02842987	      0.02099925	      0.08771709	      0.09191311	      0.07721916	      0.14243078	      0.08595901	      0.07909563	      0.12633187	      0.12501898	      0.16024437	      0.14405023	      0.14899516	      0.15554901	      0.15577511	      0.13887953
      1.86000000	      0.05073717	      0.05877884	      0.07702633	      0.08466474	      0.04922026	      0.03916825	      0.04109564	      0.03429795	      0.08287450	      0.13267770	      0.11534199	      0.07614197	      0.02101818	      0.02474462	      0.01668492	      0.03529490	      0.02671840	      0.03196946	      0.03655044	      0.00874328	      0.03975655	      0.04250064	      0.09683366	      0.10261771	      0.09073699	      0.14734617	      0.07453522	      0.07070998	      0.12964640	      0.12953844	      0.16006127	      0.14514526	      0.15018390	      0.15527787	      0.15814856	      0.14251827	      0.07431115	      0.07233010	      0.07057429	      0.06905495	      0.04490689	      0.04061869	      0.03633033	      0.02931772	      0.07868166	      0.07537269	      0.05421132	      0.04966838	      0.01812799	      0.02982308	      0.01425103	      0.02876181	      0.01944830	      0.02873997	      0.03496526	      0.01155111	      0.02842987	      0.02099925	      0.08771709	      0.09191311	      0.07721916	      0.14243078	      0.08595901	      0.07909563	      0.12633187	      0.12501898	      0.16024437	      0.14405023	      0.14899516	      0.15554901	      0.15577511	      0.13887953
      1.87000000	      0.07015646	      0.07224586	      0.07287700	      0.07807783	      0.05369661	      0.03918918	      0.04726590	      0.04063307	      0.05725204	      0.08038298	      0.07736856	      0.05700062	      0.01796811	      0.02964032	      0.01880649	      0.03665789	      0.02697910	      0.02895806	      0.03671730	      0.00929610	      0.03662347	      0.03926460	      0.08954338	      0.08889321	      0.08790584	      0.14944070	      0.08035236	      0.07213627	      0.12485926	      0.13176541	      0.15831427	      0.14263446	      0.14855224	      0.15169118	      0.15894823	      0.14488312	      0.07431115	      0.07233010	      0.07057429	      0.06905495	      0.04490689	      0.04061869	      0.03633033	      0.02931772	      0.07868166	      0.07537269	      0.05421132	      0.04966838	      0.01812799	      0.02982308	      0.01425103	      0.02876181	      0.01944830	      0.02873997	      0.03496526	      0.01155111	      0.02842987	      0.02099925	      0.08771709	      0.09191311	      0.07721916	      0.14243078	      0.08595901	      0.07909563	      0.12633187	      0.12501898	      0.16024437	      0.14405023	      0.14899516	      0.15554901	      0.15577511	      0.13887953
      1.88000000	      0.05364723	      0.06168953	      0.07362269	      0.08142875	      0.04723491	      0.03916735	      0.04156485	      0.03478049	      0.07703182	      0.09164433	      0.07517743	      0.06767350	      0.01798440	      0.02346594	      0.01423727	      0.03091517	      0.02213616	      0.03366034	      0.03643241	      0.01212006	      0.03813423	      0.03820110	      0.09470568	      0.10037805	      0.08906626	      0.14728729	      0.07506349	      0.07121559	      0.12829890	      0.12955382	      0.15961190	      0.14466101	      0.14970756	      0.15480160	      0.15780308	      0.14202674	      0.07431115	      0.07233010	      0.07057429	      0.06905495	      0.04490689	      0.04061869	      0.03633033	      0.02931772	      0.07868166	      0.07537269	      0.05421132	      0.04966838	      0.01812799	      0.02982308	      0.01425103	      0.02876181	      0.01944830	      0.02873997	      0.03496526	      0.01155111	      0.02842987	      0.02099925	      0.08771709	      0.09191311	      0.07721916	      0.14243078	      0.08595901	      0.07909563	      0.12633187	      0.12501898	      0.16024437	      0.14405023	      0.14899516	      0.15554901	      0.15577511	      0.13887953
      1.89000000	      0.07827774	      0.07616674	      0.06707015	      0.06830253	      0.04925452	      0.03916679	      0.04217427	      0.03540356	      0.06791109	      0.07362742	      0.05838930	      0.04725040	      0.01550660	      0.03047658	      0.01598378	      0.03043211	      0.02112109	      0.02883997	      0.03560295	      0.01245180	      0.02932527	      0.02465289	      0.09013377	      0.09554941	      0.08507937	      0.14086179	      0.07840505	      0.07438755	      0.13137090	      0.12341781	      0.15323746	      0.13829458	      0.14332034	      0.14829864	      0.15169503	      0.13672853	      0.07431115	      0.07233010	      0.07057429	      0.06905495	      0.04490689	      0.04061869	      0.03633033	      0.02931772	      0.07868166	      0.07537269	      0.05421132	      0.04966838	      0.01812799	      0.02982308	      0.01425103	      0.02876181	      0.01944830	      0.02873997	      0.03496526	      0.01155111	      0.02842987	      0.02099925	      0.08771709	      0.09191311	      0.07721916	      0.14243078	      0.08595901	      0.07909563	      0.12633187	      0.12501898	      0.16024437	      0.14405023	      0.14899516	      0.15554901	      0.15577511	      0.13887953
      1.90000000	      0.05595533	      0.06160597	      0.07210047	      0.07930963	      0.04379611	      0.03917594	      0.03898105	      0.03222035	      0.08072055	      0.09246655	      0.07214288	      0.06833337	      0.01717090	      0.02492642	      0.01471421	      0.03076320	      0.02183403	      0.03256102	      0.03609500	      0.01210235	      0.03652335	      0.03585582	      0.09151433	      0.09720970	      0.08337100	      0.14258919	      0.08018407	      0.07559385	      0.12944906	      0.12504579	      0.15761854	      0.14256269	      0.14739853	      0.15276480	      0.15456447	      0.13880616	      0.07431115	      0.07233010	      0.07057429	      0.06905495	      0.04490689	      0.04061869	      0.03633033	      0.02931772	      0.07868166	      0.07537269	      0.05421132	      0.04966838	      0.01812799	      0.02982308	      0.01425103	      0.02876181	      0.01944830	      0.02873997	      0.03496526	      0.01155111	      0.02842987	      0.02099925	      0.08771709	      0.09191311	      0.07721916	      0.14243078	      0.08595901	      0.07909563	      0.12633187	      0.12501898	      0.16024437	      0.14405023	      0.14899516	      0.15554901	      0.15577511	      0.13887953
      1.91000000	      0.07544334	      0.07477650	      0.07178053	      0.07197917	      0.04971258	      0.03916805	      0.04118577	      0.03439007	      0.07283288	      0.07684952	      0.05967338	      0.04990471	      0.01975969	      0.02609171	      0.01210484	      0.02664750	      0.01811131	      0.03101941	      0.03547671	      0.01105227	      0.03153850	      0.02515261	      0.08578026	      0.09138135	      0.07961573	      0.13363627	      0.08158870	      0.07776621	      0.13543977	      0.11823378	      0.14680146	      0.13267681	      0.13771421	      0.14201493	      0.14585556	      0.13044533	      0.07431115	      0.07233010	      0.07057429	      0.06905495	      0.04490689	      0.04061869	      0.03633033	      0.02931772	      0.07868166	      0.07537269	      0.05421132	      0.04966838	      0.01812799	      0.02982308	      0.01425103	      0.02876181	      0.01944830	      0.02873997	      0.03496526	      0.01155111	      0.02842987	      0.02099925	      0.08771709	      0.09191311	      0.07721916	      0.14243078	      0.08595901	      0.07909563	      0.12633187	      0.12501898	      0.16024437	      0.14405023	      0.14899516	      0.15554901	      0.15577511	      0.13887953
      1.92000000	      0.08362733	      0.08207033	      0.06844052	      0.06861152	      0.05504947	      0.03919564	      0.04807808	      0.04146383	      0.04751405	      0.06214870	      0.06094578	      0.03555126	      0.01708268	      0.02730608	      0.01372228	      0.02781458	      0.01894186	      0.03111432	      0.03660804	      0.01260840	      0.03127217	      0.02693419	      0.08804755	      0.08567724	      0.08625729	      0.14450431	      0.08236976	      0.07348012	      0.12902271	      0.12689843	      0.15334958	      0.13825936	      0.14441251	      0.14642640	      0.15433799	      0.14198973	      0.07431115	      0.07233010	      0.07057429	      0.06905495	      0.04490689	      0.04061869	      0.03633033	      0.02931772	      0.07868166	      0.07537269	      0.05421132	      0.04966838	      0.01812799	      0.02982308	      0.01425103	      0.02876181	      0.01944830	      0.02873997	      0.03496526	      0.01155111	      0.02842987	      0.02099925	      0.08771709	      0.09191311	      0.07721916	      0.14243078	      0.08595901	      0.07909563	      0.12633187	      0.12501898	      0.16024437	      0.14405023	      0.14899516	      0.15554901	      0.15577511	      0.13887953
      1.93000000	      0.07034822	      0.07344426	      0.07160232	      0.07543667	      0.05050077	      0.03917355	      0.04490625	      0.03820635	      0.06288336	      0.07658781	      0.06766746	      0.05124651	      0.01785743	      0.02655260	      0.01542299	      0.03121774	      0.02250423	      0.03030083	      0.03445698	      0.01089288	      0.03424981	      0.03170176	      0.08388428	      0.08708075	      0.08133922	      0.14047275	      0.08289641	      0.07684448	      0.13715445	      0.12295549	      0.15068525	      0.13556692	      0.14087327	      0.14495594	      0.15014239	      0.13604933	      0.07431115	      0.07233010	      0.07057429	      0.06905495	      0.04490689	      0.04061869	      0.03633033	      0.02931772	      0.07868166	      0.07537269	      0.05421132	      0.04966838	      0.01812799	      0.02982308	      0.01425103	      0.02876181	      0.01944830	      0.02873997	      0.03496526	      0.01155111	      0.02842987	      0.02099925	      0.08771709	      0.09191311	      0.07721916	      0.14243078	      0.08595901	      0.07909563	      0.12633187	      0.12501898	      0.16024437	      0.14405023	      0.14899516	      0.15554901	      0.15577511	      0.13887953
      1.94000000	      0.05963508	      0.06521206	      0.07205269	      0.07919130	      0.04851407	      0.03916765	      0.04323221	      0.03648430	      0.07007312	      0.08601157	      0.07308470	      0.06191511	      0.01696244	      0.02423266	      0.01407722	      0.03017394	      0.02110433	      0.03350658	      0.03691123	      0.01273091	      0.03717600	      0.03697761	      0.08559820	      0.09041835	      0.08160823	      0.14529926	      0.08131730	      0.07669069	      0.12534445	      0.12777058	      0.15659440	      0.14066367	      0.14577022	      0.15139327	      0.15524843	      0.13860725	      0.07431115	      0.07233010	      0.07057429	      0.06905495	      0.04490689	      0.04061869	      0.03633033	      0.02931772	      0.07868166	      0.07537269	      0.05421132	      0.04966838	      0.01812799	      0.02982308	      0.01425103	      0.02876181	      0.01944830	      0.02873997	      0.03496526	      0.01155111	      0.02842987	      0.02099925	      0.08771709	      0.09191311	      0.07721916	      0.14243078	      0.08595901	      0.07909563	      0.12633187	      0.12501898	      0.16024437	      0.14405023	      0.14899516	      0.15554901	      0.15577511	      0.13887953
      1.95000000	      0.07561314	      0.07542576	      0.06881644	      0.07168244	      0.04940817	      0.03916914	      0.04383029	      0.03709837	      0.06468607	      0.07629820	      0.06475822	      0.05086047	      0.01531800	      0.03105109	      0.01776807	      0.03347444	      0.02393881	      0.02758500	      0.03378277	      0.01130957	      0.03139996	      0.02922242	      0.08681440	      0.09118506	      0.08341651	      0.14591015	      0.08065778	      0.07556352	      0.12581670	      0.12836570	      0.15675190	      0.14109287	      0.14625649	      0.15138952	      0.15566800	      0.13966634	      0.07431115	      0.07233010	      0.07057429	      0.06905495	      0.04490689	      0.04061869	      0.03633033	      0.02931772	      0.07868166	      0.07537269	      0.05421132	      0.04966838	      0.01812799	      0.02982308	      0.01425103	      0.02876181	      0.01944830	      0.02873997	      0.03496526	      0.01155111	      0.02842987	      0.02099925	      0.08771709	      0.09191311	      0.07721916	      0.14243078	      0.08595901	      0.07909563	      0.12633187	      0.12501898	      0.16024437	      0.14405023	      0.14899516	      0.15554901	      0.15577511	      0.13887953
      1.96000000	      0.05506504	      0.06006858	      0.07209857	      0.08068784	      0.04643925	      0.03917052	      0.04030432	      0.03350097	      0.08014312	      0.09522607	      0.07661057	      0.07259573	      0.01638734	      0.02764555	      0.01706692	      0.03420968	      0.02461473	      0.03173288	      0.03484684	      0.01150465	      0.03768919	      0.03968913	      0.09312432	      0.09882015	      0.08616121	      0.14022543	      0.07753165	      0.07355620	      0.13214618	      0.12286436	      0.15425947	      0.13950210	      0.14448686	      0.14941608	      0.15225278	      0.13710568	      0.07431115	      0.07233010	      0.07057429	      0.06905495	      0.04490689	      0.04061869	      0.03633033	      0.02931772	      0.07868166	      0.07537269	      0.05421132	      0.04966838	      0.01812799	      0.02982308	      0.01425103	      0.02876181	      0.01944830	      0.02873997	      0.03496526	      0.01155111	      0.02842987	      0.02099925	      0.08771709	      0.09191311	      0.07721916	      0.14243078	      0.08595901	      0.07909563	      0.12633187	      0.12501898	      0.16024437	      0.14405023	      0.14899516	      0.15554901	      0.15577511	      0.13887953
      1.97000000	      0.08529487	      0.08231937	      0.06701468	      0.06586952	      0.05388775	      0.03917653	      0.04544961	      0.03876529	      0.05664617	      0.06334193	      0.05579372	      0.03703282	      0.01600675	      0.03124586	      0.01615323	      0.03076219	      0.02139162	      0.02785305	      0.03504872	      0.01214016	      0.02819761	      0.02230804	      0.09104731	      0.09362397	      0.08895356	      0.14555436	      0.07785887	      0.07129877	      0.12969893	      0.12786661	      0.15531155	      0.14025950	      0.14567280	      0.14942701	      0.15511627	      0.14142893	      0.07431115	      0.07233010	      0.07057429	      0.06905495	      0.04490689	      0.04061869	      0.03633033	      0.02931772	      0.07868166	      0.07537269	      0.05421132	      0.04966838	      0.01812799	      0.02982308	      0.01425103	      0.02876181	      0.01944830	      0.02873997	      0.03496526	      0.01155111	      0.02842987	      0.02099925	      0.08771709	      0.09191311	      0.07721916	      0.14243078	      0.08595901	      0.07909563	      0.12633187	      0.12501898	      0.16024437	      0.14405023	      0.14899516	      0.15554901	      0.15577511	      0.13887953
      1.98000000	      0.07484914	      0.07311407	      0.06683535	      0.06902688	      0.04615457	      0.03917174	      0.03996502	      0.03316598	      0.07400658	      0.07947158	      0.06037007	      0.05378199	      0.01428860	      0.03203203	      0.01751372	      0.03250995	      0.02286430	      0.02759448	      0.03481456	      0.01223126	      0.02936450	      0.02598161	      0.09377953	      0.09946901	      0.08651261	      0.14430233	      0.07737446	      0.07327635	      0.12931964	      0.12669774	      0.15827592	      0.14326527	      0.14823606	      0.15342743	      0.15583592	      0.14014652	      0.07431115	      0.07233010	      0.07057429	      0.06905495	      0.04490689	      0.04061869	      0.03633033	      0.02931772	      0.07868166	      0.07537269	      0.05421132	      0.04966838	      0.01812799	      0.02982308	      0.01425103	      0.02876181	      0.01944830	      0.02873997	      0.03496526	      0.01155111	      0.02842987	      0.02099925	      0.08771709	      0.09191311	      0.07721916	      0.14243078	      0.08595901	      0.07909563	      0.12633187	      0.12501898	      0.16024437	      0.14405023	      0.14899516	      0.15554901	      0.15577511	      0.13887953
      1.99000000	      0.08350149	      0.08144346	      0.06861378	      0.06734016	      0.05345984	      0.03917155	      0.04447751	      0.03776452	      0.06187536	      0.06610345	      0.05611983	      0.04156029	      0.01699562	      0.03126816	      0.01628523	      0.03145273	      0.02208601	      0.02691722	      0.03383423	      0.01132862	      0.02865636	      0.02283763	      0.08361973	      0.08732225	      0.08075298	      0.14340673	      0.08282569	      0.07716699	      0.12721281	      0.12587743	      0.15381240	      0.13826865	      0.14351754	      0.14823100	      0.15302436	      0.13759766	      0.07431115	      0.07233010	      0.07057429	      0.06905495	      0.04490689	      0.04061869	      0.03633033	      0.02931772	      0.07868166	      0.07537269	      0.05421132	      0.04966838	      0.01812799	      0.02982308	      0.01425103	      0.02876181	      0.01944830	      0.02873997	      0.03496526	      0.01155111	      0.02842987	      0.02099925	      0.08771709	      0.09191311	      0.07721916	      0.14243078	      0.08595901	      0.07909563	      0.12633187	      0.12501898	      0.16024437	      0.14405023	      0.14899516	      0.15554901	      0.15577511	      0.13887953
      2.00000000	      0.05765918	      0.06373791	      0.07190122	      0.08003683	      0.05032635	      0.03916993	      0.04406641	      0.03734124	      0.06859719	      0.08705174	      0.07607226	      0.06414814	      0.01610754	      0.02616695	      0.01576409	      0.03262473	      0.02308144	      0.03307013	      0.03621211	      0.01245705	      0.03810569	      0.03965610	      0.08391916	      0.08804783	      0.08070923	      0.14373499	      0.08248511	      0.07719036	      0.12677394	      0.12620563	      0.15442368	      0.13878261	      0.14397386	      0.14897804	      0.15343874	      0.13762427	      0.07431115	      0.07233010	      0.07057429	      0.06905495	      0.04490689	      0.04061869	      0.03633033	      0.02931772	      0.07868166	      0.07537269	      0.05421132	      0.04966838	      0.01812799	      0.02982308	      0.01425103	      0.02876181	      0.01944830	      0.02873997	      0.03496526	      0.01155111	      0.02842987	      0.02099925	      0.08771709	      0.09191311	      0.07721916	      0.14243078	      0.08595901	      0.07909563	      0.12633187	      0.12501898	      0.16024437	      0.14405023	      0.14899516	      0.15554901	      0.15577511	      0.13887953
      2.01000000	      0.07758373	      0.07612003	      0.06858765	      0.06864619	      0.04826407	      0.03917025	      0.04038696	      0.03358318	      0.07478455	      0.07602126	      0.05753221	      0.05179623	      0.01619540	      0.03213381	      0.01727026	      0.03268781	      0.02321443	      0.02611853	      0.03353924	      0.01139031	      0.02862268	      0.02376655	      0.08438163	      0.09001698	      0.07743414	      0.13411323	      0.08294491	      0.07899462	      0.13449854	      0.11673629	      0.14804665	      0.13317626	      0.13816461	      0.14317369	      0.14598784	      0.13084428	      0.07431115	      0.07233010	      0.07057429	      0.06905495	      0.04490689	      0.04061869	      0.03633033	      0.02931772	      0.07868166	      0.07537269	      0.05421132	      0.04966838	      0.01812799	      0.02982308	      0.01425103	      0.02876181	      0.01944830	      0.02873997	      0.03496526	      0.01155111	      0.02842987	      0.02099925	      0.08771709	      0.09191311	      0.07721916	      0.14243078	      0.08595901	      0.07909563	      0.12633187	      0.12501898	      0.16024437	      0.14405023	      0.14899516	      0.15554901	      0.15577511	      0.13887953
      2.02000000	      0.04942388	      0.05835706	      0.07565510	      0.08439055	      0.05108538	      0.03916681	      0.04249502	      0.03573032	      0.07814623	      0.13651021	      0.12195444	      0.07317998	      0.01911521	      0.02456248	      0.01580317	      0.03393630	      0.02513260	      0.03417016	      0.03561932	      0.01129191	      0.04039732	      0.04299435	      0.08396516	      0.08919612	      0.07920354	      0.14286285	      0.08215437	      0.07798943	      0.12696349	      0.12531959	      0.15469204	      0.13902174	      0.14408608	      0.14966164	      0.15307943	      0.13646294	      0.07431115	      0.07233010	      0.07057429	      0.06905495	      0.04490689	      0.04061869	      0.03633033	      0.02931772	      0.07868166	      0.07537269	      0.05421132	      0.04966838	      0.01812799	      0.02982308	      0.01425103	      0.02876181	      0.01944830	      0.02873997	      0.03496526	      0.01155111	      0.02842987	      0.02099925	      0.08771709	      0.09191311	      0.07721916	      0.14243078	      0.08595901	      0.07909563	      0.12633187	      0.12501898	      0.16024437	      0.14405023	      0.14899516	      0.15554901	      0.15577511	      0.13887953
      2.03000000	      0.08125322	      0.07952605	      0.06811364	      0.06829002	      0.05194113	      0.03917114	      0.04438167	      0.03766580	      0.06143012	      0.06842055	      0.05820246	      0.04234512	      0.01637776	      0.03043106	      0.01609515	      0.03092563	      0.02170058	      0.02809805	      0.03472081	      0.01176303	      0.02942923	      0.02419648	      0.08958370	      0.09346842	      0.08671426	      0.14841043	      0.07868636	      0.07311391	      0.12511152	      0.13078332	      0.15877756	      0.14314812	      0.14838529	      0.15325990	      0.15796826	      0.14225043	      0.07431115	      0.07233010	      0.07057429	      0.06905495	      0.04490689	      0.04061869	      0.03633033	      0.02931772	      0.07868166	      0.07537269	      0.05421132	      0.04966838	      0.01812799	      0.02982308	      0.01425103	      0.02876181	      0.01944830	      0.02873997	      0.03496526	      0.01155111	      0.02842987	      0.02099925	      0.08771709	      0.09191311	      0.07721916	      0.14243078	      0.08595901	      0.07909563	      0.12633187	      0.12501898	      0.16024437	      0.14405023	      0.14899516	      0.15554901	      0.15577511	      0.13887953
      2.04000000	      0.07815033	      0.07719001	      0.06940663	      0.07065895	      0.05131491	      0.03917130	      0.04441920	      0.03770446	      0.06117639	      0.07121089	      0.06108447	      0.04416167	      0.01758216	      0.02701401	      0.01362665	      0.02789074	      0.01912381	      0.03096794	      0.03626128	      0.01223387	      0.03146447	      0.02675357	      0.08808156	      0.09189831	      0.08521683	      0.14004690	      0.07989080	      0.07428466	      0.13197265	      0.12266733	      0.15086916	      0.13594440	      0.14115352	      0.14533438	      0.15030294	      0.13641500	      0.07431115	      0.07233010	      0.07057429	      0.06905495	      0.04490689	      0.04061869	      0.03633033	      0.02931772	      0.07868166	      0.07537269	      0.05421132	      0.04966838	      0.01812799	      0.02982308	      0.01425103	      0.02876181	      0.01944830	      0.02873997	      0.03496526	      0.01155111	      0.02842987	      0.02099925	      0.08771709	      0.09191311	      0.07721916	      0.14243078	      0.08595901	      0.07909563	      0.12633187	      0.12501898	      0.16024437	      0.14405023	      0.14899516	      0.15554901	      0.15577511	      0.13887953
      2.05000000	      0.06146767	      0.06456962	      0.07130534	      0.07657194	      0.04296584	      0.03918070	      0.03804830	      0.03136702	      0.07993559	      0.08891789	      0.06769499	      0.06364679	      0.01758041	      0.02472191	      0.01351465	      0.02859087	      0.01992334	      0.03242284	      0.03657615	      0.01234903	      0.03469801	      0.03220873	      0.08718394	      0.09295438	      0.07824897	      0.13569617	      0.08369742	      0.07852220	      0.13349207	      0.11826755	      0.15211944	      0.13711168	      0.14172442	      0.14729381	      0.14850955	      0.13340783	      0.07431115	      0.07233010	      0.07057429	      0.06905495	      0.04490689	      0.04061869	      0.03633033	      0.02931772	      0.07868166	      0.07537269	      0.05421132	      0.04966838	      0.01812799	      0.02982308	      0.01425103	      0.02876181	      0.01944830	      0.02873997	      0.03496526	      0.01155111	      0.02842987	      0.02099925	      0.08771709	      0.09191311	      0.07721916	      0.14243078	      0.08595901	      0.07909563	      0.12633187	      0.12501898	      0.16024437	      0.14405023	      0.14899516	      0.15554901	      0.15577511	      0.13887953
      2.06000000	      0.05692210	      0.06738387	      0.07472849	      0.08125124	      0.05466210	      0.03919093	      0.04748982	      0.04086248	      0.05829407	      0.08038052	      0.07788821	      0.05669460	      0.01908370	      0.02290087	      0.01446402	      0.03184727	      0.02329194	      0.03408148	      0.03607452	      0.01160306	      0.03934785	      0.04013807	      0.08842186	      0.08729167	      0.08674842	      0.14957634	      0.08149348	      0.07308627	      0.12360962	      0.13194821	      0.15844602	      0.14235604	      0.14834114	      0.15172840	      0.15916807	      0.14473750	      0.07431115	      0.07233010	      0.07057429	      0.06905495	      0.04490689	      0.04061869	      0.03633033	      0.02931772	      0.07868166	      0.07537269	      0.05421132	      0.04966838	      0.01812799	      0.02982308	      0.01425103	      0.02876181	      0.01944830	      0.02873997	      0.03496526	      0.01155111	      0.02842987	      0.02099925	      0.08771709	      0.09191311	      0.07721916	      0.14243078	      0.08595901	      0.07909563	      0.12633187	      0.12501898	      0.16024437	      0.14405023	      0.14899516	      0.15554901	      0.15577511	      0.13887953
      2.07000000	      0.08509931	      0.08298052	      0.06706930	      0.06688671	      0.05449957	      0.03918985	      0.04735246	      0.04072179	      0.04994618	      0.06198927	      0.05917839	      0.03594029	      0.01534763	      0.03115200	      0.01678178	      0.03164615	      0.02225175	      0.02790306	      0.03485111	      0.01205467	      0.02937147	      0.02498646	      0.08949539	      0.08866892	      0.08785334	      0.14440039	      0.08046999	      0.07217955	      0.12992362	      0.12677938	      0.15345430	      0.13838275	      0.14430314	      0.14680204	      0.15420220	      0.14171374	      0.07431115	      0.07233010	      0.07057429	      0.06905495	      0.04490689	      0.04061869	      0.03633033	      0.02931772	      0.07868166	      0.07537269	      0.05421132	      0.04966838	      0.01812799	      0.02982308	      0.01425103	      0.02876181	      0.01944830	      0.02873997	      0.03496526	      0.01155111	      0.02842987	      0.02099925	      0.08771709	      0.09191311	      0.07721916	      0.14243078	      0.08595901	      0.07909563	      0.12633187	      0.12501898	      0.16024437	      0.14405023	      0.14899516	      0.15554901	      0.15577511	      0.13887953
      2.08000000	      0.07498475	      0.07520952	      0.07005713	      0.07425866	      0.05247654	      0.03918547	      0.04677873	      0.04013318	      0.05581667	      0.07652915	      0.07233671	      0.05230246	      0.01582532	      0.03148213	      0.01902022	      0.03593402	      0.02590175	      0.02773330	      0.03723939	      0.01041371	      0.03405687	      0.03535561	      0.08793793	      0.08820841	      0.08624417	      0.14259453	      0.08127830	      0.07349052	      0.13052945	      0.12506491	      0.15194830	      0.13686609	      0.14261168	      0.14550692	      0.15244279	      0.13974639	      0.07431115	      0.07233010	      0.07057429	      0.06905495	      0.04490689	      0.04061869	      0.03633033	      0.02931772	      0.07868166	      0.07537269	      0.05421132	      0.04966838	      0.01812799	      0.02982308	      0.01425103	      0.02876181	      0.01944830	      0.02873997	      0.03496526	      0.01155111	      0.02842987	      0.02099925	      0.08771709	      0.09191311	      0.07721916	      0.14243078	      0.08595901	      0.07909563	      0.12633187	      0.12501898	      0.16024437	      0.14405023	      0.14899516	      0.15554901	      0.15577511	      0.13887953
      2.09000000	      0.08619102	      0.08430309	      0.06996016	      0.06810387	      0.05679938	      0.03919535	      0.04804199	      0.04142699	      0.04831825	      0.05974550	      0.05846757	      0.03265833	      0.01884148	      0.02721369	      0.01291800	      0.02724913	      0.01847710	      0.03052795	      0.03566984	      0.01153474	      0.03061171	      0.02428240	      0.08591957	      0.08358995	      0.08410500	      0.14440423	      0.08395329	      0.07509238	      0.12801206	      0.12684800	      0.15325458	      0.13803962	      0.14418951	      0.14632737	      0.15420170	      0.14143386	      0.07431115	      0.07233010	      0.07057429	      0.06905495	      0.04490689	      0.04061869	      0.03633033	      0.02931772	      0.07868166	      0.07537269	      0.05421132	      0.04966838	      0.01812799	      0.02982308	      0.01425103	      0.02876181	      0.01944830	      0.02873997	      0.03496526	      0.01155111	      0.02842987	      0.02099925	      0.08771709	      0.09191311	      0.07721916	      0.14243078	      0.08595901	      0.07909563	      0.12633187	      0.12501898	      0.16024437	      0.14405023	      0.14899516	      0.15554901	      0.15577511	      0.13887953
      2.10000000	      0.08702379	      0.08359829	      0.06587084	      0.06497845	      0.05506659	      0.03918797	      0.04711009	      0.04047329	      0.04950652	      0.06006842	      0.05668281	      0.03339286	      0.01522184	      0.03098098	      0.01593804	      0.03016297	      0.02076895	      0.02883255	      0.03594025	      0.01277184	      0.02846704	      0.02349688	      0.08560544	      0.08519445	      0.08390057	      0.13678239	      0.08331551	      0.07523463	      0.13395818	      0.12124505	      0.14633363	      0.13211195	      0.13796224	      0.13981886	      0.14785575	      0.13537836	      0.07431115	      0.07233010	      0.07057429	      0.06905495	      0.04490689	      0.04061869	      0.03633033	      0.02931772	      0.07868166	      0.07537269	      0.05421132	      0.04966838	      0.01812799	      0.02982308	      0.01425103	      0.02876181	      0.01944830	      0.02873997	      0.03496526	      0.01155111	      0.02842987	      0.02099925	      0.08771709	      0.09191311	      0.07721916	      0.14243078	      0.08595901	      0.07909563	      0.12633187	      0.12501898	      0.16024437	      0.14405023	      0.14899516	      0.15554901	      0.15577511	      0.13887953
      2.11000000	      0.08117585	      0.08036222	      0.07057770	      0.06992613	      0.05390591	      0.03917513	      0.04520307	      0.03851249	      0.05971236	      0.06674458	      0.05857148	      0.04096678	      0.01878097	      0.02802876	      0.01406025	      0.02898394	      0.02015460	      0.02930229	      0.03443348	      0.01083357	      0.03078370	      0.02461815	      0.09027917	      0.09318474	      0.08802365	      0.14116439	      0.07836818	      0.07203929	      0.13227344	      0.12378026	      0.15147452	      0.13677679	      0.14212777	      0.14568504	      0.15148669	      0.13808264	      0.07431115	      0.07233010	      0.07057429	      0.06905495	      0.04490689	      0.04061869	      0.03633033	      0.02931772	      0.07868166	      0.07537269	      0.05421132	      0.04966838	      0.01812799	      0.02982308	      0.01425103	      0.02876181	      0.01944830	      0.02873997	      0.03496526	      0.01155111	      0.02842987	      0.02099925	      0.08771709	      0.09191311	      0.07721916	      0.14243078	      0.08595901	      0.07909563	      0.12633187	      0.12501898	      0.16024437	      0.14405023	      0.14899516	      0.15554901	      0.15577511	      0.13887953
      2.12000000	      0.06772164	      0.07069952	      0.07250816	      0.07669139	      0.04898069	      0.03916756	      0.04318365	      0.03643452	      0.06870988	      0.08079685	      0.06775973	      0.05473460	      0.01882266	      0.02348127	      0.01269411	      0.02792284	      0.01963523	      0.03267341	      0.03635529	      0.01183184	      0.03503212	      0.03188192	      0.09018686	      0.09510207	      0.08620795	      0.14660697	      0.07811100	      0.07351923	      0.12689533	      0.12899693	      0.15785222	      0.14261916	      0.14772135	      0.15268995	      0.15651919	      0.14080000	      0.07431115	      0.07233010	      0.07057429	      0.06905495	      0.04490689	      0.04061869	      0.03633033	      0.02931772	      0.07868166	      0.07537269	      0.05421132	      0.04966838	      0.01812799	      0.02982308	      0.01425103	      0.02876181	      0.01944830	      0.02873997	      0.03496526	      0.01155111	      0.02842987	      0.02099925	      0.08771709	      0.09191311	      0.07721916	      0.14243078	      0.08595901	      0.07909563	      0.12633187	      0.12501898	      0.16024437	      0.14405023	      0.14899516	      0.15554901	      0.15577511	      0.13887953
      2.13000000	      0.08140773	      0.07951719	      0.07019235	      0.07010797	      0.05328546	      0.03917790	      0.04567594	      0.03899847	      0.05613314	      0.06797411	      0.06100155	      0.04007443	      0.01869346	      0.02565980	      0.01180148	      0.02569771	      0.01709798	      0.03212806	      0.03701480	      0.01243209	      0.03159484	      0.02667331	      0.09188673	      0.09414615	      0.08992946	      0.14614731	      0.07748833	      0.07071587	      0.12993689	      0.12841222	      0.15573616	      0.14070037	      0.14616450	      0.14977254	      0.15567167	      0.14213632	      0.07431115	      0.07233010	      0.07057429	      0.06905495	      0.04490689	      0.04061869	      0.03633033	      0.02931772	      0.07868166	      0.07537269	      0.05421132	      0.04966838	      0.01812799	      0.02982308	      0.01425103	      0.02876181	      0.01944830	      0.02873997	      0.03496526	      0.01155111	      0.02842987	      0.02099925	      0.08771709	      0.09191311	      0.07721916	      0.14243078	      0.08595901	      0.07909563	      0.12633187	      0.12501898	      0.16024437	      0.14405023	      0.14899516	      0.15554901	      0.15577511	      0.13887953
      2.14000000	      0.08162108	      0.07859250	      0.06570462	      0.06667839	      0.05111646	      0.03916957	      0.04396177	      0.03723359	      0.06136327	      0.06952315	      0.05829446	      0.04321775	      0.01421427	      0.03176818	      0.01683142	      0.03132142	      0.02173282	      0.02835607	      0.03565628	      0.01277424	      0.02874054	      0.02476240	      0.08210108	      0.08632542	      0.07879532	      0.13370687	      0.08341955	      0.07821455	      0.13490542	      0.11658695	      0.14500966	      0.13041137	      0.13556065	      0.13961372	      0.14448900	      0.13041855	      0.07431115	      0.07233010	      0.07057429	      0.06905495	      0.04490689	      0.04061869	      0.03633033	      0.02931772	      0.07868166	      0.07537269	      0.05421132	      0.04966838	      0.01812799	      0.02982308	      0.01425103	      0.02876181	      0.01944830	      0.02873997	      0.03496526	      0.01155111	      0.02842987	      0.02099925	      0.08771709	      0.09191311	      0.07721916	      0.14243078	      0.08595901	      0.07909563	      0.12633187	      0.12501898	      0.16024437	      0.14405023	      0.14899516	      0.15554901	      0.15577511	      0.13887953
      2.15000000	      0.05668274	      0.06211765	      0.07219136	      0.07914502	      0.04358113	      0.03917710	      0.03874255	      0.03199767	      0.08151787	      0.09292359	      0.07234623	      0.06891052	      0.01726495	      0.02640787	      0.01605915	      0.03245738	      0.02345810	      0.03114444	      0.03470992	      0.01117557	      0.03609590	      0.03566745	      0.08653406	      0.09223692	      0.07817936	      0.13490133	      0.08329356	      0.07856192	      0.13403294	      0.11752513	      0.15056708	      0.13563626	      0.14040346	      0.14571408	      0.14753591	      0.13242669	      0.07431115	      0.07233010	      0.07057429	      0.06905495	      0.04490689	      0.04061869	      0.03633033	      0.02931772	      0.07868166	      0.07537269	      0.05421132	      0.04966838	      0.01812799	      0.02982308	      0.01425103	      0.02876181	      0.01944830	      0.02873997	      0.03496526	      0.01155111	      0.02842987	      0.02099925	      0.08771709	      0.09191311	      0.07721916	      0.14243078	      0.08595901	      0.07909563	      0.12633187	      0.12501898	      0.16024437	      0.14405023	      0.14899516	      0.15554901	      0.15577511	      0.13887953
      2.16000000	      0.08093446	      0.08050948	      0.07046373	      0.07092158	      0.05449279	      0.03919041	      0.04742341	      0.04079447	      0.05084596	      0.06510567	      0.06246002	      0.03806687	      0.01851461	      0.02555599	      0.01267012	      0.02704626	      0.01854181	      0.03168487	      0.03636105	      0.01199511	      0.03240210	      0.02766138	      0.08482104	      0.08376883	      0.08309804	      0.14372663	      0.08412464	      0.07577371	      0.12819537	      0.12618619	      0.15270545	      0.13746012	      0.14341922	      0.14599053	      0.15339254	      0.14028001	      0.07431115	      0.07233010	      0.07057429	      0.06905495	      0.04490689	      0.04061869	      0.03633033	      0.02931772	      0.07868166	      0.07537269	      0.05421132	      0.04966838	      0.01812799	      0.02982308	      0.01425103	      0.02876181	      0.01944830	      0.02873997	      0.03496526	      0.01155111	      0.02842987	      0.02099925	      0.08771709	      0.09191311	      0.07721916	      0.14243078	      0.08595901	      0.07909563	      0.12633187	      0.12501898	      0.16024437	      0.14405023	      0.14899516	      0.15554901	      0.15577511	      0.13887953
      2.17000000	      0.05568839	      0.06356167	      0.07628831	      0.08304478	      0.05047171	      0.03916770	      0.04325938	      0.03651216	      0.07514679	      0.10115284	      0.08828782	      0.06920656	      0.02109756	      0.02536260	      0.01691132	      0.03523358	      0.02655303	      0.03117788	      0.03664772	      0.00855792	      0.03878424	      0.04082891	      0.09340989	      0.09834672	      0.08957327	      0.14854625	      0.07552885	      0.07088253	      0.12748543	      0.13078614	      0.15957048	      0.14449045	      0.14959906	      0.15441907	      0.15829729	      0.14279626	      0.07431115	      0.07233010	      0.07057429	      0.06905495	      0.04490689	      0.04061869	      0.03633033	      0.02931772	      0.07868166	      0.07537269	      0.05421132	      0.04966838	      0.01812799	      0.02982308	      0.01425103	      0.02876181	      0.01944830	      0.02873997	      0.03496526	      0.01155111	      0.02842987	      0.02099925	      0.08771709	      0.09191311	      0.07721916	      0.14243078	      0.08595901	      0.07909563	      0.12633187	      0.12501898	      0.16024437	      0.14405023	      0.14899516	      0.15554901	      0.15577511	      0.13887953
      2.18000000	      0.06230179	      0.06480166	      0.07349364	      0.08063362	      0.04951610	      0.03916696	      0.04274110	      0.03598157	      0.07451142	      0.09266171	      0.07863852	      0.06969856	      0.01791528	      0.02925018	      0.01867459	      0.03666832	      0.02701812	      0.02967903	      0.03670968	      0.00942843	      0.03737093	      0.04047929	      0.09488426	      0.10016187	      0.09053853	      0.15196084	      0.07495832	      0.07065660	      0.12446066	      0.13414407	      0.16330859	      0.14757923	      0.15266036	      0.15829373	      0.16183657	      0.14499843	      0.07431115	      0.07233010	      0.07057429	      0.06905495	      0.04490689	      0.04061869	      0.03633033	      0.02931772	      0.07868166	      0.07537269	      0.05421132	      0.04966838	      0.01812799	      0.02982308	      0.01425103	      0.02876181	      0.01944830	      0.02873997	      0.03496526	      0.01155111	      0.02842987	      0.02099925	      0.08771709	      0.09191311	      0.07721916	      0.14243078	      0.08595901	      0.07909563	      0.12633187	      0.12501898	      0.16024437	      0.14405023	      0.14899516	      0.15554901	      0.15577511	      0.13887953
      2.19000000	      0.05545794	      0.06372488	      0.07598859	      0.08289334	      0.05134856	      0.03916960	      0.04397098	      0.03724306	      0.07251043	      0.10085222	      0.08964542	      0.06742900	      0.02071861	      0.02504885	      0.01666488	      0.03483806	      0.02620550	      0.03168997	      0.03694460	      0.00907072	      0.03898429	      0.04092655	      0.08875473	      0.09302921	      0.08551407	      0.13979801	      0.07927220	      0.07405935	      0.13222795	      0.12245003	      0.15096809	      0.13613779	      0.14128614	      0.14558334	      0.15025482	      0.13615518	      0.07431115	      0.07233010	      0.07057429	      0.06905495	      0.04490689	      0.04061869	      0.03633033	      0.02931772	      0.07868166	      0.07537269	      0.05421132	      0.04966838	      0.01812799	      0.02982308	      0.01425103	      0.02876181	      0.01944830	      0.02873997	      0.03496526	      0.01155111	      0.02842987	      0.02099925	      0.08771709	      0.09191311	      0.07721916	      0.14243078	      0.08595901	      0.07909563	      0.12633187	      0.12501898	      0.16024437	      0.14405023	      0.14899516	      0.15554901	      0.15577511	      0.13887953
      2.20000000	      0.07671105	      0.07629029	      0.06836118	      0.07096381	      0.05017844	      0.03917119	      0.04439319	      0.03767766	      0.06210535	      0.07380293	      0.06361295	      0.04808623	      0.01533791	      0.03049722	      0.01715279	      0.03250092	      0.02307719	      0.02825146	      0.03442742	      0.01166806	      0.03124472	      0.02849711	      0.09101457	      0.09491784	      0.08818285	      0.14508865	      0.07749151	      0.07190873	      0.12957741	      0.12743367	      0.15553648	      0.14049392	      0.14571340	      0.15003147	      0.15480025	      0.14046927	      0.07431115	      0.07233010	      0.07057429	      0.06905495	      0.04490689	      0.04061869	      0.03633033	      0.02931772	      0.07868166	      0.07537269	      0.05421132	      0.04966838	      0.01812799	      0.02982308	      0.01425103	      0.02876181	      0.01944830	      0.02873997	      0.03496526	      0.01155111	      0.02842987	      0.02099925	      0.08771709	      0.09191311	      0.07721916	      0.14243078	      0.08595901	      0.07909563	      0.12633187	      0.12501898	      0.16024437	      0.14405023	      0.14899516	      0.15554901	      0.15577511	      0.13887953
      2.21000000	      0.08730138	      0.08392522	      0.06541882	      0.06487630	      0.05504310	      0.03919129	      0.04753573	      0.04090948	      0.04825963	      0.06024798	      0.05786085	      0.03406355	      0.01412473	      0.03227011	      0.01717890	      0.03180193	      0.02216756	      0.02780634	      0.03537492	      0.01265544	      0.02834386	      0.02418829	      0.08891795	      0.08770339	      0.08724917	      0.14821147	      0.08112354	      0.07267763	      0.12581009	      0.13056378	      0.15704969	      0.14158063	      0.14757942	      0.15032010	      0.15780281	      0.14421098	      0.07431115	      0.07233010	      0.07057429	      0.06905495	      0.04490689	      0.04061869	      0.03633033	      0.02931772	      0.07868166	      0.07537269	      0.05421132	      0.04966838	      0.01812799	      0.02982308	      0.01425103	      0.02876181	      0.01944830	      0.02873997	      0.03496526	      0.01155111	      0.02842987	      0.02099925	      0.08771709	      0.09191311	      0.07721916	      0.14243078	      0.08595901	      0.07909563	      0.12633187	      0.12501898	      0.16024437	      0.14405023	      0.14899516	      0.15554901	      0.15577511	      0.13887953
      2.22000000	      0.06376437	      0.07128953	      0.07463026	      0.07965281	      0.05439433	      0.03919351	      0.04781356	      0.04119368	      0.05578741	      0.07617715	      0.07441119	      0.05153015	      0.01970959	      0.02146055	      0.01300382	      0.02970089	      0.02155979	      0.03396239	      0.03625625	      0.01151080	      0.03818068	      0.03712643	      0.07980093	      0.07791881	      0.07800483	      0.13244660	      0.08733843	      0.07866203	      0.13602117	      0.11701095	      0.14165476	      0.12743035	      0.13349797	      0.13485938	      0.14352830	      0.13131576	      0.07431115	      0.07233010	      0.07057429	      0.06905495	      0.04490689	      0.04061869	      0.03633033	      0.02931772	      0.07868166	      0.07537269	      0.05421132	      0.04966838	      0.01812799	      0.02982308	      0.01425103	      0.02876181	      0.01944830	      0.02873997	      0.03496526	      0.01155111	      0.02842987	      0.02099925	      0.08771709	      0.09191311	      0.07721916	      0.14243078	      0.08595901	      0.07909563	      0.12633187	      0.12501898	      0.16024437	      0.14405023	      0.14899516	      0.15554901	      0.15577511	      0.13887953
      2.23000000	      0.05467451	      0.06252273	      0.07424372	      0.08142093	      0.04686089	      0.03916821	      0.04111192	      0.03431457	      0.07899730	      0.09245777	      0.07515064	      0.06863936	      0.01894402	      0.02491039	      0.01581626	      0.03290181	      0.02426417	      0.03170722	      0.03416673	      0.01036906	      0.03756256	      0.03767530	      0.09139641	      0.09705913	      0.08520792	      0.14774595	      0.07811586	      0.07429135	      0.12475397	      0.13016574	      0.16059863	      0.14486019	      0.14991295	      0.15576260	      0.15860169	      0.14147589	      0.07431115	      0.07233010	      0.07057429	      0.06905495	      0.04490689	      0.04061869	      0.03633033	      0.02931772	      0.07868166	      0.07537269	      0.05421132	      0.04966838	      0.01812799	      0.02982308	      0.01425103	      0.02876181	      0.01944830	      0.02873997	      0.03496526	      0.01155111	      0.02842987	      0.02099925	      0.08771709	      0.09191311	      0.07721916	      0.14243078	      0.08595901	      0.07909563	      0.12633187	      0.12501898	      0.16024437	      0.14405023	      0.14899516	      0.15554901	      0.15577511	      0.13887953
      2.24000000	      0.06985180	      0.07371794	      0.07292177	      0.07627015	      0.05064234	      0.03917174	      0.04452171	      0.03781005	      0.06583122	      0.07792639	      0.06805135	      0.05352074	      0.01886883	      0.02707032	      0.01603658	      0.03247757	      0.02379364	      0.02911678	      0.03279114	      0.00967853	      0.03434838	      0.03198996	      0.08535348	      0.08902029	      0.08253503	      0.14616623	      0.08183188	      0.07613316	      0.12485272	      0.12863241	      0.15653831	      0.14050499	      0.14576174	      0.15094669	      0.15577087	      0.13970250	      0.07431115	      0.07233010	      0.07057429	      0.06905495	      0.04490689	      0.04061869	      0.03633033	      0.02931772	      0.07868166	      0.07537269	      0.05421132	      0.04966838	      0.01812799	      0.02982308	      0.01425103	      0.02876181	      0.01944830	      0.02873997	      0.03496526	      0.01155111	      0.02842987	      0.02099925	      0.08771709	      0.09191311	      0.07721916	      0.14243078	      0.08595901	      0.07909563	      0.12633187	      0.12501898	      0.16024437	      0.14405023	      0.14899516	      0.15554901	      0.15577511	      0.13887953
      2.25000000	      0.08835833	      0.08433649	      0.06533643	      0.06384200	      0.05544466	      0.03918683	      0.04696006	      0.04031933	      0.04980142	      0.05896493	      0.05521666	      0.03225078	      0.01497950	      0.03167651	      0.01619677	      0.03041157	      0.02092501	      0.02842547	      0.03592525	      0.01287206	      0.02764061	      0.02230743	      0.09110058	      0.09109292	      0.08948908	      0.14831853	      0.07888074	      0.07093168	      0.12764103	      0.13056307	      0.15719410	      0.14206447	      0.14788723	      0.15070659	      0.15771136	      0.14437993	      0.07431115	      0.07233010	      0.07057429	      0.06905495	      0.04490689	      0.04061869	      0.03633033	      0.02931772	      0.07868166	      0.07537269	      0.05421132	      0.04966838	      0.01812799	      0.02982308	      0.01425103	      0.02876181	      0.01944830	      0.02873997	      0.03496526	      0.01155111	      0.02842987	      0.02099925	      0.08771709	      0.09191311	      0.07721916	      0.14243078	      0.08595901	      0.07909563	      0.12633187	      0.12501898	      0.16024437	      0.14405023	      0.14899516	      0.15554901	      0.15577511	      0.13887953
      2.26000000	      0.05451736	      0.05944165	      0.07344409	      0.08196073	      0.04715423	      0.03917035	      0.04035611	      0.03355246	      0.08149438	      0.09723136	      0.07869597	      0.07470815	      0.01761132	      0.02765352	      0.01758123	      0.03528845	      0.02585917	      0.03146063	      0.03389471	      0.01059048	      0.03831298	      0.04097949	      0.09501995	      0.10075894	      0.08814276	      0.14705931	      0.07590099	      0.07194154	      0.12779278	      0.12937248	      0.16047549	      0.14544453	      0.15046105	      0.15564223	      0.15821335	      0.14215946	      0.07431115	      0.07233010	      0.07057429	      0.06905495	      0.04490689	      0.04061869	      0.03633033	      0.02931772	      0.07868166	      0.07537269	      0.05421132	      0.04966838	      0.01812799	      0.02982308	      0.01425103	      0.02876181	      0.01944830	      0.02873997	      0.03496526	      0.01155111	      0.02842987	      0.02099925	      0.08771709	      0.09191311	      0.07721916	      0.14243078	      0.08595901	      0.07909563	      0.12633187	      0.12501898	      0.16024437	      0.14405023	      0.14899516	      0.15554901	      0.15577511	      0.13887953
      2.27000000	      0.05529683	      0.06173967	      0.07239286	      0.08021142	      0.04598840	      0.03916910	      0.04076336	      0.03396069	      0.07806223	      0.09187887	      0.07398055	      0.06813388	      0.01701452	      0.02499489	      0.01500162	      0.03141765	      0.02234706	      0.03286777	      0.03613338	      0.01216641	      0.03731478	      0.03745729	      0.08505033	      0.09068242	      0.07846030	      0.14239714	      0.08226460	      0.07840234	      0.12713487	      0.12484026	      0.15557535	      0.13988865	      0.14493033	      0.15070362	      0.15343119	      0.13640225	      0.07431115	      0.07233010	      0.07057429	      0.06905495	      0.04490689	      0.04061869	      0.03633033	      0.02931772	      0.07868166	      0.07537269	      0.05421132	      0.04966838	      0.01812799	      0.02982308	      0.01425103	      0.02876181	      0.01944830	      0.02873997	      0.03496526	      0.01155111	      0.02842987	      0.02099925	      0.08771709	      0.09191311	      0.07721916	      0.14243078	      0.08595901	      0.07909563	      0.12633187	      0.12501898	      0.16024437	      0.14405023	      0.14899516	      0.15554901	      0.15577511	      0.13887953
      2.28000000	      0.08414459	      0.08077006	      0.06729836	      0.06616602	      0.05308108	      0.03917118	      0.04439044	      0.03767483	      0.05981673	      0.06576629	      0.05556961	      0.03843898	      0.01679028	      0.02982496	      0.01462014	      0.02868210	      0.01944812	      0.02943672	      0.03603709	      0.01248148	      0.02849280	      0.02242779	      0.09331026	      0.09727249	      0.09052605	      0.14812122	      0.07623474	      0.07065442	      0.12879184	      0.13030529	      0.15829709	      0.14329044	      0.14852227	      0.15281502	      0.15754371	      0.14292673	      0.07431115	      0.07233010	      0.07057429	      0.06905495	      0.04490689	      0.04061869	      0.03633033	      0.02931772	      0.07868166	      0.07537269	      0.05421132	      0.04966838	      0.01812799	      0.02982308	      0.01425103	      0.02876181	      0.01944830	      0.02873997	      0.03496526	      0.01155111	      0.02842987	      0.02099925	      0.08771709	      0.09191311	      0.07721916	      0.14243078	      0.08595901	      0.07909563	      0.12633187	      0.12501898	      0.16024437	      0.14405023	      0.14899516	      0.15554901	      0.15577511	      0.13887953
      2.29000000	      0.06994710	      0.07156983	      0.07262741	      0.07815590	      0.05383962	      0.03918786	      0.04709583	      0.04045866	      0.05785493	      0.08119900	      0.07777914	      0.05800061	      0.01757593	      0.02986232	      0.01889310	      0.03675871	      0.02697649	      0.02915605	      0.03674593	      0.00948488	      0.03679167	      0.03976123	      0.08590546	      0.08552696	      0.08420434	      0.14523548	      0.08309095	      0.07502254	      0.12715698	      0.12767761	      0.15428423	      0.13892662	      0.14478909	      0.14770007	      0.15482266	      0.14128037	      0.07431115	      0.07233010	      0.07057429	      0.06905495	      0.04490689	      0.04061869	      0.03633033	      0.02931772	      0.07868166	      0.07537269	      0.05421132	      0.04966838	      0.01812799	      0.02982308	      0.01425103	      0.02876181	      0.01944830	      0.02873997	      0.03496526	      0.01155111	      0.02842987	      0.02099925	      0.08771709	      0.09191311	      0.07721916	      0.14243078	      0.08595901	      0.07909563	      0.12633187	      0.12501898	      0.16024437	      0.14405023	      0.14899516	      0.15554901	      0.15577511	      0.13887953
      2.30000000	      0.07600752	      0.07589201	      0.07085842	      0.07138307	      0.05021780	      0.03916688	      0.04199329	      0.03521960	      0.07115787	      0.07477110	      0.05915952	      0.04951681	      0.01865452	      0.02811779	      0.01437928	      0.02943109	      0.02060883	      0.02911210	      0.03423798	      0.01075393	      0.03097793	      0.02512577	      0.08619570	      0.09162673	      0.08090042	      0.14251801	      0.08103878	      0.07708751	      0.12834853	      0.12498885	      0.15473661	      0.13951626	      0.14456584	      0.14980797	      0.15298258	      0.13690026	      0.07431115	      0.07233010	      0.07057429	      0.06905495	      0.04490689	      0.04061869	      0.03633033	      0.02931772	      0.07868166	      0.07537269	      0.05421132	      0.04966838	      0.01812799	      0.02982308	      0.01425103	      0.02876181	      0.01944830	      0.02873997	      0.03496526	      0.01155111	      0.02842987	      0.02099925	      0.08771709	      0.09191311	      0.07721916	      0.14243078	      0.08595901	      0.07909563	      0.12633187	      0.12501898	      0.16024437	      0.14405023	      0.14899516	      0.15554901	      0.15577511	      0.13887953
      2.31000000	      0.06382443	      0.06685007	      0.07179394	      0.07697274	      0.04566556	      0.03916966	      0.04057311	      0.03376926	      0.07574013	      0.08635441	      0.06815148	      0.06078795	      0.01797765	      0.02390302	      0.01291893	      0.02800839	      0.01945408	      0.03290769	      0.03684796	      0.01242873	      0.03505445	      0.03254699	      0.08437269	      0.09001103	      0.07760138	      0.13683249	      0.08279740	      0.07889632	      0.13256967	      0.11929588	      0.15033816	      0.13530763	      0.14031814	      0.14546590	      0.14818317	      0.13269752	      0.07431115	      0.07233010	      0.07057429	      0.06905495	      0.04490689	      0.04061869	      0.03633033	      0.02931772	      0.07868166	      0.07537269	      0.05421132	      0.04966838	      0.01812799	      0.02982308	      0.01425103	      0.02876181	      0.01944830	      0.02873997	      0.03496526	      0.01155111	      0.02842987	      0.02099925	      0.08771709	      0.09191311	      0.07721916	      0.14243078	      0.08595901	      0.07909563	      0.12633187	      0.12501898	      0.16024437	      0.14405023	      0.14899516	      0.15554901	      0.15577511	      0.13887953
      2.32000000	      0.07632094	      0.07568464	      0.06899380	      0.07083298	      0.04982035	      0.03916761	      0.04321273	      0.03646432	      0.06565424	      0.07396931	      0.06099815	      0.04748040	      0.01692296	      0.02817282	      0.01477979	      0.02932676	      0.02039374	      0.03002160	      0.03566245	      0.01203855	      0.03114958	      0.02661295	      0.09185017	      0.09678098	      0.08793285	      0.14868621	      0.07672658	      0.07211402	      0.12582722	      0.13100953	      0.15983722	      0.14445683	      0.14956405	      0.15468133	      0.15852379	      0.14249548	      0.07431115	      0.07233010	      0.07057429	      0.06905495	      0.04490689	      0.04061869	      0.03633033	      0.02931772	      0.07868166	      0.07537269	      0.05421132	      0.04966838	      0.01812799	      0.02982308	      0.01425103	      0.02876181	      0.01944830	      0.02873997	      0.03496526	      0.01155111	      0.02842987	      0.02099925	      0.08771709	      0.09191311	      0.07721916	      0.14243078	      0.08595901	      0.07909563	      0.12633187	      0.12501898	      0.16024437	      0.14405023	      0.14899516	      0.15554901	      0.15577511	      0.13887953
      2.33000000	      0.06256795	      0.06820512	      0.07351144	      0.07886364	      0.04826571	      0.03916690	      0.04266182	      0.03590058	      0.07305482	      0.08547591	      0.07127986	      0.06112462	      0.01888285	      0.02580093	      0.01582289	      0.03245296	      0.02385661	      0.03040955	      0.03351252	      0.00999858	      0.03583280	      0.03449081	      0.08595204	      0.09110996	      0.08137433	      0.14124776	      0.08108018	      0.07682462	      0.13650551	      0.12371814	      0.15297990	      0.13792331	      0.14298576	      0.14791924	      0.15144624	      0.13608606	      0.07431115	      0.07233010	      0.07057429	      0.06905495	      0.04490689	      0.04061869	      0.03633033	      0.02931772	      0.07868166	      0.07537269	      0.05421132	      0.04966838	      0.01812799	      0.02982308	      0.01425103	      0.02876181	      0.01944830	      0.02873997	      0.03496526	      0.01155111	      0.02842987	      0.02099925	      0.08771709	      0.09191311	      0.07721916	      0.14243078	      0.08595901	      0.07909563	      0.12633187	      0.12501898	      0.16024437	      0.14405023	      0.14899516	      0.15554901	      0.15577511	      0.13887953
      2.34000000	      0.08056340	      0.08106666	      0.06972347	      0.07090908	      0.05389979	      0.03919365	      0.04783128	      0.04121178	      0.05091579	      0.06612213	      0.06439480	      0.04116069	      0.01656496	      0.03010248	      0.01723673	      0.03306756	      0.02382888	      0.02763280	      0.03335675	      0.01079391	      0.03175031	      0.02890953	      0.08266289	      0.08074509	      0.08086489	      0.13742392	      0.08579764	      0.07710677	      0.13272645	      0.12004260	      0.14669365	      0.13164405	      0.13770058	      0.13982818	      0.14770000	      0.13576565	      0.07431115	      0.07233010	      0.07057429	      0.06905495	      0.04490689	      0.04061869	      0.03633033	      0.02931772	      0.07868166	      0.07537269	      0.05421132	      0.04966838	      0.01812799	      0.02982308	      0.01425103	      0.02876181	      0.01944830	      0.02873997	      0.03496526	      0.01155111	      0.02842987	      0.02099925	      0.08771709	      0.09191311	      0.07721916	      0.14243078	      0.08595901	      0.07909563	      0.12633187	      0.12501898	      0.16024437	      0.14405023	      0.14899516	      0.15554901	      0.15577511	      0.13887953
      2.35000000	      0.07334615	      0.07566257	      0.07082239	      0.07408634	      0.05182452	      0.03918144	      0.04621492	      0.03955344	      0.05724284	      0.07249130	      0.06688821	      0.04696343	      0.01739401	      0.02697482	      0.01547382	      0.03105349	      0.02223940	      0.03025232	      0.03473877	      0.01120958	      0.03380238	      0.03113767	      0.08735204	      0.08863377	      0.08552181	      0.14079654	      0.08132799	      0.07405344	      0.13155224	      0.12336956	      0.15052539	      0.13551235	      0.14109702	      0.14430765	      0.15081867	      0.13796230	      0.07431115	      0.07233010	      0.07057429	      0.06905495	      0.04490689	      0.04061869	      0.03633033	      0.02931772	      0.07868166	      0.07537269	      0.05421132	      0.04966838	      0.01812799	      0.02982308	      0.01425103	      0.02876181	      0.01944830	      0.02873997	      0.03496526	      0.01155111	      0.02842987	      0.02099925	      0.08771709	      0.09191311	      0.07721916	      0.14243078	      0.08595901	      0.07909563	      0.12633187	      0.12501898	      0.16024437	      0.14405023	      0.14899516	      0.15554901	      0.15577511	      0.13887953
      2.36000000	      0.07401653	      0.07286239	      0.07021085	      0.07063844	      0.04690042	      0.03917571	      0.03903003	      0.03226642	      0.07615538	      0.07892371	      0.05865403	      0.05185063	      0.01860893	      0.02723102	      0.01299138	      0.02724090	      0.01846184	      0.03062467	      0.03586116	      0.01172727	      0.03059747	      0.02448542	      0.09564305	      0.10140504	      0.08760692	      0.14281520	      0.07694496	      0.07238292	      0.13095370	      0.12528618	      0.15797810	      0.14303175	      0.14785828	      0.15315482	      0.15511239	      0.13983393	      0.07431115	      0.07233010	      0.07057429	      0.06905495	      0.04490689	      0.04061869	      0.03633033	      0.02931772	      0.07868166	      0.07537269	      0.05421132	      0.04966838	      0.01812799	      0.02982308	      0.01425103	      0.02876181	      0.01944830	      0.02873997	      0.03496526	      0.01155111	      0.02842987	      0.02099925	      0.08771709	      0.09191311	      0.07721916	      0.14243078	      0.08595901	      0.07909563	      0.12633187	      0.12501898	      0.16024437	      0.14405023	      0.14899516	      0.15554901	      0.15577511	      0.13887953
      2.37000000	      0.07770945	      0.07638340	      0.06740851	      0.06959527	      0.04990708	      0.03916872	      0.04368591	      0.03694997	      0.06362184	      0.07329299	      0.06141363	      0.04729829	      0.01503686	      0.03059695	      0.01670345	      0.03158256	      0.02216133	      0.02861142	      0.03512951	      0.01219479	      0.03039736	      0.02697680	      0.08166440	      0.08613375	      0.07810786	      0.13754412	      0.08357841	      0.07860284	      0.13209717	      0.12000716	      0.14860766	      0.13352404	      0.13865149	      0.14327976	      0.14750115	      0.13283665	      0.07431115	      0.07233010	      0.07057429	      0.06905495	      0.04490689	      0.04061869	      0.03633033	      0.02931772	      0.07868166	      0.07537269	      0.05421132	      0.04966838	      0.01812799	      0.02982308	      0.01425103	      0.02876181	      0.01944830	      0.02873997	      0.03496526	      0.01155111	      0.02842987	      0.02099925	      0.08771709	      0.09191311	      0.07721916	      0.14243078	      0.08595901	      0.07909563	      0.12633187	      0.12501898	      0.16024437	      0.14405023	      0.14899516	      0.15554901	      0.15577511	      0.13887953
      2.38000000	      0.07393817	      0.07717077	      0.07238088	      0.07498511	      0.05410811	      0.03919388	      0.04785966	      0.04124078	      0.05236974	      0.06928351	      0.06761780	      0.04375555	      0.01898407	      0.02418362	      0.01350976	      0.02903827	      0.02075534	      0.03182980	      0.03543073	      0.01115128	      0.03491582	      0.03166402	      0.08338270	      0.08140996	      0.08158358	      0.14534656	      0.08541894	      0.07670493	      0.12526395	      0.12781795	      0.15425093	      0.13823394	      0.14433096	      0.14737203	      0.15509941	      0.14103852	      0.07431115	      0.07233010	      0.07057429	      0.06905495	      0.04490689	      0.04061869	      0.03633033	      0.02931772	      0.07868166	      0.07537269	      0.05421132	      0.04966838	      0.01812799	      0.02982308	      0.01425103	      0.02876181	      0.01944830	      0.02873997	      0.03496526	      0.01155111	      0.02842987	      0.02099925	      0.08771709	      0.09191311	      0.07721916	      0.14243078	      0.08595901	      0.07909563	      0.12633187	      0.12501898	      0.16024437	      0.14405023	      0.14899516	      0.15554901	      0.15577511	      0.13887953
      2.39000000	      0.06636541	      0.06899981	      0.06999399	      0.07626727	      0.04931432	      0.03916979	      0.04402635	      0.03730002	      0.06591201	      0.08232490	      0.07124984	      0.05821157	      0.01547275	      0.02823771	      0.01668532	      0.03277275	      0.02322612	      0.03075584	      0.03509294	      0.01188271	      0.03523324	      0.03530152	      0.08775488	      0.09196157	      0.08454838	      0.14146939	      0.08003730	      0.07477708	      0.13077108	      0.12397568	      0.15238895	      0.13732837	      0.14248993	      0.14697652	      0.15149125	      0.13714520	      0.07431115	      0.07233010	      0.07057429	      0.06905495	      0.04490689	      0.04061869	      0.03633033	      0.02931772	      0.07868166	      0.07537269	      0.05421132	      0.04966838	      0.01812799	      0.02982308	      0.01425103	      0.02876181	      0.01944830	      0.02873997	      0.03496526	      0.01155111	      0.02842987	      0.02099925	      0.08771709	      0.09191311	      0.07721916	      0.14243078	      0.08595901	      0.07909563	      0.12633187	      0.12501898	      0.16024437	      0.14405023	      0.14899516	      0.15554901	      0.15577511	      0.13887953
      2.40000000	      0.06164214	      0.06445187	      0.07235339	      0.07927717	      0.04649775	      0.03916876	      0.04088813	      0.03408689	      0.07829692	      0.09340369	      0.07571200	      0.07001165	      0.01722435	      0.02964151	      0.01853928	      0.03596138	      0.02627576	      0.02908699	      0.03711905	      0.00992345	      0.03611226	      0.03808988	      0.08958341	      0.09523358	      0.08313995	      0.14525967	      0.07958991	      0.07574633	      0.12644867	      0.12771915	      0.15834689	      0.14288134	      0.14792765	      0.15349036	      0.15626328	      0.13953492	      0.07431115	      0.07233010	      0.07057429	      0.06905495	      0.04490689	      0.04061869	      0.03633033	      0.02931772	      0.07868166	      0.07537269	      0.05421132	      0.04966838	      0.01812799	      0.02982308	      0.01425103	      0.02876181	      0.01944830	      0.02873997	      0.03496526	      0.01155111	      0.02842987	      0.02099925	      0.08771709	      0.09191311	      0.07721916	      0.14243078	      0.08595901	      0.07909563	      0.12633187	      0.12501898	      0.16024437	      0.14405023	      0.14899516	      0.15554901	      0.15577511	      0.13887953
      2.41000000	      0.07504504	      0.07365226	      0.06780259	      0.07024788	      0.04825738	      0.03916696	      0.04188203	      0.03510666	      0.06878590	      0.07675532	      0.06091764	      0.05053035	      0.01602480	      0.02833502	      0.01455240	      0.02866378	      0.01955680	      0.03075667	      0.03662602	      0.01289226	      0.03098626	      0.02723594	      0.09339383	      0.09896415	      0.08807781	      0.14346917	      0.07591184	      0.07199480	      0.13072690	      0.12590015	      0.15591752	      0.14100414	      0.14602882	      0.15105518	      0.15429670	      0.13917368	      0.07431115	      0.07233010	      0.07057429	      0.06905495	      0.04490689	      0.04061869	      0.03633033	      0.02931772	      0.07868166	      0.07537269	      0.05421132	      0.04966838	      0.01812799	      0.02982308	      0.01425103	      0.02876181	      0.01944830	      0.02873997	      0.03496526	      0.01155111	      0.02842987	      0.02099925	      0.08771709	      0.09191311	      0.07721916	      0.14243078	      0.08595901	      0.07909563	      0.12633187	      0.12501898	      0.16024437	      0.14405023	      0.14899516	      0.15554901	      0.15577511	      0.13887953
      2.42000000	      0.06367980	      0.07127234	      0.07477724	      0.07994973	      0.05515835	      0.03919807	      0.04837620	      0.04176775	      0.05582854	      0.08082144	      0.08021323	      0.05480373	      0.02001256	      0.02542185	      0.01661771	      0.03436447	      0.02567856	      0.03117542	      0.03290585	      0.00935748	      0.03812330	      0.03926687	      0.09002317	      0.08706115	      0.08817728	      0.14988334	      0.08103563	      0.07191329	      0.12455055	      0.13219574	      0.15856068	      0.14282273	      0.14908239	      0.15155849	      0.15965049	      0.14602915	      0.07431115	      0.07233010	      0.07057429	      0.06905495	      0.04490689	      0.04061869	      0.03633033	      0.02931772	      0.07868166	      0.07537269	      0.05421132	      0.04966838	      0.01812799	      0.02982308	      0.01425103	      0.02876181	      0.01944830	      0.02873997	      0.03496526	      0.01155111	      0.02842987	      0.02099925	      0.08771709	      0.09191311	      0.07721916	      0.14243078	      0.08595901	      0.07909563	      0.12633187	      0.12501898	      0.16024437	      0.14405023	      0.14899516	      0.15554901	      0.15577511	      0.13887953
      2.43000000	      0.05891750	      0.06278214	      0.07044514	      0.07776617	      0.04463041	      0.03917235	      0.03980684	      0.03301128	      0.07794965	      0.09040890	      0.07109137	      0.06678368	      0.01576513	      0.02609869	      0.01487490	      0.03056206	      0.02116119	      0.03261332	      0.03668574	      0.01287322	      0.03596610	      0.03573872	      0.09758985	      0.10336324	      0.09025865	      0.15151906	      0.07480739	      0.07064252	      0.12469966	      0.13371949	      0.16535390	      0.14970444	      0.15467807	      0.16053738	      0.16282030	      0.14559540	      0.07431115	      0.07233010	      0.07057429	      0.06905495	      0.04490689	      0.04061869	      0.03633033	      0.02931772	      0.07868166	      0.07537269	      0.05421132	      0.04966838	      0.01812799	      0.02982308	      0.01425103	      0.02876181	      0.01944830	      0.02873997	      0.03496526	      0.01155111	      0.02842987	      0.02099925	      0.08771709	      0.09191311	      0.07721916	      0.14243078	      0.08595901	      0.07909563	      0.12633187	      0.12501898	      0.16024437	      0.14405023	      0.14899516	      0.15554901	      0.15577511	      0.13887953
      2.44000000	      0.08299492	      0.08222215	      0.06952115	      0.06894851	      0.05434565	      0.03918271	      0.04639742	      0.03974121	      0.05554233	      0.06450098	      0.05935828	      0.03984079	      0.01725537	      0.03045405	      0.01644323	      0.03191994	      0.02272669	      0.02716996	      0.03339825	      0.01087149	      0.03010555	      0.02530258	      0.08461811	      0.08554010	      0.08280211	      0.13868097	      0.08340698	      0.07596459	      0.13229114	      0.12130754	      0.14838701	      0.13335437	      0.13898656	      0.14207962	      0.14876007	      0.13604038	      0.07431115	      0.07233010	      0.07057429	      0.06905495	      0.04490689	      0.04061869	      0.03633033	      0.02931772	      0.07868166	      0.07537269	      0.05421132	      0.04966838	      0.01812799	      0.02982308	      0.01425103	      0.02876181	      0.01944830	      0.02873997	      0.03496526	      0.01155111	      0.02842987	      0.02099925	      0.08771709	      0.09191311	      0.07721916	      0.14243078	      0.08595901	      0.07909563	      0.12633187	      0.12501898	      0.16024437	      0.14405023	      0.14899516	      0.15554901	      0.15577511	      0.13887953
      2.45000000	      0.04949451	      0.05876874	      0.07451926	      0.08236066	      0.04476348	      0.03917621	      0.03892419	      0.03216700	      0.08379290	      0.09638743	      0.07600142	      0.07272929	      0.01890321	      0.02377834	      0.01502241	      0.03209048	      0.02352777	      0.03288160	      0.03521283	      0.01104712	      0.03828038	      0.03849806	      0.08855524	      0.09423295	      0.08034259	      0.14293243	      0.08200586	      0.07738254	      0.12754956	      0.12540111	      0.15801291	      0.14255899	      0.14739326	      0.15314841	      0.15489336	      0.13825620	      0.07431115	      0.07233010	      0.07057429	      0.06905495	      0.04490689	      0.04061869	      0.03633033	      0.02931772	      0.07868166	      0.07537269	      0.05421132	      0.04966838	      0.01812799	      0.02982308	      0.01425103	      0.02876181	      0.01944830	      0.02873997	      0.03496526	      0.01155111	      0.02842987	      0.02099925	      0.08771709	      0.09191311	      0.07721916	      0.14243078	      0.08595901	      0.07909563	      0.12633187	      0.12501898	      0.16024437	      0.14405023	      0.14899516	      0.15554901	      0.15577511	      0.13887953
      2.46000000	      0.04937275	      0.05766527	      0.07585258	      0.08369903	      0.04575782	      0.03917650	      0.03886483	      0.03211149	      0.08594175	      0.11179681	      0.09134691	      0.07715354	      0.02029023	      0.02541251	      0.01682994	      0.03495275	      0.02622224	      0.03167750	      0.03293978	      0.00927951	      0.03893562	      0.04101371	      0.09267414	      0.09839979	      0.08445392	      0.14289887	      0.07950331	      0.07484502	      0.12960999	      0.12534643	      0.15809617	      0.14304912	      0.14785904	      0.15325274	      0.15498040	      0.13933031	      0.07431115	      0.07233010	      0.07057429	      0.06905495	      0.04490689	      0.04061869	      0.03633033	      0.02931772	      0.07868166	      0.07537269	      0.05421132	      0.04966838	      0.01812799	      0.02982308	      0.01425103	      0.02876181	      0.01944830	      0.02873997	      0.03496526	      0.01155111	      0.02842987	      0.02099925	      0.08771709	      0.09191311	      0.07721916	      0.14243078	      0.08595901	      0.07909563	      0.12633187	      0.12501898	      0.16024437	      0.14405023	      0.14899516	      0.15554901	      0.15577511	      0.13887953
      2.47000000	      0.07807232	      0.07832856	      0.07104079	      0.07191913	      0.05284429	      0.03917680	      0.04549401	      0.03881105	      0.05879798	      0.06935841	      0.06192305	      0.04276560	      0.01875611	      0.02626240	      0.01346298	      0.02827329	      0.01975162	      0.03067142	      0.03529042	      0.01122426	      0.03226495	      0.02710635	      0.08567726	      0.08808745	      0.08351338	      0.14268407	      0.08210038	      0.07549860	      0.12942151	      0.12513876	      0.15246970	      0.13734810	      0.14277874	      0.14652519	      0.15222166	      0.13836438	      0.07431115	      0.07233010	      0.07057429	      0.06905495	      0.04490689	      0.04061869	      0.03633033	      0.02931772	      0.07868166	      0.07537269	      0.05421132	      0.04966838	      0.01812799	      0.02982308	      0.01425103	      0.02876181	      0.01944830	      0.02873997	      0.03496526	      0.01155111	      0.02842987	      0.02099925	      0.08771709	      0.09191311	      0.07721916	      0.14243078	      0.08595901	      0.07909563	      0.12633187	      0.12501898	      0.16024437	      0.14405023	      0.14899516	      0.15554901	      0.15577511	      0.13887953
      2.48000000	      0.06100845	      0.06907032	      0.07398487	      0.07994681	      0.05328345	      0.03918722	      0.04701175	      0.04037239	      0.05839046	      0.07885017	      0.07522740	      0.05444063	      0.01879658	      0.02270942	      0.01394035	      0.03071843	      0.02222447	      0.03369278	      0.03618808	      0.01172796	      0.03826579	      0.03798021	      0.09095963	      0.09084768	      0.08934837	      0.14203356	      0.07901474	      0.07102009	      0.13242721	      0.12460402	      0.15144323	      0.13679705	      0.14260959	      0.14494723	      0.15241029	      0.14007501	      0.07431115	      0.07233010	      0.07057429	      0.06905495	      0.04490689	      0.04061869	      0.03633033	      0.02931772	      0.07868166	      0.07537269	      0.05421132	      0.04966838	      0.01812799	      0.02982308	      0.01425103	      0.02876181	      0.01944830	      0.02873997	      0.03496526	      0.01155111	      0.02842987	      0.02099925	      0.08771709	      0.09191311	      0.07721916	      0.14243078	      0.08595901	      0.07909563	      0.12633187	      0.12501898	      0.16024437	      0.14405023	      0.14899516	      0.15554901	      0.15577511	      0.13887953
      2.49000000	      0.05744467	      0.06252435	      0.07296301	      0.08009963	      0.04502903	      0.03917245	      0.03978129	      0.03298639	      0.08102927	      0.09431269	      0.07496101	      0.07076375	      0.01776836	      0.02777184	      0.01746578	      0.03463869	      0.02540829	      0.03007916	      0.03317812	      0.01015250	      0.03653827	      0.03749694	      0.08738634	      0.09299907	      0.07988306	      0.14319288	      0.08179979	      0.07762362	      0.12694901	      0.12565802	      0.15734124	      0.14171928	      0.14668414	      0.15245866	      0.15473838	      0.13778769	      0.07431115	      0.07233010	      0.07057429	      0.06905495	      0.04490689	      0.04061869	      0.03633033	      0.02931772	      0.07868166	      0.07537269	      0.05421132	      0.04966838	      0.01812799	      0.02982308	      0.01425103	      0.02876181	      0.01944830	      0.02873997	      0.03496526	      0.01155111	      0.02842987	      0.02099925	      0.08771709	      0.09191311	      0.07721916	      0.14243078	      0.08595901	      0.07909563	      0.12633187	      0.12501898	      0.16024437	      0.14405023	      0.14899516	      0.15554901	      0.15577511	      0.13887953
      2.50000000	      0.06571581	      0.06889531	      0.07418036	      0.08015842	      0.05295542	      0.03918032	      0.04604970	      0.03938338	      0.06315684	      0.11091025	      0.10488842	      0.06183207	      0.01886341	      0.02847338	      0.01843047	      0.03660300	      0.02718131	      0.02979692	      0.03654590	      0.00895922	      0.03767592	      0.04062566	      0.08533050	      0.08686197	      0.08341441	      0.13649916	      0.08268642	      0.07556492	      0.13424809	      0.12108554	      0.14631395	      0.13209521	      0.13765349	      0.14021798	      0.14737432	      0.13415185	      0.07431115	      0.07233010	      0.07057429	      0.06905495	      0.04490689	      0.04061869	      0.03633033	      0.02931772	      0.07868166	      0.07537269	      0.05421132	      0.04966838	      0.01812799	      0.02982308	      0.01425103	      0.02876181	      0.01944830	      0.02873997	      0.03496526	      0.01155111	      0.02842987	      0.02099925	      0.08771709	      0.09191311	      0.07721916	      0.14243078	      0.08595901	      0.07909563	      0.12633187	      0.12501898	      0.16024437	      0.14405023	      0.14899516	      0.15554901	      0.15577511	      0.13887953
      2.51000000	      0.05732843	      0.06475955	      0.07396160	      0.08075236	      0.04856476	      0.03916700	      0.04278522	      0.03602667	      0.07315300	      0.08784238	      0.07391592	      0.06331306	      0.01876545	      0.02307294	      0.01406163	      0.03061059	      0.02215624	      0.03316912	      0.03586896	      0.01150897	      0.03763205	      0.03687124	      0.09287770	      0.09808320	      0.08853522	      0.14191300	      0.07595180	      0.07162358	      0.13203533	      0.12446852	      0.15384813	      0.13914316	      0.14419201	      0.14881267	      0.15270903	      0.13804540	      0.07431115	      0.07233010	      0.07057429	      0.06905495	      0.04490689	      0.04061869	      0.03633033	      0.02931772	      0.07868166	      0.07537269	      0.05421132	      0.04966838	      0.01812799	      0.02982308	      0.01425103	      0.02876181	      0.01944830	      0.02873997	      0.03496526	      0.01155111	      0.02842987	      0.02099925	      0.08771709	      0.09191311	      0.07721916	      0.14243078	      0.08595901	      0.07909563	      0.12633187	      0.12501898	      0.16024437	      0.14405023	      0.14899516	      0.15554901	      0.15577511	      0.13887953
      2.52000000	      0.06578823	      0.06728727	      0.06906291	      0.07474480	      0.04574134	      0.03916906	      0.04077814	      0.03397560	      0.07391145	      0.08508021	      0.06720607	      0.06051778	      0.01551504	      0.02719551	      0.01496732	      0.02994719	      0.02062452	      0.03169798	      0.03657001	      0.01288012	      0.03397602	      0.03252219	      0.09463826	      0.10038069	      0.08816779	      0.14238485	      0.07578081	      0.07192105	      0.13152520	      0.12489428	      0.15583629	      0.14101535	      0.14602838	      0.15101799	      0.15396748	      0.13878208	      0.07431115	      0.07233010	      0.07057429	      0.06905495	      0.04490689	      0.04061869	      0.03633033	      0.02931772	      0.07868166	      0.07537269	      0.05421132	      0.04966838	      0.01812799	      0.02982308	      0.01425103	      0.02876181	      0.01944830	      0.02873997	      0.03496526	      0.01155111	      0.02842987	      0.02099925	      0.08771709	      0.09191311	      0.07721916	      0.14243078	      0.08595901	      0.07909563	      0.12633187	      0.12501898	      0.16024437	      0.14405023	      0.14899516	      0.15554901	      0.15577511	      0.13887953
      2.53000000	      0.07390010	      0.07486028	      0.07162751	      0.07353901	      0.05041604	      0.03916799	      0.04339994	      0.03665633	      0.06685380	      0.07550140	      0.06295821	      0.04912580	      0.01894872	      0.02566254	      0.01325427	      0.02815453	      0.01973425	      0.03100479	      0.03536350	      0.01118368	      0.03281282	      0.02791889	      0.08720049	      0.09191939	      0.08339407	      0.14610971	      0.08032939	      0.07557849	      0.12554402	      0.12856563	      0.15726521	      0.14154665	      0.14666743	      0.15202679	      0.15599582	      0.13968657	      0.07431115	      0.07233010	      0.07057429	      0.06905495	      0.04490689	      0.04061869	      0.03633033	      0.02931772	      0.07868166	      0.07537269	      0.05421132	      0.04966838	      0.01812799	      0.02982308	      0.01425103	      0.02876181	      0.01944830	      0.02873997	      0.03496526	      0.01155111	      0.02842987	      0.02099925	      0.08771709	      0.09191311	      0.07721916	      0.14243078	      0.08595901	      0.07909563	      0.12633187	      0.12501898	      0.16024437	      0.14405023	      0.14899516	      0.15554901	      0.15577511	      0.13887953
      2.54000000	      0.04283091	      0.05528251	      0.07618617	      0.08429530	      0.04473939	      0.03918367	      0.03751914	      0.03090715	      0.08765290	      0.11555533	      0.09394178	      0.07719243	      0.02037788	      0.02265129	      0.01477647	      0.03250449	      0.02422937	      0.03368680	      0.03513254	      0.01063629	      0.03960893	      0.04053382	      0.09318364	      0.09886332	      0.08379391	      0.13951442	      0.08084432	      0.07530807	      0.13195534	      0.12212225	      0.15665282	      0.14168572	      0.14615448	      0.15186668	      0.15264653	      0.13766633	      0.07431115	      0.07233010	      0.07057429	      0.06905495	      0.04490689	      0.04061869	      0.03633033	      0.02931772	      0.07868166	      0.07537269	      0.05421132	      0.04966838	      0.01812799	      0.02982308	      0.01425103	      0.02876181	      0.01944830	      0.02873997	      0.03496526	      0.01155111	      0.02842987	      0.02099925	      0.08771709	      0.09191311	      0.07721916	      0.14243078	      0.08595901	      0.07909563	      0.12633187	      0.12501898	      0.16024437	      0.14405023	      0.14899516	      0.15554901	      0.15577511	      0.13887953
      2.55000000	      0.06299785	      0.06564561	      0.07241237	      0.08004236	      0.05261810	      0.03917428	      0.04504751	      0.03835197	      0.06622733	      0.08736072	      0.07879495	      0.06483952	      0.01680176	      0.02882648	      0.01809065	      0.03582190	      0.02605512	      0.03114387	      0.03381828	      0.01075828	      0.03810109	      0.04134157	      0.08759051	      0.09065047	      0.08518504	      0.14250242	      0.08049190	      0.07430853	      0.13020375	      0.12496693	      0.15267125	      0.13757908	      0.14290621	      0.14690921	      0.15224983	      0.13839206	      0.07431115	      0.07233010	      0.07057429	      0.06905495	      0.04490689	      0.04061869	      0.03633033	      0.02931772	      0.07868166	      0.07537269	      0.05421132	      0.04966838	      0.01812799	      0.02982308	      0.01425103	      0.02876181	      0.01944830	      0.02873997	      0.03496526	      0.01155111	      0.02842987	      0.02099925	      0.08771709	      0.09191311	      0.07721916	      0.14243078	      0.08595901	      0.07909563	      0.12633187	      0.12501898	      0.16024437	      0.14405023	      0.14899516	      0.15554901	      0.15577511	      0.13887953
      2.56000000	      0.06888546	      0.07136433	      0.07086672	      0.07519394	      0.04839576	      0.03916733	      0.04304434	      0.03629180	      0.06870514	      0.08027634	      0.06692512	      0.05488789	      0.01721586	      0.02698660	      0.01544073	      0.03095625	      0.02210742	      0.03038196	      0.03492127	      0.01137005	      0.03380343	      0.03121824	      0.08224450	      0.08718095	      0.07805826	      0.14086779	      0.08312625	      0.07863130	      0.12882543	      0.12330117	      0.15226065	      0.13690465	      0.14199587	      0.14710384	      0.15084551	      0.13493412	      0.07431115	      0.07233010	      0.07057429	      0.06905495	      0.04490689	      0.04061869	      0.03633033	      0.02931772	      0.07868166	      0.07537269	      0.05421132	      0.04966838	      0.01812799	      0.02982308	      0.01425103	      0.02876181	      0.01944830	      0.02873997	      0.03496526	      0.01155111	      0.02842987	      0.02099925	      0.08771709	      0.09191311	      0.07721916	      0.14243078	      0.08595901	      0.07909563	      0.12633187	      0.12501898	      0.16024437	      0.14405023	      0.14899516	      0.15554901	      0.15577511	      0.13887953
      2.57000000	      0.06198265	      0.06516838	      0.07084302	      0.07607457	      0.04279973	      0.03918109	      0.03797551	      0.03130259	      0.08043040	      0.08887951	      0.06759810	      0.06403014	      0.01693884	      0.02710948	      0.01562045	      0.03119676	      0.02226215	      0.03046264	      0.03498968	      0.01147904	      0.03401646	      0.03182102	      0.09386786	      0.09968970	      0.08491429	      0.13782544	      0.07973393	      0.07451002	      0.13339376	      0.12160489	      0.15458228	      0.14024688	      0.14484932	      0.14981450	      0.15151910	      0.13645677	      0.07431115	      0.07233010	      0.07057429	      0.06905495	      0.04490689	      0.04061869	      0.03633033	      0.02931772	      0.07868166	      0.07537269	      0.05421132	      0.04966838	      0.01812799	      0.02982308	      0.01425103	      0.02876181	      0.01944830	      0.02873997	      0.03496526	      0.01155111	      0.02842987	      0.02099925	      0.08771709	      0.09191311	      0.07721916	      0.14243078	      0.08595901	      0.07909563	      0.12633187	      0.12501898	      0.16024437	      0.14405023	      0.14899516	      0.15554901	      0.15577511	      0.13887953
      2.58000000	      0.05020966	      0.06024972	      0.07487562	      0.08330117	      0.05058714	      0.03916737	      0.04307495	      0.03632315	      0.07500821	      0.09301011	      0.07972761	      0.06968731	      0.01868300	      0.02439750	      0.01556338	      0.03328138	      0.02443494	      0.03374474	      0.03565449	      0.01144525	      0.03968732	      0.04156596	      0.09456032	      0.09964389	      0.09055948	      0.15018190	      0.07517640	      0.07066059	      0.12670090	      0.13236336	      0.16127816	      0.14607161	      0.15117043	      0.15618412	      0.15993637	      0.14401882	      0.07431115	      0.07233010	      0.07057429	      0.06905495	      0.04490689	      0.04061869	      0.03633033	      0.02931772	      0.07868166	      0.07537269	      0.05421132	      0.04966838	      0.01812799	      0.02982308	      0.01425103	      0.02876181	      0.01944830	      0.02873997	      0.03496526	      0.01155111	      0.02842987	      0.02099925	      0.08771709	      0.09191311	      0.07721916	      0.14243078	      0.08595901	      0.07909563	      0.12633187	      0.12501898	      0.16024437	      0.14405023	      0.14899516	      0.15554901	      0.15577511	      0.13887953
      2.59000000	      0.07623883	      0.07560773	      0.06837557	      0.07195180	      0.05079274	      0.03917545	      0.04526071	      0.03857192	      0.05954371	      0.07580138	      0.06777410	      0.05076810	      0.01450672	      0.03184231	      0.01852445	      0.03459694	      0.02463328	      0.02760445	      0.03357376	      0.01131722	      0.03220897	      0.03182059	      0.08337020	      0.08609270	      0.08105184	      0.14322750	      0.08338764	      0.07700475	      0.12761087	      0.12569879	      0.15313791	      0.13768446	      0.14307398	      0.14727220	      0.15274468	      0.13795629	      0.07431115	      0.07233010	      0.07057429	      0.06905495	      0.04490689	      0.04061869	      0.03633033	      0.02931772	      0.07868166	      0.07537269	      0.05421132	      0.04966838	      0.01812799	      0.02982308	      0.01425103	      0.02876181	      0.01944830	      0.02873997	      0.03496526	      0.01155111	      0.02842987	      0.02099925	      0.08771709	      0.09191311	      0.07721916	      0.14243078	      0.08595901	      0.07909563	      0.12633187	      0.12501898	      0.16024437	      0.14405023	      0.14899516	      0.15554901	      0.15577511	      0.13887953
      2.60000000	      0.05446551	      0.05896910	      0.07244766	      0.08046474	      0.04362716	      0.03918216	      0.03778375	      0.03113457	      0.08417716	      0.09794599	      0.07651583	      0.07516569	      0.01701893	      0.02835249	      0.01775499	      0.03507169	      0.02552842	      0.03059813	      0.03366560	      0.01063549	      0.03714447	      0.03913930	      0.09265873	      0.09846895	      0.08351254	      0.14630338	      0.08085292	      0.07549917	      0.12537684	      0.12875758	      0.16273418	      0.14698330	      0.15155845	      0.15792847	      0.15876868	      0.14183984	      0.07431115	      0.07233010	      0.07057429	      0.06905495	      0.04490689	      0.04061869	      0.03633033	      0.02931772	      0.07868166	      0.07537269	      0.05421132	      0.04966838	      0.01812799	      0.02982308	      0.01425103	      0.02876181	      0.01944830	      0.02873997	      0.03496526	      0.01155111	      0.02842987	      0.02099925	      0.08771709	      0.09191311	      0.07721916	      0.14243078	      0.08595901	      0.07909563	      0.12633187	      0.12501898	      0.16024437	      0.14405023	      0.14899516	      0.15554901	      0.15577511	      0.13887953
      2.61000000	      0.06979664	      0.07058338	      0.06988640	      0.07545262	      0.04933185	      0.03916905	      0.04380114	      0.03706840	      0.06675446	      0.08355843	      0.07194971	      0.05948382	      0.01542962	      0.03093808	      0.01858159	      0.03525747	      0.02528526	      0.02846227	      0.03320941	      0.01085536	      0.03427682	      0.03532899	      0.09041621	      0.09487283	      0.08704865	      0.14196746	      0.07791200	      0.07284196	      0.13129537	      0.12449046	      0.15311005	      0.13816498	      0.14329524	      0.14778622	      0.15221901	      0.13792516	      0.07431115	      0.07233010	      0.07057429	      0.06905495	      0.04490689	      0.04061869	      0.03633033	      0.02931772	      0.07868166	      0.07537269	      0.05421132	      0.04966838	      0.01812799	      0.02982308	      0.01425103	      0.02876181	      0.01944830	      0.02873997	      0.03496526	      0.01155111	      0.02842987	      0.02099925	      0.08771709	      0.09191311	      0.07721916	      0.14243078	      0.08595901	      0.07909563	      0.12633187	      0.12501898	      0.16024437	      0.14405023	      0.14899516	      0.15554901	      0.15577511	      0.13887953
      2.62000000	      0.07211825	      0.07451324	      0.07196199	      0.07475246	      0.04960504	      0.03916845	      0.04358934	      0.03685077	      0.06837362	      0.07847609	      0.06637127	      0.05416455	      0.01797590	      0.02911102	      0.01703057	      0.03342848	      0.02439575	      0.02765778	      0.03686232	      0.00985349	      0.03297559	      0.03057538	      0.09086889	      0.09550804	      0.08730777	      0.14592995	      0.07752752	      0.07262947	      0.12831928	      0.12827843	      0.15683783	      0.14178996	      0.14692182	      0.15157489	      0.15568974	      0.14063544	      0.07431115	      0.07233010	      0.07057429	      0.06905495	      0.04490689	      0.04061869	      0.03633033	      0.02931772	      0.07868166	      0.07537269	      0.05421132	      0.04966838	      0.01812799	      0.02982308	      0.01425103	      0.02876181	      0.01944830	      0.02873997	      0.03496526	      0.01155111	      0.02842987	      0.02099925	      0.08771709	      0.09191311	      0.07721916	      0.14243078	      0.08595901	      0.07909563	      0.12633187	      0.12501898	      0.16024437	      0.14405023	      0.14899516	      0.15554901	      0.15577511	      0.13887953
      2.63000000	      0.06588411	      0.07102317	      0.07320598	      0.07802860	      0.05125351	      0.03917655	      0.04545323	      0.03876903	      0.06224367	      0.07842023	      0.07088123	      0.05303441	      0.01889059	      0.02327921	      0.01360596	      0.02959286	      0.02127438	      0.03264726	      0.03577542	      0.01140275	      0.03636489	      0.03435044	      0.08463807	      0.08709616	      0.08244042	      0.13728656	      0.08275553	      0.07619203	      0.13315602	      0.12000650	      0.14757057	      0.13271111	      0.13811037	      0.14164377	      0.14759486	      0.13439345	      0.07431115	      0.07233010	      0.07057429	      0.06905495	      0.04490689	      0.04061869	      0.03633033	      0.02931772	      0.07868166	      0.07537269	      0.05421132	      0.04966838	      0.01812799	      0.02982308	      0.01425103	      0.02876181	      0.01944830	      0.02873997	      0.03496526	      0.01155111	      0.02842987	      0.02099925	      0.08771709	      0.09191311	      0.07721916	      0.14243078	      0.08595901	      0.07909563	      0.12633187	      0.12501898	      0.16024437	      0.14405023	      0.14899516	      0.15554901	      0.15577511	      0.13887953
      2.64000000	      0.06173589	      0.06611606	      0.07211619	      0.07943205	      0.05080870	      0.03917179	      0.04453461	      0.03782335	      0.06699308	      0.08614354	      0.07630024	      0.06281778	      0.01680754	      0.02777450	      0.01729541	      0.03446514	      0.02497593	      0.03118406	      0.03428289	      0.01105016	      0.03735559	      0.03913283	      0.08425989	      0.08790261	      0.08144215	      0.13666469	      0.08249649	      0.07678607	      0.14004602	      0.11937716	      0.14750929	      0.13263781	      0.13786350	      0.14191822	      0.14704586	      0.13328843	      0.07431115	      0.07233010	      0.07057429	      0.06905495	      0.04490689	      0.04061869	      0.03633033	      0.02931772	      0.07868166	      0.07537269	      0.05421132	      0.04966838	      0.01812799	      0.02982308	      0.01425103	      0.02876181	      0.01944830	      0.02873997	      0.03496526	      0.01155111	      0.02842987	      0.02099925	      0.08771709	      0.09191311	      0.07721916	      0.14243078	      0.08595901	      0.07909563	      0.12633187	      0.12501898	      0.16024437	      0.14405023	      0.14899516	      0.15554901	      0.15577511	      0.13887953
      2.65000000	      0.07626975	      0.07788094	      0.07133009	      0.07293804	      0.05221622	      0.03917693	      0.04551584	      0.03883353	      0.06041545	      0.07139660	      0.06401672	      0.04663972	      0.01808376	      0.02852230	      0.01612182	      0.03201759	      0.02313720	      0.02828943	      0.03312700	      0.01023279	      0.03244575	      0.02886294	      0.08464378	      0.08700975	      0.08247993	      0.13971376	      0.08278977	      0.07616750	      0.13147931	      0.12226011	      0.14972889	      0.13462496	      0.14004372	      0.14377301	      0.14956683	      0.13613640	      0.07431115	      0.07233010	      0.07057429	      0.06905495	      0.04490689	      0.04061869	      0.03633033	      0.02931772	      0.07868166	      0.07537269	      0.05421132	      0.04966838	      0.01812799	      0.02982308	      0.01425103	      0.02876181	      0.01944830	      0.02873997	      0.03496526	      0.01155111	      0.02842987	      0.02099925	      0.08771709	      0.09191311	      0.07721916	      0.14243078	      0.08595901	      0.07909563	      0.12633187	      0.12501898	      0.16024437	      0.14405023	      0.14899516	      0.15554901	      0.15577511	      0.13887953
      2.66000000	      0.04958537	      0.05711396	      0.07404592	      0.08284036	      0.04593835	      0.03917477	      0.03923545	      0.03246086	      0.08409275	      0.09876288	      0.07872758	      0.07612876	      0.01803191	      0.02605725	      0.01660574	      0.03422014	      0.02508721	      0.03251311	      0.03475591	      0.01102474	      0.03887792	      0.04100889	      0.09737043	      0.10315512	      0.08953970	      0.14998948	      0.07534915	      0.07090176	      0.12581850	      0.13223171	      0.16447783	      0.14911473	      0.15400779	      0.15966274	      0.16160935	      0.14486076	      0.07431115	      0.07233010	      0.07057429	      0.06905495	      0.04490689	      0.04061869	      0.03633033	      0.02931772	      0.07868166	      0.07537269	      0.05421132	      0.04966838	      0.01812799	      0.02982308	      0.01425103	      0.02876181	      0.01944830	      0.02873997	      0.03496526	      0.01155111	      0.02842987	      0.02099925	      0.08771709	      0.09191311	      0.07721916	      0.14243078	      0.08595901	      0.07909563	      0.12633187	      0.12501898	      0.16024437	      0.14405023	      0.14899516	      0.15554901	      0.15577511	      0.13887953
      2.67000000	      0.06182478	      0.06524806	      0.07067457	      0.07708327	      0.04541801	      0.03916946	      0.04063658	      0.03383298	      0.07578739	      0.08773112	      0.06962837	      0.06323610	      0.01643151	      0.02575297	      0.01458575	      0.03002969	      0.02093744	      0.03229423	      0.03647471	      0.01256822	      0.03531666	      0.03414192	      0.09621820	      0.10199762	      0.08964002	      0.14678877	      0.07473265	      0.07084586	      0.12919915	      0.12903867	      0.15995205	      0.14500243	      0.15002734	      0.15514081	      0.15784594	      0.14212565	      0.07431115	      0.07233010	      0.07057429	      0.06905495	      0.04490689	      0.04061869	      0.03633033	      0.02931772	      0.07868166	      0.07537269	      0.05421132	      0.04966838	      0.01812799	      0.02982308	      0.01425103	      0.02876181	      0.01944830	      0.02873997	      0.03496526	      0.01155111	      0.02842987	      0.02099925	      0.08771709	      0.09191311	      0.07721916	      0.14243078	      0.08595901	      0.07909563	      0.12633187	      0.12501898	      0.16024437	      0.14405023	      0.14899516	      0.15554901	      0.15577511	      0.13887953
      2.68000000	      0.05118467	      0.06050589	      0.07631837	      0.08330797	      0.04659346	      0.03917168	      0.03998186	      0.03318251	      0.08393815	      0.10481824	      0.08574011	      0.07395011	      0.02120162	      0.02471925	      0.01636852	      0.03441494	      0.02591439	      0.03118780	      0.03691504	      0.00868113	      0.03845706	      0.03962727	      0.08615401	      0.09176666	      0.07882806	      0.14096590	      0.08228768	      0.07819635	      0.12906597	      0.12341592	      0.15489383	      0.13964826	      0.14463252	      0.15001064	      0.15240325	      0.13605596	      0.07431115	      0.07233010	      0.07057429	      0.06905495	      0.04490689	      0.04061869	      0.03633033	      0.02931772	      0.07868166	      0.07537269	      0.05421132	      0.04966838	      0.01812799	      0.02982308	      0.01425103	      0.02876181	      0.01944830	      0.02873997	      0.03496526	      0.01155111	      0.02842987	      0.02099925	      0.08771709	      0.09191311	      0.07721916	      0.14243078	      0.08595901	      0.07909563	      0.12633187	      0.12501898	      0.16024437	      0.14405023	      0.14899516	      0.15554901	      0.15577511	      0.13887953
      2.69000000	      0.07333743	      0.07524556	      0.07019421	      0.07375270	      0.05155502	      0.03918070	      0.04610677	      0.03944213	      0.05712334	      0.07277705	      0.06690002	      0.04719806	      0.01683343	      0.02715903	      0.01546337	      0.03087146	      0.02193177	      0.03052048	      0.03519403	      0.01164459	      0.03373208	      0.03131238	      0.08036421	      0.08177311	      0.07844235	      0.13267040	      0.08558695	      0.07841247	      0.13571743	      0.11715255	      0.14258037	      0.12835247	      0.13392138	      0.13645585	      0.14361199	      0.13054447	      0.07431115	      0.07233010	      0.07057429	      0.06905495	      0.04490689	      0.04061869	      0.03633033	      0.02931772	      0.07868166	      0.07537269	      0.05421132	      0.04966838	      0.01812799	      0.02982308	      0.01425103	      0.02876181	      0.01944830	      0.02873997	      0.03496526	      0.01155111	      0.02842987	      0.02099925	      0.08771709	      0.09191311	      0.07721916	      0.14243078	      0.08595901	      0.07909563	      0.12633187	      0.12501898	      0.16024437	      0.14405023	      0.14899516	      0.15554901	      0.15577511	      0.13887953
      2.70000000	      0.05488340	      0.06193440	      0.07279605	      0.08067575	      0.04691696	      0.03916752	      0.04145577	      0.03466765	      0.07674005	      0.09131798	      0.07463893	      0.06755269	      0.01727570	      0.02455945	      0.01482301	      0.03137351	      0.02236490	      0.03316162	      0.03623669	      0.01216984	      0.03769313	      0.03794587	      0.09339782	      0.09905865	      0.08761175	      0.14426622	      0.07621319	      0.07237893	      0.12989737	      0.12665322	      0.15694296	      0.14198820	      0.14701988	      0.15212946	      0.15514548	      0.13975273	      0.07431115	      0.07233010	      0.07057429	      0.06905495	      0.04490689	      0.04061869	      0.03633033	      0.02931772	      0.07868166	      0.07537269	      0.05421132	      0.04966838	      0.01812799	      0.02982308	      0.01425103	      0.02876181	      0.01944830	      0.02873997	      0.03496526	      0.01155111	      0.02842987	      0.02099925	      0.08771709	      0.09191311	      0.07721916	      0.14243078	      0.08595901	      0.07909563	      0.12633187	      0.12501898	      0.16024437	      0.14405023	      0.14899516	      0.15554901	      0.15577511	      0.13887953
      2.71000000	      0.06144050	      0.06786272	      0.07212726	      0.07926998	      0.05454648	      0.03919270	      0.04771282	      0.04109067	      0.05594999	      0.07915469	      0.07716672	      0.05655753	      0.01643927	      0.02613275	      0.01594811	      0.03307097	      0.02357627	      0.03315995	      0.03604905	      0.01227002	      0.03854426	      0.04041816	      0.08795590	      0.08635390	      0.08624447	      0.14927630	      0.08208386	      0.07349029	      0.12356917	      0.13166569	      0.15811917	      0.14198652	      0.14803988	      0.15131678	      0.15893405	      0.14457882	      0.07431115	      0.07233010	      0.07057429	      0.06905495	      0.04490689	      0.04061869	      0.03633033	      0.02931772	      0.07868166	      0.07537269	      0.05421132	      0.04966838	      0.01812799	      0.02982308	      0.01425103	      0.02876181	      0.01944830	      0.02873997	      0.03496526	      0.01155111	      0.02842987	      0.02099925	      0.08771709	      0.09191311	      0.07721916	      0.14243078	      0.08595901	      0.07909563	      0.12633187	      0.12501898	      0.16024437	      0.14405023	      0.14899516	      0.15554901	      0.15577511	      0.13887953
      2.72000000	      0.06630695	      0.07032554	      0.07205787	      0.07700189	      0.04924078	      0.03916922	      0.04385564	      0.03712444	      0.06709032	      0.08075245	      0.06927233	      0.05549298	      0.01796829	      0.02524886	      0.01470899	      0.03049246	      0.02187498	      0.03147613	      0.03525083	      0.01133155	      0.03522673	      0.03310627	      0.08068416	      0.08501229	      0.07728967	      0.13873279	      0.08419552	      0.07908009	      0.13083838	      0.12114325	      0.14950552	      0.13437647	      0.13953562	      0.14412565	      0.14843751	      0.13345603	      0.07431115	      0.07233010	      0.07057429	      0.06905495	      0.04490689	      0.04061869	      0.03633033	      0.02931772	      0.07868166	      0.07537269	      0.05421132	      0.04966838	      0.01812799	      0.02982308	      0.01425103	      0.02876181	      0.01944830	      0.02873997	      0.03496526	      0.01155111	      0.02842987	      0.02099925	      0.08771709	      0.09191311	      0.07721916	      0.14243078	      0.08595901	      0.07909563	      0.12633187	      0.12501898	      0.16024437	      0.14405023	      0.14899516	      0.15554901	      0.15577511	      0.13887953
      2.73000000	      0.07719601	      0.07515402	      0.06983259	      0.06876079	      0.04865315	      0.03917413	      0.03937970	      0.03259852	      0.07554097	      0.07553342	      0.05566992	      0.04906600	      0.01869575	      0.02869560	      0.01348280	      0.02791935	      0.01880696	      0.02952144	      0.03516829	      0.01139487	      0.02929826	      0.02207164	      0.09136532	      0.09702375	      0.08354749	      0.14008471	      0.07984629	      0.07547564	      0.13149147	      0.12264487	      0.15494669	      0.13993947	      0.14482257	      0.15008619	      0.15224968	      0.13693776	      0.07431115	      0.07233010	      0.07057429	      0.06905495	      0.04490689	      0.04061869	      0.03633033	      0.02931772	      0.07868166	      0.07537269	      0.05421132	      0.04966838	      0.01812799	      0.02982308	      0.01425103	      0.02876181	      0.01944830	      0.02873997	      0.03496526	      0.01155111	      0.02842987	      0.02099925	      0.08771709	      0.09191311	      0.07721916	      0.14243078	      0.08595901	      0.07909563	      0.12633187	      0.12501898	      0.16024437	      0.14405023	      0.14899516	      0.15554901	      0.15577511	      0.13887953
      2.74000000	      0.07400022	      0.07349643	      0.06787386	      0.07173348	      0.04870058	      0.03916759	      0.04320420	      0.03645559	      0.06622465	      0.07846198	      0.06547147	      0.05327207	      0.01440547	      0.03105400	      0.01764508	      0.03314469	      0.02340988	      0.02840117	      0.03451803	      0.01188013	      0.03174514	      0.03023330	      0.09405313	      0.09904246	      0.09017436	      0.14725049	      0.07525895	      0.07065251	      0.12924484	      0.12946765	      0.15836469	      0.14339186	      0.14848580	      0.15323593	      0.15709774	      0.14201434	      0.07431115	      0.07233010	      0.07057429	      0.06905495	      0.04490689	      0.04061869	      0.03633033	      0.02931772	      0.07868166	      0.07537269	      0.05421132	      0.04966838	      0.01812799	      0.02982308	      0.01425103	      0.02876181	      0.01944830	      0.02873997	      0.03496526	      0.01155111	      0.02842987	      0.02099925	      0.08771709	      0.09191311	      0.07721916	      0.14243078	      0.08595901	      0.07909563	      0.12633187	      0.12501898	      0.16024437	      0.14405023	      0.14899516	      0.15554901	      0.15577511	      0.13887953
      2.75000000	      0.08612548	      0.08199260	      0.06557610	      0.06494246	      0.05436205	      0.03918154	      0.04623006	      0.03956902	      0.05187278	      0.06230171	      0.05673693	      0.03574546	      0.01543289	      0.02990297	      0.01465172	      0.02826008	      0.01892661	      0.03043166	      0.03714000	      0.01346698	      0.02880100	      0.02467363	      0.09089504	      0.09222566	      0.08913837	      0.14568834	      0.07845224	      0.07116371	      0.12971964	      0.12799119	      0.15503816	      0.13998072	      0.14558251	      0.14884349	      0.15524328	      0.14203431	      0.07431115	      0.07233010	      0.07057429	      0.06905495	      0.04490689	      0.04061869	      0.03633033	      0.02931772	      0.07868166	      0.07537269	      0.05421132	      0.04966838	      0.01812799	      0.02982308	      0.01425103	      0.02876181	      0.01944830	      0.02873997	      0.03496526	      0.01155111	      0.02842987	      0.02099925	      0.08771709	      0.09191311	      0.07721916	      0.14243078	      0.08595901	      0.07909563	      0.12633187	      0.12501898	      0.16024437	      0.14405023	      0.14899516	      0.15554901	      0.15577511	      0.13887953
      2.76000000	      0.05759432	      0.06184570	      0.07228497	      0.07989030	      0.04523045	      0.03917267	      0.03972765	      0.03293421	      0.08087040	      0.09492379	      0.07550055	      0.07168463	      0.01700355	      0.02840328	      0.01771972	      0.03488194	      0.02538972	      0.03026223	      0.03353774	      0.01056757	      0.03665855	      0.03819785	      0.09590385	      0.10163553	      0.08846536	      0.14793638	      0.07587987	      0.07167954	      0.12714860	      0.13023448	      0.16196120	      0.14684540	      0.15180407	      0.15712836	      0.15938018	      0.14310545	      0.07431115	      0.07233010	      0.07057429	      0.06905495	      0.04490689	      0.04061869	      0.03633033	      0.02931772	      0.07868166	      0.07537269	      0.05421132	      0.04966838	      0.01812799	      0.02982308	      0.01425103	      0.02876181	      0.01944830	      0.02873997	      0.03496526	      0.01155111	      0.02842987	      0.02099925	      0.08771709	      0.09191311	      0.07721916	      0.14243078	      0.08595901	      0.07909563	      0.12633187	      0.12501898	      0.16024437	      0.14405023	      0.14899516	      0.15554901	      0.15577511	      0.13887953
      2.77000000	      0.08470364	      0.08355947	      0.06940690	      0.06865385	      0.05608450	      0.03919811	      0.04838117	      0.04177280	      0.04776332	      0.06046744	      0.05986872	      0.03399165	      0.01797253	      0.02752322	      0.01388788	      0.02835824	      0.01957925	      0.03024734	      0.03559410	      0.01172160	      0.03100496	      0.02554392	      0.08646491	      0.08342366	      0.08455331	      0.14730490	      0.08389966	      0.07477352	      0.12483074	      0.12974031	      0.15611534	      0.14025241	      0.14651131	      0.14908372	      0.15718209	      0.14350081	      0.07431115	      0.07233010	      0.07057429	      0.06905495	      0.04490689	      0.04061869	      0.03633033	      0.02931772	      0.07868166	      0.07537269	      0.05421132	      0.04966838	      0.01812799	      0.02982308	      0.01425103	      0.02876181	      0.01944830	      0.02873997	      0.03496526	      0.01155111	      0.02842987	      0.02099925	      0.08771709	      0.09191311	      0.07721916	      0.14243078	      0.08595901	      0.07909563	      0.12633187	      0.12501898	      0.16024437	      0.14405023	      0.14899516	      0.15554901	      0.15577511	      0.13887953
      2.78000000	      0.06759941	      0.06843079	      0.07079453	      0.07358867	      0.04399691	      0.03918171	      0.03786395	      0.03120453	      0.07871788	      0.08438751	      0.06301872	      0.05798667	      0.01823850	      0.02565467	      0.01300336	      0.02746764	      0.01892718	      0.03161524	      0.03631236	      0.01203523	      0.03260166	      0.02816655	      0.09489884	      0.10074225	      0.08586035	      0.14823596	      0.07909137	      0.07379219	      0.12463088	      0.13063736	      0.16451003	      0.14873574	      0.15333359	      0.15971494	      0.16062185	      0.14359986	      0.07431115	      0.07233010	      0.07057429	      0.06905495	      0.04490689	      0.04061869	      0.03633033	      0.02931772	      0.07868166	      0.07537269	      0.05421132	      0.04966838	      0.01812799	      0.02982308	      0.01425103	      0.02876181	      0.01944830	      0.02873997	      0.03496526	      0.01155111	      0.02842987	      0.02099925	      0.08771709	      0.09191311	      0.07721916	      0.14243078	      0.08595901	      0.07909563	      0.12633187	      0.12501898	      0.16024437	      0.14405023	      0.14899516	      0.15554901	      0.15577511	      0.13887953
      2.79000000	      0.07064681	      0.07496334	      0.07280564	      0.07626853	      0.05241791	      0.03918370	      0.04653637	      0.03988410	      0.05836466	      0.07438398	      0.06958968	      0.04981896	      0.01871568	      0.02662695	      0.01605097	      0.03254741	      0.02387265	      0.02966395	      0.03315512	      0.00987775	      0.03497323	      0.03313838	      0.09133812	      0.09213543	      0.08967153	      0.15143892	      0.07839847	      0.07082933	      0.12411272	      0.13367401	      0.16045713	      0.14456937	      0.15027631	      0.15413943	      0.16075465	      0.14593971	      0.07431115	      0.07233010	      0.07057429	      0.06905495	      0.04490689	      0.04061869	      0.03633033	      0.02931772	      0.07868166	      0.07537269	      0.05421132	      0.04966838	      0.01812799	      0.02982308	      0.01425103	      0.02876181	      0.01944830	      0.02873997	      0.03496526	      0.01155111	      0.02842987	      0.02099925	      0.08771709	      0.09191311	      0.07721916	      0.14243078	      0.08595901	      0.07909563	      0.12633187	      0.12501898	      0.16024437	      0.14405023	      0.14899516	      0.15554901	      0.15577511	      0.13887953
      2.80000000	      0.08109379	      0.08028312	      0.06938217	      0.06941801	      0.05301736	      0.03917584	      0.04533024	      0.03864231	      0.05898027	      0.06712139	      0.05927026	      0.04158788	      0.01732106	      0.02963265	      0.01577464	      0.03089975	      0.02183297	      0.02814403	      0.03413687	      0.01115236	      0.03029419	      0.02510573	      0.09204323	      0.09481500	      0.08990281	      0.14873017	      0.07717367	      0.07072558	      0.12760548	      0.13095112	      0.15832841	      0.14320613	      0.14861151	      0.15249712	      0.15803021	      0.14367703	      0.07431115	      0.07233010	      0.07057429	      0.06905495	      0.04490689	      0.04061869	      0.03633033	      0.02931772	      0.07868166	      0.07537269	      0.05421132	      0.04966838	      0.01812799	      0.02982308	      0.01425103	      0.02876181	      0.01944830	      0.02873997	      0.03496526	      0.01155111	      0.02842987	      0.02099925	      0.08771709	      0.09191311	      0.07721916	      0.14243078	      0.08595901	      0.07909563	      0.12633187	      0.12501898	      0.16024437	      0.14405023	      0.14899516	      0.15554901	      0.15577511	      0.13887953
      2.81000000	      0.06384163	      0.06519612	      0.06867282	      0.07405196	      0.04262019	      0.03918261	      0.03770283	      0.03106446	      0.07892065	      0.08778235	      0.06629387	      0.06323081	      0.01529232	      0.02808537	      0.01554649	      0.03053731	      0.02117341	      0.03094879	      0.03613029	      0.01264473	      0.03329656	      0.03157576	      0.09618906	      0.10206039	      0.08702376	      0.14635260	      0.07827147	      0.07286230	      0.12771346	      0.12871319	      0.16278511	      0.14769102	      0.15224021	      0.15800830	      0.15878693	      0.14290523	      0.07431115	      0.07233010	      0.07057429	      0.06905495	      0.04490689	      0.04061869	      0.03633033	      0.02931772	      0.07868166	      0.07537269	      0.05421132	      0.04966838	      0.01812799	      0.02982308	      0.01425103	      0.02876181	      0.01944830	      0.02873997	      0.03496526	      0.01155111	      0.02842987	      0.02099925	      0.08771709	      0.09191311	      0.07721916	      0.14243078	      0.08595901	      0.07909563	      0.12633187	      0.12501898	      0.16024437	      0.14405023	      0.14899516	      0.15554901	      0.15577511	      0.13887953
      2.82000000	      0.06648374	      0.06969809	      0.06997481	      0.07622777	      0.05128980	      0.03917908	      0.04586210	      0.03919021	      0.05902628	      0.07794184	      0.07144312	      0.05424853	      0.01550849	      0.02606870	      0.01474478	      0.03045827	      0.02092059	      0.03292614	      0.03696405	      0.01313354	      0.03621678	      0.03631532	      0.08839312	      0.09028138	      0.08644958	      0.14705055	      0.08027355	      0.07332686	      0.12656112	      0.12943248	      0.15653624	      0.14118633	      0.14671252	      0.15046287	      0.15647741	      0.14214756	      0.07431115	      0.07233010	      0.07057429	      0.06905495	      0.04490689	      0.04061869	      0.03633033	      0.02931772	      0.07868166	      0.07537269	      0.05421132	      0.04966838	      0.01812799	      0.02982308	      0.01425103	      0.02876181	      0.01944830	      0.02873997	      0.03496526	      0.01155111	      0.02842987	      0.02099925	      0.08771709	      0.09191311	      0.07721916	      0.14243078	      0.08595901	      0.07909563	      0.12633187	      0.12501898	      0.16024437	      0.14405023	      0.14899516	      0.15554901	      0.15577511	      0.13887953
      2.83000000	      0.04809875	      0.05850617	      0.07579250	      0.08351929	      0.04613347	      0.03917375	      0.03946769	      0.03268294	      0.08449140	      0.11434157	      0.09458564	      0.07442069	      0.02029365	      0.02387065	      0.01566270	      0.03336411	      0.02494323	      0.03242866	      0.03397143	      0.00990348	      0.03887547	      0.03980538	      0.08695673	      0.09258010	      0.07918369	      0.14167304	      0.08232579	      0.07800028	      0.12842444	      0.12412918	      0.15614059	      0.14079250	      0.14571521	      0.15126144	      0.15336390	      0.13685329	      0.07431115	      0.07233010	      0.07057429	      0.06905495	      0.04490689	      0.04061869	      0.03633033	      0.02931772	      0.07868166	      0.07537269	      0.05421132	      0.04966838	      0.01812799	      0.02982308	      0.01425103	      0.02876181	      0.01944830	      0.02873997	      0.03496526	      0.01155111	      0.02842987	      0.02099925	      0.08771709	      0.09191311	      0.07721916	      0.14243078	      0.08595901	      0.07909563	      0.12633187	      0.12501898	      0.16024437	      0.14405023	      0.14899516	      0.15554901	      0.15577511	      0.13887953
      2.84000000	      0.06990227	      0.07320288	      0.07127504	      0.07612193	      0.05208259	      0.03918507	      0.04672504	      0.04007801	      0.05692301	      0.07630172	      0.07197667	      0.05187609	      0.01685580	      0.02818346	      0.01718955	      0.03375181	      0.02448213	      0.02979292	      0.03373775	      0.01072540	      0.03529659	      0.03519765	      0.08305253	      0.08335937	      0.08128875	      0.14218978	      0.08461255	      0.07687293	      0.12889974	      0.12466079	      0.15139147	      0.13615613	      0.14190686	      0.14494208	      0.15174704	      0.13830637	      0.07431115	      0.07233010	      0.07057429	      0.06905495	      0.04490689	      0.04061869	      0.03633033	      0.02931772	      0.07868166	      0.07537269	      0.05421132	      0.04966838	      0.01812799	      0.02982308	      0.01425103	      0.02876181	      0.01944830	      0.02873997	      0.03496526	      0.01155111	      0.02842987	      0.02099925	      0.08771709	      0.09191311	      0.07721916	      0.14243078	      0.08595901	      0.07909563	      0.12633187	      0.12501898	      0.16024437	      0.14405023	      0.14899516	      0.15554901	      0.15577511	      0.13887953
      2.85000000	      0.07161875	      0.07318304	      0.07066129	      0.07390999	      0.04899906	      0.03916745	      0.04312238	      0.03637173	      0.06781436	      0.07779783	      0.06462215	      0.05200192	      0.01754870	      0.02701895	      0.01494609	      0.03013840	      0.02139088	      0.03025218	      0.03503778	      0.01138631	      0.03294940	      0.02934024	      0.09292148	      0.09793498	      0.08893375	      0.14132761	      0.07586223	      0.07131362	      0.13265165	      0.12420977	      0.15306556	      0.13861607	      0.14369043	      0.14796429	      0.15228032	      0.13772253	      0.07431115	      0.07233010	      0.07057429	      0.06905495	      0.04490689	      0.04061869	      0.03633033	      0.02931772	      0.07868166	      0.07537269	      0.05421132	      0.04966838	      0.01812799	      0.02982308	      0.01425103	      0.02876181	      0.01944830	      0.02873997	      0.03496526	      0.01155111	      0.02842987	      0.02099925	      0.08771709	      0.09191311	      0.07721916	      0.14243078	      0.08595901	      0.07909563	      0.12633187	      0.12501898	      0.16024437	      0.14405023	      0.14899516	      0.15554901	      0.15577511	      0.13887953
      2.86000000	      0.04773101	      0.05802235	      0.07574259	      0.08413950	      0.04855983	      0.03916847	      0.04100408	      0.03420464	      0.08185099	      0.10360840	      0.08611368	      0.07438964	      0.01978233	      0.02420396	      0.01583497	      0.03377063	      0.02516263	      0.03326172	      0.03472049	      0.01054021	      0.03969389	      0.04157526	      0.09591865	      0.10168500	      0.08970633	      0.14900610	      0.07464300	      0.07081168	      0.12712516	      0.13123857	      0.16174554	      0.14665912	      0.15170991	      0.15694487	      0.15975487	      0.14348715	      0.07431115	      0.07233010	      0.07057429	      0.06905495	      0.04490689	      0.04061869	      0.03633033	      0.02931772	      0.07868166	      0.07537269	      0.05421132	      0.04966838	      0.01812799	      0.02982308	      0.01425103	      0.02876181	      0.01944830	      0.02873997	      0.03496526	      0.01155111	      0.02842987	      0.02099925	      0.08771709	      0.09191311	      0.07721916	      0.14243078	      0.08595901	      0.07909563	      0.12633187	      0.12501898	      0.16024437	      0.14405023	      0.14899516	      0.15554901	      0.15577511	      0.13887953
      2.87000000	      0.06549528	      0.06834166	      0.07148151	      0.07592944	      0.04462973	      0.03917289	      0.03967176	      0.03287996	      0.07879664	      0.08737432	      0.06787785	      0.06289313	      0.01721017	      0.02905961	      0.01723201	      0.03351690	      0.02437821	      0.02827398	      0.03299787	      0.01031601	      0.03339894	      0.03164798	      0.09490836	      0.10061812	      0.08740023	      0.14490932	      0.07677952	      0.07255336	      0.12927463	      0.12727346	      0.15915524	      0.14415121	      0.14908846	      0.15431562	      0.15656646	      0.14088398	      0.07431115	      0.07233010	      0.07057429	      0.06905495	      0.04490689	      0.04061869	      0.03633033	      0.02931772	      0.07868166	      0.07537269	      0.05421132	      0.04966838	      0.01812799	      0.02982308	      0.01425103	      0.02876181	      0.01944830	      0.02873997	      0.03496526	      0.01155111	      0.02842987	      0.02099925	      0.08771709	      0.09191311	      0.07721916	      0.14243078	      0.08595901	      0.07909563	      0.12633187	      0.12501898	      0.16024437	      0.14405023	      0.14899516	      0.15554901	      0.15577511	      0.13887953
      2.88000000	      0.08560668	      0.08181418	      0.06753593	      0.06663645	      0.05464838	      0.03918467	      0.04666975	      0.04002121	      0.05060638	      0.06325018	      0.05878815	      0.03645222	      0.01707100	      0.02752855	      0.01265007	      0.02600099	      0.01695807	      0.03195854	      0.03776387	      0.01346793	      0.03012312	      0.02631200	      0.09057544	      0.09110805	      0.08891764	      0.14869300	      0.07901563	      0.07132575	      0.12671897	      0.13096854	      0.15770443	      0.14243924	      0.14818029	      0.15132648	      0.15807144	      0.14429614	      0.07431115	      0.07233010	      0.07057429	      0.06905495	      0.04490689	      0.04061869	      0.03633033	      0.02931772	      0.07868166	      0.07537269	      0.05421132	      0.04966838	      0.01812799	      0.02982308	      0.01425103	      0.02876181	      0.01944830	      0.02873997	      0.03496526	      0.01155111	      0.02842987	      0.02099925	      0.08771709	      0.09191311	      0.07721916	      0.14243078	      0.08595901	      0.07909563	      0.12633187	      0.12501898	      0.16024437	      0.14405023	      0.14899516	      0.15554901	      0.15577511	      0.13887953
      2.89000000	      0.05775931	      0.06397878	      0.07455909	      0.08038267	      0.04573686	      0.03917207	      0.03987788	      0.03308065	      0.08034231	      0.09062628	      0.07140507	      0.06560612	      0.01981593	      0.02193972	      0.01274884	      0.02890962	      0.02088605	      0.03322474	      0.03589864	      0.01120702	      0.03690067	      0.03465254	      0.09430589	      0.10000380	      0.08696978	      0.13916620	      0.07704055	      0.07290636	      0.13333656	      0.12359438	      0.15356410	      0.13947601	      0.14443722	      0.14879835	      0.15205809	      0.13660444	      0.07431115	      0.07233010	      0.07057429	      0.06905495	      0.04490689	      0.04061869	      0.03633033	      0.02931772	      0.07868166	      0.07537269	      0.05421132	      0.04966838	      0.01812799	      0.02982308	      0.01425103	      0.02876181	      0.01944830	      0.02873997	      0.03496526	      0.01155111	      0.02842987	      0.02099925	      0.08771709	      0.09191311	      0.07721916	      0.14243078	      0.08595901	      0.07909563	      0.12633187	      0.12501898	      0.16024437	      0.14405023	      0.14899516	      0.15554901	      0.15577511	      0.13887953
      2.90000000	      0.06286397	      0.07016764	      0.07424384	      0.07946532	      0.05239642	      0.03918107	      0.04616132	      0.03949828	      0.06146113	      0.07932714	      0.07358838	      0.05483592	      0.01950191	      0.02377158	      0.01485418	      0.03167738	      0.02334586	      0.03200850	      0.03444055	      0.01035419	      0.03729862	      0.03639391	      0.08441506	      0.08574739	      0.08252771	      0.14602709	      0.08336274	      0.07613774	      0.12503312	      0.12849330	      0.15545759	      0.13945139	      0.14505294	      0.14923888	      0.15552175	      0.14051677	      0.07431115	      0.07233010	      0.07057429	      0.06905495	      0.04490689	      0.04061869	      0.03633033	      0.02931772	      0.07868166	      0.07537269	      0.05421132	      0.04966838	      0.01812799	      0.02982308	      0.01425103	      0.02876181	      0.01944830	      0.02873997	      0.03496526	      0.01155111	      0.02842987	      0.02099925	      0.08771709	      0.09191311	      0.07721916	      0.14243078	      0.08595901	      0.07909563	      0.12633187	      0.12501898	      0.16024437	      0.14405023	      0.14899516	      0.15554901	      0.15577511	      0.13887953
      2.91000000	      0.06767688	      0.07080137	      0.07122361	      0.07602403	      0.04857845	      0.03916796	      0.04338579	      0.03664181	      0.06827238	      0.08117184	      0.06859610	      0.05613475	      0.01717764	      0.02725963	      0.01603351	      0.03193278	      0.02299511	      0.03012364	      0.03443809	      0.01106819	      0.03434162	      0.03249434	      0.08638287	      0.09110263	      0.08255328	      0.14507358	      0.08086194	      0.07612176	      0.12629136	      0.12753936	      0.15624966	      0.14065634	      0.14577537	      0.15101122	      0.15497249	      0.13884216	      0.07431115	      0.07233010	      0.07057429	      0.06905495	      0.04490689	      0.04061869	      0.03633033	      0.02931772	      0.07868166	      0.07537269	      0.05421132	      0.04966838	      0.01812799	      0.02982308	      0.01425103	      0.02876181	      0.01944830	      0.02873997	      0.03496526	      0.01155111	      0.02842987	      0.02099925	      0.08771709	      0.09191311	      0.07721916	      0.14243078	      0.08595901	      0.07909563	      0.12633187	      0.12501898	      0.16024437	      0.14405023	      0.14899516	      0.15554901	      0.15577511	      0.13887953
      2.92000000	      0.06813441	      0.07332422	      0.07219644	      0.07700780	      0.05345656	      0.03919403	      0.04787895	      0.04126049	      0.05365579	      0.07400913	      0.07238511	      0.04969808	      0.01776701	      0.02566839	      0.01564762	      0.03205832	      0.02323912	      0.03143148	      0.03478595	      0.01108208	      0.03631869	      0.03562684	      0.08264342	      0.08062528	      0.08083549	      0.14438770	      0.08585233	      0.07712265	      0.12601368	      0.12685887	      0.15328847	      0.13742356	      0.14352644	      0.14640111	      0.15414459	      0.14028794	      0.07431115	      0.07233010	      0.07057429	      0.06905495	      0.04490689	      0.04061869	      0.03633033	      0.02931772	      0.07868166	      0.07537269	      0.05421132	      0.04966838	      0.01812799	      0.02982308	      0.01425103	      0.02876181	      0.01944830	      0.02873997	      0.03496526	      0.01155111	      0.02842987	      0.02099925	      0.08771709	      0.09191311	      0.07721916	      0.14243078	      0.08595901	      0.07909563	      0.12633187	      0.12501898	      0.16024437	      0.14405023	      0.14899516	      0.15554901	      0.15577511	      0.13887953
      2.93000000	      0.06980059	      0.07383221	      0.07151798	      0.07598761	      0.05257475	      0.03918849	      0.04717722	      0.04054214	      0.05494065	      0.07369211	      0.07046715	      0.04883534	      0.01742933	      0.02596664	      0.01542400	      0.03143230	      0.02259429	      0.03124822	      0.03504953	      0.01135167	      0.03548714	      0.03413761	      0.09192706	      0.09151223	      0.09034188	      0.14949300	      0.07877840	      0.07063906	      0.12723836	      0.13168778	      0.15824715	      0.14306165	      0.14895174	      0.15168329	      0.15887017	      0.14546783	      0.07431115	      0.07233010	      0.07057429	      0.06905495	      0.04490689	      0.04061869	      0.03633033	      0.02931772	      0.07868166	      0.07537269	      0.05421132	      0.04966838	      0.01812799	      0.02982308	      0.01425103	      0.02876181	      0.01944830	      0.02873997	      0.03496526	      0.01155111	      0.02842987	      0.02099925	      0.08771709	      0.09191311	      0.07721916	      0.14243078	      0.08595901	      0.07909563	      0.12633187	      0.12501898	      0.16024437	      0.14405023	      0.14899516	      0.15554901	      0.15577511	      0.13887953
      2.94000000	      0.07179489	      0.07208877	      0.06897021	      0.07255333	      0.04681129	      0.03916752	      0.04145991	      0.03467193	      0.07233602	      0.08147484	      0.06480364	      0.05621398	      0.01541913	      0.03061324	      0.01747755	      0.03308768	      0.02361982	      0.02799945	      0.03402730	      0.01140277	      0.03162179	      0.02934621	      0.08468854	      0.09024914	      0.07881212	      0.13631916	      0.08203988	      0.07820521	      0.13313096	      0.11888817	      0.14923671	      0.13427060	      0.13929234	      0.14438233	      0.14746987	      0.13232756	      0.07431115	      0.07233010	      0.07057429	      0.06905495	      0.04490689	      0.04061869	      0.03633033	      0.02931772	      0.07868166	      0.07537269	      0.05421132	      0.04966838	      0.01812799	      0.02982308	      0.01425103	      0.02876181	      0.01944830	      0.02873997	      0.03496526	      0.01155111	      0.02842987	      0.02099925	      0.08771709	      0.09191311	      0.07721916	      0.14243078	      0.08595901	      0.07909563	      0.12633187	      0.12501898	      0.16024437	      0.14405023	      0.14899516	      0.15554901	      0.15577511	      0.13887953
      2.95000000	      0.04493071	      0.05738708	      0.07630752	      0.08478772	      0.04909597	      0.03916834	      0.04105561	      0.03425713	      0.08222070	      0.13763329	      0.12022768	      0.07461049	      0.02012551	      0.02302501	      0.01495710	      0.03294395	      0.02452151	      0.03428213	      0.03560266	      0.01104731	      0.04024917	      0.04193065	      0.09320382	      0.09890477	      0.08698862	      0.14103248	      0.07671849	      0.07289099	      0.13190657	      0.12362780	      0.15433815	      0.13957624	      0.14459618	      0.14952119	      0.15261821	      0.13751863	      0.07431115	      0.07233010	      0.07057429	      0.06905495	      0.04490689	      0.04061869	      0.03633033	      0.02931772	      0.07868166	      0.07537269	      0.05421132	      0.04966838	      0.01812799	      0.02982308	      0.01425103	      0.02876181	      0.01944830	      0.02873997	      0.03496526	      0.01155111	      0.02842987	      0.02099925	      0.08771709	      0.09191311	      0.07721916	      0.14243078	      0.08595901	      0.07909563	      0.12633187	      0.12501898	      0.16024437	      0.14405023	      0.14899516	      0.15554901	      0.15577511	      0.13887953
      2.96000000	      0.07309169	      0.07219151	      0.06849360	      0.07145110	      0.04757376	      0.03916741	      0.04152285	      0.03473700	      0.07009474	      0.07882472	      0.06227677	      0.05277189	      0.01645257	      0.02715143	      0.01376468	      0.02780757	      0.01881865	      0.03161840	      0.03705562	      0.01305446	      0.03184895	      0.02848451	      0.08757501	      0.09313400	      0.08177621	      0.13518694	      0.08043484	      0.07659281	      0.13466699	      0.11975631	      0.14816721	      0.13408157	      0.13911653	      0.14339232	      0.14732185	      0.13203947	      0.07431115	      0.07233010	      0.07057429	      0.06905495	      0.04490689	      0.04061869	      0.03633033	      0.02931772	      0.07868166	      0.07537269	      0.05421132	      0.04966838	      0.01812799	      0.02982308	      0.01425103	      0.02876181	      0.01944830	      0.02873997	      0.03496526	      0.01155111	      0.02842987	      0.02099925	      0.08771709	      0.09191311	      0.07721916	      0.14243078	      0.08595901	      0.07909563	      0.12633187	      0.12501898	      0.16024437	      0.14405023	      0.14899516	      0.15554901	      0.15577511	      0.13887953
      2.97000000	      0.07789861	      0.07992022	      0.07177989	      0.07284572	      0.05445893	      0.03919027	      0.04740614	      0.04077678	      0.05370369	      0.06694658	      0.06426085	      0.04234542	      0.01872793	      0.02735663	      0.01530720	      0.03113394	      0.02246935	      0.02908696	      0.03340913	      0.01012515	      0.03300398	      0.02912952	      0.08782103	      0.08685063	      0.08614371	      0.14775634	      0.08190627	      0.07357002	      0.12547455	      0.13014872	      0.15666788	      0.14106932	      0.14702819	      0.14997726	      0.15735420	      0.14353410	      0.07431115	      0.07233010	      0.07057429	      0.06905495	      0.04490689	      0.04061869	      0.03633033	      0.02931772	      0.07868166	      0.07537269	      0.05421132	      0.04966838	      0.01812799	      0.02982308	      0.01425103	      0.02876181	      0.01944830	      0.02873997	      0.03496526	      0.01155111	      0.02842987	      0.02099925	      0.08771709	      0.09191311	      0.07721916	      0.14243078	      0.08595901	      0.07909563	      0.12633187	      0.12501898	      0.16024437	      0.14405023	      0.14899516	      0.15554901	      0.15577511	      0.13887953
      2.98000000	      0.06469630	      0.06661949	      0.07211371	      0.07926672	      0.05121369	      0.03917074	      0.04428306	      0.03756425	      0.06822547	      0.08814049	      0.07768256	      0.06525027	      0.01680826	      0.02965894	      0.01857154	      0.03621741	      0.02635834	      0.03000216	      0.03299334	      0.01028952	      0.03714243	      0.04014986	      0.09354449	      0.09762430	      0.09067533	      0.15146361	      0.07617427	      0.07068973	      0.12527372	      0.13363809	      0.16167903	      0.14611392	      0.15134040	      0.15623226	      0.16085472	      0.14501641	      0.07431115	      0.07233010	      0.07057429	      0.06905495	      0.04490689	      0.04061869	      0.03633033	      0.02931772	      0.07868166	      0.07537269	      0.05421132	      0.04966838	      0.01812799	      0.02982308	      0.01425103	      0.02876181	      0.01944830	      0.02873997	      0.03496526	      0.01155111	      0.02842987	      0.02099925	      0.08771709	      0.09191311	      0.07721916	      0.14243078	      0.08595901	      0.07909563	      0.12633187	      0.12501898	      0.16024437	      0.14405023	      0.14899516	      0.15554901	      0.15577511	      0.13887953
      2.99000000	      0.06134601	      0.06507040	      0.07242595	      0.07699927	      0.04311896	      0.03918307	      0.03762276	      0.03099557	      0.08138840	      0.08871160	      0.06716729	      0.06333905	      0.01868040	      0.02445075	      0.01352689	      0.02888853	      0.02052897	      0.03182947	      0.03564412	      0.01139147	      0.03463724	      0.03134607	      0.09579463	      0.10165702	      0.08654589	      0.14827759	      0.07871399	      0.07324963	      0.12514011	      0.13065648	      0.16483172	      0.14923447	      0.15376622	      0.16005339	      0.16074986	      0.14399022	      0.07431115	      0.07233010	      0.07057429	      0.06905495	      0.04490689	      0.04061869	      0.03633033	      0.02931772	      0.07868166	      0.07537269	      0.05421132	      0.04966838	      0.01812799	      0.02982308	      0.01425103	      0.02876181	      0.01944830	      0.02873997	      0.03496526	      0.01155111	      0.02842987	      0.02099925	      0.08771709	      0.09191311	      0.07721916	      0.14243078	      0.08595901	      0.07909563	      0.12633187	      0.12501898	      0.16024437	      0.14405023	      0.14899516	      0.15554901	      0.15577511	      0.13887953
      3.00000000	      0.06100184	      0.06573151	      0.07239485	      0.07973561	      0.05052796	      0.03917077	      0.04428992	      0.03757132	      0.06807260	      0.08684962	      0.07640833	      0.06346995	      0.01706100	      0.02753846	      0.01722521	      0.03443023	      0.02502192	      0.03121461	      0.03421447	      0.01094071	      0.03743436	      0.03913277	      0.08432959	      0.08823746	      0.08131388	      0.14201485	      0.08234940	      0.07685878	      0.12909016	      0.12448577	      0.15254857	      0.13737336	      0.14258980	      0.14703313	      0.15168226	      0.13684067	      0.07431115	      0.07233010	      0.07057429	      0.06905495	      0.04490689	      0.04061869	      0.03633033	      0.02931772	      0.07868166	      0.07537269	      0.05421132	      0.04966838	      0.01812799	      0.02982308	      0.01425103	      0.02876181	      0.01944830	      0.02873997	      0.03496526	      0.01155111	      0.02842987	      0.02099925	      0.08771709	      0.09191311	      0.07721916	      0.14243078	      0.08595901	      0.07909563	      0.12633187	      0.12501898	      0.16024437	      0.14405023	      0.14899516	      0.15554901	      0.15577511	      0.13887953
      3.01000000	      0.06495453	      0.06575427	      0.07244410	      0.07935588	      0.04912623	      0.03916677	      0.04232945	      0.03556154	      0.07481063	      0.09279535	      0.07788290	      0.06991463	      0.01693209	      0.03074920	      0.01927273	      0.03716858	      0.02712808	      0.02883700	      0.03666602	      0.00956587	      0.03654921	      0.03998875	      0.09085371	      0.09622430	      0.08598064	      0.14816335	      0.07778247	      0.07369826	      0.12482340	      0.13056101	      0.16005534	      0.14437832	      0.14943933	      0.15508715	      0.15841468	      0.14164322	      0.07431115	      0.07233010	      0.07057429	      0.06905495	      0.04490689	      0.04061869	      0.03633033	      0.02931772	      0.07868166	      0.07537269	      0.05421132	      0.04966838	      0.01812799	      0.02982308	      0.01425103	      0.02876181	      0.01944830	      0.02873997	      0.03496526	      0.01155111	      0.02842987	      0.02099925	      0.08771709	      0.09191311	      0.07721916	      0.14243078	      0.08595901	      0.07909563	      0.12633187	      0.12501898	      0.16024437	      0.14405023	      0.14899516	      0.15554901	      0.15577511	      0.13887953
      3.02000000	      0.06614952	      0.06935954	      0.07042658	      0.07644785	      0.04946793	      0.03917081	      0.04430121	      0.03758294	      0.06494876	      0.08119268	      0.07077878	      0.05673123	      0.01603695	      0.02710698	      0.01591020	      0.03181318	      0.02252283	      0.03132441	      0.03551207	      0.01201277	      0.03537904	      0.03486567	      0.09267214	      0.09671122	      0.08979899	      0.14135395	      0.07626870	      0.07076805	      0.13325622	      0.12548302	      0.15216801	      0.13801788	      0.14322630	      0.14677265	      0.15227234	      0.13808714	      0.07431115	      0.07233010	      0.07057429	      0.06905495	      0.04490689	      0.04061869	      0.03633033	      0.02931772	      0.07868166	      0.07537269	      0.05421132	      0.04966838	      0.01812799	      0.02982308	      0.01425103	      0.02876181	      0.01944830	      0.02873997	      0.03496526	      0.01155111	      0.02842987	      0.02099925	      0.08771709	      0.09191311	      0.07721916	      0.14243078	      0.08595901	      0.07909563	      0.12633187	      0.12501898	      0.16024437	      0.14405023	      0.14899516	      0.15554901	      0.15577511	      0.13887953
      3.03000000	      0.05941896	      0.06634654	      0.07289017	      0.07981848	      0.05060275	      0.03917346	      0.04488764	      0.03818716	      0.06530412	      0.08352834	      0.07456142	      0.05928823	      0.01758631	      0.02385753	      0.01431544	      0.03082555	      0.02193231	      0.03351973	      0.03651095	      0.01227979	      0.03781621	      0.03783926	      0.08075018	      0.08396490	      0.07818697	      0.13901640	      0.08459223	      0.07855757	      0.13083767	      0.12145155	      0.14912098	      0.13398615	      0.13929592	      0.14339343	      0.14854966	      0.13425258	      0.07431115	      0.07233010	      0.07057429	      0.06905495	      0.04490689	      0.04061869	      0.03633033	      0.02931772	      0.07868166	      0.07537269	      0.05421132	      0.04966838	      0.01812799	      0.02982308	      0.01425103	      0.02876181	      0.01944830	      0.02873997	      0.03496526	      0.01155111	      0.02842987	      0.02099925	      0.08771709	      0.09191311	      0.07721916	      0.14243078	      0.08595901	      0.07909563	      0.12633187	      0.12501898	      0.16024437	      0.14405023	      0.14899516	      0.15554901	      0.15577511	      0.13887953
      3.04000000	      0.07056168	      0.07355177	      0.07030078	      0.07571543	      0.05421611	      0.03919830	      0.04840424	      0.04179630	      0.05167092	      0.07384965	      0.07329493	      0.05058415	      0.01574995	      0.02833942	      0.01709999	      0.03363360	      0.02401973	      0.03076975	      0.03469697	      0.01156637	      0.03601889	      0.03689295	      0.08480562	      0.08169329	      0.08286437	      0.14315325	      0.08506859	      0.07592479	      0.12866971	      0.12561534	      0.15199026	      0.13681228	      0.14307202	      0.14494441	      0.15307311	      0.14057740	      0.07431115	      0.07233010	      0.07057429	      0.06905495	      0.04490689	      0.04061869	      0.03633033	      0.02931772	      0.07868166	      0.07537269	      0.05421132	      0.04966838	      0.01812799	      0.02982308	      0.01425103	      0.02876181	      0.01944830	      0.02873997	      0.03496526	      0.01155111	      0.02842987	      0.02099925	      0.08771709	      0.09191311	      0.07721916	      0.14243078	      0.08595901	      0.07909563	      0.12633187	      0.12501898	      0.16024437	      0.14405023	      0.14899516	      0.15554901	      0.15577511	      0.13887953
      3.05000000	      0.07180369	      0.07136778	      0.06824176	      0.07239754	      0.04669467	      0.03916764	      0.04139087	      0.03460071	      0.07225975	      0.08320415	      0.06640293	      0.05826190	      0.01434697	      0.03181279	      0.01830635	      0.03414269	      0.02425045	      0.02764015	      0.03386606	      0.01152914	      0.03170596	      0.03074350	      0.09522880	      0.10094185	      0.08941073	      0.14497991	      0.07480862	      0.07098001	      0.13043919	      0.12731396	      0.15768017	      0.14276926	      0.14779897	      0.15288713	      0.15591005	      0.14058752	      0.07431115	      0.07233010	      0.07057429	      0.06905495	      0.04490689	      0.04061869	      0.03633033	      0.02931772	      0.07868166	      0.07537269	      0.05421132	      0.04966838	      0.01812799	      0.02982308	      0.01425103	      0.02876181	      0.01944830	      0.02873997	      0.03496526	      0.01155111	      0.02842987	      0.02099925	      0.08771709	      0.09191311	      0.07721916	      0.14243078	      0.08595901	      0.07909563	      0.12633187	      0.12501898	      0.16024437	      0.14405023	      0.14899516	      0.15554901	      0.15577511	      0.13887953
      3.06000000	      0.07127577	      0.07246711	      0.07054565	      0.07312423	      0.04679818	      0.03916923	      0.04071650	      0.03391342	      0.07537905	      0.08114723	      0.06317268	      0.05640063	      0.01717841	      0.02957280	      0.01666437	      0.03238465	      0.02330220	      0.02782719	      0.03338529	      0.01067601	      0.03163319	      0.02806718	      0.09311222	      0.09882239	      0.08655010	      0.14138939	      0.07711694	      0.07324625	      0.13149620	      0.12394508	      0.15494369	      0.14006785	      0.14507750	      0.15010906	      0.15301271	      0.13781835	      0.07431115	      0.07233010	      0.07057429	      0.06905495	      0.04490689	      0.04061869	      0.03633033	      0.02931772	      0.07868166	      0.07537269	      0.05421132	      0.04966838	      0.01812799	      0.02982308	      0.01425103	      0.02876181	      0.01944830	      0.02873997	      0.03496526	      0.01155111	      0.02842987	      0.02099925	      0.08771709	      0.09191311	      0.07721916	      0.14243078	      0.08595901	      0.07909563	      0.12633187	      0.12501898	      0.16024437	      0.14405023	      0.14899516	      0.15554901	      0.15577511	      0.13887953
      3.07000000	      0.06780894	      0.07228734	      0.07253701	      0.07768702	      0.05294759	      0.03918887	      0.04722625	      0.04059242	      0.05662053	      0.07755269	      0.07444438	      0.05359661	      0.01784788	      0.02763323	      0.01734395	      0.03444416	      0.02527757	      0.03001607	      0.03316674	      0.01012278	      0.03637323	      0.03704410	      0.08247771	      0.08180496	      0.08074393	      0.13624515	      0.08535368	      0.07717183	      0.13350674	      0.11894767	      0.14575146	      0.13083127	      0.13670096	      0.13910998	      0.14661340	      0.13446113	      0.07431115	      0.07233010	      0.07057429	      0.06905495	      0.04490689	      0.04061869	      0.03633033	      0.02931772	      0.07868166	      0.07537269	      0.05421132	      0.04966838	      0.01812799	      0.02982308	      0.01425103	      0.02876181	      0.01944830	      0.02873997	      0.03496526	      0.01155111	      0.02842987	      0.02099925	      0.08771709	      0.09191311	      0.07721916	      0.14243078	      0.08595901	      0.07909563	      0.12633187	      0.12501898	      0.16024437	      0.14405023	      0.14899516	      0.15554901	      0.15577511	      0.13887953
      3.08000000	      0.06779769	      0.06792091	      0.07197049	      0.07885864	      0.05286395	      0.03917439	      0.04506784	      0.03837293	      0.06556980	      0.08728974	      0.07877514	      0.06482227	      0.01636206	      0.03070554	      0.01916807	      0.03710707	      0.02696767	      0.02963764	      0.03674162	      0.01002639	      0.03721757	      0.04117914	      0.08710934	      0.09013479	      0.08470984	      0.14585596	      0.08086233	      0.07465999	      0.12675696	      0.12828751	      0.15584138	      0.14045275	      0.14580458	      0.15006519	      0.15536496	      0.14050585	      0.07431115	      0.07233010	      0.07057429	      0.06905495	      0.04490689	      0.04061869	      0.03633033	      0.02931772	      0.07868166	      0.07537269	      0.05421132	      0.04966838	      0.01812799	      0.02982308	      0.01425103	      0.02876181	      0.01944830	      0.02873997	      0.03496526	      0.01155111	      0.02842987	      0.02099925	      0.08771709	      0.09191311	      0.07721916	      0.14243078	      0.08595901	      0.07909563	      0.12633187	      0.12501898	      0.16024437	      0.14405023	      0.14899516	      0.15554901	      0.15577511	      0.13887953
      3.09000000	      0.07434765	      0.07606894	      0.07071072	      0.07343756	      0.05147917	      0.03917715	      0.04555265	      0.03887145	      0.05937334	      0.07253667	      0.06525039	      0.04680171	      0.01756401	      0.02721696	      0.01531139	      0.03072156	      0.02194702	      0.02996138	      0.03466737	      0.01114862	      0.03313974	      0.02979635	      0.08318214	      0.08548140	      0.08102591	      0.14268236	      0.08367581	      0.07701900	      0.12823071	      0.12515345	      0.15242597	      0.13708408	      0.14253526	      0.14644716	      0.15218508	      0.13778533	      0.07431115	      0.07233010	      0.07057429	      0.06905495	      0.04490689	      0.04061869	      0.03633033	      0.02931772	      0.07868166	      0.07537269	      0.05421132	      0.04966838	      0.01812799	      0.02982308	      0.01425103	      0.02876181	      0.01944830	      0.02873997	      0.03496526	      0.01155111	      0.02842987	      0.02099925	      0.08771709	      0.09191311	      0.07721916	      0.14243078	      0.08595901	      0.07909563	      0.12633187	      0.12501898	      0.16024437	      0.14405023	      0.14899516	      0.15554901	      0.15577511	      0.13887953
      3.10000000	      0.06793648	      0.07050625	      0.07186517	      0.07744002	      0.05047079	      0.03917364	      0.04492310	      0.03822372	      0.06452060	      0.08308764	      0.07420950	      0.05901100	      0.01710115	      0.02951254	      0.01832342	      0.03549490	      0.02591208	      0.02888326	      0.03724100	      0.01003469	      0.03555770	      0.03680496	      0.08882258	      0.09206456	      0.08635332	      0.14711841	      0.07947131	      0.07340374	      0.12641128	      0.12950366	      0.15714393	      0.14177693	      0.14710234	      0.15143284	      0.15660414	      0.14164284	      0.07431115	      0.07233010	      0.07057429	      0.06905495	      0.04490689	      0.04061869	      0.03633033	      0.02931772	      0.07868166	      0.07537269	      0.05421132	      0.04966838	      0.01812799	      0.02982308	      0.01425103	      0.02876181	      0.01944830	      0.02873997	      0.03496526	      0.01155111	      0.02842987	      0.02099925	      0.08771709	      0.09191311	      0.07721916	      0.14243078	      0.08595901	      0.07909563	      0.12633187	      0.12501898	      0.16024437	      0.14405023	      0.14899516	      0.15554901	      0.15577511	      0.13887953
      3.11000000	      0.06162938	      0.06356651	      0.07215002	      0.07983661	      0.04835298	      0.03916725	      0.04162937	      0.03484740	      0.07692495	      0.09390598	      0.07756507	      0.07124623	      0.01672165	      0.02991091	      0.01869292	      0.03633863	      0.02642476	      0.02981044	      0.03287233	      0.01024607	      0.03698914	      0.04004669	      0.09368723	      0.09932332	      0.08809767	      0.14005231	      0.07583696	      0.07197850	      0.13313189	      0.12425521	      0.15293092	      0.13883956	      0.14387347	      0.14816810	      0.15203494	      0.13682942	      0.07431115	      0.07233010	      0.07057429	      0.06905495	      0.04490689	      0.04061869	      0.03633033	      0.02931772	      0.07868166	      0.07537269	      0.05421132	      0.04966838	      0.01812799	      0.02982308	      0.01425103	      0.02876181	      0.01944830	      0.02873997	      0.03496526	      0.01155111	      0.02842987	      0.02099925	      0.08771709	      0.09191311	      0.07721916	      0.14243078	      0.08595901	      0.07909563	      0.12633187	      0.12501898	      0.16024437	      0.14405023	      0.14899516	      0.15554901	      0.15577511	      0.13887953
      3.12000000	      0.08632603	      0.08297068	      0.06712145	      0.06527578	      0.05457176	      0.03917655	      0.04545284	      0.03876863	      0.05646179	      0.06209084	      0.05455086	      0.03567940	      0.01651060	      0.03100945	      0.01561729	      0.03009523	      0.02072252	      0.02810456	      0.03519947	      0.01214056	      0.02788328	      0.02133177	      0.08012110	      0.08256653	      0.07791014	      0.13969075	      0.08527980	      0.07871666	      0.13007139	      0.12211992	      0.14944399	      0.13421719	      0.13964391	      0.14350183	      0.14915331	      0.13493572	      0.07431115	      0.07233010	      0.07057429	      0.06905495	      0.04490689	      0.04061869	      0.03633033	      0.02931772	      0.07868166	      0.07537269	      0.05421132	      0.04966838	      0.01812799	      0.02982308	      0.01425103	      0.02876181	      0.01944830	      0.02873997	      0.03496526	      0.01155111	      0.02842987	      0.02099925	      0.08771709	      0.09191311	      0.07721916	      0.14243078	      0.08595901	      0.07909563	      0.12633187	      0.12501898	      0.16024437	      0.14405023	      0.14899516	      0.15554901	      0.15577511	      0.13887953
      3.13000000	      0.05865814	      0.06107350	      0.07170950	      0.07960032	      0.04522955	      0.03917565	      0.03904291	      0.03227855	      0.08208249	      0.09688131	      0.07662621	      0.07430448	      0.01642333	      0.02988136	      0.01852515	      0.03594436	      0.02601779	      0.02984531	      0.03319400	      0.01054261	      0.03668630	      0.03937373	      0.08634526	      0.09200802	      0.07822633	      0.13391383	      0.08308978	      0.07853510	      0.13470291	      0.11662566	      0.14933592	      0.13458773	      0.13941213	      0.14447673	      0.14664915	      0.13158025	      0.07431115	      0.07233010	      0.07057429	      0.06905495	      0.04490689	      0.04061869	      0.03633033	      0.02931772	      0.07868166	      0.07537269	      0.05421132	      0.04966838	      0.01812799	      0.02982308	      0.01425103	      0.02876181	      0.01944830	      0.02873997	      0.03496526	      0.01155111	      0.02842987	      0.02099925	      0.08771709	      0.09191311	      0.07721916	      0.14243078	      0.08595901	      0.07909563	      0.12633187	      0.12501898	      0.16024437	      0.14405023	      0.14899516	      0.15554901	      0.15577511	      0.13887953
      3.14000000	      0.06034607	      0.06688631	      0.07299910	      0.08030819	      0.05530000	      0.03919270	      0.04771257	      0.04109042	      0.05715189	      0.08093171	      0.07894320	      0.05850161	      0.01713742	      0.02628226	      0.01640439	      0.03396580	      0.02457545	      0.03312396	      0.03558176	      0.01179325	      0.03915300	      0.04160830	      0.08499052	      0.08334220	      0.08323451	      0.13889890	      0.08427762	      0.07568425	      0.13224274	      0.12152884	      0.14820862	      0.13319809	      0.13921770	      0.14139391	      0.14920812	      0.13723343	      0.07431115	      0.07233010	      0.07057429	      0.06905495	      0.04490689	      0.04061869	      0.03633033	      0.02931772	      0.07868166	      0.07537269	      0.05421132	      0.04966838	      0.01812799	      0.02982308	      0.01425103	      0.02876181	      0.01944830	      0.02873997	      0.03496526	      0.01155111	      0.02842987	      0.02099925	      0.08771709	      0.09191311	      0.07721916	      0.14243078	      0.08595901	      0.07909563	      0.12633187	      0.12501898	      0.16024437	      0.14405023	      0.14899516	      0.15554901	      0.15577511	      0.13887953
      3.15000000	      0.07211048	      0.07595568	      0.07285454	      0.07584264	      0.05241141	      0.03918322	      0.04646916	      0.03981499	      0.05878524	      0.07423496	      0.06927240	      0.04996170	      0.01871107	      0.02771282	      0.01671520	      0.03343811	      0.02459700	      0.02863880	      0.03705022	      0.00947969	      0.03449337	      0.03284670	      0.08703546	      0.08786283	      0.08526983	      0.14105418	      0.08175271	      0.07424476	      0.13129428	      0.12360225	      0.15063639	      0.13558283	      0.14123710	      0.14431331	      0.15102051	      0.13826503	      0.07431115	      0.07233010	      0.07057429	      0.06905495	      0.04490689	      0.04061869	      0.03633033	      0.02931772	      0.07868166	      0.07537269	      0.05421132	      0.04966838	      0.01812799	      0.02982308	      0.01425103	      0.02876181	      0.01944830	      0.02873997	      0.03496526	      0.01155111	      0.02842987	      0.02099925	      0.08771709	      0.09191311	      0.07721916	      0.14243078	      0.08595901	      0.07909563	      0.12633187	      0.12501898	      0.16024437	      0.14405023	      0.14899516	      0.15554901	      0.15577511	      0.13887953
      3.16000000	      0.07832989	      0.07913891	      0.07025307	      0.07164128	      0.05289723	      0.03918272	      0.04639946	      0.03974330	      0.05593443	      0.06836897	      0.06323140	      0.04292424	      0.01742288	      0.02861528	      0.01596187	      0.03144528	      0.02251660	      0.02871575	      0.03396852	      0.01086817	      0.03199940	      0.02814980	      0.08840489	      0.08938274	      0.08664603	      0.14856657	      0.08061326	      0.07316901	      0.12485340	      0.13094196	      0.15779528	      0.14206204	      0.14772873	      0.15150546	      0.15800349	      0.14341055	      0.07431115	      0.07233010	      0.07057429	      0.06905495	      0.04490689	      0.04061869	      0.03633033	      0.02931772	      0.07868166	      0.07537269	      0.05421132	      0.04966838	      0.01812799	      0.02982308	      0.01425103	      0.02876181	      0.01944830	      0.02873997	      0.03496526	      0.01155111	      0.02842987	      0.02099925	      0.08771709	      0.09191311	      0.07721916	      0.14243078	      0.08595901	      0.07909563	      0.12633187	      0.12501898	      0.16024437	      0.14405023	      0.14899516	      0.15554901	      0.15577511	      0.13887953
      3.17000000	      0.06558254	      0.06734071	      0.07082394	      0.07773705	      0.04970678	      0.03916839	      0.04356354	      0.03682428	      0.06915674	      0.08716307	      0.07499824	      0.06392421	      0.01594734	      0.03004645	      0.01838932	      0.03547692	      0.02552514	      0.02962907	      0.03344849	      0.01083148	      0.03599306	      0.03809226	      0.08847734	      0.09309167	      0.08484913	      0.14488280	      0.07943564	      0.07455802	      0.12791684	      0.12731077	      0.15588870	      0.14073707	      0.14586877	      0.15061408	      0.15470712	      0.13941412	      0.07431115	      0.07233010	      0.07057429	      0.06905495	      0.04490689	      0.04061869	      0.03633033	      0.02931772	      0.07868166	      0.07537269	      0.05421132	      0.04966838	      0.01812799	      0.02982308	      0.01425103	      0.02876181	      0.01944830	      0.02873997	      0.03496526	      0.01155111	      0.02842987	      0.02099925	      0.08771709	      0.09191311	      0.07721916	      0.14243078	      0.08595901	      0.07909563	      0.12633187	      0.12501898	      0.16024437	      0.14405023	      0.14899516	      0.15554901	      0.15577511	      0.13887953
      3.18000000	      0.07199975	      0.07204938	      0.06902745	      0.07159116	      0.04563510	      0.03917231	      0.03981669	      0.03302089	      0.07603154	      0.08155702	      0.06225294	      0.05633604	      0.01589611	      0.03072939	      0.01718894	      0.03263222	      0.02329550	      0.02757089	      0.03394067	      0.01133534	      0.03069216	      0.02725383	      0.09725906	      0.10302421	      0.08992937	      0.14611366	      0.07487645	      0.07071590	      0.12996274	      0.12838010	      0.16014818	      0.14519432	      0.15014580	      0.15533233	      0.15768786	      0.14210477	      0.07431115	      0.07233010	      0.07057429	      0.06905495	      0.04490689	      0.04061869	      0.03633033	      0.02931772	      0.07868166	      0.07537269	      0.05421132	      0.04966838	      0.01812799	      0.02982308	      0.01425103	      0.02876181	      0.01944830	      0.02873997	      0.03496526	      0.01155111	      0.02842987	      0.02099925	      0.08771709	      0.09191311	      0.07721916	      0.14243078	      0.08595901	      0.07909563	      0.12633187	      0.12501898	      0.16024437	      0.14405023	      0.14899516	      0.15554901	      0.15577511	      0.13887953
      3.19000000	      0.05674950	      0.06136034	      0.07117599	      0.07820056	      0.04264439	      0.03918124	      0.03794944	      0.03127960	      0.08125464	      0.09231080	      0.07100777	      0.06829292	      0.01653873	      0.02551801	      0.01472513	      0.03046745	      0.02136194	      0.03246523	      0.03637385	      0.01246250	      0.03595550	      0.03521212	      0.09755563	      0.10345262	      0.08864701	      0.14372389	      0.07677629	      0.07153487	      0.13086043	      0.12613967	      0.16010013	      0.14515395	      0.14974583	      0.15532981	      0.15644827	      0.14127656	      0.07431115	      0.07233010	      0.07057429	      0.06905495	      0.04490689	      0.04061869	      0.03633033	      0.02931772	      0.07868166	      0.07537269	      0.05421132	      0.04966838	      0.01812799	      0.02982308	      0.01425103	      0.02876181	      0.01944830	      0.02873997	      0.03496526	      0.01155111	      0.02842987	      0.02099925	      0.08771709	      0.09191311	      0.07721916	      0.14243078	      0.08595901	      0.07909563	      0.12633187	      0.12501898	      0.16024437	      0.14405023	      0.14899516	      0.15554901	      0.15577511	      0.13887953
      3.20000000	      0.04884429	      0.05994231	      0.07628804	      0.08405464	      0.04980827	      0.03916682	      0.04209390	      0.03532183	      0.07904085	      0.10682226	      0.09141745	      0.07173179	      0.02068857	      0.02353704	      0.01559620	      0.03358884	      0.02521314	      0.03305800	      0.03422306	      0.00998026	      0.03961413	      0.04112860	      0.09542264	      0.10098010	      0.09038445	      0.14830798	      0.07462629	      0.07063978	      0.12848481	      0.13049898	      0.16015379	      0.14521195	      0.15026276	      0.15527373	      0.15849446	      0.14282393	      0.07431115	      0.07233010	      0.07057429	      0.06905495	      0.04490689	      0.04061869	      0.03633033	      0.02931772	      0.07868166	      0.07537269	      0.05421132	      0.04966838	      0.01812799	      0.02982308	      0.01425103	      0.02876181	      0.01944830	      0.02873997	      0.03496526	      0.01155111	      0.02842987	      0.02099925	      0.08771709	      0.09191311	      0.07721916	      0.14243078	      0.08595901	      0.07909563	      0.12633187	      0.12501898	      0.16024437	      0.14405023	      0.14899516	      0.15554901	      0.15577511	      0.13887953
      3.21000000	      0.07505695	      0.07761641	      0.07072840	      0.07373762	      0.05357602	      0.03919538	      0.04804608	      0.04143116	      0.05116377	      0.06908654	      0.06781714	      0.04414577	      0.01721688	      0.02727969	      0.01589736	      0.03167617	      0.02277164	      0.03006270	      0.03449390	      0.01110086	      0.03404437	      0.03186330	      0.08322757	      0.08086017	      0.08138356	      0.14219016	      0.08568356	      0.07681938	      0.13558400	      0.12466107	      0.15106783	      0.13585611	      0.14200593	      0.14412751	      0.15200720	      0.13930194	      0.07431115	      0.07233010	      0.07057429	      0.06905495	      0.04490689	      0.04061869	      0.03633033	      0.02931772	      0.07868166	      0.07537269	      0.05421132	      0.04966838	      0.01812799	      0.02982308	      0.01425103	      0.02876181	      0.01944830	      0.02873997	      0.03496526	      0.01155111	      0.02842987	      0.02099925	      0.08771709	      0.09191311	      0.07721916	      0.14243078	      0.08595901	      0.07909563	      0.12633187	      0.12501898	      0.16024437	      0.14405023	      0.14899516	      0.15554901	      0.15577511	      0.13887953
[truncated: 5,806,640 more chars]
