# Supplementary material for: Computational modelling of muscle fibre operating ranges in the hindlimb of a small ground bird (Eudromia elegans), with implications for modelling locomotion in extinct species
Source: PLoS Comput Biol. 2021 Apr 1;17(4):e1008843. doi: 10.1371/journal.pcbi.1008843 (PMC8016346; doi:10.1371/journal.pcbi.1008843)
Supplement: S1 Code. MATLAB code used for (a) processing raw forceplate data, (b) performing the tracking simulations, (c) performing the inverse simulation, and (d) performing the static simulations — (ZIP) [file pcbi.1008843.s007.zip › Static Simulation/MuscleAnalysis/ResultsMA_tinamou/tinamou_MuscleAnalysis_MomentArm_L_hip_abduction.sto]

MomentArm_L_hip_abduction
version=1
nRows=5000
nColumns=73
inDegrees=no

This analysis gathers basic information about muscles during a simulation (e.g., forces, tendon lenghts, moment arms, etc).
Units are S.I. units (second, meters, Newtons, ...)
Angles are in degrees.

endheader
time	L_IC	L_ILPR	L_ILPOa	L_ILPOp	L_AMB	L_FMTL	L_FMTI	L_FMTM	L_ILFB	L_FCLP	L_FCLA	L_FCM	L_IFE	L_ITCr	L_ITM	L_ITCaa	L_ITCap	L_ISF	L_OM	L_OL	L_CFP	L_PIFML	L_GL	L_GI	L_GM	L_FL	L_TCf	L_TCt	L_EDL	L_FDL	L_FHL	L_FP2	L_FPP2	L_FP3	L_FPP3	L_FP4	R_IC	R_ILPR	R_ILPOa	R_ILPOp	R_AMB	R_FMTL	R_FMTI	R_FMTM	R_ILFB	R_FCLP	R_FCLA	R_FCM	R_IFE	R_ITCr	R_ITM	R_ITCaa	R_ITCap	R_ISF	R_OM	R_OL	R_CFP	R_PIFML	R_GL	R_GI	R_GM	R_FL	R_TCf	R_TCt	R_EDL	R_FDL	R_FHL	R_FP2	R_FPP2	R_FP3	R_FPP3	R_FP4
      0.01000000	     -0.01219180	     -0.00284998	      0.00968759	      0.00913175	     -0.00064726	      0.00000000	     -0.00000000	     -0.00000000	      0.00695245	      0.00469541	      0.00469541	      0.00294805	      0.00846176	     -0.00840593	     -0.00291453	     -0.00152646	      0.00102182	      0.00147952	     -0.00201969	     -0.00341945	      0.00399241	      0.00118430	      0.00000000	      0.00000000	      0.00000000	      0.00000000	      0.00000000	     -0.00000000	      0.00000000	      0.00000000	      0.00000000	      0.00000000	      0.00000000	      0.00000000	     -0.00000000	      0.00000000	      0.00000000	      0.00000000	      0.00000000	      0.00000000	      0.00000000	      0.00000000	      0.00000000	      0.00000000	      0.00000000	      0.00000000	      0.00000000	      0.00000000	      0.00000000	      0.00000000	      0.00000000	      0.00000000	      0.00000000	      0.00000000	      0.00000000	      0.00000000	      0.00000000	      0.00000000	      0.00000000	      0.00000000	      0.00000000	      0.00000000	      0.00000000	      0.00000000	      0.00000000	      0.00000000	      0.00000000	      0.00000000	      0.00000000	      0.00000000	      0.00000000	      0.00000000
      0.02000000	     -0.00295805	      0.00196339	      0.00782875	      0.00569333	      0.00044714	      0.00000000	      0.00000000	      0.00000000	      0.00585848	      0.00030325	      0.00030325	     -0.00164852	      0.00597375	     -0.00252721	     -0.00022401	      0.00169395	      0.00288739	     -0.00293062	     -0.00439550	     -0.00425214	      0.00117999	     -0.00383751	      0.00000000	      0.00000000	      0.00000000	     -0.00000000	     -0.00000000	     -0.00000000	     -0.00000000	      0.00000000	      0.00000000	     -0.00000000	      0.00000000	     -0.00000000	      0.00000000	      0.00000000	      0.00000000	      0.00000000	      0.00000000	      0.00000000	      0.00000000	      0.00000000	      0.00000000	      0.00000000	      0.00000000	      0.00000000	      0.00000000	      0.00000000	      0.00000000	      0.00000000	      0.00000000	      0.00000000	      0.00000000	      0.00000000	      0.00000000	      0.00000000	      0.00000000	      0.00000000	      0.00000000	      0.00000000	      0.00000000	      0.00000000	      0.00000000	      0.00000000	      0.00000000	      0.00000000	      0.00000000	      0.00000000	      0.00000000	      0.00000000	      0.00000000	      0.00000000
      0.03000000	     -0.00222601	      0.00172117	      0.00741718	      0.00554089	      0.00324312	     -0.00000000	      0.00000000	      0.00000000	      0.00776815	      0.00396475	      0.00396475	      0.01115988	      0.00542607	     -0.00084279	     -0.00031804	      0.00208010	      0.00217240	     -0.00352070	     -0.00525599	     -0.00312186	      0.00303243	      0.00525730	      0.00000000	      0.00000000	      0.00000000	     -0.00000000	     -0.00000000	     -0.00000000	      0.00000000	     -0.00000000	     -0.00000000	     -0.00000000	     -0.00000000	      0.00000000	      0.00000000	     -0.00000000	      0.00000000	      0.00000000	      0.00000000	      0.00000000	      0.00000000	      0.00000000	      0.00000000	      0.00000000	      0.00000000	      0.00000000	      0.00000000	      0.00000000	      0.00000000	      0.00000000	      0.00000000	      0.00000000	      0.00000000	      0.00000000	      0.00000000	      0.00000000	      0.00000000	      0.00000000	      0.00000000	      0.00000000	      0.00000000	      0.00000000	      0.00000000	      0.00000000	      0.00000000	      0.00000000	      0.00000000	      0.00000000	      0.00000000	      0.00000000	      0.00000000	      0.00000000
      0.04000000	     -0.02451156	     -0.00643468	      0.00906940	      0.00840105	      0.00260266	      0.00000000	      0.00000000	     -0.00000000	      0.00732409	      0.00590400	      0.00590400	      0.00395476	      0.00833279	     -0.01115714	     -0.00513860	     -0.00381701	     -0.00094215	      0.00517256	      0.00148062	     -0.00125969	      0.00475093	      0.00266890	      0.00000000	     -0.00000000	     -0.00000000	      0.00000000	      0.00000000	     -0.00000000	      0.00000000	      0.00000000	     -0.00000000	      0.00000000	     -0.00000000	      0.00000000	     -0.00000000	     -0.00000000	      0.00000000	      0.00000000	      0.00000000	      0.00000000	      0.00000000	      0.00000000	      0.00000000	      0.00000000	      0.00000000	      0.00000000	      0.00000000	      0.00000000	      0.00000000	      0.00000000	      0.00000000	      0.00000000	      0.00000000	      0.00000000	      0.00000000	      0.00000000	      0.00000000	      0.00000000	      0.00000000	      0.00000000	      0.00000000	      0.00000000	      0.00000000	      0.00000000	      0.00000000	      0.00000000	      0.00000000	      0.00000000	      0.00000000	      0.00000000	      0.00000000	      0.00000000
      0.05000000	     -0.02499454	     -0.00926206	      0.01040582	      0.01114922	      0.00009260	     -0.00000000	     -0.00000000	      0.00000000	      0.00835019	      0.00939065	      0.00939065	      0.00629316	      0.00790507	     -0.01020551	     -0.00376856	     -0.00202854	      0.00078246	      0.00479518	      0.00124176	     -0.00115896	      0.00571898	      0.00428722	     -0.00000000	     -0.00000000	     -0.00000000	      0.00000000	      0.00000000	     -0.00000000	      0.00000000	      0.00000000	      0.00000000	      0.00000000	      0.00000000	      0.00000000	      0.00000000	      0.00000000	      0.00000000	      0.00000000	      0.00000000	      0.00000000	      0.00000000	      0.00000000	      0.00000000	      0.00000000	      0.00000000	      0.00000000	      0.00000000	      0.00000000	      0.00000000	      0.00000000	      0.00000000	      0.00000000	      0.00000000	      0.00000000	      0.00000000	      0.00000000	      0.00000000	      0.00000000	      0.00000000	      0.00000000	      0.00000000	      0.00000000	      0.00000000	      0.00000000	      0.00000000	      0.00000000	      0.00000000	      0.00000000	      0.00000000	      0.00000000	      0.00000000	      0.00000000
      0.06000000	     -0.00491084	     -0.00035676	      0.00825103	      0.00617426	      0.00483099	      0.00000000	      0.00000000	      0.00000000	      0.00710105	      0.00301906	      0.00301906	      0.00368429	      0.00758100	     -0.00801070	     -0.00437481	     -0.00255339	     -0.00030715	      0.00214326	     -0.00166805	     -0.00346309	      0.00346812	      0.00166240	      0.00000000	      0.00000000	      0.00000000	      0.00000000	      0.00000000	      0.00000000	      0.00000000	      0.00000000	     -0.00000000	     -0.00000000	      0.00000000	     -0.00000000	     -0.00000000	      0.00000000	      0.00000000	      0.00000000	      0.00000000	      0.00000000	      0.00000000	      0.00000000	      0.00000000	      0.00000000	      0.00000000	      0.00000000	      0.00000000	      0.00000000	      0.00000000	      0.00000000	      0.00000000	      0.00000000	      0.00000000	      0.00000000	      0.00000000	      0.00000000	      0.00000000	      0.00000000	      0.00000000	      0.00000000	      0.00000000	      0.00000000	      0.00000000	      0.00000000	      0.00000000	      0.00000000	      0.00000000	      0.00000000	      0.00000000	      0.00000000	      0.00000000	      0.00000000
      0.07000000	     -0.01076605	     -0.00207315	      0.00882780	      0.00826670	     -0.00035329	     -0.00000000	     -0.00000000	     -0.00000000	      0.00700958	      0.00297530	      0.00297530	      0.00323811	      0.00811464	     -0.00743002	     -0.00281030	     -0.00157080	      0.00064607	      0.00128473	     -0.00257423	     -0.00351040	      0.00383592	      0.00121943	     -0.00000000	     -0.00000000	     -0.00000000	     -0.00000000	     -0.00000000	      0.00000000	      0.00000000	      0.00000000	     -0.00000000	     -0.00000000	      0.00000000	     -0.00000000	     -0.00000000	     -0.00000000	      0.00000000	      0.00000000	      0.00000000	      0.00000000	      0.00000000	      0.00000000	      0.00000000	      0.00000000	      0.00000000	      0.00000000	      0.00000000	      0.00000000	      0.00000000	      0.00000000	      0.00000000	      0.00000000	      0.00000000	      0.00000000	      0.00000000	      0.00000000	      0.00000000	      0.00000000	      0.00000000	      0.00000000	      0.00000000	      0.00000000	      0.00000000	      0.00000000	      0.00000000	      0.00000000	      0.00000000	      0.00000000	      0.00000000	      0.00000000	      0.00000000	      0.00000000
      0.08000000	     -0.00471457	      0.00046354	      0.00817991	      0.00652979	      0.00235927	      0.00000000	      0.00000000	     -0.00000000	      0.00685034	      0.00200733	      0.00200733	      0.00205037	      0.00653484	     -0.00463658	     -0.00196169	      0.00001152	      0.00162014	     -0.00066284	     -0.00368762	     -0.00442413	      0.00271497	     -0.00051069	      0.00000000	     -0.00000000	     -0.00000000	     -0.00000000	     -0.00000000	      0.00000000	      0.00000000	      0.00000000	      0.00000000	      0.00000000	     -0.00000000	     -0.00000000	      0.00000000	      0.00000000	      0.00000000	      0.00000000	      0.00000000	      0.00000000	      0.00000000	      0.00000000	      0.00000000	      0.00000000	      0.00000000	      0.00000000	      0.00000000	      0.00000000	      0.00000000	      0.00000000	      0.00000000	      0.00000000	      0.00000000	      0.00000000	      0.00000000	      0.00000000	      0.00000000	      0.00000000	      0.00000000	      0.00000000	      0.00000000	      0.00000000	      0.00000000	      0.00000000	      0.00000000	      0.00000000	      0.00000000	      0.00000000	      0.00000000	      0.00000000	      0.00000000	      0.00000000
      0.09000000	     -0.00595372	     -0.00068568	      0.00819930	      0.00597000	      0.00515554	      0.00000000	     -0.00000000	      0.00000000	      0.00666135	      0.00304836	      0.00304836	      0.00319748	      0.00808329	     -0.00964987	     -0.00524591	     -0.00362358	     -0.00112789	      0.00330891	     -0.00039179	     -0.00261356	      0.00355954	      0.00171560	     -0.00000000	      0.00000000	     -0.00000000	      0.00000000	      0.00000000	      0.00000000	      0.00000000	      0.00000000	      0.00000000	     -0.00000000	      0.00000000	      0.00000000	      0.00000000	     -0.00000000	      0.00000000	      0.00000000	      0.00000000	      0.00000000	      0.00000000	      0.00000000	      0.00000000	      0.00000000	      0.00000000	      0.00000000	      0.00000000	      0.00000000	      0.00000000	      0.00000000	      0.00000000	      0.00000000	      0.00000000	      0.00000000	      0.00000000	      0.00000000	      0.00000000	      0.00000000	      0.00000000	      0.00000000	      0.00000000	      0.00000000	      0.00000000	      0.00000000	      0.00000000	      0.00000000	      0.00000000	      0.00000000	      0.00000000	      0.00000000	      0.00000000	      0.00000000
      0.10000000	     -0.00788168	     -0.00091628	      0.00904177	      0.00786818	      0.00105032	      0.00000000	     -0.00000000	     -0.00000000	      0.00675978	      0.00381510	      0.00381510	      0.00224481	      0.00751669	     -0.00708413	     -0.00267562	     -0.00096705	      0.00126689	      0.00057643	     -0.00264540	     -0.00386572	      0.00332950	      0.00034855	     -0.00000000	     -0.00000000	      0.00000000	      0.00000000	     -0.00000000	     -0.00000000	      0.00000000	     -0.00000000	     -0.00000000	     -0.00000000	     -0.00000000	      0.00000000	     -0.00000000	     -0.00000000	      0.00000000	      0.00000000	      0.00000000	      0.00000000	      0.00000000	      0.00000000	      0.00000000	      0.00000000	      0.00000000	      0.00000000	      0.00000000	      0.00000000	      0.00000000	      0.00000000	      0.00000000	      0.00000000	      0.00000000	      0.00000000	      0.00000000	      0.00000000	      0.00000000	      0.00000000	      0.00000000	      0.00000000	      0.00000000	      0.00000000	      0.00000000	      0.00000000	      0.00000000	      0.00000000	      0.00000000	      0.00000000	      0.00000000	      0.00000000	      0.00000000	      0.00000000
      0.11000000	     -0.01789334	     -0.00256387	      0.00860653	      0.00686431	      0.00427752	     -0.00000000	      0.00000000	      0.00000000	      0.00677246	      0.00531713	      0.00531713	      0.00326173	      0.00834532	     -0.01045416	     -0.00537121	     -0.00384007	     -0.00113094	      0.00461056	      0.00117590	     -0.00139154	      0.00400754	      0.00211496	     -0.00000000	      0.00000000	     -0.00000000	      0.00000000	      0.00000000	      0.00000000	      0.00000000	      0.00000000	      0.00000000	      0.00000000	      0.00000000	     -0.00000000	      0.00000000	     -0.00000000	      0.00000000	      0.00000000	      0.00000000	      0.00000000	      0.00000000	      0.00000000	      0.00000000	      0.00000000	      0.00000000	      0.00000000	      0.00000000	      0.00000000	      0.00000000	      0.00000000	      0.00000000	      0.00000000	      0.00000000	      0.00000000	      0.00000000	      0.00000000	      0.00000000	      0.00000000	      0.00000000	      0.00000000	      0.00000000	      0.00000000	      0.00000000	      0.00000000	      0.00000000	      0.00000000	      0.00000000	      0.00000000	      0.00000000	      0.00000000	      0.00000000	      0.00000000
      0.12000000	     -0.00530944	      0.00003557	      0.00836824	      0.00669200	      0.00287439	     -0.00000000	     -0.00000000	      0.00000000	      0.00674459	      0.00250861	      0.00250861	      0.00299061	      0.00694143	     -0.00563424	     -0.00262404	     -0.00071596	      0.00108993	      0.00014919	     -0.00325565	     -0.00427736	      0.00308474	      0.00046008	     -0.00000000	      0.00000000	      0.00000000	      0.00000000	     -0.00000000	     -0.00000000	      0.00000000	      0.00000000	     -0.00000000	      0.00000000	     -0.00000000	      0.00000000	      0.00000000	      0.00000000	      0.00000000	      0.00000000	      0.00000000	      0.00000000	      0.00000000	      0.00000000	      0.00000000	      0.00000000	      0.00000000	      0.00000000	      0.00000000	      0.00000000	      0.00000000	      0.00000000	      0.00000000	      0.00000000	      0.00000000	      0.00000000	      0.00000000	      0.00000000	      0.00000000	      0.00000000	      0.00000000	      0.00000000	      0.00000000	      0.00000000	      0.00000000	      0.00000000	      0.00000000	      0.00000000	      0.00000000	      0.00000000	      0.00000000	      0.00000000	      0.00000000	      0.00000000
      0.13000000	     -0.01728012	     -0.00581435	      0.01014340	      0.01071132	     -0.00222604	      0.00000000	     -0.00000000	      0.00000000	      0.00731170	      0.00609039	      0.00609039	      0.00398913	      0.00845310	     -0.00955061	     -0.00308993	     -0.00189672	      0.00096779	      0.00273250	     -0.00108837	     -0.00279006	      0.00492846	      0.00226146	      0.00000000	      0.00000000	      0.00000000	      0.00000000	     -0.00000000	      0.00000000	      0.00000000	     -0.00000000	      0.00000000	     -0.00000000	      0.00000000	      0.00000000	     -0.00000000	      0.00000000	      0.00000000	      0.00000000	      0.00000000	      0.00000000	      0.00000000	      0.00000000	      0.00000000	      0.00000000	      0.00000000	      0.00000000	      0.00000000	      0.00000000	      0.00000000	      0.00000000	      0.00000000	      0.00000000	      0.00000000	      0.00000000	      0.00000000	      0.00000000	      0.00000000	      0.00000000	      0.00000000	      0.00000000	      0.00000000	      0.00000000	      0.00000000	      0.00000000	      0.00000000	      0.00000000	      0.00000000	      0.00000000	      0.00000000	      0.00000000	      0.00000000	      0.00000000
      0.14000000	     -0.01992084	     -0.00604648	      0.00928304	      0.00916518	      0.00087764	     -0.00000000	     -0.00000000	     -0.00000000	      0.00752965	      0.00483015	      0.00483015	      0.00400151	      0.00858818	     -0.01086517	     -0.00450018	     -0.00331505	     -0.00046802	      0.00412110	     -0.00002219	     -0.00237846	      0.00486587	      0.00245039	      0.00000000	      0.00000000	      0.00000000	     -0.00000000	      0.00000000	      0.00000000	     -0.00000000	      0.00000000	      0.00000000	     -0.00000000	      0.00000000	      0.00000000	      0.00000000	     -0.00000000	      0.00000000	      0.00000000	      0.00000000	      0.00000000	      0.00000000	      0.00000000	      0.00000000	      0.00000000	      0.00000000	      0.00000000	      0.00000000	      0.00000000	      0.00000000	      0.00000000	      0.00000000	      0.00000000	      0.00000000	      0.00000000	      0.00000000	      0.00000000	      0.00000000	      0.00000000	      0.00000000	      0.00000000	      0.00000000	      0.00000000	      0.00000000	      0.00000000	      0.00000000	      0.00000000	      0.00000000	      0.00000000	      0.00000000	      0.00000000	      0.00000000	      0.00000000
      0.15000000	     -0.00416045	      0.00014354	      0.00798274	      0.00633949	      0.00384860	     -0.00000000	     -0.00000000	     -0.00000000	      0.00705095	      0.00267454	      0.00267454	      0.00297660	      0.00648539	     -0.00535377	     -0.00281775	     -0.00066688	      0.00119868	      0.00036836	     -0.00299792	     -0.00418353	      0.00307880	      0.00050746	     -0.00000000	     -0.00000000	     -0.00000000	     -0.00000000	     -0.00000000	      0.00000000	     -0.00000000	      0.00000000	     -0.00000000	     -0.00000000	     -0.00000000	      0.00000000	     -0.00000000	     -0.00000000	      0.00000000	      0.00000000	      0.00000000	      0.00000000	      0.00000000	      0.00000000	      0.00000000	      0.00000000	      0.00000000	      0.00000000	      0.00000000	      0.00000000	      0.00000000	      0.00000000	      0.00000000	      0.00000000	      0.00000000	      0.00000000	      0.00000000	      0.00000000	      0.00000000	      0.00000000	      0.00000000	      0.00000000	      0.00000000	      0.00000000	      0.00000000	      0.00000000	      0.00000000	      0.00000000	      0.00000000	      0.00000000	      0.00000000	      0.00000000	      0.00000000	      0.00000000
      0.16000000	     -0.02309673	     -0.00833275	      0.01047245	      0.01117466	     -0.00054585	     -0.00000000	      0.00000000	      0.00000000	      0.00802561	      0.00858878	      0.00858878	      0.00572344	      0.00845476	     -0.01044497	     -0.00369798	     -0.00207448	      0.00081317	      0.00420120	      0.00055249	     -0.00171211	      0.00555418	      0.00378709	     -0.00000000	     -0.00000000	      0.00000000	      0.00000000	      0.00000000	      0.00000000	     -0.00000000	      0.00000000	      0.00000000	      0.00000000	     -0.00000000	     -0.00000000	      0.00000000	      0.00000000	      0.00000000	      0.00000000	      0.00000000	      0.00000000	      0.00000000	      0.00000000	      0.00000000	      0.00000000	      0.00000000	      0.00000000	      0.00000000	      0.00000000	      0.00000000	      0.00000000	      0.00000000	      0.00000000	      0.00000000	      0.00000000	      0.00000000	      0.00000000	      0.00000000	      0.00000000	      0.00000000	      0.00000000	      0.00000000	      0.00000000	      0.00000000	      0.00000000	      0.00000000	      0.00000000	      0.00000000	      0.00000000	      0.00000000	      0.00000000	      0.00000000	      0.00000000
      0.17000000	     -0.00270452	      0.00156704	      0.00623306	      0.00477800	      0.00235451	      0.00000000	      0.00000000	      0.00000000	      0.00510945	     -0.00130513	     -0.00130513	     -0.00356185	      0.00449486	     -0.00106006	     -0.00005666	      0.00221687	      0.00292687	     -0.00290139	     -0.00480348	     -0.00473734	      0.00128766	     -0.00551516	     -0.00000000	      0.00000000	      0.00000000	     -0.00000000	     -0.00000000	      0.00000000	     -0.00000000	     -0.00000000	     -0.00000000	      0.00000000	     -0.00000000	      0.00000000	      0.00000000	      0.00000000	      0.00000000	      0.00000000	      0.00000000	      0.00000000	      0.00000000	      0.00000000	      0.00000000	      0.00000000	      0.00000000	      0.00000000	      0.00000000	      0.00000000	      0.00000000	      0.00000000	      0.00000000	      0.00000000	      0.00000000	      0.00000000	      0.00000000	      0.00000000	      0.00000000	      0.00000000	      0.00000000	      0.00000000	      0.00000000	      0.00000000	      0.00000000	      0.00000000	      0.00000000	      0.00000000	      0.00000000	      0.00000000	      0.00000000	      0.00000000	      0.00000000	      0.00000000
      0.18000000	     -0.00295220	      0.00022154	      0.00783834	      0.00581208	      0.00518977	      0.00000000	     -0.00000000	     -0.00000000	      0.00710211	      0.00274919	      0.00274919	      0.00388458	      0.00670846	     -0.00586144	     -0.00359884	     -0.00142269	      0.00054545	      0.00115515	     -0.00246129	     -0.00389721	      0.00321525	      0.00139272	      0.00000000	      0.00000000	      0.00000000	     -0.00000000	     -0.00000000	      0.00000000	      0.00000000	     -0.00000000	     -0.00000000	      0.00000000	      0.00000000	     -0.00000000	      0.00000000	      0.00000000	      0.00000000	      0.00000000	      0.00000000	      0.00000000	      0.00000000	      0.00000000	      0.00000000	      0.00000000	      0.00000000	      0.00000000	      0.00000000	      0.00000000	      0.00000000	      0.00000000	      0.00000000	      0.00000000	      0.00000000	      0.00000000	      0.00000000	      0.00000000	      0.00000000	      0.00000000	      0.00000000	      0.00000000	      0.00000000	      0.00000000	      0.00000000	      0.00000000	      0.00000000	      0.00000000	      0.00000000	      0.00000000	      0.00000000	      0.00000000	      0.00000000	      0.00000000
      0.19000000	     -0.02420399	     -0.01064345	      0.00903277	      0.01076278	     -0.00079561	      0.00000000	      0.00000000	      0.00000000	      0.00800080	      0.00615511	      0.00615511	      0.00486448	      0.00776672	     -0.01144516	     -0.00442102	     -0.00353293	     -0.00042826	      0.00586035	      0.00024382	     -0.00138862	      0.00595896	      0.00331033	      0.00000000	     -0.00000000	      0.00000000	      0.00000000	      0.00000000	     -0.00000000	      0.00000000	      0.00000000	      0.00000000	      0.00000000	     -0.00000000	      0.00000000	     -0.00000000	     -0.00000000	      0.00000000	      0.00000000	      0.00000000	      0.00000000	      0.00000000	      0.00000000	      0.00000000	      0.00000000	      0.00000000	      0.00000000	      0.00000000	      0.00000000	      0.00000000	      0.00000000	      0.00000000	      0.00000000	      0.00000000	      0.00000000	      0.00000000	      0.00000000	      0.00000000	      0.00000000	      0.00000000	      0.00000000	      0.00000000	      0.00000000	      0.00000000	      0.00000000	      0.00000000	      0.00000000	      0.00000000	      0.00000000	      0.00000000	      0.00000000	      0.00000000	      0.00000000
      0.20000000	     -0.00338088	      0.00178920	      0.00835248	      0.00621478	     -0.00021307	      0.00000000	     -0.00000000	      0.00000000	      0.00591094	      0.00103949	      0.00103949	      0.00191634	      0.00685668	     -0.00291555	     -0.00046502	      0.00122921	      0.00253502	     -0.00288622	     -0.00419144	     -0.00360970	      0.00174847	     -0.00117733	      0.00000000	     -0.00000000	      0.00000000	      0.00000000	      0.00000000	      0.00000000	     -0.00000000	     -0.00000000	      0.00000000	     -0.00000000	      0.00000000	      0.00000000	      0.00000000	      0.00000000	      0.00000000	      0.00000000	      0.00000000	      0.00000000	      0.00000000	      0.00000000	      0.00000000	      0.00000000	      0.00000000	      0.00000000	      0.00000000	      0.00000000	      0.00000000	      0.00000000	      0.00000000	      0.00000000	      0.00000000	      0.00000000	      0.00000000	      0.00000000	      0.00000000	      0.00000000	      0.00000000	      0.00000000	      0.00000000	      0.00000000	      0.00000000	      0.00000000	      0.00000000	      0.00000000	      0.00000000	      0.00000000	      0.00000000	      0.00000000	      0.00000000	      0.00000000
      0.21000000	     -0.01922825	     -0.00312284	      0.00810522	      0.00636204	      0.00433897	      0.00000000	     -0.00000000	      0.00000000	      0.00651464	      0.00669435	      0.00669435	      0.00261373	      0.00845271	     -0.01122506	     -0.00586984	     -0.00466505	     -0.00193207	      0.00472812	      0.00109063	     -0.00161391	      0.00392162	      0.00164179	     -0.00000000	     -0.00000000	     -0.00000000	     -0.00000000	      0.00000000	      0.00000000	     -0.00000000	      0.00000000	      0.00000000	      0.00000000	      0.00000000	      0.00000000	      0.00000000	      0.00000000	      0.00000000	      0.00000000	      0.00000000	      0.00000000	      0.00000000	      0.00000000	      0.00000000	      0.00000000	      0.00000000	      0.00000000	      0.00000000	      0.00000000	      0.00000000	      0.00000000	      0.00000000	      0.00000000	      0.00000000	      0.00000000	      0.00000000	      0.00000000	      0.00000000	      0.00000000	      0.00000000	      0.00000000	      0.00000000	      0.00000000	      0.00000000	      0.00000000	      0.00000000	      0.00000000	      0.00000000	      0.00000000	      0.00000000	      0.00000000	      0.00000000	      0.00000000
      0.22000000	     -0.02498213	     -0.01010310	      0.00902749	      0.00957803	      0.00123008	     -0.00000000	     -0.00000000	     -0.00000000	      0.00779507	      0.00751208	      0.00751208	      0.00446480	      0.00777024	     -0.01153356	     -0.00500476	     -0.00396645	     -0.00093488	      0.00619756	      0.00222861	     -0.00080654	      0.00548054	      0.00313247	      0.00000000	      0.00000000	     -0.00000000	      0.00000000	      0.00000000	      0.00000000	      0.00000000	      0.00000000	      0.00000000	      0.00000000	      0.00000000	     -0.00000000	      0.00000000	      0.00000000	      0.00000000	      0.00000000	      0.00000000	      0.00000000	      0.00000000	      0.00000000	      0.00000000	      0.00000000	      0.00000000	      0.00000000	      0.00000000	      0.00000000	      0.00000000	      0.00000000	      0.00000000	      0.00000000	      0.00000000	      0.00000000	      0.00000000	      0.00000000	      0.00000000	      0.00000000	      0.00000000	      0.00000000	      0.00000000	      0.00000000	      0.00000000	      0.00000000	      0.00000000	      0.00000000	      0.00000000	      0.00000000	      0.00000000	      0.00000000	      0.00000000	      0.00000000
      0.23000000	     -0.01862226	     -0.00639060	      0.01005760	      0.01062799	     -0.00157784	      0.00000000	      0.00000000	     -0.00000000	      0.00748533	      0.00614646	      0.00614646	      0.00430007	      0.00848913	     -0.01004126	     -0.00345530	     -0.00224632	      0.00065161	      0.00326899	     -0.00070561	     -0.00262701	      0.00509581	      0.00256075	      0.00000000	     -0.00000000	     -0.00000000	      0.00000000	     -0.00000000	      0.00000000	      0.00000000	     -0.00000000	     -0.00000000	     -0.00000000	      0.00000000	     -0.00000000	     -0.00000000	      0.00000000	      0.00000000	      0.00000000	      0.00000000	      0.00000000	      0.00000000	      0.00000000	      0.00000000	      0.00000000	      0.00000000	      0.00000000	      0.00000000	      0.00000000	      0.00000000	      0.00000000	      0.00000000	      0.00000000	      0.00000000	      0.00000000	      0.00000000	      0.00000000	      0.00000000	      0.00000000	      0.00000000	      0.00000000	      0.00000000	      0.00000000	      0.00000000	      0.00000000	      0.00000000	      0.00000000	      0.00000000	      0.00000000	      0.00000000	      0.00000000	      0.00000000	      0.00000000
      0.24000000	     -0.00706601	     -0.00062108	      0.00880798	      0.00775830	      0.00108089	     -0.00000000	     -0.00000000	      0.00000000	      0.00631046	      0.00399754	      0.00399754	      0.00159624	      0.00706069	     -0.00674550	     -0.00248066	     -0.00062674	      0.00158433	      0.00033034	     -0.00267080	     -0.00386528	      0.00314827	     -0.00011694	      0.00000000	      0.00000000	      0.00000000	      0.00000000	      0.00000000	      0.00000000	     -0.00000000	      0.00000000	     -0.00000000	     -0.00000000	      0.00000000	     -0.00000000	      0.00000000	      0.00000000	      0.00000000	      0.00000000	      0.00000000	      0.00000000	      0.00000000	      0.00000000	      0.00000000	      0.00000000	      0.00000000	      0.00000000	      0.00000000	      0.00000000	      0.00000000	      0.00000000	      0.00000000	      0.00000000	      0.00000000	      0.00000000	      0.00000000	      0.00000000	      0.00000000	      0.00000000	      0.00000000	      0.00000000	      0.00000000	      0.00000000	      0.00000000	      0.00000000	      0.00000000	      0.00000000	      0.00000000	      0.00000000	      0.00000000	      0.00000000	      0.00000000	      0.00000000
      0.25000000	     -0.00358820	      0.00106018	      0.00775162	      0.00585155	      0.00275657	      0.00000000	     -0.00000000	      0.00000000	      0.00656638	      0.00085873	      0.00085873	      0.00293851	      0.00596831	     -0.00290370	     -0.00121597	      0.00094069	      0.00197640	     -0.00171385	     -0.00449868	     -0.00462790	      0.00240212	     -0.00071675	      0.00000000	      0.00000000	     -0.00000000	     -0.00000000	      0.00000000	      0.00000000	      0.00000000	      0.00000000	      0.00000000	     -0.00000000	      0.00000000	      0.00000000	      0.00000000	      0.00000000	      0.00000000	      0.00000000	      0.00000000	      0.00000000	      0.00000000	      0.00000000	      0.00000000	      0.00000000	      0.00000000	      0.00000000	      0.00000000	      0.00000000	      0.00000000	      0.00000000	      0.00000000	      0.00000000	      0.00000000	      0.00000000	      0.00000000	      0.00000000	      0.00000000	      0.00000000	      0.00000000	      0.00000000	      0.00000000	      0.00000000	      0.00000000	      0.00000000	      0.00000000	      0.00000000	      0.00000000	      0.00000000	      0.00000000	      0.00000000	      0.00000000	      0.00000000
      0.26000000	     -0.01451668	     -0.00310090	      0.00868037	      0.00731626	      0.00334837	     -0.00000000	      0.00000000	      0.00000000	      0.00711107	      0.00360877	      0.00360877	      0.00341278	      0.00846694	     -0.01051858	     -0.00503365	     -0.00366904	     -0.00101942	      0.00371216	     -0.00023639	     -0.00256614	      0.00411724	      0.00194661	      0.00000000	     -0.00000000	      0.00000000	     -0.00000000	     -0.00000000	      0.00000000	     -0.00000000	      0.00000000	      0.00000000	      0.00000000	      0.00000000	     -0.00000000	      0.00000000	      0.00000000	      0.00000000	      0.00000000	      0.00000000	      0.00000000	      0.00000000	      0.00000000	      0.00000000	      0.00000000	      0.00000000	      0.00000000	      0.00000000	      0.00000000	      0.00000000	      0.00000000	      0.00000000	      0.00000000	      0.00000000	      0.00000000	      0.00000000	      0.00000000	      0.00000000	      0.00000000	      0.00000000	      0.00000000	      0.00000000	      0.00000000	      0.00000000	      0.00000000	      0.00000000	      0.00000000	      0.00000000	      0.00000000	      0.00000000	      0.00000000	      0.00000000	      0.00000000
      0.27000000	     -0.00894420	     -0.00124313	      0.00845721	      0.00724653	      0.00177538	      0.00000000	     -0.00000000	      0.00000000	      0.00708343	      0.00241105	      0.00241105	      0.00375136	      0.00787354	     -0.00717344	     -0.00325602	     -0.00185327	      0.00012080	      0.00136463	     -0.00274398	     -0.00377901	      0.00366963	      0.00147929	     -0.00000000	     -0.00000000	     -0.00000000	      0.00000000	      0.00000000	     -0.00000000	     -0.00000000	     -0.00000000	     -0.00000000	     -0.00000000	      0.00000000	      0.00000000	      0.00000000	      0.00000000	      0.00000000	      0.00000000	      0.00000000	      0.00000000	      0.00000000	      0.00000000	      0.00000000	      0.00000000	      0.00000000	      0.00000000	      0.00000000	      0.00000000	      0.00000000	      0.00000000	      0.00000000	      0.00000000	      0.00000000	      0.00000000	      0.00000000	      0.00000000	      0.00000000	      0.00000000	      0.00000000	      0.00000000	      0.00000000	      0.00000000	      0.00000000	      0.00000000	      0.00000000	      0.00000000	      0.00000000	      0.00000000	      0.00000000	      0.00000000	      0.00000000	      0.00000000
      0.28000000	     -0.00103876	      0.00278525	      0.00679705	      0.00422782	      0.00215607	      0.00000000	      0.00000000	      0.00000000	      0.00644873	     -0.00163851	     -0.00163851	      0.00235915	      0.00445172	      0.00043530	      0.00106791	      0.00357708	      0.00366947	     -0.00505331	     -0.00547483	     -0.00404157	      0.00064960	     -0.00484188	     -0.00000000	      0.00000000	      0.00000000	      0.00000000	     -0.00000000	     -0.00000000	      0.00000000	      0.00000000	     -0.00000000	      0.00000000	     -0.00000000	      0.00000000	      0.00000000	     -0.00000000	      0.00000000	      0.00000000	      0.00000000	      0.00000000	      0.00000000	      0.00000000	      0.00000000	      0.00000000	      0.00000000	      0.00000000	      0.00000000	      0.00000000	      0.00000000	      0.00000000	      0.00000000	      0.00000000	      0.00000000	      0.00000000	      0.00000000	      0.00000000	      0.00000000	      0.00000000	      0.00000000	      0.00000000	      0.00000000	      0.00000000	      0.00000000	      0.00000000	      0.00000000	      0.00000000	      0.00000000	      0.00000000	      0.00000000	      0.00000000	      0.00000000	      0.00000000
      0.29000000	     -0.00715460	     -0.00050288	      0.00854872	      0.00701854	      0.00207152	      0.00000000	      0.00000000	     -0.00000000	      0.00703376	      0.00236664	      0.00236664	      0.00367425	      0.00762190	     -0.00632444	     -0.00284999	     -0.00126372	      0.00056496	      0.00060336	     -0.00316937	     -0.00405184	      0.00338044	      0.00115493	     -0.00000000	      0.00000000	      0.00000000	     -0.00000000	      0.00000000	      0.00000000	      0.00000000	     -0.00000000	      0.00000000	     -0.00000000	     -0.00000000	     -0.00000000	     -0.00000000	     -0.00000000	      0.00000000	      0.00000000	      0.00000000	      0.00000000	      0.00000000	      0.00000000	      0.00000000	      0.00000000	      0.00000000	      0.00000000	      0.00000000	      0.00000000	      0.00000000	      0.00000000	      0.00000000	      0.00000000	      0.00000000	      0.00000000	      0.00000000	      0.00000000	      0.00000000	      0.00000000	      0.00000000	      0.00000000	      0.00000000	      0.00000000	      0.00000000	      0.00000000	      0.00000000	      0.00000000	      0.00000000	      0.00000000	      0.00000000	      0.00000000	      0.00000000	      0.00000000
      0.30000000	     -0.00426571	      0.00129358	      0.00853324	      0.00652813	     -0.00003400	      0.00000000	     -0.00000000	     -0.00000000	      0.00625349	      0.00128530	      0.00128530	      0.00087004	      0.00691505	     -0.00366399	     -0.00081204	      0.00088750	      0.00237181	     -0.00219202	     -0.00408005	     -0.00401090	      0.00192381	     -0.00168285	      0.00000000	     -0.00000000	     -0.00000000	      0.00000000	     -0.00000000	     -0.00000000	     -0.00000000	      0.00000000	     -0.00000000	      0.00000000	      0.00000000	     -0.00000000	     -0.00000000	     -0.00000000	      0.00000000	      0.00000000	      0.00000000	      0.00000000	      0.00000000	      0.00000000	      0.00000000	      0.00000000	      0.00000000	      0.00000000	      0.00000000	      0.00000000	      0.00000000	      0.00000000	      0.00000000	      0.00000000	      0.00000000	      0.00000000	      0.00000000	      0.00000000	      0.00000000	      0.00000000	      0.00000000	      0.00000000	      0.00000000	      0.00000000	      0.00000000	      0.00000000	      0.00000000	      0.00000000	      0.00000000	      0.00000000	      0.00000000	      0.00000000	      0.00000000	      0.00000000
      0.31000000	     -0.00460433	      0.00034107	      0.00812172	      0.00628058	      0.00331594	     -0.00000000	      0.00000000	      0.00000000	      0.00698403	      0.00192961	      0.00192961	      0.00369328	      0.00669138	     -0.00473133	     -0.00238417	     -0.00040182	      0.00110162	     -0.00023451	     -0.00369855	     -0.00446627	      0.00299932	      0.00066106	     -0.00000000	     -0.00000000	     -0.00000000	      0.00000000	     -0.00000000	     -0.00000000	      0.00000000	     -0.00000000	     -0.00000000	     -0.00000000	     -0.00000000	      0.00000000	     -0.00000000	     -0.00000000	      0.00000000	      0.00000000	      0.00000000	      0.00000000	      0.00000000	      0.00000000	      0.00000000	      0.00000000	      0.00000000	      0.00000000	      0.00000000	      0.00000000	      0.00000000	      0.00000000	      0.00000000	      0.00000000	      0.00000000	      0.00000000	      0.00000000	      0.00000000	      0.00000000	      0.00000000	      0.00000000	      0.00000000	      0.00000000	      0.00000000	      0.00000000	      0.00000000	      0.00000000	      0.00000000	      0.00000000	      0.00000000	      0.00000000	      0.00000000	      0.00000000	      0.00000000
      0.32000000	     -0.01542163	     -0.00340673	      0.00929507	      0.00822130	      0.00288564	     -0.00000000	      0.00000000	      0.00000000	      0.00735034	      0.00577422	      0.00577422	      0.00409774	      0.00839122	     -0.01022038	     -0.00451386	     -0.00274483	     -0.00003604	      0.00370185	      0.00015845	     -0.00210354	      0.00432911	      0.00250553	     -0.00000000	     -0.00000000	     -0.00000000	     -0.00000000	     -0.00000000	     -0.00000000	     -0.00000000	     -0.00000000	     -0.00000000	      0.00000000	     -0.00000000	      0.00000000	      0.00000000	      0.00000000	      0.00000000	      0.00000000	      0.00000000	      0.00000000	      0.00000000	      0.00000000	      0.00000000	      0.00000000	      0.00000000	      0.00000000	      0.00000000	      0.00000000	      0.00000000	      0.00000000	      0.00000000	      0.00000000	      0.00000000	      0.00000000	      0.00000000	      0.00000000	      0.00000000	      0.00000000	      0.00000000	      0.00000000	      0.00000000	      0.00000000	      0.00000000	      0.00000000	      0.00000000	      0.00000000	      0.00000000	      0.00000000	      0.00000000	      0.00000000	      0.00000000	      0.00000000
      0.33000000	     -0.01341937	     -0.00329923	      0.00933444	      0.00869783	      0.00058764	     -0.00000000	     -0.00000000	     -0.00000000	      0.00720085	      0.00419346	      0.00419346	      0.00351754	      0.00854277	     -0.00916266	     -0.00364782	     -0.00231950	      0.00024054	      0.00237952	     -0.00158680	     -0.00327418	      0.00423190	      0.00171729	     -0.00000000	     -0.00000000	     -0.00000000	     -0.00000000	     -0.00000000	      0.00000000	      0.00000000	      0.00000000	      0.00000000	      0.00000000	     -0.00000000	     -0.00000000	     -0.00000000	      0.00000000	      0.00000000	      0.00000000	      0.00000000	      0.00000000	      0.00000000	      0.00000000	      0.00000000	      0.00000000	      0.00000000	      0.00000000	      0.00000000	      0.00000000	      0.00000000	      0.00000000	      0.00000000	      0.00000000	      0.00000000	      0.00000000	      0.00000000	      0.00000000	      0.00000000	      0.00000000	      0.00000000	      0.00000000	      0.00000000	      0.00000000	      0.00000000	      0.00000000	      0.00000000	      0.00000000	      0.00000000	      0.00000000	      0.00000000	      0.00000000	      0.00000000	      0.00000000
      0.34000000	     -0.00195760	      0.00226644	      0.00700477	      0.00477758	      0.00194821	     -0.00000000	      0.00000000	      0.00000000	      0.00574447	     -0.00115506	     -0.00115506	     -0.00017958	      0.00498042	     -0.00077413	      0.00035168	      0.00267068	      0.00316722	     -0.00381237	     -0.00513905	     -0.00443167	      0.00104268	     -0.00442169	     -0.00000000	      0.00000000	      0.00000000	      0.00000000	     -0.00000000	     -0.00000000	      0.00000000	      0.00000000	     -0.00000000	     -0.00000000	      0.00000000	      0.00000000	      0.00000000	      0.00000000	      0.00000000	      0.00000000	      0.00000000	      0.00000000	      0.00000000	      0.00000000	      0.00000000	      0.00000000	      0.00000000	      0.00000000	      0.00000000	      0.00000000	      0.00000000	      0.00000000	      0.00000000	      0.00000000	      0.00000000	      0.00000000	      0.00000000	      0.00000000	      0.00000000	      0.00000000	      0.00000000	      0.00000000	      0.00000000	      0.00000000	      0.00000000	      0.00000000	      0.00000000	      0.00000000	      0.00000000	      0.00000000	      0.00000000	      0.00000000	      0.00000000	      0.00000000
      0.35000000	     -0.02291074	     -0.00870620	      0.00814799	      0.00938114	     -0.00016530	     -0.00000000	     -0.00000000	      0.00000000	      0.00756688	      0.00461597	      0.00461597	      0.00373335	      0.00834171	     -0.01134894	     -0.00470896	     -0.00393580	     -0.00101097	      0.00542954	      0.00010062	     -0.00179329	      0.00534640	      0.00239398	     -0.00000000	      0.00000000	     -0.00000000	      0.00000000	      0.00000000	      0.00000000	      0.00000000	      0.00000000	     -0.00000000	     -0.00000000	     -0.00000000	      0.00000000	      0.00000000	     -0.00000000	      0.00000000	      0.00000000	      0.00000000	      0.00000000	      0.00000000	      0.00000000	      0.00000000	      0.00000000	      0.00000000	      0.00000000	      0.00000000	      0.00000000	      0.00000000	      0.00000000	      0.00000000	      0.00000000	      0.00000000	      0.00000000	      0.00000000	      0.00000000	      0.00000000	      0.00000000	      0.00000000	      0.00000000	      0.00000000	      0.00000000	      0.00000000	      0.00000000	      0.00000000	      0.00000000	      0.00000000	      0.00000000	      0.00000000	      0.00000000	      0.00000000	      0.00000000
      0.36000000	     -0.02184297	     -0.00794011	      0.00955136	      0.01029610	     -0.00050874	     -0.00000000	     -0.00000000	      0.00000000	      0.00769843	      0.00572786	      0.00572786	      0.00453239	      0.00810452	     -0.01095760	     -0.00419606	     -0.00310082	     -0.00012878	      0.00452689	      0.00028745	     -0.00212240	      0.00539009	      0.00290634	     -0.00000000	     -0.00000000	     -0.00000000	     -0.00000000	      0.00000000	     -0.00000000	     -0.00000000	     -0.00000000	     -0.00000000	     -0.00000000	     -0.00000000	     -0.00000000	     -0.00000000	     -0.00000000	      0.00000000	      0.00000000	      0.00000000	      0.00000000	      0.00000000	      0.00000000	      0.00000000	      0.00000000	      0.00000000	      0.00000000	      0.00000000	      0.00000000	      0.00000000	      0.00000000	      0.00000000	      0.00000000	      0.00000000	      0.00000000	      0.00000000	      0.00000000	      0.00000000	      0.00000000	      0.00000000	      0.00000000	      0.00000000	      0.00000000	      0.00000000	      0.00000000	      0.00000000	      0.00000000	      0.00000000	      0.00000000	      0.00000000	      0.00000000	      0.00000000	      0.00000000
      0.37000000	     -0.01524212	     -0.00454101	      0.01024946	      0.01033528	     -0.00175104	     -0.00000000	     -0.00000000	     -0.00000000	      0.00697225	      0.00646228	      0.00646228	      0.00348734	      0.00863561	     -0.00917157	     -0.00289615	     -0.00146868	      0.00130469	      0.00201967	     -0.00137546	     -0.00296315	      0.00448979	      0.00180641	      0.00000000	      0.00000000	     -0.00000000	     -0.00000000	      0.00000000	      0.00000000	      0.00000000	      0.00000000	     -0.00000000	      0.00000000	     -0.00000000	     -0.00000000	     -0.00000000	      0.00000000	      0.00000000	      0.00000000	      0.00000000	      0.00000000	      0.00000000	      0.00000000	      0.00000000	      0.00000000	      0.00000000	      0.00000000	      0.00000000	      0.00000000	      0.00000000	      0.00000000	      0.00000000	      0.00000000	      0.00000000	      0.00000000	      0.00000000	      0.00000000	      0.00000000	      0.00000000	      0.00000000	      0.00000000	      0.00000000	      0.00000000	      0.00000000	      0.00000000	      0.00000000	      0.00000000	      0.00000000	      0.00000000	      0.00000000	      0.00000000	      0.00000000	      0.00000000
      0.38000000	     -0.00596350	     -0.00019546	      0.00773485	      0.00593222	      0.00393486	      0.00000000	      0.00000000	      0.00000000	      0.00712668	      0.00175211	      0.00175211	      0.00498522	      0.00714409	     -0.00581374	     -0.00337505	     -0.00174197	     -0.00029558	      0.00110730	     -0.00328997	     -0.00400676	      0.00345601	      0.00214364	     -0.00000000	      0.00000000	      0.00000000	     -0.00000000	     -0.00000000	     -0.00000000	     -0.00000000	     -0.00000000	     -0.00000000	      0.00000000	      0.00000000	     -0.00000000	      0.00000000	     -0.00000000	      0.00000000	      0.00000000	      0.00000000	      0.00000000	      0.00000000	      0.00000000	      0.00000000	      0.00000000	      0.00000000	      0.00000000	      0.00000000	      0.00000000	      0.00000000	      0.00000000	      0.00000000	      0.00000000	      0.00000000	      0.00000000	      0.00000000	      0.00000000	      0.00000000	      0.00000000	      0.00000000	      0.00000000	      0.00000000	      0.00000000	      0.00000000	      0.00000000	      0.00000000	      0.00000000	      0.00000000	      0.00000000	      0.00000000	      0.00000000	      0.00000000	      0.00000000
      0.39000000	     -0.02392259	     -0.00995792	      0.00833468	      0.00993850	     -0.00045989	      0.00000000	      0.00000000	      0.00000000	      0.00767437	      0.00558716	      0.00558716	      0.00410987	      0.00823962	     -0.01155084	     -0.00467181	     -0.00390617	     -0.00087382	      0.00589457	      0.00019778	     -0.00149635	      0.00565618	      0.00273330	     -0.00000000	     -0.00000000	      0.00000000	      0.00000000	      0.00000000	      0.00000000	     -0.00000000	      0.00000000	      0.00000000	      0.00000000	     -0.00000000	      0.00000000	      0.00000000	      0.00000000	      0.00000000	      0.00000000	      0.00000000	      0.00000000	      0.00000000	      0.00000000	      0.00000000	      0.00000000	      0.00000000	      0.00000000	      0.00000000	      0.00000000	      0.00000000	      0.00000000	      0.00000000	      0.00000000	      0.00000000	      0.00000000	      0.00000000	      0.00000000	      0.00000000	      0.00000000	      0.00000000	      0.00000000	      0.00000000	      0.00000000	      0.00000000	      0.00000000	      0.00000000	      0.00000000	      0.00000000	      0.00000000	      0.00000000	      0.00000000	      0.00000000	      0.00000000
      0.40000000	     -0.01283565	     -0.00301274	      0.00945380	      0.00867492	      0.00215193	     -0.00000000	      0.00000000	     -0.00000000	      0.00740107	      0.00641291	      0.00641291	      0.00413943	      0.00803244	     -0.00965578	     -0.00391930	     -0.00192507	      0.00071524	      0.00296756	     -0.00044544	     -0.00243388	      0.00427524	      0.00239578	      0.00000000	      0.00000000	      0.00000000	      0.00000000	     -0.00000000	     -0.00000000	     -0.00000000	      0.00000000	      0.00000000	      0.00000000	      0.00000000	     -0.00000000	      0.00000000	     -0.00000000	      0.00000000	      0.00000000	      0.00000000	      0.00000000	      0.00000000	      0.00000000	      0.00000000	      0.00000000	      0.00000000	      0.00000000	      0.00000000	      0.00000000	      0.00000000	      0.00000000	      0.00000000	      0.00000000	      0.00000000	      0.00000000	      0.00000000	      0.00000000	      0.00000000	      0.00000000	      0.00000000	      0.00000000	      0.00000000	      0.00000000	      0.00000000	      0.00000000	      0.00000000	      0.00000000	      0.00000000	      0.00000000	      0.00000000	      0.00000000	      0.00000000	      0.00000000
      0.41000000	     -0.00668486	     -0.00006702	      0.00869924	      0.00725112	      0.00051513	      0.00000000	      0.00000000	      0.00000000	      0.00673273	      0.00218557	      0.00218557	      0.00290410	      0.00760400	     -0.00544069	     -0.00198211	     -0.00044515	      0.00131882	     -0.00043723	     -0.00353661	     -0.00394622	      0.00301266	      0.00038400	      0.00000000	      0.00000000	      0.00000000	      0.00000000	     -0.00000000	     -0.00000000	     -0.00000000	      0.00000000	      0.00000000	     -0.00000000	     -0.00000000	      0.00000000	     -0.00000000	      0.00000000	      0.00000000	      0.00000000	      0.00000000	      0.00000000	      0.00000000	      0.00000000	      0.00000000	      0.00000000	      0.00000000	      0.00000000	      0.00000000	      0.00000000	      0.00000000	      0.00000000	      0.00000000	      0.00000000	      0.00000000	      0.00000000	      0.00000000	      0.00000000	      0.00000000	      0.00000000	      0.00000000	      0.00000000	      0.00000000	      0.00000000	      0.00000000	      0.00000000	      0.00000000	      0.00000000	      0.00000000	      0.00000000	      0.00000000	      0.00000000	      0.00000000	      0.00000000
      0.42000000	     -0.01579915	     -0.00477214	      0.01023350	      0.01054814	     -0.00135516	      0.00000000	     -0.00000000	      0.00000000	      0.00714794	      0.00779379	      0.00779379	      0.00392068	      0.00811347	     -0.00939659	     -0.00294759	     -0.00116916	      0.00156440	      0.00221173	     -0.00098386	     -0.00266439	      0.00458958	      0.00220146	      0.00000000	      0.00000000	      0.00000000	      0.00000000	      0.00000000	      0.00000000	      0.00000000	      0.00000000	      0.00000000	     -0.00000000	     -0.00000000	      0.00000000	      0.00000000	      0.00000000	      0.00000000	      0.00000000	      0.00000000	      0.00000000	      0.00000000	      0.00000000	      0.00000000	      0.00000000	      0.00000000	      0.00000000	      0.00000000	      0.00000000	      0.00000000	      0.00000000	      0.00000000	      0.00000000	      0.00000000	      0.00000000	      0.00000000	      0.00000000	      0.00000000	      0.00000000	      0.00000000	      0.00000000	      0.00000000	      0.00000000	      0.00000000	      0.00000000	      0.00000000	      0.00000000	      0.00000000	      0.00000000	      0.00000000	      0.00000000	      0.00000000	      0.00000000
      0.43000000	     -0.00752396	     -0.00055724	      0.00905305	      0.00774466	      0.00034147	     -0.00000000	     -0.00000000	      0.00000000	      0.00631718	      0.00309548	      0.00309548	      0.00197522	      0.00762538	     -0.00631848	     -0.00220494	     -0.00062172	      0.00144875	     -0.00004246	     -0.00309039	     -0.00398266	      0.00308738	     -0.00004592	      0.00000000	      0.00000000	     -0.00000000	     -0.00000000	      0.00000000	     -0.00000000	     -0.00000000	     -0.00000000	     -0.00000000	     -0.00000000	     -0.00000000	     -0.00000000	      0.00000000	      0.00000000	      0.00000000	      0.00000000	      0.00000000	      0.00000000	      0.00000000	      0.00000000	      0.00000000	      0.00000000	      0.00000000	      0.00000000	      0.00000000	      0.00000000	      0.00000000	      0.00000000	      0.00000000	      0.00000000	      0.00000000	      0.00000000	      0.00000000	      0.00000000	      0.00000000	      0.00000000	      0.00000000	      0.00000000	      0.00000000	      0.00000000	      0.00000000	      0.00000000	      0.00000000	      0.00000000	      0.00000000	      0.00000000	      0.00000000	      0.00000000	      0.00000000	      0.00000000
      0.44000000	     -0.00246650	      0.00179583	      0.00763625	      0.00560140	      0.00258843	     -0.00000000	      0.00000000	      0.00000000	      0.00735463	      0.00223853	      0.00223853	      0.00815531	      0.00589519	     -0.00153851	     -0.00052096	      0.00167335	      0.00211579	     -0.00312916	     -0.00501822	     -0.00348248	      0.00262344	      0.00288367	     -0.00000000	      0.00000000	      0.00000000	     -0.00000000	      0.00000000	      0.00000000	     -0.00000000	      0.00000000	      0.00000000	     -0.00000000	     -0.00000000	     -0.00000000	     -0.00000000	     -0.00000000	      0.00000000	      0.00000000	      0.00000000	      0.00000000	      0.00000000	      0.00000000	      0.00000000	      0.00000000	      0.00000000	      0.00000000	      0.00000000	      0.00000000	      0.00000000	      0.00000000	      0.00000000	      0.00000000	      0.00000000	      0.00000000	      0.00000000	      0.00000000	      0.00000000	      0.00000000	      0.00000000	      0.00000000	      0.00000000	      0.00000000	      0.00000000	      0.00000000	      0.00000000	      0.00000000	      0.00000000	      0.00000000	      0.00000000	      0.00000000	      0.00000000	      0.00000000
      0.45000000	     -0.02462364	     -0.00552043	      0.00744310	      0.00632051	      0.00368711	     -0.00000000	     -0.00000000	     -0.00000000	      0.00631324	     -0.00343343	     -0.00343343	      0.00194699	      0.00823939	     -0.01197866	     -0.00622249	     -0.00540585	     -0.00260007	      0.00551832	      0.00186317	     -0.00112341	      0.00409260	      0.00127614	     -0.00000000	     -0.00000000	     -0.00000000	     -0.00000000	     -0.00000000	     -0.00000000	      0.00000000	     -0.00000000	     -0.00000000	      0.00000000	      0.00000000	     -0.00000000	     -0.00000000	     -0.00000000	      0.00000000	      0.00000000	      0.00000000	      0.00000000	      0.00000000	      0.00000000	      0.00000000	      0.00000000	      0.00000000	      0.00000000	      0.00000000	      0.00000000	      0.00000000	      0.00000000	      0.00000000	      0.00000000	      0.00000000	      0.00000000	      0.00000000	      0.00000000	      0.00000000	      0.00000000	      0.00000000	      0.00000000	      0.00000000	      0.00000000	      0.00000000	      0.00000000	      0.00000000	      0.00000000	      0.00000000	      0.00000000	      0.00000000	      0.00000000	      0.00000000	      0.00000000
      0.46000000	     -0.00320199	      0.00094801	      0.00738552	      0.00548039	      0.00397869	      0.00000000	     -0.00000000	      0.00000000	      0.00748170	      0.00130972	      0.00130972	      0.00806672	      0.00543714	     -0.00161555	     -0.00097973	      0.00146322	      0.00184294	     -0.00207781	     -0.00524340	     -0.00452509	      0.00292782	      0.00239491	     -0.00000000	     -0.00000000	     -0.00000000	     -0.00000000	      0.00000000	      0.00000000	      0.00000000	      0.00000000	      0.00000000	      0.00000000	     -0.00000000	      0.00000000	      0.00000000	     -0.00000000	      0.00000000	      0.00000000	      0.00000000	      0.00000000	      0.00000000	      0.00000000	      0.00000000	      0.00000000	      0.00000000	      0.00000000	      0.00000000	      0.00000000	      0.00000000	      0.00000000	      0.00000000	      0.00000000	      0.00000000	      0.00000000	      0.00000000	      0.00000000	      0.00000000	      0.00000000	      0.00000000	      0.00000000	      0.00000000	      0.00000000	      0.00000000	      0.00000000	      0.00000000	      0.00000000	      0.00000000	      0.00000000	      0.00000000	      0.00000000	      0.00000000	      0.00000000
      0.47000000	     -0.00903519	     -0.00153533	      0.00880829	      0.00731249	      0.00300955	      0.00000000	     -0.00000000	      0.00000000	      0.00711588	      0.00353077	      0.00353077	      0.00354515	      0.00803666	     -0.00865177	     -0.00403497	     -0.00243253	     -0.00006339	      0.00215302	     -0.00173441	     -0.00348074	      0.00377865	      0.00160909	      0.00000000	      0.00000000	     -0.00000000	     -0.00000000	      0.00000000	      0.00000000	      0.00000000	     -0.00000000	     -0.00000000	     -0.00000000	     -0.00000000	     -0.00000000	      0.00000000	     -0.00000000	      0.00000000	      0.00000000	      0.00000000	      0.00000000	      0.00000000	      0.00000000	      0.00000000	      0.00000000	      0.00000000	      0.00000000	      0.00000000	      0.00000000	      0.00000000	      0.00000000	      0.00000000	      0.00000000	      0.00000000	      0.00000000	      0.00000000	      0.00000000	      0.00000000	      0.00000000	      0.00000000	      0.00000000	      0.00000000	      0.00000000	      0.00000000	      0.00000000	      0.00000000	      0.00000000	      0.00000000	      0.00000000	      0.00000000	      0.00000000	      0.00000000	      0.00000000
      0.48000000	     -0.00110555	      0.00287587	      0.00467941	      0.00297139	      0.00149025	      0.00000000	     -0.00000000	      0.00000000	      0.00389602	     -0.00380392	     -0.00380392	     -0.01195353	      0.00356707	      0.00055611	      0.00129524	      0.00341687	      0.00370379	     -0.00453030	     -0.00508641	     -0.00446545	     -0.00071388	     -0.01062068	     -0.00000000	      0.00000000	      0.00000000	     -0.00000000	     -0.00000000	     -0.00000000	      0.00000000	      0.00000000	      0.00000000	     -0.00000000	      0.00000000	     -0.00000000	      0.00000000	      0.00000000	      0.00000000	      0.00000000	      0.00000000	      0.00000000	      0.00000000	      0.00000000	      0.00000000	      0.00000000	      0.00000000	      0.00000000	      0.00000000	      0.00000000	      0.00000000	      0.00000000	      0.00000000	      0.00000000	      0.00000000	      0.00000000	      0.00000000	      0.00000000	      0.00000000	      0.00000000	      0.00000000	      0.00000000	      0.00000000	      0.00000000	      0.00000000	      0.00000000	      0.00000000	      0.00000000	      0.00000000	      0.00000000	      0.00000000	      0.00000000	      0.00000000	      0.00000000
      0.49000000	     -0.00616654	     -0.00070081	      0.00855235	      0.00679553	      0.00395827	     -0.00000000	      0.00000000	     -0.00000000	      0.00708977	      0.00356863	      0.00356863	      0.00353991	      0.00761048	     -0.00807918	     -0.00401152	     -0.00215959	      0.00015297	      0.00191696	     -0.00178392	     -0.00349879	      0.00355688	      0.00152946	     -0.00000000	     -0.00000000	      0.00000000	      0.00000000	      0.00000000	     -0.00000000	      0.00000000	      0.00000000	     -0.00000000	     -0.00000000	      0.00000000	      0.00000000	     -0.00000000	     -0.00000000	      0.00000000	      0.00000000	      0.00000000	      0.00000000	      0.00000000	      0.00000000	      0.00000000	      0.00000000	      0.00000000	      0.00000000	      0.00000000	      0.00000000	      0.00000000	      0.00000000	      0.00000000	      0.00000000	      0.00000000	      0.00000000	      0.00000000	      0.00000000	      0.00000000	      0.00000000	      0.00000000	      0.00000000	      0.00000000	      0.00000000	      0.00000000	      0.00000000	      0.00000000	      0.00000000	      0.00000000	      0.00000000	      0.00000000	      0.00000000	      0.00000000	      0.00000000
      0.50000000	     -0.02497112	     -0.01063028	      0.00897699	      0.01004037	      0.00047193	      0.00000000	     -0.00000000	     -0.00000000	      0.00778150	      0.00674525	      0.00674525	      0.00459673	      0.00783811	     -0.01164682	     -0.00484481	     -0.00389932	     -0.00082076	      0.00619106	      0.00202675	     -0.00100286	      0.00570316	      0.00319416	      0.00000000	     -0.00000000	     -0.00000000	      0.00000000	      0.00000000	      0.00000000	      0.00000000	      0.00000000	      0.00000000	      0.00000000	      0.00000000	      0.00000000	      0.00000000	     -0.00000000	      0.00000000	      0.00000000	      0.00000000	      0.00000000	      0.00000000	      0.00000000	      0.00000000	      0.00000000	      0.00000000	      0.00000000	      0.00000000	      0.00000000	      0.00000000	      0.00000000	      0.00000000	      0.00000000	      0.00000000	      0.00000000	      0.00000000	      0.00000000	      0.00000000	      0.00000000	      0.00000000	      0.00000000	      0.00000000	      0.00000000	      0.00000000	      0.00000000	      0.00000000	      0.00000000	      0.00000000	      0.00000000	      0.00000000	      0.00000000	      0.00000000	      0.00000000
      0.51000000	     -0.02205973	     -0.00531055	      0.00808096	      0.00716275	      0.00311482	      0.00000000	      0.00000000	     -0.00000000	      0.00692265	      0.00583872	      0.00583872	      0.00280528	      0.00849517	     -0.01159713	     -0.00568056	     -0.00468788	     -0.00190434	      0.00496808	      0.00102629	     -0.00176175	      0.00433339	      0.00176148	     -0.00000000	      0.00000000	     -0.00000000	     -0.00000000	      0.00000000	      0.00000000	     -0.00000000	      0.00000000	      0.00000000	      0.00000000	     -0.00000000	      0.00000000	     -0.00000000	      0.00000000	      0.00000000	      0.00000000	      0.00000000	      0.00000000	      0.00000000	      0.00000000	      0.00000000	      0.00000000	      0.00000000	      0.00000000	      0.00000000	      0.00000000	      0.00000000	      0.00000000	      0.00000000	      0.00000000	      0.00000000	      0.00000000	      0.00000000	      0.00000000	      0.00000000	      0.00000000	      0.00000000	      0.00000000	      0.00000000	      0.00000000	      0.00000000	      0.00000000	      0.00000000	      0.00000000	      0.00000000	      0.00000000	      0.00000000	      0.00000000	      0.00000000	      0.00000000
      0.52000000	     -0.02179364	     -0.00282797	      0.00782867	      0.00587801	      0.00466372	     -0.00000000	     -0.00000000	      0.00000000	      0.00672885	     -0.00103970	     -0.00103970	      0.00211838	      0.00822464	     -0.01125085	     -0.00616421	     -0.00503730	     -0.00228719	      0.00511564	      0.00168994	     -0.00111133	      0.00376612	      0.00139738	     -0.00000000	      0.00000000	      0.00000000	      0.00000000	     -0.00000000	     -0.00000000	      0.00000000	     -0.00000000	     -0.00000000	      0.00000000	      0.00000000	      0.00000000	      0.00000000	      0.00000000	      0.00000000	      0.00000000	      0.00000000	      0.00000000	      0.00000000	      0.00000000	      0.00000000	      0.00000000	      0.00000000	      0.00000000	      0.00000000	      0.00000000	      0.00000000	      0.00000000	      0.00000000	      0.00000000	      0.00000000	      0.00000000	      0.00000000	      0.00000000	      0.00000000	      0.00000000	      0.00000000	      0.00000000	      0.00000000	      0.00000000	      0.00000000	      0.00000000	      0.00000000	      0.00000000	      0.00000000	      0.00000000	      0.00000000	      0.00000000	      0.00000000	      0.00000000
      0.53000000	     -0.00438404	      0.00018652	      0.00781121	      0.00573932	      0.00461230	      0.00000000	      0.00000000	     -0.00000000	      0.00721573	      0.00186767	      0.00186767	      0.00525064	      0.00679982	     -0.00499115	     -0.00311096	     -0.00118292	      0.00018145	      0.00056293	     -0.00353597	     -0.00437631	      0.00329070	      0.00202350	      0.00000000	     -0.00000000	     -0.00000000	     -0.00000000	     -0.00000000	      0.00000000	      0.00000000	      0.00000000	     -0.00000000	     -0.00000000	     -0.00000000	     -0.00000000	     -0.00000000	      0.00000000	      0.00000000	      0.00000000	      0.00000000	      0.00000000	      0.00000000	      0.00000000	      0.00000000	      0.00000000	      0.00000000	      0.00000000	      0.00000000	      0.00000000	      0.00000000	      0.00000000	      0.00000000	      0.00000000	      0.00000000	      0.00000000	      0.00000000	      0.00000000	      0.00000000	      0.00000000	      0.00000000	      0.00000000	      0.00000000	      0.00000000	      0.00000000	      0.00000000	      0.00000000	      0.00000000	      0.00000000	      0.00000000	      0.00000000	      0.00000000	      0.00000000	      0.00000000
      0.54000000	     -0.02438448	     -0.00598209	      0.00875167	      0.00778612	      0.00320232	      0.00000000	     -0.00000000	     -0.00000000	      0.00703168	      0.00963578	      0.00963578	      0.00352868	      0.00808239	     -0.01105690	     -0.00541016	     -0.00413970	     -0.00128928	      0.00551407	      0.00196027	     -0.00088360	      0.00455385	      0.00243868	     -0.00000000	     -0.00000000	      0.00000000	     -0.00000000	     -0.00000000	     -0.00000000	      0.00000000	      0.00000000	     -0.00000000	      0.00000000	      0.00000000	     -0.00000000	      0.00000000	     -0.00000000	      0.00000000	      0.00000000	      0.00000000	      0.00000000	      0.00000000	      0.00000000	      0.00000000	      0.00000000	      0.00000000	      0.00000000	      0.00000000	      0.00000000	      0.00000000	      0.00000000	      0.00000000	      0.00000000	      0.00000000	      0.00000000	      0.00000000	      0.00000000	      0.00000000	      0.00000000	      0.00000000	      0.00000000	      0.00000000	      0.00000000	      0.00000000	      0.00000000	      0.00000000	      0.00000000	      0.00000000	      0.00000000	      0.00000000	      0.00000000	      0.00000000	      0.00000000
      0.55000000	     -0.02515159	     -0.00529638	      0.00670751	      0.00545117	      0.00402579	     -0.00000000	      0.00000000	     -0.00000000	      0.00574236	     -0.00417537	     -0.00417537	      0.00106357	      0.00791353	     -0.01212817	     -0.00659464	     -0.00596228	     -0.00320748	      0.00526127	      0.00076782	     -0.00080002	      0.00378601	      0.00068356	     -0.00000000	      0.00000000	      0.00000000	      0.00000000	      0.00000000	      0.00000000	     -0.00000000	     -0.00000000	     -0.00000000	      0.00000000	     -0.00000000	      0.00000000	     -0.00000000	      0.00000000	      0.00000000	      0.00000000	      0.00000000	      0.00000000	      0.00000000	      0.00000000	      0.00000000	      0.00000000	      0.00000000	      0.00000000	      0.00000000	      0.00000000	      0.00000000	      0.00000000	      0.00000000	      0.00000000	      0.00000000	      0.00000000	      0.00000000	      0.00000000	      0.00000000	      0.00000000	      0.00000000	      0.00000000	      0.00000000	      0.00000000	      0.00000000	      0.00000000	      0.00000000	      0.00000000	      0.00000000	      0.00000000	      0.00000000	      0.00000000	      0.00000000	      0.00000000
      0.56000000	     -0.00444504	      0.00125022	      0.00811274	      0.00657868	     -0.00088448	      0.00000000	      0.00000000	      0.00000000	      0.00539695	      0.00181247	      0.00181247	     -0.00294833	      0.00629954	     -0.00393541	     -0.00058288	      0.00110079	      0.00281389	     -0.00213321	     -0.00372425	     -0.00406263	      0.00139908	     -0.00378162	     -0.00000000	     -0.00000000	     -0.00000000	      0.00000000	      0.00000000	     -0.00000000	     -0.00000000	     -0.00000000	      0.00000000	     -0.00000000	     -0.00000000	     -0.00000000	      0.00000000	      0.00000000	      0.00000000	      0.00000000	      0.00000000	      0.00000000	      0.00000000	      0.00000000	      0.00000000	      0.00000000	      0.00000000	      0.00000000	      0.00000000	      0.00000000	      0.00000000	      0.00000000	      0.00000000	      0.00000000	      0.00000000	      0.00000000	      0.00000000	      0.00000000	      0.00000000	      0.00000000	      0.00000000	      0.00000000	      0.00000000	      0.00000000	      0.00000000	      0.00000000	      0.00000000	      0.00000000	      0.00000000	      0.00000000	      0.00000000	      0.00000000	      0.00000000	      0.00000000
      0.57000000	     -0.00262864	      0.00196646	      0.00628346	      0.00495146	      0.00083528	     -0.00000000	      0.00000000	      0.00000000	      0.00396267	     -0.00034671	     -0.00034671	     -0.00650722	      0.00476350	     -0.00184734	     -0.00001230	      0.00201007	      0.00305746	     -0.00286079	     -0.00430546	     -0.00444445	      0.00069243	     -0.00639831	     -0.00000000	      0.00000000	      0.00000000	      0.00000000	     -0.00000000	      0.00000000	      0.00000000	      0.00000000	      0.00000000	      0.00000000	     -0.00000000	      0.00000000	     -0.00000000	      0.00000000	      0.00000000	      0.00000000	      0.00000000	      0.00000000	      0.00000000	      0.00000000	      0.00000000	      0.00000000	      0.00000000	      0.00000000	      0.00000000	      0.00000000	      0.00000000	      0.00000000	      0.00000000	      0.00000000	      0.00000000	      0.00000000	      0.00000000	      0.00000000	      0.00000000	      0.00000000	      0.00000000	      0.00000000	      0.00000000	      0.00000000	      0.00000000	      0.00000000	      0.00000000	      0.00000000	      0.00000000	      0.00000000	      0.00000000	      0.00000000	      0.00000000	      0.00000000
      0.58000000	     -0.00058105	      0.00330717	      0.00783938	      0.00470008	      0.00048325	      0.00000000	      0.00000000	     -0.00000000	      0.00604879	     -0.00027664	     -0.00027664	      0.00126138	      0.00563804	     -0.00060103	      0.00079080	      0.00285197	      0.00356877	     -0.00497342	     -0.00462527	     -0.00340139	      0.00034843	     -0.00336947	      0.00000000	      0.00000000	      0.00000000	     -0.00000000	      0.00000000	      0.00000000	     -0.00000000	     -0.00000000	      0.00000000	      0.00000000	      0.00000000	     -0.00000000	     -0.00000000	      0.00000000	      0.00000000	      0.00000000	      0.00000000	      0.00000000	      0.00000000	      0.00000000	      0.00000000	      0.00000000	      0.00000000	      0.00000000	      0.00000000	      0.00000000	      0.00000000	      0.00000000	      0.00000000	      0.00000000	      0.00000000	      0.00000000	      0.00000000	      0.00000000	      0.00000000	      0.00000000	      0.00000000	      0.00000000	      0.00000000	      0.00000000	      0.00000000	      0.00000000	      0.00000000	      0.00000000	      0.00000000	      0.00000000	      0.00000000	      0.00000000	      0.00000000	      0.00000000
      0.59000000	     -0.00342012	      0.00072059	      0.00742816	      0.00549893	      0.00441294	      0.00000000	      0.00000000	      0.00000000	      0.00764012	      0.00196033	      0.00196033	      0.00849900	      0.00574507	     -0.00219757	     -0.00154284	      0.00080267	      0.00126128	     -0.00133761	     -0.00502882	     -0.00441517	      0.00322197	      0.00336083	     -0.00000000	     -0.00000000	      0.00000000	      0.00000000	      0.00000000	      0.00000000	     -0.00000000	     -0.00000000	     -0.00000000	     -0.00000000	     -0.00000000	      0.00000000	      0.00000000	      0.00000000	      0.00000000	      0.00000000	      0.00000000	      0.00000000	      0.00000000	      0.00000000	      0.00000000	      0.00000000	      0.00000000	      0.00000000	      0.00000000	      0.00000000	      0.00000000	      0.00000000	      0.00000000	      0.00000000	      0.00000000	      0.00000000	      0.00000000	      0.00000000	      0.00000000	      0.00000000	      0.00000000	      0.00000000	      0.00000000	      0.00000000	      0.00000000	      0.00000000	      0.00000000	      0.00000000	      0.00000000	      0.00000000	      0.00000000	      0.00000000	      0.00000000	      0.00000000
      0.60000000	     -0.00732703	     -0.00046920	      0.00869390	      0.00811021	     -0.00116909	     -0.00000000	     -0.00000000	     -0.00000000	      0.00543546	      0.00441538	      0.00441538	     -0.00081241	      0.00668828	     -0.00618682	     -0.00160408	      0.00011484	      0.00232990	     -0.00052050	     -0.00279572	     -0.00373731	      0.00258251	     -0.00166854	      0.00000000	      0.00000000	     -0.00000000	     -0.00000000	      0.00000000	      0.00000000	      0.00000000	     -0.00000000	      0.00000000	      0.00000000	      0.00000000	      0.00000000	     -0.00000000	     -0.00000000	      0.00000000	      0.00000000	      0.00000000	      0.00000000	      0.00000000	      0.00000000	      0.00000000	      0.00000000	      0.00000000	      0.00000000	      0.00000000	      0.00000000	      0.00000000	      0.00000000	      0.00000000	      0.00000000	      0.00000000	      0.00000000	      0.00000000	      0.00000000	      0.00000000	      0.00000000	      0.00000000	      0.00000000	      0.00000000	      0.00000000	      0.00000000	      0.00000000	      0.00000000	      0.00000000	      0.00000000	      0.00000000	      0.00000000	      0.00000000	      0.00000000	      0.00000000
      0.61000000	     -0.02474185	     -0.01181815	      0.00923701	      0.01081843	     -0.00001120	     -0.00000000	     -0.00000000	      0.00000000	      0.00827705	      0.00760842	      0.00760842	      0.00533806	      0.00726760	     -0.01139494	     -0.00455916	     -0.00357843	     -0.00046493	      0.00657050	      0.00237308	     -0.00070969	      0.00610452	      0.00376567	     -0.00000000	      0.00000000	      0.00000000	     -0.00000000	      0.00000000	      0.00000000	     -0.00000000	      0.00000000	      0.00000000	     -0.00000000	     -0.00000000	     -0.00000000	     -0.00000000	     -0.00000000	      0.00000000	      0.00000000	      0.00000000	      0.00000000	      0.00000000	      0.00000000	      0.00000000	      0.00000000	      0.00000000	      0.00000000	      0.00000000	      0.00000000	      0.00000000	      0.00000000	      0.00000000	      0.00000000	      0.00000000	      0.00000000	      0.00000000	      0.00000000	      0.00000000	      0.00000000	      0.00000000	      0.00000000	      0.00000000	      0.00000000	      0.00000000	      0.00000000	      0.00000000	      0.00000000	      0.00000000	      0.00000000	      0.00000000	      0.00000000	      0.00000000	      0.00000000
      0.62000000	     -0.00806025	     -0.00104784	      0.00877965	      0.00730032	      0.00242059	     -0.00000000	      0.00000000	     -0.00000000	      0.00706650	      0.00309694	      0.00309694	      0.00343099	      0.00782030	     -0.00751799	     -0.00340010	     -0.00179138	      0.00035862	      0.00132378	     -0.00248458	     -0.00386194	      0.00357955	      0.00125732	     -0.00000000	      0.00000000	     -0.00000000	      0.00000000	      0.00000000	      0.00000000	     -0.00000000	     -0.00000000	      0.00000000	      0.00000000	      0.00000000	      0.00000000	      0.00000000	     -0.00000000	      0.00000000	      0.00000000	      0.00000000	      0.00000000	      0.00000000	      0.00000000	      0.00000000	      0.00000000	      0.00000000	      0.00000000	      0.00000000	      0.00000000	      0.00000000	      0.00000000	      0.00000000	      0.00000000	      0.00000000	      0.00000000	      0.00000000	      0.00000000	      0.00000000	      0.00000000	      0.00000000	      0.00000000	      0.00000000	      0.00000000	      0.00000000	      0.00000000	      0.00000000	      0.00000000	      0.00000000	      0.00000000	      0.00000000	      0.00000000	      0.00000000	      0.00000000
      0.63000000	     -0.00068204	      0.00334472	      0.00792738	      0.00472226	     -0.00012639	      0.00000000	      0.00000000	      0.00000000	      0.00516771	     -0.00050994	     -0.00050994	     -0.00080886	      0.00580509	     -0.00088688	      0.00079529	      0.00272678	      0.00364170	     -0.00480825	     -0.00445374	     -0.00343413	      0.00006863	     -0.00437876	     -0.00000000	      0.00000000	     -0.00000000	     -0.00000000	     -0.00000000	     -0.00000000	      0.00000000	     -0.00000000	      0.00000000	      0.00000000	      0.00000000	      0.00000000	      0.00000000	     -0.00000000	      0.00000000	      0.00000000	      0.00000000	      0.00000000	      0.00000000	      0.00000000	      0.00000000	      0.00000000	      0.00000000	      0.00000000	      0.00000000	      0.00000000	      0.00000000	      0.00000000	      0.00000000	      0.00000000	      0.00000000	      0.00000000	      0.00000000	      0.00000000	      0.00000000	      0.00000000	      0.00000000	      0.00000000	      0.00000000	      0.00000000	      0.00000000	      0.00000000	      0.00000000	      0.00000000	      0.00000000	      0.00000000	      0.00000000	      0.00000000	      0.00000000	      0.00000000
      0.64000000	     -0.00343034	      0.00034355	      0.00716474	      0.00543976	      0.00473938	      0.00000000	     -0.00000000	     -0.00000000	      0.00746378	      0.00106191	      0.00106191	      0.00565047	      0.00542102	     -0.00241864	     -0.00179885	      0.00065131	      0.00155663	     -0.00085199	     -0.00437288	     -0.00482036	      0.00302597	      0.00122023	     -0.00000000	     -0.00000000	     -0.00000000	      0.00000000	      0.00000000	      0.00000000	      0.00000000	      0.00000000	      0.00000000	      0.00000000	      0.00000000	      0.00000000	      0.00000000	     -0.00000000	      0.00000000	      0.00000000	      0.00000000	      0.00000000	      0.00000000	      0.00000000	      0.00000000	      0.00000000	      0.00000000	      0.00000000	      0.00000000	      0.00000000	      0.00000000	      0.00000000	      0.00000000	      0.00000000	      0.00000000	      0.00000000	      0.00000000	      0.00000000	      0.00000000	      0.00000000	      0.00000000	      0.00000000	      0.00000000	      0.00000000	      0.00000000	      0.00000000	      0.00000000	      0.00000000	      0.00000000	      0.00000000	      0.00000000	      0.00000000	      0.00000000	      0.00000000
      0.65000000	     -0.00191670	      0.00215075	      0.00748296	      0.00512716	      0.00251060	     -0.00000000	     -0.00000000	     -0.00000000	      0.00688521	      0.00045661	      0.00045661	      0.00636709	      0.00524725	     -0.00064700	      0.00018488	      0.00259085	      0.00287480	     -0.00398469	     -0.00535656	     -0.00401544	      0.00183015	      0.00000244	      0.00000000	     -0.00000000	     -0.00000000	     -0.00000000	     -0.00000000	     -0.00000000	      0.00000000	     -0.00000000	     -0.00000000	     -0.00000000	     -0.00000000	     -0.00000000	     -0.00000000	      0.00000000	      0.00000000	      0.00000000	      0.00000000	      0.00000000	      0.00000000	      0.00000000	      0.00000000	      0.00000000	      0.00000000	      0.00000000	      0.00000000	      0.00000000	      0.00000000	      0.00000000	      0.00000000	      0.00000000	      0.00000000	      0.00000000	      0.00000000	      0.00000000	      0.00000000	      0.00000000	      0.00000000	      0.00000000	      0.00000000	      0.00000000	      0.00000000	      0.00000000	      0.00000000	      0.00000000	      0.00000000	      0.00000000	      0.00000000	      0.00000000	      0.00000000	      0.00000000
      0.66000000	     -0.00229243	      0.00185983	      0.00616443	      0.00444385	      0.00252114	      0.00000000	     -0.00000000	      0.00000000	      0.00636651	     -0.00214094	     -0.00214094	     -0.00226601	      0.00428735	     -0.00027265	      0.00044303	      0.00284333	      0.00319751	     -0.00366838	     -0.00527066	     -0.00469181	      0.00110098	     -0.00594162	      0.00000000	      0.00000000	     -0.00000000	      0.00000000	      0.00000000	      0.00000000	      0.00000000	     -0.00000000	     -0.00000000	      0.00000000	     -0.00000000	     -0.00000000	      0.00000000	     -0.00000000	      0.00000000	      0.00000000	      0.00000000	      0.00000000	      0.00000000	      0.00000000	      0.00000000	      0.00000000	      0.00000000	      0.00000000	      0.00000000	      0.00000000	      0.00000000	      0.00000000	      0.00000000	      0.00000000	      0.00000000	      0.00000000	      0.00000000	      0.00000000	      0.00000000	      0.00000000	      0.00000000	      0.00000000	      0.00000000	      0.00000000	      0.00000000	      0.00000000	      0.00000000	      0.00000000	      0.00000000	      0.00000000	      0.00000000	      0.00000000	      0.00000000	      0.00000000
      0.67000000	     -0.00254955	      0.00151934	      0.00747438	      0.00547983	      0.00341560	      0.00000000	     -0.00000000	      0.00000000	      0.00765022	      0.00247951	      0.00247951	      0.00997984	      0.00540091	     -0.00099934	     -0.00042004	      0.00202059	      0.00217624	     -0.00314753	     -0.00544972	     -0.00377971	      0.00285420	      0.00384356	      0.00000000	      0.00000000	     -0.00000000	      0.00000000	     -0.00000000	     -0.00000000	      0.00000000	      0.00000000	      0.00000000	      0.00000000	     -0.00000000	     -0.00000000	     -0.00000000	      0.00000000	      0.00000000	      0.00000000	      0.00000000	      0.00000000	      0.00000000	      0.00000000	      0.00000000	      0.00000000	      0.00000000	      0.00000000	      0.00000000	      0.00000000	      0.00000000	      0.00000000	      0.00000000	      0.00000000	      0.00000000	      0.00000000	      0.00000000	      0.00000000	      0.00000000	      0.00000000	      0.00000000	      0.00000000	      0.00000000	      0.00000000	      0.00000000	      0.00000000	      0.00000000	      0.00000000	      0.00000000	      0.00000000	      0.00000000	      0.00000000	      0.00000000	      0.00000000
      0.68000000	     -0.00392303	      0.00036394	      0.00780779	      0.00596762	      0.00407134	     -0.00000000	      0.00000000	     -0.00000000	      0.00712844	      0.00183714	      0.00183714	      0.00391231	      0.00630685	     -0.00427717	     -0.00244281	     -0.00029200	      0.00115942	     -0.00017638	     -0.00367537	     -0.00453279	      0.00300349	      0.00073800	      0.00000000	      0.00000000	     -0.00000000	      0.00000000	      0.00000000	      0.00000000	      0.00000000	     -0.00000000	     -0.00000000	     -0.00000000	     -0.00000000	      0.00000000	      0.00000000	      0.00000000	      0.00000000	      0.00000000	      0.00000000	      0.00000000	      0.00000000	      0.00000000	      0.00000000	      0.00000000	      0.00000000	      0.00000000	      0.00000000	      0.00000000	      0.00000000	      0.00000000	      0.00000000	      0.00000000	      0.00000000	      0.00000000	      0.00000000	      0.00000000	      0.00000000	      0.00000000	      0.00000000	      0.00000000	      0.00000000	      0.00000000	      0.00000000	      0.00000000	      0.00000000	      0.00000000	      0.00000000	      0.00000000	      0.00000000	      0.00000000	      0.00000000	      0.00000000
      0.69000000	     -0.00828919	     -0.00085083	      0.00935554	      0.00829470	     -0.00116465	      0.00000000	     -0.00000000	     -0.00000000	      0.00634583	      0.00366194	      0.00366194	      0.00101483	      0.00775045	     -0.00641562	     -0.00182599	     -0.00035232	      0.00188401	     -0.00029044	     -0.00293797	     -0.00378394	      0.00295834	     -0.00058756	     -0.00000000	      0.00000000	      0.00000000	     -0.00000000	      0.00000000	      0.00000000	     -0.00000000	     -0.00000000	      0.00000000	      0.00000000	     -0.00000000	     -0.00000000	     -0.00000000	     -0.00000000	      0.00000000	      0.00000000	      0.00000000	      0.00000000	      0.00000000	      0.00000000	      0.00000000	      0.00000000	      0.00000000	      0.00000000	      0.00000000	      0.00000000	      0.00000000	      0.00000000	      0.00000000	      0.00000000	      0.00000000	      0.00000000	      0.00000000	      0.00000000	      0.00000000	      0.00000000	      0.00000000	      0.00000000	      0.00000000	      0.00000000	      0.00000000	      0.00000000	      0.00000000	      0.00000000	      0.00000000	      0.00000000	      0.00000000	      0.00000000	      0.00000000	      0.00000000
      0.70000000	     -0.00500190	      0.00045522	      0.00753571	      0.00598560	      0.00296199	     -0.00000000	     -0.00000000	     -0.00000000	      0.00723796	      0.00191743	      0.00191743	      0.00607452	      0.00674970	     -0.00416292	     -0.00225704	     -0.00052466	      0.00051493	     -0.00021025	     -0.00412424	     -0.00364327	      0.00331957	      0.00258088	      0.00000000	      0.00000000	     -0.00000000	      0.00000000	      0.00000000	      0.00000000	      0.00000000	     -0.00000000	     -0.00000000	     -0.00000000	      0.00000000	     -0.00000000	      0.00000000	      0.00000000	      0.00000000	      0.00000000	      0.00000000	      0.00000000	      0.00000000	      0.00000000	      0.00000000	      0.00000000	      0.00000000	      0.00000000	      0.00000000	      0.00000000	      0.00000000	      0.00000000	      0.00000000	      0.00000000	      0.00000000	      0.00000000	      0.00000000	      0.00000000	      0.00000000	      0.00000000	      0.00000000	      0.00000000	      0.00000000	      0.00000000	      0.00000000	      0.00000000	      0.00000000	      0.00000000	      0.00000000	      0.00000000	      0.00000000	      0.00000000	      0.00000000	      0.00000000
      0.71000000	     -0.01811000	     -0.00511021	      0.00897440	      0.00861638	      0.00125523	     -0.00000000	      0.00000000	      0.00000000	      0.00736908	      0.00404440	      0.00404440	      0.00370624	      0.00853533	     -0.01059242	     -0.00454453	     -0.00339210	     -0.00065192	      0.00386283	     -0.00037108	     -0.00262602	      0.00463113	      0.00216183	      0.00000000	      0.00000000	     -0.00000000	     -0.00000000	     -0.00000000	     -0.00000000	     -0.00000000	     -0.00000000	     -0.00000000	     -0.00000000	      0.00000000	     -0.00000000	      0.00000000	      0.00000000	      0.00000000	      0.00000000	      0.00000000	      0.00000000	      0.00000000	      0.00000000	      0.00000000	      0.00000000	      0.00000000	      0.00000000	      0.00000000	      0.00000000	      0.00000000	      0.00000000	      0.00000000	      0.00000000	      0.00000000	      0.00000000	      0.00000000	      0.00000000	      0.00000000	      0.00000000	      0.00000000	      0.00000000	      0.00000000	      0.00000000	      0.00000000	      0.00000000	      0.00000000	      0.00000000	      0.00000000	      0.00000000	      0.00000000	      0.00000000	      0.00000000	      0.00000000
      0.72000000	     -0.00250153	      0.00179394	      0.00700389	      0.00503313	      0.00241248	      0.00000000	      0.00000000	     -0.00000000	      0.00620339	     -0.00081186	     -0.00081186	      0.00074365	      0.00501870	     -0.00111992	     -0.00003352	      0.00230985	      0.00286801	     -0.00321419	     -0.00508433	     -0.00461886	      0.00152155	     -0.00346473	      0.00000000	      0.00000000	     -0.00000000	      0.00000000	     -0.00000000	     -0.00000000	     -0.00000000	      0.00000000	      0.00000000	     -0.00000000	      0.00000000	      0.00000000	     -0.00000000	      0.00000000	      0.00000000	      0.00000000	      0.00000000	      0.00000000	      0.00000000	      0.00000000	      0.00000000	      0.00000000	      0.00000000	      0.00000000	      0.00000000	      0.00000000	      0.00000000	      0.00000000	      0.00000000	      0.00000000	      0.00000000	      0.00000000	      0.00000000	      0.00000000	      0.00000000	      0.00000000	      0.00000000	      0.00000000	      0.00000000	      0.00000000	      0.00000000	      0.00000000	      0.00000000	      0.00000000	      0.00000000	      0.00000000	      0.00000000	      0.00000000	      0.00000000	      0.00000000
      0.73000000	     -0.02310894	     -0.00671996	      0.00939202	      0.00906804	      0.00174349	      0.00000000	      0.00000000	      0.00000000	      0.00755253	      0.00580529	      0.00580529	      0.00428944	      0.00851502	     -0.01114901	     -0.00479482	     -0.00345770	     -0.00055996	      0.00473632	      0.00090783	     -0.00169595	      0.00493408	      0.00281601	     -0.00000000	     -0.00000000	     -0.00000000	     -0.00000000	     -0.00000000	     -0.00000000	     -0.00000000	     -0.00000000	      0.00000000	      0.00000000	     -0.00000000	     -0.00000000	     -0.00000000	     -0.00000000	      0.00000000	      0.00000000	      0.00000000	      0.00000000	      0.00000000	      0.00000000	      0.00000000	      0.00000000	      0.00000000	      0.00000000	      0.00000000	      0.00000000	      0.00000000	      0.00000000	      0.00000000	      0.00000000	      0.00000000	      0.00000000	      0.00000000	      0.00000000	      0.00000000	      0.00000000	      0.00000000	      0.00000000	      0.00000000	      0.00000000	      0.00000000	      0.00000000	      0.00000000	      0.00000000	      0.00000000	      0.00000000	      0.00000000	      0.00000000	      0.00000000	      0.00000000
      0.74000000	     -0.00325910	      0.00123417	      0.00739718	      0.00559343	      0.00265773	     -0.00000000	      0.00000000	      0.00000000	      0.00606916	      0.00029678	      0.00029678	      0.00155661	      0.00552653	     -0.00230848	     -0.00083974	      0.00140007	      0.00232810	     -0.00212226	     -0.00462576	     -0.00469270	      0.00209726	     -0.00194401	      0.00000000	     -0.00000000	      0.00000000	     -0.00000000	      0.00000000	      0.00000000	     -0.00000000	     -0.00000000	      0.00000000	     -0.00000000	      0.00000000	      0.00000000	      0.00000000	      0.00000000	      0.00000000	      0.00000000	      0.00000000	      0.00000000	      0.00000000	      0.00000000	      0.00000000	      0.00000000	      0.00000000	      0.00000000	      0.00000000	      0.00000000	      0.00000000	      0.00000000	      0.00000000	      0.00000000	      0.00000000	      0.00000000	      0.00000000	      0.00000000	      0.00000000	      0.00000000	      0.00000000	      0.00000000	      0.00000000	      0.00000000	      0.00000000	      0.00000000	      0.00000000	      0.00000000	      0.00000000	      0.00000000	      0.00000000	      0.00000000	      0.00000000	      0.00000000
      0.75000000	     -0.01551003	     -0.00142044	      0.00808225	      0.00587929	      0.00495931	     -0.00000000	      0.00000000	      0.00000000	      0.00641436	      0.00114620	      0.00114620	      0.00243898	      0.00810760	     -0.01040372	     -0.00585854	     -0.00448661	     -0.00179991	      0.00493886	      0.00166625	     -0.00100846	      0.00367107	      0.00162257	      0.00000000	      0.00000000	     -0.00000000	     -0.00000000	      0.00000000	     -0.00000000	     -0.00000000	     -0.00000000	      0.00000000	     -0.00000000	      0.00000000	     -0.00000000	      0.00000000	      0.00000000	      0.00000000	      0.00000000	      0.00000000	      0.00000000	      0.00000000	      0.00000000	      0.00000000	      0.00000000	      0.00000000	      0.00000000	      0.00000000	      0.00000000	      0.00000000	      0.00000000	      0.00000000	      0.00000000	      0.00000000	      0.00000000	      0.00000000	      0.00000000	      0.00000000	      0.00000000	      0.00000000	      0.00000000	      0.00000000	      0.00000000	      0.00000000	      0.00000000	      0.00000000	      0.00000000	      0.00000000	      0.00000000	      0.00000000	      0.00000000	      0.00000000	      0.00000000
      0.76000000	     -0.00923836	     -0.00135573	      0.00939547	      0.00841302	     -0.00064298	      0.00000000	      0.00000000	     -0.00000000	      0.00644373	      0.00370877	      0.00370877	      0.00205869	      0.00804620	     -0.00700407	     -0.00228709	     -0.00084528	      0.00143715	      0.00033533	     -0.00275401	     -0.00374730	      0.00335589	      0.00023337	     -0.00000000	      0.00000000	     -0.00000000	     -0.00000000	      0.00000000	      0.00000000	     -0.00000000	      0.00000000	      0.00000000	     -0.00000000	      0.00000000	      0.00000000	     -0.00000000	     -0.00000000	      0.00000000	      0.00000000	      0.00000000	      0.00000000	      0.00000000	      0.00000000	      0.00000000	      0.00000000	      0.00000000	      0.00000000	      0.00000000	      0.00000000	      0.00000000	      0.00000000	      0.00000000	      0.00000000	      0.00000000	      0.00000000	      0.00000000	      0.00000000	      0.00000000	      0.00000000	      0.00000000	      0.00000000	      0.00000000	      0.00000000	      0.00000000	      0.00000000	      0.00000000	      0.00000000	      0.00000000	      0.00000000	      0.00000000	      0.00000000	      0.00000000	      0.00000000
      0.77000000	     -0.00364726	     -0.00027239	      0.00837101	      0.00618281	      0.00516548	     -0.00000000	      0.00000000	      0.00000000	      0.00671177	      0.00398795	      0.00398795	      0.00333224	      0.00802427	     -0.00936680	     -0.00500649	     -0.00314645	     -0.00061467	      0.00337066	     -0.00006148	     -0.00225645	      0.00356543	      0.00187684	      0.00000000	     -0.00000000	      0.00000000	      0.00000000	      0.00000000	      0.00000000	     -0.00000000	      0.00000000	     -0.00000000	      0.00000000	      0.00000000	     -0.00000000	     -0.00000000	      0.00000000	      0.00000000	      0.00000000	      0.00000000	      0.00000000	      0.00000000	      0.00000000	      0.00000000	      0.00000000	      0.00000000	      0.00000000	      0.00000000	      0.00000000	      0.00000000	      0.00000000	      0.00000000	      0.00000000	      0.00000000	      0.00000000	      0.00000000	      0.00000000	      0.00000000	      0.00000000	      0.00000000	      0.00000000	      0.00000000	      0.00000000	      0.00000000	      0.00000000	      0.00000000	      0.00000000	      0.00000000	      0.00000000	      0.00000000	      0.00000000	      0.00000000	      0.00000000
      0.78000000	     -0.00369749	      0.00034089	      0.00760830	      0.00553173	      0.00492694	      0.00000000	      0.00000000	     -0.00000000	      0.00733370	      0.00175283	      0.00175283	      0.00593761	      0.00633414	     -0.00394975	     -0.00270897	     -0.00057202	      0.00055236	      0.00007136	     -0.00392718	     -0.00456826	      0.00322872	      0.00218773	     -0.00000000	     -0.00000000	     -0.00000000	      0.00000000	      0.00000000	     -0.00000000	      0.00000000	     -0.00000000	      0.00000000	     -0.00000000	      0.00000000	     -0.00000000	      0.00000000	     -0.00000000	      0.00000000	      0.00000000	      0.00000000	      0.00000000	      0.00000000	      0.00000000	      0.00000000	      0.00000000	      0.00000000	      0.00000000	      0.00000000	      0.00000000	      0.00000000	      0.00000000	      0.00000000	      0.00000000	      0.00000000	      0.00000000	      0.00000000	      0.00000000	      0.00000000	      0.00000000	      0.00000000	      0.00000000	      0.00000000	      0.00000000	      0.00000000	      0.00000000	      0.00000000	      0.00000000	      0.00000000	      0.00000000	      0.00000000	      0.00000000	      0.00000000	      0.00000000
      0.79000000	     -0.00285296	      0.00131062	      0.00672552	      0.00501758	      0.00322153	      0.00000000	      0.00000000	      0.00000000	      0.00701044	     -0.00093392	     -0.00093392	      0.00309489	      0.00466245	     -0.00075265	     -0.00011750	      0.00237530	      0.00275070	     -0.00301024	     -0.00529988	     -0.00476707	      0.00200877	     -0.00235180	      0.00000000	     -0.00000000	     -0.00000000	     -0.00000000	     -0.00000000	     -0.00000000	      0.00000000	     -0.00000000	     -0.00000000	     -0.00000000	      0.00000000	      0.00000000	     -0.00000000	     -0.00000000	      0.00000000	      0.00000000	      0.00000000	      0.00000000	      0.00000000	      0.00000000	      0.00000000	      0.00000000	      0.00000000	      0.00000000	      0.00000000	      0.00000000	      0.00000000	      0.00000000	      0.00000000	      0.00000000	      0.00000000	      0.00000000	      0.00000000	      0.00000000	      0.00000000	      0.00000000	      0.00000000	      0.00000000	      0.00000000	      0.00000000	      0.00000000	      0.00000000	      0.00000000	      0.00000000	      0.00000000	      0.00000000	      0.00000000	      0.00000000	      0.00000000	      0.00000000
      0.80000000	     -0.00894942	     -0.00137774	      0.00804651	      0.00609447	      0.00457237	     -0.00000000	     -0.00000000	     -0.00000000	      0.00678718	      0.00228638	      0.00228638	      0.00329766	      0.00801230	     -0.00943309	     -0.00510642	     -0.00370958	     -0.00137042	      0.00314664	     -0.00094383	     -0.00306313	      0.00366745	      0.00167434	     -0.00000000	      0.00000000	     -0.00000000	     -0.00000000	      0.00000000	      0.00000000	      0.00000000	      0.00000000	     -0.00000000	      0.00000000	      0.00000000	     -0.00000000	      0.00000000	      0.00000000	      0.00000000	      0.00000000	      0.00000000	      0.00000000	      0.00000000	      0.00000000	      0.00000000	      0.00000000	      0.00000000	      0.00000000	      0.00000000	      0.00000000	      0.00000000	      0.00000000	      0.00000000	      0.00000000	      0.00000000	      0.00000000	      0.00000000	      0.00000000	      0.00000000	      0.00000000	      0.00000000	      0.00000000	      0.00000000	      0.00000000	      0.00000000	      0.00000000	      0.00000000	      0.00000000	      0.00000000	      0.00000000	      0.00000000	      0.00000000	      0.00000000	      0.00000000
      0.81000000	     -0.00085103	      0.00303746	      0.00673998	      0.00406652	      0.00159150	      0.00000000	     -0.00000000	     -0.00000000	      0.00565571	     -0.00203466	     -0.00203466	     -0.00159056	      0.00460122	      0.00016273	      0.00107988	      0.00345199	      0.00374572	     -0.00491893	     -0.00523603	     -0.00409712	      0.00014826	     -0.00644721	      0.00000000	      0.00000000	      0.00000000	     -0.00000000	      0.00000000	      0.00000000	     -0.00000000	     -0.00000000	      0.00000000	      0.00000000	      0.00000000	      0.00000000	     -0.00000000	      0.00000000	      0.00000000	      0.00000000	      0.00000000	      0.00000000	      0.00000000	      0.00000000	      0.00000000	      0.00000000	      0.00000000	      0.00000000	      0.00000000	      0.00000000	      0.00000000	      0.00000000	      0.00000000	      0.00000000	      0.00000000	      0.00000000	      0.00000000	      0.00000000	      0.00000000	      0.00000000	      0.00000000	      0.00000000	      0.00000000	      0.00000000	      0.00000000	      0.00000000	      0.00000000	      0.00000000	      0.00000000	      0.00000000	      0.00000000	      0.00000000	      0.00000000	      0.00000000
      0.82000000	     -0.00397779	      0.00093856	      0.00770534	      0.00589787	      0.00295680	     -0.00000000	     -0.00000000	     -0.00000000	      0.00729901	      0.00192485	      0.00192485	      0.00660908	      0.00651208	     -0.00321075	     -0.00165293	      0.00029012	      0.00112593	     -0.00122787	     -0.00455191	     -0.00385193	      0.00306980	      0.00250668	     -0.00000000	      0.00000000	     -0.00000000	      0.00000000	      0.00000000	      0.00000000	      0.00000000	      0.00000000	      0.00000000	     -0.00000000	     -0.00000000	     -0.00000000	     -0.00000000	     -0.00000000	      0.00000000	      0.00000000	      0.00000000	      0.00000000	      0.00000000	      0.00000000	      0.00000000	      0.00000000	      0.00000000	      0.00000000	      0.00000000	      0.00000000	      0.00000000	      0.00000000	      0.00000000	      0.00000000	      0.00000000	      0.00000000	      0.00000000	      0.00000000	      0.00000000	      0.00000000	      0.00000000	      0.00000000	      0.00000000	      0.00000000	      0.00000000	      0.00000000	      0.00000000	      0.00000000	      0.00000000	      0.00000000	      0.00000000	      0.00000000	      0.00000000	      0.00000000
      0.83000000	     -0.00863947	     -0.00104286	      0.00881882	      0.00771115	      0.00045999	      0.00000000	     -0.00000000	     -0.00000000	      0.00691710	      0.00266963	      0.00266963	      0.00316434	      0.00796120	     -0.00665643	     -0.00258598	     -0.00117791	      0.00083967	      0.00058504	     -0.00300834	     -0.00380183	      0.00347139	      0.00092074	     -0.00000000	      0.00000000	      0.00000000	      0.00000000	     -0.00000000	      0.00000000	      0.00000000	      0.00000000	      0.00000000	      0.00000000	     -0.00000000	     -0.00000000	     -0.00000000	     -0.00000000	      0.00000000	      0.00000000	      0.00000000	      0.00000000	      0.00000000	      0.00000000	      0.00000000	      0.00000000	      0.00000000	      0.00000000	      0.00000000	      0.00000000	      0.00000000	      0.00000000	      0.00000000	      0.00000000	      0.00000000	      0.00000000	      0.00000000	      0.00000000	      0.00000000	      0.00000000	      0.00000000	      0.00000000	      0.00000000	      0.00000000	      0.00000000	      0.00000000	      0.00000000	      0.00000000	      0.00000000	      0.00000000	      0.00000000	      0.00000000	      0.00000000	      0.00000000
      0.84000000	     -0.00238154	      0.00245789	      0.00802554	      0.00550334	     -0.00058047	     -0.00000000	     -0.00000000	     -0.00000000	      0.00541319	      0.00009355	      0.00009355	     -0.00268784	      0.00613888	     -0.00223382	      0.00021111	      0.00198740	      0.00326719	     -0.00354401	     -0.00427659	     -0.00391021	      0.00059102	     -0.00457231	      0.00000000	     -0.00000000	      0.00000000	      0.00000000	      0.00000000	      0.00000000	     -0.00000000	      0.00000000	      0.00000000	     -0.00000000	      0.00000000	      0.00000000	      0.00000000	     -0.00000000	      0.00000000	      0.00000000	      0.00000000	      0.00000000	      0.00000000	      0.00000000	      0.00000000	      0.00000000	      0.00000000	      0.00000000	      0.00000000	      0.00000000	      0.00000000	      0.00000000	      0.00000000	      0.00000000	      0.00000000	      0.00000000	      0.00000000	      0.00000000	      0.00000000	      0.00000000	      0.00000000	      0.00000000	      0.00000000	      0.00000000	      0.00000000	      0.00000000	      0.00000000	      0.00000000	      0.00000000	      0.00000000	      0.00000000	      0.00000000	      0.00000000	      0.00000000
      0.85000000	     -0.00178128	      0.00233233	      0.00705535	      0.00472745	      0.00214646	     -0.00000000	     -0.00000000	     -0.00000000	      0.00640035	     -0.00109986	     -0.00109986	      0.00162184	      0.00491146	     -0.00047175	      0.00047133	      0.00286007	      0.00321740	     -0.00409039	     -0.00529327	     -0.00432755	      0.00112417	     -0.00375358	      0.00000000	     -0.00000000	      0.00000000	     -0.00000000	      0.00000000	      0.00000000	      0.00000000	     -0.00000000	      0.00000000	     -0.00000000	     -0.00000000	      0.00000000	     -0.00000000	      0.00000000	      0.00000000	      0.00000000	      0.00000000	      0.00000000	      0.00000000	      0.00000000	      0.00000000	      0.00000000	      0.00000000	      0.00000000	      0.00000000	      0.00000000	      0.00000000	      0.00000000	      0.00000000	      0.00000000	      0.00000000	      0.00000000	      0.00000000	      0.00000000	      0.00000000	      0.00000000	      0.00000000	      0.00000000	      0.00000000	      0.00000000	      0.00000000	      0.00000000	      0.00000000	      0.00000000	      0.00000000	      0.00000000	      0.00000000	      0.00000000	      0.00000000	      0.00000000
      0.86000000	     -0.00196585	      0.00215622	      0.00653772	      0.00450218	      0.00232838	     -0.00000000	     -0.00000000	      0.00000000	      0.00634974	     -0.00182800	     -0.00182800	     -0.00065361	      0.00452795	     -0.00026569	      0.00054482	      0.00296639	      0.00327812	     -0.00397446	     -0.00533044	     -0.00453345	      0.00101255	     -0.00528043	     -0.00000000	     -0.00000000	      0.00000000	      0.00000000	      0.00000000	      0.00000000	      0.00000000	      0.00000000	      0.00000000	      0.00000000	      0.00000000	     -0.00000000	      0.00000000	      0.00000000	      0.00000000	      0.00000000	      0.00000000	      0.00000000	      0.00000000	      0.00000000	      0.00000000	      0.00000000	      0.00000000	      0.00000000	      0.00000000	      0.00000000	      0.00000000	      0.00000000	      0.00000000	      0.00000000	      0.00000000	      0.00000000	      0.00000000	      0.00000000	      0.00000000	      0.00000000	      0.00000000	      0.00000000	      0.00000000	      0.00000000	      0.00000000	      0.00000000	      0.00000000	      0.00000000	      0.00000000	      0.00000000	      0.00000000	      0.00000000	      0.00000000	      0.00000000
      0.87000000	     -0.01243544	     -0.00308082	      0.00898008	      0.00914176	     -0.00202744	     -0.00000000	      0.00000000	     -0.00000000	      0.00685446	      0.00353061	      0.00353061	      0.00306844	      0.00765587	     -0.00770890	     -0.00256364	     -0.00146868	      0.00095980	      0.00151497	     -0.00228069	     -0.00318443	      0.00410702	      0.00125017	      0.00000000	      0.00000000	      0.00000000	      0.00000000	     -0.00000000	      0.00000000	     -0.00000000	      0.00000000	     -0.00000000	      0.00000000	      0.00000000	      0.00000000	      0.00000000	     -0.00000000	      0.00000000	      0.00000000	      0.00000000	      0.00000000	      0.00000000	      0.00000000	      0.00000000	      0.00000000	      0.00000000	      0.00000000	      0.00000000	      0.00000000	      0.00000000	      0.00000000	      0.00000000	      0.00000000	      0.00000000	      0.00000000	      0.00000000	      0.00000000	      0.00000000	      0.00000000	      0.00000000	      0.00000000	      0.00000000	      0.00000000	      0.00000000	      0.00000000	      0.00000000	      0.00000000	      0.00000000	      0.00000000	      0.00000000	      0.00000000	      0.00000000	      0.00000000
      0.88000000	     -0.01623539	     -0.00335990	      0.00752787	      0.00621909	      0.00377263	      0.00000000	     -0.00000000	     -0.00000000	      0.00675866	      0.00293450	      0.00293450	      0.00259681	      0.00818124	     -0.01068979	     -0.00560971	     -0.00461772	     -0.00213643	      0.00423703	      0.00008634	     -0.00239927	      0.00392700	      0.00142923	     -0.00000000	      0.00000000	      0.00000000	      0.00000000	     -0.00000000	      0.00000000	     -0.00000000	      0.00000000	     -0.00000000	     -0.00000000	      0.00000000	     -0.00000000	     -0.00000000	     -0.00000000	      0.00000000	      0.00000000	      0.00000000	      0.00000000	      0.00000000	      0.00000000	      0.00000000	      0.00000000	      0.00000000	      0.00000000	      0.00000000	      0.00000000	      0.00000000	      0.00000000	      0.00000000	      0.00000000	      0.00000000	      0.00000000	      0.00000000	      0.00000000	      0.00000000	      0.00000000	      0.00000000	      0.00000000	      0.00000000	      0.00000000	      0.00000000	      0.00000000	      0.00000000	      0.00000000	      0.00000000	      0.00000000	      0.00000000	      0.00000000	      0.00000000	      0.00000000
      0.89000000	      0.00096270	      0.00432181	      0.00728023	      0.00335200	      0.00008681	      0.00000000	      0.00000000	     -0.00000000	      0.00452689	     -0.00205447	     -0.00205447	     -0.00438078	      0.00486652	      0.00045837	      0.00165507	      0.00375345	      0.00438371	     -0.00585698	     -0.00452195	     -0.00329609	     -0.00138819	     -0.00789458	      0.00000000	      0.00000000	      0.00000000	     -0.00000000	     -0.00000000	     -0.00000000	     -0.00000000	     -0.00000000	      0.00000000	      0.00000000	      0.00000000	      0.00000000	      0.00000000	     -0.00000000	      0.00000000	      0.00000000	      0.00000000	      0.00000000	      0.00000000	      0.00000000	      0.00000000	      0.00000000	      0.00000000	      0.00000000	      0.00000000	      0.00000000	      0.00000000	      0.00000000	      0.00000000	      0.00000000	      0.00000000	      0.00000000	      0.00000000	      0.00000000	      0.00000000	      0.00000000	      0.00000000	      0.00000000	      0.00000000	      0.00000000	      0.00000000	      0.00000000	      0.00000000	      0.00000000	      0.00000000	      0.00000000	      0.00000000	      0.00000000	      0.00000000	      0.00000000
      0.90000000	     -0.00826616	     -0.00099109	      0.00896204	      0.00851026	     -0.00118017	      0.00000000	      0.00000000	      0.00000000	      0.00612076	      0.00499285	      0.00499285	      0.00003824	      0.00690918	     -0.00677800	     -0.00186660	     -0.00013372	      0.00219062	     -0.00009996	     -0.00255155	     -0.00361710	      0.00291666	     -0.00098895	      0.00000000	      0.00000000	     -0.00000000	      0.00000000	      0.00000000	      0.00000000	     -0.00000000	     -0.00000000	      0.00000000	      0.00000000	      0.00000000	      0.00000000	      0.00000000	     -0.00000000	      0.00000000	      0.00000000	      0.00000000	      0.00000000	      0.00000000	      0.00000000	      0.00000000	      0.00000000	      0.00000000	      0.00000000	      0.00000000	      0.00000000	      0.00000000	      0.00000000	      0.00000000	      0.00000000	      0.00000000	      0.00000000	      0.00000000	      0.00000000	      0.00000000	      0.00000000	      0.00000000	      0.00000000	      0.00000000	      0.00000000	      0.00000000	      0.00000000	      0.00000000	      0.00000000	      0.00000000	      0.00000000	      0.00000000	      0.00000000	      0.00000000	      0.00000000
      0.91000000	     -0.01830004	     -0.00262303	      0.00832320	      0.00646163	      0.00444833	     -0.00000000	      0.00000000	     -0.00000000	      0.00685443	      0.00156823	      0.00156823	      0.00279276	      0.00788269	     -0.01028345	     -0.00564440	     -0.00426970	     -0.00155675	      0.00529527	      0.00204444	     -0.00070208	      0.00393319	      0.00193258	      0.00000000	     -0.00000000	      0.00000000	      0.00000000	     -0.00000000	      0.00000000	     -0.00000000	      0.00000000	     -0.00000000	      0.00000000	     -0.00000000	      0.00000000	      0.00000000	      0.00000000	      0.00000000	      0.00000000	      0.00000000	      0.00000000	      0.00000000	      0.00000000	      0.00000000	      0.00000000	      0.00000000	      0.00000000	      0.00000000	      0.00000000	      0.00000000	      0.00000000	      0.00000000	      0.00000000	      0.00000000	      0.00000000	      0.00000000	      0.00000000	      0.00000000	      0.00000000	      0.00000000	      0.00000000	      0.00000000	      0.00000000	      0.00000000	      0.00000000	      0.00000000	      0.00000000	      0.00000000	      0.00000000	      0.00000000	      0.00000000	      0.00000000	      0.00000000
      0.92000000	     -0.02345373	     -0.00672089	      0.00934109	      0.00896451	      0.00190064	      0.00000000	     -0.00000000	      0.00000000	      0.00748538	      0.00580459	      0.00580459	      0.00425046	      0.00848402	     -0.01116522	     -0.00485843	     -0.00352155	     -0.00062594	      0.00482330	      0.00102529	     -0.00161127	      0.00491206	      0.00280681	     -0.00000000	     -0.00000000	      0.00000000	      0.00000000	     -0.00000000	     -0.00000000	      0.00000000	      0.00000000	      0.00000000	      0.00000000	      0.00000000	      0.00000000	      0.00000000	      0.00000000	      0.00000000	      0.00000000	      0.00000000	      0.00000000	      0.00000000	      0.00000000	      0.00000000	      0.00000000	      0.00000000	      0.00000000	      0.00000000	      0.00000000	      0.00000000	      0.00000000	      0.00000000	      0.00000000	      0.00000000	      0.00000000	      0.00000000	      0.00000000	      0.00000000	      0.00000000	      0.00000000	      0.00000000	      0.00000000	      0.00000000	      0.00000000	      0.00000000	      0.00000000	      0.00000000	      0.00000000	      0.00000000	      0.00000000	      0.00000000	      0.00000000	      0.00000000
      0.93000000	     -0.00737134	     -0.00037525	      0.00900632	      0.00767729	     -0.00022188	     -0.00000000	     -0.00000000	     -0.00000000	      0.00662956	      0.00262555	      0.00262555	      0.00213180	      0.00777371	     -0.00585283	     -0.00192461	     -0.00044179	      0.00152672	     -0.00038315	     -0.00330773	     -0.00390015	      0.00299186	     -0.00003641	      0.00000000	      0.00000000	      0.00000000	      0.00000000	      0.00000000	      0.00000000	     -0.00000000	     -0.00000000	     -0.00000000	      0.00000000	      0.00000000	      0.00000000	      0.00000000	      0.00000000	      0.00000000	      0.00000000	      0.00000000	      0.00000000	      0.00000000	      0.00000000	      0.00000000	      0.00000000	      0.00000000	      0.00000000	      0.00000000	      0.00000000	      0.00000000	      0.00000000	      0.00000000	      0.00000000	      0.00000000	      0.00000000	      0.00000000	      0.00000000	      0.00000000	      0.00000000	      0.00000000	      0.00000000	      0.00000000	      0.00000000	      0.00000000	      0.00000000	      0.00000000	      0.00000000	      0.00000000	      0.00000000	      0.00000000	      0.00000000	      0.00000000	      0.00000000
      0.94000000	     -0.02467589	     -0.00681060	      0.00790662	      0.00703863	      0.00330443	     -0.00000000	      0.00000000	     -0.00000000	      0.00706621	     -0.00096195	     -0.00096195	      0.00246076	      0.00795008	     -0.01186156	     -0.00601448	     -0.00512252	     -0.00221574	      0.00595604	      0.00236584	     -0.00069994	      0.00439989	      0.00172661	      0.00000000	      0.00000000	     -0.00000000	      0.00000000	      0.00000000	     -0.00000000	     -0.00000000	     -0.00000000	     -0.00000000	      0.00000000	     -0.00000000	     -0.00000000	     -0.00000000	     -0.00000000	      0.00000000	      0.00000000	      0.00000000	      0.00000000	      0.00000000	      0.00000000	      0.00000000	      0.00000000	      0.00000000	      0.00000000	      0.00000000	      0.00000000	      0.00000000	      0.00000000	      0.00000000	      0.00000000	      0.00000000	      0.00000000	      0.00000000	      0.00000000	      0.00000000	      0.00000000	      0.00000000	      0.00000000	      0.00000000	      0.00000000	      0.00000000	      0.00000000	      0.00000000	      0.00000000	      0.00000000	      0.00000000	      0.00000000	      0.00000000	      0.00000000	      0.00000000
      0.95000000	     -0.00524559	      0.00053472	      0.00843070	      0.00692745	      0.00072490	      0.00000000	      0.00000000	      0.00000000	      0.00613472	      0.00225209	      0.00225209	      0.00030859	      0.00668018	     -0.00479243	     -0.00150788	      0.00029702	      0.00205286	     -0.00109410	     -0.00361699	     -0.00424437	      0.00237725	     -0.00158810	      0.00000000	      0.00000000	      0.00000000	      0.00000000	     -0.00000000	     -0.00000000	      0.00000000	     -0.00000000	      0.00000000	     -0.00000000	      0.00000000	      0.00000000	      0.00000000	      0.00000000	      0.00000000	      0.00000000	      0.00000000	      0.00000000	      0.00000000	      0.00000000	      0.00000000	      0.00000000	      0.00000000	      0.00000000	      0.00000000	      0.00000000	      0.00000000	      0.00000000	      0.00000000	      0.00000000	      0.00000000	      0.00000000	      0.00000000	      0.00000000	      0.00000000	      0.00000000	      0.00000000	      0.00000000	      0.00000000	      0.00000000	      0.00000000	      0.00000000	      0.00000000	      0.00000000	      0.00000000	      0.00000000	      0.00000000	      0.00000000	      0.00000000	      0.00000000
      0.96000000	     -0.00684888	     -0.00074411	      0.00778948	      0.00568607	      0.00492767	      0.00000000	     -0.00000000	      0.00000000	      0.00677390	      0.00182704	      0.00182704	      0.00368130	      0.00764635	     -0.00827418	     -0.00481241	     -0.00334441	     -0.00128954	      0.00262097	     -0.00163287	     -0.00347031	      0.00351573	      0.00175226	      0.00000000	     -0.00000000	      0.00000000	      0.00000000	     -0.00000000	      0.00000000	      0.00000000	      0.00000000	     -0.00000000	      0.00000000	     -0.00000000	      0.00000000	      0.00000000	     -0.00000000	      0.00000000	      0.00000000	      0.00000000	      0.00000000	      0.00000000	      0.00000000	      0.00000000	      0.00000000	      0.00000000	      0.00000000	      0.00000000	      0.00000000	      0.00000000	      0.00000000	      0.00000000	      0.00000000	      0.00000000	      0.00000000	      0.00000000	      0.00000000	      0.00000000	      0.00000000	      0.00000000	      0.00000000	      0.00000000	      0.00000000	      0.00000000	      0.00000000	      0.00000000	      0.00000000	      0.00000000	      0.00000000	      0.00000000	      0.00000000	      0.00000000	      0.00000000
      0.97000000	     -0.00779793	     -0.00056261	      0.00861485	      0.00767839	     -0.00067015	     -0.00000000	     -0.00000000	     -0.00000000	      0.00680109	      0.00231684	      0.00231684	      0.00289914	      0.00774153	     -0.00571946	     -0.00192903	     -0.00058422	      0.00131629	     -0.00020155	     -0.00329571	     -0.00355676	      0.00320187	      0.00059744	     -0.00000000	      0.00000000	      0.00000000	      0.00000000	     -0.00000000	      0.00000000	      0.00000000	     -0.00000000	      0.00000000	      0.00000000	     -0.00000000	     -0.00000000	     -0.00000000	     -0.00000000	      0.00000000	      0.00000000	      0.00000000	      0.00000000	      0.00000000	      0.00000000	      0.00000000	      0.00000000	      0.00000000	      0.00000000	      0.00000000	      0.00000000	      0.00000000	      0.00000000	      0.00000000	      0.00000000	      0.00000000	      0.00000000	      0.00000000	      0.00000000	      0.00000000	      0.00000000	      0.00000000	      0.00000000	      0.00000000	      0.00000000	      0.00000000	      0.00000000	      0.00000000	      0.00000000	      0.00000000	      0.00000000	      0.00000000	      0.00000000	      0.00000000	      0.00000000
      0.98000000	     -0.00774687	     -0.00057866	      0.00852874	      0.00741907	      0.00035641	      0.00000000	      0.00000000	      0.00000000	      0.00691886	      0.00225039	      0.00225039	      0.00338076	      0.00773370	     -0.00592739	     -0.00228318	     -0.00087062	      0.00095947	      0.00015590	     -0.00331311	     -0.00372653	      0.00332434	      0.00094257	      0.00000000	      0.00000000	      0.00000000	     -0.00000000	      0.00000000	     -0.00000000	      0.00000000	      0.00000000	     -0.00000000	      0.00000000	      0.00000000	     -0.00000000	     -0.00000000	      0.00000000	      0.00000000	      0.00000000	      0.00000000	      0.00000000	      0.00000000	      0.00000000	      0.00000000	      0.00000000	      0.00000000	      0.00000000	      0.00000000	      0.00000000	      0.00000000	      0.00000000	      0.00000000	      0.00000000	      0.00000000	      0.00000000	      0.00000000	      0.00000000	      0.00000000	      0.00000000	      0.00000000	      0.00000000	      0.00000000	      0.00000000	      0.00000000	      0.00000000	      0.00000000	      0.00000000	      0.00000000	      0.00000000	      0.00000000	      0.00000000	      0.00000000	      0.00000000
      0.99000000	     -0.00050934	      0.00356565	      0.00597365	      0.00354313	     -0.00009468	     -0.00000000	      0.00000000	     -0.00000000	      0.00293244	     -0.00215983	     -0.00215983	     -0.00956900	      0.00456238	     -0.00036587	      0.00128934	      0.00328741	      0.00403536	     -0.00462565	     -0.00458970	     -0.00403092	     -0.00109938	     -0.00907564	      0.00000000	     -0.00000000	     -0.00000000	      0.00000000	      0.00000000	      0.00000000	      0.00000000	     -0.00000000	      0.00000000	     -0.00000000	      0.00000000	      0.00000000	     -0.00000000	      0.00000000	      0.00000000	      0.00000000	      0.00000000	      0.00000000	      0.00000000	      0.00000000	      0.00000000	      0.00000000	      0.00000000	      0.00000000	      0.00000000	      0.00000000	      0.00000000	      0.00000000	      0.00000000	      0.00000000	      0.00000000	      0.00000000	      0.00000000	      0.00000000	      0.00000000	      0.00000000	      0.00000000	      0.00000000	      0.00000000	      0.00000000	      0.00000000	      0.00000000	      0.00000000	      0.00000000	      0.00000000	      0.00000000	      0.00000000	      0.00000000	      0.00000000	      0.00000000
      1.00000000	     -0.00706118	     -0.00057559	      0.00881545	      0.00776505	      0.00089950	      0.00000000	      0.00000000	      0.00000000	      0.00648940	      0.00392171	      0.00392171	      0.00142706	      0.00705627	     -0.00663304	     -0.00238388	     -0.00055466	      0.00163856	      0.00021217	     -0.00273972	     -0.00389132	      0.00309282	     -0.00025976	      0.00000000	      0.00000000	      0.00000000	     -0.00000000	      0.00000000	     -0.00000000	      0.00000000	      0.00000000	      0.00000000	      0.00000000	      0.00000000	      0.00000000	      0.00000000	     -0.00000000	      0.00000000	      0.00000000	      0.00000000	      0.00000000	      0.00000000	      0.00000000	      0.00000000	      0.00000000	      0.00000000	      0.00000000	      0.00000000	      0.00000000	      0.00000000	      0.00000000	      0.00000000	      0.00000000	      0.00000000	      0.00000000	      0.00000000	      0.00000000	      0.00000000	      0.00000000	      0.00000000	      0.00000000	      0.00000000	      0.00000000	      0.00000000	      0.00000000	      0.00000000	      0.00000000	      0.00000000	      0.00000000	      0.00000000	      0.00000000	      0.00000000	      0.00000000
      1.01000000	     -0.02429425	     -0.01132247	      0.00903896	      0.01116362	     -0.00114746	     -0.00000000	      0.00000000	      0.00000000	      0.00806611	      0.00657696	      0.00657696	      0.00516500	      0.00761133	     -0.01139932	     -0.00429945	     -0.00343417	     -0.00029088	      0.00611578	      0.00025607	     -0.00123952	      0.00619165	      0.00354942	      0.00000000	     -0.00000000	      0.00000000	     -0.00000000	      0.00000000	      0.00000000	      0.00000000	      0.00000000	      0.00000000	     -0.00000000	     -0.00000000	      0.00000000	     -0.00000000	      0.00000000	      0.00000000	      0.00000000	      0.00000000	      0.00000000	      0.00000000	      0.00000000	      0.00000000	      0.00000000	      0.00000000	      0.00000000	      0.00000000	      0.00000000	      0.00000000	      0.00000000	      0.00000000	      0.00000000	      0.00000000	      0.00000000	      0.00000000	      0.00000000	      0.00000000	      0.00000000	      0.00000000	      0.00000000	      0.00000000	      0.00000000	      0.00000000	      0.00000000	      0.00000000	      0.00000000	      0.00000000	      0.00000000	      0.00000000	      0.00000000	      0.00000000	      0.00000000
      1.02000000	     -0.00791421	     -0.00095655	      0.00744964	      0.00562767	      0.00450988	     -0.00000000	      0.00000000	     -0.00000000	      0.00681592	      0.00134886	      0.00134886	      0.00386463	      0.00740140	     -0.00779099	     -0.00459303	     -0.00324719	     -0.00141034	      0.00258063	     -0.00197058	     -0.00350413	      0.00356628	      0.00183980	      0.00000000	      0.00000000	     -0.00000000	      0.00000000	      0.00000000	      0.00000000	     -0.00000000	     -0.00000000	      0.00000000	     -0.00000000	      0.00000000	     -0.00000000	      0.00000000	      0.00000000	      0.00000000	      0.00000000	      0.00000000	      0.00000000	      0.00000000	      0.00000000	      0.00000000	      0.00000000	      0.00000000	      0.00000000	      0.00000000	      0.00000000	      0.00000000	      0.00000000	      0.00000000	      0.00000000	      0.00000000	      0.00000000	      0.00000000	      0.00000000	      0.00000000	      0.00000000	      0.00000000	      0.00000000	      0.00000000	      0.00000000	      0.00000000	      0.00000000	      0.00000000	      0.00000000	      0.00000000	      0.00000000	      0.00000000	      0.00000000	      0.00000000	      0.00000000
      1.03000000	     -0.01649603	     -0.00407582	      0.00890998	      0.00800786	      0.00232951	      0.00000000	      0.00000000	      0.00000000	      0.00726169	      0.00393208	      0.00393208	      0.00359547	      0.00856059	     -0.01056601	     -0.00476562	     -0.00348306	     -0.00078641	      0.00372649	     -0.00034460	     -0.00263113	      0.00436929	      0.00206968	     -0.00000000	     -0.00000000	      0.00000000	      0.00000000	      0.00000000	      0.00000000	     -0.00000000	     -0.00000000	     -0.00000000	      0.00000000	     -0.00000000	      0.00000000	      0.00000000	      0.00000000	      0.00000000	      0.00000000	      0.00000000	      0.00000000	      0.00000000	      0.00000000	      0.00000000	      0.00000000	      0.00000000	      0.00000000	      0.00000000	      0.00000000	      0.00000000	      0.00000000	      0.00000000	      0.00000000	      0.00000000	      0.00000000	      0.00000000	      0.00000000	      0.00000000	      0.00000000	      0.00000000	      0.00000000	      0.00000000	      0.00000000	      0.00000000	      0.00000000	      0.00000000	      0.00000000	      0.00000000	      0.00000000	      0.00000000	      0.00000000	      0.00000000	      0.00000000
      1.04000000	     -0.00356379	      0.00082777	      0.00763547	      0.00571537	      0.00363471	     -0.00000000	      0.00000000	     -0.00000000	      0.00716968	      0.00106316	      0.00106316	      0.00495032	      0.00590357	     -0.00277042	     -0.00149223	      0.00075590	      0.00164362	     -0.00138196	     -0.00459612	     -0.00469011	      0.00275904	      0.00069033	     -0.00000000	      0.00000000	      0.00000000	      0.00000000	     -0.00000000	      0.00000000	      0.00000000	      0.00000000	     -0.00000000	     -0.00000000	     -0.00000000	     -0.00000000	      0.00000000	      0.00000000	      0.00000000	      0.00000000	      0.00000000	      0.00000000	      0.00000000	      0.00000000	      0.00000000	      0.00000000	      0.00000000	      0.00000000	      0.00000000	      0.00000000	      0.00000000	      0.00000000	      0.00000000	      0.00000000	      0.00000000	      0.00000000	      0.00000000	      0.00000000	      0.00000000	      0.00000000	      0.00000000	      0.00000000	      0.00000000	      0.00000000	      0.00000000	      0.00000000	      0.00000000	      0.00000000	      0.00000000	      0.00000000	      0.00000000	      0.00000000	      0.00000000	      0.00000000
      1.05000000	     -0.02479421	     -0.01158598	      0.01047773	      0.01197336	     -0.00039856	      0.00000000	     -0.00000000	      0.00000000	      0.00861606	      0.01021853	      0.01021853	      0.00716105	      0.00700659	     -0.01011384	     -0.00366410	     -0.00209175	      0.00077227	      0.00563005	      0.00197129	     -0.00063329	      0.00633638	      0.00501103	      0.00000000	     -0.00000000	     -0.00000000	     -0.00000000	      0.00000000	      0.00000000	      0.00000000	      0.00000000	     -0.00000000	     -0.00000000	      0.00000000	     -0.00000000	      0.00000000	      0.00000000	      0.00000000	      0.00000000	      0.00000000	      0.00000000	      0.00000000	      0.00000000	      0.00000000	      0.00000000	      0.00000000	      0.00000000	      0.00000000	      0.00000000	      0.00000000	      0.00000000	      0.00000000	      0.00000000	      0.00000000	      0.00000000	      0.00000000	      0.00000000	      0.00000000	      0.00000000	      0.00000000	      0.00000000	      0.00000000	      0.00000000	      0.00000000	      0.00000000	      0.00000000	      0.00000000	      0.00000000	      0.00000000	      0.00000000	      0.00000000	      0.00000000	      0.00000000
      1.06000000	     -0.00210738	      0.00252592	      0.00775279	      0.00524826	      0.00014473	     -0.00000000	     -0.00000000	     -0.00000000	      0.00526355	     -0.00027305	     -0.00027305	     -0.00227418	      0.00583202	     -0.00183945	      0.00025059	      0.00217554	      0.00324132	     -0.00365586	     -0.00451294	     -0.00406040	      0.00063970	     -0.00463703	      0.00000000	      0.00000000	     -0.00000000	     -0.00000000	      0.00000000	      0.00000000	     -0.00000000	      0.00000000	      0.00000000	     -0.00000000	      0.00000000	     -0.00000000	      0.00000000	      0.00000000	      0.00000000	      0.00000000	      0.00000000	      0.00000000	      0.00000000	      0.00000000	      0.00000000	      0.00000000	      0.00000000	      0.00000000	      0.00000000	      0.00000000	      0.00000000	      0.00000000	      0.00000000	      0.00000000	      0.00000000	      0.00000000	      0.00000000	      0.00000000	      0.00000000	      0.00000000	      0.00000000	      0.00000000	      0.00000000	      0.00000000	      0.00000000	      0.00000000	      0.00000000	      0.00000000	      0.00000000	      0.00000000	      0.00000000	      0.00000000	      0.00000000	      0.00000000
      1.07000000	     -0.00666939	     -0.00013569	      0.00887806	      0.00740674	      0.00061260	     -0.00000000	      0.00000000	      0.00000000	      0.00628657	      0.00264595	      0.00264595	      0.00195058	      0.00743407	     -0.00575411	     -0.00202207	     -0.00038936	      0.00152757	     -0.00038585	     -0.00334995	     -0.00408948	      0.00291029	     -0.00023658	      0.00000000	      0.00000000	      0.00000000	      0.00000000	     -0.00000000	      0.00000000	      0.00000000	      0.00000000	      0.00000000	      0.00000000	      0.00000000	      0.00000000	      0.00000000	      0.00000000	      0.00000000	      0.00000000	      0.00000000	      0.00000000	      0.00000000	      0.00000000	      0.00000000	      0.00000000	      0.00000000	      0.00000000	      0.00000000	      0.00000000	      0.00000000	      0.00000000	      0.00000000	      0.00000000	      0.00000000	      0.00000000	      0.00000000	      0.00000000	      0.00000000	      0.00000000	      0.00000000	      0.00000000	      0.00000000	      0.00000000	      0.00000000	      0.00000000	      0.00000000	      0.00000000	      0.00000000	      0.00000000	      0.00000000	      0.00000000	      0.00000000	      0.00000000
      1.08000000	     -0.00295490	      0.00109807	      0.00724878	      0.00541269	      0.00389712	      0.00000000	     -0.00000000	     -0.00000000	      0.00774038	      0.00169472	      0.00169472	      0.01007702	      0.00503886	     -0.00082278	     -0.00045311	      0.00212503	      0.00221353	     -0.00283524	     -0.00562593	     -0.00426996	      0.00295273	      0.00342167	      0.00000000	     -0.00000000	     -0.00000000	     -0.00000000	     -0.00000000	     -0.00000000	      0.00000000	      0.00000000	     -0.00000000	     -0.00000000	      0.00000000	      0.00000000	     -0.00000000	      0.00000000	      0.00000000	      0.00000000	      0.00000000	      0.00000000	      0.00000000	      0.00000000	      0.00000000	      0.00000000	      0.00000000	      0.00000000	      0.00000000	      0.00000000	      0.00000000	      0.00000000	      0.00000000	      0.00000000	      0.00000000	      0.00000000	      0.00000000	      0.00000000	      0.00000000	      0.00000000	      0.00000000	      0.00000000	      0.00000000	      0.00000000	      0.00000000	      0.00000000	      0.00000000	      0.00000000	      0.00000000	      0.00000000	      0.00000000	      0.00000000	      0.00000000	      0.00000000
      1.09000000	     -0.02510067	     -0.01094260	      0.01067399	      0.01207949	     -0.00071460	      0.00000000	     -0.00000000	     -0.00000000	      0.00849936	      0.01034539	      0.01034539	      0.00713132	      0.00705650	     -0.01007212	     -0.00351015	     -0.00182073	      0.00100957	      0.00511526	      0.00151161	     -0.00091378	      0.00621892	      0.00492822	      0.00000000	     -0.00000000	      0.00000000	     -0.00000000	     -0.00000000	      0.00000000	      0.00000000	      0.00000000	      0.00000000	     -0.00000000	      0.00000000	      0.00000000	     -0.00000000	      0.00000000	      0.00000000	      0.00000000	      0.00000000	      0.00000000	      0.00000000	      0.00000000	      0.00000000	      0.00000000	      0.00000000	      0.00000000	      0.00000000	      0.00000000	      0.00000000	      0.00000000	      0.00000000	      0.00000000	      0.00000000	      0.00000000	      0.00000000	      0.00000000	      0.00000000	      0.00000000	      0.00000000	      0.00000000	      0.00000000	      0.00000000	      0.00000000	      0.00000000	      0.00000000	      0.00000000	      0.00000000	      0.00000000	      0.00000000	      0.00000000	      0.00000000	      0.00000000
      1.10000000	     -0.00379659	      0.00058426	      0.00755356	      0.00598773	      0.00330788	      0.00000000	     -0.00000000	     -0.00000000	      0.00693062	      0.00146536	      0.00146536	      0.00200261	      0.00581679	     -0.00358783	     -0.00179833	      0.00042607	      0.00183167	     -0.00084871	     -0.00386726	     -0.00458154	      0.00263595	     -0.00080139	     -0.00000000	      0.00000000	     -0.00000000	      0.00000000	     -0.00000000	      0.00000000	      0.00000000	     -0.00000000	      0.00000000	      0.00000000	     -0.00000000	      0.00000000	      0.00000000	     -0.00000000	      0.00000000	      0.00000000	      0.00000000	      0.00000000	      0.00000000	      0.00000000	      0.00000000	      0.00000000	      0.00000000	      0.00000000	      0.00000000	      0.00000000	      0.00000000	      0.00000000	      0.00000000	      0.00000000	      0.00000000	      0.00000000	      0.00000000	      0.00000000	      0.00000000	      0.00000000	      0.00000000	      0.00000000	      0.00000000	      0.00000000	      0.00000000	      0.00000000	      0.00000000	      0.00000000	      0.00000000	      0.00000000	      0.00000000	      0.00000000	      0.00000000	      0.00000000
      1.11000000	     -0.02467313	     -0.01132262	      0.01047074	      0.01216702	     -0.00118337	     -0.00000000	     -0.00000000	      0.00000000	      0.00844447	      0.00931842	      0.00931842	      0.00668291	      0.00740453	     -0.01060297	     -0.00370024	     -0.00232827	      0.00067924	      0.00536688	      0.00148592	     -0.00109364	      0.00635001	      0.00462714	      0.00000000	     -0.00000000	     -0.00000000	     -0.00000000	     -0.00000000	     -0.00000000	     -0.00000000	     -0.00000000	      0.00000000	     -0.00000000	      0.00000000	     -0.00000000	      0.00000000	     -0.00000000	      0.00000000	      0.00000000	      0.00000000	      0.00000000	      0.00000000	      0.00000000	      0.00000000	      0.00000000	      0.00000000	      0.00000000	      0.00000000	      0.00000000	      0.00000000	      0.00000000	      0.00000000	      0.00000000	      0.00000000	      0.00000000	      0.00000000	      0.00000000	      0.00000000	      0.00000000	      0.00000000	      0.00000000	      0.00000000	      0.00000000	      0.00000000	      0.00000000	      0.00000000	      0.00000000	      0.00000000	      0.00000000	      0.00000000	      0.00000000	      0.00000000	      0.00000000
      1.12000000	     -0.01912984	     -0.00412030	      0.00836717	      0.00710944	      0.00346406	      0.00000000	      0.00000000	      0.00000000	      0.00695813	      0.00354060	      0.00354060	      0.00304677	      0.00851501	     -0.01122517	     -0.00551151	     -0.00433704	     -0.00159826	      0.00448267	      0.00060041	     -0.00202235	      0.00420165	      0.00186174	      0.00000000	      0.00000000	     -0.00000000	     -0.00000000	     -0.00000000	     -0.00000000	      0.00000000	      0.00000000	      0.00000000	     -0.00000000	     -0.00000000	     -0.00000000	     -0.00000000	      0.00000000	      0.00000000	      0.00000000	      0.00000000	      0.00000000	      0.00000000	      0.00000000	      0.00000000	      0.00000000	      0.00000000	      0.00000000	      0.00000000	      0.00000000	      0.00000000	      0.00000000	      0.00000000	      0.00000000	      0.00000000	      0.00000000	      0.00000000	      0.00000000	      0.00000000	      0.00000000	      0.00000000	      0.00000000	      0.00000000	      0.00000000	      0.00000000	      0.00000000	      0.00000000	      0.00000000	      0.00000000	      0.00000000	      0.00000000	      0.00000000	      0.00000000	      0.00000000
      1.13000000	     -0.02101069	     -0.00435929	      0.00735569	      0.00610299	      0.00384084	      0.00000000	     -0.00000000	     -0.00000000	      0.00631566	     -0.00393490	     -0.00393490	      0.00208031	      0.00840938	     -0.01154987	     -0.00605826	     -0.00519244	     -0.00253575	      0.00494970	      0.00108545	     -0.00172314	      0.00396120	      0.00123925	      0.00000000	     -0.00000000	      0.00000000	      0.00000000	     -0.00000000	      0.00000000	      0.00000000	      0.00000000	      0.00000000	      0.00000000	      0.00000000	     -0.00000000	      0.00000000	      0.00000000	      0.00000000	      0.00000000	      0.00000000	      0.00000000	      0.00000000	      0.00000000	      0.00000000	      0.00000000	      0.00000000	      0.00000000	      0.00000000	      0.00000000	      0.00000000	      0.00000000	      0.00000000	      0.00000000	      0.00000000	      0.00000000	      0.00000000	      0.00000000	      0.00000000	      0.00000000	      0.00000000	      0.00000000	      0.00000000	      0.00000000	      0.00000000	      0.00000000	      0.00000000	      0.00000000	      0.00000000	      0.00000000	      0.00000000	      0.00000000	      0.00000000	      0.00000000
      1.14000000	     -0.01346762	     -0.00236718	      0.00737028	      0.00565462	      0.00448409	     -0.00000000	     -0.00000000	      0.00000000	      0.00646484	      0.00273175	      0.00273175	      0.00252074	      0.00802066	     -0.01034876	     -0.00572366	     -0.00467127	     -0.00229040	      0.00401822	     -0.00008093	     -0.00250483	      0.00369334	      0.00133647	      0.00000000	     -0.00000000	     -0.00000000	      0.00000000	     -0.00000000	     -0.00000000	      0.00000000	      0.00000000	     -0.00000000	     -0.00000000	     -0.00000000	      0.00000000	     -0.00000000	      0.00000000	      0.00000000	      0.00000000	      0.00000000	      0.00000000	      0.00000000	      0.00000000	      0.00000000	      0.00000000	      0.00000000	      0.00000000	      0.00000000	      0.00000000	      0.00000000	      0.00000000	      0.00000000	      0.00000000	      0.00000000	      0.00000000	      0.00000000	      0.00000000	      0.00000000	      0.00000000	      0.00000000	      0.00000000	      0.00000000	      0.00000000	      0.00000000	      0.00000000	      0.00000000	      0.00000000	      0.00000000	      0.00000000	      0.00000000	      0.00000000	      0.00000000	      0.00000000
      1.15000000	     -0.00597041	      0.00038283	      0.00888750	      0.00731886	     -0.00053827	      0.00000000	     -0.00000000	     -0.00000000	      0.00617355	      0.00234433	      0.00234433	      0.00045192	      0.00726732	     -0.00499569	     -0.00131516	      0.00026713	      0.00213825	     -0.00126015	     -0.00354527	     -0.00400626	      0.00235402	     -0.00142744	      0.00000000	     -0.00000000	      0.00000000	      0.00000000	      0.00000000	     -0.00000000	     -0.00000000	     -0.00000000	     -0.00000000	      0.00000000	      0.00000000	     -0.00000000	      0.00000000	     -0.00000000	      0.00000000	      0.00000000	      0.00000000	      0.00000000	      0.00000000	      0.00000000	      0.00000000	      0.00000000	      0.00000000	      0.00000000	      0.00000000	      0.00000000	      0.00000000	      0.00000000	      0.00000000	      0.00000000	      0.00000000	      0.00000000	      0.00000000	      0.00000000	      0.00000000	      0.00000000	      0.00000000	      0.00000000	      0.00000000	      0.00000000	      0.00000000	      0.00000000	      0.00000000	      0.00000000	      0.00000000	      0.00000000	      0.00000000	      0.00000000	      0.00000000	      0.00000000
      1.16000000	     -0.00241391	      0.00032408	      0.00758625	      0.00545574	      0.00564523	      0.00000000	     -0.00000000	     -0.00000000	      0.00712595	      0.00239474	      0.00239474	      0.00432853	      0.00646376	     -0.00511070	     -0.00353018	     -0.00128701	      0.00052254	      0.00100562	     -0.00267621	     -0.00403068	      0.00317185	      0.00157138	      0.00000000	     -0.00000000	     -0.00000000	     -0.00000000	      0.00000000	      0.00000000	     -0.00000000	     -0.00000000	      0.00000000	      0.00000000	     -0.00000000	     -0.00000000	      0.00000000	      0.00000000	      0.00000000	      0.00000000	      0.00000000	      0.00000000	      0.00000000	      0.00000000	      0.00000000	      0.00000000	      0.00000000	      0.00000000	      0.00000000	      0.00000000	      0.00000000	      0.00000000	      0.00000000	      0.00000000	      0.00000000	      0.00000000	      0.00000000	      0.00000000	      0.00000000	      0.00000000	      0.00000000	      0.00000000	      0.00000000	      0.00000000	      0.00000000	      0.00000000	      0.00000000	      0.00000000	      0.00000000	      0.00000000	      0.00000000	      0.00000000	      0.00000000	      0.00000000
      1.17000000	     -0.00757933	     -0.00052516	      0.00914939	      0.00801410	     -0.00068381	      0.00000000	     -0.00000000	      0.00000000	      0.00627876	      0.00351904	      0.00351904	      0.00074985	      0.00745148	     -0.00619084	     -0.00180962	     -0.00024305	      0.00191976	     -0.00041282	     -0.00302931	     -0.00388449	      0.00282850	     -0.00083523	      0.00000000	     -0.00000000	     -0.00000000	      0.00000000	     -0.00000000	     -0.00000000	      0.00000000	      0.00000000	      0.00000000	     -0.00000000	      0.00000000	      0.00000000	     -0.00000000	     -0.00000000	      0.00000000	      0.00000000	      0.00000000	      0.00000000	      0.00000000	      0.00000000	      0.00000000	      0.00000000	      0.00000000	      0.00000000	      0.00000000	      0.00000000	      0.00000000	      0.00000000	      0.00000000	      0.00000000	      0.00000000	      0.00000000	      0.00000000	      0.00000000	      0.00000000	      0.00000000	      0.00000000	      0.00000000	      0.00000000	      0.00000000	      0.00000000	      0.00000000	      0.00000000	      0.00000000	      0.00000000	      0.00000000	      0.00000000	      0.00000000	      0.00000000	      0.00000000
      1.18000000	     -0.00265540	      0.00166773	      0.00672139	      0.00498460	      0.00234853	     -0.00000000	      0.00000000	     -0.00000000	      0.00546170	     -0.00094930	     -0.00094930	     -0.00131883	      0.00485119	     -0.00123638	     -0.00010254	      0.00220593	      0.00287420	     -0.00298009	     -0.00490949	     -0.00470085	      0.00143050	     -0.00439784	     -0.00000000	      0.00000000	     -0.00000000	      0.00000000	      0.00000000	      0.00000000	      0.00000000	      0.00000000	      0.00000000	      0.00000000	      0.00000000	      0.00000000	     -0.00000000	      0.00000000	      0.00000000	      0.00000000	      0.00000000	      0.00000000	      0.00000000	      0.00000000	      0.00000000	      0.00000000	      0.00000000	      0.00000000	      0.00000000	      0.00000000	      0.00000000	      0.00000000	      0.00000000	      0.00000000	      0.00000000	      0.00000000	      0.00000000	      0.00000000	      0.00000000	      0.00000000	      0.00000000	      0.00000000	      0.00000000	      0.00000000	      0.00000000	      0.00000000	      0.00000000	      0.00000000	      0.00000000	      0.00000000	      0.00000000	      0.00000000	      0.00000000	      0.00000000
      1.19000000	     -0.00302230	      0.00110644	      0.00705151	      0.00526392	      0.00364390	      0.00000000	     -0.00000000	      0.00000000	      0.00711024	      0.00008439	      0.00008439	      0.00655321	      0.00492095	     -0.00095069	     -0.00040757	      0.00212876	      0.00242961	     -0.00272923	     -0.00539439	     -0.00468350	      0.00251017	      0.00034343	      0.00000000	     -0.00000000	     -0.00000000	      0.00000000	      0.00000000	     -0.00000000	     -0.00000000	     -0.00000000	     -0.00000000	      0.00000000	     -0.00000000	     -0.00000000	      0.00000000	     -0.00000000	      0.00000000	      0.00000000	      0.00000000	      0.00000000	      0.00000000	      0.00000000	      0.00000000	      0.00000000	      0.00000000	      0.00000000	      0.00000000	      0.00000000	      0.00000000	      0.00000000	      0.00000000	      0.00000000	      0.00000000	      0.00000000	      0.00000000	      0.00000000	      0.00000000	      0.00000000	      0.00000000	      0.00000000	      0.00000000	      0.00000000	      0.00000000	      0.00000000	      0.00000000	      0.00000000	      0.00000000	      0.00000000	      0.00000000	      0.00000000	      0.00000000	      0.00000000
      1.20000000	     -0.02345240	     -0.00476842	      0.00855195	      0.00722214	      0.00372641	      0.00000000	      0.00000000	      0.00000000	      0.00682897	      0.00578091	      0.00578091	      0.00317865	      0.00804195	     -0.01088204	     -0.00555959	     -0.00427002	     -0.00146435	      0.00543868	      0.00199040	     -0.00082996	      0.00430001	      0.00219614	      0.00000000	      0.00000000	      0.00000000	      0.00000000	      0.00000000	      0.00000000	      0.00000000	      0.00000000	      0.00000000	      0.00000000	      0.00000000	      0.00000000	      0.00000000	     -0.00000000	      0.00000000	      0.00000000	      0.00000000	      0.00000000	      0.00000000	      0.00000000	      0.00000000	      0.00000000	      0.00000000	      0.00000000	      0.00000000	      0.00000000	      0.00000000	      0.00000000	      0.00000000	      0.00000000	      0.00000000	      0.00000000	      0.00000000	      0.00000000	      0.00000000	      0.00000000	      0.00000000	      0.00000000	      0.00000000	      0.00000000	      0.00000000	      0.00000000	      0.00000000	      0.00000000	      0.00000000	      0.00000000	      0.00000000	      0.00000000	      0.00000000	      0.00000000
      1.21000000	     -0.00664947	      0.00008390	      0.00888669	      0.00766402	     -0.00184156	     -0.00000000	     -0.00000000	     -0.00000000	      0.00614098	      0.00222773	      0.00222773	      0.00145422	      0.00770376	     -0.00496085	     -0.00118434	      0.00015224	      0.00209348	     -0.00129582	     -0.00339829	     -0.00347989	      0.00256546	     -0.00059760	     -0.00000000	      0.00000000	      0.00000000	     -0.00000000	      0.00000000	      0.00000000	     -0.00000000	     -0.00000000	     -0.00000000	     -0.00000000	     -0.00000000	      0.00000000	     -0.00000000	     -0.00000000	      0.00000000	      0.00000000	      0.00000000	      0.00000000	      0.00000000	      0.00000000	      0.00000000	      0.00000000	      0.00000000	      0.00000000	      0.00000000	      0.00000000	      0.00000000	      0.00000000	      0.00000000	      0.00000000	      0.00000000	      0.00000000	      0.00000000	      0.00000000	      0.00000000	      0.00000000	      0.00000000	      0.00000000	      0.00000000	      0.00000000	      0.00000000	      0.00000000	      0.00000000	      0.00000000	      0.00000000	      0.00000000	      0.00000000	      0.00000000	      0.00000000	      0.00000000
      1.22000000	     -0.01554874	     -0.00323097	      0.00835652	      0.00693708	      0.00362159	     -0.00000000	     -0.00000000	     -0.00000000	      0.00683511	      0.00304784	      0.00304784	      0.00313105	      0.00842333	     -0.01076125	     -0.00533335	     -0.00409305	     -0.00145626	      0.00400514	      0.00001917	     -0.00242714	      0.00406542	      0.00180267	      0.00000000	     -0.00000000	     -0.00000000	     -0.00000000	     -0.00000000	      0.00000000	      0.00000000	     -0.00000000	     -0.00000000	     -0.00000000	      0.00000000	     -0.00000000	     -0.00000000	     -0.00000000	      0.00000000	      0.00000000	      0.00000000	      0.00000000	      0.00000000	      0.00000000	      0.00000000	      0.00000000	      0.00000000	      0.00000000	      0.00000000	      0.00000000	      0.00000000	      0.00000000	      0.00000000	      0.00000000	      0.00000000	      0.00000000	      0.00000000	      0.00000000	      0.00000000	      0.00000000	      0.00000000	      0.00000000	      0.00000000	      0.00000000	      0.00000000	      0.00000000	      0.00000000	      0.00000000	      0.00000000	      0.00000000	      0.00000000	      0.00000000	      0.00000000	      0.00000000
      1.23000000	     -0.00747502	     -0.00059879	      0.00903019	      0.00780991	      0.00043646	      0.00000000	      0.00000000	      0.00000000	      0.00626177	      0.00344386	      0.00344386	      0.00166623	      0.00744672	     -0.00647769	     -0.00224902	     -0.00059493	      0.00154005	      0.00003184	     -0.00295706	     -0.00396284	      0.00307745	     -0.00019622	      0.00000000	     -0.00000000	     -0.00000000	     -0.00000000	     -0.00000000	      0.00000000	      0.00000000	      0.00000000	     -0.00000000	      0.00000000	     -0.00000000	      0.00000000	     -0.00000000	     -0.00000000	      0.00000000	      0.00000000	      0.00000000	      0.00000000	      0.00000000	      0.00000000	      0.00000000	      0.00000000	      0.00000000	      0.00000000	      0.00000000	      0.00000000	      0.00000000	      0.00000000	      0.00000000	      0.00000000	      0.00000000	      0.00000000	      0.00000000	      0.00000000	      0.00000000	      0.00000000	      0.00000000	      0.00000000	      0.00000000	      0.00000000	      0.00000000	      0.00000000	      0.00000000	      0.00000000	      0.00000000	      0.00000000	      0.00000000	      0.00000000	      0.00000000	      0.00000000
      1.24000000	     -0.00757884	     -0.00078677	      0.00744816	      0.00582495	      0.00398780	     -0.00000000	      0.00000000	     -0.00000000	      0.00692559	      0.00144280	      0.00144280	      0.00434974	      0.00725184	     -0.00693845	     -0.00403204	     -0.00263381	     -0.00099154	      0.00206972	     -0.00110019	     -0.00363422	      0.00358553	      0.00202237	      0.00000000	      0.00000000	     -0.00000000	     -0.00000000	     -0.00000000	     -0.00000000	      0.00000000	     -0.00000000	      0.00000000	     -0.00000000	      0.00000000	      0.00000000	      0.00000000	      0.00000000	      0.00000000	      0.00000000	      0.00000000	      0.00000000	      0.00000000	      0.00000000	      0.00000000	      0.00000000	      0.00000000	      0.00000000	      0.00000000	      0.00000000	      0.00000000	      0.00000000	      0.00000000	      0.00000000	      0.00000000	      0.00000000	      0.00000000	      0.00000000	      0.00000000	      0.00000000	      0.00000000	      0.00000000	      0.00000000	      0.00000000	      0.00000000	      0.00000000	      0.00000000	      0.00000000	      0.00000000	      0.00000000	      0.00000000	      0.00000000	      0.00000000	      0.00000000
      1.25000000	     -0.00643299	      0.00017077	      0.00896812	      0.00761643	     -0.00125921	      0.00000000	      0.00000000	      0.00000000	      0.00588475	      0.00289570	      0.00289570	     -0.00053691	      0.00720341	     -0.00528122	     -0.00121756	      0.00031914	      0.00234924	     -0.00122025	     -0.00333404	     -0.00390267	      0.00225827	     -0.00190046	      0.00000000	     -0.00000000	      0.00000000	      0.00000000	     -0.00000000	     -0.00000000	     -0.00000000	      0.00000000	     -0.00000000	      0.00000000	      0.00000000	      0.00000000	     -0.00000000	      0.00000000	      0.00000000	      0.00000000	      0.00000000	      0.00000000	      0.00000000	      0.00000000	      0.00000000	      0.00000000	      0.00000000	      0.00000000	      0.00000000	      0.00000000	      0.00000000	      0.00000000	      0.00000000	      0.00000000	      0.00000000	      0.00000000	      0.00000000	      0.00000000	      0.00000000	      0.00000000	      0.00000000	      0.00000000	      0.00000000	      0.00000000	      0.00000000	      0.00000000	      0.00000000	      0.00000000	      0.00000000	      0.00000000	      0.00000000	      0.00000000	      0.00000000	      0.00000000
      1.26000000	     -0.00851134	     -0.00099797	      0.00898557	      0.00780543	      0.00040699	     -0.00000000	      0.00000000	     -0.00000000	      0.00685195	      0.00288700	      0.00288700	      0.00287522	      0.00796450	     -0.00670018	     -0.00252545	     -0.00107389	      0.00099658	      0.00046609	     -0.00298158	     -0.00385973	      0.00340270	      0.00069892	     -0.00000000	      0.00000000	      0.00000000	     -0.00000000	      0.00000000	      0.00000000	     -0.00000000	      0.00000000	      0.00000000	      0.00000000	     -0.00000000	      0.00000000	     -0.00000000	      0.00000000	      0.00000000	      0.00000000	      0.00000000	      0.00000000	      0.00000000	      0.00000000	      0.00000000	      0.00000000	      0.00000000	      0.00000000	      0.00000000	      0.00000000	      0.00000000	      0.00000000	      0.00000000	      0.00000000	      0.00000000	      0.00000000	      0.00000000	      0.00000000	      0.00000000	      0.00000000	      0.00000000	      0.00000000	      0.00000000	      0.00000000	      0.00000000	      0.00000000	      0.00000000	      0.00000000	      0.00000000	      0.00000000	      0.00000000	      0.00000000	      0.00000000	      0.00000000
      1.27000000	     -0.00368791	      0.00010175	      0.00793730	      0.00583239	      0.00504687	      0.00000000	     -0.00000000	      0.00000000	      0.00709566	      0.00247884	      0.00247884	      0.00414854	      0.00693364	     -0.00609258	     -0.00368477	     -0.00167286	      0.00020685	      0.00120054	     -0.00261210	     -0.00402786	      0.00327427	      0.00156570	      0.00000000	     -0.00000000	     -0.00000000	     -0.00000000	     -0.00000000	     -0.00000000	      0.00000000	     -0.00000000	      0.00000000	     -0.00000000	      0.00000000	     -0.00000000	      0.00000000	      0.00000000	      0.00000000	      0.00000000	      0.00000000	      0.00000000	      0.00000000	      0.00000000	      0.00000000	      0.00000000	      0.00000000	      0.00000000	      0.00000000	      0.00000000	      0.00000000	      0.00000000	      0.00000000	      0.00000000	      0.00000000	      0.00000000	      0.00000000	      0.00000000	      0.00000000	      0.00000000	      0.00000000	      0.00000000	      0.00000000	      0.00000000	      0.00000000	      0.00000000	      0.00000000	      0.00000000	      0.00000000	      0.00000000	      0.00000000	      0.00000000	      0.00000000	      0.00000000
      1.28000000	     -0.00659007	     -0.00030866	      0.00752650	      0.00604033	      0.00331037	      0.00000000	      0.00000000	      0.00000000	      0.00711479	      0.00166775	      0.00166775	      0.00503362	      0.00708065	     -0.00570503	     -0.00319329	     -0.00166967	     -0.00027930	      0.00111814	     -0.00148506	     -0.00370840	      0.00351809	      0.00223303	      0.00000000	      0.00000000	      0.00000000	     -0.00000000	      0.00000000	     -0.00000000	     -0.00000000	      0.00000000	      0.00000000	      0.00000000	     -0.00000000	      0.00000000	     -0.00000000	     -0.00000000	      0.00000000	      0.00000000	      0.00000000	      0.00000000	      0.00000000	      0.00000000	      0.00000000	      0.00000000	      0.00000000	      0.00000000	      0.00000000	      0.00000000	      0.00000000	      0.00000000	      0.00000000	      0.00000000	      0.00000000	      0.00000000	      0.00000000	      0.00000000	      0.00000000	      0.00000000	      0.00000000	      0.00000000	      0.00000000	      0.00000000	      0.00000000	      0.00000000	      0.00000000	      0.00000000	      0.00000000	      0.00000000	      0.00000000	      0.00000000	      0.00000000	      0.00000000
      1.29000000	     -0.00318665	      0.00173585	      0.00807990	      0.00588264	      0.00105232	      0.00000000	      0.00000000	      0.00000000	      0.00613290	      0.00059978	      0.00059978	      0.00128471	      0.00627035	     -0.00266139	     -0.00053696	      0.00141340	      0.00251920	     -0.00268931	     -0.00451822	     -0.00422669	      0.00172309	     -0.00198400	      0.00000000	     -0.00000000	      0.00000000	      0.00000000	     -0.00000000	     -0.00000000	     -0.00000000	     -0.00000000	     -0.00000000	     -0.00000000	     -0.00000000	     -0.00000000	     -0.00000000	      0.00000000	      0.00000000	      0.00000000	      0.00000000	      0.00000000	      0.00000000	      0.00000000	      0.00000000	      0.00000000	      0.00000000	      0.00000000	      0.00000000	      0.00000000	      0.00000000	      0.00000000	      0.00000000	      0.00000000	      0.00000000	      0.00000000	      0.00000000	      0.00000000	      0.00000000	      0.00000000	      0.00000000	      0.00000000	      0.00000000	      0.00000000	      0.00000000	      0.00000000	      0.00000000	      0.00000000	      0.00000000	      0.00000000	      0.00000000	      0.00000000	      0.00000000	      0.00000000
      1.30000000	     -0.00455491	      0.00053250	      0.00801282	      0.00652156	      0.00213436	      0.00000000	      0.00000000	      0.00000000	      0.00633607	      0.00205393	      0.00205393	      0.00105142	      0.00626902	     -0.00448119	     -0.00179752	      0.00022398	      0.00186935	     -0.00080571	     -0.00363619	     -0.00439996	      0.00255954	     -0.00116148	      0.00000000	      0.00000000	      0.00000000	      0.00000000	      0.00000000	      0.00000000	      0.00000000	      0.00000000	      0.00000000	      0.00000000	     -0.00000000	      0.00000000	     -0.00000000	      0.00000000	      0.00000000	      0.00000000	      0.00000000	      0.00000000	      0.00000000	      0.00000000	      0.00000000	      0.00000000	      0.00000000	      0.00000000	      0.00000000	      0.00000000	      0.00000000	      0.00000000	      0.00000000	      0.00000000	      0.00000000	      0.00000000	      0.00000000	      0.00000000	      0.00000000	      0.00000000	      0.00000000	      0.00000000	      0.00000000	      0.00000000	      0.00000000	      0.00000000	      0.00000000	      0.00000000	      0.00000000	      0.00000000	      0.00000000	      0.00000000	      0.00000000	      0.00000000
      1.31000000	     -0.01377130	     -0.00280576	      0.00856673	      0.00707394	      0.00363088	      0.00000000	     -0.00000000	     -0.00000000	      0.00698531	      0.00340246	      0.00340246	      0.00332999	      0.00842275	     -0.01047696	     -0.00512092	     -0.00375388	     -0.00112902	      0.00370471	     -0.00023219	     -0.00256880	      0.00403548	      0.00188482	      0.00000000	     -0.00000000	     -0.00000000	     -0.00000000	      0.00000000	      0.00000000	     -0.00000000	     -0.00000000	     -0.00000000	     -0.00000000	     -0.00000000	     -0.00000000	     -0.00000000	      0.00000000	      0.00000000	      0.00000000	      0.00000000	      0.00000000	      0.00000000	      0.00000000	      0.00000000	      0.00000000	      0.00000000	      0.00000000	      0.00000000	      0.00000000	      0.00000000	      0.00000000	      0.00000000	      0.00000000	      0.00000000	      0.00000000	      0.00000000	      0.00000000	      0.00000000	      0.00000000	      0.00000000	      0.00000000	      0.00000000	      0.00000000	      0.00000000	      0.00000000	      0.00000000	      0.00000000	      0.00000000	      0.00000000	      0.00000000	      0.00000000	      0.00000000	      0.00000000
      1.32000000	     -0.01194346	     -0.00230314	      0.00789753	      0.00649477	      0.00354756	     -0.00000000	      0.00000000	      0.00000000	      0.00691752	      0.00196085	      0.00196085	      0.00329739	      0.00796112	     -0.00941996	     -0.00489510	     -0.00369917	     -0.00142245	      0.00328248	     -0.00109938	     -0.00310526	      0.00387437	      0.00167164	     -0.00000000	      0.00000000	     -0.00000000	      0.00000000	     -0.00000000	     -0.00000000	     -0.00000000	      0.00000000	     -0.00000000	      0.00000000	     -0.00000000	     -0.00000000	     -0.00000000	     -0.00000000	      0.00000000	      0.00000000	      0.00000000	      0.00000000	      0.00000000	      0.00000000	      0.00000000	      0.00000000	      0.00000000	      0.00000000	      0.00000000	      0.00000000	      0.00000000	      0.00000000	      0.00000000	      0.00000000	      0.00000000	      0.00000000	      0.00000000	      0.00000000	      0.00000000	      0.00000000	      0.00000000	      0.00000000	      0.00000000	      0.00000000	      0.00000000	      0.00000000	      0.00000000	      0.00000000	      0.00000000	      0.00000000	      0.00000000	      0.00000000	      0.00000000	      0.00000000
      1.33000000	     -0.02275134	     -0.00627129	      0.00866859	      0.00813836	      0.00231616	      0.00000000	     -0.00000000	      0.00000000	      0.00717460	      0.00440168	      0.00440168	      0.00346546	      0.00850532	     -0.01151653	     -0.00528764	     -0.00419572	     -0.00132848	      0.00493055	      0.00096631	     -0.00177128	      0.00467664	      0.00223231	     -0.00000000	     -0.00000000	     -0.00000000	     -0.00000000	      0.00000000	     -0.00000000	      0.00000000	     -0.00000000	     -0.00000000	      0.00000000	      0.00000000	      0.00000000	      0.00000000	      0.00000000	      0.00000000	      0.00000000	      0.00000000	      0.00000000	      0.00000000	      0.00000000	      0.00000000	      0.00000000	      0.00000000	      0.00000000	      0.00000000	      0.00000000	      0.00000000	      0.00000000	      0.00000000	      0.00000000	      0.00000000	      0.00000000	      0.00000000	      0.00000000	      0.00000000	      0.00000000	      0.00000000	      0.00000000	      0.00000000	      0.00000000	      0.00000000	      0.00000000	      0.00000000	      0.00000000	      0.00000000	      0.00000000	      0.00000000	      0.00000000	      0.00000000	      0.00000000
      1.34000000	     -0.01427104	     -0.00376347	      0.00961953	      0.00917425	      0.00004886	      0.00000000	     -0.00000000	      0.00000000	      0.00720823	      0.00484668	      0.00484668	      0.00356658	      0.00863494	     -0.00933742	     -0.00352576	     -0.00217121	      0.00048267	      0.00240234	     -0.00143963	     -0.00315835	      0.00435161	      0.00180327	     -0.00000000	     -0.00000000	     -0.00000000	     -0.00000000	     -0.00000000	      0.00000000	     -0.00000000	     -0.00000000	      0.00000000	     -0.00000000	     -0.00000000	     -0.00000000	      0.00000000	      0.00000000	      0.00000000	      0.00000000	      0.00000000	      0.00000000	      0.00000000	      0.00000000	      0.00000000	      0.00000000	      0.00000000	      0.00000000	      0.00000000	      0.00000000	      0.00000000	      0.00000000	      0.00000000	      0.00000000	      0.00000000	      0.00000000	      0.00000000	      0.00000000	      0.00000000	      0.00000000	      0.00000000	      0.00000000	      0.00000000	      0.00000000	      0.00000000	      0.00000000	      0.00000000	      0.00000000	      0.00000000	      0.00000000	      0.00000000	      0.00000000	      0.00000000	      0.00000000
      1.35000000	     -0.02484907	     -0.01032750	      0.00977019	      0.01047605	      0.00079951	     -0.00000000	     -0.00000000	     -0.00000000	      0.00823695	      0.00811759	      0.00811759	      0.00559072	      0.00705223	     -0.01082432	     -0.00442970	     -0.00309449	     -0.00013953	      0.00584738	      0.00207788	     -0.00074946	      0.00574747	      0.00391706	      0.00000000	      0.00000000	      0.00000000	     -0.00000000	     -0.00000000	      0.00000000	      0.00000000	     -0.00000000	     -0.00000000	     -0.00000000	     -0.00000000	      0.00000000	      0.00000000	     -0.00000000	      0.00000000	      0.00000000	      0.00000000	      0.00000000	      0.00000000	      0.00000000	      0.00000000	      0.00000000	      0.00000000	      0.00000000	      0.00000000	      0.00000000	      0.00000000	      0.00000000	      0.00000000	      0.00000000	      0.00000000	      0.00000000	      0.00000000	      0.00000000	      0.00000000	      0.00000000	      0.00000000	      0.00000000	      0.00000000	      0.00000000	      0.00000000	      0.00000000	      0.00000000	      0.00000000	      0.00000000	      0.00000000	      0.00000000	      0.00000000	      0.00000000	      0.00000000
      1.36000000	     -0.00207561	      0.00251895	      0.00607901	      0.00457176	      0.00001018	     -0.00000000	     -0.00000000	     -0.00000000	      0.00462470	     -0.00062790	     -0.00062790	     -0.00833017	      0.00473169	     -0.00158851	      0.00044745	      0.00236633	      0.00338794	     -0.00338526	     -0.00429395	     -0.00427270	     -0.00001150	     -0.00747632	     -0.00000000	      0.00000000	      0.00000000	     -0.00000000	      0.00000000	      0.00000000	      0.00000000	      0.00000000	      0.00000000	     -0.00000000	      0.00000000	     -0.00000000	      0.00000000	     -0.00000000	      0.00000000	      0.00000000	      0.00000000	      0.00000000	      0.00000000	      0.00000000	      0.00000000	      0.00000000	      0.00000000	      0.00000000	      0.00000000	      0.00000000	      0.00000000	      0.00000000	      0.00000000	      0.00000000	      0.00000000	      0.00000000	      0.00000000	      0.00000000	      0.00000000	      0.00000000	      0.00000000	      0.00000000	      0.00000000	      0.00000000	      0.00000000	      0.00000000	      0.00000000	      0.00000000	      0.00000000	      0.00000000	      0.00000000	      0.00000000	      0.00000000	      0.00000000
      1.37000000	     -0.00597377	      0.00013464	      0.00839898	      0.00676434	      0.00178235	     -0.00000000	     -0.00000000	      0.00000000	      0.00687536	      0.00195390	      0.00195390	      0.00383337	      0.00733884	     -0.00516862	     -0.00222563	     -0.00056631	      0.00099097	     -0.00027255	     -0.00371215	     -0.00409953	      0.00310146	      0.00095132	      0.00000000	     -0.00000000	      0.00000000	      0.00000000	      0.00000000	     -0.00000000	      0.00000000	      0.00000000	     -0.00000000	     -0.00000000	      0.00000000	     -0.00000000	     -0.00000000	     -0.00000000	      0.00000000	      0.00000000	      0.00000000	      0.00000000	      0.00000000	      0.00000000	      0.00000000	      0.00000000	      0.00000000	      0.00000000	      0.00000000	      0.00000000	      0.00000000	      0.00000000	      0.00000000	      0.00000000	      0.00000000	      0.00000000	      0.00000000	      0.00000000	      0.00000000	      0.00000000	      0.00000000	      0.00000000	      0.00000000	      0.00000000	      0.00000000	      0.00000000	      0.00000000	      0.00000000	      0.00000000	      0.00000000	      0.00000000	      0.00000000	      0.00000000	      0.00000000
      1.38000000	     -0.00858571	     -0.00101472	      0.00937668	      0.00833641	     -0.00095513	      0.00000000	      0.00000000	      0.00000000	      0.00613140	      0.00368626	      0.00368626	      0.00140708	      0.00785030	     -0.00661710	     -0.00198956	     -0.00052023	      0.00173042	     -0.00007740	     -0.00288179	     -0.00378011	      0.00310153	     -0.00028819	     -0.00000000	      0.00000000	      0.00000000	     -0.00000000	      0.00000000	     -0.00000000	     -0.00000000	     -0.00000000	      0.00000000	     -0.00000000	     -0.00000000	      0.00000000	      0.00000000	     -0.00000000	      0.00000000	      0.00000000	      0.00000000	      0.00000000	      0.00000000	      0.00000000	      0.00000000	      0.00000000	      0.00000000	      0.00000000	      0.00000000	      0.00000000	      0.00000000	      0.00000000	      0.00000000	      0.00000000	      0.00000000	      0.00000000	      0.00000000	      0.00000000	      0.00000000	      0.00000000	      0.00000000	      0.00000000	      0.00000000	      0.00000000	      0.00000000	      0.00000000	      0.00000000	      0.00000000	      0.00000000	      0.00000000	      0.00000000	      0.00000000	      0.00000000	      0.00000000
      1.39000000	     -0.02430142	     -0.00575888	      0.00723647	      0.00630159	      0.00349009	      0.00000000	      0.00000000	      0.00000000	      0.00630272	     -0.00368134	     -0.00368134	      0.00187361	      0.00828352	     -0.01198652	     -0.00618996	     -0.00543954	     -0.00266903	      0.00548076	      0.00052137	     -0.00123729	      0.00411130	      0.00119213	      0.00000000	     -0.00000000	      0.00000000	     -0.00000000	     -0.00000000	     -0.00000000	      0.00000000	      0.00000000	     -0.00000000	      0.00000000	      0.00000000	      0.00000000	      0.00000000	      0.00000000	      0.00000000	      0.00000000	      0.00000000	      0.00000000	      0.00000000	      0.00000000	      0.00000000	      0.00000000	      0.00000000	      0.00000000	      0.00000000	      0.00000000	      0.00000000	      0.00000000	      0.00000000	      0.00000000	      0.00000000	      0.00000000	      0.00000000	      0.00000000	      0.00000000	      0.00000000	      0.00000000	      0.00000000	      0.00000000	      0.00000000	      0.00000000	      0.00000000	      0.00000000	      0.00000000	      0.00000000	      0.00000000	      0.00000000	      0.00000000	      0.00000000	      0.00000000
      1.40000000	     -0.02043585	     -0.00642275	      0.00812452	      0.00842321	      0.00088215	     -0.00000000	      0.00000000	      0.00000000	      0.00726912	      0.00324646	      0.00324646	      0.00336321	      0.00831528	     -0.01092742	     -0.00480978	     -0.00393321	     -0.00119703	      0.00465332	     -0.00008013	     -0.00227176	      0.00480823	      0.00201356	      0.00000000	      0.00000000	     -0.00000000	     -0.00000000	      0.00000000	      0.00000000	     -0.00000000	      0.00000000	      0.00000000	      0.00000000	      0.00000000	      0.00000000	      0.00000000	      0.00000000	      0.00000000	      0.00000000	      0.00000000	      0.00000000	      0.00000000	      0.00000000	      0.00000000	      0.00000000	      0.00000000	      0.00000000	      0.00000000	      0.00000000	      0.00000000	      0.00000000	      0.00000000	      0.00000000	      0.00000000	      0.00000000	      0.00000000	      0.00000000	      0.00000000	      0.00000000	      0.00000000	      0.00000000	      0.00000000	      0.00000000	      0.00000000	      0.00000000	      0.00000000	      0.00000000	      0.00000000	      0.00000000	      0.00000000	      0.00000000	      0.00000000	      0.00000000
      1.41000000	     -0.00585772	     -0.00010950	      0.00848562	      0.00678878	      0.00268267	     -0.00000000	      0.00000000	     -0.00000000	      0.00701689	      0.00246467	      0.00246467	      0.00331649	      0.00721289	     -0.00589383	     -0.00272349	     -0.00092422	      0.00088200	      0.00029056	     -0.00324603	     -0.00423681	      0.00318265	      0.00074606	      0.00000000	     -0.00000000	     -0.00000000	      0.00000000	      0.00000000	      0.00000000	      0.00000000	     -0.00000000	      0.00000000	      0.00000000	      0.00000000	     -0.00000000	     -0.00000000	     -0.00000000	      0.00000000	      0.00000000	      0.00000000	      0.00000000	      0.00000000	      0.00000000	      0.00000000	      0.00000000	      0.00000000	      0.00000000	      0.00000000	      0.00000000	      0.00000000	      0.00000000	      0.00000000	      0.00000000	      0.00000000	      0.00000000	      0.00000000	      0.00000000	      0.00000000	      0.00000000	      0.00000000	      0.00000000	      0.00000000	      0.00000000	      0.00000000	      0.00000000	      0.00000000	      0.00000000	      0.00000000	      0.00000000	      0.00000000	      0.00000000	      0.00000000	      0.00000000
      1.42000000	     -0.01421174	     -0.00209539	      0.00868427	      0.00695859	      0.00426649	      0.00000000	      0.00000000	     -0.00000000	      0.00680403	      0.01293423	      0.01293423	      0.00354786	      0.00779724	     -0.00923851	     -0.00501484	     -0.00334588	     -0.00075455	      0.00513247	      0.00199303	     -0.00061718	      0.00404411	      0.00244300	      0.00000000	     -0.00000000	     -0.00000000	     -0.00000000	     -0.00000000	     -0.00000000	     -0.00000000	     -0.00000000	     -0.00000000	      0.00000000	     -0.00000000	     -0.00000000	     -0.00000000	      0.00000000	      0.00000000	      0.00000000	      0.00000000	      0.00000000	      0.00000000	      0.00000000	      0.00000000	      0.00000000	      0.00000000	      0.00000000	      0.00000000	      0.00000000	      0.00000000	      0.00000000	      0.00000000	      0.00000000	      0.00000000	      0.00000000	      0.00000000	      0.00000000	      0.00000000	      0.00000000	      0.00000000	      0.00000000	      0.00000000	      0.00000000	      0.00000000	      0.00000000	      0.00000000	      0.00000000	      0.00000000	      0.00000000	      0.00000000	      0.00000000	      0.00000000	      0.00000000
      1.43000000	     -0.00521325	      0.00040387	      0.00813156	      0.00637375	      0.00247831	      0.00000000	     -0.00000000	      0.00000000	      0.00709693	      0.00177554	      0.00177554	      0.00467826	      0.00705851	     -0.00459004	     -0.00217530	     -0.00041301	      0.00090671	     -0.00043186	     -0.00397938	     -0.00414090	      0.00309824	      0.00141233	      0.00000000	      0.00000000	      0.00000000	      0.00000000	     -0.00000000	     -0.00000000	     -0.00000000	      0.00000000	      0.00000000	      0.00000000	      0.00000000	     -0.00000000	      0.00000000	     -0.00000000	      0.00000000	      0.00000000	      0.00000000	      0.00000000	      0.00000000	      0.00000000	      0.00000000	      0.00000000	      0.00000000	      0.00000000	      0.00000000	      0.00000000	      0.00000000	      0.00000000	      0.00000000	      0.00000000	      0.00000000	      0.00000000	      0.00000000	      0.00000000	      0.00000000	      0.00000000	      0.00000000	      0.00000000	      0.00000000	      0.00000000	      0.00000000	      0.00000000	      0.00000000	      0.00000000	      0.00000000	      0.00000000	      0.00000000	      0.00000000	      0.00000000	      0.00000000
      1.44000000	     -0.00318178	      0.00131571	      0.00775650	      0.00569277	      0.00298945	      0.00000000	      0.00000000	      0.00000000	      0.00724290	      0.00129388	      0.00129388	      0.00630418	      0.00601656	     -0.00223790	     -0.00099458	      0.00119905	      0.00184984	     -0.00220270	     -0.00495865	     -0.00425784	      0.00263968	      0.00146672	     -0.00000000	      0.00000000	     -0.00000000	      0.00000000	      0.00000000	      0.00000000	      0.00000000	      0.00000000	      0.00000000	      0.00000000	     -0.00000000	      0.00000000	      0.00000000	     -0.00000000	      0.00000000	      0.00000000	      0.00000000	      0.00000000	      0.00000000	      0.00000000	      0.00000000	      0.00000000	      0.00000000	      0.00000000	      0.00000000	      0.00000000	      0.00000000	      0.00000000	      0.00000000	      0.00000000	      0.00000000	      0.00000000	      0.00000000	      0.00000000	      0.00000000	      0.00000000	      0.00000000	      0.00000000	      0.00000000	      0.00000000	      0.00000000	      0.00000000	      0.00000000	      0.00000000	      0.00000000	      0.00000000	      0.00000000	      0.00000000	      0.00000000	      0.00000000
      1.45000000	     -0.02408625	     -0.00688605	      0.00914349	      0.00871889	      0.00212721	      0.00000000	      0.00000000	      0.00000000	      0.00768499	      0.00558728	      0.00558728	      0.00404405	      0.00841079	     -0.01131181	     -0.00504769	     -0.00378577	     -0.00087984	      0.00506573	      0.00125929	     -0.00147153	      0.00487672	      0.00269746	     -0.00000000	     -0.00000000	     -0.00000000	     -0.00000000	     -0.00000000	      0.00000000	     -0.00000000	     -0.00000000	      0.00000000	     -0.00000000	      0.00000000	      0.00000000	      0.00000000	     -0.00000000	      0.00000000	      0.00000000	      0.00000000	      0.00000000	      0.00000000	      0.00000000	      0.00000000	      0.00000000	      0.00000000	      0.00000000	      0.00000000	      0.00000000	      0.00000000	      0.00000000	      0.00000000	      0.00000000	      0.00000000	      0.00000000	      0.00000000	      0.00000000	      0.00000000	      0.00000000	      0.00000000	      0.00000000	      0.00000000	      0.00000000	      0.00000000	      0.00000000	      0.00000000	      0.00000000	      0.00000000	      0.00000000	      0.00000000	      0.00000000	      0.00000000	      0.00000000
      1.46000000	     -0.02462434	     -0.00763014	      0.00911069	      0.00889680	      0.00189925	     -0.00000000	      0.00000000	     -0.00000000	      0.00748371	      0.00575677	      0.00575677	      0.00409293	      0.00829838	     -0.01142168	     -0.00506514	     -0.00387079	     -0.00093240	      0.00530330	      0.00145691	     -0.00134824	      0.00500591	      0.00276363	     -0.00000000	     -0.00000000	      0.00000000	      0.00000000	      0.00000000	      0.00000000	      0.00000000	      0.00000000	     -0.00000000	      0.00000000	      0.00000000	     -0.00000000	      0.00000000	     -0.00000000	      0.00000000	      0.00000000	      0.00000000	      0.00000000	      0.00000000	      0.00000000	      0.00000000	      0.00000000	      0.00000000	      0.00000000	      0.00000000	      0.00000000	      0.00000000	      0.00000000	      0.00000000	      0.00000000	      0.00000000	      0.00000000	      0.00000000	      0.00000000	      0.00000000	      0.00000000	      0.00000000	      0.00000000	      0.00000000	      0.00000000	      0.00000000	      0.00000000	      0.00000000	      0.00000000	      0.00000000	      0.00000000	      0.00000000	      0.00000000	      0.00000000	      0.00000000
      1.47000000	     -0.01238673	     -0.00295657	      0.00931941	      0.00903434	     -0.00119394	      0.00000000	      0.00000000	     -0.00000000	      0.00700744	      0.00384319	      0.00384319	      0.00308775	      0.00838905	     -0.00806136	     -0.00280737	     -0.00160521	      0.00085508	      0.00153762	     -0.00220581	     -0.00336728	      0.00405864	      0.00125536	      0.00000000	      0.00000000	      0.00000000	     -0.00000000	     -0.00000000	     -0.00000000	      0.00000000	      0.00000000	      0.00000000	      0.00000000	      0.00000000	      0.00000000	      0.00000000	      0.00000000	      0.00000000	      0.00000000	      0.00000000	      0.00000000	      0.00000000	      0.00000000	      0.00000000	      0.00000000	      0.00000000	      0.00000000	      0.00000000	      0.00000000	      0.00000000	      0.00000000	      0.00000000	      0.00000000	      0.00000000	      0.00000000	      0.00000000	      0.00000000	      0.00000000	      0.00000000	      0.00000000	      0.00000000	      0.00000000	      0.00000000	      0.00000000	      0.00000000	      0.00000000	      0.00000000	      0.00000000	      0.00000000	      0.00000000	      0.00000000	      0.00000000	      0.00000000
      1.48000000	     -0.01538450	     -0.00429224	      0.00995292	      0.00984497	      0.00018997	      0.00000000	      0.00000000	      0.00000000	      0.00736473	      0.00728166	      0.00728166	      0.00419043	      0.00812318	     -0.00966349	     -0.00341488	     -0.00153453	      0.00117293	      0.00263836	     -0.00071897	     -0.00256612	      0.00454386	      0.00241244	      0.00000000	      0.00000000	      0.00000000	      0.00000000	     -0.00000000	     -0.00000000	      0.00000000	      0.00000000	      0.00000000	      0.00000000	      0.00000000	      0.00000000	      0.00000000	      0.00000000	      0.00000000	      0.00000000	      0.00000000	      0.00000000	      0.00000000	      0.00000000	      0.00000000	      0.00000000	      0.00000000	      0.00000000	      0.00000000	      0.00000000	      0.00000000	      0.00000000	      0.00000000	      0.00000000	      0.00000000	      0.00000000	      0.00000000	      0.00000000	      0.00000000	      0.00000000	      0.00000000	      0.00000000	      0.00000000	      0.00000000	      0.00000000	      0.00000000	      0.00000000	      0.00000000	      0.00000000	      0.00000000	      0.00000000	      0.00000000	      0.00000000	      0.00000000
      1.49000000	     -0.00458194	      0.00045086	      0.00813808	      0.00638426	      0.00281883	     -0.00000000	      0.00000000	     -0.00000000	      0.00685851	      0.00188867	      0.00188867	      0.00285639	      0.00656937	     -0.00455164	     -0.00209465	     -0.00010116	      0.00142524	     -0.00055060	     -0.00375371	     -0.00447199	      0.00282586	     -0.00000126	      0.00000000	     -0.00000000	      0.00000000	      0.00000000	     -0.00000000	     -0.00000000	     -0.00000000	      0.00000000	     -0.00000000	     -0.00000000	     -0.00000000	     -0.00000000	     -0.00000000	      0.00000000	      0.00000000	      0.00000000	      0.00000000	      0.00000000	      0.00000000	      0.00000000	      0.00000000	      0.00000000	      0.00000000	      0.00000000	      0.00000000	      0.00000000	      0.00000000	      0.00000000	      0.00000000	      0.00000000	      0.00000000	      0.00000000	      0.00000000	      0.00000000	      0.00000000	      0.00000000	      0.00000000	      0.00000000	      0.00000000	      0.00000000	      0.00000000	      0.00000000	      0.00000000	      0.00000000	      0.00000000	      0.00000000	      0.00000000	      0.00000000	      0.00000000	      0.00000000
      1.50000000	     -0.00227337	      0.00150779	      0.00728329	      0.00563958	      0.00369001	      0.00000000	      0.00000000	     -0.00000000	      0.00804730	      0.00648282	      0.00648282	      0.01374389	      0.00502759	     -0.00034959	     -0.00016192	      0.00240572	      0.00222404	     -0.00378152	     -0.00540268	     -0.00277419	      0.00350744	      0.00759970	      0.00000000	     -0.00000000	     -0.00000000	     -0.00000000	      0.00000000	      0.00000000	      0.00000000	     -0.00000000	     -0.00000000	     -0.00000000	     -0.00000000	     -0.00000000	     -0.00000000	     -0.00000000	      0.00000000	      0.00000000	      0.00000000	      0.00000000	      0.00000000	      0.00000000	      0.00000000	      0.00000000	      0.00000000	      0.00000000	      0.00000000	      0.00000000	      0.00000000	      0.00000000	      0.00000000	      0.00000000	      0.00000000	      0.00000000	      0.00000000	      0.00000000	      0.00000000	      0.00000000	      0.00000000	      0.00000000	      0.00000000	      0.00000000	      0.00000000	      0.00000000	      0.00000000	      0.00000000	      0.00000000	      0.00000000	      0.00000000	      0.00000000	      0.00000000	      0.00000000
      1.51000000	     -0.00586114	      0.00025252	      0.00854098	      0.00728868	      0.00014031	      0.00000000	      0.00000000	      0.00000000	      0.00619737	      0.00287475	      0.00287475	     -0.00021754	      0.00672667	     -0.00528474	     -0.00156107	      0.00019630	      0.00213021	     -0.00089597	     -0.00334403	     -0.00410070	      0.00242391	     -0.00170388	      0.00000000	      0.00000000	     -0.00000000	     -0.00000000	      0.00000000	      0.00000000	      0.00000000	     -0.00000000	     -0.00000000	     -0.00000000	     -0.00000000	     -0.00000000	     -0.00000000	     -0.00000000	      0.00000000	      0.00000000	      0.00000000	      0.00000000	      0.00000000	      0.00000000	      0.00000000	      0.00000000	      0.00000000	      0.00000000	      0.00000000	      0.00000000	      0.00000000	      0.00000000	      0.00000000	      0.00000000	      0.00000000	      0.00000000	      0.00000000	      0.00000000	      0.00000000	      0.00000000	      0.00000000	      0.00000000	      0.00000000	      0.00000000	      0.00000000	      0.00000000	      0.00000000	      0.00000000	      0.00000000	      0.00000000	      0.00000000	      0.00000000	      0.00000000	      0.00000000
      1.52000000	     -0.00522443	     -0.00013864	      0.00802911	      0.00601249	      0.00438646	     -0.00000000	      0.00000000	     -0.00000000	      0.00710877	      0.00210883	      0.00210883	      0.00446100	      0.00720778	     -0.00620823	     -0.00357713	     -0.00179812	     -0.00009437	      0.00115797	     -0.00293988	     -0.00414905	      0.00337804	      0.00176559	     -0.00000000	      0.00000000	     -0.00000000	     -0.00000000	      0.00000000	      0.00000000	     -0.00000000	     -0.00000000	      0.00000000	      0.00000000	      0.00000000	     -0.00000000	      0.00000000	     -0.00000000	      0.00000000	      0.00000000	      0.00000000	      0.00000000	      0.00000000	      0.00000000	      0.00000000	      0.00000000	      0.00000000	      0.00000000	      0.00000000	      0.00000000	      0.00000000	      0.00000000	      0.00000000	      0.00000000	      0.00000000	      0.00000000	      0.00000000	      0.00000000	      0.00000000	      0.00000000	      0.00000000	      0.00000000	      0.00000000	      0.00000000	      0.00000000	      0.00000000	      0.00000000	      0.00000000	      0.00000000	      0.00000000	      0.00000000	      0.00000000	      0.00000000	      0.00000000
      1.53000000	     -0.00917928	     -0.00141093	      0.00939316	      0.00865538	     -0.00083461	     -0.00000000	     -0.00000000	     -0.00000000	      0.00621658	      0.00467195	      0.00467195	      0.00131604	      0.00758741	     -0.00720902	     -0.00219931	     -0.00060003	      0.00178463	      0.00029601	     -0.00251792	     -0.00365253	      0.00326362	     -0.00015930	      0.00000000	      0.00000000	     -0.00000000	      0.00000000	      0.00000000	      0.00000000	      0.00000000	      0.00000000	      0.00000000	      0.00000000	      0.00000000	      0.00000000	     -0.00000000	      0.00000000	      0.00000000	      0.00000000	      0.00000000	      0.00000000	      0.00000000	      0.00000000	      0.00000000	      0.00000000	      0.00000000	      0.00000000	      0.00000000	      0.00000000	      0.00000000	      0.00000000	      0.00000000	      0.00000000	      0.00000000	      0.00000000	      0.00000000	      0.00000000	      0.00000000	      0.00000000	      0.00000000	      0.00000000	      0.00000000	      0.00000000	      0.00000000	      0.00000000	      0.00000000	      0.00000000	      0.00000000	      0.00000000	      0.00000000	      0.00000000	      0.00000000	      0.00000000
      1.54000000	     -0.00436760	      0.00065238	      0.00801660	      0.00636413	      0.00232294	     -0.00000000	     -0.00000000	     -0.00000000	      0.00652588	      0.00171205	      0.00171205	      0.00164058	      0.00630422	     -0.00416720	     -0.00171317	      0.00030961	      0.00181270	     -0.00097478	     -0.00385565	     -0.00448569	      0.00255019	     -0.00094692	      0.00000000	      0.00000000	     -0.00000000	      0.00000000	     -0.00000000	     -0.00000000	      0.00000000	     -0.00000000	      0.00000000	     -0.00000000	     -0.00000000	      0.00000000	     -0.00000000	      0.00000000	      0.00000000	      0.00000000	      0.00000000	      0.00000000	      0.00000000	      0.00000000	      0.00000000	      0.00000000	      0.00000000	      0.00000000	      0.00000000	      0.00000000	      0.00000000	      0.00000000	      0.00000000	      0.00000000	      0.00000000	      0.00000000	      0.00000000	      0.00000000	      0.00000000	      0.00000000	      0.00000000	      0.00000000	      0.00000000	      0.00000000	      0.00000000	      0.00000000	      0.00000000	      0.00000000	      0.00000000	      0.00000000	      0.00000000	      0.00000000	      0.00000000	      0.00000000
      1.55000000	     -0.00792030	     -0.00073186	      0.00918429	      0.00815154	     -0.00061549	      0.00000000	     -0.00000000	     -0.00000000	      0.00639714	      0.00381828	      0.00381828	      0.00089469	      0.00745470	     -0.00647246	     -0.00194441	     -0.00035716	      0.00186356	     -0.00020132	     -0.00289478	     -0.00384336	      0.00294771	     -0.00065578	      0.00000000	     -0.00000000	     -0.00000000	      0.00000000	     -0.00000000	      0.00000000	      0.00000000	      0.00000000	     -0.00000000	     -0.00000000	      0.00000000	     -0.00000000	     -0.00000000	      0.00000000	      0.00000000	      0.00000000	      0.00000000	      0.00000000	      0.00000000	      0.00000000	      0.00000000	      0.00000000	      0.00000000	      0.00000000	      0.00000000	      0.00000000	      0.00000000	      0.00000000	      0.00000000	      0.00000000	      0.00000000	      0.00000000	      0.00000000	      0.00000000	      0.00000000	      0.00000000	      0.00000000	      0.00000000	      0.00000000	      0.00000000	      0.00000000	      0.00000000	      0.00000000	      0.00000000	      0.00000000	      0.00000000	      0.00000000	      0.00000000	      0.00000000	      0.00000000
      1.56000000	     -0.01527325	     -0.00426585	      0.00988285	      0.00958972	     -0.00013062	      0.00000000	     -0.00000000	      0.00000000	      0.00730576	      0.00573711	      0.00573711	      0.00377654	      0.00864526	     -0.00963201	     -0.00351540	     -0.00205745	      0.00068347	      0.00255537	     -0.00114228	     -0.00295274	      0.00449411	      0.00203443	     -0.00000000	     -0.00000000	     -0.00000000	      0.00000000	      0.00000000	      0.00000000	     -0.00000000	      0.00000000	      0.00000000	      0.00000000	     -0.00000000	     -0.00000000	     -0.00000000	      0.00000000	      0.00000000	      0.00000000	      0.00000000	      0.00000000	      0.00000000	      0.00000000	      0.00000000	      0.00000000	      0.00000000	      0.00000000	      0.00000000	      0.00000000	      0.00000000	      0.00000000	      0.00000000	      0.00000000	      0.00000000	      0.00000000	      0.00000000	      0.00000000	      0.00000000	      0.00000000	      0.00000000	      0.00000000	      0.00000000	      0.00000000	      0.00000000	      0.00000000	      0.00000000	      0.00000000	      0.00000000	      0.00000000	      0.00000000	      0.00000000	      0.00000000	      0.00000000
      1.57000000	     -0.02297274	     -0.00441504	      0.00746627	      0.00604864	      0.00405379	     -0.00000000	     -0.00000000	      0.00000000	      0.00621824	     -0.00359808	     -0.00359808	      0.00195772	      0.00836569	     -0.01176966	     -0.00622193	     -0.00533261	     -0.00259114	      0.00519354	      0.00152230	     -0.00137414	      0.00393554	      0.00123403	      0.00000000	     -0.00000000	      0.00000000	      0.00000000	     -0.00000000	     -0.00000000	     -0.00000000	      0.00000000	     -0.00000000	      0.00000000	     -0.00000000	     -0.00000000	      0.00000000	     -0.00000000	      0.00000000	      0.00000000	      0.00000000	      0.00000000	      0.00000000	      0.00000000	      0.00000000	      0.00000000	      0.00000000	      0.00000000	      0.00000000	      0.00000000	      0.00000000	      0.00000000	      0.00000000	      0.00000000	      0.00000000	      0.00000000	      0.00000000	      0.00000000	      0.00000000	      0.00000000	      0.00000000	      0.00000000	      0.00000000	      0.00000000	      0.00000000	      0.00000000	      0.00000000	      0.00000000	      0.00000000	      0.00000000	      0.00000000	      0.00000000	      0.00000000	      0.00000000
      1.58000000	     -0.00290678	      0.00206705	      0.00822464	      0.00585042	     -0.00000018	     -0.00000000	     -0.00000000	     -0.00000000	      0.00581558	      0.00048609	      0.00048609	     -0.00023237	      0.00640542	     -0.00256879	     -0.00018818	      0.00162573	      0.00286758	     -0.00313677	     -0.00435127	     -0.00396891	      0.00124139	     -0.00294580	      0.00000000	      0.00000000	      0.00000000	      0.00000000	     -0.00000000	     -0.00000000	      0.00000000	     -0.00000000	     -0.00000000	      0.00000000	     -0.00000000	      0.00000000	     -0.00000000	      0.00000000	      0.00000000	      0.00000000	      0.00000000	      0.00000000	      0.00000000	      0.00000000	      0.00000000	      0.00000000	      0.00000000	      0.00000000	      0.00000000	      0.00000000	      0.00000000	      0.00000000	      0.00000000	      0.00000000	      0.00000000	      0.00000000	      0.00000000	      0.00000000	      0.00000000	      0.00000000	      0.00000000	      0.00000000	      0.00000000	      0.00000000	      0.00000000	      0.00000000	      0.00000000	      0.00000000	      0.00000000	      0.00000000	      0.00000000	      0.00000000	      0.00000000	      0.00000000
      1.59000000	     -0.00237821	      0.00162378	      0.00697522	      0.00503698	      0.00329673	     -0.00000000	     -0.00000000	     -0.00000000	      0.00746346	      0.00019569	      0.00019569	      0.00885641	      0.00454177	      0.00000050	      0.00035263	      0.00299497	      0.00296350	     -0.00399241	     -0.00578463	     -0.00423399	      0.00223581	      0.00085606	     -0.00000000	     -0.00000000	     -0.00000000	     -0.00000000	      0.00000000	      0.00000000	      0.00000000	      0.00000000	     -0.00000000	      0.00000000	      0.00000000	      0.00000000	     -0.00000000	      0.00000000	      0.00000000	      0.00000000	      0.00000000	      0.00000000	      0.00000000	      0.00000000	      0.00000000	      0.00000000	      0.00000000	      0.00000000	      0.00000000	      0.00000000	      0.00000000	      0.00000000	      0.00000000	      0.00000000	      0.00000000	      0.00000000	      0.00000000	      0.00000000	      0.00000000	      0.00000000	      0.00000000	      0.00000000	      0.00000000	      0.00000000	      0.00000000	      0.00000000	      0.00000000	      0.00000000	      0.00000000	      0.00000000	      0.00000000	      0.00000000	      0.00000000	      0.00000000
      1.60000000	     -0.00914197	     -0.00145380	      0.00816020	      0.00623062	      0.00450143	     -0.00000000	     -0.00000000	     -0.00000000	      0.00702024	      0.00252704	      0.00252704	      0.00329486	      0.00808510	     -0.00958868	     -0.00510274	     -0.00367913	     -0.00128161	      0.00318859	     -0.00084032	     -0.00299113	      0.00369977	      0.00169650	     -0.00000000	     -0.00000000	     -0.00000000	     -0.00000000	     -0.00000000	      0.00000000	      0.00000000	      0.00000000	      0.00000000	     -0.00000000	     -0.00000000	     -0.00000000	      0.00000000	     -0.00000000	      0.00000000	      0.00000000	      0.00000000	      0.00000000	      0.00000000	      0.00000000	      0.00000000	      0.00000000	      0.00000000	      0.00000000	      0.00000000	      0.00000000	      0.00000000	      0.00000000	      0.00000000	      0.00000000	      0.00000000	      0.00000000	      0.00000000	      0.00000000	      0.00000000	      0.00000000	      0.00000000	      0.00000000	      0.00000000	      0.00000000	      0.00000000	      0.00000000	      0.00000000	      0.00000000	      0.00000000	      0.00000000	      0.00000000	      0.00000000	      0.00000000	      0.00000000
      1.61000000	     -0.00113893	      0.00301099	      0.00768251	      0.00477785	      0.00061029	     -0.00000000	      0.00000000	     -0.00000000	      0.00596995	     -0.00068100	     -0.00068100	     -0.00043460	      0.00556818	     -0.00090666	      0.00063648	      0.00271114	      0.00346699	     -0.00447562	     -0.00475998	     -0.00381640	      0.00042004	     -0.00433243	     -0.00000000	      0.00000000	      0.00000000	     -0.00000000	      0.00000000	     -0.00000000	      0.00000000	     -0.00000000	      0.00000000	     -0.00000000	      0.00000000	     -0.00000000	     -0.00000000	      0.00000000	      0.00000000	      0.00000000	      0.00000000	      0.00000000	      0.00000000	      0.00000000	      0.00000000	      0.00000000	      0.00000000	      0.00000000	      0.00000000	      0.00000000	      0.00000000	      0.00000000	      0.00000000	      0.00000000	      0.00000000	      0.00000000	      0.00000000	      0.00000000	      0.00000000	      0.00000000	      0.00000000	      0.00000000	      0.00000000	      0.00000000	      0.00000000	      0.00000000	      0.00000000	      0.00000000	      0.00000000	      0.00000000	      0.00000000	      0.00000000	      0.00000000	      0.00000000
      1.62000000	      0.00019611	      0.00371581	      0.00747746	      0.00403724	      0.00093971	      0.00000000	      0.00000000	     -0.00000000	      0.00606304	     -0.00098444	     -0.00098444	      0.00095691	      0.00498600	      0.00030928	      0.00129202	      0.00355000	      0.00397584	     -0.00567609	     -0.00482459	     -0.00338147	     -0.00021829	     -0.00491338	     -0.00000000	     -0.00000000	     -0.00000000	      0.00000000	      0.00000000	     -0.00000000	     -0.00000000	      0.00000000	     -0.00000000	      0.00000000	     -0.00000000	     -0.00000000	      0.00000000	     -0.00000000	      0.00000000	      0.00000000	      0.00000000	      0.00000000	      0.00000000	      0.00000000	      0.00000000	      0.00000000	      0.00000000	      0.00000000	      0.00000000	      0.00000000	      0.00000000	      0.00000000	      0.00000000	      0.00000000	      0.00000000	      0.00000000	      0.00000000	      0.00000000	      0.00000000	      0.00000000	      0.00000000	      0.00000000	      0.00000000	      0.00000000	      0.00000000	      0.00000000	      0.00000000	      0.00000000	      0.00000000	      0.00000000	      0.00000000	      0.00000000	      0.00000000	      0.00000000
      1.63000000	     -0.02195926	     -0.00925176	      0.00890973	      0.01098776	     -0.00210673	      0.00000000	     -0.00000000	      0.00000000	      0.00782371	      0.00544831	      0.00544831	      0.00463773	      0.00753023	     -0.01076834	     -0.00386980	     -0.00302275	      0.00000834	      0.00509017	     -0.00003608	     -0.00196612	      0.00585336	      0.00300316	     -0.00000000	     -0.00000000	     -0.00000000	      0.00000000	      0.00000000	      0.00000000	     -0.00000000	     -0.00000000	     -0.00000000	     -0.00000000	     -0.00000000	     -0.00000000	     -0.00000000	      0.00000000	      0.00000000	      0.00000000	      0.00000000	      0.00000000	      0.00000000	      0.00000000	      0.00000000	      0.00000000	      0.00000000	      0.00000000	      0.00000000	      0.00000000	      0.00000000	      0.00000000	      0.00000000	      0.00000000	      0.00000000	      0.00000000	      0.00000000	      0.00000000	      0.00000000	      0.00000000	      0.00000000	      0.00000000	      0.00000000	      0.00000000	      0.00000000	      0.00000000	      0.00000000	      0.00000000	      0.00000000	      0.00000000	      0.00000000	      0.00000000	      0.00000000	      0.00000000
      1.64000000	     -0.00341284	      0.00132072	      0.00716503	      0.00571946	      0.00158994	     -0.00000000	     -0.00000000	      0.00000000	      0.00605874	      0.00061335	      0.00061335	     -0.00225581	      0.00538358	     -0.00276393	     -0.00074429	      0.00135319	      0.00259652	     -0.00206423	     -0.00418220	     -0.00453065	      0.00165579	     -0.00380019	     -0.00000000	      0.00000000	     -0.00000000	     -0.00000000	     -0.00000000	      0.00000000	      0.00000000	     -0.00000000	     -0.00000000	      0.00000000	     -0.00000000	     -0.00000000	     -0.00000000	      0.00000000	      0.00000000	      0.00000000	      0.00000000	      0.00000000	      0.00000000	      0.00000000	      0.00000000	      0.00000000	      0.00000000	      0.00000000	      0.00000000	      0.00000000	      0.00000000	      0.00000000	      0.00000000	      0.00000000	      0.00000000	      0.00000000	      0.00000000	      0.00000000	      0.00000000	      0.00000000	      0.00000000	      0.00000000	      0.00000000	      0.00000000	      0.00000000	      0.00000000	      0.00000000	      0.00000000	      0.00000000	      0.00000000	      0.00000000	      0.00000000	      0.00000000	      0.00000000
      1.65000000	     -0.02208473	     -0.00470918	      0.00947857	      0.00869656	      0.00269545	     -0.00000000	     -0.00000000	     -0.00000000	      0.00748728	      0.00717413	      0.00717413	      0.00469968	      0.00826733	     -0.00993892	     -0.00440470	     -0.00255047	      0.00013239	      0.00443596	      0.00107060	     -0.00133468	      0.00463373	      0.00310448	     -0.00000000	      0.00000000	      0.00000000	     -0.00000000	      0.00000000	      0.00000000	      0.00000000	     -0.00000000	      0.00000000	     -0.00000000	      0.00000000	     -0.00000000	     -0.00000000	     -0.00000000	      0.00000000	      0.00000000	      0.00000000	      0.00000000	      0.00000000	      0.00000000	      0.00000000	      0.00000000	      0.00000000	      0.00000000	      0.00000000	      0.00000000	      0.00000000	      0.00000000	      0.00000000	      0.00000000	      0.00000000	      0.00000000	      0.00000000	      0.00000000	      0.00000000	      0.00000000	      0.00000000	      0.00000000	      0.00000000	      0.00000000	      0.00000000	      0.00000000	      0.00000000	      0.00000000	      0.00000000	      0.00000000	      0.00000000	      0.00000000	      0.00000000	      0.00000000
      1.66000000	     -0.00549761	      0.00057983	      0.00856801	      0.00712823	     -0.00038521	      0.00000000	      0.00000000	      0.00000000	      0.00593275	      0.00242757	      0.00242757	     -0.00078780	      0.00676887	     -0.00480701	     -0.00119142	      0.00049188	      0.00234454	     -0.00138399	     -0.00354238	     -0.00408949	      0.00211440	     -0.00223425	     -0.00000000	      0.00000000	     -0.00000000	     -0.00000000	     -0.00000000	     -0.00000000	     -0.00000000	      0.00000000	     -0.00000000	     -0.00000000	      0.00000000	     -0.00000000	     -0.00000000	     -0.00000000	      0.00000000	      0.00000000	      0.00000000	      0.00000000	      0.00000000	      0.00000000	      0.00000000	      0.00000000	      0.00000000	      0.00000000	      0.00000000	      0.00000000	      0.00000000	      0.00000000	      0.00000000	      0.00000000	      0.00000000	      0.00000000	      0.00000000	      0.00000000	      0.00000000	      0.00000000	      0.00000000	      0.00000000	      0.00000000	      0.00000000	      0.00000000	      0.00000000	      0.00000000	      0.00000000	      0.00000000	      0.00000000	      0.00000000	      0.00000000	      0.00000000	      0.00000000
      1.67000000	     -0.00159805	      0.00247322	      0.00606441	      0.00404317	      0.00197774	      0.00000000	     -0.00000000	      0.00000000	      0.00563142	     -0.00257130	     -0.00257130	     -0.00442778	      0.00425067	      0.00003652	      0.00086080	      0.00322817	      0.00352546	     -0.00428212	     -0.00527088	     -0.00449919	      0.00039707	     -0.00744148	     -0.00000000	     -0.00000000	     -0.00000000	     -0.00000000	     -0.00000000	     -0.00000000	     -0.00000000	     -0.00000000	     -0.00000000	     -0.00000000	     -0.00000000	      0.00000000	     -0.00000000	     -0.00000000	      0.00000000	      0.00000000	      0.00000000	      0.00000000	      0.00000000	      0.00000000	      0.00000000	      0.00000000	      0.00000000	      0.00000000	      0.00000000	      0.00000000	      0.00000000	      0.00000000	      0.00000000	      0.00000000	      0.00000000	      0.00000000	      0.00000000	      0.00000000	      0.00000000	      0.00000000	      0.00000000	      0.00000000	      0.00000000	      0.00000000	      0.00000000	      0.00000000	      0.00000000	      0.00000000	      0.00000000	      0.00000000	      0.00000000	      0.00000000	      0.00000000	      0.00000000
      1.68000000	     -0.00793529	     -0.00065456	      0.00868494	      0.00761136	     -0.00006198	     -0.00000000	      0.00000000	      0.00000000	      0.00666914	      0.00238587	      0.00238587	      0.00306424	      0.00782386	     -0.00599471	     -0.00217931	     -0.00078757	      0.00111783	      0.00005948	     -0.00326205	     -0.00371501	      0.00328544	      0.00072852	     -0.00000000	      0.00000000	     -0.00000000	      0.00000000	      0.00000000	      0.00000000	     -0.00000000	      0.00000000	      0.00000000	      0.00000000	     -0.00000000	      0.00000000	     -0.00000000	     -0.00000000	      0.00000000	      0.00000000	      0.00000000	      0.00000000	      0.00000000	      0.00000000	      0.00000000	      0.00000000	      0.00000000	      0.00000000	      0.00000000	      0.00000000	      0.00000000	      0.00000000	      0.00000000	      0.00000000	      0.00000000	      0.00000000	      0.00000000	      0.00000000	      0.00000000	      0.00000000	      0.00000000	      0.00000000	      0.00000000	      0.00000000	      0.00000000	      0.00000000	      0.00000000	      0.00000000	      0.00000000	      0.00000000	      0.00000000	      0.00000000	      0.00000000	      0.00000000
      1.69000000	     -0.00376268	      0.00032281	      0.00644903	      0.00528315	      0.00418892	     -0.00000000	     -0.00000000	      0.00000000	      0.00753583	     -0.00013867	     -0.00013867	      0.01006933	      0.00409708	     -0.00019111	     -0.00015392	      0.00255319	      0.00261391	     -0.00274759	     -0.00575240	     -0.00473363	      0.00310427	      0.00202951	     -0.00000000	      0.00000000	      0.00000000	     -0.00000000	      0.00000000	     -0.00000000	     -0.00000000	     -0.00000000	     -0.00000000	     -0.00000000	     -0.00000000	     -0.00000000	     -0.00000000	     -0.00000000	      0.00000000	      0.00000000	      0.00000000	      0.00000000	      0.00000000	      0.00000000	      0.00000000	      0.00000000	      0.00000000	      0.00000000	      0.00000000	      0.00000000	      0.00000000	      0.00000000	      0.00000000	      0.00000000	      0.00000000	      0.00000000	      0.00000000	      0.00000000	      0.00000000	      0.00000000	      0.00000000	      0.00000000	      0.00000000	      0.00000000	      0.00000000	      0.00000000	      0.00000000	      0.00000000	      0.00000000	      0.00000000	      0.00000000	      0.00000000	      0.00000000	      0.00000000
      1.70000000	     -0.02026402	     -0.00625805	      0.00800634	      0.00824710	      0.00103039	      0.00000000	      0.00000000	      0.00000000	      0.00714811	      0.00311560	      0.00311560	      0.00327388	      0.00830982	     -0.01089710	     -0.00485812	     -0.00399274	     -0.00128527	      0.00464486	     -0.00008361	     -0.00227667	      0.00474815	      0.00194413	     -0.00000000	     -0.00000000	      0.00000000	      0.00000000	      0.00000000	      0.00000000	     -0.00000000	     -0.00000000	     -0.00000000	     -0.00000000	      0.00000000	      0.00000000	     -0.00000000	     -0.00000000	      0.00000000	      0.00000000	      0.00000000	      0.00000000	      0.00000000	      0.00000000	      0.00000000	      0.00000000	      0.00000000	      0.00000000	      0.00000000	      0.00000000	      0.00000000	      0.00000000	      0.00000000	      0.00000000	      0.00000000	      0.00000000	      0.00000000	      0.00000000	      0.00000000	      0.00000000	      0.00000000	      0.00000000	      0.00000000	      0.00000000	      0.00000000	      0.00000000	      0.00000000	      0.00000000	      0.00000000	      0.00000000	      0.00000000	      0.00000000	      0.00000000	      0.00000000
      1.71000000	     -0.00677615	     -0.00080769	      0.00825874	      0.00628261	      0.00445580	      0.00000000	     -0.00000000	     -0.00000000	      0.00694004	      0.00266323	      0.00266323	      0.00368812	      0.00779325	     -0.00835692	     -0.00449138	     -0.00287461	     -0.00066103	      0.00234325	     -0.00168229	     -0.00350243	      0.00357766	      0.00170746	      0.00000000	      0.00000000	      0.00000000	      0.00000000	     -0.00000000	     -0.00000000	      0.00000000	      0.00000000	      0.00000000	      0.00000000	      0.00000000	      0.00000000	     -0.00000000	     -0.00000000	      0.00000000	      0.00000000	      0.00000000	      0.00000000	      0.00000000	      0.00000000	      0.00000000	      0.00000000	      0.00000000	      0.00000000	      0.00000000	      0.00000000	      0.00000000	      0.00000000	      0.00000000	      0.00000000	      0.00000000	      0.00000000	      0.00000000	      0.00000000	      0.00000000	      0.00000000	      0.00000000	      0.00000000	      0.00000000	      0.00000000	      0.00000000	      0.00000000	      0.00000000	      0.00000000	      0.00000000	      0.00000000	      0.00000000	      0.00000000	      0.00000000	      0.00000000
      1.72000000	     -0.00344757	      0.00044393	      0.00708446	      0.00548165	      0.00433483	      0.00000000	      0.00000000	      0.00000000	      0.00735386	      0.00075898	      0.00075898	      0.00429158	      0.00528260	     -0.00231244	     -0.00156435	      0.00087809	      0.00184427	     -0.00109862	     -0.00436554	     -0.00481954	      0.00283044	      0.00016891	     -0.00000000	      0.00000000	     -0.00000000	      0.00000000	     -0.00000000	     -0.00000000	     -0.00000000	     -0.00000000	      0.00000000	     -0.00000000	     -0.00000000	     -0.00000000	      0.00000000	     -0.00000000	      0.00000000	      0.00000000	      0.00000000	      0.00000000	      0.00000000	      0.00000000	      0.00000000	      0.00000000	      0.00000000	      0.00000000	      0.00000000	      0.00000000	      0.00000000	      0.00000000	      0.00000000	      0.00000000	      0.00000000	      0.00000000	      0.00000000	      0.00000000	      0.00000000	      0.00000000	      0.00000000	      0.00000000	      0.00000000	      0.00000000	      0.00000000	      0.00000000	      0.00000000	      0.00000000	      0.00000000	      0.00000000	      0.00000000	      0.00000000	      0.00000000	      0.00000000
      1.73000000	     -0.01418341	     -0.00280801	      0.00865083	      0.00711136	      0.00376686	      0.00000000	     -0.00000000	     -0.00000000	      0.00706465	      0.00377254	      0.00377254	      0.00336117	      0.00845826	     -0.01060480	     -0.00517422	     -0.00374223	     -0.00106800	      0.00385626	      0.00005153	     -0.00234116	      0.00404845	      0.00196623	      0.00000000	      0.00000000	      0.00000000	      0.00000000	      0.00000000	     -0.00000000	      0.00000000	     -0.00000000	     -0.00000000	      0.00000000	      0.00000000	     -0.00000000	      0.00000000	     -0.00000000	      0.00000000	      0.00000000	      0.00000000	      0.00000000	      0.00000000	      0.00000000	      0.00000000	      0.00000000	      0.00000000	      0.00000000	      0.00000000	      0.00000000	      0.00000000	      0.00000000	      0.00000000	      0.00000000	      0.00000000	      0.00000000	      0.00000000	      0.00000000	      0.00000000	      0.00000000	      0.00000000	      0.00000000	      0.00000000	      0.00000000	      0.00000000	      0.00000000	      0.00000000	      0.00000000	      0.00000000	      0.00000000	      0.00000000	      0.00000000	      0.00000000	      0.00000000
      1.74000000	     -0.00306323	      0.00114677	      0.00683166	      0.00519164	      0.00322150	      0.00000000	      0.00000000	      0.00000000	      0.00666154	     -0.00054264	     -0.00054264	      0.00204941	      0.00487410	     -0.00130663	     -0.00047928	      0.00194291	      0.00255464	     -0.00249005	     -0.00498104	     -0.00482481	      0.00209764	     -0.00232180	      0.00000000	     -0.00000000	      0.00000000	     -0.00000000	      0.00000000	      0.00000000	      0.00000000	     -0.00000000	     -0.00000000	     -0.00000000	     -0.00000000	     -0.00000000	     -0.00000000	      0.00000000	      0.00000000	      0.00000000	      0.00000000	      0.00000000	      0.00000000	      0.00000000	      0.00000000	      0.00000000	      0.00000000	      0.00000000	      0.00000000	      0.00000000	      0.00000000	      0.00000000	      0.00000000	      0.00000000	      0.00000000	      0.00000000	      0.00000000	      0.00000000	      0.00000000	      0.00000000	      0.00000000	      0.00000000	      0.00000000	      0.00000000	      0.00000000	      0.00000000	      0.00000000	      0.00000000	      0.00000000	      0.00000000	      0.00000000	      0.00000000	      0.00000000	      0.00000000
      1.75000000	     -0.00333399	      0.00083627	      0.00743757	      0.00551767	      0.00410335	     -0.00000000	     -0.00000000	      0.00000000	      0.00727653	      0.00137107	      0.00137107	      0.00763576	      0.00560098	     -0.00197806	     -0.00125200	      0.00113857	      0.00163223	     -0.00170833	     -0.00506679	     -0.00458111	      0.00299016	      0.00234229	     -0.00000000	      0.00000000	     -0.00000000	      0.00000000	     -0.00000000	     -0.00000000	      0.00000000	      0.00000000	      0.00000000	     -0.00000000	      0.00000000	      0.00000000	     -0.00000000	      0.00000000	      0.00000000	      0.00000000	      0.00000000	      0.00000000	      0.00000000	      0.00000000	      0.00000000	      0.00000000	      0.00000000	      0.00000000	      0.00000000	      0.00000000	      0.00000000	      0.00000000	      0.00000000	      0.00000000	      0.00000000	      0.00000000	      0.00000000	      0.00000000	      0.00000000	      0.00000000	      0.00000000	      0.00000000	      0.00000000	      0.00000000	      0.00000000	      0.00000000	      0.00000000	      0.00000000	      0.00000000	      0.00000000	      0.00000000	      0.00000000	      0.00000000	      0.00000000
      1.76000000	     -0.02498382	     -0.00835927	      0.00822454	      0.00826953	      0.00192716	      0.00000000	      0.00000000	     -0.00000000	      0.00712229	      0.00435457	      0.00435457	      0.00323990	      0.00827061	     -0.01195120	     -0.00550633	     -0.00464348	     -0.00168551	      0.00584831	      0.00181984	     -0.00120279	      0.00492632	      0.00219014	     -0.00000000	     -0.00000000	     -0.00000000	     -0.00000000	      0.00000000	      0.00000000	     -0.00000000	      0.00000000	     -0.00000000	      0.00000000	      0.00000000	      0.00000000	      0.00000000	      0.00000000	      0.00000000	      0.00000000	      0.00000000	      0.00000000	      0.00000000	      0.00000000	      0.00000000	      0.00000000	      0.00000000	      0.00000000	      0.00000000	      0.00000000	      0.00000000	      0.00000000	      0.00000000	      0.00000000	      0.00000000	      0.00000000	      0.00000000	      0.00000000	      0.00000000	      0.00000000	      0.00000000	      0.00000000	      0.00000000	      0.00000000	      0.00000000	      0.00000000	      0.00000000	      0.00000000	      0.00000000	      0.00000000	      0.00000000	      0.00000000	      0.00000000	      0.00000000
      1.77000000	     -0.02494867	     -0.01126726	      0.01053996	      0.01203305	     -0.00072804	     -0.00000000	     -0.00000000	     -0.00000000	      0.00859728	      0.00986494	      0.00986494	      0.00693060	      0.00718102	     -0.01033414	     -0.00366672	     -0.00213714	      0.00077730	      0.00537167	      0.00163626	     -0.00090115	      0.00628522	      0.00481338	     -0.00000000	     -0.00000000	     -0.00000000	      0.00000000	     -0.00000000	      0.00000000	      0.00000000	     -0.00000000	      0.00000000	     -0.00000000	     -0.00000000	     -0.00000000	      0.00000000	      0.00000000	      0.00000000	      0.00000000	      0.00000000	      0.00000000	      0.00000000	      0.00000000	      0.00000000	      0.00000000	      0.00000000	      0.00000000	      0.00000000	      0.00000000	      0.00000000	      0.00000000	      0.00000000	      0.00000000	      0.00000000	      0.00000000	      0.00000000	      0.00000000	      0.00000000	      0.00000000	      0.00000000	      0.00000000	      0.00000000	      0.00000000	      0.00000000	      0.00000000	      0.00000000	      0.00000000	      0.00000000	      0.00000000	      0.00000000	      0.00000000	      0.00000000	      0.00000000
      1.78000000	     -0.01198100	     -0.00270223	      0.00862693	      0.00847520	     -0.00073168	      0.00000000	      0.00000000	     -0.00000000	      0.00706404	      0.00297267	      0.00297267	      0.00335287	      0.00790279	     -0.00776600	     -0.00294673	     -0.00180767	      0.00047549	      0.00177104	     -0.00233226	     -0.00330341	      0.00406145	      0.00142371	     -0.00000000	      0.00000000	     -0.00000000	      0.00000000	      0.00000000	     -0.00000000	      0.00000000	     -0.00000000	     -0.00000000	     -0.00000000	      0.00000000	     -0.00000000	     -0.00000000	     -0.00000000	      0.00000000	      0.00000000	      0.00000000	      0.00000000	      0.00000000	      0.00000000	      0.00000000	      0.00000000	      0.00000000	      0.00000000	      0.00000000	      0.00000000	      0.00000000	      0.00000000	      0.00000000	      0.00000000	      0.00000000	      0.00000000	      0.00000000	      0.00000000	      0.00000000	      0.00000000	      0.00000000	      0.00000000	      0.00000000	      0.00000000	      0.00000000	      0.00000000	      0.00000000	      0.00000000	      0.00000000	      0.00000000	      0.00000000	      0.00000000	      0.00000000	      0.00000000
      1.79000000	     -0.00624245	      0.00021168	      0.00877753	      0.00724715	      0.00000147	     -0.00000000	     -0.00000000	     -0.00000000	      0.00646579	      0.00209903	      0.00209903	      0.00225692	      0.00753778	     -0.00507361	     -0.00162894	     -0.00008694	      0.00167123	     -0.00091933	     -0.00362763	     -0.00392666	      0.00274713	     -0.00018156	      0.00000000	      0.00000000	      0.00000000	     -0.00000000	     -0.00000000	     -0.00000000	     -0.00000000	     -0.00000000	      0.00000000	     -0.00000000	      0.00000000	     -0.00000000	     -0.00000000	     -0.00000000	      0.00000000	      0.00000000	      0.00000000	      0.00000000	      0.00000000	      0.00000000	      0.00000000	      0.00000000	      0.00000000	      0.00000000	      0.00000000	      0.00000000	      0.00000000	      0.00000000	      0.00000000	      0.00000000	      0.00000000	      0.00000000	      0.00000000	      0.00000000	      0.00000000	      0.00000000	      0.00000000	      0.00000000	      0.00000000	      0.00000000	      0.00000000	      0.00000000	      0.00000000	      0.00000000	      0.00000000	      0.00000000	      0.00000000	      0.00000000	      0.00000000	      0.00000000
      1.80000000	     -0.00384997	      0.00131648	      0.00823630	      0.00619165	      0.00129642	      0.00000000	     -0.00000000	     -0.00000000	      0.00640666	      0.00107748	      0.00107748	      0.00235092	      0.00657670	     -0.00328663	     -0.00098684	      0.00090762	      0.00212360	     -0.00207313	     -0.00437292	     -0.00424515	      0.00216990	     -0.00092303	     -0.00000000	     -0.00000000	      0.00000000	     -0.00000000	     -0.00000000	     -0.00000000	      0.00000000	      0.00000000	     -0.00000000	     -0.00000000	     -0.00000000	      0.00000000	     -0.00000000	     -0.00000000	      0.00000000	      0.00000000	      0.00000000	      0.00000000	      0.00000000	      0.00000000	      0.00000000	      0.00000000	      0.00000000	      0.00000000	      0.00000000	      0.00000000	      0.00000000	      0.00000000	      0.00000000	      0.00000000	      0.00000000	      0.00000000	      0.00000000	      0.00000000	      0.00000000	      0.00000000	      0.00000000	      0.00000000	      0.00000000	      0.00000000	      0.00000000	      0.00000000	      0.00000000	      0.00000000	      0.00000000	      0.00000000	      0.00000000	      0.00000000	      0.00000000	      0.00000000
      1.81000000	     -0.01701799	     -0.00256193	      0.00888146	      0.00731998	      0.00400489	      0.00000000	      0.00000000	      0.00000000	      0.00722659	      0.00578297	      0.00578297	      0.00374941	      0.00827400	     -0.00996862	     -0.00496019	     -0.00322746	     -0.00056544	      0.00444353	      0.00109328	     -0.00137193	      0.00411750	      0.00243646	      0.00000000	      0.00000000	      0.00000000	     -0.00000000	      0.00000000	      0.00000000	      0.00000000	      0.00000000	      0.00000000	     -0.00000000	      0.00000000	      0.00000000	      0.00000000	      0.00000000	      0.00000000	      0.00000000	      0.00000000	      0.00000000	      0.00000000	      0.00000000	      0.00000000	      0.00000000	      0.00000000	      0.00000000	      0.00000000	      0.00000000	      0.00000000	      0.00000000	      0.00000000	      0.00000000	      0.00000000	      0.00000000	      0.00000000	      0.00000000	      0.00000000	      0.00000000	      0.00000000	      0.00000000	      0.00000000	      0.00000000	      0.00000000	      0.00000000	      0.00000000	      0.00000000	      0.00000000	      0.00000000	      0.00000000	      0.00000000	      0.00000000	      0.00000000
      1.82000000	     -0.00138571	      0.00279435	      0.00531814	      0.00363870	      0.00095715	      0.00000000	     -0.00000000	      0.00000000	      0.00463551	     -0.00241236	     -0.00241236	     -0.01011655	      0.00409023	     -0.00030282	      0.00092214	      0.00300339	      0.00356899	     -0.00403902	     -0.00477120	     -0.00442327	     -0.00040967	     -0.00911319	     -0.00000000	     -0.00000000	      0.00000000	      0.00000000	      0.00000000	      0.00000000	      0.00000000	      0.00000000	      0.00000000	     -0.00000000	     -0.00000000	      0.00000000	      0.00000000	      0.00000000	      0.00000000	      0.00000000	      0.00000000	      0.00000000	      0.00000000	      0.00000000	      0.00000000	      0.00000000	      0.00000000	      0.00000000	      0.00000000	      0.00000000	      0.00000000	      0.00000000	      0.00000000	      0.00000000	      0.00000000	      0.00000000	      0.00000000	      0.00000000	      0.00000000	      0.00000000	      0.00000000	      0.00000000	      0.00000000	      0.00000000	      0.00000000	      0.00000000	      0.00000000	      0.00000000	      0.00000000	      0.00000000	      0.00000000	      0.00000000	      0.00000000	      0.00000000
      1.83000000	     -0.01111847	     -0.00232417	      0.00954476	      0.00901311	     -0.00156539	      0.00000000	      0.00000000	     -0.00000000	      0.00678007	      0.00398518	      0.00398518	      0.00250460	      0.00841732	     -0.00751953	     -0.00238685	     -0.00111730	      0.00131231	      0.00082667	     -0.00246670	     -0.00349370	      0.00372932	      0.00072521	     -0.00000000	      0.00000000	     -0.00000000	     -0.00000000	      0.00000000	     -0.00000000	     -0.00000000	     -0.00000000	      0.00000000	     -0.00000000	      0.00000000	      0.00000000	     -0.00000000	     -0.00000000	      0.00000000	      0.00000000	      0.00000000	      0.00000000	      0.00000000	      0.00000000	      0.00000000	      0.00000000	      0.00000000	      0.00000000	      0.00000000	      0.00000000	      0.00000000	      0.00000000	      0.00000000	      0.00000000	      0.00000000	      0.00000000	      0.00000000	      0.00000000	      0.00000000	      0.00000000	      0.00000000	      0.00000000	      0.00000000	      0.00000000	      0.00000000	      0.00000000	      0.00000000	      0.00000000	      0.00000000	      0.00000000	      0.00000000	      0.00000000	      0.00000000	      0.00000000
      1.84000000	     -0.00322231	      0.00101398	      0.00750398	      0.00554152	      0.00382286	      0.00000000	     -0.00000000	     -0.00000000	      0.00751474	      0.00140333	      0.00140333	      0.00764779	      0.00565041	     -0.00189430	     -0.00109180	      0.00127231	      0.00173863	     -0.00197579	     -0.00513712	     -0.00445956	      0.00290208	      0.00229458	     -0.00000000	     -0.00000000	     -0.00000000	      0.00000000	      0.00000000	      0.00000000	     -0.00000000	     -0.00000000	     -0.00000000	     -0.00000000	      0.00000000	      0.00000000	     -0.00000000	     -0.00000000	      0.00000000	      0.00000000	      0.00000000	      0.00000000	      0.00000000	      0.00000000	      0.00000000	      0.00000000	      0.00000000	      0.00000000	      0.00000000	      0.00000000	      0.00000000	      0.00000000	      0.00000000	      0.00000000	      0.00000000	      0.00000000	      0.00000000	      0.00000000	      0.00000000	      0.00000000	      0.00000000	      0.00000000	      0.00000000	      0.00000000	      0.00000000	      0.00000000	      0.00000000	      0.00000000	      0.00000000	      0.00000000	      0.00000000	      0.00000000	      0.00000000	      0.00000000
      1.85000000	     -0.00579950	     -0.00002205	      0.00854109	      0.00703658	      0.00195558	     -0.00000000	     -0.00000000	      0.00000000	      0.00677451	      0.00275096	      0.00275096	      0.00214981	      0.00698196	     -0.00574523	     -0.00235279	     -0.00050211	      0.00139480	     -0.00008102	     -0.00323212	     -0.00420869	      0.00297467	     -0.00008892	     -0.00000000	     -0.00000000	     -0.00000000	     -0.00000000	     -0.00000000	     -0.00000000	     -0.00000000	     -0.00000000	     -0.00000000	      0.00000000	      0.00000000	     -0.00000000	      0.00000000	      0.00000000	      0.00000000	      0.00000000	      0.00000000	      0.00000000	      0.00000000	      0.00000000	      0.00000000	      0.00000000	      0.00000000	      0.00000000	      0.00000000	      0.00000000	      0.00000000	      0.00000000	      0.00000000	      0.00000000	      0.00000000	      0.00000000	      0.00000000	      0.00000000	      0.00000000	      0.00000000	      0.00000000	      0.00000000	      0.00000000	      0.00000000	      0.00000000	      0.00000000	      0.00000000	      0.00000000	      0.00000000	      0.00000000	      0.00000000	      0.00000000	      0.00000000	      0.00000000
      1.86000000	     -0.02535937	     -0.00576820	      0.00664010	      0.00549839	      0.00389940	     -0.00000000	     -0.00000000	      0.00000000	      0.00574597	     -0.00416482	     -0.00416482	      0.00098729	      0.00776898	     -0.01221030	     -0.00661249	     -0.00602128	     -0.00324015	      0.00523428	      0.00083758	     -0.00065364	      0.00382400	      0.00065071	     -0.00000000	      0.00000000	     -0.00000000	      0.00000000	      0.00000000	     -0.00000000	      0.00000000	     -0.00000000	     -0.00000000	      0.00000000	     -0.00000000	      0.00000000	     -0.00000000	     -0.00000000	      0.00000000	      0.00000000	      0.00000000	      0.00000000	      0.00000000	      0.00000000	      0.00000000	      0.00000000	      0.00000000	      0.00000000	      0.00000000	      0.00000000	      0.00000000	      0.00000000	      0.00000000	      0.00000000	      0.00000000	      0.00000000	      0.00000000	      0.00000000	      0.00000000	      0.00000000	      0.00000000	      0.00000000	      0.00000000	      0.00000000	      0.00000000	      0.00000000	      0.00000000	      0.00000000	      0.00000000	      0.00000000	      0.00000000	      0.00000000	      0.00000000	      0.00000000
      1.87000000	     -0.02193243	     -0.00821808	      0.00831195	      0.00958157	     -0.00055621	     -0.00000000	     -0.00000000	     -0.00000000	      0.00757552	      0.00416332	      0.00416332	      0.00385113	      0.00824141	     -0.01104092	     -0.00446448	     -0.00365392	     -0.00075802	      0.00509298	     -0.00000150	     -0.00201437	      0.00534127	      0.00242421	     -0.00000000	      0.00000000	      0.00000000	      0.00000000	      0.00000000	      0.00000000	     -0.00000000	     -0.00000000	      0.00000000	     -0.00000000	      0.00000000	     -0.00000000	      0.00000000	     -0.00000000	      0.00000000	      0.00000000	      0.00000000	      0.00000000	      0.00000000	      0.00000000	      0.00000000	      0.00000000	      0.00000000	      0.00000000	      0.00000000	      0.00000000	      0.00000000	      0.00000000	      0.00000000	      0.00000000	      0.00000000	      0.00000000	      0.00000000	      0.00000000	      0.00000000	      0.00000000	      0.00000000	      0.00000000	      0.00000000	      0.00000000	      0.00000000	      0.00000000	      0.00000000	      0.00000000	      0.00000000	      0.00000000	      0.00000000	      0.00000000	      0.00000000	      0.00000000
      1.88000000	     -0.01315846	     -0.00287539	      0.00926883	      0.00815887	      0.00291410	     -0.00000000	      0.00000000	      0.00000000	      0.00734487	      0.00576261	      0.00576261	      0.00405013	      0.00825195	     -0.00995466	     -0.00435398	     -0.00249367	      0.00017439	      0.00338042	     -0.00012439	     -0.00228048	      0.00422610	      0.00240250	     -0.00000000	      0.00000000	      0.00000000	      0.00000000	      0.00000000	     -0.00000000	      0.00000000	      0.00000000	      0.00000000	     -0.00000000	      0.00000000	      0.00000000	      0.00000000	      0.00000000	      0.00000000	      0.00000000	      0.00000000	      0.00000000	      0.00000000	      0.00000000	      0.00000000	      0.00000000	      0.00000000	      0.00000000	      0.00000000	      0.00000000	      0.00000000	      0.00000000	      0.00000000	      0.00000000	      0.00000000	      0.00000000	      0.00000000	      0.00000000	      0.00000000	      0.00000000	      0.00000000	      0.00000000	      0.00000000	      0.00000000	      0.00000000	      0.00000000	      0.00000000	      0.00000000	      0.00000000	      0.00000000	      0.00000000	      0.00000000	      0.00000000	      0.00000000
      1.89000000	     -0.00206198	      0.00241430	      0.00777492	      0.00525590	      0.00095179	     -0.00000000	      0.00000000	      0.00000000	      0.00609742	     -0.00020800	     -0.00020800	      0.00038271	      0.00578911	     -0.00158395	      0.00013377	      0.00219375	      0.00304529	     -0.00368212	     -0.00476234	     -0.00409335	      0.00105733	     -0.00329354	      0.00000000	      0.00000000	      0.00000000	      0.00000000	      0.00000000	      0.00000000	      0.00000000	      0.00000000	      0.00000000	      0.00000000	      0.00000000	     -0.00000000	      0.00000000	     -0.00000000	      0.00000000	      0.00000000	      0.00000000	      0.00000000	      0.00000000	      0.00000000	      0.00000000	      0.00000000	      0.00000000	      0.00000000	      0.00000000	      0.00000000	      0.00000000	      0.00000000	      0.00000000	      0.00000000	      0.00000000	      0.00000000	      0.00000000	      0.00000000	      0.00000000	      0.00000000	      0.00000000	      0.00000000	      0.00000000	      0.00000000	      0.00000000	      0.00000000	      0.00000000	      0.00000000	      0.00000000	      0.00000000	      0.00000000	      0.00000000	      0.00000000	      0.00000000
      1.90000000	     -0.01279120	     -0.00307122	      0.00954470	      0.00878817	      0.00134086	     -0.00000000	      0.00000000	     -0.00000000	      0.00728041	      0.00554268	      0.00554268	      0.00369122	      0.00826793	     -0.00950277	     -0.00374617	     -0.00205184	      0.00060253	      0.00247206	     -0.00111642	     -0.00297026	      0.00420714	      0.00193298	      0.00000000	     -0.00000000	      0.00000000	     -0.00000000	     -0.00000000	     -0.00000000	      0.00000000	      0.00000000	     -0.00000000	      0.00000000	     -0.00000000	      0.00000000	      0.00000000	     -0.00000000	      0.00000000	      0.00000000	      0.00000000	      0.00000000	      0.00000000	      0.00000000	      0.00000000	      0.00000000	      0.00000000	      0.00000000	      0.00000000	      0.00000000	      0.00000000	      0.00000000	      0.00000000	      0.00000000	      0.00000000	      0.00000000	      0.00000000	      0.00000000	      0.00000000	      0.00000000	      0.00000000	      0.00000000	      0.00000000	      0.00000000	      0.00000000	      0.00000000	      0.00000000	      0.00000000	      0.00000000	      0.00000000	      0.00000000	      0.00000000	      0.00000000	      0.00000000
      1.91000000	     -0.00354016	      0.00035136	      0.00682294	      0.00532845	      0.00447544	      0.00000000	      0.00000000	     -0.00000000	      0.00749256	      0.00032979	      0.00032979	      0.00602991	      0.00486803	     -0.00147140	     -0.00113213	      0.00142826	      0.00204280	     -0.00155491	     -0.00484893	     -0.00492150	      0.00293437	      0.00074043	      0.00000000	      0.00000000	     -0.00000000	     -0.00000000	      0.00000000	      0.00000000	      0.00000000	      0.00000000	     -0.00000000	      0.00000000	     -0.00000000	     -0.00000000	      0.00000000	      0.00000000	      0.00000000	      0.00000000	      0.00000000	      0.00000000	      0.00000000	      0.00000000	      0.00000000	      0.00000000	      0.00000000	      0.00000000	      0.00000000	      0.00000000	      0.00000000	      0.00000000	      0.00000000	      0.00000000	      0.00000000	      0.00000000	      0.00000000	      0.00000000	      0.00000000	      0.00000000	      0.00000000	      0.00000000	      0.00000000	      0.00000000	      0.00000000	      0.00000000	      0.00000000	      0.00000000	      0.00000000	      0.00000000	      0.00000000	      0.00000000	      0.00000000	      0.00000000
      1.92000000	     -0.00339414	      0.00150592	      0.00757164	      0.00581818	      0.00120449	     -0.00000000	     -0.00000000	      0.00000000	      0.00526093	      0.00059220	      0.00059220	     -0.00145662	      0.00575063	     -0.00283685	     -0.00062534	      0.00139284	      0.00261800	     -0.00231265	     -0.00429720	     -0.00446713	      0.00158594	     -0.00347147	      0.00000000	      0.00000000	     -0.00000000	     -0.00000000	     -0.00000000	      0.00000000	     -0.00000000	      0.00000000	      0.00000000	      0.00000000	      0.00000000	     -0.00000000	      0.00000000	      0.00000000	      0.00000000	      0.00000000	      0.00000000	      0.00000000	      0.00000000	      0.00000000	      0.00000000	      0.00000000	      0.00000000	      0.00000000	      0.00000000	      0.00000000	      0.00000000	      0.00000000	      0.00000000	      0.00000000	      0.00000000	      0.00000000	      0.00000000	      0.00000000	      0.00000000	      0.00000000	      0.00000000	      0.00000000	      0.00000000	      0.00000000	      0.00000000	      0.00000000	      0.00000000	      0.00000000	      0.00000000	      0.00000000	      0.00000000	      0.00000000	      0.00000000	      0.00000000
      1.93000000	     -0.00700893	     -0.00056520	      0.00849375	      0.00685793	      0.00274365	      0.00000000	      0.00000000	     -0.00000000	      0.00705417	      0.00246086	      0.00246086	      0.00378703	      0.00759282	     -0.00665640	     -0.00318744	     -0.00155792	      0.00032614	      0.00094568	     -0.00294938	     -0.00405639	      0.00344219	      0.00131824	     -0.00000000	     -0.00000000	     -0.00000000	     -0.00000000	     -0.00000000	     -0.00000000	     -0.00000000	     -0.00000000	     -0.00000000	      0.00000000	     -0.00000000	     -0.00000000	      0.00000000	     -0.00000000	      0.00000000	      0.00000000	      0.00000000	      0.00000000	      0.00000000	      0.00000000	      0.00000000	      0.00000000	      0.00000000	      0.00000000	      0.00000000	      0.00000000	      0.00000000	      0.00000000	      0.00000000	      0.00000000	      0.00000000	      0.00000000	      0.00000000	      0.00000000	      0.00000000	      0.00000000	      0.00000000	      0.00000000	      0.00000000	      0.00000000	      0.00000000	      0.00000000	      0.00000000	      0.00000000	      0.00000000	      0.00000000	      0.00000000	      0.00000000	      0.00000000	      0.00000000
      1.94000000	     -0.01391615	     -0.00356642	      0.00969310	      0.00927414	      0.00112645	      0.00000000	     -0.00000000	     -0.00000000	      0.00743476	      0.00687276	      0.00687276	      0.00412353	      0.00800709	     -0.00960641	     -0.00360913	     -0.00164208	      0.00102034	      0.00270443	     -0.00066472	     -0.00255374	      0.00438544	      0.00235283	     -0.00000000	      0.00000000	      0.00000000	     -0.00000000	      0.00000000	      0.00000000	     -0.00000000	     -0.00000000	      0.00000000	      0.00000000	     -0.00000000	     -0.00000000	     -0.00000000	      0.00000000	      0.00000000	      0.00000000	      0.00000000	      0.00000000	      0.00000000	      0.00000000	      0.00000000	      0.00000000	      0.00000000	      0.00000000	      0.00000000	      0.00000000	      0.00000000	      0.00000000	      0.00000000	      0.00000000	      0.00000000	      0.00000000	      0.00000000	      0.00000000	      0.00000000	      0.00000000	      0.00000000	      0.00000000	      0.00000000	      0.00000000	      0.00000000	      0.00000000	      0.00000000	      0.00000000	      0.00000000	      0.00000000	      0.00000000	      0.00000000	      0.00000000	      0.00000000
      1.95000000	     -0.00607978	      0.00031151	      0.00852059	      0.00712816	     -0.00012046	      0.00000000	     -0.00000000	     -0.00000000	      0.00668444	      0.00190973	      0.00190973	      0.00290743	      0.00749134	     -0.00478372	     -0.00155601	     -0.00006050	      0.00159652	     -0.00101316	     -0.00369424	     -0.00369538	      0.00280949	      0.00027908	      0.00000000	      0.00000000	      0.00000000	     -0.00000000	      0.00000000	      0.00000000	     -0.00000000	     -0.00000000	     -0.00000000	      0.00000000	     -0.00000000	     -0.00000000	     -0.00000000	      0.00000000	      0.00000000	      0.00000000	      0.00000000	      0.00000000	      0.00000000	      0.00000000	      0.00000000	      0.00000000	      0.00000000	      0.00000000	      0.00000000	      0.00000000	      0.00000000	      0.00000000	      0.00000000	      0.00000000	      0.00000000	      0.00000000	      0.00000000	      0.00000000	      0.00000000	      0.00000000	      0.00000000	      0.00000000	      0.00000000	      0.00000000	      0.00000000	      0.00000000	      0.00000000	      0.00000000	      0.00000000	      0.00000000	      0.00000000	      0.00000000	      0.00000000	      0.00000000
      1.96000000	     -0.02378315	     -0.00853443	      0.00996894	      0.01047341	      0.00020465	      0.00000000	     -0.00000000	      0.00000000	      0.00789323	      0.00717630	      0.00717630	      0.00516338	      0.00821164	     -0.01097018	     -0.00424881	     -0.00289145	      0.00007367	      0.00477885	      0.00089412	     -0.00163237	      0.00548206	      0.00344923	      0.00000000	     -0.00000000	     -0.00000000	      0.00000000	      0.00000000	      0.00000000	     -0.00000000	      0.00000000	      0.00000000	      0.00000000	      0.00000000	      0.00000000	      0.00000000	     -0.00000000	      0.00000000	      0.00000000	      0.00000000	      0.00000000	      0.00000000	      0.00000000	      0.00000000	      0.00000000	      0.00000000	      0.00000000	      0.00000000	      0.00000000	      0.00000000	      0.00000000	      0.00000000	      0.00000000	      0.00000000	      0.00000000	      0.00000000	      0.00000000	      0.00000000	      0.00000000	      0.00000000	      0.00000000	      0.00000000	      0.00000000	      0.00000000	      0.00000000	      0.00000000	      0.00000000	      0.00000000	      0.00000000	      0.00000000	      0.00000000	      0.00000000	      0.00000000
      1.97000000	     -0.00158284	      0.00239384	      0.00740536	      0.00492874	      0.00233049	     -0.00000000	     -0.00000000	      0.00000000	      0.00669443	      0.00009181	      0.00009181	      0.00579548	      0.00508643	     -0.00034003	      0.00045284	      0.00288109	      0.00312076	     -0.00438473	     -0.00536859	     -0.00395146	      0.00151645	     -0.00087844	     -0.00000000	     -0.00000000	     -0.00000000	     -0.00000000	     -0.00000000	     -0.00000000	     -0.00000000	     -0.00000000	     -0.00000000	     -0.00000000	     -0.00000000	     -0.00000000	     -0.00000000	      0.00000000	      0.00000000	      0.00000000	      0.00000000	      0.00000000	      0.00000000	      0.00000000	      0.00000000	      0.00000000	      0.00000000	      0.00000000	      0.00000000	      0.00000000	      0.00000000	      0.00000000	      0.00000000	      0.00000000	      0.00000000	      0.00000000	      0.00000000	      0.00000000	      0.00000000	      0.00000000	      0.00000000	      0.00000000	      0.00000000	      0.00000000	      0.00000000	      0.00000000	      0.00000000	      0.00000000	      0.00000000	      0.00000000	      0.00000000	      0.00000000	      0.00000000	      0.00000000
      1.98000000	     -0.00270774	      0.00218778	      0.00831171	      0.00589452	     -0.00029049	     -0.00000000	     -0.00000000	      0.00000000	      0.00618481	      0.00065984	      0.00065984	      0.00099751	      0.00662592	     -0.00244035	     -0.00013233	      0.00161435	      0.00285135	     -0.00338098	     -0.00427305	     -0.00362510	      0.00130959	     -0.00209049	     -0.00000000	      0.00000000	     -0.00000000	      0.00000000	     -0.00000000	      0.00000000	      0.00000000	     -0.00000000	     -0.00000000	      0.00000000	     -0.00000000	     -0.00000000	     -0.00000000	      0.00000000	      0.00000000	      0.00000000	      0.00000000	      0.00000000	      0.00000000	      0.00000000	      0.00000000	      0.00000000	      0.00000000	      0.00000000	      0.00000000	      0.00000000	      0.00000000	      0.00000000	      0.00000000	      0.00000000	      0.00000000	      0.00000000	      0.00000000	      0.00000000	      0.00000000	      0.00000000	      0.00000000	      0.00000000	      0.00000000	      0.00000000	      0.00000000	      0.00000000	      0.00000000	      0.00000000	      0.00000000	      0.00000000	      0.00000000	      0.00000000	      0.00000000	      0.00000000
      1.99000000	     -0.00257518	      0.00137349	      0.00732815	      0.00547473	      0.00371985	     -0.00000000	     -0.00000000	      0.00000000	      0.00777388	      0.00336170	      0.00336170	      0.01199886	      0.00500616	     -0.00048191	     -0.00019297	      0.00240399	      0.00233306	     -0.00344119	     -0.00570393	     -0.00368029	      0.00308256	      0.00527792	     -0.00000000	      0.00000000	     -0.00000000	     -0.00000000	      0.00000000	     -0.00000000	      0.00000000	      0.00000000	     -0.00000000	      0.00000000	     -0.00000000	      0.00000000	     -0.00000000	      0.00000000	      0.00000000	      0.00000000	      0.00000000	      0.00000000	      0.00000000	      0.00000000	      0.00000000	      0.00000000	      0.00000000	      0.00000000	      0.00000000	      0.00000000	      0.00000000	      0.00000000	      0.00000000	      0.00000000	      0.00000000	      0.00000000	      0.00000000	      0.00000000	      0.00000000	      0.00000000	      0.00000000	      0.00000000	      0.00000000	      0.00000000	      0.00000000	      0.00000000	      0.00000000	      0.00000000	      0.00000000	      0.00000000	      0.00000000	      0.00000000	      0.00000000	      0.00000000
      2.00000000	     -0.02301540	     -0.00714253	      0.01014972	      0.01031516	      0.00070021	      0.00000000	     -0.00000000	      0.00000000	      0.00798171	      0.00825020	      0.00825020	      0.00544848	      0.00844129	     -0.01030754	     -0.00392997	     -0.00215048	      0.00064542	      0.00423510	      0.00069769	     -0.00159690	      0.00522085	      0.00359443	      0.00000000	     -0.00000000	      0.00000000	      0.00000000	     -0.00000000	     -0.00000000	      0.00000000	     -0.00000000	      0.00000000	      0.00000000	      0.00000000	     -0.00000000	      0.00000000	      0.00000000	      0.00000000	      0.00000000	      0.00000000	      0.00000000	      0.00000000	      0.00000000	      0.00000000	      0.00000000	      0.00000000	      0.00000000	      0.00000000	      0.00000000	      0.00000000	      0.00000000	      0.00000000	      0.00000000	      0.00000000	      0.00000000	      0.00000000	      0.00000000	      0.00000000	      0.00000000	      0.00000000	      0.00000000	      0.00000000	      0.00000000	      0.00000000	      0.00000000	      0.00000000	      0.00000000	      0.00000000	      0.00000000	      0.00000000	      0.00000000	      0.00000000	      0.00000000
      2.01000000	     -0.00228713	      0.00169915	      0.00745682	      0.00551915	      0.00324342	     -0.00000000	      0.00000000	     -0.00000000	      0.00774695	      0.00347461	      0.00347461	      0.01076680	      0.00543769	     -0.00088475	     -0.00032718	      0.00207731	      0.00219448	     -0.00345402	     -0.00531924	     -0.00331143	      0.00294559	      0.00479091	      0.00000000	     -0.00000000	     -0.00000000	     -0.00000000	      0.00000000	      0.00000000	      0.00000000	      0.00000000	     -0.00000000	      0.00000000	      0.00000000	      0.00000000	      0.00000000	      0.00000000	      0.00000000	      0.00000000	      0.00000000	      0.00000000	      0.00000000	      0.00000000	      0.00000000	      0.00000000	      0.00000000	      0.00000000	      0.00000000	      0.00000000	      0.00000000	      0.00000000	      0.00000000	      0.00000000	      0.00000000	      0.00000000	      0.00000000	      0.00000000	      0.00000000	      0.00000000	      0.00000000	      0.00000000	      0.00000000	      0.00000000	      0.00000000	      0.00000000	      0.00000000	      0.00000000	      0.00000000	      0.00000000	      0.00000000	      0.00000000	      0.00000000	      0.00000000
      2.02000000	     -0.01641743	     -0.00359796	      0.00835603	      0.00670974	      0.00415330	      0.00000000	      0.00000000	      0.00000000	      0.00670547	      0.00072425	      0.00072425	      0.00287356	      0.00756753	     -0.01022838	     -0.00560278	     -0.00429473	     -0.00156124	      0.00567884	      0.00244437	     -0.00039133	      0.00408414	      0.00204865	      0.00000000	     -0.00000000	      0.00000000	      0.00000000	      0.00000000	      0.00000000	      0.00000000	     -0.00000000	      0.00000000	     -0.00000000	      0.00000000	      0.00000000	     -0.00000000	      0.00000000	      0.00000000	      0.00000000	      0.00000000	      0.00000000	      0.00000000	      0.00000000	      0.00000000	      0.00000000	      0.00000000	      0.00000000	      0.00000000	      0.00000000	      0.00000000	      0.00000000	      0.00000000	      0.00000000	      0.00000000	      0.00000000	      0.00000000	      0.00000000	      0.00000000	      0.00000000	      0.00000000	      0.00000000	      0.00000000	      0.00000000	      0.00000000	      0.00000000	      0.00000000	      0.00000000	      0.00000000	      0.00000000	      0.00000000	      0.00000000	      0.00000000	      0.00000000
      2.03000000	     -0.00245965	      0.00187123	      0.00770395	      0.00544222	      0.00239227	     -0.00000000	     -0.00000000	      0.00000000	      0.00689789	      0.00069331	      0.00069331	      0.00543154	      0.00571494	     -0.00147598	     -0.00030662	      0.00194747	      0.00248614	     -0.00322905	     -0.00511309	     -0.00413453	      0.00206731	      0.00015218	     -0.00000000	      0.00000000	     -0.00000000	      0.00000000	      0.00000000	      0.00000000	      0.00000000	      0.00000000	     -0.00000000	     -0.00000000	     -0.00000000	      0.00000000	      0.00000000	      0.00000000	      0.00000000	      0.00000000	      0.00000000	      0.00000000	      0.00000000	      0.00000000	      0.00000000	      0.00000000	      0.00000000	      0.00000000	      0.00000000	      0.00000000	      0.00000000	      0.00000000	      0.00000000	      0.00000000	      0.00000000	      0.00000000	      0.00000000	      0.00000000	      0.00000000	      0.00000000	      0.00000000	      0.00000000	      0.00000000	      0.00000000	      0.00000000	      0.00000000	      0.00000000	      0.00000000	      0.00000000	      0.00000000	      0.00000000	      0.00000000	      0.00000000	      0.00000000
      2.04000000	     -0.00348013	      0.00127359	      0.00761179	      0.00582879	      0.00200592	      0.00000000	     -0.00000000	     -0.00000000	      0.00622303	      0.00063499	      0.00063499	      0.00039767	      0.00578054	     -0.00283081	     -0.00089617	      0.00121340	      0.00235488	     -0.00202874	     -0.00438804	     -0.00458091	      0.00197130	     -0.00237732	      0.00000000	      0.00000000	      0.00000000	      0.00000000	      0.00000000	     -0.00000000	      0.00000000	     -0.00000000	     -0.00000000	      0.00000000	      0.00000000	      0.00000000	      0.00000000	      0.00000000	      0.00000000	      0.00000000	      0.00000000	      0.00000000	      0.00000000	      0.00000000	      0.00000000	      0.00000000	      0.00000000	      0.00000000	      0.00000000	      0.00000000	      0.00000000	      0.00000000	      0.00000000	      0.00000000	      0.00000000	      0.00000000	      0.00000000	      0.00000000	      0.00000000	      0.00000000	      0.00000000	      0.00000000	      0.00000000	      0.00000000	      0.00000000	      0.00000000	      0.00000000	      0.00000000	      0.00000000	      0.00000000	      0.00000000	      0.00000000	      0.00000000	      0.00000000
      2.05000000	     -0.00714621	     -0.00071132	      0.00884376	      0.00769029	      0.00150709	     -0.00000000	      0.00000000	     -0.00000000	      0.00687705	      0.00394578	      0.00394578	      0.00211064	      0.00720875	     -0.00697232	     -0.00271326	     -0.00086545	      0.00136192	      0.00058103	     -0.00258330	     -0.00385072	      0.00327239	      0.00026119	     -0.00000000	     -0.00000000	      0.00000000	      0.00000000	     -0.00000000	     -0.00000000	     -0.00000000	     -0.00000000	     -0.00000000	     -0.00000000	     -0.00000000	      0.00000000	     -0.00000000	     -0.00000000	      0.00000000	      0.00000000	      0.00000000	      0.00000000	      0.00000000	      0.00000000	      0.00000000	      0.00000000	      0.00000000	      0.00000000	      0.00000000	      0.00000000	      0.00000000	      0.00000000	      0.00000000	      0.00000000	      0.00000000	      0.00000000	      0.00000000	      0.00000000	      0.00000000	      0.00000000	      0.00000000	      0.00000000	      0.00000000	      0.00000000	      0.00000000	      0.00000000	      0.00000000	      0.00000000	      0.00000000	      0.00000000	      0.00000000	      0.00000000	      0.00000000	      0.00000000
      2.06000000	     -0.01241009	     -0.00183461	      0.00866098	      0.00683849	      0.00441802	      0.00000000	      0.00000000	      0.00000000	      0.00723091	      0.00490854	      0.00490854	      0.00341285	      0.00831745	     -0.01011726	     -0.00516602	     -0.00348652	     -0.00082807	      0.00419667	      0.00080361	     -0.00163080	      0.00392103	      0.00214478	     -0.00000000	     -0.00000000	     -0.00000000	      0.00000000	      0.00000000	      0.00000000	     -0.00000000	      0.00000000	      0.00000000	      0.00000000	      0.00000000	      0.00000000	     -0.00000000	     -0.00000000	      0.00000000	      0.00000000	      0.00000000	      0.00000000	      0.00000000	      0.00000000	      0.00000000	      0.00000000	      0.00000000	      0.00000000	      0.00000000	      0.00000000	      0.00000000	      0.00000000	      0.00000000	      0.00000000	      0.00000000	      0.00000000	      0.00000000	      0.00000000	      0.00000000	      0.00000000	      0.00000000	      0.00000000	      0.00000000	      0.00000000	      0.00000000	      0.00000000	      0.00000000	      0.00000000	      0.00000000	      0.00000000	      0.00000000	      0.00000000	      0.00000000	      0.00000000
      2.07000000	     -0.00242966	      0.00215052	      0.00800798	      0.00559862	      0.00114376	      0.00000000	      0.00000000	     -0.00000000	      0.00619493	      0.00053867	      0.00053867	      0.00293764	      0.00615641	     -0.00193298	     -0.00020405	      0.00180775	      0.00267986	     -0.00337509	     -0.00472061	     -0.00391387	      0.00161699	     -0.00123524	      0.00000000	     -0.00000000	     -0.00000000	      0.00000000	      0.00000000	     -0.00000000	     -0.00000000	     -0.00000000	     -0.00000000	     -0.00000000	     -0.00000000	      0.00000000	     -0.00000000	      0.00000000	      0.00000000	      0.00000000	      0.00000000	      0.00000000	      0.00000000	      0.00000000	      0.00000000	      0.00000000	      0.00000000	      0.00000000	      0.00000000	      0.00000000	      0.00000000	      0.00000000	      0.00000000	      0.00000000	      0.00000000	      0.00000000	      0.00000000	      0.00000000	      0.00000000	      0.00000000	      0.00000000	      0.00000000	      0.00000000	      0.00000000	      0.00000000	      0.00000000	      0.00000000	      0.00000000	      0.00000000	      0.00000000	      0.00000000	      0.00000000	      0.00000000	      0.00000000
      2.08000000	     -0.01588107	     -0.00518277	      0.00909411	      0.01011999	     -0.00269589	      0.00000000	      0.00000000	      0.00000000	      0.00720249	      0.00439162	      0.00439162	      0.00360111	      0.00629318	     -0.00885427	     -0.00292822	     -0.00195036	      0.00075400	      0.00274074	     -0.00067615	     -0.00283915	      0.00480337	      0.00189707	     -0.00000000	      0.00000000	      0.00000000	     -0.00000000	      0.00000000	      0.00000000	     -0.00000000	      0.00000000	      0.00000000	      0.00000000	     -0.00000000	      0.00000000	     -0.00000000	      0.00000000	      0.00000000	      0.00000000	      0.00000000	      0.00000000	      0.00000000	      0.00000000	      0.00000000	      0.00000000	      0.00000000	      0.00000000	      0.00000000	      0.00000000	      0.00000000	      0.00000000	      0.00000000	      0.00000000	      0.00000000	      0.00000000	      0.00000000	      0.00000000	      0.00000000	      0.00000000	      0.00000000	      0.00000000	      0.00000000	      0.00000000	      0.00000000	      0.00000000	      0.00000000	      0.00000000	      0.00000000	      0.00000000	      0.00000000	      0.00000000	      0.00000000	      0.00000000
      2.09000000	     -0.00319088	      0.00094436	      0.00687192	      0.00523883	      0.00363643	      0.00000000	     -0.00000000	      0.00000000	      0.00659542	     -0.00031489	     -0.00031489	      0.00423610	      0.00485293	     -0.00119368	     -0.00057069	      0.00192367	      0.00242586	     -0.00237996	     -0.00511252	     -0.00484903	      0.00240610	     -0.00100862	      0.00000000	      0.00000000	      0.00000000	     -0.00000000	     -0.00000000	      0.00000000	      0.00000000	     -0.00000000	      0.00000000	      0.00000000	     -0.00000000	     -0.00000000	     -0.00000000	     -0.00000000	      0.00000000	      0.00000000	      0.00000000	      0.00000000	      0.00000000	      0.00000000	      0.00000000	      0.00000000	      0.00000000	      0.00000000	      0.00000000	      0.00000000	      0.00000000	      0.00000000	      0.00000000	      0.00000000	      0.00000000	      0.00000000	      0.00000000	      0.00000000	      0.00000000	      0.00000000	      0.00000000	      0.00000000	      0.00000000	      0.00000000	      0.00000000	      0.00000000	      0.00000000	      0.00000000	      0.00000000	      0.00000000	      0.00000000	      0.00000000	      0.00000000	      0.00000000
      2.10000000	     -0.00106426	      0.00302342	      0.00735279	      0.00453633	      0.00091452	     -0.00000000	      0.00000000	     -0.00000000	      0.00525608	     -0.00115490	     -0.00115490	     -0.00134503	      0.00524153	     -0.00062212	      0.00075978	      0.00292681	      0.00355604	     -0.00454113	     -0.00490705	     -0.00397661	      0.00028691	     -0.00521740	      0.00000000	      0.00000000	      0.00000000	     -0.00000000	      0.00000000	     -0.00000000	     -0.00000000	      0.00000000	      0.00000000	     -0.00000000	     -0.00000000	      0.00000000	      0.00000000	      0.00000000	      0.00000000	      0.00000000	      0.00000000	      0.00000000	      0.00000000	      0.00000000	      0.00000000	      0.00000000	      0.00000000	      0.00000000	      0.00000000	      0.00000000	      0.00000000	      0.00000000	      0.00000000	      0.00000000	      0.00000000	      0.00000000	      0.00000000	      0.00000000	      0.00000000	      0.00000000	      0.00000000	      0.00000000	      0.00000000	      0.00000000	      0.00000000	      0.00000000	      0.00000000	      0.00000000	      0.00000000	      0.00000000	      0.00000000	      0.00000000	      0.00000000	      0.00000000
      2.11000000	     -0.00338195	      0.00062844	      0.00718067	      0.00542293	      0.00443095	      0.00000000	     -0.00000000	     -0.00000000	      0.00756185	      0.00134953	      0.00134953	      0.00887790	      0.00517657	     -0.00141743	     -0.00105350	      0.00149021	      0.00179793	     -0.00185367	     -0.00528261	     -0.00465729	      0.00313017	      0.00292152	     -0.00000000	      0.00000000	      0.00000000	      0.00000000	     -0.00000000	     -0.00000000	      0.00000000	     -0.00000000	     -0.00000000	      0.00000000	      0.00000000	     -0.00000000	      0.00000000	     -0.00000000	      0.00000000	      0.00000000	      0.00000000	      0.00000000	      0.00000000	      0.00000000	      0.00000000	      0.00000000	      0.00000000	      0.00000000	      0.00000000	      0.00000000	      0.00000000	      0.00000000	      0.00000000	      0.00000000	      0.00000000	      0.00000000	      0.00000000	      0.00000000	      0.00000000	      0.00000000	      0.00000000	      0.00000000	      0.00000000	      0.00000000	      0.00000000	      0.00000000	      0.00000000	      0.00000000	      0.00000000	      0.00000000	      0.00000000	      0.00000000	      0.00000000	      0.00000000
      2.12000000	     -0.00506885	     -0.00013943	      0.00832058	      0.00673358	      0.00339348	      0.00000000	     -0.00000000	     -0.00000000	      0.00699647	      0.00313823	      0.00313823	      0.00294835	      0.00689099	     -0.00627858	     -0.00303891	     -0.00101559	      0.00102122	      0.00069735	     -0.00271790	     -0.00401786	      0.00321661	      0.00068843	     -0.00000000	      0.00000000	      0.00000000	     -0.00000000	     -0.00000000	     -0.00000000	      0.00000000	      0.00000000	      0.00000000	      0.00000000	      0.00000000	     -0.00000000	      0.00000000	      0.00000000	      0.00000000	      0.00000000	      0.00000000	      0.00000000	      0.00000000	      0.00000000	      0.00000000	      0.00000000	      0.00000000	      0.00000000	      0.00000000	      0.00000000	      0.00000000	      0.00000000	      0.00000000	      0.00000000	      0.00000000	      0.00000000	      0.00000000	      0.00000000	      0.00000000	      0.00000000	      0.00000000	      0.00000000	      0.00000000	      0.00000000	      0.00000000	      0.00000000	      0.00000000	      0.00000000	      0.00000000	      0.00000000	      0.00000000	      0.00000000	      0.00000000	      0.00000000
      2.13000000	     -0.00321075	      0.00120068	      0.00679694	      0.00540722	      0.00238717	      0.00000000	      0.00000000	     -0.00000000	      0.00583420	      0.00003410	      0.00003410	     -0.00178065	      0.00500983	     -0.00213970	     -0.00071093	      0.00152312	      0.00258428	     -0.00209187	     -0.00437185	     -0.00467416	      0.00178355	     -0.00377159	     -0.00000000	      0.00000000	     -0.00000000	     -0.00000000	      0.00000000	      0.00000000	      0.00000000	      0.00000000	      0.00000000	      0.00000000	      0.00000000	     -0.00000000	     -0.00000000	      0.00000000	      0.00000000	      0.00000000	      0.00000000	      0.00000000	      0.00000000	      0.00000000	      0.00000000	      0.00000000	      0.00000000	      0.00000000	      0.00000000	      0.00000000	      0.00000000	      0.00000000	      0.00000000	      0.00000000	      0.00000000	      0.00000000	      0.00000000	      0.00000000	      0.00000000	      0.00000000	      0.00000000	      0.00000000	      0.00000000	      0.00000000	      0.00000000	      0.00000000	      0.00000000	      0.00000000	      0.00000000	      0.00000000	      0.00000000	      0.00000000	      0.00000000	      0.00000000
      2.14000000	     -0.00139243	      0.00297294	      0.00794275	      0.00501933	     -0.00021244	      0.00000000	      0.00000000	      0.00000000	      0.00543473	     -0.00040940	     -0.00040940	     -0.00166261	      0.00593175	     -0.00140963	      0.00054783	      0.00243286	      0.00346775	     -0.00425877	     -0.00446231	     -0.00370659	      0.00030581	     -0.00453704	      0.00000000	      0.00000000	      0.00000000	      0.00000000	      0.00000000	     -0.00000000	     -0.00000000	     -0.00000000	      0.00000000	     -0.00000000	     -0.00000000	      0.00000000	      0.00000000	     -0.00000000	      0.00000000	      0.00000000	      0.00000000	      0.00000000	      0.00000000	      0.00000000	      0.00000000	      0.00000000	      0.00000000	      0.00000000	      0.00000000	      0.00000000	      0.00000000	      0.00000000	      0.00000000	      0.00000000	      0.00000000	      0.00000000	      0.00000000	      0.00000000	      0.00000000	      0.00000000	      0.00000000	      0.00000000	      0.00000000	      0.00000000	      0.00000000	      0.00000000	      0.00000000	      0.00000000	      0.00000000	      0.00000000	      0.00000000	      0.00000000	      0.00000000	      0.00000000
      2.15000000	     -0.01394095	     -0.00343884	      0.00929579	      0.00852708	      0.00128487	      0.00000000	      0.00000000	      0.00000000	      0.00724153	      0.00435240	      0.00435240	      0.00364613	      0.00855494	     -0.00963194	     -0.00399635	     -0.00261544	      0.00000050	      0.00275715	     -0.00122097	     -0.00311108	      0.00428095	      0.00189723	     -0.00000000	     -0.00000000	     -0.00000000	     -0.00000000	     -0.00000000	     -0.00000000	     -0.00000000	     -0.00000000	     -0.00000000	     -0.00000000	     -0.00000000	      0.00000000	     -0.00000000	     -0.00000000	      0.00000000	      0.00000000	      0.00000000	      0.00000000	      0.00000000	      0.00000000	      0.00000000	      0.00000000	      0.00000000	      0.00000000	      0.00000000	      0.00000000	      0.00000000	      0.00000000	      0.00000000	      0.00000000	      0.00000000	      0.00000000	      0.00000000	      0.00000000	      0.00000000	      0.00000000	      0.00000000	      0.00000000	      0.00000000	      0.00000000	      0.00000000	      0.00000000	      0.00000000	      0.00000000	      0.00000000	      0.00000000	      0.00000000	      0.00000000	      0.00000000	      0.00000000
      2.16000000	     -0.00374447	      0.00081674	      0.00755781	      0.00594005	      0.00283895	     -0.00000000	     -0.00000000	      0.00000000	      0.00629713	      0.00111053	      0.00111053	      0.00145070	      0.00577436	     -0.00326150	     -0.00144118	      0.00074375	      0.00202129	     -0.00130278	     -0.00411554	     -0.00463068	      0.00241334	     -0.00138434	      0.00000000	      0.00000000	      0.00000000	      0.00000000	      0.00000000	     -0.00000000	     -0.00000000	      0.00000000	      0.00000000	     -0.00000000	     -0.00000000	     -0.00000000	      0.00000000	      0.00000000	      0.00000000	      0.00000000	      0.00000000	      0.00000000	      0.00000000	      0.00000000	      0.00000000	      0.00000000	      0.00000000	      0.00000000	      0.00000000	      0.00000000	      0.00000000	      0.00000000	      0.00000000	      0.00000000	      0.00000000	      0.00000000	      0.00000000	      0.00000000	      0.00000000	      0.00000000	      0.00000000	      0.00000000	      0.00000000	      0.00000000	      0.00000000	      0.00000000	      0.00000000	      0.00000000	      0.00000000	      0.00000000	      0.00000000	      0.00000000	      0.00000000	      0.00000000
      2.17000000	     -0.02256948	     -0.00503264	      0.00676952	      0.00578938	      0.00366275	     -0.00000000	      0.00000000	      0.00000000	      0.00612613	     -0.00427003	     -0.00427003	      0.00159704	      0.00829418	     -0.01167949	     -0.00620023	     -0.00551222	     -0.00288957	      0.00520720	      0.00036439	     -0.00145553	      0.00391398	      0.00092516	      0.00000000	     -0.00000000	      0.00000000	      0.00000000	     -0.00000000	     -0.00000000	      0.00000000	      0.00000000	     -0.00000000	      0.00000000	     -0.00000000	     -0.00000000	     -0.00000000	     -0.00000000	      0.00000000	      0.00000000	      0.00000000	      0.00000000	      0.00000000	      0.00000000	      0.00000000	      0.00000000	      0.00000000	      0.00000000	      0.00000000	      0.00000000	      0.00000000	      0.00000000	      0.00000000	      0.00000000	      0.00000000	      0.00000000	      0.00000000	      0.00000000	      0.00000000	      0.00000000	      0.00000000	      0.00000000	      0.00000000	      0.00000000	      0.00000000	      0.00000000	      0.00000000	      0.00000000	      0.00000000	      0.00000000	      0.00000000	      0.00000000	      0.00000000	      0.00000000
      2.18000000	     -0.02392148	     -0.00964982	      0.00846186	      0.00979916	     -0.00017588	      0.00000000	      0.00000000	      0.00000000	      0.00760900	      0.00532246	      0.00532246	      0.00407450	      0.00823584	     -0.01157692	     -0.00473766	     -0.00393264	     -0.00091197	      0.00575159	      0.00021545	     -0.00154292	      0.00556221	      0.00270688	      0.00000000	      0.00000000	      0.00000000	      0.00000000	     -0.00000000	     -0.00000000	      0.00000000	      0.00000000	      0.00000000	     -0.00000000	      0.00000000	     -0.00000000	      0.00000000	      0.00000000	      0.00000000	      0.00000000	      0.00000000	      0.00000000	      0.00000000	      0.00000000	      0.00000000	      0.00000000	      0.00000000	      0.00000000	      0.00000000	      0.00000000	      0.00000000	      0.00000000	      0.00000000	      0.00000000	      0.00000000	      0.00000000	      0.00000000	      0.00000000	      0.00000000	      0.00000000	      0.00000000	      0.00000000	      0.00000000	      0.00000000	      0.00000000	      0.00000000	      0.00000000	      0.00000000	      0.00000000	      0.00000000	      0.00000000	      0.00000000	      0.00000000	      0.00000000
      2.19000000	     -0.02320770	     -0.00503958	      0.00723385	      0.00610455	      0.00373204	     -0.00000000	      0.00000000	      0.00000000	      0.00633301	     -0.00378493	     -0.00378493	      0.00186846	      0.00835491	     -0.01183400	     -0.00619239	     -0.00540211	     -0.00268256	      0.00527040	      0.00043896	     -0.00140865	      0.00400333	      0.00115455	      0.00000000	     -0.00000000	      0.00000000	      0.00000000	     -0.00000000	     -0.00000000	     -0.00000000	      0.00000000	     -0.00000000	      0.00000000	     -0.00000000	      0.00000000	      0.00000000	      0.00000000	      0.00000000	      0.00000000	      0.00000000	      0.00000000	      0.00000000	      0.00000000	      0.00000000	      0.00000000	      0.00000000	      0.00000000	      0.00000000	      0.00000000	      0.00000000	      0.00000000	      0.00000000	      0.00000000	      0.00000000	      0.00000000	      0.00000000	      0.00000000	      0.00000000	      0.00000000	      0.00000000	      0.00000000	      0.00000000	      0.00000000	      0.00000000	      0.00000000	      0.00000000	      0.00000000	      0.00000000	      0.00000000	      0.00000000	      0.00000000	      0.00000000	      0.00000000
      2.20000000	     -0.00534919	      0.00069030	      0.00861871	      0.00692778	      0.00003142	      0.00000000	      0.00000000	      0.00000000	      0.00648059	      0.00173589	      0.00173589	      0.00229729	      0.00733478	     -0.00440024	     -0.00131141	      0.00028020	      0.00187588	     -0.00145677	     -0.00385417	     -0.00388179	      0.00250321	     -0.00036524	     -0.00000000	     -0.00000000	     -0.00000000	      0.00000000	      0.00000000	     -0.00000000	      0.00000000	     -0.00000000	     -0.00000000	     -0.00000000	      0.00000000	     -0.00000000	      0.00000000	      0.00000000	      0.00000000	      0.00000000	      0.00000000	      0.00000000	      0.00000000	      0.00000000	      0.00000000	      0.00000000	      0.00000000	      0.00000000	      0.00000000	      0.00000000	      0.00000000	      0.00000000	      0.00000000	      0.00000000	      0.00000000	      0.00000000	      0.00000000	      0.00000000	      0.00000000	      0.00000000	      0.00000000	      0.00000000	      0.00000000	      0.00000000	      0.00000000	      0.00000000	      0.00000000	      0.00000000	      0.00000000	      0.00000000	      0.00000000	      0.00000000	      0.00000000	      0.00000000
      2.21000000	     -0.00110872	      0.00307801	      0.00793558	      0.00493375	      0.00009626	      0.00000000	      0.00000000	     -0.00000000	      0.00532598	     -0.00035009	     -0.00035009	     -0.00026661	      0.00586940	     -0.00112379	      0.00060183	      0.00255333	      0.00346247	     -0.00450444	     -0.00454056	     -0.00358725	      0.00039026	     -0.00390241	     -0.00000000	      0.00000000	     -0.00000000	     -0.00000000	     -0.00000000	     -0.00000000	     -0.00000000	     -0.00000000	      0.00000000	     -0.00000000	     -0.00000000	      0.00000000	     -0.00000000	     -0.00000000	      0.00000000	      0.00000000	      0.00000000	      0.00000000	      0.00000000	      0.00000000	      0.00000000	      0.00000000	      0.00000000	      0.00000000	      0.00000000	      0.00000000	      0.00000000	      0.00000000	      0.00000000	      0.00000000	      0.00000000	      0.00000000	      0.00000000	      0.00000000	      0.00000000	      0.00000000	      0.00000000	      0.00000000	      0.00000000	      0.00000000	      0.00000000	      0.00000000	      0.00000000	      0.00000000	      0.00000000	      0.00000000	      0.00000000	      0.00000000	      0.00000000	      0.00000000
      2.22000000	     -0.00348465	     -0.00017287	      0.00832502	      0.00616576	      0.00516712	     -0.00000000	      0.00000000	      0.00000000	      0.00711001	      0.00378451	      0.00378451	      0.00344851	      0.00781539	     -0.00891513	     -0.00477541	     -0.00285167	     -0.00038711	      0.00289233	     -0.00062711	     -0.00267467	      0.00350643	      0.00180484	     -0.00000000	     -0.00000000	      0.00000000	     -0.00000000	      0.00000000	      0.00000000	     -0.00000000	      0.00000000	      0.00000000	      0.00000000	     -0.00000000	      0.00000000	     -0.00000000	     -0.00000000	      0.00000000	      0.00000000	      0.00000000	      0.00000000	      0.00000000	      0.00000000	      0.00000000	      0.00000000	      0.00000000	      0.00000000	      0.00000000	      0.00000000	      0.00000000	      0.00000000	      0.00000000	      0.00000000	      0.00000000	      0.00000000	      0.00000000	      0.00000000	      0.00000000	      0.00000000	      0.00000000	      0.00000000	      0.00000000	      0.00000000	      0.00000000	      0.00000000	      0.00000000	      0.00000000	      0.00000000	      0.00000000	      0.00000000	      0.00000000	      0.00000000	      0.00000000
      2.23000000	     -0.01480180	     -0.00318644	      0.00849204	      0.00716025	      0.00333933	     -0.00000000	     -0.00000000	      0.00000000	      0.00696079	      0.00316905	      0.00316905	      0.00329365	      0.00841818	     -0.01052279	     -0.00511108	     -0.00383781	     -0.00122625	      0.00376812	     -0.00028217	     -0.00262293	      0.00410162	      0.00185525	      0.00000000	      0.00000000	     -0.00000000	      0.00000000	     -0.00000000	     -0.00000000	     -0.00000000	      0.00000000	      0.00000000	     -0.00000000	      0.00000000	      0.00000000	      0.00000000	     -0.00000000	      0.00000000	      0.00000000	      0.00000000	      0.00000000	      0.00000000	      0.00000000	      0.00000000	      0.00000000	      0.00000000	      0.00000000	      0.00000000	      0.00000000	      0.00000000	      0.00000000	      0.00000000	      0.00000000	      0.00000000	      0.00000000	      0.00000000	      0.00000000	      0.00000000	      0.00000000	      0.00000000	      0.00000000	      0.00000000	      0.00000000	      0.00000000	      0.00000000	      0.00000000	      0.00000000	      0.00000000	      0.00000000	      0.00000000	      0.00000000	      0.00000000	      0.00000000
      2.24000000	     -0.00588512	     -0.00023259	      0.00747258	      0.00560181	      0.00445081	      0.00000000	     -0.00000000	      0.00000000	      0.00706158	      0.00157545	      0.00157545	      0.00504369	      0.00703722	     -0.00596174	     -0.00369315	     -0.00210102	     -0.00069091	      0.00147716	     -0.00310816	     -0.00389391	      0.00347544	      0.00230216	     -0.00000000	      0.00000000	      0.00000000	     -0.00000000	     -0.00000000	     -0.00000000	     -0.00000000	     -0.00000000	      0.00000000	     -0.00000000	     -0.00000000	     -0.00000000	     -0.00000000	     -0.00000000	      0.00000000	      0.00000000	      0.00000000	      0.00000000	      0.00000000	      0.00000000	      0.00000000	      0.00000000	      0.00000000	      0.00000000	      0.00000000	      0.00000000	      0.00000000	      0.00000000	      0.00000000	      0.00000000	      0.00000000	      0.00000000	      0.00000000	      0.00000000	      0.00000000	      0.00000000	      0.00000000	      0.00000000	      0.00000000	      0.00000000	      0.00000000	      0.00000000	      0.00000000	      0.00000000	      0.00000000	      0.00000000	      0.00000000	      0.00000000	      0.00000000	      0.00000000
      2.25000000	     -0.00037550	      0.00338925	      0.00713262	      0.00406460	      0.00115959	      0.00000000	      0.00000000	     -0.00000000	      0.00533298	     -0.00161956	     -0.00161956	     -0.00090672	      0.00485126	      0.00013249	      0.00116782	      0.00346063	      0.00385971	     -0.00521893	     -0.00503996	     -0.00379858	     -0.00008912	     -0.00595418	      0.00000000	     -0.00000000	      0.00000000	      0.00000000	     -0.00000000	      0.00000000	     -0.00000000	      0.00000000	     -0.00000000	     -0.00000000	      0.00000000	      0.00000000	      0.00000000	      0.00000000	      0.00000000	      0.00000000	      0.00000000	      0.00000000	      0.00000000	      0.00000000	      0.00000000	      0.00000000	      0.00000000	      0.00000000	      0.00000000	      0.00000000	      0.00000000	      0.00000000	      0.00000000	      0.00000000	      0.00000000	      0.00000000	      0.00000000	      0.00000000	      0.00000000	      0.00000000	      0.00000000	      0.00000000	      0.00000000	      0.00000000	      0.00000000	      0.00000000	      0.00000000	      0.00000000	      0.00000000	      0.00000000	      0.00000000	      0.00000000	      0.00000000	      0.00000000
      2.26000000	     -0.02488512	     -0.00920171	      0.00917869	      0.00960458	      0.00105169	     -0.00000000	      0.00000000	      0.00000000	      0.00764973	      0.00613986	      0.00613986	      0.00443789	      0.00803762	     -0.01152573	     -0.00489674	     -0.00380850	     -0.00079824	      0.00563564	      0.00165117	     -0.00123870	      0.00538273	      0.00303750	     -0.00000000	      0.00000000	      0.00000000	     -0.00000000	     -0.00000000	     -0.00000000	     -0.00000000	     -0.00000000	     -0.00000000	      0.00000000	      0.00000000	     -0.00000000	     -0.00000000	     -0.00000000	      0.00000000	      0.00000000	      0.00000000	      0.00000000	      0.00000000	      0.00000000	      0.00000000	      0.00000000	      0.00000000	      0.00000000	      0.00000000	      0.00000000	      0.00000000	      0.00000000	      0.00000000	      0.00000000	      0.00000000	      0.00000000	      0.00000000	      0.00000000	      0.00000000	      0.00000000	      0.00000000	      0.00000000	      0.00000000	      0.00000000	      0.00000000	      0.00000000	      0.00000000	      0.00000000	      0.00000000	      0.00000000	      0.00000000	      0.00000000	      0.00000000	      0.00000000
      2.27000000	     -0.01614758	     -0.00426389	      0.00972313	      0.00918864	      0.00134887	      0.00000000	     -0.00000000	     -0.00000000	      0.00747368	      0.00630355	      0.00630355	      0.00423735	      0.00846119	     -0.01012594	     -0.00400113	     -0.00228552	      0.00046441	      0.00321173	     -0.00039215	     -0.00246792	      0.00454182	      0.00250765	      0.00000000	      0.00000000	     -0.00000000	     -0.00000000	      0.00000000	      0.00000000	      0.00000000	      0.00000000	      0.00000000	      0.00000000	     -0.00000000	      0.00000000	      0.00000000	      0.00000000	      0.00000000	      0.00000000	      0.00000000	      0.00000000	      0.00000000	      0.00000000	      0.00000000	      0.00000000	      0.00000000	      0.00000000	      0.00000000	      0.00000000	      0.00000000	      0.00000000	      0.00000000	      0.00000000	      0.00000000	      0.00000000	      0.00000000	      0.00000000	      0.00000000	      0.00000000	      0.00000000	      0.00000000	      0.00000000	      0.00000000	      0.00000000	      0.00000000	      0.00000000	      0.00000000	      0.00000000	      0.00000000	      0.00000000	      0.00000000	      0.00000000	      0.00000000
      2.28000000	     -0.00158133	      0.00244917	      0.00666417	      0.00439065	      0.00217335	      0.00000000	      0.00000000	      0.00000000	      0.00604626	     -0.00182671	     -0.00182671	      0.00008287	      0.00455239	     -0.00003907	      0.00075296	      0.00319208	      0.00343583	     -0.00438633	     -0.00538631	     -0.00435735	      0.00081394	     -0.00527981	     -0.00000000	      0.00000000	      0.00000000	      0.00000000	     -0.00000000	     -0.00000000	      0.00000000	      0.00000000	      0.00000000	      0.00000000	      0.00000000	     -0.00000000	      0.00000000	      0.00000000	      0.00000000	      0.00000000	      0.00000000	      0.00000000	      0.00000000	      0.00000000	      0.00000000	      0.00000000	      0.00000000	      0.00000000	      0.00000000	      0.00000000	      0.00000000	      0.00000000	      0.00000000	      0.00000000	      0.00000000	      0.00000000	      0.00000000	      0.00000000	      0.00000000	      0.00000000	      0.00000000	      0.00000000	      0.00000000	      0.00000000	      0.00000000	      0.00000000	      0.00000000	      0.00000000	      0.00000000	      0.00000000	      0.00000000	      0.00000000	      0.00000000	      0.00000000
      2.29000000	     -0.02296558	     -0.00927437	      0.00858907	      0.01015114	     -0.00085062	     -0.00000000	      0.00000000	      0.00000000	      0.00775954	      0.00493616	      0.00493616	      0.00423528	      0.00813815	     -0.01125096	     -0.00442025	     -0.00359852	     -0.00059629	      0.00540992	      0.00008844	     -0.00179345	      0.00562641	      0.00276309	      0.00000000	      0.00000000	      0.00000000	     -0.00000000	     -0.00000000	     -0.00000000	      0.00000000	     -0.00000000	     -0.00000000	      0.00000000	     -0.00000000	      0.00000000	      0.00000000	      0.00000000	      0.00000000	      0.00000000	      0.00000000	      0.00000000	      0.00000000	      0.00000000	      0.00000000	      0.00000000	      0.00000000	      0.00000000	      0.00000000	      0.00000000	      0.00000000	      0.00000000	      0.00000000	      0.00000000	      0.00000000	      0.00000000	      0.00000000	      0.00000000	      0.00000000	      0.00000000	      0.00000000	      0.00000000	      0.00000000	      0.00000000	      0.00000000	      0.00000000	      0.00000000	      0.00000000	      0.00000000	      0.00000000	      0.00000000	      0.00000000	      0.00000000	      0.00000000
      2.30000000	     -0.00337332	      0.00065759	      0.00728419	      0.00544981	      0.00446471	     -0.00000000	     -0.00000000	     -0.00000000	      0.00765564	      0.00161539	      0.00161539	      0.00880286	      0.00538074	     -0.00168802	     -0.00124014	      0.00124324	      0.00160063	     -0.00165951	     -0.00519601	     -0.00458975	      0.00317132	      0.00314692	     -0.00000000	      0.00000000	      0.00000000	     -0.00000000	      0.00000000	      0.00000000	      0.00000000	     -0.00000000	     -0.00000000	     -0.00000000	     -0.00000000	     -0.00000000	     -0.00000000	      0.00000000	      0.00000000	      0.00000000	      0.00000000	      0.00000000	      0.00000000	      0.00000000	      0.00000000	      0.00000000	      0.00000000	      0.00000000	      0.00000000	      0.00000000	      0.00000000	      0.00000000	      0.00000000	      0.00000000	      0.00000000	      0.00000000	      0.00000000	      0.00000000	      0.00000000	      0.00000000	      0.00000000	      0.00000000	      0.00000000	      0.00000000	      0.00000000	      0.00000000	      0.00000000	      0.00000000	      0.00000000	      0.00000000	      0.00000000	      0.00000000	      0.00000000	      0.00000000
      2.31000000	     -0.00669034	     -0.00063573	      0.00870840	      0.00757425	      0.00192075	      0.00000000	     -0.00000000	     -0.00000000	      0.00688750	      0.00409605	      0.00409605	      0.00218461	      0.00704038	     -0.00699991	     -0.00282162	     -0.00086357	      0.00137941	      0.00070640	     -0.00245793	     -0.00378545	      0.00328828	      0.00035126	     -0.00000000	      0.00000000	     -0.00000000	      0.00000000	     -0.00000000	     -0.00000000	     -0.00000000	     -0.00000000	     -0.00000000	     -0.00000000	     -0.00000000	     -0.00000000	     -0.00000000	      0.00000000	      0.00000000	      0.00000000	      0.00000000	      0.00000000	      0.00000000	      0.00000000	      0.00000000	      0.00000000	      0.00000000	      0.00000000	      0.00000000	      0.00000000	      0.00000000	      0.00000000	      0.00000000	      0.00000000	      0.00000000	      0.00000000	      0.00000000	      0.00000000	      0.00000000	      0.00000000	      0.00000000	      0.00000000	      0.00000000	      0.00000000	      0.00000000	      0.00000000	      0.00000000	      0.00000000	      0.00000000	      0.00000000	      0.00000000	      0.00000000	      0.00000000	      0.00000000
      2.32000000	     -0.00357514	      0.00133607	      0.00795062	      0.00596801	      0.00178349	      0.00000000	      0.00000000	      0.00000000	      0.00646004	      0.00080100	      0.00080100	      0.00163706	      0.00615683	     -0.00298673	     -0.00092508	      0.00110320	      0.00223743	     -0.00209762	     -0.00445071	     -0.00446371	      0.00206785	     -0.00157853	     -0.00000000	     -0.00000000	     -0.00000000	     -0.00000000	     -0.00000000	     -0.00000000	     -0.00000000	     -0.00000000	     -0.00000000	     -0.00000000	     -0.00000000	     -0.00000000	      0.00000000	      0.00000000	      0.00000000	      0.00000000	      0.00000000	      0.00000000	      0.00000000	      0.00000000	      0.00000000	      0.00000000	      0.00000000	      0.00000000	      0.00000000	      0.00000000	      0.00000000	      0.00000000	      0.00000000	      0.00000000	      0.00000000	      0.00000000	      0.00000000	      0.00000000	      0.00000000	      0.00000000	      0.00000000	      0.00000000	      0.00000000	      0.00000000	      0.00000000	      0.00000000	      0.00000000	      0.00000000	      0.00000000	      0.00000000	      0.00000000	      0.00000000	      0.00000000	      0.00000000
      2.33000000	     -0.00894538	     -0.00135186	      0.00804965	      0.00639848	      0.00374983	      0.00000000	      0.00000000	     -0.00000000	      0.00696317	      0.00208941	      0.00208941	      0.00373452	      0.00781575	     -0.00829809	     -0.00440207	     -0.00301451	     -0.00093475	      0.00247226	     -0.00188147	     -0.00354727	      0.00370549	      0.00174715	      0.00000000	     -0.00000000	      0.00000000	     -0.00000000	      0.00000000	      0.00000000	      0.00000000	     -0.00000000	     -0.00000000	      0.00000000	     -0.00000000	     -0.00000000	     -0.00000000	      0.00000000	      0.00000000	      0.00000000	      0.00000000	      0.00000000	      0.00000000	      0.00000000	      0.00000000	      0.00000000	      0.00000000	      0.00000000	      0.00000000	      0.00000000	      0.00000000	      0.00000000	      0.00000000	      0.00000000	      0.00000000	      0.00000000	      0.00000000	      0.00000000	      0.00000000	      0.00000000	      0.00000000	      0.00000000	      0.00000000	      0.00000000	      0.00000000	      0.00000000	      0.00000000	      0.00000000	      0.00000000	      0.00000000	      0.00000000	      0.00000000	      0.00000000	      0.00000000
      2.34000000	     -0.00527708	      0.00048819	      0.00803057	      0.00643174	      0.00192585	     -0.00000000	     -0.00000000	     -0.00000000	      0.00696619	      0.00177336	      0.00177336	      0.00480265	      0.00707543	     -0.00439753	     -0.00196828	     -0.00027916	      0.00100419	     -0.00063895	     -0.00402406	     -0.00386511	      0.00308282	      0.00153255	      0.00000000	     -0.00000000	     -0.00000000	     -0.00000000	      0.00000000	      0.00000000	     -0.00000000	     -0.00000000	     -0.00000000	     -0.00000000	      0.00000000	     -0.00000000	      0.00000000	     -0.00000000	      0.00000000	      0.00000000	      0.00000000	      0.00000000	      0.00000000	      0.00000000	      0.00000000	      0.00000000	      0.00000000	      0.00000000	      0.00000000	      0.00000000	      0.00000000	      0.00000000	      0.00000000	      0.00000000	      0.00000000	      0.00000000	      0.00000000	      0.00000000	      0.00000000	      0.00000000	      0.00000000	      0.00000000	      0.00000000	      0.00000000	      0.00000000	      0.00000000	      0.00000000	      0.00000000	      0.00000000	      0.00000000	      0.00000000	      0.00000000	      0.00000000	      0.00000000
      2.35000000	     -0.00696965	     -0.00046377	      0.00865050	      0.00708783	      0.00208949	      0.00000000	      0.00000000	      0.00000000	      0.00692650	      0.00255282	      0.00255282	      0.00339574	      0.00757362	     -0.00637318	     -0.00281674	     -0.00117568	      0.00071414	      0.00052944	     -0.00311642	     -0.00409548	      0.00332744	      0.00094207	     -0.00000000	      0.00000000	      0.00000000	      0.00000000	     -0.00000000	     -0.00000000	      0.00000000	      0.00000000	     -0.00000000	      0.00000000	     -0.00000000	      0.00000000	     -0.00000000	     -0.00000000	      0.00000000	      0.00000000	      0.00000000	      0.00000000	      0.00000000	      0.00000000	      0.00000000	      0.00000000	      0.00000000	      0.00000000	      0.00000000	      0.00000000	      0.00000000	      0.00000000	      0.00000000	      0.00000000	      0.00000000	      0.00000000	      0.00000000	      0.00000000	      0.00000000	      0.00000000	      0.00000000	      0.00000000	      0.00000000	      0.00000000	      0.00000000	      0.00000000	      0.00000000	      0.00000000	      0.00000000	      0.00000000	      0.00000000	      0.00000000	      0.00000000	      0.00000000
      2.36000000	     -0.00307647	      0.00112154	      0.00690871	      0.00522464	      0.00333101	      0.00000000	      0.00000000	     -0.00000000	      0.00705593	     -0.00041953	     -0.00041953	      0.00297518	      0.00492268	     -0.00129308	     -0.00050655	      0.00193543	      0.00250213	     -0.00248500	     -0.00504319	     -0.00481881	      0.00219716	     -0.00177455	     -0.00000000	     -0.00000000	     -0.00000000	     -0.00000000	     -0.00000000	     -0.00000000	     -0.00000000	      0.00000000	     -0.00000000	     -0.00000000	     -0.00000000	      0.00000000	     -0.00000000	     -0.00000000	      0.00000000	      0.00000000	      0.00000000	      0.00000000	      0.00000000	      0.00000000	      0.00000000	      0.00000000	      0.00000000	      0.00000000	      0.00000000	      0.00000000	      0.00000000	      0.00000000	      0.00000000	      0.00000000	      0.00000000	      0.00000000	      0.00000000	      0.00000000	      0.00000000	      0.00000000	      0.00000000	      0.00000000	      0.00000000	      0.00000000	      0.00000000	      0.00000000	      0.00000000	      0.00000000	      0.00000000	      0.00000000	      0.00000000	      0.00000000	      0.00000000	      0.00000000
      2.37000000	     -0.00377908	      0.00157124	      0.00845280	      0.00631826	     -0.00005848	      0.00000000	      0.00000000	     -0.00000000	      0.00608011	      0.00103795	      0.00103795	      0.00082801	      0.00680256	     -0.00326721	     -0.00060109	      0.00112422	      0.00251755	     -0.00254286	     -0.00418340	     -0.00394773	      0.00173442	     -0.00187852	      0.00000000	     -0.00000000	     -0.00000000	     -0.00000000	     -0.00000000	     -0.00000000	     -0.00000000	     -0.00000000	      0.00000000	     -0.00000000	     -0.00000000	     -0.00000000	      0.00000000	     -0.00000000	      0.00000000	      0.00000000	      0.00000000	      0.00000000	      0.00000000	      0.00000000	      0.00000000	      0.00000000	      0.00000000	      0.00000000	      0.00000000	      0.00000000	      0.00000000	      0.00000000	      0.00000000	      0.00000000	      0.00000000	      0.00000000	      0.00000000	      0.00000000	      0.00000000	      0.00000000	      0.00000000	      0.00000000	      0.00000000	      0.00000000	      0.00000000	      0.00000000	      0.00000000	      0.00000000	      0.00000000	      0.00000000	      0.00000000	      0.00000000	      0.00000000	      0.00000000
      2.38000000	     -0.00492305	     -0.00008749	      0.00821266	      0.00632175	      0.00406236	      0.00000000	     -0.00000000	      0.00000000	      0.00702592	      0.00255267	      0.00255267	      0.00383972	      0.00708307	     -0.00618471	     -0.00332612	     -0.00141083	      0.00045973	      0.00089409	     -0.00285990	     -0.00414163	      0.00329177	      0.00127033	     -0.00000000	     -0.00000000	     -0.00000000	      0.00000000	     -0.00000000	      0.00000000	     -0.00000000	     -0.00000000	     -0.00000000	     -0.00000000	      0.00000000	     -0.00000000	      0.00000000	      0.00000000	      0.00000000	      0.00000000	      0.00000000	      0.00000000	      0.00000000	      0.00000000	      0.00000000	      0.00000000	      0.00000000	      0.00000000	      0.00000000	      0.00000000	      0.00000000	      0.00000000	      0.00000000	      0.00000000	      0.00000000	      0.00000000	      0.00000000	      0.00000000	      0.00000000	      0.00000000	      0.00000000	      0.00000000	      0.00000000	      0.00000000	      0.00000000	      0.00000000	      0.00000000	      0.00000000	      0.00000000	      0.00000000	      0.00000000	      0.00000000	      0.00000000	      0.00000000
      2.39000000	     -0.01578576	     -0.00474559	      0.01008213	      0.01012883	     -0.00133275	      0.00000000	      0.00000000	     -0.00000000	      0.00721432	      0.00590590	      0.00590590	      0.00369790	      0.00875451	     -0.00940782	     -0.00317012	     -0.00183428	      0.00094464	      0.00237813	     -0.00128375	     -0.00296356	      0.00459911	      0.00197393	     -0.00000000	     -0.00000000	     -0.00000000	     -0.00000000	     -0.00000000	     -0.00000000	     -0.00000000	     -0.00000000	      0.00000000	      0.00000000	     -0.00000000	     -0.00000000	     -0.00000000	      0.00000000	      0.00000000	      0.00000000	      0.00000000	      0.00000000	      0.00000000	      0.00000000	      0.00000000	      0.00000000	      0.00000000	      0.00000000	      0.00000000	      0.00000000	      0.00000000	      0.00000000	      0.00000000	      0.00000000	      0.00000000	      0.00000000	      0.00000000	      0.00000000	      0.00000000	      0.00000000	      0.00000000	      0.00000000	      0.00000000	      0.00000000	      0.00000000	      0.00000000	      0.00000000	      0.00000000	      0.00000000	      0.00000000	      0.00000000	      0.00000000	      0.00000000	      0.00000000
      2.40000000	     -0.02043789	     -0.00732985	      0.00888044	      0.00988023	     -0.00087661	      0.00000000	     -0.00000000	     -0.00000000	      0.00752121	      0.00448884	      0.00448884	      0.00404516	      0.00796215	     -0.01063006	     -0.00412254	     -0.00319152	     -0.00031610	      0.00443565	     -0.00016984	     -0.00234880	      0.00525338	      0.00248257	     -0.00000000	      0.00000000	      0.00000000	     -0.00000000	     -0.00000000	     -0.00000000	      0.00000000	     -0.00000000	     -0.00000000	      0.00000000	      0.00000000	     -0.00000000	     -0.00000000	     -0.00000000	      0.00000000	      0.00000000	      0.00000000	      0.00000000	      0.00000000	      0.00000000	      0.00000000	      0.00000000	      0.00000000	      0.00000000	      0.00000000	      0.00000000	      0.00000000	      0.00000000	      0.00000000	      0.00000000	      0.00000000	      0.00000000	      0.00000000	      0.00000000	      0.00000000	      0.00000000	      0.00000000	      0.00000000	      0.00000000	      0.00000000	      0.00000000	      0.00000000	      0.00000000	      0.00000000	      0.00000000	      0.00000000	      0.00000000	      0.00000000	      0.00000000	      0.00000000
      2.41000000	     -0.00346137	      0.00171033	      0.00783309	      0.00596741	      0.00005472	      0.00000000	     -0.00000000	     -0.00000000	      0.00552392	      0.00079925	      0.00079925	     -0.00256774	      0.00602015	     -0.00305044	     -0.00038336	      0.00145808	      0.00284795	     -0.00257760	     -0.00413968	     -0.00424016	      0.00123667	     -0.00402523	     -0.00000000	     -0.00000000	     -0.00000000	     -0.00000000	     -0.00000000	      0.00000000	      0.00000000	     -0.00000000	     -0.00000000	     -0.00000000	      0.00000000	      0.00000000	     -0.00000000	     -0.00000000	      0.00000000	      0.00000000	      0.00000000	      0.00000000	      0.00000000	      0.00000000	      0.00000000	      0.00000000	      0.00000000	      0.00000000	      0.00000000	      0.00000000	      0.00000000	      0.00000000	      0.00000000	      0.00000000	      0.00000000	      0.00000000	      0.00000000	      0.00000000	      0.00000000	      0.00000000	      0.00000000	      0.00000000	      0.00000000	      0.00000000	      0.00000000	      0.00000000	      0.00000000	      0.00000000	      0.00000000	      0.00000000	      0.00000000	      0.00000000	      0.00000000	      0.00000000
      2.42000000	     -0.01910092	     -0.00424815	      0.00766848	      0.00655398	      0.00347277	      0.00000000	     -0.00000000	      0.00000000	      0.00689325	      0.00659689	      0.00659689	      0.00254908	      0.00838443	     -0.01121088	     -0.00571034	     -0.00475874	     -0.00213624	      0.00459487	      0.00055453	     -0.00210011	      0.00408686	      0.00148619	     -0.00000000	     -0.00000000	      0.00000000	      0.00000000	      0.00000000	     -0.00000000	     -0.00000000	      0.00000000	     -0.00000000	      0.00000000	     -0.00000000	     -0.00000000	      0.00000000	     -0.00000000	      0.00000000	      0.00000000	      0.00000000	      0.00000000	      0.00000000	      0.00000000	      0.00000000	      0.00000000	      0.00000000	      0.00000000	      0.00000000	      0.00000000	      0.00000000	      0.00000000	      0.00000000	      0.00000000	      0.00000000	      0.00000000	      0.00000000	      0.00000000	      0.00000000	      0.00000000	      0.00000000	      0.00000000	      0.00000000	      0.00000000	      0.00000000	      0.00000000	      0.00000000	      0.00000000	      0.00000000	      0.00000000	      0.00000000	      0.00000000	      0.00000000	      0.00000000
      2.43000000	     -0.01497397	     -0.00429672	      0.01010366	      0.01017164	     -0.00089443	     -0.00000000	      0.00000000	      0.00000000	      0.00723872	      0.00721429	      0.00721429	      0.00373148	      0.00816265	     -0.00935891	     -0.00305677	     -0.00131674	      0.00140672	      0.00216244	     -0.00109898	     -0.00279011	      0.00446518	      0.00202437	      0.00000000	     -0.00000000	      0.00000000	      0.00000000	     -0.00000000	     -0.00000000	      0.00000000	     -0.00000000	     -0.00000000	     -0.00000000	     -0.00000000	      0.00000000	     -0.00000000	     -0.00000000	      0.00000000	      0.00000000	      0.00000000	      0.00000000	      0.00000000	      0.00000000	      0.00000000	      0.00000000	      0.00000000	      0.00000000	      0.00000000	      0.00000000	      0.00000000	      0.00000000	      0.00000000	      0.00000000	      0.00000000	      0.00000000	      0.00000000	      0.00000000	      0.00000000	      0.00000000	      0.00000000	      0.00000000	      0.00000000	      0.00000000	      0.00000000	      0.00000000	      0.00000000	      0.00000000	      0.00000000	      0.00000000	      0.00000000	      0.00000000	      0.00000000	      0.00000000
      2.44000000	     -0.00307633	      0.00113059	      0.00745026	      0.00556367	      0.00382076	      0.00000000	      0.00000000	     -0.00000000	      0.00756252	      0.00266684	      0.00266684	      0.00948794	      0.00573450	     -0.00176033	     -0.00107979	      0.00123594	      0.00153550	     -0.00209296	     -0.00523941	     -0.00382790	      0.00317905	      0.00411403	      0.00000000	      0.00000000	     -0.00000000	      0.00000000	      0.00000000	      0.00000000	      0.00000000	      0.00000000	      0.00000000	     -0.00000000	      0.00000000	      0.00000000	      0.00000000	     -0.00000000	      0.00000000	      0.00000000	      0.00000000	      0.00000000	      0.00000000	      0.00000000	      0.00000000	      0.00000000	      0.00000000	      0.00000000	      0.00000000	      0.00000000	      0.00000000	      0.00000000	      0.00000000	      0.00000000	      0.00000000	      0.00000000	      0.00000000	      0.00000000	      0.00000000	      0.00000000	      0.00000000	      0.00000000	      0.00000000	      0.00000000	      0.00000000	      0.00000000	      0.00000000	      0.00000000	      0.00000000	      0.00000000	      0.00000000	      0.00000000	      0.00000000	      0.00000000
      2.45000000	     -0.01412737	     -0.00278627	      0.00873376	      0.00720426	      0.00374891	      0.00000000	      0.00000000	      0.00000000	      0.00695750	      0.00403382	      0.00403382	      0.00343876	      0.00846085	     -0.01056798	     -0.00511702	     -0.00363143	     -0.00094491	      0.00385313	      0.00010405	     -0.00228037	      0.00406529	      0.00203083	      0.00000000	      0.00000000	      0.00000000	     -0.00000000	     -0.00000000	     -0.00000000	     -0.00000000	     -0.00000000	      0.00000000	      0.00000000	     -0.00000000	      0.00000000	      0.00000000	      0.00000000	      0.00000000	      0.00000000	      0.00000000	      0.00000000	      0.00000000	      0.00000000	      0.00000000	      0.00000000	      0.00000000	      0.00000000	      0.00000000	      0.00000000	      0.00000000	      0.00000000	      0.00000000	      0.00000000	      0.00000000	      0.00000000	      0.00000000	      0.00000000	      0.00000000	      0.00000000	      0.00000000	      0.00000000	      0.00000000	      0.00000000	      0.00000000	      0.00000000	      0.00000000	      0.00000000	      0.00000000	      0.00000000	      0.00000000	      0.00000000	      0.00000000	      0.00000000
      2.46000000	     -0.02388708	     -0.00574583	      0.00752057	      0.00661592	      0.00335351	      0.00000000	      0.00000000	      0.00000000	      0.00648971	     -0.00347977	     -0.00347977	      0.00219087	      0.00837096	     -0.01190526	     -0.00604055	     -0.00521811	     -0.00243176	      0.00539042	      0.00157499	     -0.00137630	      0.00420975	      0.00139869	      0.00000000	      0.00000000	      0.00000000	      0.00000000	      0.00000000	      0.00000000	      0.00000000	     -0.00000000	     -0.00000000	      0.00000000	     -0.00000000	      0.00000000	      0.00000000	      0.00000000	      0.00000000	      0.00000000	      0.00000000	      0.00000000	      0.00000000	      0.00000000	      0.00000000	      0.00000000	      0.00000000	      0.00000000	      0.00000000	      0.00000000	      0.00000000	      0.00000000	      0.00000000	      0.00000000	      0.00000000	      0.00000000	      0.00000000	      0.00000000	      0.00000000	      0.00000000	      0.00000000	      0.00000000	      0.00000000	      0.00000000	      0.00000000	      0.00000000	      0.00000000	      0.00000000	      0.00000000	      0.00000000	      0.00000000	      0.00000000	      0.00000000	      0.00000000
      2.47000000	     -0.00362107	      0.00066724	      0.00758840	      0.00571844	      0.00389245	     -0.00000000	      0.00000000	      0.00000000	      0.00707082	      0.00115950	      0.00115950	      0.00471684	      0.00589196	     -0.00298569	     -0.00171273	      0.00054829	      0.00154136	     -0.00107252	     -0.00440402	     -0.00472779	      0.00283474	      0.00067950	      0.00000000	     -0.00000000	     -0.00000000	     -0.00000000	      0.00000000	     -0.00000000	     -0.00000000	      0.00000000	      0.00000000	     -0.00000000	      0.00000000	      0.00000000	      0.00000000	     -0.00000000	      0.00000000	      0.00000000	      0.00000000	      0.00000000	      0.00000000	      0.00000000	      0.00000000	      0.00000000	      0.00000000	      0.00000000	      0.00000000	      0.00000000	      0.00000000	      0.00000000	      0.00000000	      0.00000000	      0.00000000	      0.00000000	      0.00000000	      0.00000000	      0.00000000	      0.00000000	      0.00000000	      0.00000000	      0.00000000	      0.00000000	      0.00000000	      0.00000000	      0.00000000	      0.00000000	      0.00000000	      0.00000000	      0.00000000	      0.00000000	      0.00000000	      0.00000000
      2.48000000	     -0.00941472	     -0.00171157	      0.00884499	      0.00722089	      0.00396798	     -0.00000000	     -0.00000000	     -0.00000000	      0.00728559	      0.00470813	      0.00470813	      0.00366680	      0.00818603	     -0.00980945	     -0.00469000	     -0.00287997	     -0.00026782	      0.00332109	     -0.00022679	     -0.00240215	      0.00391628	      0.00209379	      0.00000000	      0.00000000	     -0.00000000	      0.00000000	      0.00000000	      0.00000000	      0.00000000	      0.00000000	     -0.00000000	      0.00000000	     -0.00000000	      0.00000000	      0.00000000	      0.00000000	      0.00000000	      0.00000000	      0.00000000	      0.00000000	      0.00000000	      0.00000000	      0.00000000	      0.00000000	      0.00000000	      0.00000000	      0.00000000	      0.00000000	      0.00000000	      0.00000000	      0.00000000	      0.00000000	      0.00000000	      0.00000000	      0.00000000	      0.00000000	      0.00000000	      0.00000000	      0.00000000	      0.00000000	      0.00000000	      0.00000000	      0.00000000	      0.00000000	      0.00000000	      0.00000000	      0.00000000	      0.00000000	      0.00000000	      0.00000000	      0.00000000	      0.00000000
      2.49000000	     -0.01843502	     -0.00542733	      0.00880299	      0.00870111	      0.00086888	     -0.00000000	      0.00000000	      0.00000000	      0.00728034	      0.00379357	      0.00379357	      0.00366166	      0.00840277	     -0.01053810	     -0.00448781	     -0.00342212	     -0.00069507	      0.00396113	     -0.00039832	     -0.00262598	      0.00470485	      0.00212991	     -0.00000000	     -0.00000000	      0.00000000	     -0.00000000	      0.00000000	      0.00000000	     -0.00000000	     -0.00000000	     -0.00000000	      0.00000000	      0.00000000	     -0.00000000	     -0.00000000	      0.00000000	      0.00000000	      0.00000000	      0.00000000	      0.00000000	      0.00000000	      0.00000000	      0.00000000	      0.00000000	      0.00000000	      0.00000000	      0.00000000	      0.00000000	      0.00000000	      0.00000000	      0.00000000	      0.00000000	      0.00000000	      0.00000000	      0.00000000	      0.00000000	      0.00000000	      0.00000000	      0.00000000	      0.00000000	      0.00000000	      0.00000000	      0.00000000	      0.00000000	      0.00000000	      0.00000000	      0.00000000	      0.00000000	      0.00000000	      0.00000000	      0.00000000	      0.00000000
      2.50000000	     -0.02377505	     -0.00869831	      0.00784322	      0.00871810	      0.00068889	      0.00000000	     -0.00000000	     -0.00000000	      0.00731772	      0.01133734	      0.01133734	      0.00331366	      0.00837520	     -0.01167643	     -0.00511321	     -0.00438295	     -0.00147225	      0.00573142	      0.00021910	     -0.00156346	      0.00514179	      0.00214322	     -0.00000000	     -0.00000000	     -0.00000000	     -0.00000000	      0.00000000	      0.00000000	     -0.00000000	      0.00000000	     -0.00000000	     -0.00000000	      0.00000000	     -0.00000000	      0.00000000	     -0.00000000	      0.00000000	      0.00000000	      0.00000000	      0.00000000	      0.00000000	      0.00000000	      0.00000000	      0.00000000	      0.00000000	      0.00000000	      0.00000000	      0.00000000	      0.00000000	      0.00000000	      0.00000000	      0.00000000	      0.00000000	      0.00000000	      0.00000000	      0.00000000	      0.00000000	      0.00000000	      0.00000000	      0.00000000	      0.00000000	      0.00000000	      0.00000000	      0.00000000	      0.00000000	      0.00000000	      0.00000000	      0.00000000	      0.00000000	      0.00000000	      0.00000000	      0.00000000
      2.51000000	     -0.00918635	     -0.00167597	      0.00882036	      0.00721064	      0.00378418	      0.00000000	      0.00000000	      0.00000000	      0.00713744	      0.00428762	      0.00428762	      0.00360453	      0.00814961	     -0.00962040	     -0.00457729	     -0.00283862	     -0.00026856	      0.00297394	     -0.00070706	     -0.00278356	      0.00387315	      0.00193349	      0.00000000	      0.00000000	      0.00000000	     -0.00000000	     -0.00000000	     -0.00000000	     -0.00000000	     -0.00000000	      0.00000000	     -0.00000000	      0.00000000	      0.00000000	      0.00000000	      0.00000000	      0.00000000	      0.00000000	      0.00000000	      0.00000000	      0.00000000	      0.00000000	      0.00000000	      0.00000000	      0.00000000	      0.00000000	      0.00000000	      0.00000000	      0.00000000	      0.00000000	      0.00000000	      0.00000000	      0.00000000	      0.00000000	      0.00000000	      0.00000000	      0.00000000	      0.00000000	      0.00000000	      0.00000000	      0.00000000	      0.00000000	      0.00000000	      0.00000000	      0.00000000	      0.00000000	      0.00000000	      0.00000000	      0.00000000	      0.00000000	      0.00000000	      0.00000000
      2.52000000	     -0.00998997	     -0.00181090	      0.00957810	      0.00903530	     -0.00148247	      0.00000000	     -0.00000000	      0.00000000	      0.00638305	      0.00513086	      0.00513086	      0.00128620	      0.00769937	     -0.00741405	     -0.00212643	     -0.00057541	      0.00188945	      0.00036259	     -0.00237863	     -0.00352561	      0.00335068	     -0.00009028	      0.00000000	     -0.00000000	     -0.00000000	     -0.00000000	     -0.00000000	     -0.00000000	      0.00000000	     -0.00000000	     -0.00000000	      0.00000000	     -0.00000000	      0.00000000	      0.00000000	     -0.00000000	      0.00000000	      0.00000000	      0.00000000	      0.00000000	      0.00000000	      0.00000000	      0.00000000	      0.00000000	      0.00000000	      0.00000000	      0.00000000	      0.00000000	      0.00000000	      0.00000000	      0.00000000	      0.00000000	      0.00000000	      0.00000000	      0.00000000	      0.00000000	      0.00000000	      0.00000000	      0.00000000	      0.00000000	      0.00000000	      0.00000000	      0.00000000	      0.00000000	      0.00000000	      0.00000000	      0.00000000	      0.00000000	      0.00000000	      0.00000000	      0.00000000	      0.00000000
      2.53000000	     -0.00373386	      0.00053431	      0.00766248	      0.00578885	      0.00404390	     -0.00000000	     -0.00000000	     -0.00000000	      0.00715913	      0.00141044	      0.00141044	      0.00453653	      0.00605782	     -0.00345625	     -0.00202648	      0.00019120	      0.00134378	     -0.00068879	     -0.00413994	     -0.00468152	      0.00292544	      0.00081210	      0.00000000	     -0.00000000	      0.00000000	      0.00000000	      0.00000000	      0.00000000	      0.00000000	      0.00000000	      0.00000000	      0.00000000	     -0.00000000	     -0.00000000	      0.00000000	      0.00000000	      0.00000000	      0.00000000	      0.00000000	      0.00000000	      0.00000000	      0.00000000	      0.00000000	      0.00000000	      0.00000000	      0.00000000	      0.00000000	      0.00000000	      0.00000000	      0.00000000	      0.00000000	      0.00000000	      0.00000000	      0.00000000	      0.00000000	      0.00000000	      0.00000000	      0.00000000	      0.00000000	      0.00000000	      0.00000000	      0.00000000	      0.00000000	      0.00000000	      0.00000000	      0.00000000	      0.00000000	      0.00000000	      0.00000000	      0.00000000	      0.00000000	      0.00000000
      2.54000000	     -0.01197761	     -0.00121949	      0.00791042	      0.00560353	      0.00519283	      0.00000000	     -0.00000000	     -0.00000000	      0.00618139	      0.00488915	      0.00488915	      0.00232754	      0.00833640	     -0.01070206	     -0.00599988	     -0.00467148	     -0.00200785	      0.00457056	      0.00114715	     -0.00147850	      0.00356643	      0.00144803	      0.00000000	     -0.00000000	      0.00000000	     -0.00000000	     -0.00000000	      0.00000000	     -0.00000000	      0.00000000	     -0.00000000	     -0.00000000	      0.00000000	     -0.00000000	     -0.00000000	      0.00000000	      0.00000000	      0.00000000	      0.00000000	      0.00000000	      0.00000000	      0.00000000	      0.00000000	      0.00000000	      0.00000000	      0.00000000	      0.00000000	      0.00000000	      0.00000000	      0.00000000	      0.00000000	      0.00000000	      0.00000000	      0.00000000	      0.00000000	      0.00000000	      0.00000000	      0.00000000	      0.00000000	      0.00000000	      0.00000000	      0.00000000	      0.00000000	      0.00000000	      0.00000000	      0.00000000	      0.00000000	      0.00000000	      0.00000000	      0.00000000	      0.00000000	      0.00000000
      2.55000000	     -0.02490599	     -0.01086272	      0.00950869	      0.01065319	      0.00018181	      0.00000000	     -0.00000000	     -0.00000000	      0.00813708	      0.00725200	      0.00725200	      0.00528938	      0.00726791	     -0.01130656	     -0.00452626	     -0.00342283	     -0.00035870	      0.00598503	      0.00194230	     -0.00096876	      0.00589485	      0.00368794	     -0.00000000	      0.00000000	      0.00000000	      0.00000000	      0.00000000	     -0.00000000	     -0.00000000	     -0.00000000	     -0.00000000	     -0.00000000	     -0.00000000	     -0.00000000	     -0.00000000	     -0.00000000	      0.00000000	      0.00000000	      0.00000000	      0.00000000	      0.00000000	      0.00000000	      0.00000000	      0.00000000	      0.00000000	      0.00000000	      0.00000000	      0.00000000	      0.00000000	      0.00000000	      0.00000000	      0.00000000	      0.00000000	      0.00000000	      0.00000000	      0.00000000	      0.00000000	      0.00000000	      0.00000000	      0.00000000	      0.00000000	      0.00000000	      0.00000000	      0.00000000	      0.00000000	      0.00000000	      0.00000000	      0.00000000	      0.00000000	      0.00000000	      0.00000000	      0.00000000
      2.56000000	     -0.00722095	     -0.00055132	      0.00876260	      0.00726671	      0.00176519	      0.00000000	     -0.00000000	      0.00000000	      0.00694091	      0.00272156	      0.00272156	      0.00314147	      0.00762324	     -0.00648788	     -0.00274992	     -0.00112186	      0.00083442	      0.00049279	     -0.00305942	     -0.00406330	      0.00331877	      0.00078738	     -0.00000000	     -0.00000000	     -0.00000000	     -0.00000000	      0.00000000	     -0.00000000	     -0.00000000	     -0.00000000	     -0.00000000	      0.00000000	      0.00000000	      0.00000000	     -0.00000000	      0.00000000	      0.00000000	      0.00000000	      0.00000000	      0.00000000	      0.00000000	      0.00000000	      0.00000000	      0.00000000	      0.00000000	      0.00000000	      0.00000000	      0.00000000	      0.00000000	      0.00000000	      0.00000000	      0.00000000	      0.00000000	      0.00000000	      0.00000000	      0.00000000	      0.00000000	      0.00000000	      0.00000000	      0.00000000	      0.00000000	      0.00000000	      0.00000000	      0.00000000	      0.00000000	      0.00000000	      0.00000000	      0.00000000	      0.00000000	      0.00000000	      0.00000000	      0.00000000
      2.57000000	     -0.00821997	     -0.00097125	      0.00896883	      0.00765093	      0.00124331	     -0.00000000	     -0.00000000	     -0.00000000	      0.00696385	      0.00310564	      0.00310564	      0.00296322	      0.00784060	     -0.00700078	     -0.00282332	     -0.00126449	      0.00084763	      0.00072350	     -0.00281591	     -0.00392874	      0.00344215	      0.00080070	      0.00000000	      0.00000000	      0.00000000	      0.00000000	     -0.00000000	     -0.00000000	      0.00000000	     -0.00000000	      0.00000000	      0.00000000	      0.00000000	      0.00000000	      0.00000000	     -0.00000000	      0.00000000	      0.00000000	      0.00000000	      0.00000000	      0.00000000	      0.00000000	      0.00000000	      0.00000000	      0.00000000	      0.00000000	      0.00000000	      0.00000000	      0.00000000	      0.00000000	      0.00000000	      0.00000000	      0.00000000	      0.00000000	      0.00000000	      0.00000000	      0.00000000	      0.00000000	      0.00000000	      0.00000000	      0.00000000	      0.00000000	      0.00000000	      0.00000000	      0.00000000	      0.00000000	      0.00000000	      0.00000000	      0.00000000	      0.00000000	      0.00000000	      0.00000000
      2.58000000	     -0.02334552	     -0.00416908	      0.00879872	      0.00744579	      0.00370089	      0.00000000	     -0.00000000	     -0.00000000	      0.00711319	      0.00683904	      0.00683904	      0.00355366	      0.00820865	     -0.01054991	     -0.00527665	     -0.00380858	     -0.00104838	      0.00508018	      0.00164783	     -0.00103815	      0.00430692	      0.00240475	     -0.00000000	     -0.00000000	     -0.00000000	     -0.00000000	      0.00000000	      0.00000000	      0.00000000	     -0.00000000	     -0.00000000	      0.00000000	      0.00000000	     -0.00000000	     -0.00000000	      0.00000000	      0.00000000	      0.00000000	      0.00000000	      0.00000000	      0.00000000	      0.00000000	      0.00000000	      0.00000000	      0.00000000	      0.00000000	      0.00000000	      0.00000000	      0.00000000	      0.00000000	      0.00000000	      0.00000000	      0.00000000	      0.00000000	      0.00000000	      0.00000000	      0.00000000	      0.00000000	      0.00000000	      0.00000000	      0.00000000	      0.00000000	      0.00000000	      0.00000000	      0.00000000	      0.00000000	      0.00000000	      0.00000000	      0.00000000	      0.00000000	      0.00000000	      0.00000000
      2.59000000	     -0.00999772	     -0.00179224	      0.00916351	      0.00884879	     -0.00263771	     -0.00000000	     -0.00000000	     -0.00000000	      0.00649020	      0.00329826	      0.00329826	      0.00216180	      0.00766746	     -0.00655246	     -0.00181604	     -0.00065871	      0.00165788	      0.00017376	     -0.00275744	     -0.00329990	      0.00345801	      0.00037687	      0.00000000	      0.00000000	      0.00000000	      0.00000000	      0.00000000	      0.00000000	      0.00000000	     -0.00000000	     -0.00000000	      0.00000000	     -0.00000000	      0.00000000	      0.00000000	      0.00000000	      0.00000000	      0.00000000	      0.00000000	      0.00000000	      0.00000000	      0.00000000	      0.00000000	      0.00000000	      0.00000000	      0.00000000	      0.00000000	      0.00000000	      0.00000000	      0.00000000	      0.00000000	      0.00000000	      0.00000000	      0.00000000	      0.00000000	      0.00000000	      0.00000000	      0.00000000	      0.00000000	      0.00000000	      0.00000000	      0.00000000	      0.00000000	      0.00000000	      0.00000000	      0.00000000	      0.00000000	      0.00000000	      0.00000000	      0.00000000	      0.00000000	      0.00000000
      2.60000000	     -0.02267191	     -0.00819569	      0.00944284	      0.01008396	     -0.00004169	      0.00000000	      0.00000000	      0.00000000	      0.00772360	      0.00568959	      0.00568959	      0.00450502	      0.00816507	     -0.01117288	     -0.00441313	     -0.00331889	     -0.00033698	      0.00479413	      0.00059496	     -0.00194827	      0.00538271	      0.00293332	      0.00000000	      0.00000000	     -0.00000000	      0.00000000	      0.00000000	     -0.00000000	     -0.00000000	     -0.00000000	      0.00000000	      0.00000000	     -0.00000000	      0.00000000	      0.00000000	      0.00000000	      0.00000000	      0.00000000	      0.00000000	      0.00000000	      0.00000000	      0.00000000	      0.00000000	      0.00000000	      0.00000000	      0.00000000	      0.00000000	      0.00000000	      0.00000000	      0.00000000	      0.00000000	      0.00000000	      0.00000000	      0.00000000	      0.00000000	      0.00000000	      0.00000000	      0.00000000	      0.00000000	      0.00000000	      0.00000000	      0.00000000	      0.00000000	      0.00000000	      0.00000000	      0.00000000	      0.00000000	      0.00000000	      0.00000000	      0.00000000	      0.00000000	      0.00000000
      2.61000000	     -0.01626857	     -0.00538594	      0.00955136	      0.01039373	     -0.00266505	      0.00000000	      0.00000000	      0.00000000	      0.00722905	      0.00498956	      0.00498956	      0.00368492	      0.00670656	     -0.00906983	     -0.00293471	     -0.00189826	      0.00087916	      0.00265241	     -0.00139906	     -0.00286893	      0.00483688	      0.00197925	     -0.00000000	     -0.00000000	      0.00000000	     -0.00000000	     -0.00000000	     -0.00000000	      0.00000000	      0.00000000	     -0.00000000	      0.00000000	     -0.00000000	      0.00000000	      0.00000000	     -0.00000000	      0.00000000	      0.00000000	      0.00000000	      0.00000000	      0.00000000	      0.00000000	      0.00000000	      0.00000000	      0.00000000	      0.00000000	      0.00000000	      0.00000000	      0.00000000	      0.00000000	      0.00000000	      0.00000000	      0.00000000	      0.00000000	      0.00000000	      0.00000000	      0.00000000	      0.00000000	      0.00000000	      0.00000000	      0.00000000	      0.00000000	      0.00000000	      0.00000000	      0.00000000	      0.00000000	      0.00000000	      0.00000000	      0.00000000	      0.00000000	      0.00000000	      0.00000000
      2.62000000	     -0.00557300	      0.00007013	      0.00735015	      0.00576151	      0.00368966	     -0.00000000	      0.00000000	     -0.00000000	      0.00720272	      0.00175685	      0.00175685	      0.00581330	      0.00678849	     -0.00489270	     -0.00292429	     -0.00127928	     -0.00014474	      0.00071298	     -0.00165550	     -0.00367249	      0.00346618	      0.00265365	     -0.00000000	      0.00000000	     -0.00000000	     -0.00000000	     -0.00000000	     -0.00000000	      0.00000000	      0.00000000	      0.00000000	      0.00000000	      0.00000000	      0.00000000	      0.00000000	      0.00000000	      0.00000000	      0.00000000	      0.00000000	      0.00000000	      0.00000000	      0.00000000	      0.00000000	      0.00000000	      0.00000000	      0.00000000	      0.00000000	      0.00000000	      0.00000000	      0.00000000	      0.00000000	      0.00000000	      0.00000000	      0.00000000	      0.00000000	      0.00000000	      0.00000000	      0.00000000	      0.00000000	      0.00000000	      0.00000000	      0.00000000	      0.00000000	      0.00000000	      0.00000000	      0.00000000	      0.00000000	      0.00000000	      0.00000000	      0.00000000	      0.00000000	      0.00000000
      2.63000000	     -0.00649783	     -0.00078749	      0.00858276	      0.00684371	      0.00386113	      0.00000000	     -0.00000000	     -0.00000000	      0.00711359	      0.00353797	      0.00353797	      0.00354608	      0.00766597	     -0.00814679	     -0.00402021	     -0.00220407	      0.00011013	      0.00193900	     -0.00179143	     -0.00351132	      0.00357981	      0.00153877	      0.00000000	     -0.00000000	      0.00000000	      0.00000000	      0.00000000	      0.00000000	     -0.00000000	      0.00000000	      0.00000000	      0.00000000	     -0.00000000	      0.00000000	      0.00000000	     -0.00000000	      0.00000000	      0.00000000	      0.00000000	      0.00000000	      0.00000000	      0.00000000	      0.00000000	      0.00000000	      0.00000000	      0.00000000	      0.00000000	      0.00000000	      0.00000000	      0.00000000	      0.00000000	      0.00000000	      0.00000000	      0.00000000	      0.00000000	      0.00000000	      0.00000000	      0.00000000	      0.00000000	      0.00000000	      0.00000000	      0.00000000	      0.00000000	      0.00000000	      0.00000000	      0.00000000	      0.00000000	      0.00000000	      0.00000000	      0.00000000	      0.00000000	      0.00000000
      2.64000000	     -0.02270332	     -0.00789908	      0.00967702	      0.01008596	      0.00022729	      0.00000000	     -0.00000000	     -0.00000000	      0.00778743	      0.00614708	      0.00614708	      0.00465508	      0.00834824	     -0.01109406	     -0.00437631	     -0.00315749	     -0.00019086	      0.00463899	      0.00058813	     -0.00191679	      0.00531928	      0.00303833	      0.00000000	      0.00000000	     -0.00000000	      0.00000000	      0.00000000	      0.00000000	      0.00000000	     -0.00000000	      0.00000000	     -0.00000000	     -0.00000000	      0.00000000	      0.00000000	      0.00000000	      0.00000000	      0.00000000	      0.00000000	      0.00000000	      0.00000000	      0.00000000	      0.00000000	      0.00000000	      0.00000000	      0.00000000	      0.00000000	      0.00000000	      0.00000000	      0.00000000	      0.00000000	      0.00000000	      0.00000000	      0.00000000	      0.00000000	      0.00000000	      0.00000000	      0.00000000	      0.00000000	      0.00000000	      0.00000000	      0.00000000	      0.00000000	      0.00000000	      0.00000000	      0.00000000	      0.00000000	      0.00000000	      0.00000000	      0.00000000	      0.00000000	      0.00000000
      2.65000000	     -0.00437602	      0.00046155	      0.00756142	      0.00567240	      0.00409248	      0.00000000	     -0.00000000	      0.00000000	      0.00732281	      0.00192166	      0.00192166	      0.00661508	      0.00656906	     -0.00394519	     -0.00247040	     -0.00055010	      0.00037319	     -0.00009992	     -0.00424612	     -0.00409695	      0.00333021	      0.00283243	     -0.00000000	      0.00000000	     -0.00000000	      0.00000000	      0.00000000	      0.00000000	      0.00000000	      0.00000000	     -0.00000000	      0.00000000	      0.00000000	      0.00000000	      0.00000000	      0.00000000	      0.00000000	      0.00000000	      0.00000000	      0.00000000	      0.00000000	      0.00000000	      0.00000000	      0.00000000	      0.00000000	      0.00000000	      0.00000000	      0.00000000	      0.00000000	      0.00000000	      0.00000000	      0.00000000	      0.00000000	      0.00000000	      0.00000000	      0.00000000	      0.00000000	      0.00000000	      0.00000000	      0.00000000	      0.00000000	      0.00000000	      0.00000000	      0.00000000	      0.00000000	      0.00000000	      0.00000000	      0.00000000	      0.00000000	      0.00000000	      0.00000000	      0.00000000
      2.66000000	     -0.02472371	     -0.00712330	      0.00911719	      0.00867452	      0.00226923	     -0.00000000	      0.00000000	      0.00000000	      0.00736109	      0.00596387	      0.00596387	      0.00406615	      0.00829182	     -0.01126908	     -0.00509567	     -0.00382572	     -0.00091893	      0.00527664	      0.00152036	     -0.00125199	      0.00489182	      0.00275570	      0.00000000	     -0.00000000	      0.00000000	      0.00000000	      0.00000000	      0.00000000	      0.00000000	     -0.00000000	     -0.00000000	      0.00000000	     -0.00000000	      0.00000000	     -0.00000000	      0.00000000	      0.00000000	      0.00000000	      0.00000000	      0.00000000	      0.00000000	      0.00000000	      0.00000000	      0.00000000	      0.00000000	      0.00000000	      0.00000000	      0.00000000	      0.00000000	      0.00000000	      0.00000000	      0.00000000	      0.00000000	      0.00000000	      0.00000000	      0.00000000	      0.00000000	      0.00000000	      0.00000000	      0.00000000	      0.00000000	      0.00000000	      0.00000000	      0.00000000	      0.00000000	      0.00000000	      0.00000000	      0.00000000	      0.00000000	      0.00000000	      0.00000000	      0.00000000
      2.67000000	     -0.01133192	     -0.00252883	      0.00962908	      0.00908447	     -0.00004829	      0.00000000	      0.00000000	      0.00000000	      0.00697489	      0.00559768	      0.00559768	      0.00279793	      0.00793531	     -0.00853817	     -0.00295583	     -0.00127135	      0.00129931	      0.00144564	     -0.00180060	     -0.00331047	      0.00389844	      0.00112720	      0.00000000	      0.00000000	      0.00000000	     -0.00000000	     -0.00000000	     -0.00000000	     -0.00000000	      0.00000000	      0.00000000	      0.00000000	      0.00000000	      0.00000000	      0.00000000	      0.00000000	      0.00000000	      0.00000000	      0.00000000	      0.00000000	      0.00000000	      0.00000000	      0.00000000	      0.00000000	      0.00000000	      0.00000000	      0.00000000	      0.00000000	      0.00000000	      0.00000000	      0.00000000	      0.00000000	      0.00000000	      0.00000000	      0.00000000	      0.00000000	      0.00000000	      0.00000000	      0.00000000	      0.00000000	      0.00000000	      0.00000000	      0.00000000	      0.00000000	      0.00000000	      0.00000000	      0.00000000	      0.00000000	      0.00000000	      0.00000000	      0.00000000	      0.00000000
      2.68000000	     -0.01759316	     -0.00314202	      0.00678286	      0.00522835	      0.00445344	      0.00000000	      0.00000000	      0.00000000	      0.00596054	     -0.00433876	     -0.00433876	      0.00173523	      0.00818211	     -0.01099810	     -0.00616463	     -0.00534204	     -0.00289871	      0.00462998	      0.00013945	     -0.00191796	      0.00362650	      0.00092124	     -0.00000000	      0.00000000	     -0.00000000	      0.00000000	     -0.00000000	     -0.00000000	     -0.00000000	      0.00000000	     -0.00000000	      0.00000000	     -0.00000000	     -0.00000000	     -0.00000000	      0.00000000	      0.00000000	      0.00000000	      0.00000000	      0.00000000	      0.00000000	      0.00000000	      0.00000000	      0.00000000	      0.00000000	      0.00000000	      0.00000000	      0.00000000	      0.00000000	      0.00000000	      0.00000000	      0.00000000	      0.00000000	      0.00000000	      0.00000000	      0.00000000	      0.00000000	      0.00000000	      0.00000000	      0.00000000	      0.00000000	      0.00000000	      0.00000000	      0.00000000	      0.00000000	      0.00000000	      0.00000000	      0.00000000	      0.00000000	      0.00000000	      0.00000000	      0.00000000
      2.69000000	     -0.00767378	     -0.00070619	      0.00895176	      0.00758675	      0.00111116	      0.00000000	     -0.00000000	     -0.00000000	      0.00674810	      0.00301996	      0.00301996	      0.00269326	      0.00770039	     -0.00663135	     -0.00259430	     -0.00099688	      0.00106154	      0.00039485	     -0.00298130	     -0.00399638	      0.00329354	      0.00051456	      0.00000000	     -0.00000000	     -0.00000000	     -0.00000000	      0.00000000	      0.00000000	     -0.00000000	     -0.00000000	     -0.00000000	      0.00000000	     -0.00000000	     -0.00000000	     -0.00000000	     -0.00000000	      0.00000000	      0.00000000	      0.00000000	      0.00000000	      0.00000000	      0.00000000	      0.00000000	      0.00000000	      0.00000000	      0.00000000	      0.00000000	      0.00000000	      0.00000000	      0.00000000	      0.00000000	      0.00000000	      0.00000000	      0.00000000	      0.00000000	      0.00000000	      0.00000000	      0.00000000	      0.00000000	      0.00000000	      0.00000000	      0.00000000	      0.00000000	      0.00000000	      0.00000000	      0.00000000	      0.00000000	      0.00000000	      0.00000000	      0.00000000	      0.00000000	      0.00000000
      2.70000000	     -0.01614008	     -0.00408212	      0.00961646	      0.00894771	      0.00183089	     -0.00000000	     -0.00000000	     -0.00000000	      0.00748199	      0.00627878	      0.00627878	      0.00427709	      0.00841833	     -0.01016734	     -0.00414242	     -0.00237665	      0.00035945	      0.00338529	     -0.00018842	     -0.00232597	      0.00450317	      0.00257164	     -0.00000000	     -0.00000000	      0.00000000	     -0.00000000	     -0.00000000	      0.00000000	     -0.00000000	      0.00000000	      0.00000000	     -0.00000000	     -0.00000000	     -0.00000000	     -0.00000000	     -0.00000000	      0.00000000	      0.00000000	      0.00000000	      0.00000000	      0.00000000	      0.00000000	      0.00000000	      0.00000000	      0.00000000	      0.00000000	      0.00000000	      0.00000000	      0.00000000	      0.00000000	      0.00000000	      0.00000000	      0.00000000	      0.00000000	      0.00000000	      0.00000000	      0.00000000	      0.00000000	      0.00000000	      0.00000000	      0.00000000	      0.00000000	      0.00000000	      0.00000000	      0.00000000	      0.00000000	      0.00000000	      0.00000000	      0.00000000	      0.00000000	      0.00000000	      0.00000000
      2.71000000	     -0.02423981	     -0.00729644	      0.00996917	      0.00997021	      0.00125922	      0.00000000	     -0.00000000	      0.00000000	      0.00811162	      0.00801815	      0.00801815	      0.00536773	      0.00834045	     -0.01035553	     -0.00416376	     -0.00243971	      0.00035762	      0.00462142	      0.00108452	     -0.00134722	      0.00519489	      0.00359947	      0.00000000	      0.00000000	      0.00000000	      0.00000000	      0.00000000	      0.00000000	      0.00000000	      0.00000000	     -0.00000000	      0.00000000	     -0.00000000	     -0.00000000	     -0.00000000	     -0.00000000	      0.00000000	      0.00000000	      0.00000000	      0.00000000	      0.00000000	      0.00000000	      0.00000000	      0.00000000	      0.00000000	      0.00000000	      0.00000000	      0.00000000	      0.00000000	      0.00000000	      0.00000000	      0.00000000	      0.00000000	      0.00000000	      0.00000000	      0.00000000	      0.00000000	      0.00000000	      0.00000000	      0.00000000	      0.00000000	      0.00000000	      0.00000000	      0.00000000	      0.00000000	      0.00000000	      0.00000000	      0.00000000	      0.00000000	      0.00000000	      0.00000000	      0.00000000
      2.72000000	     -0.00799948	     -0.00108663	      0.00880705	      0.00731938	      0.00260144	      0.00000000	      0.00000000	      0.00000000	      0.00707190	      0.00331994	      0.00331994	      0.00339683	      0.00780413	     -0.00773776	     -0.00351137	     -0.00185848	      0.00035854	      0.00145332	     -0.00231687	     -0.00379047	      0.00360087	      0.00128602	     -0.00000000	      0.00000000	      0.00000000	     -0.00000000	      0.00000000	     -0.00000000	     -0.00000000	      0.00000000	      0.00000000	     -0.00000000	     -0.00000000	     -0.00000000	     -0.00000000	      0.00000000	      0.00000000	      0.00000000	      0.00000000	      0.00000000	      0.00000000	      0.00000000	      0.00000000	      0.00000000	      0.00000000	      0.00000000	      0.00000000	      0.00000000	      0.00000000	      0.00000000	      0.00000000	      0.00000000	      0.00000000	      0.00000000	      0.00000000	      0.00000000	      0.00000000	      0.00000000	      0.00000000	      0.00000000	      0.00000000	      0.00000000	      0.00000000	      0.00000000	      0.00000000	      0.00000000	      0.00000000	      0.00000000	      0.00000000	      0.00000000	      0.00000000	      0.00000000
      2.73000000	     -0.00321490	      0.00087398	      0.00658802	      0.00511567	      0.00380000	      0.00000000	      0.00000000	      0.00000000	      0.00756231	     -0.00054389	     -0.00054389	      0.00799439	      0.00429238	     -0.00020726	      0.00001026	      0.00266742	      0.00274390	     -0.00314034	     -0.00571311	     -0.00468337	      0.00261161	      0.00030254	      0.00000000	      0.00000000	     -0.00000000	      0.00000000	     -0.00000000	     -0.00000000	      0.00000000	     -0.00000000	     -0.00000000	     -0.00000000	      0.00000000	      0.00000000	      0.00000000	     -0.00000000	      0.00000000	      0.00000000	      0.00000000	      0.00000000	      0.00000000	      0.00000000	      0.00000000	      0.00000000	      0.00000000	      0.00000000	      0.00000000	      0.00000000	      0.00000000	      0.00000000	      0.00000000	      0.00000000	      0.00000000	      0.00000000	      0.00000000	      0.00000000	      0.00000000	      0.00000000	      0.00000000	      0.00000000	      0.00000000	      0.00000000	      0.00000000	      0.00000000	      0.00000000	      0.00000000	      0.00000000	      0.00000000	      0.00000000	      0.00000000	      0.00000000	      0.00000000
      2.74000000	     -0.00764339	     -0.00045035	      0.00919286	      0.00806445	     -0.00193596	      0.00000000	     -0.00000000	     -0.00000000	      0.00621840	      0.00275006	      0.00275006	      0.00126972	      0.00794933	     -0.00560549	     -0.00141046	     -0.00008941	      0.00201268	     -0.00084903	     -0.00320943	     -0.00359045	      0.00276549	     -0.00057396	      0.00000000	     -0.00000000	     -0.00000000	      0.00000000	      0.00000000	      0.00000000	      0.00000000	     -0.00000000	     -0.00000000	     -0.00000000	     -0.00000000	     -0.00000000	      0.00000000	     -0.00000000	      0.00000000	      0.00000000	      0.00000000	      0.00000000	      0.00000000	      0.00000000	      0.00000000	      0.00000000	      0.00000000	      0.00000000	      0.00000000	      0.00000000	      0.00000000	      0.00000000	      0.00000000	      0.00000000	      0.00000000	      0.00000000	      0.00000000	      0.00000000	      0.00000000	      0.00000000	      0.00000000	      0.00000000	      0.00000000	      0.00000000	      0.00000000	      0.00000000	      0.00000000	      0.00000000	      0.00000000	      0.00000000	      0.00000000	      0.00000000	      0.00000000	      0.00000000
      2.75000000	     -0.00051692	      0.00352201	      0.00617409	      0.00362316	      0.00014361	     -0.00000000	      0.00000000	      0.00000000	      0.00383561	     -0.00222022	     -0.00222022	     -0.00862326	      0.00461468	     -0.00029165	      0.00126116	      0.00331443	      0.00400733	     -0.00469349	     -0.00468405	     -0.00404410	     -0.00094632	     -0.00881437	      0.00000000	      0.00000000	     -0.00000000	      0.00000000	     -0.00000000	     -0.00000000	     -0.00000000	     -0.00000000	     -0.00000000	     -0.00000000	      0.00000000	     -0.00000000	     -0.00000000	     -0.00000000	      0.00000000	      0.00000000	      0.00000000	      0.00000000	      0.00000000	      0.00000000	      0.00000000	      0.00000000	      0.00000000	      0.00000000	      0.00000000	      0.00000000	      0.00000000	      0.00000000	      0.00000000	      0.00000000	      0.00000000	      0.00000000	      0.00000000	      0.00000000	      0.00000000	      0.00000000	      0.00000000	      0.00000000	      0.00000000	      0.00000000	      0.00000000	      0.00000000	      0.00000000	      0.00000000	      0.00000000	      0.00000000	      0.00000000	      0.00000000	      0.00000000	      0.00000000
      2.76000000	     -0.02085589	     -0.00711526	      0.00935623	      0.00982592	     -0.00014005	      0.00000000	      0.00000000	      0.00000000	      0.00755869	      0.00512673	      0.00512673	      0.00422002	      0.00832180	     -0.01086211	     -0.00427685	     -0.00319032	     -0.00028034	      0.00431718	      0.00004805	     -0.00230101	      0.00516717	      0.00263375	     -0.00000000	      0.00000000	      0.00000000	     -0.00000000	     -0.00000000	     -0.00000000	     -0.00000000	     -0.00000000	      0.00000000	     -0.00000000	      0.00000000	      0.00000000	     -0.00000000	      0.00000000	      0.00000000	      0.00000000	      0.00000000	      0.00000000	      0.00000000	      0.00000000	      0.00000000	      0.00000000	      0.00000000	      0.00000000	      0.00000000	      0.00000000	      0.00000000	      0.00000000	      0.00000000	      0.00000000	      0.00000000	      0.00000000	      0.00000000	      0.00000000	      0.00000000	      0.00000000	      0.00000000	      0.00000000	      0.00000000	      0.00000000	      0.00000000	      0.00000000	      0.00000000	      0.00000000	      0.00000000	      0.00000000	      0.00000000	      0.00000000	      0.00000000	      0.00000000
      2.77000000	     -0.00320904	      0.00120666	      0.00745700	      0.00555827	      0.00298833	     -0.00000000	      0.00000000	      0.00000000	      0.00636959	      0.00036042	      0.00036042	      0.00324915	      0.00556141	     -0.00212929	     -0.00086133	      0.00142585	      0.00221475	     -0.00216016	     -0.00480226	     -0.00469353	      0.00227862	     -0.00098264	      0.00000000	     -0.00000000	      0.00000000	     -0.00000000	      0.00000000	      0.00000000	     -0.00000000	     -0.00000000	     -0.00000000	      0.00000000	     -0.00000000	     -0.00000000	     -0.00000000	      0.00000000	      0.00000000	      0.00000000	      0.00000000	      0.00000000	      0.00000000	      0.00000000	      0.00000000	      0.00000000	      0.00000000	      0.00000000	      0.00000000	      0.00000000	      0.00000000	      0.00000000	      0.00000000	      0.00000000	      0.00000000	      0.00000000	      0.00000000	      0.00000000	      0.00000000	      0.00000000	      0.00000000	      0.00000000	      0.00000000	      0.00000000	      0.00000000	      0.00000000	      0.00000000	      0.00000000	      0.00000000	      0.00000000	      0.00000000	      0.00000000	      0.00000000	      0.00000000
      2.78000000	     -0.00402831	      0.00074687	      0.00778768	      0.00615629	      0.00257584	      0.00000000	      0.00000000	      0.00000000	      0.00681146	      0.00144121	      0.00144121	      0.00147358	      0.00603480	     -0.00373646	     -0.00158502	      0.00051982	      0.00192239	     -0.00113118	     -0.00396990	     -0.00455551	      0.00247258	     -0.00119377	      0.00000000	      0.00000000	     -0.00000000	      0.00000000	      0.00000000	      0.00000000	      0.00000000	     -0.00000000	     -0.00000000	      0.00000000	      0.00000000	     -0.00000000	     -0.00000000	      0.00000000	      0.00000000	      0.00000000	      0.00000000	      0.00000000	      0.00000000	      0.00000000	      0.00000000	      0.00000000	      0.00000000	      0.00000000	      0.00000000	      0.00000000	      0.00000000	      0.00000000	      0.00000000	      0.00000000	      0.00000000	      0.00000000	      0.00000000	      0.00000000	      0.00000000	      0.00000000	      0.00000000	      0.00000000	      0.00000000	      0.00000000	      0.00000000	      0.00000000	      0.00000000	      0.00000000	      0.00000000	      0.00000000	      0.00000000	      0.00000000	      0.00000000	      0.00000000
      2.79000000	     -0.00751257	     -0.00080251	      0.00783400	      0.00613182	      0.00383144	      0.00000000	     -0.00000000	      0.00000000	      0.00703975	      0.00179465	      0.00179465	      0.00421582	      0.00749318	     -0.00715727	     -0.00397359	     -0.00251021	     -0.00072890	      0.00191200	     -0.00254453	     -0.00378515	      0.00358774	      0.00188813	      0.00000000	     -0.00000000	     -0.00000000	      0.00000000	     -0.00000000	     -0.00000000	     -0.00000000	     -0.00000000	     -0.00000000	     -0.00000000	      0.00000000	      0.00000000	      0.00000000	      0.00000000	      0.00000000	      0.00000000	      0.00000000	      0.00000000	      0.00000000	      0.00000000	      0.00000000	      0.00000000	      0.00000000	      0.00000000	      0.00000000	      0.00000000	      0.00000000	      0.00000000	      0.00000000	      0.00000000	      0.00000000	      0.00000000	      0.00000000	      0.00000000	      0.00000000	      0.00000000	      0.00000000	      0.00000000	      0.00000000	      0.00000000	      0.00000000	      0.00000000	      0.00000000	      0.00000000	      0.00000000	      0.00000000	      0.00000000	      0.00000000	      0.00000000	      0.00000000
      2.80000000	     -0.00308505	      0.00123841	      0.00761011	      0.00558915	      0.00342651	      0.00000000	      0.00000000	      0.00000000	      0.00731203	      0.00153465	      0.00153465	      0.00755788	      0.00579360	     -0.00190243	     -0.00095982	      0.00133693	      0.00181656	     -0.00224133	     -0.00513751	     -0.00424642	      0.00280130	      0.00228301	     -0.00000000	      0.00000000	      0.00000000	     -0.00000000	     -0.00000000	      0.00000000	     -0.00000000	     -0.00000000	     -0.00000000	     -0.00000000	     -0.00000000	     -0.00000000	     -0.00000000	     -0.00000000	      0.00000000	      0.00000000	      0.00000000	      0.00000000	      0.00000000	      0.00000000	      0.00000000	      0.00000000	      0.00000000	      0.00000000	      0.00000000	      0.00000000	      0.00000000	      0.00000000	      0.00000000	      0.00000000	      0.00000000	      0.00000000	      0.00000000	      0.00000000	      0.00000000	      0.00000000	      0.00000000	      0.00000000	      0.00000000	      0.00000000	      0.00000000	      0.00000000	      0.00000000	      0.00000000	      0.00000000	      0.00000000	      0.00000000	      0.00000000	      0.00000000	      0.00000000
      2.81000000	     -0.00895597	     -0.00121693	      0.00947541	      0.00861929	     -0.00147980	      0.00000000	      0.00000000	      0.00000000	      0.00632034	      0.00423698	      0.00423698	      0.00093292	      0.00775297	     -0.00677368	     -0.00188113	     -0.00040473	      0.00193841	     -0.00009594	     -0.00272955	     -0.00368317	      0.00306933	     -0.00051337	     -0.00000000	     -0.00000000	      0.00000000	     -0.00000000	      0.00000000	      0.00000000	     -0.00000000	     -0.00000000	      0.00000000	     -0.00000000	     -0.00000000	     -0.00000000	      0.00000000	      0.00000000	      0.00000000	      0.00000000	      0.00000000	      0.00000000	      0.00000000	      0.00000000	      0.00000000	      0.00000000	      0.00000000	      0.00000000	      0.00000000	      0.00000000	      0.00000000	      0.00000000	      0.00000000	      0.00000000	      0.00000000	      0.00000000	      0.00000000	      0.00000000	      0.00000000	      0.00000000	      0.00000000	      0.00000000	      0.00000000	      0.00000000	      0.00000000	      0.00000000	      0.00000000	      0.00000000	      0.00000000	      0.00000000	      0.00000000	      0.00000000	      0.00000000	      0.00000000
      2.82000000	     -0.01623396	     -0.00495904	      0.01023692	      0.01061256	     -0.00123167	     -0.00000000	      0.00000000	     -0.00000000	      0.00722957	      0.00808278	      0.00808278	      0.00414266	      0.00805719	     -0.00948127	     -0.00299453	     -0.00114827	      0.00157592	      0.00234981	     -0.00084664	     -0.00256253	      0.00466335	      0.00238632	     -0.00000000	     -0.00000000	     -0.00000000	      0.00000000	     -0.00000000	     -0.00000000	     -0.00000000	      0.00000000	     -0.00000000	      0.00000000	     -0.00000000	     -0.00000000	      0.00000000	      0.00000000	      0.00000000	      0.00000000	      0.00000000	      0.00000000	      0.00000000	      0.00000000	      0.00000000	      0.00000000	      0.00000000	      0.00000000	      0.00000000	      0.00000000	      0.00000000	      0.00000000	      0.00000000	      0.00000000	      0.00000000	      0.00000000	      0.00000000	      0.00000000	      0.00000000	      0.00000000	      0.00000000	      0.00000000	      0.00000000	      0.00000000	      0.00000000	      0.00000000	      0.00000000	      0.00000000	      0.00000000	      0.00000000	      0.00000000	      0.00000000	      0.00000000	      0.00000000
      2.83000000	     -0.01763804	     -0.00293969	      0.00779442	      0.00601495	      0.00446357	     -0.00000000	     -0.00000000	     -0.00000000	      0.00635396	      0.01138422	      0.01138422	      0.00237564	      0.00843591	     -0.01124419	     -0.00598975	     -0.00488489	     -0.00221974	      0.00460252	      0.00085544	     -0.00183561	      0.00381623	      0.00142442	      0.00000000	     -0.00000000	     -0.00000000	      0.00000000	     -0.00000000	     -0.00000000	      0.00000000	      0.00000000	      0.00000000	      0.00000000	      0.00000000	      0.00000000	      0.00000000	      0.00000000	      0.00000000	      0.00000000	      0.00000000	      0.00000000	      0.00000000	      0.00000000	      0.00000000	      0.00000000	      0.00000000	      0.00000000	      0.00000000	      0.00000000	      0.00000000	      0.00000000	      0.00000000	      0.00000000	      0.00000000	      0.00000000	      0.00000000	      0.00000000	      0.00000000	      0.00000000	      0.00000000	      0.00000000	      0.00000000	      0.00000000	      0.00000000	      0.00000000	      0.00000000	      0.00000000	      0.00000000	      0.00000000	      0.00000000	      0.00000000	      0.00000000	      0.00000000
      2.84000000	     -0.01439662	     -0.00375901	      0.00912910	      0.00874626	      0.00029563	     -0.00000000	     -0.00000000	      0.00000000	      0.00722780	      0.00386390	      0.00386390	      0.00357211	      0.00848749	     -0.00927295	     -0.00372087	     -0.00251517	      0.00004284	      0.00267266	     -0.00149737	     -0.00318813	      0.00436229	      0.00180340	      0.00000000	     -0.00000000	     -0.00000000	     -0.00000000	      0.00000000	     -0.00000000	     -0.00000000	     -0.00000000	      0.00000000	      0.00000000	     -0.00000000	     -0.00000000	      0.00000000	      0.00000000	      0.00000000	      0.00000000	      0.00000000	      0.00000000	      0.00000000	      0.00000000	      0.00000000	      0.00000000	      0.00000000	      0.00000000	      0.00000000	      0.00000000	      0.00000000	      0.00000000	      0.00000000	      0.00000000	      0.00000000	      0.00000000	      0.00000000	      0.00000000	      0.00000000	      0.00000000	      0.00000000	      0.00000000	      0.00000000	      0.00000000	      0.00000000	      0.00000000	      0.00000000	      0.00000000	      0.00000000	      0.00000000	      0.00000000	      0.00000000	      0.00000000	      0.00000000
      2.85000000	     -0.00522311	      0.00029913	      0.00836032	      0.00657470	      0.00246968	     -0.00000000	     -0.00000000	     -0.00000000	      0.00693358	      0.00197979	      0.00197979	      0.00340657	      0.00699422	     -0.00497265	     -0.00223485	     -0.00039440	      0.00116334	     -0.00036545	     -0.00371714	     -0.00435792	      0.00297077	      0.00051098	      0.00000000	     -0.00000000	      0.00000000	      0.00000000	      0.00000000	      0.00000000	      0.00000000	     -0.00000000	      0.00000000	     -0.00000000	     -0.00000000	      0.00000000	      0.00000000	      0.00000000	      0.00000000	      0.00000000	      0.00000000	      0.00000000	      0.00000000	      0.00000000	      0.00000000	      0.00000000	      0.00000000	      0.00000000	      0.00000000	      0.00000000	      0.00000000	      0.00000000	      0.00000000	      0.00000000	      0.00000000	      0.00000000	      0.00000000	      0.00000000	      0.00000000	      0.00000000	      0.00000000	      0.00000000	      0.00000000	      0.00000000	      0.00000000	      0.00000000	      0.00000000	      0.00000000	      0.00000000	      0.00000000	      0.00000000	      0.00000000	      0.00000000	      0.00000000
      2.86000000	     -0.02360742	     -0.00406503	      0.00815158	      0.00657553	      0.00411010	     -0.00000000	      0.00000000	     -0.00000000	      0.00654342	      0.00111246	      0.00111246	      0.00257906	      0.00821572	     -0.01129448	     -0.00591872	     -0.00476184	     -0.00196046	      0.00527697	      0.00177840	     -0.00105479	      0.00405806	      0.00173817	     -0.00000000	     -0.00000000	     -0.00000000	      0.00000000	     -0.00000000	     -0.00000000	      0.00000000	      0.00000000	     -0.00000000	     -0.00000000	      0.00000000	      0.00000000	      0.00000000	     -0.00000000	      0.00000000	      0.00000000	      0.00000000	      0.00000000	      0.00000000	      0.00000000	      0.00000000	      0.00000000	      0.00000000	      0.00000000	      0.00000000	      0.00000000	      0.00000000	      0.00000000	      0.00000000	      0.00000000	      0.00000000	      0.00000000	      0.00000000	      0.00000000	      0.00000000	      0.00000000	      0.00000000	      0.00000000	      0.00000000	      0.00000000	      0.00000000	      0.00000000	      0.00000000	      0.00000000	      0.00000000	      0.00000000	      0.00000000	      0.00000000	      0.00000000	      0.00000000
      2.87000000	     -0.00786367	     -0.00073616	      0.00811538	      0.00688162	      0.00189178	     -0.00000000	      0.00000000	     -0.00000000	      0.00709364	      0.00201521	      0.00201521	      0.00414316	      0.00756469	     -0.00631950	     -0.00296510	     -0.00153052	      0.00019202	      0.00096794	     -0.00315776	     -0.00376247	      0.00354762	      0.00161914	     -0.00000000	      0.00000000	      0.00000000	     -0.00000000	     -0.00000000	      0.00000000	     -0.00000000	     -0.00000000	      0.00000000	      0.00000000	     -0.00000000	     -0.00000000	      0.00000000	     -0.00000000	      0.00000000	      0.00000000	      0.00000000	      0.00000000	      0.00000000	      0.00000000	      0.00000000	      0.00000000	      0.00000000	      0.00000000	      0.00000000	      0.00000000	      0.00000000	      0.00000000	      0.00000000	      0.00000000	      0.00000000	      0.00000000	      0.00000000	      0.00000000	      0.00000000	      0.00000000	      0.00000000	      0.00000000	      0.00000000	      0.00000000	      0.00000000	      0.00000000	      0.00000000	      0.00000000	      0.00000000	      0.00000000	      0.00000000	      0.00000000	      0.00000000	      0.00000000
      2.88000000	     -0.00171569	      0.00267618	      0.00575169	      0.00414983	      0.00043503	      0.00000000	      0.00000000	     -0.00000000	      0.00362855	     -0.00139684	     -0.00139684	     -0.00908125	      0.00446017	     -0.00101457	      0.00065435	      0.00265060	      0.00346898	     -0.00367401	     -0.00450357	     -0.00434618	     -0.00020090	     -0.00816158	      0.00000000	     -0.00000000	      0.00000000	     -0.00000000	     -0.00000000	      0.00000000	      0.00000000	      0.00000000	     -0.00000000	     -0.00000000	     -0.00000000	     -0.00000000	     -0.00000000	     -0.00000000	      0.00000000	      0.00000000	      0.00000000	      0.00000000	      0.00000000	      0.00000000	      0.00000000	      0.00000000	      0.00000000	      0.00000000	      0.00000000	      0.00000000	      0.00000000	      0.00000000	      0.00000000	      0.00000000	      0.00000000	      0.00000000	      0.00000000	      0.00000000	      0.00000000	      0.00000000	      0.00000000	      0.00000000	      0.00000000	      0.00000000	      0.00000000	      0.00000000	      0.00000000	      0.00000000	      0.00000000	      0.00000000	      0.00000000	      0.00000000	      0.00000000	      0.00000000
      2.89000000	     -0.00358994	     -0.00003659	      0.00813662	      0.00598498	      0.00517061	     -0.00000000	     -0.00000000	     -0.00000000	      0.00696230	      0.00310610	      0.00310610	      0.00369283	      0.00739127	     -0.00766054	     -0.00432314	     -0.00237089	     -0.00013406	      0.00204599	     -0.00165622	     -0.00342392	      0.00338122	      0.00164304	      0.00000000	      0.00000000	     -0.00000000	      0.00000000	      0.00000000	      0.00000000	     -0.00000000	      0.00000000	     -0.00000000	     -0.00000000	     -0.00000000	      0.00000000	     -0.00000000	     -0.00000000	      0.00000000	      0.00000000	      0.00000000	      0.00000000	      0.00000000	      0.00000000	      0.00000000	      0.00000000	      0.00000000	      0.00000000	      0.00000000	      0.00000000	      0.00000000	      0.00000000	      0.00000000	      0.00000000	      0.00000000	      0.00000000	      0.00000000	      0.00000000	      0.00000000	      0.00000000	      0.00000000	      0.00000000	      0.00000000	      0.00000000	      0.00000000	      0.00000000	      0.00000000	      0.00000000	      0.00000000	      0.00000000	      0.00000000	      0.00000000	      0.00000000	      0.00000000
      2.90000000	     -0.00881115	     -0.00137218	      0.00817634	      0.00623201	      0.00451834	      0.00000000	     -0.00000000	      0.00000000	      0.00694614	      0.00255703	      0.00255703	      0.00333347	      0.00806482	     -0.00948962	     -0.00505530	     -0.00360933	     -0.00122396	      0.00311578	     -0.00090962	     -0.00303370	      0.00368704	      0.00170340	      0.00000000	     -0.00000000	     -0.00000000	     -0.00000000	      0.00000000	      0.00000000	     -0.00000000	     -0.00000000	     -0.00000000	     -0.00000000	     -0.00000000	     -0.00000000	     -0.00000000	     -0.00000000	      0.00000000	      0.00000000	      0.00000000	      0.00000000	      0.00000000	      0.00000000	      0.00000000	      0.00000000	      0.00000000	      0.00000000	      0.00000000	      0.00000000	      0.00000000	      0.00000000	      0.00000000	      0.00000000	      0.00000000	      0.00000000	      0.00000000	      0.00000000	      0.00000000	      0.00000000	      0.00000000	      0.00000000	      0.00000000	      0.00000000	      0.00000000	      0.00000000	      0.00000000	      0.00000000	      0.00000000	      0.00000000	      0.00000000	      0.00000000	      0.00000000	      0.00000000
      2.91000000	     -0.00895054	     -0.00129633	      0.00885208	      0.00758008	      0.00156119	      0.00000000	      0.00000000	     -0.00000000	      0.00703257	      0.00297138	      0.00297138	      0.00337884	      0.00799174	     -0.00742174	     -0.00317470	     -0.00169271	      0.00043819	      0.00121340	     -0.00261938	     -0.00383369	      0.00363025	      0.00121223	      0.00000000	      0.00000000	     -0.00000000	      0.00000000	      0.00000000	      0.00000000	     -0.00000000	     -0.00000000	     -0.00000000	      0.00000000	      0.00000000	      0.00000000	     -0.00000000	     -0.00000000	      0.00000000	      0.00000000	      0.00000000	      0.00000000	      0.00000000	      0.00000000	      0.00000000	      0.00000000	      0.00000000	      0.00000000	      0.00000000	      0.00000000	      0.00000000	      0.00000000	      0.00000000	      0.00000000	      0.00000000	      0.00000000	      0.00000000	      0.00000000	      0.00000000	      0.00000000	      0.00000000	      0.00000000	      0.00000000	      0.00000000	      0.00000000	      0.00000000	      0.00000000	      0.00000000	      0.00000000	      0.00000000	      0.00000000	      0.00000000	      0.00000000	      0.00000000
      2.92000000	     -0.01261038	     -0.00282979	      0.00907946	      0.00801088	      0.00208907	      0.00000000	     -0.00000000	      0.00000000	      0.00725436	      0.00399010	      0.00399010	      0.00359974	      0.00842848	     -0.00953475	     -0.00417570	     -0.00274166	     -0.00018987	      0.00273148	     -0.00125101	     -0.00316653	      0.00412265	      0.00183641	     -0.00000000	     -0.00000000	     -0.00000000	      0.00000000	     -0.00000000	      0.00000000	      0.00000000	      0.00000000	      0.00000000	      0.00000000	      0.00000000	      0.00000000	      0.00000000	      0.00000000	      0.00000000	      0.00000000	      0.00000000	      0.00000000	      0.00000000	      0.00000000	      0.00000000	      0.00000000	      0.00000000	      0.00000000	      0.00000000	      0.00000000	      0.00000000	      0.00000000	      0.00000000	      0.00000000	      0.00000000	      0.00000000	      0.00000000	      0.00000000	      0.00000000	      0.00000000	      0.00000000	      0.00000000	      0.00000000	      0.00000000	      0.00000000	      0.00000000	      0.00000000	      0.00000000	      0.00000000	      0.00000000	      0.00000000	      0.00000000	      0.00000000	      0.00000000
      2.93000000	     -0.01058117	     -0.00207679	      0.00912715	      0.00799206	      0.00171765	      0.00000000	      0.00000000	      0.00000000	      0.00710573	      0.00387085	      0.00387085	      0.00340318	      0.00821898	     -0.00861650	     -0.00364592	     -0.00213536	      0.00028389	      0.00193867	     -0.00189136	     -0.00350916	      0.00389488	      0.00149096	     -0.00000000	     -0.00000000	      0.00000000	     -0.00000000	     -0.00000000	      0.00000000	     -0.00000000	     -0.00000000	     -0.00000000	     -0.00000000	     -0.00000000	     -0.00000000	     -0.00000000	      0.00000000	      0.00000000	      0.00000000	      0.00000000	      0.00000000	      0.00000000	      0.00000000	      0.00000000	      0.00000000	      0.00000000	      0.00000000	      0.00000000	      0.00000000	      0.00000000	      0.00000000	      0.00000000	      0.00000000	      0.00000000	      0.00000000	      0.00000000	      0.00000000	      0.00000000	      0.00000000	      0.00000000	      0.00000000	      0.00000000	      0.00000000	      0.00000000	      0.00000000	      0.00000000	      0.00000000	      0.00000000	      0.00000000	      0.00000000	      0.00000000	      0.00000000	      0.00000000
      2.94000000	     -0.00625689	      0.00021623	      0.00863525	      0.00720506	     -0.00008021	     -0.00000000	      0.00000000	     -0.00000000	      0.00669840	      0.00199560	      0.00199560	      0.00270735	      0.00755207	     -0.00496292	     -0.00162157	     -0.00011869	      0.00158924	     -0.00091441	     -0.00365266	     -0.00378713	      0.00282004	      0.00015569	      0.00000000	     -0.00000000	      0.00000000	     -0.00000000	      0.00000000	      0.00000000	     -0.00000000	     -0.00000000	      0.00000000	     -0.00000000	     -0.00000000	     -0.00000000	      0.00000000	      0.00000000	      0.00000000	      0.00000000	      0.00000000	      0.00000000	      0.00000000	      0.00000000	      0.00000000	      0.00000000	      0.00000000	      0.00000000	      0.00000000	      0.00000000	      0.00000000	      0.00000000	      0.00000000	      0.00000000	      0.00000000	      0.00000000	      0.00000000	      0.00000000	      0.00000000	      0.00000000	      0.00000000	      0.00000000	      0.00000000	      0.00000000	      0.00000000	      0.00000000	      0.00000000	      0.00000000	      0.00000000	      0.00000000	      0.00000000	      0.00000000	      0.00000000	      0.00000000
      2.95000000	     -0.01315799	     -0.00113623	      0.00799112	      0.00570228	      0.00505588	     -0.00000000	      0.00000000	      0.00000000	      0.00623045	     -0.00010230	     -0.00010230	      0.00227559	      0.00798341	     -0.01030284	     -0.00592588	     -0.00457867	     -0.00190041	      0.00502755	      0.00181847	     -0.00087419	      0.00360500	      0.00153385	      0.00000000	      0.00000000	      0.00000000	      0.00000000	     -0.00000000	     -0.00000000	     -0.00000000	      0.00000000	      0.00000000	      0.00000000	     -0.00000000	      0.00000000	     -0.00000000	     -0.00000000	      0.00000000	      0.00000000	      0.00000000	      0.00000000	      0.00000000	      0.00000000	      0.00000000	      0.00000000	      0.00000000	      0.00000000	      0.00000000	      0.00000000	      0.00000000	      0.00000000	      0.00000000	      0.00000000	      0.00000000	      0.00000000	      0.00000000	      0.00000000	      0.00000000	      0.00000000	      0.00000000	      0.00000000	      0.00000000	      0.00000000	      0.00000000	      0.00000000	      0.00000000	      0.00000000	      0.00000000	      0.00000000	      0.00000000	      0.00000000	      0.00000000	      0.00000000
      2.96000000	     -0.00427740	      0.00120394	      0.00787562	      0.00643547	     -0.00009593	     -0.00000000	      0.00000000	     -0.00000000	      0.00553185	      0.00168471	      0.00168471	     -0.00261765	      0.00606950	     -0.00384301	     -0.00075919	      0.00104842	      0.00266789	     -0.00195764	     -0.00379589	     -0.00420852	      0.00156935	     -0.00361481	      0.00000000	      0.00000000	     -0.00000000	     -0.00000000	     -0.00000000	     -0.00000000	     -0.00000000	      0.00000000	     -0.00000000	      0.00000000	      0.00000000	      0.00000000	      0.00000000	     -0.00000000	      0.00000000	      0.00000000	      0.00000000	      0.00000000	      0.00000000	      0.00000000	      0.00000000	      0.00000000	      0.00000000	      0.00000000	      0.00000000	      0.00000000	      0.00000000	      0.00000000	      0.00000000	      0.00000000	      0.00000000	      0.00000000	      0.00000000	      0.00000000	      0.00000000	      0.00000000	      0.00000000	      0.00000000	      0.00000000	      0.00000000	      0.00000000	      0.00000000	      0.00000000	      0.00000000	      0.00000000	      0.00000000	      0.00000000	      0.00000000	      0.00000000	      0.00000000
      2.97000000	     -0.00410833	      0.00036900	      0.00751845	      0.00548886	      0.00471716	      0.00000000	     -0.00000000	      0.00000000	      0.00730405	      0.00188177	      0.00188177	      0.00664105	      0.00648663	     -0.00401738	     -0.00273400	     -0.00074468	      0.00020279	      0.00016646	     -0.00411366	     -0.00429844	      0.00334903	      0.00286535	     -0.00000000	     -0.00000000	     -0.00000000	     -0.00000000	      0.00000000	      0.00000000	     -0.00000000	      0.00000000	     -0.00000000	     -0.00000000	     -0.00000000	     -0.00000000	     -0.00000000	      0.00000000	      0.00000000	      0.00000000	      0.00000000	      0.00000000	      0.00000000	      0.00000000	      0.00000000	      0.00000000	      0.00000000	      0.00000000	      0.00000000	      0.00000000	      0.00000000	      0.00000000	      0.00000000	      0.00000000	      0.00000000	      0.00000000	      0.00000000	      0.00000000	      0.00000000	      0.00000000	      0.00000000	      0.00000000	      0.00000000	      0.00000000	      0.00000000	      0.00000000	      0.00000000	      0.00000000	      0.00000000	      0.00000000	      0.00000000	      0.00000000	      0.00000000	      0.00000000
      2.98000000	     -0.02399674	     -0.01028349	      0.00935410	      0.01090274	     -0.00084343	     -0.00000000	     -0.00000000	     -0.00000000	      0.00800206	      0.00639565	      0.00639565	      0.00502607	      0.00746126	     -0.01131650	     -0.00430492	     -0.00333258	     -0.00024186	      0.00555879	      0.00125016	     -0.00150928	      0.00592424	      0.00340474	     -0.00000000	     -0.00000000	      0.00000000	      0.00000000	     -0.00000000	      0.00000000	      0.00000000	     -0.00000000	     -0.00000000	      0.00000000	     -0.00000000	     -0.00000000	     -0.00000000	     -0.00000000	      0.00000000	      0.00000000	      0.00000000	      0.00000000	      0.00000000	      0.00000000	      0.00000000	      0.00000000	      0.00000000	      0.00000000	      0.00000000	      0.00000000	      0.00000000	      0.00000000	      0.00000000	      0.00000000	      0.00000000	      0.00000000	      0.00000000	      0.00000000	      0.00000000	      0.00000000	      0.00000000	      0.00000000	      0.00000000	      0.00000000	      0.00000000	      0.00000000	      0.00000000	      0.00000000	      0.00000000	      0.00000000	      0.00000000	      0.00000000	      0.00000000	      0.00000000
      2.99000000	     -0.00519960	     -0.00009927	      0.00831500	      0.00654557	      0.00355694	     -0.00000000	      0.00000000	      0.00000000	      0.00709678	      0.00265047	      0.00265047	      0.00348538	      0.00705164	     -0.00608858	     -0.00307562	     -0.00115836	      0.00072780	      0.00065373	     -0.00296165	     -0.00417316	      0.00324077	      0.00096681	      0.00000000	     -0.00000000	     -0.00000000	     -0.00000000	      0.00000000	     -0.00000000	     -0.00000000	     -0.00000000	      0.00000000	      0.00000000	      0.00000000	      0.00000000	     -0.00000000	      0.00000000	      0.00000000	      0.00000000	      0.00000000	      0.00000000	      0.00000000	      0.00000000	      0.00000000	      0.00000000	      0.00000000	      0.00000000	      0.00000000	      0.00000000	      0.00000000	      0.00000000	      0.00000000	      0.00000000	      0.00000000	      0.00000000	      0.00000000	      0.00000000	      0.00000000	      0.00000000	      0.00000000	      0.00000000	      0.00000000	      0.00000000	      0.00000000	      0.00000000	      0.00000000	      0.00000000	      0.00000000	      0.00000000	      0.00000000	      0.00000000	      0.00000000	      0.00000000
      3.00000000	     -0.02251574	     -0.00758167	      0.00954073	      0.00980276	      0.00051541	      0.00000000	     -0.00000000	     -0.00000000	      0.00771289	      0.00580794	      0.00580794	      0.00447284	      0.00841967	     -0.01114139	     -0.00448967	     -0.00328696	     -0.00033700	      0.00463376	      0.00057298	     -0.00194957	      0.00521526	      0.00290234	      0.00000000	     -0.00000000	     -0.00000000	     -0.00000000	     -0.00000000	     -0.00000000	     -0.00000000	     -0.00000000	      0.00000000	     -0.00000000	     -0.00000000	     -0.00000000	      0.00000000	      0.00000000	      0.00000000	      0.00000000	      0.00000000	      0.00000000	      0.00000000	      0.00000000	      0.00000000	      0.00000000	      0.00000000	      0.00000000	      0.00000000	      0.00000000	      0.00000000	      0.00000000	      0.00000000	      0.00000000	      0.00000000	      0.00000000	      0.00000000	      0.00000000	      0.00000000	      0.00000000	      0.00000000	      0.00000000	      0.00000000	      0.00000000	      0.00000000	      0.00000000	      0.00000000	      0.00000000	      0.00000000	      0.00000000	      0.00000000	      0.00000000	      0.00000000	      0.00000000
      3.01000000	     -0.02328044	     -0.01032722	      0.00880674	      0.01101568	     -0.00168097	      0.00000000	      0.00000000	      0.00000000	      0.00790945	      0.00577869	      0.00577869	      0.00480204	      0.00784318	     -0.01116711	     -0.00412928	     -0.00331177	     -0.00021967	      0.00566678	      0.00010478	     -0.00162437	      0.00603190	      0.00320403	      0.00000000	      0.00000000	     -0.00000000	     -0.00000000	     -0.00000000	     -0.00000000	      0.00000000	     -0.00000000	     -0.00000000	     -0.00000000	      0.00000000	      0.00000000	     -0.00000000	      0.00000000	      0.00000000	      0.00000000	      0.00000000	      0.00000000	      0.00000000	      0.00000000	      0.00000000	      0.00000000	      0.00000000	      0.00000000	      0.00000000	      0.00000000	      0.00000000	      0.00000000	      0.00000000	      0.00000000	      0.00000000	      0.00000000	      0.00000000	      0.00000000	      0.00000000	      0.00000000	      0.00000000	      0.00000000	      0.00000000	      0.00000000	      0.00000000	      0.00000000	      0.00000000	      0.00000000	      0.00000000	      0.00000000	      0.00000000	      0.00000000	      0.00000000	      0.00000000
      3.02000000	     -0.01392472	     -0.00368814	      0.00986479	      0.00949811	     -0.00042820	      0.00000000	     -0.00000000	     -0.00000000	      0.00713397	      0.00551748	      0.00551748	      0.00342270	      0.00854708	     -0.00916407	     -0.00323916	     -0.00178282	      0.00089877	      0.00208049	     -0.00149766	     -0.00314226	      0.00429663	      0.00168645	     -0.00000000	     -0.00000000	      0.00000000	     -0.00000000	     -0.00000000	     -0.00000000	     -0.00000000	     -0.00000000	     -0.00000000	      0.00000000	      0.00000000	     -0.00000000	      0.00000000	     -0.00000000	      0.00000000	      0.00000000	      0.00000000	      0.00000000	      0.00000000	      0.00000000	      0.00000000	      0.00000000	      0.00000000	      0.00000000	      0.00000000	      0.00000000	      0.00000000	      0.00000000	      0.00000000	      0.00000000	      0.00000000	      0.00000000	      0.00000000	      0.00000000	      0.00000000	      0.00000000	      0.00000000	      0.00000000	      0.00000000	      0.00000000	      0.00000000	      0.00000000	      0.00000000	      0.00000000	      0.00000000	      0.00000000	      0.00000000	      0.00000000	      0.00000000	      0.00000000
      3.03000000	     -0.01402093	     -0.00330828	      0.00945925	      0.00860408	      0.00228816	      0.00000000	     -0.00000000	      0.00000000	      0.00748062	      0.00614890	      0.00614890	      0.00415980	      0.00824086	     -0.00992745	     -0.00412921	     -0.00225557	      0.00042663	      0.00321993	     -0.00027892	     -0.00236890	      0.00433334	      0.00245329	      0.00000000	     -0.00000000	      0.00000000	      0.00000000	      0.00000000	      0.00000000	      0.00000000	      0.00000000	     -0.00000000	     -0.00000000	      0.00000000	     -0.00000000	     -0.00000000	     -0.00000000	      0.00000000	      0.00000000	      0.00000000	      0.00000000	      0.00000000	      0.00000000	      0.00000000	      0.00000000	      0.00000000	      0.00000000	      0.00000000	      0.00000000	      0.00000000	      0.00000000	      0.00000000	      0.00000000	      0.00000000	      0.00000000	      0.00000000	      0.00000000	      0.00000000	      0.00000000	      0.00000000	      0.00000000	      0.00000000	      0.00000000	      0.00000000	      0.00000000	      0.00000000	      0.00000000	      0.00000000	      0.00000000	      0.00000000	      0.00000000	      0.00000000	      0.00000000
      3.04000000	     -0.01897576	     -0.00637771	      0.01008949	      0.01049329	     -0.00106995	     -0.00000000	      0.00000000	     -0.00000000	      0.00754562	      0.00632515	      0.00632515	      0.00440004	      0.00868669	     -0.01021984	     -0.00361234	     -0.00232684	      0.00056983	      0.00337868	     -0.00054639	     -0.00255446	      0.00507774	      0.00265518	     -0.00000000	      0.00000000	     -0.00000000	      0.00000000	      0.00000000	      0.00000000	     -0.00000000	     -0.00000000	     -0.00000000	      0.00000000	     -0.00000000	      0.00000000	      0.00000000	     -0.00000000	      0.00000000	      0.00000000	      0.00000000	      0.00000000	      0.00000000	      0.00000000	      0.00000000	      0.00000000	      0.00000000	      0.00000000	      0.00000000	      0.00000000	      0.00000000	      0.00000000	      0.00000000	      0.00000000	      0.00000000	      0.00000000	      0.00000000	      0.00000000	      0.00000000	      0.00000000	      0.00000000	      0.00000000	      0.00000000	      0.00000000	      0.00000000	      0.00000000	      0.00000000	      0.00000000	      0.00000000	      0.00000000	      0.00000000	      0.00000000	      0.00000000	      0.00000000
      3.05000000	     -0.00832260	     -0.00084199	      0.00906634	      0.00828795	     -0.00227876	      0.00000000	     -0.00000000	     -0.00000000	      0.00641973	      0.00280164	      0.00280164	      0.00175478	      0.00786027	     -0.00580853	     -0.00151643	     -0.00027745	      0.00187143	     -0.00054799	     -0.00307871	     -0.00341048	      0.00301600	     -0.00012159	     -0.00000000	      0.00000000	      0.00000000	     -0.00000000	      0.00000000	      0.00000000	     -0.00000000	     -0.00000000	     -0.00000000	      0.00000000	     -0.00000000	     -0.00000000	      0.00000000	     -0.00000000	      0.00000000	      0.00000000	      0.00000000	      0.00000000	      0.00000000	      0.00000000	      0.00000000	      0.00000000	      0.00000000	      0.00000000	      0.00000000	      0.00000000	      0.00000000	      0.00000000	      0.00000000	      0.00000000	      0.00000000	      0.00000000	      0.00000000	      0.00000000	      0.00000000	      0.00000000	      0.00000000	      0.00000000	      0.00000000	      0.00000000	      0.00000000	      0.00000000	      0.00000000	      0.00000000	      0.00000000	      0.00000000	      0.00000000	      0.00000000	      0.00000000	      0.00000000
      3.06000000	     -0.00436751	      0.00072389	      0.00779662	      0.00598127	      0.00303675	      0.00000000	      0.00000000	     -0.00000000	      0.00729398	      0.00181094	      0.00181094	      0.00605611	      0.00667344	     -0.00369519	     -0.00193204	     -0.00004062	      0.00093552	     -0.00081604	     -0.00437415	     -0.00401326	      0.00311714	      0.00222429	     -0.00000000	     -0.00000000	      0.00000000	      0.00000000	     -0.00000000	     -0.00000000	     -0.00000000	      0.00000000	     -0.00000000	      0.00000000	     -0.00000000	     -0.00000000	      0.00000000	      0.00000000	      0.00000000	      0.00000000	      0.00000000	      0.00000000	      0.00000000	      0.00000000	      0.00000000	      0.00000000	      0.00000000	      0.00000000	      0.00000000	      0.00000000	      0.00000000	      0.00000000	      0.00000000	      0.00000000	      0.00000000	      0.00000000	      0.00000000	      0.00000000	      0.00000000	      0.00000000	      0.00000000	      0.00000000	      0.00000000	      0.00000000	      0.00000000	      0.00000000	      0.00000000	      0.00000000	      0.00000000	      0.00000000	      0.00000000	      0.00000000	      0.00000000	      0.00000000
      3.07000000	     -0.01720857	     -0.00479957	      0.00870859	      0.00842130	      0.00111227	      0.00000000	      0.00000000	     -0.00000000	      0.00731735	      0.00350357	      0.00350357	      0.00357621	      0.00838215	     -0.01027851	     -0.00445359	     -0.00336605	     -0.00071487	      0.00372686	     -0.00064680	     -0.00277619	      0.00455861	      0.00201183	     -0.00000000	     -0.00000000	      0.00000000	      0.00000000	      0.00000000	      0.00000000	     -0.00000000	      0.00000000	      0.00000000	     -0.00000000	      0.00000000	      0.00000000	      0.00000000	     -0.00000000	      0.00000000	      0.00000000	      0.00000000	      0.00000000	      0.00000000	      0.00000000	      0.00000000	      0.00000000	      0.00000000	      0.00000000	      0.00000000	      0.00000000	      0.00000000	      0.00000000	      0.00000000	      0.00000000	      0.00000000	      0.00000000	      0.00000000	      0.00000000	      0.00000000	      0.00000000	      0.00000000	      0.00000000	      0.00000000	      0.00000000	      0.00000000	      0.00000000	      0.00000000	      0.00000000	      0.00000000	      0.00000000	      0.00000000	      0.00000000	      0.00000000	      0.00000000
      3.08000000	     -0.02442098	     -0.01207888	      0.00922390	      0.01162867	     -0.00129050	     -0.00000000	      0.00000000	     -0.00000000	      0.00831041	      0.00731610	      0.00731610	      0.00567017	      0.00712067	     -0.01129921	     -0.00417188	     -0.00327508	     -0.00010133	      0.00638629	      0.00029695	     -0.00100353	      0.00645026	      0.00395070	     -0.00000000	     -0.00000000	      0.00000000	     -0.00000000	      0.00000000	      0.00000000	     -0.00000000	     -0.00000000	      0.00000000	     -0.00000000	     -0.00000000	      0.00000000	     -0.00000000	     -0.00000000	      0.00000000	      0.00000000	      0.00000000	      0.00000000	      0.00000000	      0.00000000	      0.00000000	      0.00000000	      0.00000000	      0.00000000	      0.00000000	      0.00000000	      0.00000000	      0.00000000	      0.00000000	      0.00000000	      0.00000000	      0.00000000	      0.00000000	      0.00000000	      0.00000000	      0.00000000	      0.00000000	      0.00000000	      0.00000000	      0.00000000	      0.00000000	      0.00000000	      0.00000000	      0.00000000	      0.00000000	      0.00000000	      0.00000000	      0.00000000	      0.00000000	      0.00000000
      3.09000000	     -0.00558124	      0.00012892	      0.00836974	      0.00660100	      0.00258330	     -0.00000000	     -0.00000000	      0.00000000	      0.00695689	      0.00204549	      0.00204549	      0.00379472	      0.00716643	     -0.00528513	     -0.00246296	     -0.00068474	      0.00090108	     -0.00006212	     -0.00361281	     -0.00428976	      0.00311618	      0.00091134	     -0.00000000	      0.00000000	     -0.00000000	     -0.00000000	     -0.00000000	     -0.00000000	     -0.00000000	     -0.00000000	     -0.00000000	      0.00000000	      0.00000000	     -0.00000000	     -0.00000000	     -0.00000000	      0.00000000	      0.00000000	      0.00000000	      0.00000000	      0.00000000	      0.00000000	      0.00000000	      0.00000000	      0.00000000	      0.00000000	      0.00000000	      0.00000000	      0.00000000	      0.00000000	      0.00000000	      0.00000000	      0.00000000	      0.00000000	      0.00000000	      0.00000000	      0.00000000	      0.00000000	      0.00000000	      0.00000000	      0.00000000	      0.00000000	      0.00000000	      0.00000000	      0.00000000	      0.00000000	      0.00000000	      0.00000000	      0.00000000	      0.00000000	      0.00000000	      0.00000000
      3.10000000	     -0.01783604	     -0.00569760	      0.00880863	      0.00934685	     -0.00063536	     -0.00000000	     -0.00000000	      0.00000000	      0.00737639	      0.00391897	      0.00391897	      0.00375399	      0.00803524	     -0.00996477	     -0.00391498	     -0.00292591	     -0.00021347	      0.00369576	     -0.00041158	     -0.00273070	      0.00486815	      0.00213010	      0.00000000	      0.00000000	      0.00000000	     -0.00000000	     -0.00000000	     -0.00000000	     -0.00000000	      0.00000000	     -0.00000000	      0.00000000	      0.00000000	      0.00000000	      0.00000000	      0.00000000	      0.00000000	      0.00000000	      0.00000000	      0.00000000	      0.00000000	      0.00000000	      0.00000000	      0.00000000	      0.00000000	      0.00000000	      0.00000000	      0.00000000	      0.00000000	      0.00000000	      0.00000000	      0.00000000	      0.00000000	      0.00000000	      0.00000000	      0.00000000	      0.00000000	      0.00000000	      0.00000000	      0.00000000	      0.00000000	      0.00000000	      0.00000000	      0.00000000	      0.00000000	      0.00000000	      0.00000000	      0.00000000	      0.00000000	      0.00000000	      0.00000000	      0.00000000
      3.11000000	     -0.02384858	     -0.01034587	      0.00935543	      0.01104390	     -0.00108219	      0.00000000	     -0.00000000	      0.00000000	      0.00798371	      0.00642719	      0.00642719	      0.00507938	      0.00734632	     -0.01126532	     -0.00422564	     -0.00326779	     -0.00016961	      0.00554372	      0.00119324	     -0.00154017	      0.00598028	      0.00343560	     -0.00000000	     -0.00000000	      0.00000000	      0.00000000	      0.00000000	     -0.00000000	     -0.00000000	      0.00000000	      0.00000000	     -0.00000000	     -0.00000000	     -0.00000000	     -0.00000000	     -0.00000000	      0.00000000	      0.00000000	      0.00000000	      0.00000000	      0.00000000	      0.00000000	      0.00000000	      0.00000000	      0.00000000	      0.00000000	      0.00000000	      0.00000000	      0.00000000	      0.00000000	      0.00000000	      0.00000000	      0.00000000	      0.00000000	      0.00000000	      0.00000000	      0.00000000	      0.00000000	      0.00000000	      0.00000000	      0.00000000	      0.00000000	      0.00000000	      0.00000000	      0.00000000	      0.00000000	      0.00000000	      0.00000000	      0.00000000	      0.00000000	      0.00000000	      0.00000000
      3.12000000	     -0.00165883	      0.00224728	      0.00705601	      0.00475064	      0.00271468	     -0.00000000	     -0.00000000	      0.00000000	      0.00677993	     -0.00031865	     -0.00031865	      0.00682170	      0.00460830	      0.00017627	      0.00068422	      0.00325936	      0.00328434	     -0.00461210	     -0.00562762	     -0.00404559	      0.00156354	     -0.00112199	     -0.00000000	     -0.00000000	     -0.00000000	      0.00000000	      0.00000000	      0.00000000	      0.00000000	      0.00000000	      0.00000000	     -0.00000000	      0.00000000	      0.00000000	     -0.00000000	      0.00000000	      0.00000000	      0.00000000	      0.00000000	      0.00000000	      0.00000000	      0.00000000	      0.00000000	      0.00000000	      0.00000000	      0.00000000	      0.00000000	      0.00000000	      0.00000000	      0.00000000	      0.00000000	      0.00000000	      0.00000000	      0.00000000	      0.00000000	      0.00000000	      0.00000000	      0.00000000	      0.00000000	      0.00000000	      0.00000000	      0.00000000	      0.00000000	      0.00000000	      0.00000000	      0.00000000	      0.00000000	      0.00000000	      0.00000000	      0.00000000	      0.00000000	      0.00000000
      3.13000000	     -0.02321127	     -0.00975214	      0.00962191	      0.01117969	     -0.00134743	     -0.00000000	     -0.00000000	     -0.00000000	      0.00797119	      0.00656716	      0.00656716	      0.00512505	      0.00691589	     -0.01105840	     -0.00403603	     -0.00301555	      0.00006058	      0.00512359	      0.00079854	     -0.00175743	      0.00590606	      0.00342043	      0.00000000	     -0.00000000	      0.00000000	     -0.00000000	     -0.00000000	     -0.00000000	      0.00000000	      0.00000000	      0.00000000	     -0.00000000	      0.00000000	      0.00000000	     -0.00000000	     -0.00000000	      0.00000000	      0.00000000	      0.00000000	      0.00000000	      0.00000000	      0.00000000	      0.00000000	      0.00000000	      0.00000000	      0.00000000	      0.00000000	      0.00000000	      0.00000000	      0.00000000	      0.00000000	      0.00000000	      0.00000000	      0.00000000	      0.00000000	      0.00000000	      0.00000000	      0.00000000	      0.00000000	      0.00000000	      0.00000000	      0.00000000	      0.00000000	      0.00000000	      0.00000000	      0.00000000	      0.00000000	      0.00000000	      0.00000000	      0.00000000	      0.00000000	      0.00000000
      3.14000000	     -0.02494806	     -0.00761434	      0.00955577	      0.00930983	      0.00202083	     -0.00000000	     -0.00000000	      0.00000000	      0.00803129	      0.00745212	      0.00745212	      0.00491298	      0.00800833	     -0.01053933	     -0.00462857	     -0.00310414	     -0.00027321	      0.00532376	      0.00177161	     -0.00091875	      0.00510731	      0.00338632	      0.00000000	      0.00000000	      0.00000000	      0.00000000	     -0.00000000	     -0.00000000	      0.00000000	      0.00000000	     -0.00000000	     -0.00000000	      0.00000000	      0.00000000	      0.00000000	      0.00000000	      0.00000000	      0.00000000	      0.00000000	      0.00000000	      0.00000000	      0.00000000	      0.00000000	      0.00000000	      0.00000000	      0.00000000	      0.00000000	      0.00000000	      0.00000000	      0.00000000	      0.00000000	      0.00000000	      0.00000000	      0.00000000	      0.00000000	      0.00000000	      0.00000000	      0.00000000	      0.00000000	      0.00000000	      0.00000000	      0.00000000	      0.00000000	      0.00000000	      0.00000000	      0.00000000	      0.00000000	      0.00000000	      0.00000000	      0.00000000	      0.00000000	      0.00000000
      3.15000000	     -0.00721716	     -0.00063259	      0.00735587	      0.00577402	      0.00392853	      0.00000000	     -0.00000000	      0.00000000	      0.00700777	      0.00142699	      0.00142699	      0.00460864	      0.00712022	     -0.00651357	     -0.00383210	     -0.00240636	     -0.00088085	      0.00186802	     -0.00119391	     -0.00362653	      0.00356853	      0.00214382	     -0.00000000	      0.00000000	     -0.00000000	     -0.00000000	     -0.00000000	     -0.00000000	      0.00000000	      0.00000000	     -0.00000000	      0.00000000	     -0.00000000	      0.00000000	     -0.00000000	     -0.00000000	      0.00000000	      0.00000000	      0.00000000	      0.00000000	      0.00000000	      0.00000000	      0.00000000	      0.00000000	      0.00000000	      0.00000000	      0.00000000	      0.00000000	      0.00000000	      0.00000000	      0.00000000	      0.00000000	      0.00000000	      0.00000000	      0.00000000	      0.00000000	      0.00000000	      0.00000000	      0.00000000	      0.00000000	      0.00000000	      0.00000000	      0.00000000	      0.00000000	      0.00000000	      0.00000000	      0.00000000	      0.00000000	      0.00000000	      0.00000000	      0.00000000	      0.00000000
      3.16000000	     -0.00444611	      0.00065516	      0.00797673	      0.00607635	      0.00303794	      0.00000000	     -0.00000000	     -0.00000000	      0.00710120	      0.00166601	      0.00166601	      0.00531690	      0.00672681	     -0.00392446	     -0.00199116	     -0.00007437	      0.00102993	     -0.00076061	     -0.00426676	     -0.00427011	      0.00303016	      0.00162648	      0.00000000	     -0.00000000	     -0.00000000	     -0.00000000	     -0.00000000	     -0.00000000	     -0.00000000	      0.00000000	     -0.00000000	      0.00000000	      0.00000000	      0.00000000	     -0.00000000	     -0.00000000	      0.00000000	      0.00000000	      0.00000000	      0.00000000	      0.00000000	      0.00000000	      0.00000000	      0.00000000	      0.00000000	      0.00000000	      0.00000000	      0.00000000	      0.00000000	      0.00000000	      0.00000000	      0.00000000	      0.00000000	      0.00000000	      0.00000000	      0.00000000	      0.00000000	      0.00000000	      0.00000000	      0.00000000	      0.00000000	      0.00000000	      0.00000000	      0.00000000	      0.00000000	      0.00000000	      0.00000000	      0.00000000	      0.00000000	      0.00000000	      0.00000000	      0.00000000
      3.17000000	     -0.02145117	     -0.00852434	      0.00985212	      0.01123063	     -0.00191832	      0.00000000	      0.00000000	      0.00000000	      0.00781484	      0.00644528	      0.00644528	      0.00490084	      0.00636921	     -0.01060295	     -0.00368407	     -0.00262088	      0.00040443	      0.00435553	      0.00007367	     -0.00215943	      0.00568494	      0.00315356	     -0.00000000	     -0.00000000	     -0.00000000	      0.00000000	      0.00000000	     -0.00000000	      0.00000000	     -0.00000000	     -0.00000000	      0.00000000	     -0.00000000	      0.00000000	     -0.00000000	     -0.00000000	      0.00000000	      0.00000000	      0.00000000	      0.00000000	      0.00000000	      0.00000000	      0.00000000	      0.00000000	      0.00000000	      0.00000000	      0.00000000	      0.00000000	      0.00000000	      0.00000000	      0.00000000	      0.00000000	      0.00000000	      0.00000000	      0.00000000	      0.00000000	      0.00000000	      0.00000000	      0.00000000	      0.00000000	      0.00000000	      0.00000000	      0.00000000	      0.00000000	      0.00000000	      0.00000000	      0.00000000	      0.00000000	      0.00000000	      0.00000000	      0.00000000	      0.00000000
      3.18000000	     -0.00410052	      0.00117119	      0.00813389	      0.00625769	      0.00143211	     -0.00000000	     -0.00000000	      0.00000000	      0.00697558	      0.00147249	      0.00147249	      0.00434500	      0.00682229	     -0.00340042	     -0.00122127	      0.00058886	      0.00172808	     -0.00182082	     -0.00433209	     -0.00388432	      0.00258130	      0.00073392	      0.00000000	     -0.00000000	      0.00000000	      0.00000000	      0.00000000	     -0.00000000	     -0.00000000	     -0.00000000	      0.00000000	     -0.00000000	     -0.00000000	      0.00000000	     -0.00000000	      0.00000000	      0.00000000	      0.00000000	      0.00000000	      0.00000000	      0.00000000	      0.00000000	      0.00000000	      0.00000000	      0.00000000	      0.00000000	      0.00000000	      0.00000000	      0.00000000	      0.00000000	      0.00000000	      0.00000000	      0.00000000	      0.00000000	      0.00000000	      0.00000000	      0.00000000	      0.00000000	      0.00000000	      0.00000000	      0.00000000	      0.00000000	      0.00000000	      0.00000000	      0.00000000	      0.00000000	      0.00000000	      0.00000000	      0.00000000	      0.00000000	      0.00000000	      0.00000000
      3.19000000	     -0.01287738	     -0.00321128	      0.00974780	      0.00928292	      0.00026415	     -0.00000000	     -0.00000000	     -0.00000000	      0.00720229	      0.00600513	      0.00600513	      0.00342558	      0.00815577	     -0.00917075	     -0.00329814	     -0.00159726	      0.00105732	      0.00204082	     -0.00136526	     -0.00306020	      0.00418593	      0.00169935	     -0.00000000	     -0.00000000	     -0.00000000	      0.00000000	     -0.00000000	     -0.00000000	     -0.00000000	      0.00000000	     -0.00000000	      0.00000000	     -0.00000000	     -0.00000000	     -0.00000000	     -0.00000000	      0.00000000	      0.00000000	      0.00000000	      0.00000000	      0.00000000	      0.00000000	      0.00000000	      0.00000000	      0.00000000	      0.00000000	      0.00000000	      0.00000000	      0.00000000	      0.00000000	      0.00000000	      0.00000000	      0.00000000	      0.00000000	      0.00000000	      0.00000000	      0.00000000	      0.00000000	      0.00000000	      0.00000000	      0.00000000	      0.00000000	      0.00000000	      0.00000000	      0.00000000	      0.00000000	      0.00000000	      0.00000000	      0.00000000	      0.00000000	      0.00000000	      0.00000000
      3.20000000	     -0.02134459	     -0.00286469	      0.00760473	      0.00565230	      0.00472169	      0.00000000	     -0.00000000	     -0.00000000	      0.00617735	     -0.00346361	     -0.00346361	      0.00190375	      0.00829727	     -0.01143932	     -0.00629641	     -0.00525438	     -0.00252641	      0.00504884	      0.00156431	     -0.00124828	      0.00370249	      0.00121930	      0.00000000	     -0.00000000	      0.00000000	      0.00000000	      0.00000000	      0.00000000	      0.00000000	     -0.00000000	      0.00000000	     -0.00000000	     -0.00000000	     -0.00000000	     -0.00000000	     -0.00000000	      0.00000000	      0.00000000	      0.00000000	      0.00000000	      0.00000000	      0.00000000	      0.00000000	      0.00000000	      0.00000000	      0.00000000	      0.00000000	      0.00000000	      0.00000000	      0.00000000	      0.00000000	      0.00000000	      0.00000000	      0.00000000	      0.00000000	      0.00000000	      0.00000000	      0.00000000	      0.00000000	      0.00000000	      0.00000000	      0.00000000	      0.00000000	      0.00000000	      0.00000000	      0.00000000	      0.00000000	      0.00000000	      0.00000000	      0.00000000	      0.00000000	      0.00000000
      3.21000000	     -0.00805857	     -0.00090662	      0.00875946	      0.00736171	      0.00174364	     -0.00000000	      0.00000000	     -0.00000000	      0.00690458	      0.00275123	      0.00275123	      0.00339536	      0.00782508	     -0.00693853	     -0.00300351	     -0.00146531	      0.00055176	      0.00089608	     -0.00286369	     -0.00394894	      0.00349453	      0.00110171	      0.00000000	      0.00000000	     -0.00000000	      0.00000000	     -0.00000000	      0.00000000	      0.00000000	     -0.00000000	     -0.00000000	      0.00000000	     -0.00000000	     -0.00000000	     -0.00000000	      0.00000000	      0.00000000	      0.00000000	      0.00000000	      0.00000000	      0.00000000	      0.00000000	      0.00000000	      0.00000000	      0.00000000	      0.00000000	      0.00000000	      0.00000000	      0.00000000	      0.00000000	      0.00000000	      0.00000000	      0.00000000	      0.00000000	      0.00000000	      0.00000000	      0.00000000	      0.00000000	      0.00000000	      0.00000000	      0.00000000	      0.00000000	      0.00000000	      0.00000000	      0.00000000	      0.00000000	      0.00000000	      0.00000000	      0.00000000	      0.00000000	      0.00000000	      0.00000000
[truncated: 5,806,640 more chars]
