# Supplementary material for: Computational modelling of muscle fibre operating ranges in the hindlimb of a small ground bird (Eudromia elegans), with implications for modelling locomotion in extinct species
Source: PLoS Comput Biol. 2021 Apr 1;17(4):e1008843. doi: 10.1371/journal.pcbi.1008843 (PMC8016346; doi:10.1371/journal.pcbi.1008843)
Supplement: S1 Code. MATLAB code used for (a) processing raw forceplate data, (b) performing the tracking simulations, (c) performing the inverse simulation, and (d) performing the static simulations — (ZIP) [file pcbi.1008843.s007.zip › Static Simulation/MuscleAnalysis/ResultsMA_tinamou/tinamou_MuscleAnalysis_MomentArm_L_hip_extension.sto]

MomentArm_L_hip_extension
version=1
nRows=5000
nColumns=73
inDegrees=no

This analysis gathers basic information about muscles during a simulation (e.g., forces, tendon lenghts, moment arms, etc).
Units are S.I. units (second, meters, Newtons, ...)
Angles are in degrees.

endheader
time	L_IC	L_ILPR	L_ILPOa	L_ILPOp	L_AMB	L_FMTL	L_FMTI	L_FMTM	L_ILFB	L_FCLP	L_FCLA	L_FCM	L_IFE	L_ITCr	L_ITM	L_ITCaa	L_ITCap	L_ISF	L_OM	L_OL	L_CFP	L_PIFML	L_GL	L_GI	L_GM	L_FL	L_TCf	L_TCt	L_EDL	L_FDL	L_FHL	L_FP2	L_FPP2	L_FP3	L_FPP3	L_FP4	R_IC	R_ILPR	R_ILPOa	R_ILPOp	R_AMB	R_FMTL	R_FMTI	R_FMTM	R_ILFB	R_FCLP	R_FCLA	R_FCM	R_IFE	R_ITCr	R_ITM	R_ITCaa	R_ITCap	R_ISF	R_OM	R_OL	R_CFP	R_PIFML	R_GL	R_GI	R_GM	R_FL	R_TCf	R_TCt	R_EDL	R_FDL	R_FHL	R_FP2	R_FPP2	R_FP3	R_FPP3	R_FP4
      0.01000000	     -0.01815643	     -0.01185486	      0.00427402	      0.01003134	      0.00015067	      0.00000000	      0.00000000	      0.00000000	      0.00725092	      0.01619880	      0.01619880	      0.01976768	      0.00033568	     -0.00027526	      0.00278782	      0.00594682	      0.00529764	      0.00088972	     -0.00217855	     -0.00164549	      0.00663213	      0.01301131	     -0.00000000	     -0.00000000	      0.00000000	      0.00000000	      0.00000000	      0.00000000	     -0.00000000	     -0.00000000	     -0.00000000	     -0.00000000	     -0.00000000	     -0.00000000	     -0.00000000	     -0.00000000	      0.00000000	      0.00000000	      0.00000000	      0.00000000	      0.00000000	      0.00000000	      0.00000000	      0.00000000	      0.00000000	      0.00000000	      0.00000000	      0.00000000	      0.00000000	      0.00000000	      0.00000000	      0.00000000	      0.00000000	      0.00000000	      0.00000000	      0.00000000	      0.00000000	      0.00000000	      0.00000000	      0.00000000	      0.00000000	      0.00000000	      0.00000000	      0.00000000	      0.00000000	      0.00000000	      0.00000000	      0.00000000	      0.00000000	      0.00000000	      0.00000000	      0.00000000
      0.02000000	     -0.02086904	     -0.01205318	      0.00561646	      0.01404158	     -0.00583861	      0.00000000	      0.00000000	      0.00000000	      0.00638051	      0.01808708	      0.01808708	      0.02085349	      0.00025156	     -0.00425309	      0.00133408	      0.00366749	      0.00403616	      0.00113917	     -0.00199631	     -0.00180048	      0.00859225	      0.01334538	     -0.00000000	      0.00000000	      0.00000000	      0.00000000	      0.00000000	      0.00000000	      0.00000000	     -0.00000000	     -0.00000000	     -0.00000000	      0.00000000	      0.00000000	     -0.00000000	     -0.00000000	      0.00000000	      0.00000000	      0.00000000	      0.00000000	      0.00000000	      0.00000000	      0.00000000	      0.00000000	      0.00000000	      0.00000000	      0.00000000	      0.00000000	      0.00000000	      0.00000000	      0.00000000	      0.00000000	      0.00000000	      0.00000000	      0.00000000	      0.00000000	      0.00000000	      0.00000000	      0.00000000	      0.00000000	      0.00000000	      0.00000000	      0.00000000	      0.00000000	      0.00000000	      0.00000000	      0.00000000	      0.00000000	      0.00000000	      0.00000000	      0.00000000	      0.00000000
      0.03000000	     -0.02155418	     -0.01198240	      0.00853570	      0.01704503	     -0.00722655	      0.00000000	      0.00000000	      0.00000000	      0.00557446	      0.01992664	      0.01992664	      0.01853800	      0.00417977	     -0.00759315	     -0.00118391	      0.00037455	      0.00163180	      0.00363045	     -0.00319878	     -0.00383039	      0.01084331	      0.01538561	      0.00000000	     -0.00000000	      0.00000000	      0.00000000	      0.00000000	      0.00000000	     -0.00000000	      0.00000000	     -0.00000000	      0.00000000	      0.00000000	      0.00000000	      0.00000000	      0.00000000	      0.00000000	      0.00000000	      0.00000000	      0.00000000	      0.00000000	      0.00000000	      0.00000000	      0.00000000	      0.00000000	      0.00000000	      0.00000000	      0.00000000	      0.00000000	      0.00000000	      0.00000000	      0.00000000	      0.00000000	      0.00000000	      0.00000000	      0.00000000	      0.00000000	      0.00000000	      0.00000000	      0.00000000	      0.00000000	      0.00000000	      0.00000000	      0.00000000	      0.00000000	      0.00000000	      0.00000000	      0.00000000	      0.00000000	      0.00000000	      0.00000000	      0.00000000
      0.04000000	     -0.00287624	     -0.00913233	      0.00180961	      0.00485447	      0.00614655	      0.00000000	      0.00000000	      0.00000000	      0.00634802	      0.01248320	      0.01248320	      0.01638509	     -0.00117715	      0.00445310	      0.00339231	      0.00601559	      0.00490749	      0.00151780	     -0.00040545	     -0.00013523	      0.00436433	      0.01102905	      0.00000000	     -0.00000000	      0.00000000	     -0.00000000	      0.00000000	      0.00000000	      0.00000000	      0.00000000	      0.00000000	      0.00000000	      0.00000000	      0.00000000	      0.00000000	     -0.00000000	      0.00000000	      0.00000000	      0.00000000	      0.00000000	      0.00000000	      0.00000000	      0.00000000	      0.00000000	      0.00000000	      0.00000000	      0.00000000	      0.00000000	      0.00000000	      0.00000000	      0.00000000	      0.00000000	      0.00000000	      0.00000000	      0.00000000	      0.00000000	      0.00000000	      0.00000000	      0.00000000	      0.00000000	      0.00000000	      0.00000000	      0.00000000	      0.00000000	      0.00000000	      0.00000000	      0.00000000	      0.00000000	      0.00000000	      0.00000000	      0.00000000	      0.00000000
      0.05000000	     -0.00017774	     -0.00602099	      0.00058331	      0.00352913	      0.00601669	      0.00000000	      0.00000000	      0.00000000	      0.00560649	      0.01058087	      0.01058087	      0.01515835	     -0.00131966	      0.00644062	      0.00470730	      0.00743623	      0.00590791	     -0.00062502	     -0.00210870	     -0.00099449	      0.00332401	      0.00971082	     -0.00000000	     -0.00000000	      0.00000000	      0.00000000	     -0.00000000	     -0.00000000	      0.00000000	      0.00000000	     -0.00000000	      0.00000000	     -0.00000000	      0.00000000	      0.00000000	     -0.00000000	      0.00000000	      0.00000000	      0.00000000	      0.00000000	      0.00000000	      0.00000000	      0.00000000	      0.00000000	      0.00000000	      0.00000000	      0.00000000	      0.00000000	      0.00000000	      0.00000000	      0.00000000	      0.00000000	      0.00000000	      0.00000000	      0.00000000	      0.00000000	      0.00000000	      0.00000000	      0.00000000	      0.00000000	      0.00000000	      0.00000000	      0.00000000	      0.00000000	      0.00000000	      0.00000000	      0.00000000	      0.00000000	      0.00000000	      0.00000000	      0.00000000	      0.00000000
      0.06000000	     -0.02694971	     -0.01541797	      0.00379559	      0.01062097	     -0.00004496	      0.00000000	      0.00000000	      0.00000000	      0.00757575	      0.01727765	      0.01727765	      0.02037235	      0.00005679	     -0.00318376	      0.00195594	      0.00503524	      0.00474993	      0.00339289	      0.00061295	      0.00038613	      0.00737311	      0.01408281	     -0.00000000	     -0.00000000	      0.00000000	     -0.00000000	      0.00000000	     -0.00000000	      0.00000000	      0.00000000	      0.00000000	     -0.00000000	     -0.00000000	      0.00000000	      0.00000000	      0.00000000	      0.00000000	      0.00000000	      0.00000000	      0.00000000	      0.00000000	      0.00000000	      0.00000000	      0.00000000	      0.00000000	      0.00000000	      0.00000000	      0.00000000	      0.00000000	      0.00000000	      0.00000000	      0.00000000	      0.00000000	      0.00000000	      0.00000000	      0.00000000	      0.00000000	      0.00000000	      0.00000000	      0.00000000	      0.00000000	      0.00000000	      0.00000000	      0.00000000	      0.00000000	      0.00000000	      0.00000000	      0.00000000	      0.00000000	      0.00000000	      0.00000000	      0.00000000
      0.07000000	     -0.01788134	     -0.01181487	      0.00610094	      0.01173995	     -0.00050757	     -0.00000000	      0.00000000	      0.00000000	      0.00752562	      0.01786797	      0.01786797	      0.02073240	      0.00306240	     -0.00265446	      0.00138513	      0.00432060	      0.00420458	      0.00199404	     -0.00268680	     -0.00258291	      0.00771423	      0.01422719	      0.00000000	      0.00000000	      0.00000000	      0.00000000	      0.00000000	      0.00000000	      0.00000000	     -0.00000000	      0.00000000	      0.00000000	     -0.00000000	      0.00000000	      0.00000000	      0.00000000	      0.00000000	      0.00000000	      0.00000000	      0.00000000	      0.00000000	      0.00000000	      0.00000000	      0.00000000	      0.00000000	      0.00000000	      0.00000000	      0.00000000	      0.00000000	      0.00000000	      0.00000000	      0.00000000	      0.00000000	      0.00000000	      0.00000000	      0.00000000	      0.00000000	      0.00000000	      0.00000000	      0.00000000	      0.00000000	      0.00000000	      0.00000000	      0.00000000	      0.00000000	      0.00000000	      0.00000000	      0.00000000	      0.00000000	      0.00000000	      0.00000000	      0.00000000
      0.08000000	     -0.02420025	     -0.01417410	      0.00485308	      0.01342594	     -0.00435450	      0.00000000	     -0.00000000	     -0.00000000	      0.00734324	      0.01826532	      0.01826532	      0.02183800	      0.00001794	     -0.00532092	      0.00119273	      0.00389446	      0.00428011	      0.00269370	     -0.00053924	     -0.00069001	      0.00862871	      0.01466236	      0.00000000	      0.00000000	      0.00000000	     -0.00000000	      0.00000000	      0.00000000	     -0.00000000	     -0.00000000	     -0.00000000	     -0.00000000	      0.00000000	      0.00000000	     -0.00000000	      0.00000000	      0.00000000	      0.00000000	      0.00000000	      0.00000000	      0.00000000	      0.00000000	      0.00000000	      0.00000000	      0.00000000	      0.00000000	      0.00000000	      0.00000000	      0.00000000	      0.00000000	      0.00000000	      0.00000000	      0.00000000	      0.00000000	      0.00000000	      0.00000000	      0.00000000	      0.00000000	      0.00000000	      0.00000000	      0.00000000	      0.00000000	      0.00000000	      0.00000000	      0.00000000	      0.00000000	      0.00000000	      0.00000000	      0.00000000	      0.00000000	      0.00000000	      0.00000000
      0.09000000	     -0.02710179	     -0.01483250	      0.00305782	      0.00855396	      0.00250895	     -0.00000000	      0.00000000	      0.00000000	      0.00721963	      0.01598776	      0.01598776	      0.01892711	     -0.00014222	     -0.00023371	      0.00251925	      0.00546131	      0.00482156	      0.00321374	      0.00084354	      0.00066253	      0.00635888	      0.01307955	      0.00000000	      0.00000000	      0.00000000	     -0.00000000	     -0.00000000	     -0.00000000	     -0.00000000	     -0.00000000	     -0.00000000	     -0.00000000	      0.00000000	     -0.00000000	      0.00000000	      0.00000000	      0.00000000	      0.00000000	      0.00000000	      0.00000000	      0.00000000	      0.00000000	      0.00000000	      0.00000000	      0.00000000	      0.00000000	      0.00000000	      0.00000000	      0.00000000	      0.00000000	      0.00000000	      0.00000000	      0.00000000	      0.00000000	      0.00000000	      0.00000000	      0.00000000	      0.00000000	      0.00000000	      0.00000000	      0.00000000	      0.00000000	      0.00000000	      0.00000000	      0.00000000	      0.00000000	      0.00000000	      0.00000000	      0.00000000	      0.00000000	      0.00000000	      0.00000000
      0.10000000	     -0.02304635	     -0.01376200	      0.00395439	      0.01129874	     -0.00187316	     -0.00000000	      0.00000000	     -0.00000000	      0.00737740	      0.01676187	      0.01676187	      0.02063954	     -0.00060381	     -0.00207754	      0.00254795	      0.00570668	      0.00524496	      0.00167071	     -0.00119499	     -0.00082385	      0.00741582	      0.01357148	      0.00000000	     -0.00000000	     -0.00000000	      0.00000000	     -0.00000000	      0.00000000	     -0.00000000	      0.00000000	      0.00000000	     -0.00000000	     -0.00000000	     -0.00000000	     -0.00000000	      0.00000000	      0.00000000	      0.00000000	      0.00000000	      0.00000000	      0.00000000	      0.00000000	      0.00000000	      0.00000000	      0.00000000	      0.00000000	      0.00000000	      0.00000000	      0.00000000	      0.00000000	      0.00000000	      0.00000000	      0.00000000	      0.00000000	      0.00000000	      0.00000000	      0.00000000	      0.00000000	      0.00000000	      0.00000000	      0.00000000	      0.00000000	      0.00000000	      0.00000000	      0.00000000	      0.00000000	      0.00000000	      0.00000000	      0.00000000	      0.00000000	      0.00000000	      0.00000000
      0.11000000	     -0.01636628	     -0.01148675	      0.00156549	      0.00536059	      0.00540877	      0.00000000	     -0.00000000	     -0.00000000	      0.00650387	      0.01281895	      0.01281895	      0.01688329	     -0.00172542	      0.00481238	      0.00373208	      0.00639765	      0.00517709	      0.00196444	      0.00033553	      0.00062022	      0.00468880	      0.01142528	     -0.00000000	      0.00000000	      0.00000000	      0.00000000	     -0.00000000	     -0.00000000	      0.00000000	      0.00000000	      0.00000000	      0.00000000	     -0.00000000	     -0.00000000	     -0.00000000	      0.00000000	      0.00000000	      0.00000000	      0.00000000	      0.00000000	      0.00000000	      0.00000000	      0.00000000	      0.00000000	      0.00000000	      0.00000000	      0.00000000	      0.00000000	      0.00000000	      0.00000000	      0.00000000	      0.00000000	      0.00000000	      0.00000000	      0.00000000	      0.00000000	      0.00000000	      0.00000000	      0.00000000	      0.00000000	      0.00000000	      0.00000000	      0.00000000	      0.00000000	      0.00000000	      0.00000000	      0.00000000	      0.00000000	      0.00000000	      0.00000000	      0.00000000	      0.00000000
      0.12000000	     -0.02489513	     -0.01459254	      0.00474507	      0.01286934	     -0.00327714	      0.00000000	      0.00000000	     -0.00000000	      0.00741214	      0.01827482	      0.01827482	      0.02172432	      0.00015639	     -0.00497013	      0.00134298	      0.00421450	      0.00442742	      0.00291734	     -0.00040933	     -0.00053887	      0.00839944	      0.01476962	      0.00000000	     -0.00000000	     -0.00000000	     -0.00000000	     -0.00000000	     -0.00000000	      0.00000000	      0.00000000	      0.00000000	      0.00000000	      0.00000000	     -0.00000000	     -0.00000000	     -0.00000000	      0.00000000	      0.00000000	      0.00000000	      0.00000000	      0.00000000	      0.00000000	      0.00000000	      0.00000000	      0.00000000	      0.00000000	      0.00000000	      0.00000000	      0.00000000	      0.00000000	      0.00000000	      0.00000000	      0.00000000	      0.00000000	      0.00000000	      0.00000000	      0.00000000	      0.00000000	      0.00000000	      0.00000000	      0.00000000	      0.00000000	      0.00000000	      0.00000000	      0.00000000	      0.00000000	      0.00000000	      0.00000000	      0.00000000	      0.00000000	      0.00000000	      0.00000000
      0.13000000	     -0.01092414	     -0.00904418	      0.00409957	      0.00817038	      0.00233132	     -0.00000000	      0.00000000	      0.00000000	      0.00684743	      0.01482319	      0.01482319	      0.01825436	      0.00155776	      0.00138863	      0.00301678	      0.00611508	      0.00529217	      0.00010208	     -0.00287577	     -0.00217341	      0.00553238	      0.01196588	      0.00000000	      0.00000000	      0.00000000	      0.00000000	      0.00000000	     -0.00000000	      0.00000000	      0.00000000	     -0.00000000	      0.00000000	     -0.00000000	     -0.00000000	      0.00000000	      0.00000000	      0.00000000	      0.00000000	      0.00000000	      0.00000000	      0.00000000	      0.00000000	      0.00000000	      0.00000000	      0.00000000	      0.00000000	      0.00000000	      0.00000000	      0.00000000	      0.00000000	      0.00000000	      0.00000000	      0.00000000	      0.00000000	      0.00000000	      0.00000000	      0.00000000	      0.00000000	      0.00000000	      0.00000000	      0.00000000	      0.00000000	      0.00000000	      0.00000000	      0.00000000	      0.00000000	      0.00000000	      0.00000000	      0.00000000	      0.00000000	      0.00000000	      0.00000000
      0.14000000	     -0.01241862	     -0.01093444	      0.00356880	      0.00753810	      0.00402377	      0.00000000	      0.00000000	     -0.00000000	      0.00701298	      0.01481468	      0.01481468	      0.01815971	      0.00116464	      0.00111057	      0.00248688	      0.00536703	      0.00467945	      0.00179647	     -0.00124082	     -0.00118348	      0.00565354	      0.01229171	     -0.00000000	      0.00000000	      0.00000000	     -0.00000000	      0.00000000	     -0.00000000	      0.00000000	     -0.00000000	     -0.00000000	      0.00000000	      0.00000000	      0.00000000	     -0.00000000	      0.00000000	      0.00000000	      0.00000000	      0.00000000	      0.00000000	      0.00000000	      0.00000000	      0.00000000	      0.00000000	      0.00000000	      0.00000000	      0.00000000	      0.00000000	      0.00000000	      0.00000000	      0.00000000	      0.00000000	      0.00000000	      0.00000000	      0.00000000	      0.00000000	      0.00000000	      0.00000000	      0.00000000	      0.00000000	      0.00000000	      0.00000000	      0.00000000	      0.00000000	      0.00000000	      0.00000000	      0.00000000	      0.00000000	      0.00000000	      0.00000000	      0.00000000	      0.00000000
      0.15000000	     -0.02576791	     -0.01512828	      0.00404142	      0.01263109	     -0.00345464	     -0.00000000	      0.00000000	      0.00000000	      0.00755058	      0.01781384	      0.01781384	      0.02165924	     -0.00052506	     -0.00570248	      0.00147795	      0.00452213	      0.00467750	      0.00326724	      0.00050317	      0.00038475	      0.00832161	      0.01467238	     -0.00000000	     -0.00000000	      0.00000000	     -0.00000000	      0.00000000	     -0.00000000	      0.00000000	     -0.00000000	     -0.00000000	     -0.00000000	     -0.00000000	      0.00000000	     -0.00000000	     -0.00000000	      0.00000000	      0.00000000	      0.00000000	      0.00000000	      0.00000000	      0.00000000	      0.00000000	      0.00000000	      0.00000000	      0.00000000	      0.00000000	      0.00000000	      0.00000000	      0.00000000	      0.00000000	      0.00000000	      0.00000000	      0.00000000	      0.00000000	      0.00000000	      0.00000000	      0.00000000	      0.00000000	      0.00000000	      0.00000000	      0.00000000	      0.00000000	      0.00000000	      0.00000000	      0.00000000	      0.00000000	      0.00000000	      0.00000000	      0.00000000	      0.00000000	      0.00000000
      0.16000000	     -0.00608825	     -0.00782655	      0.00139714	      0.00492919	      0.00489542	     -0.00000000	      0.00000000	     -0.00000000	      0.00619385	      0.01186270	      0.01186270	      0.01613857	     -0.00109745	      0.00508902	      0.00438701	      0.00730840	      0.00592029	     -0.00040664	     -0.00212047	     -0.00117999	      0.00399618	      0.01037796	      0.00000000	      0.00000000	      0.00000000	      0.00000000	      0.00000000	     -0.00000000	     -0.00000000	     -0.00000000	      0.00000000	      0.00000000	      0.00000000	     -0.00000000	      0.00000000	      0.00000000	      0.00000000	      0.00000000	      0.00000000	      0.00000000	      0.00000000	      0.00000000	      0.00000000	      0.00000000	      0.00000000	      0.00000000	      0.00000000	      0.00000000	      0.00000000	      0.00000000	      0.00000000	      0.00000000	      0.00000000	      0.00000000	      0.00000000	      0.00000000	      0.00000000	      0.00000000	      0.00000000	      0.00000000	      0.00000000	      0.00000000	      0.00000000	      0.00000000	      0.00000000	      0.00000000	      0.00000000	      0.00000000	      0.00000000	      0.00000000	      0.00000000	      0.00000000
      0.17000000	     -0.02237915	     -0.01303318	      0.00483661	      0.01516769	     -0.00759221	     -0.00000000	     -0.00000000	     -0.00000000	      0.00600575	      0.01711335	      0.01711335	      0.02009207	     -0.00004993	     -0.00806701	     -0.00061974	      0.00040568	      0.00254868	      0.00312545	      0.00013244	     -0.00035493	      0.00954757	      0.01300353	     -0.00000000	      0.00000000	      0.00000000	     -0.00000000	      0.00000000	     -0.00000000	      0.00000000	      0.00000000	      0.00000000	      0.00000000	      0.00000000	     -0.00000000	      0.00000000	      0.00000000	      0.00000000	      0.00000000	      0.00000000	      0.00000000	      0.00000000	      0.00000000	      0.00000000	      0.00000000	      0.00000000	      0.00000000	      0.00000000	      0.00000000	      0.00000000	      0.00000000	      0.00000000	      0.00000000	      0.00000000	      0.00000000	      0.00000000	      0.00000000	      0.00000000	      0.00000000	      0.00000000	      0.00000000	      0.00000000	      0.00000000	      0.00000000	      0.00000000	      0.00000000	      0.00000000	      0.00000000	      0.00000000	      0.00000000	      0.00000000	      0.00000000	      0.00000000
      0.18000000	     -0.02638785	     -0.01547643	      0.00391994	      0.01198403	     -0.00228611	     -0.00000000	      0.00000000	     -0.00000000	      0.00761845	      0.01794182	      0.01794182	      0.02125567	     -0.00030259	     -0.00567053	      0.00151870	      0.00466758	      0.00469530	      0.00372610	      0.00104664	      0.00085604	      0.00804319	      0.01468855	     -0.00000000	     -0.00000000	     -0.00000000	      0.00000000	     -0.00000000	     -0.00000000	     -0.00000000	      0.00000000	     -0.00000000	     -0.00000000	     -0.00000000	     -0.00000000	      0.00000000	     -0.00000000	      0.00000000	      0.00000000	      0.00000000	      0.00000000	      0.00000000	      0.00000000	      0.00000000	      0.00000000	      0.00000000	      0.00000000	      0.00000000	      0.00000000	      0.00000000	      0.00000000	      0.00000000	      0.00000000	      0.00000000	      0.00000000	      0.00000000	      0.00000000	      0.00000000	      0.00000000	      0.00000000	      0.00000000	      0.00000000	      0.00000000	      0.00000000	      0.00000000	      0.00000000	      0.00000000	      0.00000000	      0.00000000	      0.00000000	      0.00000000	      0.00000000	      0.00000000
      0.19000000	      0.00083563	     -0.00575439	      0.00344967	      0.00528145	      0.00622554	     -0.00000000	     -0.00000000	     -0.00000000	      0.00628720	      0.01258120	      0.01258120	      0.01593913	     -0.00016576	      0.00186158	      0.00198510	      0.00456841	      0.00389802	      0.00153913	     -0.00243016	     -0.00172194	      0.00444424	      0.01082242	      0.00000000	      0.00000000	      0.00000000	     -0.00000000	      0.00000000	      0.00000000	     -0.00000000	      0.00000000	      0.00000000	     -0.00000000	     -0.00000000	     -0.00000000	      0.00000000	     -0.00000000	      0.00000000	      0.00000000	      0.00000000	      0.00000000	      0.00000000	      0.00000000	      0.00000000	      0.00000000	      0.00000000	      0.00000000	      0.00000000	      0.00000000	      0.00000000	      0.00000000	      0.00000000	      0.00000000	      0.00000000	      0.00000000	      0.00000000	      0.00000000	      0.00000000	      0.00000000	      0.00000000	      0.00000000	      0.00000000	      0.00000000	      0.00000000	      0.00000000	      0.00000000	      0.00000000	      0.00000000	      0.00000000	      0.00000000	      0.00000000	      0.00000000	      0.00000000
      0.20000000	     -0.01867835	     -0.01093553	      0.00760950	      0.01462593	     -0.00502533	      0.00000000	     -0.00000000	      0.00000000	      0.00634626	      0.01984082	      0.01984082	      0.02212443	      0.00268156	     -0.00379545	      0.00116814	      0.00378668	      0.00394439	      0.00067104	     -0.00357519	     -0.00318259	      0.00896577	      0.01516844	     -0.00000000	      0.00000000	      0.00000000	      0.00000000	      0.00000000	      0.00000000	      0.00000000	     -0.00000000	     -0.00000000	      0.00000000	      0.00000000	     -0.00000000	      0.00000000	     -0.00000000	      0.00000000	      0.00000000	      0.00000000	      0.00000000	      0.00000000	      0.00000000	      0.00000000	      0.00000000	      0.00000000	      0.00000000	      0.00000000	      0.00000000	      0.00000000	      0.00000000	      0.00000000	      0.00000000	      0.00000000	      0.00000000	      0.00000000	      0.00000000	      0.00000000	      0.00000000	      0.00000000	      0.00000000	      0.00000000	      0.00000000	      0.00000000	      0.00000000	      0.00000000	      0.00000000	      0.00000000	      0.00000000	      0.00000000	      0.00000000	      0.00000000	      0.00000000
      0.21000000	     -0.01625351	     -0.01232833	      0.00260004	      0.00628370	      0.00527436	     -0.00000000	     -0.00000000	     -0.00000000	      0.00665510	      0.01068494	      0.01068494	      0.01705701	     -0.00070569	      0.00209217	      0.00244483	      0.00503927	      0.00432803	      0.00298186	      0.00086832	      0.00048133	      0.00525582	      0.01180819	     -0.00000000	     -0.00000000	      0.00000000	      0.00000000	      0.00000000	      0.00000000	      0.00000000	      0.00000000	      0.00000000	     -0.00000000	      0.00000000	      0.00000000	     -0.00000000	     -0.00000000	      0.00000000	      0.00000000	      0.00000000	      0.00000000	      0.00000000	      0.00000000	      0.00000000	      0.00000000	      0.00000000	      0.00000000	      0.00000000	      0.00000000	      0.00000000	      0.00000000	      0.00000000	      0.00000000	      0.00000000	      0.00000000	      0.00000000	      0.00000000	      0.00000000	      0.00000000	      0.00000000	      0.00000000	      0.00000000	      0.00000000	      0.00000000	      0.00000000	      0.00000000	      0.00000000	      0.00000000	      0.00000000	      0.00000000	      0.00000000	      0.00000000	      0.00000000
      0.22000000	      0.00590780	     -0.00535040	      0.00208552	      0.00387688	      0.00716958	     -0.00000000	     -0.00000000	      0.00000000	      0.00593061	      0.01048655	      0.01048655	      0.01526949	     -0.00168712	      0.00398855	      0.00275805	      0.00520826	      0.00425961	      0.00165464	     -0.00071045	     -0.00069728	      0.00382424	      0.01031357	     -0.00000000	     -0.00000000	      0.00000000	     -0.00000000	      0.00000000	     -0.00000000	      0.00000000	     -0.00000000	      0.00000000	      0.00000000	     -0.00000000	     -0.00000000	     -0.00000000	      0.00000000	      0.00000000	      0.00000000	      0.00000000	      0.00000000	      0.00000000	      0.00000000	      0.00000000	      0.00000000	      0.00000000	      0.00000000	      0.00000000	      0.00000000	      0.00000000	      0.00000000	      0.00000000	      0.00000000	      0.00000000	      0.00000000	      0.00000000	      0.00000000	      0.00000000	      0.00000000	      0.00000000	      0.00000000	      0.00000000	      0.00000000	      0.00000000	      0.00000000	      0.00000000	      0.00000000	      0.00000000	      0.00000000	      0.00000000	      0.00000000	      0.00000000	      0.00000000
      0.23000000	     -0.01051664	     -0.00921910	      0.00380656	      0.00774911	      0.00299862	      0.00000000	     -0.00000000	      0.00000000	      0.00672976	      0.01457654	      0.01457654	      0.01809846	      0.00139914	      0.00162049	      0.00299746	      0.00604619	      0.00520722	      0.00039925	     -0.00254219	     -0.00194635	      0.00542281	      0.01193357	      0.00000000	      0.00000000	      0.00000000	      0.00000000	     -0.00000000	     -0.00000000	     -0.00000000	      0.00000000	      0.00000000	     -0.00000000	     -0.00000000	      0.00000000	      0.00000000	      0.00000000	      0.00000000	      0.00000000	      0.00000000	      0.00000000	      0.00000000	      0.00000000	      0.00000000	      0.00000000	      0.00000000	      0.00000000	      0.00000000	      0.00000000	      0.00000000	      0.00000000	      0.00000000	      0.00000000	      0.00000000	      0.00000000	      0.00000000	      0.00000000	      0.00000000	      0.00000000	      0.00000000	      0.00000000	      0.00000000	      0.00000000	      0.00000000	      0.00000000	      0.00000000	      0.00000000	      0.00000000	      0.00000000	      0.00000000	      0.00000000	      0.00000000	      0.00000000
      0.24000000	     -0.02371433	     -0.01403169	      0.00334216	      0.01119651	     -0.00240332	      0.00000000	     -0.00000000	     -0.00000000	      0.00705847	      0.01610551	      0.01610551	      0.02028216	     -0.00132481	     -0.00211598	      0.00281973	      0.00605171	      0.00547193	      0.00160138	     -0.00088685	     -0.00043648	      0.00735216	      0.01314468	     -0.00000000	     -0.00000000	     -0.00000000	      0.00000000	      0.00000000	      0.00000000	      0.00000000	      0.00000000	      0.00000000	      0.00000000	     -0.00000000	      0.00000000	      0.00000000	      0.00000000	      0.00000000	      0.00000000	      0.00000000	      0.00000000	      0.00000000	      0.00000000	      0.00000000	      0.00000000	      0.00000000	      0.00000000	      0.00000000	      0.00000000	      0.00000000	      0.00000000	      0.00000000	      0.00000000	      0.00000000	      0.00000000	      0.00000000	      0.00000000	      0.00000000	      0.00000000	      0.00000000	      0.00000000	      0.00000000	      0.00000000	      0.00000000	      0.00000000	      0.00000000	      0.00000000	      0.00000000	      0.00000000	      0.00000000	      0.00000000	      0.00000000	      0.00000000
      0.25000000	     -0.02357696	     -0.01367678	      0.00589103	      0.01488500	     -0.00581397	      0.00000000	     -0.00000000	     -0.00000000	      0.00681105	      0.01944672	      0.01944672	      0.02226897	      0.00089884	     -0.00683491	      0.00013371	      0.00225350	      0.00330887	      0.00316067	     -0.00064960	     -0.00121554	      0.00944253	      0.01544764	     -0.00000000	      0.00000000	     -0.00000000	      0.00000000	      0.00000000	      0.00000000	      0.00000000	      0.00000000	      0.00000000	      0.00000000	      0.00000000	      0.00000000	      0.00000000	     -0.00000000	      0.00000000	      0.00000000	      0.00000000	      0.00000000	      0.00000000	      0.00000000	      0.00000000	      0.00000000	      0.00000000	      0.00000000	      0.00000000	      0.00000000	      0.00000000	      0.00000000	      0.00000000	      0.00000000	      0.00000000	      0.00000000	      0.00000000	      0.00000000	      0.00000000	      0.00000000	      0.00000000	      0.00000000	      0.00000000	      0.00000000	      0.00000000	      0.00000000	      0.00000000	      0.00000000	      0.00000000	      0.00000000	      0.00000000	      0.00000000	      0.00000000	      0.00000000
      0.26000000	     -0.02165942	     -0.01365564	      0.00338688	      0.00824664	      0.00326728	      0.00000000	     -0.00000000	     -0.00000000	      0.00723792	      0.01561424	      0.01561424	      0.01872059	      0.00054814	      0.00018584	      0.00235437	      0.00523954	      0.00464874	      0.00274245	     -0.00004616	     -0.00022599	      0.00616783	      0.01285100	     -0.00000000	     -0.00000000	     -0.00000000	      0.00000000	     -0.00000000	      0.00000000	     -0.00000000	     -0.00000000	      0.00000000	     -0.00000000	      0.00000000	     -0.00000000	     -0.00000000	     -0.00000000	      0.00000000	      0.00000000	      0.00000000	      0.00000000	      0.00000000	      0.00000000	      0.00000000	      0.00000000	      0.00000000	      0.00000000	      0.00000000	      0.00000000	      0.00000000	      0.00000000	      0.00000000	      0.00000000	      0.00000000	      0.00000000	      0.00000000	      0.00000000	      0.00000000	      0.00000000	      0.00000000	      0.00000000	      0.00000000	      0.00000000	      0.00000000	      0.00000000	      0.00000000	      0.00000000	      0.00000000	      0.00000000	      0.00000000	      0.00000000	      0.00000000	      0.00000000
      0.27000000	     -0.02191248	     -0.01354542	      0.00594309	      0.01232293	     -0.00102914	      0.00000000	      0.00000000	      0.00000000	      0.00762681	      0.01841961	      0.01841961	      0.02098734	      0.00261612	     -0.00410984	      0.00087960	      0.00368298	      0.00384917	      0.00308169	     -0.00163224	     -0.00200516	      0.00820231	      0.01467906	      0.00000000	     -0.00000000	     -0.00000000	     -0.00000000	     -0.00000000	     -0.00000000	      0.00000000	      0.00000000	      0.00000000	      0.00000000	     -0.00000000	      0.00000000	      0.00000000	      0.00000000	      0.00000000	      0.00000000	      0.00000000	      0.00000000	      0.00000000	      0.00000000	      0.00000000	      0.00000000	      0.00000000	      0.00000000	      0.00000000	      0.00000000	      0.00000000	      0.00000000	      0.00000000	      0.00000000	      0.00000000	      0.00000000	      0.00000000	      0.00000000	      0.00000000	      0.00000000	      0.00000000	      0.00000000	      0.00000000	      0.00000000	      0.00000000	      0.00000000	      0.00000000	      0.00000000	      0.00000000	      0.00000000	      0.00000000	      0.00000000	      0.00000000	      0.00000000
      0.28000000	     -0.02043382	     -0.01134521	      0.00733491	      0.01650334	     -0.00821387	      0.00000000	      0.00000000	      0.00000000	      0.00492455	      0.01966109	      0.01966109	      0.01989326	      0.00174590	     -0.00671946	     -0.00053304	      0.00052443	      0.00199173	      0.00197334	     -0.00205913	     -0.00241935	      0.01022261	      0.01461630	      0.00000000	     -0.00000000	      0.00000000	     -0.00000000	      0.00000000	      0.00000000	     -0.00000000	     -0.00000000	     -0.00000000	     -0.00000000	     -0.00000000	     -0.00000000	     -0.00000000	     -0.00000000	      0.00000000	      0.00000000	      0.00000000	      0.00000000	      0.00000000	      0.00000000	      0.00000000	      0.00000000	      0.00000000	      0.00000000	      0.00000000	      0.00000000	      0.00000000	      0.00000000	      0.00000000	      0.00000000	      0.00000000	      0.00000000	      0.00000000	      0.00000000	      0.00000000	      0.00000000	      0.00000000	      0.00000000	      0.00000000	      0.00000000	      0.00000000	      0.00000000	      0.00000000	      0.00000000	      0.00000000	      0.00000000	      0.00000000	      0.00000000	      0.00000000	      0.00000000
      0.29000000	     -0.02306511	     -0.01382676	      0.00582114	      0.01286591	     -0.00219248	     -0.00000000	     -0.00000000	      0.00000000	      0.00754231	      0.01877419	      0.01877419	      0.02148425	      0.00183133	     -0.00445531	      0.00099007	      0.00377896	      0.00400208	      0.00291143	     -0.00141564	     -0.00170711	      0.00842984	      0.01493765	      0.00000000	      0.00000000	     -0.00000000	     -0.00000000	     -0.00000000	      0.00000000	     -0.00000000	      0.00000000	     -0.00000000	     -0.00000000	     -0.00000000	      0.00000000	     -0.00000000	      0.00000000	      0.00000000	      0.00000000	      0.00000000	      0.00000000	      0.00000000	      0.00000000	      0.00000000	      0.00000000	      0.00000000	      0.00000000	      0.00000000	      0.00000000	      0.00000000	      0.00000000	      0.00000000	      0.00000000	      0.00000000	      0.00000000	      0.00000000	      0.00000000	      0.00000000	      0.00000000	      0.00000000	      0.00000000	      0.00000000	      0.00000000	      0.00000000	      0.00000000	      0.00000000	      0.00000000	      0.00000000	      0.00000000	      0.00000000	      0.00000000	      0.00000000	      0.00000000
      0.30000000	     -0.01995886	     -0.01174304	      0.00644838	      0.01384222	     -0.00463938	     -0.00000000	      0.00000000	      0.00000000	      0.00689762	      0.01894428	      0.01894428	      0.02169981	      0.00128734	     -0.00358530	      0.00147857	      0.00414610	      0.00425355	      0.00099073	     -0.00269694	     -0.00242272	      0.00852607	      0.01442643	     -0.00000000	     -0.00000000	      0.00000000	     -0.00000000	     -0.00000000	      0.00000000	      0.00000000	      0.00000000	     -0.00000000	     -0.00000000	      0.00000000	      0.00000000	     -0.00000000	     -0.00000000	      0.00000000	      0.00000000	      0.00000000	      0.00000000	      0.00000000	      0.00000000	      0.00000000	      0.00000000	      0.00000000	      0.00000000	      0.00000000	      0.00000000	      0.00000000	      0.00000000	      0.00000000	      0.00000000	      0.00000000	      0.00000000	      0.00000000	      0.00000000	      0.00000000	      0.00000000	      0.00000000	      0.00000000	      0.00000000	      0.00000000	      0.00000000	      0.00000000	      0.00000000	      0.00000000	      0.00000000	      0.00000000	      0.00000000	      0.00000000	      0.00000000	      0.00000000
      0.31000000	     -0.02482428	     -0.01450771	      0.00538570	      0.01373485	     -0.00402568	      0.00000000	     -0.00000000	      0.00000000	      0.00736987	      0.01910067	      0.01910067	      0.02200731	      0.00078169	     -0.00619804	      0.00062585	      0.00322771	      0.00385627	      0.00339087	     -0.00035555	     -0.00078383	      0.00889493	      0.01529524	      0.00000000	     -0.00000000	     -0.00000000	      0.00000000	     -0.00000000	     -0.00000000	      0.00000000	      0.00000000	      0.00000000	      0.00000000	      0.00000000	     -0.00000000	      0.00000000	     -0.00000000	      0.00000000	      0.00000000	      0.00000000	      0.00000000	      0.00000000	      0.00000000	      0.00000000	      0.00000000	      0.00000000	      0.00000000	      0.00000000	      0.00000000	      0.00000000	      0.00000000	      0.00000000	      0.00000000	      0.00000000	      0.00000000	      0.00000000	      0.00000000	      0.00000000	      0.00000000	      0.00000000	      0.00000000	      0.00000000	      0.00000000	      0.00000000	      0.00000000	      0.00000000	      0.00000000	      0.00000000	      0.00000000	      0.00000000	      0.00000000	      0.00000000	      0.00000000
      0.32000000	     -0.02130114	     -0.01283953	      0.00177758	      0.00665464	      0.00378719	     -0.00000000	      0.00000000	     -0.00000000	      0.00692869	      0.01387795	      0.01387795	      0.01797702	     -0.00158746	      0.00377912	      0.00405164	      0.00704856	      0.00575858	      0.00143828	     -0.00042573	      0.00007610	      0.00522549	      0.01193204	      0.00000000	      0.00000000	      0.00000000	     -0.00000000	      0.00000000	      0.00000000	     -0.00000000	      0.00000000	     -0.00000000	     -0.00000000	      0.00000000	      0.00000000	     -0.00000000	     -0.00000000	      0.00000000	      0.00000000	      0.00000000	      0.00000000	      0.00000000	      0.00000000	      0.00000000	      0.00000000	      0.00000000	      0.00000000	      0.00000000	      0.00000000	      0.00000000	      0.00000000	      0.00000000	      0.00000000	      0.00000000	      0.00000000	      0.00000000	      0.00000000	      0.00000000	      0.00000000	      0.00000000	      0.00000000	      0.00000000	      0.00000000	      0.00000000	      0.00000000	      0.00000000	      0.00000000	      0.00000000	      0.00000000	      0.00000000	      0.00000000	      0.00000000	      0.00000000
      0.33000000	     -0.01882910	     -0.01251919	      0.00445211	      0.00989262	      0.00114528	      0.00000000	      0.00000000	      0.00000000	      0.00744269	      0.01646204	      0.01646204	      0.01985031	      0.00115330	     -0.00083417	      0.00228310	      0.00533269	      0.00484622	      0.00178051	     -0.00165784	     -0.00150020	      0.00677484	      0.01338825	      0.00000000	      0.00000000	      0.00000000	      0.00000000	      0.00000000	      0.00000000	     -0.00000000	     -0.00000000	     -0.00000000	     -0.00000000	     -0.00000000	      0.00000000	      0.00000000	     -0.00000000	      0.00000000	      0.00000000	      0.00000000	      0.00000000	      0.00000000	      0.00000000	      0.00000000	      0.00000000	      0.00000000	      0.00000000	      0.00000000	      0.00000000	      0.00000000	      0.00000000	      0.00000000	      0.00000000	      0.00000000	      0.00000000	      0.00000000	      0.00000000	      0.00000000	      0.00000000	      0.00000000	      0.00000000	      0.00000000	      0.00000000	      0.00000000	      0.00000000	      0.00000000	      0.00000000	      0.00000000	      0.00000000	      0.00000000	      0.00000000	      0.00000000	      0.00000000
      0.34000000	     -0.02150524	     -0.01221982	      0.00632758	      0.01567858	     -0.00744774	      0.00000000	      0.00000000	      0.00000000	      0.00565372	      0.01899851	      0.01899851	      0.02118391	      0.00096380	     -0.00658609	     -0.00010937	      0.00133371	      0.00266897	      0.00227004	     -0.00139442	     -0.00176966	      0.00972335	      0.01426472	      0.00000000	      0.00000000	     -0.00000000	      0.00000000	     -0.00000000	     -0.00000000	      0.00000000	      0.00000000	      0.00000000	     -0.00000000	     -0.00000000	     -0.00000000	      0.00000000	      0.00000000	      0.00000000	      0.00000000	      0.00000000	      0.00000000	      0.00000000	      0.00000000	      0.00000000	      0.00000000	      0.00000000	      0.00000000	      0.00000000	      0.00000000	      0.00000000	      0.00000000	      0.00000000	      0.00000000	      0.00000000	      0.00000000	      0.00000000	      0.00000000	      0.00000000	      0.00000000	      0.00000000	      0.00000000	      0.00000000	      0.00000000	      0.00000000	      0.00000000	      0.00000000	      0.00000000	      0.00000000	      0.00000000	      0.00000000	      0.00000000	      0.00000000	      0.00000000
      0.35000000	     -0.00480572	     -0.00862110	      0.00430508	      0.00691199	      0.00547416	      0.00000000	      0.00000000	      0.00000000	      0.00680945	      0.01345196	      0.01345196	      0.01683725	      0.00075516	     -0.00048679	      0.00099239	      0.00354797	      0.00325579	      0.00305141	     -0.00190054	     -0.00175424	      0.00551641	      0.01169465	      0.00000000	      0.00000000	      0.00000000	     -0.00000000	     -0.00000000	     -0.00000000	      0.00000000	     -0.00000000	      0.00000000	     -0.00000000	     -0.00000000	      0.00000000	     -0.00000000	     -0.00000000	      0.00000000	      0.00000000	      0.00000000	      0.00000000	      0.00000000	      0.00000000	      0.00000000	      0.00000000	      0.00000000	      0.00000000	      0.00000000	      0.00000000	      0.00000000	      0.00000000	      0.00000000	      0.00000000	      0.00000000	      0.00000000	      0.00000000	      0.00000000	      0.00000000	      0.00000000	      0.00000000	      0.00000000	      0.00000000	      0.00000000	      0.00000000	      0.00000000	      0.00000000	      0.00000000	      0.00000000	      0.00000000	      0.00000000	      0.00000000	      0.00000000	      0.00000000
      0.36000000	     -0.00681428	     -0.00865255	      0.00358502	      0.00677066	      0.00464481	      0.00000000	      0.00000000	     -0.00000000	      0.00679008	      0.01405036	      0.01405036	      0.01743402	      0.00149801	      0.00172953	      0.00255415	      0.00539871	      0.00464451	      0.00118661	     -0.00187121	     -0.00165984	      0.00513641	      0.01171131	     -0.00000000	     -0.00000000	     -0.00000000	     -0.00000000	     -0.00000000	     -0.00000000	      0.00000000	     -0.00000000	      0.00000000	     -0.00000000	      0.00000000	     -0.00000000	     -0.00000000	     -0.00000000	      0.00000000	      0.00000000	      0.00000000	      0.00000000	      0.00000000	      0.00000000	      0.00000000	      0.00000000	      0.00000000	      0.00000000	      0.00000000	      0.00000000	      0.00000000	      0.00000000	      0.00000000	      0.00000000	      0.00000000	      0.00000000	      0.00000000	      0.00000000	      0.00000000	      0.00000000	      0.00000000	      0.00000000	      0.00000000	      0.00000000	      0.00000000	      0.00000000	      0.00000000	      0.00000000	      0.00000000	      0.00000000	      0.00000000	      0.00000000	      0.00000000	      0.00000000
      0.37000000	     -0.01488158	     -0.01043445	      0.00314118	      0.00827220	      0.00136914	     -0.00000000	      0.00000000	      0.00000000	      0.00661216	      0.01446096	      0.01446096	      0.01821735	     -0.00069601	      0.00187313	      0.00367084	      0.00689243	      0.00585901	     -0.00008657	     -0.00247557	     -0.00162254	      0.00555862	      0.01169929	      0.00000000	      0.00000000	      0.00000000	      0.00000000	     -0.00000000	     -0.00000000	      0.00000000	     -0.00000000	      0.00000000	     -0.00000000	      0.00000000	     -0.00000000	     -0.00000000	      0.00000000	      0.00000000	      0.00000000	      0.00000000	      0.00000000	      0.00000000	      0.00000000	      0.00000000	      0.00000000	      0.00000000	      0.00000000	      0.00000000	      0.00000000	      0.00000000	      0.00000000	      0.00000000	      0.00000000	      0.00000000	      0.00000000	      0.00000000	      0.00000000	      0.00000000	      0.00000000	      0.00000000	      0.00000000	      0.00000000	      0.00000000	      0.00000000	      0.00000000	      0.00000000	      0.00000000	      0.00000000	      0.00000000	      0.00000000	      0.00000000	      0.00000000	      0.00000000
      0.38000000	     -0.02479560	     -0.01460477	      0.00634549	      0.01345390	     -0.00219624	     -0.00000000	     -0.00000000	      0.00000000	      0.00747618	      0.01920338	      0.01920338	      0.02066245	      0.00301354	     -0.00666914	     -0.00025628	      0.00222135	      0.00297902	      0.00447112	     -0.00072920	     -0.00185137	      0.00893450	      0.01501593	      0.00000000	     -0.00000000	     -0.00000000	      0.00000000	     -0.00000000	      0.00000000	      0.00000000	     -0.00000000	      0.00000000	     -0.00000000	     -0.00000000	      0.00000000	      0.00000000	     -0.00000000	      0.00000000	      0.00000000	      0.00000000	      0.00000000	      0.00000000	      0.00000000	      0.00000000	      0.00000000	      0.00000000	      0.00000000	      0.00000000	      0.00000000	      0.00000000	      0.00000000	      0.00000000	      0.00000000	      0.00000000	      0.00000000	      0.00000000	      0.00000000	      0.00000000	      0.00000000	      0.00000000	      0.00000000	      0.00000000	      0.00000000	      0.00000000	      0.00000000	      0.00000000	      0.00000000	      0.00000000	      0.00000000	      0.00000000	      0.00000000	      0.00000000	      0.00000000
      0.39000000	     -0.00135662	     -0.00711931	      0.00394674	      0.00602197	      0.00606864	     -0.00000000	      0.00000000	     -0.00000000	      0.00637817	      0.01249175	      0.01249175	      0.01621237	      0.00004918	      0.00037912	      0.00122129	      0.00373339	      0.00332091	      0.00278267	     -0.00217658	     -0.00168211	      0.00500120	      0.01119818	      0.00000000	      0.00000000	     -0.00000000	     -0.00000000	     -0.00000000	     -0.00000000	      0.00000000	     -0.00000000	     -0.00000000	     -0.00000000	     -0.00000000	     -0.00000000	     -0.00000000	      0.00000000	      0.00000000	      0.00000000	      0.00000000	      0.00000000	      0.00000000	      0.00000000	      0.00000000	      0.00000000	      0.00000000	      0.00000000	      0.00000000	      0.00000000	      0.00000000	      0.00000000	      0.00000000	      0.00000000	      0.00000000	      0.00000000	      0.00000000	      0.00000000	      0.00000000	      0.00000000	      0.00000000	      0.00000000	      0.00000000	      0.00000000	      0.00000000	      0.00000000	      0.00000000	      0.00000000	      0.00000000	      0.00000000	      0.00000000	      0.00000000	      0.00000000	      0.00000000
      0.40000000	     -0.02320445	     -0.01350242	      0.00157361	      0.00728561	      0.00249690	      0.00000000	     -0.00000000	     -0.00000000	      0.00708241	      0.01377810	      0.01377810	      0.01830947	     -0.00227442	      0.00342116	      0.00443257	      0.00761600	      0.00619405	      0.00107064	     -0.00076704	      0.00001562	      0.00547128	      0.01195903	      0.00000000	     -0.00000000	     -0.00000000	     -0.00000000	      0.00000000	      0.00000000	      0.00000000	      0.00000000	     -0.00000000	      0.00000000	     -0.00000000	      0.00000000	     -0.00000000	     -0.00000000	      0.00000000	      0.00000000	      0.00000000	      0.00000000	      0.00000000	      0.00000000	      0.00000000	      0.00000000	      0.00000000	      0.00000000	      0.00000000	      0.00000000	      0.00000000	      0.00000000	      0.00000000	      0.00000000	      0.00000000	      0.00000000	      0.00000000	      0.00000000	      0.00000000	      0.00000000	      0.00000000	      0.00000000	      0.00000000	      0.00000000	      0.00000000	      0.00000000	      0.00000000	      0.00000000	      0.00000000	      0.00000000	      0.00000000	      0.00000000	      0.00000000	      0.00000000
      0.41000000	     -0.02065563	     -0.01251570	      0.00639223	      0.01327915	     -0.00296483	      0.00000000	      0.00000000	      0.00000000	      0.00729409	      0.01895489	      0.01895489	      0.02172107	      0.00211592	     -0.00377762	      0.00123224	      0.00403703	      0.00414161	      0.00194271	     -0.00248193	     -0.00240606	      0.00847207	      0.01489808	      0.00000000	     -0.00000000	     -0.00000000	      0.00000000	     -0.00000000	     -0.00000000	      0.00000000	     -0.00000000	      0.00000000	     -0.00000000	     -0.00000000	      0.00000000	      0.00000000	      0.00000000	      0.00000000	      0.00000000	      0.00000000	      0.00000000	      0.00000000	      0.00000000	      0.00000000	      0.00000000	      0.00000000	      0.00000000	      0.00000000	      0.00000000	      0.00000000	      0.00000000	      0.00000000	      0.00000000	      0.00000000	      0.00000000	      0.00000000	      0.00000000	      0.00000000	      0.00000000	      0.00000000	      0.00000000	      0.00000000	      0.00000000	      0.00000000	      0.00000000	      0.00000000	      0.00000000	      0.00000000	      0.00000000	      0.00000000	      0.00000000	      0.00000000	      0.00000000
      0.42000000	     -0.01657512	     -0.01103617	      0.00158262	      0.00716806	      0.00169133	     -0.00000000	     -0.00000000	     -0.00000000	      0.00640768	      0.01290776	      0.01290776	      0.01717231	     -0.00247821	      0.00340584	      0.00457698	      0.00784449	      0.00643224	     -0.00033648	     -0.00212256	     -0.00101202	      0.00503344	      0.01082161	      0.00000000	     -0.00000000	     -0.00000000	     -0.00000000	      0.00000000	      0.00000000	      0.00000000	     -0.00000000	     -0.00000000	      0.00000000	      0.00000000	     -0.00000000	      0.00000000	      0.00000000	      0.00000000	      0.00000000	      0.00000000	      0.00000000	      0.00000000	      0.00000000	      0.00000000	      0.00000000	      0.00000000	      0.00000000	      0.00000000	      0.00000000	      0.00000000	      0.00000000	      0.00000000	      0.00000000	      0.00000000	      0.00000000	      0.00000000	      0.00000000	      0.00000000	      0.00000000	      0.00000000	      0.00000000	      0.00000000	      0.00000000	      0.00000000	      0.00000000	      0.00000000	      0.00000000	      0.00000000	      0.00000000	      0.00000000	      0.00000000	      0.00000000	      0.00000000
      0.43000000	     -0.02140453	     -0.01292671	      0.00493347	      0.01204729	     -0.00243148	      0.00000000	      0.00000000	     -0.00000000	      0.00707305	      0.01758062	      0.01758062	      0.02102016	      0.00030169	     -0.00253437	      0.00211439	      0.00512716	      0.00488225	      0.00147467	     -0.00185894	     -0.00153876	      0.00772639	      0.01390672	      0.00000000	      0.00000000	      0.00000000	     -0.00000000	     -0.00000000	     -0.00000000	      0.00000000	     -0.00000000	     -0.00000000	     -0.00000000	     -0.00000000	      0.00000000	      0.00000000	     -0.00000000	      0.00000000	      0.00000000	      0.00000000	      0.00000000	      0.00000000	      0.00000000	      0.00000000	      0.00000000	      0.00000000	      0.00000000	      0.00000000	      0.00000000	      0.00000000	      0.00000000	      0.00000000	      0.00000000	      0.00000000	      0.00000000	      0.00000000	      0.00000000	      0.00000000	      0.00000000	      0.00000000	      0.00000000	      0.00000000	      0.00000000	      0.00000000	      0.00000000	      0.00000000	      0.00000000	      0.00000000	      0.00000000	      0.00000000	      0.00000000	      0.00000000	      0.00000000
      0.44000000	     -0.02149985	     -0.01212895	      0.00825771	      0.01652673	     -0.00662218	     -0.00000000	      0.00000000	     -0.00000000	      0.00608597	      0.02065764	      0.02065764	      0.02074355	      0.00372099	     -0.00682250	     -0.00058210	      0.00130626	      0.00230312	      0.00303242	     -0.00303708	     -0.00352016	      0.01048184	      0.01614327	      0.00000000	      0.00000000	      0.00000000	      0.00000000	     -0.00000000	     -0.00000000	      0.00000000	     -0.00000000	     -0.00000000	     -0.00000000	     -0.00000000	     -0.00000000	     -0.00000000	      0.00000000	      0.00000000	      0.00000000	      0.00000000	      0.00000000	      0.00000000	      0.00000000	      0.00000000	      0.00000000	      0.00000000	      0.00000000	      0.00000000	      0.00000000	      0.00000000	      0.00000000	      0.00000000	      0.00000000	      0.00000000	      0.00000000	      0.00000000	      0.00000000	      0.00000000	      0.00000000	      0.00000000	      0.00000000	      0.00000000	      0.00000000	      0.00000000	      0.00000000	      0.00000000	      0.00000000	      0.00000000	      0.00000000	      0.00000000	      0.00000000	      0.00000000	      0.00000000
      0.45000000	     -0.00371070	     -0.01072031	      0.00294054	      0.00560568	      0.00644018	      0.00000000	     -0.00000000	      0.00000000	      0.00618470	      0.01635921	      0.01635921	      0.01588333	     -0.00137754	      0.00099042	      0.00138305	      0.00369760	      0.00332152	      0.00414739	      0.00125605	      0.00032432	      0.00502694	      0.01117212	      0.00000000	      0.00000000	      0.00000000	      0.00000000	     -0.00000000	     -0.00000000	      0.00000000	      0.00000000	      0.00000000	      0.00000000	      0.00000000	      0.00000000	      0.00000000	      0.00000000	      0.00000000	      0.00000000	      0.00000000	      0.00000000	      0.00000000	      0.00000000	      0.00000000	      0.00000000	      0.00000000	      0.00000000	      0.00000000	      0.00000000	      0.00000000	      0.00000000	      0.00000000	      0.00000000	      0.00000000	      0.00000000	      0.00000000	      0.00000000	      0.00000000	      0.00000000	      0.00000000	      0.00000000	      0.00000000	      0.00000000	      0.00000000	      0.00000000	      0.00000000	      0.00000000	      0.00000000	      0.00000000	      0.00000000	      0.00000000	      0.00000000	      0.00000000
      0.46000000	     -0.02334078	     -0.01338236	      0.00713811	      0.01622451	     -0.00665500	      0.00000000	     -0.00000000	      0.00000000	      0.00626743	      0.02074933	      0.02074933	      0.02074223	      0.00236792	     -0.00873797	     -0.00137522	      0.00009069	      0.00189325	      0.00446426	     -0.00054655	     -0.00202994	      0.01030079	      0.01621998	      0.00000000	     -0.00000000	      0.00000000	     -0.00000000	     -0.00000000	     -0.00000000	      0.00000000	     -0.00000000	      0.00000000	     -0.00000000	     -0.00000000	     -0.00000000	     -0.00000000	      0.00000000	      0.00000000	      0.00000000	      0.00000000	      0.00000000	      0.00000000	      0.00000000	      0.00000000	      0.00000000	      0.00000000	      0.00000000	      0.00000000	      0.00000000	      0.00000000	      0.00000000	      0.00000000	      0.00000000	      0.00000000	      0.00000000	      0.00000000	      0.00000000	      0.00000000	      0.00000000	      0.00000000	      0.00000000	      0.00000000	      0.00000000	      0.00000000	      0.00000000	      0.00000000	      0.00000000	      0.00000000	      0.00000000	      0.00000000	      0.00000000	      0.00000000	      0.00000000
      0.47000000	     -0.02463801	     -0.01458946	      0.00405997	      0.01047386	      0.00030309	      0.00000000	      0.00000000	     -0.00000000	      0.00758518	      0.01700752	      0.01700752	      0.02036566	      0.00035259	     -0.00210226	      0.00212421	      0.00518766	      0.00481903	      0.00270227	     -0.00040327	     -0.00048086	      0.00722614	      0.01389983	     -0.00000000	      0.00000000	      0.00000000	      0.00000000	     -0.00000000	     -0.00000000	      0.00000000	     -0.00000000	      0.00000000	     -0.00000000	     -0.00000000	     -0.00000000	     -0.00000000	     -0.00000000	      0.00000000	      0.00000000	      0.00000000	      0.00000000	      0.00000000	      0.00000000	      0.00000000	      0.00000000	      0.00000000	      0.00000000	      0.00000000	      0.00000000	      0.00000000	      0.00000000	      0.00000000	      0.00000000	      0.00000000	      0.00000000	      0.00000000	      0.00000000	      0.00000000	      0.00000000	      0.00000000	      0.00000000	      0.00000000	      0.00000000	      0.00000000	      0.00000000	      0.00000000	      0.00000000	      0.00000000	      0.00000000	      0.00000000	      0.00000000	      0.00000000	      0.00000000
      0.48000000	     -0.02038555	     -0.01165094	      0.00437003	      0.01484467	     -0.00835005	      0.00000000	      0.00000000	      0.00000000	      0.00467525	      0.01468753	      0.01468753	      0.01335336	     -0.00025724	     -0.00724755	     -0.00072611	     -0.00070472	      0.00173534	      0.00215332	     -0.00047933	     -0.00069979	      0.00914096	      0.00819824	      0.00000000	      0.00000000	      0.00000000	      0.00000000	     -0.00000000	     -0.00000000	      0.00000000	      0.00000000	      0.00000000	      0.00000000	     -0.00000000	     -0.00000000	      0.00000000	     -0.00000000	      0.00000000	      0.00000000	      0.00000000	      0.00000000	      0.00000000	      0.00000000	      0.00000000	      0.00000000	      0.00000000	      0.00000000	      0.00000000	      0.00000000	      0.00000000	      0.00000000	      0.00000000	      0.00000000	      0.00000000	      0.00000000	      0.00000000	      0.00000000	      0.00000000	      0.00000000	      0.00000000	      0.00000000	      0.00000000	      0.00000000	      0.00000000	      0.00000000	      0.00000000	      0.00000000	      0.00000000	      0.00000000	      0.00000000	      0.00000000	      0.00000000	      0.00000000
      0.49000000	     -0.02642791	     -0.01521917	      0.00358478	      0.01056962	     -0.00029822	      0.00000000	     -0.00000000	     -0.00000000	      0.00759917	      0.01694617	      0.01694617	      0.02053407	     -0.00038541	     -0.00244638	      0.00237159	      0.00554677	      0.00507663	      0.00288661	      0.00019089	      0.00022702	      0.00729226	      0.01397434	      0.00000000	     -0.00000000	     -0.00000000	     -0.00000000	      0.00000000	      0.00000000	      0.00000000	     -0.00000000	     -0.00000000	      0.00000000	     -0.00000000	      0.00000000	     -0.00000000	     -0.00000000	      0.00000000	      0.00000000	      0.00000000	      0.00000000	      0.00000000	      0.00000000	      0.00000000	      0.00000000	      0.00000000	      0.00000000	      0.00000000	      0.00000000	      0.00000000	      0.00000000	      0.00000000	      0.00000000	      0.00000000	      0.00000000	      0.00000000	      0.00000000	      0.00000000	      0.00000000	      0.00000000	      0.00000000	      0.00000000	      0.00000000	      0.00000000	      0.00000000	      0.00000000	      0.00000000	      0.00000000	      0.00000000	      0.00000000	      0.00000000	      0.00000000	      0.00000000
      0.50000000	      0.00378827	     -0.00549449	      0.00265494	      0.00439344	      0.00691230	      0.00000000	      0.00000000	      0.00000000	      0.00607809	      0.01146599	      0.01146599	      0.01547548	     -0.00117487	      0.00298478	      0.00234141	      0.00482680	      0.00402212	      0.00176493	     -0.00097346	     -0.00107867	      0.00406946	      0.01049645	      0.00000000	      0.00000000	      0.00000000	      0.00000000	      0.00000000	      0.00000000	     -0.00000000	     -0.00000000	      0.00000000	      0.00000000	      0.00000000	     -0.00000000	      0.00000000	      0.00000000	      0.00000000	      0.00000000	      0.00000000	      0.00000000	      0.00000000	      0.00000000	      0.00000000	      0.00000000	      0.00000000	      0.00000000	      0.00000000	      0.00000000	      0.00000000	      0.00000000	      0.00000000	      0.00000000	      0.00000000	      0.00000000	      0.00000000	      0.00000000	      0.00000000	      0.00000000	      0.00000000	      0.00000000	      0.00000000	      0.00000000	      0.00000000	      0.00000000	      0.00000000	      0.00000000	      0.00000000	      0.00000000	      0.00000000	      0.00000000	      0.00000000	      0.00000000
      0.51000000	     -0.01127086	     -0.01171984	      0.00331468	      0.00671681	      0.00538445	      0.00000000	      0.00000000	     -0.00000000	      0.00680841	      0.01172252	      0.01172252	      0.01709837	      0.00017611	      0.00057956	      0.00169745	      0.00425595	      0.00381324	      0.00322799	      0.00045308	     -0.00023548	      0.00550286	      0.01190266	      0.00000000	     -0.00000000	      0.00000000	      0.00000000	     -0.00000000	      0.00000000	      0.00000000	      0.00000000	      0.00000000	     -0.00000000	      0.00000000	     -0.00000000	      0.00000000	      0.00000000	      0.00000000	      0.00000000	      0.00000000	      0.00000000	      0.00000000	      0.00000000	      0.00000000	      0.00000000	      0.00000000	      0.00000000	      0.00000000	      0.00000000	      0.00000000	      0.00000000	      0.00000000	      0.00000000	      0.00000000	      0.00000000	      0.00000000	      0.00000000	      0.00000000	      0.00000000	      0.00000000	      0.00000000	      0.00000000	      0.00000000	      0.00000000	      0.00000000	      0.00000000	      0.00000000	      0.00000000	      0.00000000	      0.00000000	      0.00000000	      0.00000000	      0.00000000
      0.52000000	     -0.00658103	     -0.01101153	      0.00215172	      0.00525330	      0.00608517	     -0.00000000	     -0.00000000	     -0.00000000	      0.00637743	     -0.00128485	     -0.00128485	      0.01618140	     -0.00199381	      0.00327469	      0.00256939	      0.00499898	      0.00420218	      0.00317151	      0.00115224	      0.00083658	      0.00475430	      0.01122603	     -0.00000000	      0.00000000	     -0.00000000	     -0.00000000	      0.00000000	     -0.00000000	     -0.00000000	      0.00000000	      0.00000000	     -0.00000000	      0.00000000	      0.00000000	     -0.00000000	     -0.00000000	      0.00000000	      0.00000000	      0.00000000	      0.00000000	      0.00000000	      0.00000000	      0.00000000	      0.00000000	      0.00000000	      0.00000000	      0.00000000	      0.00000000	      0.00000000	      0.00000000	      0.00000000	      0.00000000	      0.00000000	      0.00000000	      0.00000000	      0.00000000	      0.00000000	      0.00000000	      0.00000000	      0.00000000	      0.00000000	      0.00000000	      0.00000000	      0.00000000	      0.00000000	      0.00000000	      0.00000000	      0.00000000	      0.00000000	      0.00000000	      0.00000000	      0.00000000
      0.53000000	     -0.02559095	     -0.01491152	      0.00587610	      0.01373987	     -0.00321420	      0.00000000	      0.00000000	      0.00000000	      0.00737816	      0.01953775	      0.01953775	      0.02116621	      0.00186858	     -0.00731584	     -0.00017018	      0.00228178	      0.00320418	      0.00440334	      0.00008222	     -0.00092812	      0.00901552	      0.01533044	      0.00000000	     -0.00000000	     -0.00000000	     -0.00000000	     -0.00000000	      0.00000000	      0.00000000	      0.00000000	     -0.00000000	      0.00000000	     -0.00000000	     -0.00000000	      0.00000000	      0.00000000	      0.00000000	      0.00000000	      0.00000000	      0.00000000	      0.00000000	      0.00000000	      0.00000000	      0.00000000	      0.00000000	      0.00000000	      0.00000000	      0.00000000	      0.00000000	      0.00000000	      0.00000000	      0.00000000	      0.00000000	      0.00000000	      0.00000000	      0.00000000	      0.00000000	      0.00000000	      0.00000000	      0.00000000	      0.00000000	      0.00000000	      0.00000000	      0.00000000	      0.00000000	      0.00000000	      0.00000000	      0.00000000	      0.00000000	      0.00000000	      0.00000000	      0.00000000
      0.54000000	      0.00419664	     -0.00812766	      0.00148313	      0.00413307	      0.00672692	     -0.00000000	      0.00000000	     -0.00000000	      0.00609192	      0.00718630	      0.00718630	      0.01578380	     -0.00218348	      0.00514349	      0.00340863	      0.00588494	      0.00474189	      0.00184494	      0.00004505	      0.00020536	      0.00404685	      0.01067237	     -0.00000000	      0.00000000	     -0.00000000	      0.00000000	      0.00000000	      0.00000000	     -0.00000000	      0.00000000	      0.00000000	     -0.00000000	      0.00000000	      0.00000000	      0.00000000	      0.00000000	      0.00000000	      0.00000000	      0.00000000	      0.00000000	      0.00000000	      0.00000000	      0.00000000	      0.00000000	      0.00000000	      0.00000000	      0.00000000	      0.00000000	      0.00000000	      0.00000000	      0.00000000	      0.00000000	      0.00000000	      0.00000000	      0.00000000	      0.00000000	      0.00000000	      0.00000000	      0.00000000	      0.00000000	      0.00000000	      0.00000000	      0.00000000	      0.00000000	      0.00000000	      0.00000000	      0.00000000	      0.00000000	      0.00000000	      0.00000000	      0.00000000	      0.00000000
      0.55000000	     -0.00102506	     -0.01071246	      0.00300278	      0.00531050	      0.00683073	     -0.00000000	     -0.00000000	     -0.00000000	      0.00606897	      0.00114200	      0.00114200	      0.01507506	     -0.00175635	      0.00010879	      0.00070349	      0.00282249	      0.00268259	      0.00617256	     -0.00151485	      0.00067914	      0.00497518	      0.01075539	     -0.00000000	      0.00000000	     -0.00000000	      0.00000000	     -0.00000000	     -0.00000000	      0.00000000	      0.00000000	      0.00000000	     -0.00000000	      0.00000000	     -0.00000000	     -0.00000000	      0.00000000	      0.00000000	      0.00000000	      0.00000000	      0.00000000	      0.00000000	      0.00000000	      0.00000000	      0.00000000	      0.00000000	      0.00000000	      0.00000000	      0.00000000	      0.00000000	      0.00000000	      0.00000000	      0.00000000	      0.00000000	      0.00000000	      0.00000000	      0.00000000	      0.00000000	      0.00000000	      0.00000000	      0.00000000	      0.00000000	      0.00000000	      0.00000000	      0.00000000	      0.00000000	      0.00000000	      0.00000000	      0.00000000	      0.00000000	      0.00000000	      0.00000000	      0.00000000
      0.56000000	     -0.02012281	     -0.01182556	      0.00409457	      0.01218407	     -0.00457376	      0.00000000	     -0.00000000	     -0.00000000	      0.00647743	      0.01606291	      0.01606291	      0.01884654	     -0.00100300	     -0.00234860	      0.00245388	      0.00523093	      0.00497524	      0.00038878	     -0.00202946	     -0.00143844	      0.00742160	      0.01159810	     -0.00000000	     -0.00000000	      0.00000000	      0.00000000	     -0.00000000	     -0.00000000	      0.00000000	      0.00000000	      0.00000000	      0.00000000	      0.00000000	      0.00000000	     -0.00000000	     -0.00000000	      0.00000000	      0.00000000	      0.00000000	      0.00000000	      0.00000000	      0.00000000	      0.00000000	      0.00000000	      0.00000000	      0.00000000	      0.00000000	      0.00000000	      0.00000000	      0.00000000	      0.00000000	      0.00000000	      0.00000000	      0.00000000	      0.00000000	      0.00000000	      0.00000000	      0.00000000	      0.00000000	      0.00000000	      0.00000000	      0.00000000	      0.00000000	      0.00000000	      0.00000000	      0.00000000	      0.00000000	      0.00000000	      0.00000000	      0.00000000	      0.00000000	      0.00000000
      0.57000000	     -0.02188613	     -0.01274912	      0.00363717	      0.01355755	     -0.00679041	      0.00000000	      0.00000000	      0.00000000	      0.00571974	      0.01513800	      0.01513800	      0.01753013	     -0.00107822	     -0.00577198	      0.00086703	      0.00250437	      0.00360259	      0.00183243	     -0.00055214	     -0.00041547	      0.00844297	      0.01076619	      0.00000000	     -0.00000000	      0.00000000	      0.00000000	      0.00000000	      0.00000000	     -0.00000000	     -0.00000000	     -0.00000000	      0.00000000	     -0.00000000	     -0.00000000	     -0.00000000	      0.00000000	      0.00000000	      0.00000000	      0.00000000	      0.00000000	      0.00000000	      0.00000000	      0.00000000	      0.00000000	      0.00000000	      0.00000000	      0.00000000	      0.00000000	      0.00000000	      0.00000000	      0.00000000	      0.00000000	      0.00000000	      0.00000000	      0.00000000	      0.00000000	      0.00000000	      0.00000000	      0.00000000	      0.00000000	      0.00000000	      0.00000000	      0.00000000	      0.00000000	      0.00000000	      0.00000000	      0.00000000	      0.00000000	      0.00000000	      0.00000000	      0.00000000	      0.00000000
      0.58000000	     -0.01838810	     -0.01024759	      0.00814453	      0.01565070	     -0.00691385	      0.00000000	      0.00000000	     -0.00000000	      0.00548867	      0.02022099	      0.02022099	      0.02171030	      0.00237606	     -0.00421929	      0.00092382	      0.00308540	      0.00345865	     -0.00007401	     -0.00372789	     -0.00322857	      0.00940896	      0.01500452	      0.00000000	      0.00000000	      0.00000000	     -0.00000000	      0.00000000	     -0.00000000	      0.00000000	     -0.00000000	     -0.00000000	      0.00000000	      0.00000000	     -0.00000000	     -0.00000000	     -0.00000000	      0.00000000	      0.00000000	      0.00000000	      0.00000000	      0.00000000	      0.00000000	      0.00000000	      0.00000000	      0.00000000	      0.00000000	      0.00000000	      0.00000000	      0.00000000	      0.00000000	      0.00000000	      0.00000000	      0.00000000	      0.00000000	      0.00000000	      0.00000000	      0.00000000	      0.00000000	      0.00000000	      0.00000000	      0.00000000	      0.00000000	      0.00000000	      0.00000000	      0.00000000	      0.00000000	      0.00000000	      0.00000000	      0.00000000	      0.00000000	      0.00000000	      0.00000000
      0.59000000	     -0.02390404	     -0.01373819	      0.00719077	      0.01591140	     -0.00593563	     -0.00000000	      0.00000000	     -0.00000000	      0.00659296	      0.02061156	      0.02061156	      0.02024848	      0.00275613	     -0.00887316	     -0.00144491	      0.00019878	      0.00189743	      0.00486280	     -0.00048547	     -0.00217823	      0.01016206	      0.01582696	     -0.00000000	     -0.00000000	      0.00000000	      0.00000000	      0.00000000	      0.00000000	     -0.00000000	     -0.00000000	     -0.00000000	     -0.00000000	     -0.00000000	     -0.00000000	      0.00000000	      0.00000000	      0.00000000	      0.00000000	      0.00000000	      0.00000000	      0.00000000	      0.00000000	      0.00000000	      0.00000000	      0.00000000	      0.00000000	      0.00000000	      0.00000000	      0.00000000	      0.00000000	      0.00000000	      0.00000000	      0.00000000	      0.00000000	      0.00000000	      0.00000000	      0.00000000	      0.00000000	      0.00000000	      0.00000000	      0.00000000	      0.00000000	      0.00000000	      0.00000000	      0.00000000	      0.00000000	      0.00000000	      0.00000000	      0.00000000	      0.00000000	      0.00000000	      0.00000000
      0.60000000	     -0.02093209	     -0.01252448	      0.00253504	      0.01038815	     -0.00282713	     -0.00000000	     -0.00000000	     -0.00000000	      0.00643155	      0.01437572	      0.01437572	      0.01799827	     -0.00215156	     -0.00069721	      0.00346066	      0.00667450	      0.00581321	      0.00035990	     -0.00163799	     -0.00082521	      0.00661301	      0.01112506	      0.00000000	     -0.00000000	      0.00000000	      0.00000000	      0.00000000	      0.00000000	     -0.00000000	     -0.00000000	     -0.00000000	     -0.00000000	      0.00000000	     -0.00000000	     -0.00000000	     -0.00000000	      0.00000000	      0.00000000	      0.00000000	      0.00000000	      0.00000000	      0.00000000	      0.00000000	      0.00000000	      0.00000000	      0.00000000	      0.00000000	      0.00000000	      0.00000000	      0.00000000	      0.00000000	      0.00000000	      0.00000000	      0.00000000	      0.00000000	      0.00000000	      0.00000000	      0.00000000	      0.00000000	      0.00000000	      0.00000000	      0.00000000	      0.00000000	      0.00000000	      0.00000000	      0.00000000	      0.00000000	      0.00000000	      0.00000000	      0.00000000	      0.00000000	      0.00000000
      0.61000000	      0.00694278	     -0.00334630	      0.00230532	      0.00350183	      0.00728596	      0.00000000	      0.00000000	      0.00000000	      0.00567786	      0.01076813	      0.01076813	      0.01475849	     -0.00148566	      0.00375461	      0.00259632	      0.00503761	      0.00411335	      0.00123966	     -0.00132544	     -0.00125761	      0.00350674	      0.00991462	     -0.00000000	     -0.00000000	      0.00000000	      0.00000000	     -0.00000000	     -0.00000000	     -0.00000000	      0.00000000	     -0.00000000	     -0.00000000	     -0.00000000	     -0.00000000	     -0.00000000	      0.00000000	      0.00000000	      0.00000000	      0.00000000	      0.00000000	      0.00000000	      0.00000000	      0.00000000	      0.00000000	      0.00000000	      0.00000000	      0.00000000	      0.00000000	      0.00000000	      0.00000000	      0.00000000	      0.00000000	      0.00000000	      0.00000000	      0.00000000	      0.00000000	      0.00000000	      0.00000000	      0.00000000	      0.00000000	      0.00000000	      0.00000000	      0.00000000	      0.00000000	      0.00000000	      0.00000000	      0.00000000	      0.00000000	      0.00000000	      0.00000000	      0.00000000	      0.00000000
      0.62000000	     -0.02398491	     -0.01431388	      0.00475725	      0.01164222	     -0.00109144	     -0.00000000	     -0.00000000	      0.00000000	      0.00760737	      0.01779369	      0.01779369	      0.02102190	      0.00077100	     -0.00327518	      0.00169007	      0.00467857	      0.00456709	      0.00269253	     -0.00083291	     -0.00092969	      0.00778445	      0.01437403	     -0.00000000	      0.00000000	     -0.00000000	     -0.00000000	      0.00000000	      0.00000000	     -0.00000000	      0.00000000	      0.00000000	      0.00000000	     -0.00000000	     -0.00000000	     -0.00000000	     -0.00000000	      0.00000000	      0.00000000	      0.00000000	      0.00000000	      0.00000000	      0.00000000	      0.00000000	      0.00000000	      0.00000000	      0.00000000	      0.00000000	      0.00000000	      0.00000000	      0.00000000	      0.00000000	      0.00000000	      0.00000000	      0.00000000	      0.00000000	      0.00000000	      0.00000000	      0.00000000	      0.00000000	      0.00000000	      0.00000000	      0.00000000	      0.00000000	      0.00000000	      0.00000000	      0.00000000	      0.00000000	      0.00000000	      0.00000000	      0.00000000	      0.00000000	      0.00000000
      0.63000000	     -0.01777524	     -0.00997761	      0.00784418	      0.01502590	     -0.00649186	     -0.00000000	     -0.00000000	      0.00000000	      0.00529006	      0.01971193	      0.01971193	      0.02137115	      0.00196835	     -0.00353736	      0.00132855	      0.00366003	      0.00384392	     -0.00049226	     -0.00375495	     -0.00312515	      0.00887717	      0.01411341	     -0.00000000	      0.00000000	     -0.00000000	     -0.00000000	      0.00000000	      0.00000000	      0.00000000	      0.00000000	     -0.00000000	     -0.00000000	      0.00000000	      0.00000000	     -0.00000000	     -0.00000000	      0.00000000	      0.00000000	      0.00000000	      0.00000000	      0.00000000	      0.00000000	      0.00000000	      0.00000000	      0.00000000	      0.00000000	      0.00000000	      0.00000000	      0.00000000	      0.00000000	      0.00000000	      0.00000000	      0.00000000	      0.00000000	      0.00000000	      0.00000000	      0.00000000	      0.00000000	      0.00000000	      0.00000000	      0.00000000	      0.00000000	      0.00000000	      0.00000000	      0.00000000	      0.00000000	      0.00000000	      0.00000000	      0.00000000	      0.00000000	      0.00000000	      0.00000000
      0.64000000	     -0.02423671	     -0.01429212	      0.00569746	      0.01513252	     -0.00589087	      0.00000000	      0.00000000	     -0.00000000	      0.00684643	      0.01996061	      0.01996061	      0.02186823	      0.00106738	     -0.00947213	     -0.00110497	      0.00074166	      0.00267497	      0.00470491	      0.00107729	     -0.00011527	      0.00967299	      0.01596581	      0.00000000	      0.00000000	     -0.00000000	      0.00000000	      0.00000000	     -0.00000000	      0.00000000	      0.00000000	      0.00000000	      0.00000000	      0.00000000	      0.00000000	      0.00000000	      0.00000000	      0.00000000	      0.00000000	      0.00000000	      0.00000000	      0.00000000	      0.00000000	      0.00000000	      0.00000000	      0.00000000	      0.00000000	      0.00000000	      0.00000000	      0.00000000	      0.00000000	      0.00000000	      0.00000000	      0.00000000	      0.00000000	      0.00000000	      0.00000000	      0.00000000	      0.00000000	      0.00000000	      0.00000000	      0.00000000	      0.00000000	      0.00000000	      0.00000000	      0.00000000	      0.00000000	      0.00000000	      0.00000000	      0.00000000	      0.00000000	      0.00000000	      0.00000000
      0.65000000	     -0.02139316	     -0.01200100	      0.00774611	      0.01657303	     -0.00747716	      0.00000000	      0.00000000	     -0.00000000	      0.00561277	      0.02066191	      0.02066191	      0.02109875	      0.00243492	     -0.00694973	     -0.00056516	      0.00093889	      0.00221819	      0.00264126	     -0.00219935	     -0.00276633	      0.01039101	      0.01631162	     -0.00000000	      0.00000000	      0.00000000	     -0.00000000	      0.00000000	      0.00000000	     -0.00000000	     -0.00000000	      0.00000000	      0.00000000	      0.00000000	      0.00000000	      0.00000000	      0.00000000	      0.00000000	      0.00000000	      0.00000000	      0.00000000	      0.00000000	      0.00000000	      0.00000000	      0.00000000	      0.00000000	      0.00000000	      0.00000000	      0.00000000	      0.00000000	      0.00000000	      0.00000000	      0.00000000	      0.00000000	      0.00000000	      0.00000000	      0.00000000	      0.00000000	      0.00000000	      0.00000000	      0.00000000	      0.00000000	      0.00000000	      0.00000000	      0.00000000	      0.00000000	      0.00000000	      0.00000000	      0.00000000	      0.00000000	      0.00000000	      0.00000000	      0.00000000
      0.66000000	     -0.02173356	     -0.01247881	      0.00571271	      0.01592653	     -0.00806421	      0.00000000	     -0.00000000	     -0.00000000	      0.00557626	      0.01802819	      0.01802819	      0.02011720	      0.00066002	     -0.00816559	     -0.00105735	     -0.00036248	      0.00191410	      0.00316522	     -0.00028239	     -0.00100166	      0.00997527	      0.01342143	      0.00000000	     -0.00000000	      0.00000000	      0.00000000	     -0.00000000	     -0.00000000	     -0.00000000	      0.00000000	      0.00000000	      0.00000000	      0.00000000	      0.00000000	      0.00000000	      0.00000000	      0.00000000	      0.00000000	      0.00000000	      0.00000000	      0.00000000	      0.00000000	      0.00000000	      0.00000000	      0.00000000	      0.00000000	      0.00000000	      0.00000000	      0.00000000	      0.00000000	      0.00000000	      0.00000000	      0.00000000	      0.00000000	      0.00000000	      0.00000000	      0.00000000	      0.00000000	      0.00000000	      0.00000000	      0.00000000	      0.00000000	      0.00000000	      0.00000000	      0.00000000	      0.00000000	      0.00000000	      0.00000000	      0.00000000	      0.00000000	      0.00000000	      0.00000000
      0.67000000	     -0.02219055	     -0.01246477	      0.00808879	      0.01681983	     -0.00714286	     -0.00000000	     -0.00000000	      0.00000000	      0.00576721	      0.02063141	      0.02063141	      0.01948067	      0.00335778	     -0.00794858	     -0.00124340	      0.00021796	      0.00169061	      0.00388253	     -0.00213912	     -0.00320752	      0.01066995	      0.01599683	      0.00000000	     -0.00000000	     -0.00000000	     -0.00000000	     -0.00000000	     -0.00000000	     -0.00000000	     -0.00000000	     -0.00000000	     -0.00000000	      0.00000000	      0.00000000	      0.00000000	     -0.00000000	      0.00000000	      0.00000000	      0.00000000	      0.00000000	      0.00000000	      0.00000000	      0.00000000	      0.00000000	      0.00000000	      0.00000000	      0.00000000	      0.00000000	      0.00000000	      0.00000000	      0.00000000	      0.00000000	      0.00000000	      0.00000000	      0.00000000	      0.00000000	      0.00000000	      0.00000000	      0.00000000	      0.00000000	      0.00000000	      0.00000000	      0.00000000	      0.00000000	      0.00000000	      0.00000000	      0.00000000	      0.00000000	      0.00000000	      0.00000000	      0.00000000	      0.00000000
      0.68000000	     -0.02524663	     -0.01479696	      0.00508329	      0.01383709	     -0.00437709	     -0.00000000	      0.00000000	      0.00000000	      0.00736225	      0.01906667	      0.01906667	      0.02203777	      0.00048396	     -0.00718597	      0.00037358	      0.00293821	      0.00378599	      0.00380119	      0.00034382	     -0.00016818	      0.00897548	      0.01537562	      0.00000000	      0.00000000	      0.00000000	      0.00000000	      0.00000000	      0.00000000	      0.00000000	      0.00000000	      0.00000000	     -0.00000000	     -0.00000000	     -0.00000000	     -0.00000000	     -0.00000000	      0.00000000	      0.00000000	      0.00000000	      0.00000000	      0.00000000	      0.00000000	      0.00000000	      0.00000000	      0.00000000	      0.00000000	      0.00000000	      0.00000000	      0.00000000	      0.00000000	      0.00000000	      0.00000000	      0.00000000	      0.00000000	      0.00000000	      0.00000000	      0.00000000	      0.00000000	      0.00000000	      0.00000000	      0.00000000	      0.00000000	      0.00000000	      0.00000000	      0.00000000	      0.00000000	      0.00000000	      0.00000000	      0.00000000	      0.00000000	      0.00000000	      0.00000000
      0.69000000	     -0.01906367	     -0.01173825	      0.00456639	      0.01123913	     -0.00211809	     -0.00000000	      0.00000000	      0.00000000	      0.00708395	      0.01665014	      0.01665014	      0.02000052	     -0.00019208	     -0.00113425	      0.00272625	      0.00584518	      0.00531023	      0.00046803	     -0.00243347	     -0.00178035	      0.00706763	      0.01286967	      0.00000000	     -0.00000000	      0.00000000	     -0.00000000	      0.00000000	     -0.00000000	     -0.00000000	      0.00000000	     -0.00000000	      0.00000000	     -0.00000000	      0.00000000	      0.00000000	      0.00000000	      0.00000000	      0.00000000	      0.00000000	      0.00000000	      0.00000000	      0.00000000	      0.00000000	      0.00000000	      0.00000000	      0.00000000	      0.00000000	      0.00000000	      0.00000000	      0.00000000	      0.00000000	      0.00000000	      0.00000000	      0.00000000	      0.00000000	      0.00000000	      0.00000000	      0.00000000	      0.00000000	      0.00000000	      0.00000000	      0.00000000	      0.00000000	      0.00000000	      0.00000000	      0.00000000	      0.00000000	      0.00000000	      0.00000000	      0.00000000	      0.00000000	      0.00000000
      0.70000000	     -0.02296881	     -0.01347693	      0.00744063	      0.01490474	     -0.00390057	      0.00000000	      0.00000000	     -0.00000000	      0.00714075	      0.01981259	      0.01981259	      0.02085125	      0.00405996	     -0.00687204	     -0.00056560	      0.00174599	      0.00258420	      0.00427135	     -0.00228671	     -0.00317034	      0.00970086	      0.01543399	      0.00000000	      0.00000000	     -0.00000000	     -0.00000000	     -0.00000000	      0.00000000	     -0.00000000	      0.00000000	     -0.00000000	      0.00000000	      0.00000000	     -0.00000000	     -0.00000000	      0.00000000	      0.00000000	      0.00000000	      0.00000000	      0.00000000	      0.00000000	      0.00000000	      0.00000000	      0.00000000	      0.00000000	      0.00000000	      0.00000000	      0.00000000	      0.00000000	      0.00000000	      0.00000000	      0.00000000	      0.00000000	      0.00000000	      0.00000000	      0.00000000	      0.00000000	      0.00000000	      0.00000000	      0.00000000	      0.00000000	      0.00000000	      0.00000000	      0.00000000	      0.00000000	      0.00000000	      0.00000000	      0.00000000	      0.00000000	      0.00000000	      0.00000000	      0.00000000
      0.71000000	     -0.01512731	     -0.01186484	      0.00405384	      0.00836844	      0.00343754	     -0.00000000	     -0.00000000	      0.00000000	      0.00722262	      0.01551478	      0.01551478	      0.01864996	      0.00165911	     -0.00009528	      0.00203397	      0.00490148	      0.00440904	      0.00231505	     -0.00108840	     -0.00123893	      0.00614627	      0.01275396	     -0.00000000	      0.00000000	      0.00000000	      0.00000000	      0.00000000	     -0.00000000	     -0.00000000	      0.00000000	      0.00000000	     -0.00000000	     -0.00000000	      0.00000000	      0.00000000	     -0.00000000	      0.00000000	      0.00000000	      0.00000000	      0.00000000	      0.00000000	      0.00000000	      0.00000000	      0.00000000	      0.00000000	      0.00000000	      0.00000000	      0.00000000	      0.00000000	      0.00000000	      0.00000000	      0.00000000	      0.00000000	      0.00000000	      0.00000000	      0.00000000	      0.00000000	      0.00000000	      0.00000000	      0.00000000	      0.00000000	      0.00000000	      0.00000000	      0.00000000	      0.00000000	      0.00000000	      0.00000000	      0.00000000	      0.00000000	      0.00000000	      0.00000000	      0.00000000
      0.72000000	     -0.02225899	     -0.01276201	      0.00607390	      0.01567633	     -0.00732243	     -0.00000000	     -0.00000000	      0.00000000	      0.00599486	      0.01904347	      0.01904347	      0.02158302	      0.00086643	     -0.00729981	     -0.00038814	      0.00102305	      0.00259202	      0.00288670	     -0.00080514	     -0.00139321	      0.00981256	      0.01474027	     -0.00000000	     -0.00000000	      0.00000000	      0.00000000	      0.00000000	     -0.00000000	     -0.00000000	      0.00000000	      0.00000000	     -0.00000000	     -0.00000000	      0.00000000	      0.00000000	      0.00000000	      0.00000000	      0.00000000	      0.00000000	      0.00000000	      0.00000000	      0.00000000	      0.00000000	      0.00000000	      0.00000000	      0.00000000	      0.00000000	      0.00000000	      0.00000000	      0.00000000	      0.00000000	      0.00000000	      0.00000000	      0.00000000	      0.00000000	      0.00000000	      0.00000000	      0.00000000	      0.00000000	      0.00000000	      0.00000000	      0.00000000	      0.00000000	      0.00000000	      0.00000000	      0.00000000	      0.00000000	      0.00000000	      0.00000000	      0.00000000	      0.00000000	      0.00000000
      0.73000000	     -0.00789574	     -0.00986397	      0.00227134	      0.00572654	      0.00536723	      0.00000000	     -0.00000000	     -0.00000000	      0.00660263	      0.01334098	      0.01334098	      0.01703295	     -0.00030314	      0.00354744	      0.00330063	      0.00607676	      0.00503755	      0.00141071	     -0.00080240	     -0.00055905	      0.00473866	      0.01141298	     -0.00000000	      0.00000000	      0.00000000	     -0.00000000	     -0.00000000	     -0.00000000	      0.00000000	      0.00000000	      0.00000000	     -0.00000000	     -0.00000000	     -0.00000000	      0.00000000	     -0.00000000	      0.00000000	      0.00000000	      0.00000000	      0.00000000	      0.00000000	      0.00000000	      0.00000000	      0.00000000	      0.00000000	      0.00000000	      0.00000000	      0.00000000	      0.00000000	      0.00000000	      0.00000000	      0.00000000	      0.00000000	      0.00000000	      0.00000000	      0.00000000	      0.00000000	      0.00000000	      0.00000000	      0.00000000	      0.00000000	      0.00000000	      0.00000000	      0.00000000	      0.00000000	      0.00000000	      0.00000000	      0.00000000	      0.00000000	      0.00000000	      0.00000000	      0.00000000
      0.74000000	     -0.02330624	     -0.01352235	      0.00559388	      0.01502310	     -0.00642030	      0.00000000	     -0.00000000	      0.00000000	      0.00657077	      0.01895614	      0.01895614	      0.02207581	      0.00054149	     -0.00717506	     -0.00000761	      0.00188324	      0.00317162	      0.00311718	     -0.00041246	     -0.00094748	      0.00949305	      0.01502842	     -0.00000000	     -0.00000000	     -0.00000000	      0.00000000	     -0.00000000	      0.00000000	      0.00000000	     -0.00000000	     -0.00000000	      0.00000000	      0.00000000	      0.00000000	      0.00000000	     -0.00000000	      0.00000000	      0.00000000	      0.00000000	      0.00000000	      0.00000000	      0.00000000	      0.00000000	      0.00000000	      0.00000000	      0.00000000	      0.00000000	      0.00000000	      0.00000000	      0.00000000	      0.00000000	      0.00000000	      0.00000000	      0.00000000	      0.00000000	      0.00000000	      0.00000000	      0.00000000	      0.00000000	      0.00000000	      0.00000000	      0.00000000	      0.00000000	      0.00000000	      0.00000000	      0.00000000	      0.00000000	      0.00000000	      0.00000000	      0.00000000	      0.00000000	      0.00000000
      0.75000000	     -0.00658320	     -0.01052051	      0.00147320	      0.00475510	      0.00600161	     -0.00000000	     -0.00000000	      0.00000000	      0.00623770	     -0.00358035	     -0.00358035	      0.01618413	     -0.00260202	      0.00518009	      0.00348508	      0.00595920	      0.00480739	      0.00252869	      0.00095627	      0.00102230	      0.00443803	      0.01107774	     -0.00000000	      0.00000000	      0.00000000	      0.00000000	     -0.00000000	      0.00000000	      0.00000000	     -0.00000000	     -0.00000000	      0.00000000	     -0.00000000	      0.00000000	     -0.00000000	     -0.00000000	      0.00000000	      0.00000000	      0.00000000	      0.00000000	      0.00000000	      0.00000000	      0.00000000	      0.00000000	      0.00000000	      0.00000000	      0.00000000	      0.00000000	      0.00000000	      0.00000000	      0.00000000	      0.00000000	      0.00000000	      0.00000000	      0.00000000	      0.00000000	      0.00000000	      0.00000000	      0.00000000	      0.00000000	      0.00000000	      0.00000000	      0.00000000	      0.00000000	      0.00000000	      0.00000000	      0.00000000	      0.00000000	      0.00000000	      0.00000000	      0.00000000	      0.00000000
      0.76000000	     -0.01933503	     -0.01206550	      0.00486243	      0.01127298	     -0.00149273	      0.00000000	      0.00000000	     -0.00000000	      0.00707373	      0.01705366	      0.01705366	      0.02044620	      0.00044212	     -0.00141871	      0.00245658	      0.00555770	      0.00510857	      0.00093097	     -0.00231730	     -0.00181953	      0.00722401	      0.01343308	      0.00000000	      0.00000000	      0.00000000	     -0.00000000	      0.00000000	      0.00000000	      0.00000000	      0.00000000	     -0.00000000	      0.00000000	     -0.00000000	      0.00000000	     -0.00000000	      0.00000000	      0.00000000	      0.00000000	      0.00000000	      0.00000000	      0.00000000	      0.00000000	      0.00000000	      0.00000000	      0.00000000	      0.00000000	      0.00000000	      0.00000000	      0.00000000	      0.00000000	      0.00000000	      0.00000000	      0.00000000	      0.00000000	      0.00000000	      0.00000000	      0.00000000	      0.00000000	      0.00000000	      0.00000000	      0.00000000	      0.00000000	      0.00000000	      0.00000000	      0.00000000	      0.00000000	      0.00000000	      0.00000000	      0.00000000	      0.00000000	      0.00000000	      0.00000000
      0.77000000	     -0.02735847	     -0.01442919	      0.00212517	      0.00756929	      0.00293420	      0.00000000	     -0.00000000	      0.00000000	      0.00708707	      0.01504551	      0.01504551	      0.01857723	     -0.00136549	      0.00231147	      0.00361676	      0.00662047	      0.00548330	      0.00259741	      0.00075191	      0.00095187	      0.00581192	      0.01261828	     -0.00000000	     -0.00000000	     -0.00000000	      0.00000000	     -0.00000000	      0.00000000	     -0.00000000	     -0.00000000	     -0.00000000	      0.00000000	     -0.00000000	      0.00000000	      0.00000000	     -0.00000000	      0.00000000	      0.00000000	      0.00000000	      0.00000000	      0.00000000	      0.00000000	      0.00000000	      0.00000000	      0.00000000	      0.00000000	      0.00000000	      0.00000000	      0.00000000	      0.00000000	      0.00000000	      0.00000000	      0.00000000	      0.00000000	      0.00000000	      0.00000000	      0.00000000	      0.00000000	      0.00000000	      0.00000000	      0.00000000	      0.00000000	      0.00000000	      0.00000000	      0.00000000	      0.00000000	      0.00000000	      0.00000000	      0.00000000	      0.00000000	      0.00000000	      0.00000000
      0.78000000	     -0.02532132	     -0.01477577	      0.00596793	      0.01434789	     -0.00419999	     -0.00000000	      0.00000000	      0.00000000	      0.00718956	      0.01991583	      0.01991583	      0.02123087	      0.00173069	     -0.00830792	     -0.00059931	      0.00164690	      0.00292254	      0.00465930	      0.00041904	     -0.00074168	      0.00931397	      0.01557669	     -0.00000000	     -0.00000000	      0.00000000	      0.00000000	     -0.00000000	     -0.00000000	     -0.00000000	     -0.00000000	      0.00000000	     -0.00000000	     -0.00000000	     -0.00000000	      0.00000000	     -0.00000000	      0.00000000	      0.00000000	      0.00000000	      0.00000000	      0.00000000	      0.00000000	      0.00000000	      0.00000000	      0.00000000	      0.00000000	      0.00000000	      0.00000000	      0.00000000	      0.00000000	      0.00000000	      0.00000000	      0.00000000	      0.00000000	      0.00000000	      0.00000000	      0.00000000	      0.00000000	      0.00000000	      0.00000000	      0.00000000	      0.00000000	      0.00000000	      0.00000000	      0.00000000	      0.00000000	      0.00000000	      0.00000000	      0.00000000	      0.00000000	      0.00000000	      0.00000000
      0.79000000	     -0.02245026	     -0.01293193	      0.00626307	      0.01622294	     -0.00768460	      0.00000000	      0.00000000	      0.00000000	      0.00590481	      0.01951587	      0.01951587	      0.02150776	      0.00120093	     -0.00872518	     -0.00131568	     -0.00034021	      0.00189418	      0.00383114	     -0.00009200	     -0.00116405	      0.01022423	      0.01554798	      0.00000000	      0.00000000	      0.00000000	     -0.00000000	     -0.00000000	     -0.00000000	      0.00000000	     -0.00000000	      0.00000000	      0.00000000	     -0.00000000	      0.00000000	     -0.00000000	     -0.00000000	      0.00000000	      0.00000000	      0.00000000	      0.00000000	      0.00000000	      0.00000000	      0.00000000	      0.00000000	      0.00000000	      0.00000000	      0.00000000	      0.00000000	      0.00000000	      0.00000000	      0.00000000	      0.00000000	      0.00000000	      0.00000000	      0.00000000	      0.00000000	      0.00000000	      0.00000000	      0.00000000	      0.00000000	      0.00000000	      0.00000000	      0.00000000	      0.00000000	      0.00000000	      0.00000000	      0.00000000	      0.00000000	      0.00000000	      0.00000000	      0.00000000	      0.00000000
      0.80000000	     -0.02569360	     -0.01494701	      0.00420335	      0.00978760	      0.00186583	     -0.00000000	      0.00000000	      0.00000000	      0.00740929	      0.01688887	      0.01688887	      0.01929477	      0.00137502	     -0.00280070	      0.00133106	      0.00413778	      0.00404425	      0.00376983	      0.00051662	     -0.00012487	      0.00703978	      0.01355646	      0.00000000	      0.00000000	     -0.00000000	     -0.00000000	     -0.00000000	      0.00000000	      0.00000000	     -0.00000000	      0.00000000	      0.00000000	     -0.00000000	      0.00000000	     -0.00000000	     -0.00000000	      0.00000000	      0.00000000	      0.00000000	      0.00000000	      0.00000000	      0.00000000	      0.00000000	      0.00000000	      0.00000000	      0.00000000	      0.00000000	      0.00000000	      0.00000000	      0.00000000	      0.00000000	      0.00000000	      0.00000000	      0.00000000	      0.00000000	      0.00000000	      0.00000000	      0.00000000	      0.00000000	      0.00000000	      0.00000000	      0.00000000	      0.00000000	      0.00000000	      0.00000000	      0.00000000	      0.00000000	      0.00000000	      0.00000000	      0.00000000	      0.00000000	      0.00000000
      0.81000000	     -0.02021626	     -0.01128162	      0.00679061	      0.01585082	     -0.00789090	     -0.00000000	     -0.00000000	     -0.00000000	      0.00501917	      0.01890822	      0.01890822	      0.01995040	      0.00117706	     -0.00595015	      0.00003317	      0.00132975	      0.00252617	      0.00142924	     -0.00209714	     -0.00220967	      0.00968456	      0.01321119	     -0.00000000	      0.00000000	      0.00000000	     -0.00000000	     -0.00000000	     -0.00000000	     -0.00000000	     -0.00000000	      0.00000000	     -0.00000000	     -0.00000000	     -0.00000000	     -0.00000000	     -0.00000000	      0.00000000	      0.00000000	      0.00000000	      0.00000000	      0.00000000	      0.00000000	      0.00000000	      0.00000000	      0.00000000	      0.00000000	      0.00000000	      0.00000000	      0.00000000	      0.00000000	      0.00000000	      0.00000000	      0.00000000	      0.00000000	      0.00000000	      0.00000000	      0.00000000	      0.00000000	      0.00000000	      0.00000000	      0.00000000	      0.00000000	      0.00000000	      0.00000000	      0.00000000	      0.00000000	      0.00000000	      0.00000000	      0.00000000	      0.00000000	      0.00000000	      0.00000000
      0.82000000	     -0.02286732	     -0.01321905	      0.00758090	      0.01549872	     -0.00502218	      0.00000000	      0.00000000	      0.00000000	      0.00685456	      0.02031900	      0.02031900	      0.02116688	      0.00352668	     -0.00697457	     -0.00053069	      0.00163426	      0.00257705	      0.00386602	     -0.00226504	     -0.00305351	      0.00995620	      0.01581747	      0.00000000	      0.00000000	     -0.00000000	     -0.00000000	     -0.00000000	     -0.00000000	     -0.00000000	      0.00000000	      0.00000000	      0.00000000	     -0.00000000	      0.00000000	     -0.00000000	     -0.00000000	      0.00000000	      0.00000000	      0.00000000	      0.00000000	      0.00000000	      0.00000000	      0.00000000	      0.00000000	      0.00000000	      0.00000000	      0.00000000	      0.00000000	      0.00000000	      0.00000000	      0.00000000	      0.00000000	      0.00000000	      0.00000000	      0.00000000	      0.00000000	      0.00000000	      0.00000000	      0.00000000	      0.00000000	      0.00000000	      0.00000000	      0.00000000	      0.00000000	      0.00000000	      0.00000000	      0.00000000	      0.00000000	      0.00000000	      0.00000000	      0.00000000	      0.00000000
      0.83000000	     -0.02022974	     -0.01260921	      0.00604319	      0.01242550	     -0.00164772	      0.00000000	      0.00000000	      0.00000000	      0.00748644	      0.01838889	      0.01838889	      0.02125752	      0.00226966	     -0.00325578	      0.00135940	      0.00425599	      0.00423994	      0.00211013	     -0.00231540	     -0.00227826	      0.00807604	      0.01458293	     -0.00000000	     -0.00000000	     -0.00000000	     -0.00000000	     -0.00000000	     -0.00000000	      0.00000000	     -0.00000000	     -0.00000000	     -0.00000000	     -0.00000000	     -0.00000000	     -0.00000000	     -0.00000000	      0.00000000	      0.00000000	      0.00000000	      0.00000000	      0.00000000	      0.00000000	      0.00000000	      0.00000000	      0.00000000	      0.00000000	      0.00000000	      0.00000000	      0.00000000	      0.00000000	      0.00000000	      0.00000000	      0.00000000	      0.00000000	      0.00000000	      0.00000000	      0.00000000	      0.00000000	      0.00000000	      0.00000000	      0.00000000	      0.00000000	      0.00000000	      0.00000000	      0.00000000	      0.00000000	      0.00000000	      0.00000000	      0.00000000	      0.00000000	      0.00000000	      0.00000000
      0.84000000	     -0.01878708	     -0.01082114	      0.00615118	      0.01373009	     -0.00559845	      0.00000000	      0.00000000	      0.00000000	      0.00637282	      0.01813385	      0.01813385	      0.02031603	      0.00052380	     -0.00306117	      0.00178625	      0.00429133	      0.00433740	      0.00003295	     -0.00289698	     -0.00236937	      0.00815108	      0.01276316	     -0.00000000	     -0.00000000	     -0.00000000	     -0.00000000	     -0.00000000	     -0.00000000	     -0.00000000	     -0.00000000	     -0.00000000	      0.00000000	     -0.00000000	      0.00000000	      0.00000000	     -0.00000000	      0.00000000	      0.00000000	      0.00000000	      0.00000000	      0.00000000	      0.00000000	      0.00000000	      0.00000000	      0.00000000	      0.00000000	      0.00000000	      0.00000000	      0.00000000	      0.00000000	      0.00000000	      0.00000000	      0.00000000	      0.00000000	      0.00000000	      0.00000000	      0.00000000	      0.00000000	      0.00000000	      0.00000000	      0.00000000	      0.00000000	      0.00000000	      0.00000000	      0.00000000	      0.00000000	      0.00000000	      0.00000000	      0.00000000	      0.00000000	      0.00000000	      0.00000000
      0.85000000	     -0.02132206	     -0.01203700	      0.00682068	      0.01607726	     -0.00765216	     -0.00000000	      0.00000000	     -0.00000000	      0.00556989	      0.01956507	      0.01956507	      0.02123479	      0.00139312	     -0.00677834	     -0.00033691	      0.00101079	      0.00240768	      0.00234895	     -0.00160898	     -0.00206634	      0.00998959	      0.01490214	     -0.00000000	     -0.00000000	     -0.00000000	      0.00000000	      0.00000000	      0.00000000	      0.00000000	      0.00000000	     -0.00000000	     -0.00000000	      0.00000000	      0.00000000	      0.00000000	     -0.00000000	      0.00000000	      0.00000000	      0.00000000	      0.00000000	      0.00000000	      0.00000000	      0.00000000	      0.00000000	      0.00000000	      0.00000000	      0.00000000	      0.00000000	      0.00000000	      0.00000000	      0.00000000	      0.00000000	      0.00000000	      0.00000000	      0.00000000	      0.00000000	      0.00000000	      0.00000000	      0.00000000	      0.00000000	      0.00000000	      0.00000000	      0.00000000	      0.00000000	      0.00000000	      0.00000000	      0.00000000	      0.00000000	      0.00000000	      0.00000000	      0.00000000	      0.00000000
      0.86000000	     -0.02152247	     -0.01223581	      0.00621333	      0.01600593	     -0.00792874	      0.00000000	      0.00000000	      0.00000000	      0.00551253	      0.01871678	      0.01871678	      0.02056473	      0.00096422	     -0.00745081	     -0.00068924	      0.00029895	      0.00212496	      0.00274022	     -0.00092927	     -0.00152872	      0.00997513	      0.01396275	      0.00000000	      0.00000000	      0.00000000	     -0.00000000	     -0.00000000	     -0.00000000	      0.00000000	     -0.00000000	     -0.00000000	     -0.00000000	      0.00000000	      0.00000000	      0.00000000	     -0.00000000	      0.00000000	      0.00000000	      0.00000000	      0.00000000	      0.00000000	      0.00000000	      0.00000000	      0.00000000	      0.00000000	      0.00000000	      0.00000000	      0.00000000	      0.00000000	      0.00000000	      0.00000000	      0.00000000	      0.00000000	      0.00000000	      0.00000000	      0.00000000	      0.00000000	      0.00000000	      0.00000000	      0.00000000	      0.00000000	      0.00000000	      0.00000000	      0.00000000	      0.00000000	      0.00000000	      0.00000000	      0.00000000	      0.00000000	      0.00000000	      0.00000000	      0.00000000
      0.87000000	     -0.01401429	     -0.01009975	      0.00623586	      0.01101611	      0.00024074	     -0.00000000	      0.00000000	      0.00000000	      0.00722890	      0.01720887	      0.01720887	      0.02010823	      0.00389129	     -0.00170473	      0.00161631	      0.00461480	      0.00433711	      0.00125676	     -0.00343120	     -0.00305066	      0.00718051	      0.01366224	      0.00000000	      0.00000000	      0.00000000	      0.00000000	      0.00000000	      0.00000000	     -0.00000000	     -0.00000000	      0.00000000	     -0.00000000	      0.00000000	     -0.00000000	     -0.00000000	     -0.00000000	      0.00000000	      0.00000000	      0.00000000	      0.00000000	      0.00000000	      0.00000000	      0.00000000	      0.00000000	      0.00000000	      0.00000000	      0.00000000	      0.00000000	      0.00000000	      0.00000000	      0.00000000	      0.00000000	      0.00000000	      0.00000000	      0.00000000	      0.00000000	      0.00000000	      0.00000000	      0.00000000	      0.00000000	      0.00000000	      0.00000000	      0.00000000	      0.00000000	      0.00000000	      0.00000000	      0.00000000	      0.00000000	      0.00000000	      0.00000000	      0.00000000	      0.00000000
      0.88000000	     -0.01988083	     -0.01378893	      0.00431120	      0.00859053	      0.00387970	     -0.00000000	      0.00000000	     -0.00000000	      0.00721102	      0.01472343	      0.01472343	      0.01790942	      0.00205516	     -0.00248623	      0.00070179	      0.00325908	      0.00328085	      0.00423169	      0.00061073	     -0.00053208	      0.00654331	      0.01270085	     -0.00000000	      0.00000000	      0.00000000	      0.00000000	      0.00000000	      0.00000000	     -0.00000000	      0.00000000	     -0.00000000	     -0.00000000	     -0.00000000	      0.00000000	      0.00000000	     -0.00000000	      0.00000000	      0.00000000	      0.00000000	      0.00000000	      0.00000000	      0.00000000	      0.00000000	      0.00000000	      0.00000000	      0.00000000	      0.00000000	      0.00000000	      0.00000000	      0.00000000	      0.00000000	      0.00000000	      0.00000000	      0.00000000	      0.00000000	      0.00000000	      0.00000000	      0.00000000	      0.00000000	      0.00000000	      0.00000000	      0.00000000	      0.00000000	      0.00000000	      0.00000000	      0.00000000	      0.00000000	      0.00000000	      0.00000000	      0.00000000	      0.00000000	      0.00000000
      0.89000000	     -0.01709310	     -0.00932974	      0.00771785	      0.01493935	     -0.00724098	      0.00000000	     -0.00000000	      0.00000000	      0.00439099	      0.01901794	      0.01901794	      0.01926007	      0.00138081	     -0.00334244	      0.00139624	      0.00342796	      0.00365830	     -0.00115501	     -0.00371997	     -0.00296760	      0.00855279	      0.01182540	      0.00000000	      0.00000000	      0.00000000	      0.00000000	      0.00000000	     -0.00000000	      0.00000000	      0.00000000	      0.00000000	     -0.00000000	      0.00000000	      0.00000000	     -0.00000000	      0.00000000	      0.00000000	      0.00000000	      0.00000000	      0.00000000	      0.00000000	      0.00000000	      0.00000000	      0.00000000	      0.00000000	      0.00000000	      0.00000000	      0.00000000	      0.00000000	      0.00000000	      0.00000000	      0.00000000	      0.00000000	      0.00000000	      0.00000000	      0.00000000	      0.00000000	      0.00000000	      0.00000000	      0.00000000	      0.00000000	      0.00000000	      0.00000000	      0.00000000	      0.00000000	      0.00000000	      0.00000000	      0.00000000	      0.00000000	      0.00000000	      0.00000000	      0.00000000
      0.90000000	     -0.02086588	     -0.01255549	      0.00239192	      0.00998793	     -0.00222398	      0.00000000	     -0.00000000	      0.00000000	      0.00687097	      0.01424294	      0.01424294	      0.01804812	     -0.00224806	     -0.00015179	      0.00367125	      0.00695978	      0.00597484	      0.00030967	     -0.00166421	     -0.00080707	      0.00643202	      0.01120835	     -0.00000000	     -0.00000000	      0.00000000	      0.00000000	      0.00000000	     -0.00000000	     -0.00000000	     -0.00000000	     -0.00000000	     -0.00000000	     -0.00000000	     -0.00000000	     -0.00000000	     -0.00000000	      0.00000000	      0.00000000	      0.00000000	      0.00000000	      0.00000000	      0.00000000	      0.00000000	      0.00000000	      0.00000000	      0.00000000	      0.00000000	      0.00000000	      0.00000000	      0.00000000	      0.00000000	      0.00000000	      0.00000000	      0.00000000	      0.00000000	      0.00000000	      0.00000000	      0.00000000	      0.00000000	      0.00000000	      0.00000000	      0.00000000	      0.00000000	      0.00000000	      0.00000000	      0.00000000	      0.00000000	      0.00000000	      0.00000000	      0.00000000	      0.00000000	      0.00000000
      0.91000000	      0.01027519	     -0.00851301	      0.00103267	      0.00384684	      0.00664234	     -0.00000000	     -0.00000000	      0.00000000	      0.00597236	     -0.00425761	     -0.00425761	      0.01560909	     -0.00316135	      0.00626466	      0.00379616	      0.00618727	      0.00489752	      0.00212660	      0.00065776	      0.00084707	      0.00394268	      0.01058748	     -0.00000000	      0.00000000	     -0.00000000	      0.00000000	     -0.00000000	     -0.00000000	     -0.00000000	      0.00000000	      0.00000000	      0.00000000	      0.00000000	     -0.00000000	     -0.00000000	      0.00000000	      0.00000000	      0.00000000	      0.00000000	      0.00000000	      0.00000000	      0.00000000	      0.00000000	      0.00000000	      0.00000000	      0.00000000	      0.00000000	      0.00000000	      0.00000000	      0.00000000	      0.00000000	      0.00000000	      0.00000000	      0.00000000	      0.00000000	      0.00000000	      0.00000000	      0.00000000	      0.00000000	      0.00000000	      0.00000000	      0.00000000	      0.00000000	      0.00000000	      0.00000000	      0.00000000	      0.00000000	      0.00000000	      0.00000000	      0.00000000	      0.00000000	      0.00000000
      0.92000000	     -0.00707882	     -0.00972880	      0.00217564	      0.00554954	      0.00553060	     -0.00000000	      0.00000000	     -0.00000000	      0.00656316	      0.01320455	      0.01320455	      0.01690639	     -0.00043507	      0.00373110	      0.00332471	      0.00607334	      0.00501825	      0.00144956	     -0.00070974	     -0.00048316	      0.00466134	      0.01133583	      0.00000000	     -0.00000000	      0.00000000	     -0.00000000	      0.00000000	      0.00000000	     -0.00000000	     -0.00000000	     -0.00000000	     -0.00000000	     -0.00000000	     -0.00000000	     -0.00000000	     -0.00000000	      0.00000000	      0.00000000	      0.00000000	      0.00000000	      0.00000000	      0.00000000	      0.00000000	      0.00000000	      0.00000000	      0.00000000	      0.00000000	      0.00000000	      0.00000000	      0.00000000	      0.00000000	      0.00000000	      0.00000000	      0.00000000	      0.00000000	      0.00000000	      0.00000000	      0.00000000	      0.00000000	      0.00000000	      0.00000000	      0.00000000	      0.00000000	      0.00000000	      0.00000000	      0.00000000	      0.00000000	      0.00000000	      0.00000000	      0.00000000	      0.00000000	      0.00000000
      0.93000000	     -0.01980952	     -0.01213146	      0.00587732	      0.01255965	     -0.00257497	      0.00000000	      0.00000000	      0.00000000	      0.00728208	      0.01825386	      0.01825386	      0.02130336	      0.00141163	     -0.00275588	      0.00178124	      0.00471655	      0.00458350	      0.00131828	     -0.00254006	     -0.00222573	      0.00795855	      0.01427391	     -0.00000000	     -0.00000000	     -0.00000000	      0.00000000	     -0.00000000	     -0.00000000	      0.00000000	      0.00000000	      0.00000000	     -0.00000000	      0.00000000	      0.00000000	     -0.00000000	     -0.00000000	      0.00000000	      0.00000000	      0.00000000	      0.00000000	      0.00000000	      0.00000000	      0.00000000	      0.00000000	      0.00000000	      0.00000000	      0.00000000	      0.00000000	      0.00000000	      0.00000000	      0.00000000	      0.00000000	      0.00000000	      0.00000000	      0.00000000	      0.00000000	      0.00000000	      0.00000000	      0.00000000	      0.00000000	      0.00000000	      0.00000000	      0.00000000	      0.00000000	      0.00000000	      0.00000000	      0.00000000	      0.00000000	      0.00000000	      0.00000000	      0.00000000	      0.00000000
      0.94000000	      0.00609910	     -0.00811185	      0.00219772	      0.00432799	      0.00714736	      0.00000000	     -0.00000000	      0.00000000	      0.00607601	     -0.00165873	     -0.00165873	      0.01530941	     -0.00249106	      0.00319341	      0.00215823	      0.00444312	      0.00373135	      0.00355925	      0.00092892	      0.00036069	      0.00429167	      0.01061213	     -0.00000000	      0.00000000	     -0.00000000	     -0.00000000	      0.00000000	      0.00000000	     -0.00000000	     -0.00000000	      0.00000000	     -0.00000000	      0.00000000	      0.00000000	     -0.00000000	     -0.00000000	      0.00000000	      0.00000000	      0.00000000	      0.00000000	      0.00000000	      0.00000000	      0.00000000	      0.00000000	      0.00000000	      0.00000000	      0.00000000	      0.00000000	      0.00000000	      0.00000000	      0.00000000	      0.00000000	      0.00000000	      0.00000000	      0.00000000	      0.00000000	      0.00000000	      0.00000000	      0.00000000	      0.00000000	      0.00000000	      0.00000000	      0.00000000	      0.00000000	      0.00000000	      0.00000000	      0.00000000	      0.00000000	      0.00000000	      0.00000000	      0.00000000	      0.00000000
      0.95000000	     -0.02247718	     -0.01323682	      0.00455770	      0.01278356	     -0.00416661	     -0.00000000	      0.00000000	      0.00000000	      0.00698103	      0.01734600	      0.01734600	      0.02093548	     -0.00042133	     -0.00361895	      0.00191251	      0.00473863	      0.00472578	      0.00159923	     -0.00134334	     -0.00110709	      0.00808492	      0.01357083	      0.00000000	      0.00000000	     -0.00000000	     -0.00000000	      0.00000000	      0.00000000	      0.00000000	      0.00000000	     -0.00000000	      0.00000000	      0.00000000	     -0.00000000	     -0.00000000	     -0.00000000	      0.00000000	      0.00000000	      0.00000000	      0.00000000	      0.00000000	      0.00000000	      0.00000000	      0.00000000	      0.00000000	      0.00000000	      0.00000000	      0.00000000	      0.00000000	      0.00000000	      0.00000000	      0.00000000	      0.00000000	      0.00000000	      0.00000000	      0.00000000	      0.00000000	      0.00000000	      0.00000000	      0.00000000	      0.00000000	      0.00000000	      0.00000000	      0.00000000	      0.00000000	      0.00000000	      0.00000000	      0.00000000	      0.00000000	      0.00000000	      0.00000000	      0.00000000
      0.96000000	     -0.02632357	     -0.01527757	      0.00484467	      0.01098377	      0.00061420	     -0.00000000	      0.00000000	      0.00000000	      0.00740098	      0.01772807	      0.01772807	      0.01968801	      0.00192948	     -0.00478162	      0.00062900	      0.00334779	      0.00362692	      0.00427093	      0.00055562	     -0.00037789	      0.00767245	      0.01402933	     -0.00000000	     -0.00000000	      0.00000000	      0.00000000	      0.00000000	      0.00000000	     -0.00000000	     -0.00000000	      0.00000000	     -0.00000000	     -0.00000000	      0.00000000	      0.00000000	      0.00000000	      0.00000000	      0.00000000	      0.00000000	      0.00000000	      0.00000000	      0.00000000	      0.00000000	      0.00000000	      0.00000000	      0.00000000	      0.00000000	      0.00000000	      0.00000000	      0.00000000	      0.00000000	      0.00000000	      0.00000000	      0.00000000	      0.00000000	      0.00000000	      0.00000000	      0.00000000	      0.00000000	      0.00000000	      0.00000000	      0.00000000	      0.00000000	      0.00000000	      0.00000000	      0.00000000	      0.00000000	      0.00000000	      0.00000000	      0.00000000	      0.00000000	      0.00000000
      0.97000000	     -0.01802815	     -0.01138636	      0.00692180	      0.01303301	     -0.00225059	     -0.00000000	      0.00000000	     -0.00000000	      0.00737263	      0.01879331	      0.01879331	      0.02143289	      0.00343571	     -0.00325824	      0.00121395	      0.00409313	      0.00408983	      0.00159545	     -0.00335212	     -0.00307053	      0.00830351	      0.01475276	     -0.00000000	     -0.00000000	      0.00000000	     -0.00000000	     -0.00000000	     -0.00000000	     -0.00000000	     -0.00000000	     -0.00000000	     -0.00000000	      0.00000000	      0.00000000	     -0.00000000	      0.00000000	      0.00000000	      0.00000000	      0.00000000	      0.00000000	      0.00000000	      0.00000000	      0.00000000	      0.00000000	      0.00000000	      0.00000000	      0.00000000	      0.00000000	      0.00000000	      0.00000000	      0.00000000	      0.00000000	      0.00000000	      0.00000000	      0.00000000	      0.00000000	      0.00000000	      0.00000000	      0.00000000	      0.00000000	      0.00000000	      0.00000000	      0.00000000	      0.00000000	      0.00000000	      0.00000000	      0.00000000	      0.00000000	      0.00000000	      0.00000000	      0.00000000	      0.00000000
      0.98000000	     -0.01982702	     -0.01231059	      0.00668752	      0.01313253	     -0.00223634	      0.00000000	     -0.00000000	     -0.00000000	      0.00744676	      0.01890949	      0.01890949	      0.02149121	      0.00309631	     -0.00386149	      0.00098525	      0.00379715	      0.00391992	      0.00225859	     -0.00275794	     -0.00275606	      0.00847822	      0.01493062	     -0.00000000	     -0.00000000	     -0.00000000	     -0.00000000	     -0.00000000	     -0.00000000	     -0.00000000	     -0.00000000	      0.00000000	     -0.00000000	      0.00000000	      0.00000000	      0.00000000	      0.00000000	      0.00000000	      0.00000000	      0.00000000	      0.00000000	      0.00000000	      0.00000000	      0.00000000	      0.00000000	      0.00000000	      0.00000000	      0.00000000	      0.00000000	      0.00000000	      0.00000000	      0.00000000	      0.00000000	      0.00000000	      0.00000000	      0.00000000	      0.00000000	      0.00000000	      0.00000000	      0.00000000	      0.00000000	      0.00000000	      0.00000000	      0.00000000	      0.00000000	      0.00000000	      0.00000000	      0.00000000	      0.00000000	      0.00000000	      0.00000000	      0.00000000	      0.00000000
      0.99000000	     -0.01903302	     -0.01073847	      0.00457816	      0.01351616	     -0.00697135	      0.00000000	      0.00000000	      0.00000000	      0.00449487	      0.01565726	      0.01565726	      0.01545247	     -0.00058321	     -0.00381603	      0.00142302	      0.00311903	      0.00365034	      0.00014444	     -0.00211494	     -0.00164509	      0.00789362	      0.00884064	     -0.00000000	     -0.00000000	      0.00000000	     -0.00000000	     -0.00000000	      0.00000000	      0.00000000	     -0.00000000	      0.00000000	     -0.00000000	      0.00000000	     -0.00000000	      0.00000000	     -0.00000000	      0.00000000	      0.00000000	      0.00000000	      0.00000000	      0.00000000	      0.00000000	      0.00000000	      0.00000000	      0.00000000	      0.00000000	      0.00000000	      0.00000000	      0.00000000	      0.00000000	      0.00000000	      0.00000000	      0.00000000	      0.00000000	      0.00000000	      0.00000000	      0.00000000	      0.00000000	      0.00000000	      0.00000000	      0.00000000	      0.00000000	      0.00000000	      0.00000000	      0.00000000	      0.00000000	      0.00000000	      0.00000000	      0.00000000	      0.00000000	      0.00000000	      0.00000000
      1.00000000	     -0.02343800	     -0.01388847	      0.00340977	      0.01126312	     -0.00251235	      0.00000000	     -0.00000000	     -0.00000000	      0.00721718	      0.01613013	      0.01613013	      0.02025193	     -0.00128405	     -0.00212261	      0.00279034	      0.00600014	      0.00544384	      0.00152685	     -0.00098205	     -0.00052616	      0.00736332	      0.01309815	      0.00000000	     -0.00000000	      0.00000000	     -0.00000000	      0.00000000	     -0.00000000	     -0.00000000	      0.00000000	     -0.00000000	     -0.00000000	      0.00000000	      0.00000000	      0.00000000	      0.00000000	      0.00000000	      0.00000000	      0.00000000	      0.00000000	      0.00000000	      0.00000000	      0.00000000	      0.00000000	      0.00000000	      0.00000000	      0.00000000	      0.00000000	      0.00000000	      0.00000000	      0.00000000	      0.00000000	      0.00000000	      0.00000000	      0.00000000	      0.00000000	      0.00000000	      0.00000000	      0.00000000	      0.00000000	      0.00000000	      0.00000000	      0.00000000	      0.00000000	      0.00000000	      0.00000000	      0.00000000	      0.00000000	      0.00000000	      0.00000000	      0.00000000	      0.00000000
      1.01000000	      0.00238752	     -0.00475269	      0.00341767	      0.00490049	      0.00643256	      0.00000000	      0.00000000	     -0.00000000	      0.00614512	      0.01215166	      0.01215166	      0.01554459	     -0.00042318	      0.00199661	      0.00194877	      0.00449586	      0.00381157	      0.00142523	     -0.00255969	     -0.00183590	      0.00420815	      0.01053949	      0.00000000	      0.00000000	     -0.00000000	     -0.00000000	     -0.00000000	     -0.00000000	      0.00000000	     -0.00000000	     -0.00000000	      0.00000000	      0.00000000	     -0.00000000	     -0.00000000	     -0.00000000	      0.00000000	      0.00000000	      0.00000000	      0.00000000	      0.00000000	      0.00000000	      0.00000000	      0.00000000	      0.00000000	      0.00000000	      0.00000000	      0.00000000	      0.00000000	      0.00000000	      0.00000000	      0.00000000	      0.00000000	      0.00000000	      0.00000000	      0.00000000	      0.00000000	      0.00000000	      0.00000000	      0.00000000	      0.00000000	      0.00000000	      0.00000000	      0.00000000	      0.00000000	      0.00000000	      0.00000000	      0.00000000	      0.00000000	      0.00000000	      0.00000000	      0.00000000
      1.02000000	     -0.02528526	     -0.01503882	      0.00558923	      0.01165878	      0.00031179	      0.00000000	      0.00000000	      0.00000000	      0.00748682	      0.01797502	      0.01797502	      0.01950446	      0.00309889	     -0.00587871	     -0.00012057	      0.00243366	      0.00299560	      0.00475782	      0.00010690	     -0.00120865	      0.00808371	      0.01409189	     -0.00000000	     -0.00000000	      0.00000000	      0.00000000	     -0.00000000	     -0.00000000	      0.00000000	      0.00000000	     -0.00000000	      0.00000000	     -0.00000000	      0.00000000	     -0.00000000	     -0.00000000	      0.00000000	      0.00000000	      0.00000000	      0.00000000	      0.00000000	      0.00000000	      0.00000000	      0.00000000	      0.00000000	      0.00000000	      0.00000000	      0.00000000	      0.00000000	      0.00000000	      0.00000000	      0.00000000	      0.00000000	      0.00000000	      0.00000000	      0.00000000	      0.00000000	      0.00000000	      0.00000000	      0.00000000	      0.00000000	      0.00000000	      0.00000000	      0.00000000	      0.00000000	      0.00000000	      0.00000000	      0.00000000	      0.00000000	      0.00000000	      0.00000000	      0.00000000
      1.03000000	     -0.01862726	     -0.01290628	      0.00364913	      0.00832976	      0.00327498	      0.00000000	     -0.00000000	     -0.00000000	      0.00724825	      0.01557208	      0.01557208	      0.01876276	      0.00094735	      0.00013967	      0.00228279	      0.00517924	      0.00461219	      0.00245880	     -0.00057392	     -0.00070200	      0.00616244	      0.01282821	      0.00000000	     -0.00000000	     -0.00000000	      0.00000000	      0.00000000	      0.00000000	     -0.00000000	     -0.00000000	      0.00000000	     -0.00000000	     -0.00000000	     -0.00000000	     -0.00000000	     -0.00000000	      0.00000000	      0.00000000	      0.00000000	      0.00000000	      0.00000000	      0.00000000	      0.00000000	      0.00000000	      0.00000000	      0.00000000	      0.00000000	      0.00000000	      0.00000000	      0.00000000	      0.00000000	      0.00000000	      0.00000000	      0.00000000	      0.00000000	      0.00000000	      0.00000000	      0.00000000	      0.00000000	      0.00000000	      0.00000000	      0.00000000	      0.00000000	      0.00000000	      0.00000000	      0.00000000	      0.00000000	      0.00000000	      0.00000000	      0.00000000	      0.00000000	      0.00000000
      1.04000000	     -0.02405732	     -0.01395536	      0.00621551	      0.01521817	     -0.00578533	      0.00000000	      0.00000000	      0.00000000	      0.00685708	      0.02006074	      0.02006074	      0.02207794	      0.00140502	     -0.00785519	     -0.00047115	      0.00150260	      0.00286749	      0.00390847	     -0.00024849	     -0.00120999	      0.00970615	      0.01593834	      0.00000000	      0.00000000	     -0.00000000	     -0.00000000	     -0.00000000	      0.00000000	      0.00000000	      0.00000000	     -0.00000000	      0.00000000	      0.00000000	     -0.00000000	      0.00000000	     -0.00000000	      0.00000000	      0.00000000	      0.00000000	      0.00000000	      0.00000000	      0.00000000	      0.00000000	      0.00000000	      0.00000000	      0.00000000	      0.00000000	      0.00000000	      0.00000000	      0.00000000	      0.00000000	      0.00000000	      0.00000000	      0.00000000	      0.00000000	      0.00000000	      0.00000000	      0.00000000	      0.00000000	      0.00000000	      0.00000000	      0.00000000	      0.00000000	      0.00000000	      0.00000000	      0.00000000	      0.00000000	      0.00000000	      0.00000000	      0.00000000	      0.00000000	      0.00000000
      1.05000000	      0.00777018	     -0.00205570	      0.00053929	      0.00221405	      0.00702443	     -0.00000000	      0.00000000	     -0.00000000	      0.00520771	      0.00942238	      0.00942238	      0.01392806	     -0.00327317	      0.00658207	      0.00438756	      0.00693643	      0.00547663	     -0.00106184	     -0.00248399	     -0.00138567	      0.00255559	      0.00890656	     -0.00000000	     -0.00000000	     -0.00000000	     -0.00000000	     -0.00000000	     -0.00000000	     -0.00000000	     -0.00000000	     -0.00000000	     -0.00000000	     -0.00000000	     -0.00000000	     -0.00000000	     -0.00000000	      0.00000000	      0.00000000	      0.00000000	      0.00000000	      0.00000000	      0.00000000	      0.00000000	      0.00000000	      0.00000000	      0.00000000	      0.00000000	      0.00000000	      0.00000000	      0.00000000	      0.00000000	      0.00000000	      0.00000000	      0.00000000	      0.00000000	      0.00000000	      0.00000000	      0.00000000	      0.00000000	      0.00000000	      0.00000000	      0.00000000	      0.00000000	      0.00000000	      0.00000000	      0.00000000	      0.00000000	      0.00000000	      0.00000000	      0.00000000	      0.00000000	      0.00000000
      1.06000000	     -0.01977653	     -0.01131613	      0.00617209	      0.01428504	     -0.00614742	      0.00000000	      0.00000000	     -0.00000000	      0.00585741	      0.01839333	      0.01839333	      0.02068145	      0.00059047	     -0.00394223	      0.00135809	      0.00363221	      0.00395328	      0.00059592	     -0.00252850	     -0.00220685	      0.00859695	      0.01314779	     -0.00000000	      0.00000000	      0.00000000	     -0.00000000	     -0.00000000	     -0.00000000	     -0.00000000	      0.00000000	     -0.00000000	      0.00000000	      0.00000000	      0.00000000	     -0.00000000	     -0.00000000	      0.00000000	      0.00000000	      0.00000000	      0.00000000	      0.00000000	      0.00000000	      0.00000000	      0.00000000	      0.00000000	      0.00000000	      0.00000000	      0.00000000	      0.00000000	      0.00000000	      0.00000000	      0.00000000	      0.00000000	      0.00000000	      0.00000000	      0.00000000	      0.00000000	      0.00000000	      0.00000000	      0.00000000	      0.00000000	      0.00000000	      0.00000000	      0.00000000	      0.00000000	      0.00000000	      0.00000000	      0.00000000	      0.00000000	      0.00000000	      0.00000000	      0.00000000
      1.07000000	     -0.02175127	     -0.01301890	      0.00523666	      0.01258519	     -0.00300215	     -0.00000000	      0.00000000	      0.00000000	      0.00707194	      0.01801818	      0.01801818	      0.02134782	      0.00051865	     -0.00316539	      0.00183274	      0.00475292	      0.00466473	      0.00166417	     -0.00183480	     -0.00160705	      0.00803133	      0.01420807	     -0.00000000	     -0.00000000	     -0.00000000	      0.00000000	      0.00000000	      0.00000000	     -0.00000000	      0.00000000	     -0.00000000	     -0.00000000	      0.00000000	     -0.00000000	      0.00000000	     -0.00000000	      0.00000000	      0.00000000	      0.00000000	      0.00000000	      0.00000000	      0.00000000	      0.00000000	      0.00000000	      0.00000000	      0.00000000	      0.00000000	      0.00000000	      0.00000000	      0.00000000	      0.00000000	      0.00000000	      0.00000000	      0.00000000	      0.00000000	      0.00000000	      0.00000000	      0.00000000	      0.00000000	      0.00000000	      0.00000000	      0.00000000	      0.00000000	      0.00000000	      0.00000000	      0.00000000	      0.00000000	      0.00000000	      0.00000000	      0.00000000	      0.00000000	      0.00000000
      1.08000000	     -0.02258897	     -0.01281042	      0.00761387	      0.01678877	     -0.00733052	     -0.00000000	      0.00000000	     -0.00000000	      0.00588339	      0.02079033	      0.02079033	      0.01931992	      0.00277476	     -0.00890804	     -0.00174401	     -0.00060818	      0.00136253	      0.00451060	     -0.00094348	     -0.00253411	      0.01062739	      0.01615728	      0.00000000	      0.00000000	      0.00000000	     -0.00000000	      0.00000000	      0.00000000	     -0.00000000	      0.00000000	     -0.00000000	     -0.00000000	     -0.00000000	     -0.00000000	      0.00000000	     -0.00000000	      0.00000000	      0.00000000	      0.00000000	      0.00000000	      0.00000000	      0.00000000	      0.00000000	      0.00000000	      0.00000000	      0.00000000	      0.00000000	      0.00000000	      0.00000000	      0.00000000	      0.00000000	      0.00000000	      0.00000000	      0.00000000	      0.00000000	      0.00000000	      0.00000000	      0.00000000	      0.00000000	      0.00000000	      0.00000000	      0.00000000	      0.00000000	      0.00000000	      0.00000000	      0.00000000	      0.00000000	      0.00000000	      0.00000000	      0.00000000	      0.00000000	      0.00000000
      1.09000000	      0.00412987	     -0.00352315	      0.00046882	      0.00272280	      0.00643733	      0.00000000	      0.00000000	      0.00000000	      0.00539430	      0.00973001	      0.00973001	      0.01426824	     -0.00352426	      0.00659938	      0.00465722	      0.00731589	      0.00580193	     -0.00121684	     -0.00261055	     -0.00138682	      0.00277705	      0.00905685	      0.00000000	      0.00000000	     -0.00000000	     -0.00000000	      0.00000000	     -0.00000000	     -0.00000000	     -0.00000000	      0.00000000	     -0.00000000	      0.00000000	     -0.00000000	     -0.00000000	      0.00000000	      0.00000000	      0.00000000	      0.00000000	      0.00000000	      0.00000000	      0.00000000	      0.00000000	      0.00000000	      0.00000000	      0.00000000	      0.00000000	      0.00000000	      0.00000000	      0.00000000	      0.00000000	      0.00000000	      0.00000000	      0.00000000	      0.00000000	      0.00000000	      0.00000000	      0.00000000	      0.00000000	      0.00000000	      0.00000000	      0.00000000	      0.00000000	      0.00000000	      0.00000000	      0.00000000	      0.00000000	      0.00000000	      0.00000000	      0.00000000	      0.00000000	      0.00000000
      1.10000000	     -0.02460547	     -0.01446525	      0.00464801	      0.01399670	     -0.00532706	      0.00000000	      0.00000000	      0.00000000	      0.00719812	      0.01828922	      0.01828922	      0.02204013	     -0.00016267	     -0.00716662	      0.00052483	      0.00298637	      0.00391011	      0.00339053	      0.00036360	      0.00000815	      0.00900248	      0.01489152	     -0.00000000	      0.00000000	      0.00000000	     -0.00000000	     -0.00000000	     -0.00000000	     -0.00000000	      0.00000000	     -0.00000000	     -0.00000000	     -0.00000000	      0.00000000	      0.00000000	      0.00000000	      0.00000000	      0.00000000	      0.00000000	      0.00000000	      0.00000000	      0.00000000	      0.00000000	      0.00000000	      0.00000000	      0.00000000	      0.00000000	      0.00000000	      0.00000000	      0.00000000	      0.00000000	      0.00000000	      0.00000000	      0.00000000	      0.00000000	      0.00000000	      0.00000000	      0.00000000	      0.00000000	      0.00000000	      0.00000000	      0.00000000	      0.00000000	      0.00000000	      0.00000000	      0.00000000	      0.00000000	      0.00000000	      0.00000000	      0.00000000	      0.00000000	      0.00000000
      1.11000000	      0.00368259	     -0.00356378	      0.00161458	      0.00348296	      0.00632175	      0.00000000	      0.00000000	     -0.00000000	      0.00563203	      0.01075335	      0.01075335	      0.01481338	     -0.00235108	      0.00518569	      0.00387118	      0.00656669	      0.00529894	     -0.00074900	     -0.00251162	     -0.00167358	      0.00316938	      0.00957478	     -0.00000000	     -0.00000000	      0.00000000	      0.00000000	      0.00000000	      0.00000000	     -0.00000000	     -0.00000000	     -0.00000000	     -0.00000000	     -0.00000000	     -0.00000000	      0.00000000	     -0.00000000	      0.00000000	      0.00000000	      0.00000000	      0.00000000	      0.00000000	      0.00000000	      0.00000000	      0.00000000	      0.00000000	      0.00000000	      0.00000000	      0.00000000	      0.00000000	      0.00000000	      0.00000000	      0.00000000	      0.00000000	      0.00000000	      0.00000000	      0.00000000	      0.00000000	      0.00000000	      0.00000000	      0.00000000	      0.00000000	      0.00000000	      0.00000000	      0.00000000	      0.00000000	      0.00000000	      0.00000000	      0.00000000	      0.00000000	      0.00000000	      0.00000000	      0.00000000
      1.12000000	     -0.01658606	     -0.01261543	      0.00316879	      0.00713308	      0.00468657	     -0.00000000	     -0.00000000	     -0.00000000	      0.00694704	      0.01463541	      0.01463541	      0.01768852	      0.00039667	      0.00088338	      0.00214481	      0.00483743	      0.00426620	      0.00300524	      0.00030568	     -0.00009781	      0.00566346	      0.01222849	     -0.00000000	     -0.00000000	      0.00000000	      0.00000000	     -0.00000000	     -0.00000000	     -0.00000000	      0.00000000	      0.00000000	     -0.00000000	     -0.00000000	      0.00000000	      0.00000000	     -0.00000000	      0.00000000	      0.00000000	      0.00000000	      0.00000000	      0.00000000	      0.00000000	      0.00000000	      0.00000000	      0.00000000	      0.00000000	      0.00000000	      0.00000000	      0.00000000	      0.00000000	      0.00000000	      0.00000000	      0.00000000	      0.00000000	      0.00000000	      0.00000000	      0.00000000	      0.00000000	      0.00000000	      0.00000000	      0.00000000	      0.00000000	      0.00000000	      0.00000000	      0.00000000	      0.00000000	      0.00000000	      0.00000000	      0.00000000	      0.00000000	      0.00000000	      0.00000000
      1.13000000	     -0.01390205	     -0.01264704	      0.00364301	      0.00705727	      0.00534005	     -0.00000000	     -0.00000000	      0.00000000	      0.00672875	      0.01733013	      0.01733013	      0.01678674	      0.00040661	     -0.00095721	      0.00091983	      0.00334106	      0.00320341	      0.00419553	      0.00116854	     -0.00002801	      0.00578690	      0.01188498	     -0.00000000	      0.00000000	     -0.00000000	     -0.00000000	      0.00000000	      0.00000000	      0.00000000	     -0.00000000	     -0.00000000	     -0.00000000	     -0.00000000	      0.00000000	     -0.00000000	     -0.00000000	      0.00000000	      0.00000000	      0.00000000	      0.00000000	      0.00000000	      0.00000000	      0.00000000	      0.00000000	      0.00000000	      0.00000000	      0.00000000	      0.00000000	      0.00000000	      0.00000000	      0.00000000	      0.00000000	      0.00000000	      0.00000000	      0.00000000	      0.00000000	      0.00000000	      0.00000000	      0.00000000	      0.00000000	      0.00000000	      0.00000000	      0.00000000	      0.00000000	      0.00000000	      0.00000000	      0.00000000	      0.00000000	      0.00000000	      0.00000000	      0.00000000	      0.00000000
      1.14000000	     -0.02285338	     -0.01440793	      0.00433672	      0.00888632	      0.00348277	      0.00000000	      0.00000000	     -0.00000000	      0.00716558	      0.01488017	      0.01488017	      0.01797527	      0.00214082	     -0.00305551	      0.00058284	      0.00312826	      0.00323866	      0.00444632	      0.00091910	     -0.00029163	      0.00670271	      0.01281451	     -0.00000000	     -0.00000000	      0.00000000	     -0.00000000	      0.00000000	      0.00000000	     -0.00000000	      0.00000000	     -0.00000000	     -0.00000000	     -0.00000000	     -0.00000000	     -0.00000000	     -0.00000000	      0.00000000	      0.00000000	      0.00000000	      0.00000000	      0.00000000	      0.00000000	      0.00000000	      0.00000000	      0.00000000	      0.00000000	      0.00000000	      0.00000000	      0.00000000	      0.00000000	      0.00000000	      0.00000000	      0.00000000	      0.00000000	      0.00000000	      0.00000000	      0.00000000	      0.00000000	      0.00000000	      0.00000000	      0.00000000	      0.00000000	      0.00000000	      0.00000000	      0.00000000	      0.00000000	      0.00000000	      0.00000000	      0.00000000	      0.00000000	      0.00000000	      0.00000000
      1.15000000	     -0.01997175	     -0.01196264	      0.00534176	      0.01255663	     -0.00352800	      0.00000000	      0.00000000	      0.00000000	      0.00697152	      0.01770654	      0.01770654	      0.02084255	      0.00032319	     -0.00249816	      0.00212293	      0.00503554	      0.00482980	      0.00079652	     -0.00243669	     -0.00194901	      0.00779364	      0.01353044	      0.00000000	     -0.00000000	      0.00000000	      0.00000000	     -0.00000000	     -0.00000000	     -0.00000000	      0.00000000	     -0.00000000	      0.00000000	      0.00000000	     -0.00000000	      0.00000000	     -0.00000000	      0.00000000	      0.00000000	      0.00000000	      0.00000000	      0.00000000	      0.00000000	      0.00000000	      0.00000000	      0.00000000	      0.00000000	      0.00000000	      0.00000000	      0.00000000	      0.00000000	      0.00000000	      0.00000000	      0.00000000	      0.00000000	      0.00000000	      0.00000000	      0.00000000	      0.00000000	      0.00000000	      0.00000000	      0.00000000	      0.00000000	      0.00000000	      0.00000000	      0.00000000	      0.00000000	      0.00000000	      0.00000000	      0.00000000	      0.00000000	      0.00000000	      0.00000000
      1.16000000	     -0.02600383	     -0.01538477	      0.00421564	      0.01246730	     -0.00277134	     -0.00000000	     -0.00000000	     -0.00000000	      0.00759412	      0.01843072	      0.01843072	      0.02131361	      0.00002388	     -0.00692434	      0.00095152	      0.00397961	      0.00434944	      0.00413184	      0.00135450	      0.00097297	      0.00829776	      0.01493109	     -0.00000000	     -0.00000000	     -0.00000000	     -0.00000000	      0.00000000	      0.00000000	     -0.00000000	      0.00000000	      0.00000000	     -0.00000000	     -0.00000000	     -0.00000000	     -0.00000000	     -0.00000000	      0.00000000	      0.00000000	      0.00000000	      0.00000000	      0.00000000	      0.00000000	      0.00000000	      0.00000000	      0.00000000	      0.00000000	      0.00000000	      0.00000000	      0.00000000	      0.00000000	      0.00000000	      0.00000000	      0.00000000	      0.00000000	      0.00000000	      0.00000000	      0.00000000	      0.00000000	      0.00000000	      0.00000000	      0.00000000	      0.00000000	      0.00000000	      0.00000000	      0.00000000	      0.00000000	      0.00000000	      0.00000000	      0.00000000	      0.00000000	      0.00000000	      0.00000000
      1.17000000	     -0.02031078	     -0.01229585	      0.00427826	      0.01142619	     -0.00254941	      0.00000000	      0.00000000	      0.00000000	      0.00706449	      0.01656144	      0.01656144	      0.02005567	     -0.00055988	     -0.00151093	      0.00269751	      0.00579888	      0.00530095	      0.00071339	     -0.00209027	     -0.00148709	      0.00721875	      0.01286667	      0.00000000	     -0.00000000	      0.00000000	     -0.00000000	      0.00000000	     -0.00000000	      0.00000000	      0.00000000	      0.00000000	      0.00000000	      0.00000000	     -0.00000000	     -0.00000000	     -0.00000000	      0.00000000	      0.00000000	      0.00000000	      0.00000000	      0.00000000	      0.00000000	      0.00000000	      0.00000000	      0.00000000	      0.00000000	      0.00000000	      0.00000000	      0.00000000	      0.00000000	      0.00000000	      0.00000000	      0.00000000	      0.00000000	      0.00000000	      0.00000000	      0.00000000	      0.00000000	      0.00000000	      0.00000000	      0.00000000	      0.00000000	      0.00000000	      0.00000000	      0.00000000	      0.00000000	      0.00000000	      0.00000000	      0.00000000	      0.00000000	      0.00000000	      0.00000000
      1.18000000	     -0.02244213	     -0.01296942	      0.00541027	      0.01532829	     -0.00733495	      0.00000000	      0.00000000	      0.00000000	      0.00603590	      0.01813295	      0.01813295	      0.02108004	      0.00034097	     -0.00750409	     -0.00035548	      0.00098611	      0.00270542	      0.00294706	     -0.00036284	     -0.00087429	      0.00961441	      0.01392518	      0.00000000	      0.00000000	     -0.00000000	     -0.00000000	      0.00000000	      0.00000000	      0.00000000	      0.00000000	      0.00000000	      0.00000000	      0.00000000	      0.00000000	      0.00000000	      0.00000000	      0.00000000	      0.00000000	      0.00000000	      0.00000000	      0.00000000	      0.00000000	      0.00000000	      0.00000000	      0.00000000	      0.00000000	      0.00000000	      0.00000000	      0.00000000	      0.00000000	      0.00000000	      0.00000000	      0.00000000	      0.00000000	      0.00000000	      0.00000000	      0.00000000	      0.00000000	      0.00000000	      0.00000000	      0.00000000	      0.00000000	      0.00000000	      0.00000000	      0.00000000	      0.00000000	      0.00000000	      0.00000000	      0.00000000	      0.00000000	      0.00000000	      0.00000000
      1.19000000	     -0.02274102	     -0.01305327	      0.00681362	      0.01642474	     -0.00739541	     -0.00000000	     -0.00000000	     -0.00000000	      0.00599504	      0.02041997	      0.02041997	      0.02114601	      0.00181213	     -0.00889895	     -0.00148864	     -0.00036629	      0.00175093	      0.00420766	     -0.00026001	     -0.00160779	      0.01037655	      0.01630922	     -0.00000000	      0.00000000	      0.00000000	     -0.00000000	     -0.00000000	     -0.00000000	      0.00000000	     -0.00000000	     -0.00000000	     -0.00000000	      0.00000000	      0.00000000	      0.00000000	      0.00000000	      0.00000000	      0.00000000	      0.00000000	      0.00000000	      0.00000000	      0.00000000	      0.00000000	      0.00000000	      0.00000000	      0.00000000	      0.00000000	      0.00000000	      0.00000000	      0.00000000	      0.00000000	      0.00000000	      0.00000000	      0.00000000	      0.00000000	      0.00000000	      0.00000000	      0.00000000	      0.00000000	      0.00000000	      0.00000000	      0.00000000	      0.00000000	      0.00000000	      0.00000000	      0.00000000	      0.00000000	      0.00000000	      0.00000000	      0.00000000	      0.00000000	      0.00000000
      1.20000000	      0.00524998	     -0.00848684	      0.00137479	      0.00410001	      0.00669079	     -0.00000000	     -0.00000000	     -0.00000000	      0.00606923	     -0.00800523	     -0.00800523	      0.01575588	     -0.00253181	      0.00539433	      0.00347298	      0.00591784	      0.00475067	      0.00204763	      0.00033702	      0.00046813	      0.00405811	      0.01068492	     -0.00000000	     -0.00000000	     -0.00000000	     -0.00000000	     -0.00000000	     -0.00000000	      0.00000000	     -0.00000000	      0.00000000	      0.00000000	      0.00000000	      0.00000000	      0.00000000	     -0.00000000	      0.00000000	      0.00000000	      0.00000000	      0.00000000	      0.00000000	      0.00000000	      0.00000000	      0.00000000	      0.00000000	      0.00000000	      0.00000000	      0.00000000	      0.00000000	      0.00000000	      0.00000000	      0.00000000	      0.00000000	      0.00000000	      0.00000000	      0.00000000	      0.00000000	      0.00000000	      0.00000000	      0.00000000	      0.00000000	      0.00000000	      0.00000000	      0.00000000	      0.00000000	      0.00000000	      0.00000000	      0.00000000	      0.00000000	      0.00000000	      0.00000000	      0.00000000
      1.21000000	     -0.01628745	     -0.01021031	      0.00700541	      0.01284444	     -0.00279107	     -0.00000000	     -0.00000000	     -0.00000000	      0.00688562	      0.01857368	      0.01857368	      0.02119681	      0.00293866	     -0.00225961	      0.00178459	      0.00475001	      0.00454176	      0.00025581	     -0.00385018	     -0.00317145	      0.00788543	      0.01419245	      0.00000000	      0.00000000	      0.00000000	      0.00000000	     -0.00000000	      0.00000000	      0.00000000	      0.00000000	     -0.00000000	      0.00000000	      0.00000000	     -0.00000000	      0.00000000	      0.00000000	      0.00000000	      0.00000000	      0.00000000	      0.00000000	      0.00000000	      0.00000000	      0.00000000	      0.00000000	      0.00000000	      0.00000000	      0.00000000	      0.00000000	      0.00000000	      0.00000000	      0.00000000	      0.00000000	      0.00000000	      0.00000000	      0.00000000	      0.00000000	      0.00000000	      0.00000000	      0.00000000	      0.00000000	      0.00000000	      0.00000000	      0.00000000	      0.00000000	      0.00000000	      0.00000000	      0.00000000	      0.00000000	      0.00000000	      0.00000000	      0.00000000	      0.00000000
      1.22000000	     -0.02079509	     -0.01357575	      0.00355850	      0.00810285	      0.00372071	      0.00000000	      0.00000000	      0.00000000	      0.00714873	      0.01556160	      0.01556160	      0.01836852	      0.00094635	     -0.00026844	      0.00194079	      0.00471272	      0.00426843	      0.00315679	      0.00022975	     -0.00019924	      0.00615607	      0.01273597	     -0.00000000	      0.00000000	     -0.00000000	      0.00000000	      0.00000000	      0.00000000	      0.00000000	     -0.00000000	      0.00000000	      0.00000000	      0.00000000	      0.00000000	      0.00000000	      0.00000000	      0.00000000	      0.00000000	      0.00000000	      0.00000000	      0.00000000	      0.00000000	      0.00000000	      0.00000000	      0.00000000	      0.00000000	      0.00000000	      0.00000000	      0.00000000	      0.00000000	      0.00000000	      0.00000000	      0.00000000	      0.00000000	      0.00000000	      0.00000000	      0.00000000	      0.00000000	      0.00000000	      0.00000000	      0.00000000	      0.00000000	      0.00000000	      0.00000000	      0.00000000	      0.00000000	      0.00000000	      0.00000000	      0.00000000	      0.00000000	      0.00000000	      0.00000000
      1.23000000	     -0.02204886	     -0.01322162	      0.00431034	      0.01168571	     -0.00243513	      0.00000000	     -0.00000000	     -0.00000000	      0.00703576	      0.01698588	      0.01698588	      0.02068281	     -0.00039542	     -0.00223881	      0.00241823	      0.00550447	      0.00513155	      0.00140716	     -0.00157167	     -0.00116705	      0.00753127	      0.01352150	      0.00000000	     -0.00000000	      0.00000000	      0.00000000	      0.00000000	     -0.00000000	     -0.00000000	      0.00000000	     -0.00000000	      0.00000000	     -0.00000000	     -0.00000000	      0.00000000	      0.00000000	      0.00000000	      0.00000000	      0.00000000	      0.00000000	      0.00000000	      0.00000000	      0.00000000	      0.00000000	      0.00000000	      0.00000000	      0.00000000	      0.00000000	      0.00000000	      0.00000000	      0.00000000	      0.00000000	      0.00000000	      0.00000000	      0.00000000	      0.00000000	      0.00000000	      0.00000000	      0.00000000	      0.00000000	      0.00000000	      0.00000000	      0.00000000	      0.00000000	      0.00000000	      0.00000000	      0.00000000	      0.00000000	      0.00000000	      0.00000000	      0.00000000	      0.00000000
      1.24000000	     -0.02456650	     -0.01471489	      0.00613989	      0.01254499	     -0.00068224	     -0.00000000	      0.00000000	      0.00000000	      0.00747708	      0.01845187	      0.01845187	      0.01990332	      0.00354695	     -0.00635677	     -0.00034787	      0.00216067	      0.00282836	      0.00478610	      0.00046730	     -0.00187511	      0.00853664	      0.01444716	      0.00000000	     -0.00000000	     -0.00000000	     -0.00000000	     -0.00000000	     -0.00000000	     -0.00000000	      0.00000000	     -0.00000000	     -0.00000000	      0.00000000	     -0.00000000	      0.00000000	     -0.00000000	      0.00000000	      0.00000000	      0.00000000	      0.00000000	      0.00000000	      0.00000000	      0.00000000	      0.00000000	      0.00000000	      0.00000000	      0.00000000	      0.00000000	      0.00000000	      0.00000000	      0.00000000	      0.00000000	      0.00000000	      0.00000000	      0.00000000	      0.00000000	      0.00000000	      0.00000000	      0.00000000	      0.00000000	      0.00000000	      0.00000000	      0.00000000	      0.00000000	      0.00000000	      0.00000000	      0.00000000	      0.00000000	      0.00000000	      0.00000000	      0.00000000	      0.00000000
      1.25000000	     -0.01927815	     -0.01160130	      0.00454176	      0.01170807	     -0.00322769	      0.00000000	      0.00000000	     -0.00000000	      0.00681238	      0.01659990	      0.01659990	      0.01971439	     -0.00050388	     -0.00152784	      0.00266929	      0.00569255	      0.00523518	      0.00027053	     -0.00240779	     -0.00176248	      0.00720813	      0.01245711	     -0.00000000	      0.00000000	     -0.00000000	      0.00000000	      0.00000000	      0.00000000	     -0.00000000	     -0.00000000	     -0.00000000	      0.00000000	      0.00000000	     -0.00000000	      0.00000000	     -0.00000000	      0.00000000	      0.00000000	      0.00000000	      0.00000000	      0.00000000	      0.00000000	      0.00000000	      0.00000000	      0.00000000	      0.00000000	      0.00000000	      0.00000000	      0.00000000	      0.00000000	      0.00000000	      0.00000000	      0.00000000	      0.00000000	      0.00000000	      0.00000000	      0.00000000	      0.00000000	      0.00000000	      0.00000000	      0.00000000	      0.00000000	      0.00000000	      0.00000000	      0.00000000	      0.00000000	      0.00000000	      0.00000000	      0.00000000	      0.00000000	      0.00000000	      0.00000000
      1.26000000	     -0.02053710	     -0.01269606	      0.00567643	      0.01220631	     -0.00174580	      0.00000000	     -0.00000000	     -0.00000000	      0.00744387	      0.01813653	      0.01813653	      0.02120707	      0.00160616	     -0.00288903	      0.00165030	      0.00459796	      0.00448757	      0.00185639	     -0.00216043	     -0.00202193	      0.00790680	      0.01438397	      0.00000000	     -0.00000000	      0.00000000	     -0.00000000	      0.00000000	      0.00000000	      0.00000000	      0.00000000	      0.00000000	     -0.00000000	     -0.00000000	      0.00000000	      0.00000000	     -0.00000000	      0.00000000	      0.00000000	      0.00000000	      0.00000000	      0.00000000	      0.00000000	      0.00000000	      0.00000000	      0.00000000	      0.00000000	      0.00000000	      0.00000000	      0.00000000	      0.00000000	      0.00000000	      0.00000000	      0.00000000	      0.00000000	      0.00000000	      0.00000000	      0.00000000	      0.00000000	      0.00000000	      0.00000000	      0.00000000	      0.00000000	      0.00000000	      0.00000000	      0.00000000	      0.00000000	      0.00000000	      0.00000000	      0.00000000	      0.00000000	      0.00000000	      0.00000000
      1.27000000	     -0.02644706	     -0.01542092	      0.00444986	      0.01225383	     -0.00212927	      0.00000000	     -0.00000000	      0.00000000	      0.00754429	      0.01837693	      0.01837693	      0.02119005	      0.00036170	     -0.00589577	      0.00106034	      0.00400752	      0.00428572	      0.00388716	      0.00080070	      0.00038457	      0.00820221	      0.01482332	     -0.00000000	      0.00000000	      0.00000000	     -0.00000000	     -0.00000000	     -0.00000000	     -0.00000000	     -0.00000000	      0.00000000	     -0.00000000	      0.00000000	      0.00000000	      0.00000000	     -0.00000000	      0.00000000	      0.00000000	      0.00000000	      0.00000000	      0.00000000	      0.00000000	      0.00000000	      0.00000000	      0.00000000	      0.00000000	      0.00000000	      0.00000000	      0.00000000	      0.00000000	      0.00000000	      0.00000000	      0.00000000	      0.00000000	      0.00000000	      0.00000000	      0.00000000	      0.00000000	      0.00000000	      0.00000000	      0.00000000	      0.00000000	      0.00000000	      0.00000000	      0.00000000	      0.00000000	      0.00000000	      0.00000000	      0.00000000	      0.00000000	      0.00000000	      0.00000000
      1.28000000	     -0.02366979	     -0.01413339	      0.00678783	      0.01368307	     -0.00216483	      0.00000000	      0.00000000	     -0.00000000	      0.00746584	      0.01912060	      0.01912060	      0.02049910	      0.00386927	     -0.00660094	     -0.00043968	      0.00201494	      0.00274909	      0.00457036	      0.00065793	     -0.00259272	      0.00909464	      0.01495692	     -0.00000000	      0.00000000	     -0.00000000	      0.00000000	     -0.00000000	      0.00000000	     -0.00000000	      0.00000000	      0.00000000	      0.00000000	     -0.00000000	      0.00000000	      0.00000000	      0.00000000	      0.00000000	      0.00000000	      0.00000000	      0.00000000	      0.00000000	      0.00000000	      0.00000000	      0.00000000	      0.00000000	      0.00000000	      0.00000000	      0.00000000	      0.00000000	      0.00000000	      0.00000000	      0.00000000	      0.00000000	      0.00000000	      0.00000000	      0.00000000	      0.00000000	      0.00000000	      0.00000000	      0.00000000	      0.00000000	      0.00000000	      0.00000000	      0.00000000	      0.00000000	      0.00000000	      0.00000000	      0.00000000	      0.00000000	      0.00000000	      0.00000000	      0.00000000
      1.29000000	     -0.02127942	     -0.01228656	      0.00650521	      0.01470923	     -0.00574605	     -0.00000000	      0.00000000	     -0.00000000	      0.00645799	      0.01936880	      0.01936880	      0.02202444	      0.00121308	     -0.00490828	      0.00087264	      0.00319068	      0.00370490	      0.00166772	     -0.00215251	     -0.00218397	      0.00911955	      0.01486769	     -0.00000000	      0.00000000	     -0.00000000	     -0.00000000	     -0.00000000	      0.00000000	      0.00000000	      0.00000000	      0.00000000	     -0.00000000	      0.00000000	      0.00000000	      0.00000000	      0.00000000	      0.00000000	      0.00000000	      0.00000000	      0.00000000	      0.00000000	      0.00000000	      0.00000000	      0.00000000	      0.00000000	      0.00000000	      0.00000000	      0.00000000	      0.00000000	      0.00000000	      0.00000000	      0.00000000	      0.00000000	      0.00000000	      0.00000000	      0.00000000	      0.00000000	      0.00000000	      0.00000000	      0.00000000	      0.00000000	      0.00000000	      0.00000000	      0.00000000	      0.00000000	      0.00000000	      0.00000000	      0.00000000	      0.00000000	      0.00000000	      0.00000000	      0.00000000
      1.30000000	     -0.02416797	     -0.01417478	      0.00436088	      0.01322301	     -0.00461742	     -0.00000000	     -0.00000000	     -0.00000000	      0.00713381	      0.01758740	      0.01758740	      0.02147556	     -0.00050622	     -0.00522936	      0.00140545	      0.00414257	      0.00446319	      0.00252193	     -0.00039173	     -0.00040719	      0.00849181	      0.01416008	     -0.00000000	      0.00000000	     -0.00000000	     -0.00000000	     -0.00000000	      0.00000000	     -0.00000000	      0.00000000	      0.00000000	     -0.00000000	      0.00000000	     -0.00000000	     -0.00000000	      0.00000000	      0.00000000	      0.00000000	      0.00000000	      0.00000000	      0.00000000	      0.00000000	      0.00000000	      0.00000000	      0.00000000	      0.00000000	      0.00000000	      0.00000000	      0.00000000	      0.00000000	      0.00000000	      0.00000000	      0.00000000	      0.00000000	      0.00000000	      0.00000000	      0.00000000	      0.00000000	      0.00000000	      0.00000000	      0.00000000	      0.00000000	      0.00000000	      0.00000000	      0.00000000	      0.00000000	      0.00000000	      0.00000000	      0.00000000	      0.00000000	      0.00000000	      0.00000000
      1.31000000	     -0.02247555	     -0.01386061	      0.00340966	      0.00830847	      0.00323102	      0.00000000	     -0.00000000	      0.00000000	      0.00723769	      0.01570085	      0.01570085	      0.01871808	      0.00057635	     -0.00001647	      0.00227014	      0.00513986	      0.00458542	      0.00289418	      0.00010949	     -0.00012702	      0.00621830	      0.01288913	      0.00000000	     -0.00000000	      0.00000000	      0.00000000	      0.00000000	      0.00000000	      0.00000000	      0.00000000	      0.00000000	      0.00000000	     -0.00000000	      0.00000000	     -0.00000000	     -0.00000000	      0.00000000	      0.00000000	      0.00000000	      0.00000000	      0.00000000	      0.00000000	      0.00000000	      0.00000000	      0.00000000	      0.00000000	      0.00000000	      0.00000000	      0.00000000	      0.00000000	      0.00000000	      0.00000000	      0.00000000	      0.00000000	      0.00000000	      0.00000000	      0.00000000	      0.00000000	      0.00000000	      0.00000000	      0.00000000	      0.00000000	      0.00000000	      0.00000000	      0.00000000	      0.00000000	      0.00000000	      0.00000000	      0.00000000	      0.00000000	      0.00000000	      0.00000000
      1.32000000	     -0.02288581	     -0.01437313	      0.00490874	      0.01019971	      0.00195229	     -0.00000000	      0.00000000	     -0.00000000	      0.00749380	      0.01701416	      0.01701416	      0.01923332	      0.00257621	     -0.00357075	      0.00071602	      0.00341560	      0.00353329	      0.00399972	     -0.00007508	     -0.00099583	      0.00729447	      0.01360878	     -0.00000000	     -0.00000000	     -0.00000000	     -0.00000000	     -0.00000000	     -0.00000000	     -0.00000000	      0.00000000	     -0.00000000	     -0.00000000	     -0.00000000	      0.00000000	     -0.00000000	      0.00000000	      0.00000000	      0.00000000	      0.00000000	      0.00000000	      0.00000000	      0.00000000	      0.00000000	      0.00000000	      0.00000000	      0.00000000	      0.00000000	      0.00000000	      0.00000000	      0.00000000	      0.00000000	      0.00000000	      0.00000000	      0.00000000	      0.00000000	      0.00000000	      0.00000000	      0.00000000	      0.00000000	      0.00000000	      0.00000000	      0.00000000	      0.00000000	      0.00000000	      0.00000000	      0.00000000	      0.00000000	      0.00000000	      0.00000000	      0.00000000	      0.00000000	      0.00000000
      1.33000000	     -0.00898090	     -0.01074356	      0.00304584	      0.00639401	      0.00540703	      0.00000000	      0.00000000	      0.00000000	      0.00647994	      0.01388863	      0.01388863	      0.01718722	      0.00015936	      0.00168612	      0.00227901	      0.00493744	      0.00426986	      0.00253434	     -0.00019069	     -0.00049671	      0.00522981	      0.01178866	      0.00000000	     -0.00000000	      0.00000000	      0.00000000	      0.00000000	      0.00000000	     -0.00000000	      0.00000000	      0.00000000	     -0.00000000	     -0.00000000	     -0.00000000	      0.00000000	     -0.00000000	      0.00000000	      0.00000000	      0.00000000	      0.00000000	      0.00000000	      0.00000000	      0.00000000	      0.00000000	      0.00000000	      0.00000000	      0.00000000	      0.00000000	      0.00000000	      0.00000000	      0.00000000	      0.00000000	      0.00000000	      0.00000000	      0.00000000	      0.00000000	      0.00000000	      0.00000000	      0.00000000	      0.00000000	      0.00000000	      0.00000000	      0.00000000	      0.00000000	      0.00000000	      0.00000000	      0.00000000	      0.00000000	      0.00000000	      0.00000000	      0.00000000	      0.00000000
      1.34000000	     -0.01771088	     -0.01201078	      0.00405470	      0.00935783	      0.00138406	     -0.00000000	     -0.00000000	     -0.00000000	      0.00721818	      0.01590293	      0.01590293	      0.01948196	      0.00063662	      0.00006618	      0.00270993	      0.00581644	      0.00515270	      0.00127913	     -0.00183553	     -0.00147467	      0.00641376	      0.01297734	     -0.00000000	      0.00000000	     -0.00000000	      0.00000000	     -0.00000000	     -0.00000000	      0.00000000	     -0.00000000	     -0.00000000	      0.00000000	      0.00000000	     -0.00000000	     -0.00000000	      0.00000000	      0.00000000	      0.00000000	      0.00000000	      0.00000000	      0.00000000	      0.00000000	      0.00000000	      0.00000000	      0.00000000	      0.00000000	      0.00000000	      0.00000000	      0.00000000	      0.00000000	      0.00000000	      0.00000000	      0.00000000	      0.00000000	      0.00000000	      0.00000000	      0.00000000	      0.00000000	      0.00000000	      0.00000000	      0.00000000	      0.00000000	      0.00000000	      0.00000000	      0.00000000	      0.00000000	      0.00000000	      0.00000000	      0.00000000	      0.00000000	      0.00000000	      0.00000000
      1.35000000	      0.00694001	     -0.00416168	      0.00124275	      0.00314440	      0.00709307	      0.00000000	      0.00000000	      0.00000000	      0.00561453	      0.01074786	      0.01074786	      0.01491609	     -0.00089228	      0.00562826	      0.00374289	      0.00626984	      0.00500029	      0.00019098	     -0.00149490	     -0.00088603	      0.00327747	      0.00982060	     -0.00000000	     -0.00000000	      0.00000000	      0.00000000	     -0.00000000	     -0.00000000	     -0.00000000	      0.00000000	      0.00000000	      0.00000000	      0.00000000	      0.00000000	     -0.00000000	     -0.00000000	      0.00000000	      0.00000000	      0.00000000	      0.00000000	      0.00000000	      0.00000000	      0.00000000	      0.00000000	      0.00000000	      0.00000000	      0.00000000	      0.00000000	      0.00000000	      0.00000000	      0.00000000	      0.00000000	      0.00000000	      0.00000000	      0.00000000	      0.00000000	      0.00000000	      0.00000000	      0.00000000	      0.00000000	      0.00000000	      0.00000000	      0.00000000	      0.00000000	      0.00000000	      0.00000000	      0.00000000	      0.00000000	      0.00000000	      0.00000000	      0.00000000	      0.00000000
      1.36000000	     -0.02070721	     -0.01196877	      0.00341464	      0.01299009	     -0.00661301	      0.00000000	      0.00000000	     -0.00000000	      0.00572198	      0.01451915	      0.01451915	      0.01578505	     -0.00126644	     -0.00449243	      0.00139339	      0.00312418	      0.00382088	      0.00100567	     -0.00117223	     -0.00080662	      0.00790341	      0.00939241	     -0.00000000	     -0.00000000	     -0.00000000	     -0.00000000	     -0.00000000	     -0.00000000	     -0.00000000	     -0.00000000	     -0.00000000	      0.00000000	      0.00000000	      0.00000000	      0.00000000	     -0.00000000	      0.00000000	      0.00000000	      0.00000000	      0.00000000	      0.00000000	      0.00000000	      0.00000000	      0.00000000	      0.00000000	      0.00000000	      0.00000000	      0.00000000	      0.00000000	      0.00000000	      0.00000000	      0.00000000	      0.00000000	      0.00000000	      0.00000000	      0.00000000	      0.00000000	      0.00000000	      0.00000000	      0.00000000	      0.00000000	      0.00000000	      0.00000000	      0.00000000	      0.00000000	      0.00000000	      0.00000000	      0.00000000	      0.00000000	      0.00000000	      0.00000000	      0.00000000
      1.37000000	     -0.02244464	     -0.01335284	      0.00646687	      0.01378082	     -0.00331214	     -0.00000000	     -0.00000000	     -0.00000000	      0.00732107	      0.01939754	      0.01939754	      0.02183660	      0.00226125	     -0.00498408	      0.00069110	      0.00334164	      0.00372581	      0.00281894	     -0.00191496	     -0.00220692	      0.00888524	      0.01531211	      0.00000000	      0.00000000	      0.00000000	      0.00000000	     -0.00000000	     -0.00000000	      0.00000000	      0.00000000	     -0.00000000	      0.00000000	      0.00000000	     -0.00000000	      0.00000000	     -0.00000000	      0.00000000	      0.00000000	      0.00000000	      0.00000000	      0.00000000	      0.00000000	      0.00000000	      0.00000000	      0.00000000	      0.00000000	      0.00000000	      0.00000000	      0.00000000	      0.00000000	      0.00000000	      0.00000000	      0.00000000	      0.00000000	      0.00000000	      0.00000000	      0.00000000	      0.00000000	      0.00000000	      0.00000000	      0.00000000	      0.00000000	      0.00000000	      0.00000000	      0.00000000	      0.00000000	      0.00000000	      0.00000000	      0.00000000	      0.00000000	      0.00000000	      0.00000000
      1.38000000	     -0.01924611	     -0.01189110	      0.00466232	      0.01126946	     -0.00192524	     -0.00000000	     -0.00000000	     -0.00000000	      0.00686769	      0.01680655	      0.01680655	      0.02019673	      0.00000083	     -0.00124842	      0.00263537	      0.00575044	      0.00524609	      0.00063983	     -0.00237674	     -0.00177830	      0.00713602	      0.01309366	     -0.00000000	     -0.00000000	      0.00000000	     -0.00000000	     -0.00000000	     -0.00000000	     -0.00000000	      0.00000000	      0.00000000	      0.00000000	      0.00000000	      0.00000000	      0.00000000	      0.00000000	      0.00000000	      0.00000000	      0.00000000	      0.00000000	      0.00000000	      0.00000000	      0.00000000	      0.00000000	      0.00000000	      0.00000000	      0.00000000	      0.00000000	      0.00000000	      0.00000000	      0.00000000	      0.00000000	      0.00000000	      0.00000000	      0.00000000	      0.00000000	      0.00000000	      0.00000000	      0.00000000	      0.00000000	      0.00000000	      0.00000000	      0.00000000	      0.00000000	      0.00000000	      0.00000000	      0.00000000	      0.00000000	      0.00000000	      0.00000000	      0.00000000	      0.00000000
      1.39000000	     -0.00588484	     -0.01114769	      0.00328864	      0.00601408	      0.00629125	     -0.00000000	     -0.00000000	     -0.00000000	      0.00628944	      0.01651558	      0.01651558	      0.01595487	     -0.00085270	     -0.00005935	      0.00094375	      0.00324163	      0.00302976	      0.00456775	     -0.00150670	      0.00012826	      0.00527471	      0.01128643	      0.00000000	     -0.00000000	      0.00000000	      0.00000000	      0.00000000	      0.00000000	     -0.00000000	     -0.00000000	     -0.00000000	      0.00000000	     -0.00000000	     -0.00000000	      0.00000000	      0.00000000	      0.00000000	      0.00000000	      0.00000000	      0.00000000	      0.00000000	      0.00000000	      0.00000000	      0.00000000	      0.00000000	      0.00000000	      0.00000000	      0.00000000	      0.00000000	      0.00000000	      0.00000000	      0.00000000	      0.00000000	      0.00000000	      0.00000000	      0.00000000	      0.00000000	      0.00000000	      0.00000000	      0.00000000	      0.00000000	      0.00000000	      0.00000000	      0.00000000	      0.00000000	      0.00000000	      0.00000000	      0.00000000	      0.00000000	      0.00000000	      0.00000000	      0.00000000
      1.40000000	     -0.01099282	     -0.01095653	      0.00457431	      0.00812211	      0.00440055	      0.00000000	     -0.00000000	     -0.00000000	      0.00714539	      0.01504335	      0.01504335	      0.01784817	      0.00204400	     -0.00132366	      0.00098286	      0.00362681	      0.00343428	      0.00330900	     -0.00144003	     -0.00162071	      0.00617817	      0.01244692	      0.00000000	      0.00000000	     -0.00000000	      0.00000000	      0.00000000	      0.00000000	      0.00000000	      0.00000000	      0.00000000	     -0.00000000	      0.00000000	      0.00000000	     -0.00000000	     -0.00000000	      0.00000000	      0.00000000	      0.00000000	      0.00000000	      0.00000000	      0.00000000	      0.00000000	      0.00000000	      0.00000000	      0.00000000	      0.00000000	      0.00000000	      0.00000000	      0.00000000	      0.00000000	      0.00000000	      0.00000000	      0.00000000	      0.00000000	      0.00000000	      0.00000000	      0.00000000	      0.00000000	      0.00000000	      0.00000000	      0.00000000	      0.00000000	      0.00000000	      0.00000000	      0.00000000	      0.00000000	      0.00000000	      0.00000000	      0.00000000	      0.00000000	      0.00000000
      1.41000000	     -0.02448399	     -0.01439838	      0.00512540	      0.01288590	     -0.00291012	      0.00000000	     -0.00000000	     -0.00000000	      0.00751656	      0.01853791	      0.01853791	      0.02169190	      0.00067316	     -0.00477382	      0.00122287	      0.00405566	      0.00428091	      0.00291760	     -0.00071985	     -0.00092217	      0.00841671	      0.01487927	      0.00000000	      0.00000000	     -0.00000000	     -0.00000000	      0.00000000	      0.00000000	     -0.00000000	     -0.00000000	     -0.00000000	     -0.00000000	      0.00000000	     -0.00000000	      0.00000000	     -0.00000000	      0.00000000	      0.00000000	      0.00000000	      0.00000000	      0.00000000	      0.00000000	      0.00000000	      0.00000000	      0.00000000	      0.00000000	      0.00000000	      0.00000000	      0.00000000	      0.00000000	      0.00000000	      0.00000000	      0.00000000	      0.00000000	      0.00000000	      0.00000000	      0.00000000	      0.00000000	      0.00000000	      0.00000000	      0.00000000	      0.00000000	      0.00000000	      0.00000000	      0.00000000	      0.00000000	      0.00000000	      0.00000000	      0.00000000	      0.00000000	      0.00000000	      0.00000000
      1.42000000	      0.01310210	     -0.00765977	      0.00026330	      0.00322444	      0.00665030	      0.00000000	     -0.00000000	     -0.00000000	      0.00584906	     -0.00550711	     -0.00550711	      0.01540793	     -0.00335791	      0.00785199	      0.00468023	      0.00706863	      0.00546629	      0.00124773	      0.00016074	      0.00073663	      0.00355520	      0.01025513	      0.00000000	      0.00000000	      0.00000000	     -0.00000000	     -0.00000000	      0.00000000	     -0.00000000	      0.00000000	      0.00000000	      0.00000000	     -0.00000000	     -0.00000000	      0.00000000	     -0.00000000	      0.00000000	      0.00000000	      0.00000000	      0.00000000	      0.00000000	      0.00000000	      0.00000000	      0.00000000	      0.00000000	      0.00000000	      0.00000000	      0.00000000	      0.00000000	      0.00000000	      0.00000000	      0.00000000	      0.00000000	      0.00000000	      0.00000000	      0.00000000	      0.00000000	      0.00000000	      0.00000000	      0.00000000	      0.00000000	      0.00000000	      0.00000000	      0.00000000	      0.00000000	      0.00000000	      0.00000000	      0.00000000	      0.00000000	      0.00000000	      0.00000000	      0.00000000
      1.43000000	     -0.02310715	     -0.01359017	      0.00676258	      0.01434659	     -0.00382720	     -0.00000000	     -0.00000000	      0.00000000	      0.00727312	      0.01980820	      0.01980820	      0.02176569	      0.00260503	     -0.00591822	      0.00020216	      0.00268530	      0.00331442	      0.00335752	     -0.00175641	     -0.00231287	      0.00926008	      0.01558304	      0.00000000	     -0.00000000	      0.00000000	      0.00000000	      0.00000000	      0.00000000	     -0.00000000	      0.00000000	      0.00000000	     -0.00000000	      0.00000000	      0.00000000	     -0.00000000	      0.00000000	      0.00000000	      0.00000000	      0.00000000	      0.00000000	      0.00000000	      0.00000000	      0.00000000	      0.00000000	      0.00000000	      0.00000000	      0.00000000	      0.00000000	      0.00000000	      0.00000000	      0.00000000	      0.00000000	      0.00000000	      0.00000000	      0.00000000	      0.00000000	      0.00000000	      0.00000000	      0.00000000	      0.00000000	      0.00000000	      0.00000000	      0.00000000	      0.00000000	      0.00000000	      0.00000000	      0.00000000	      0.00000000	      0.00000000	      0.00000000	      0.00000000	      0.00000000
      1.44000000	     -0.02286664	     -0.01309035	      0.00731912	      0.01587331	     -0.00613659	      0.00000000	      0.00000000	      0.00000000	      0.00651823	      0.02062133	      0.02062133	      0.02163972	      0.00250815	     -0.00721197	     -0.00051534	      0.00139218	      0.00256085	      0.00349687	     -0.00161632	     -0.00249139	      0.01007271	      0.01618069	     -0.00000000	      0.00000000	      0.00000000	      0.00000000	      0.00000000	      0.00000000	      0.00000000	      0.00000000	     -0.00000000	      0.00000000	      0.00000000	      0.00000000	      0.00000000	      0.00000000	      0.00000000	      0.00000000	      0.00000000	      0.00000000	      0.00000000	      0.00000000	      0.00000000	      0.00000000	      0.00000000	      0.00000000	      0.00000000	      0.00000000	      0.00000000	      0.00000000	      0.00000000	      0.00000000	      0.00000000	      0.00000000	      0.00000000	      0.00000000	      0.00000000	      0.00000000	      0.00000000	      0.00000000	      0.00000000	      0.00000000	      0.00000000	      0.00000000	      0.00000000	      0.00000000	      0.00000000	      0.00000000	      0.00000000	      0.00000000	      0.00000000	      0.00000000
      1.45000000	     -0.00498237	     -0.00942166	      0.00221131	      0.00534945	      0.00585685	     -0.00000000	      0.00000000	     -0.00000000	      0.00641326	      0.01304208	      0.01304208	      0.01669003	     -0.00057471	      0.00365322	      0.00313201	      0.00580918	      0.00480895	      0.00154107	     -0.00048697	     -0.00039692	      0.00460087	      0.01125360	     -0.00000000	     -0.00000000	      0.00000000	      0.00000000	      0.00000000	     -0.00000000	     -0.00000000	      0.00000000	     -0.00000000	      0.00000000	     -0.00000000	     -0.00000000	      0.00000000	      0.00000000	      0.00000000	      0.00000000	      0.00000000	      0.00000000	      0.00000000	      0.00000000	      0.00000000	      0.00000000	      0.00000000	      0.00000000	      0.00000000	      0.00000000	      0.00000000	      0.00000000	      0.00000000	      0.00000000	      0.00000000	      0.00000000	      0.00000000	      0.00000000	      0.00000000	      0.00000000	      0.00000000	      0.00000000	      0.00000000	      0.00000000	      0.00000000	      0.00000000	      0.00000000	      0.00000000	      0.00000000	      0.00000000	      0.00000000	      0.00000000	      0.00000000	      0.00000000
      1.46000000	     -0.00222901	     -0.00863245	      0.00224783	      0.00509063	      0.00615749	      0.00000000	     -0.00000000	     -0.00000000	      0.00639288	      0.01272758	      0.01272758	      0.01641978	     -0.00068338	      0.00363181	      0.00300002	      0.00562785	      0.00465988	      0.00157257	     -0.00051421	     -0.00048866	      0.00446848	      0.01108635	      0.00000000	     -0.00000000	     -0.00000000	      0.00000000	      0.00000000	      0.00000000	     -0.00000000	      0.00000000	      0.00000000	      0.00000000	     -0.00000000	      0.00000000	      0.00000000	      0.00000000	      0.00000000	      0.00000000	      0.00000000	      0.00000000	      0.00000000	      0.00000000	      0.00000000	      0.00000000	      0.00000000	      0.00000000	      0.00000000	      0.00000000	      0.00000000	      0.00000000	      0.00000000	      0.00000000	      0.00000000	      0.00000000	      0.00000000	      0.00000000	      0.00000000	      0.00000000	      0.00000000	      0.00000000	      0.00000000	      0.00000000	      0.00000000	      0.00000000	      0.00000000	      0.00000000	      0.00000000	      0.00000000	      0.00000000	      0.00000000	      0.00000000	      0.00000000
      1.47000000	     -0.01601589	     -0.01103002	      0.00553448	      0.01072744	      0.00021489	      0.00000000	      0.00000000	      0.00000000	      0.00739920	      0.01702546	      0.01702546	      0.02014075	      0.00242471	     -0.00130858	      0.00199981	      0.00503888	      0.00466526	      0.00122267	     -0.00279338	     -0.00245730	      0.00703806	      0.01355796	     -0.00000000	     -0.00000000	     -0.00000000	     -0.00000000	      0.00000000	     -0.00000000	     -0.00000000	     -0.00000000	     -0.00000000	     -0.00000000	      0.00000000	     -0.00000000	      0.00000000	     -0.00000000	      0.00000000	      0.00000000	      0.00000000	      0.00000000	      0.00000000	      0.00000000	      0.00000000	      0.00000000	      0.00000000	      0.00000000	      0.00000000	      0.00000000	      0.00000000	      0.00000000	      0.00000000	      0.00000000	      0.00000000	      0.00000000	      0.00000000	      0.00000000	      0.00000000	      0.00000000	      0.00000000	      0.00000000	      0.00000000	      0.00000000	      0.00000000	      0.00000000	      0.00000000	      0.00000000	      0.00000000	      0.00000000	      0.00000000	      0.00000000	      0.00000000	      0.00000000
      1.48000000	     -0.01915353	     -0.01220180	      0.00159077	      0.00722608	      0.00214351	     -0.00000000	     -0.00000000	     -0.00000000	      0.00648518	      0.01329242	      0.01329242	      0.01779603	     -0.00235490	      0.00341084	      0.00450202	      0.00773609	      0.00632470	      0.00029968	     -0.00155342	     -0.00058476	      0.00525624	      0.01141115	      0.00000000	      0.00000000	     -0.00000000	      0.00000000	      0.00000000	      0.00000000	      0.00000000	     -0.00000000	      0.00000000	      0.00000000	      0.00000000	     -0.00000000	      0.00000000	     -0.00000000	      0.00000000	      0.00000000	      0.00000000	      0.00000000	      0.00000000	      0.00000000	      0.00000000	      0.00000000	      0.00000000	      0.00000000	      0.00000000	      0.00000000	      0.00000000	      0.00000000	      0.00000000	      0.00000000	      0.00000000	      0.00000000	      0.00000000	      0.00000000	      0.00000000	      0.00000000	      0.00000000	      0.00000000	      0.00000000	      0.00000000	      0.00000000	      0.00000000	      0.00000000	      0.00000000	      0.00000000	      0.00000000	      0.00000000	      0.00000000	      0.00000000	      0.00000000
      1.49000000	     -0.02446175	     -0.01430692	      0.00516528	      0.01368933	     -0.00433788	      0.00000000	     -0.00000000	     -0.00000000	      0.00730261	      0.01875624	      0.01875624	      0.02203561	      0.00040198	     -0.00584039	      0.00087057	      0.00349544	      0.00403796	      0.00303705	     -0.00049702	     -0.00075117	      0.00881789	      0.01505211	     -0.00000000	     -0.00000000	     -0.00000000	     -0.00000000	     -0.00000000	     -0.00000000	     -0.00000000	     -0.00000000	      0.00000000	     -0.00000000	      0.00000000	     -0.00000000	     -0.00000000	     -0.00000000	      0.00000000	      0.00000000	      0.00000000	      0.00000000	      0.00000000	      0.00000000	      0.00000000	      0.00000000	      0.00000000	      0.00000000	      0.00000000	      0.00000000	      0.00000000	      0.00000000	      0.00000000	      0.00000000	      0.00000000	      0.00000000	      0.00000000	      0.00000000	      0.00000000	      0.00000000	      0.00000000	      0.00000000	      0.00000000	      0.00000000	      0.00000000	      0.00000000	      0.00000000	      0.00000000	      0.00000000	      0.00000000	      0.00000000	      0.00000000	      0.00000000	      0.00000000
      1.50000000	     -0.02143914	     -0.01178871	      0.00868487	      0.01730649	     -0.00762085	      0.00000000	     -0.00000000	      0.00000000	      0.00505776	      0.01814190	      0.01814190	      0.01588185	      0.00449878	     -0.00816666	     -0.00169382	     -0.00043562	      0.00103777	      0.00417265	     -0.00335114	     -0.00406019	      0.01100172	      0.01393925	      0.00000000	     -0.00000000	     -0.00000000	     -0.00000000	      0.00000000	     -0.00000000	     -0.00000000	     -0.00000000	     -0.00000000	     -0.00000000	     -0.00000000	     -0.00000000	     -0.00000000	      0.00000000	      0.00000000	      0.00000000	      0.00000000	      0.00000000	      0.00000000	      0.00000000	      0.00000000	      0.00000000	      0.00000000	      0.00000000	      0.00000000	      0.00000000	      0.00000000	      0.00000000	      0.00000000	      0.00000000	      0.00000000	      0.00000000	      0.00000000	      0.00000000	      0.00000000	      0.00000000	      0.00000000	      0.00000000	      0.00000000	      0.00000000	      0.00000000	      0.00000000	      0.00000000	      0.00000000	      0.00000000	      0.00000000	      0.00000000	      0.00000000	      0.00000000	      0.00000000
      1.51000000	     -0.02208746	     -0.01307289	      0.00393105	      0.01203902	     -0.00372784	     -0.00000000	     -0.00000000	      0.00000000	      0.00705247	      0.01643803	      0.01643803	      0.02011232	     -0.00098695	     -0.00269212	      0.00242472	      0.00540364	      0.00510866	      0.00119598	     -0.00142196	     -0.00098486	      0.00762246	      0.01281693	      0.00000000	     -0.00000000	      0.00000000	     -0.00000000	     -0.00000000	     -0.00000000	     -0.00000000	     -0.00000000	      0.00000000	     -0.00000000	     -0.00000000	     -0.00000000	      0.00000000	      0.00000000	      0.00000000	      0.00000000	      0.00000000	      0.00000000	      0.00000000	      0.00000000	      0.00000000	      0.00000000	      0.00000000	      0.00000000	      0.00000000	      0.00000000	      0.00000000	      0.00000000	      0.00000000	      0.00000000	      0.00000000	      0.00000000	      0.00000000	      0.00000000	      0.00000000	      0.00000000	      0.00000000	      0.00000000	      0.00000000	      0.00000000	      0.00000000	      0.00000000	      0.00000000	      0.00000000	      0.00000000	      0.00000000	      0.00000000	      0.00000000	      0.00000000	      0.00000000
      1.52000000	     -0.02585339	     -0.01508304	      0.00538570	      0.01279393	     -0.00205809	      0.00000000	     -0.00000000	     -0.00000000	      0.00757933	      0.01890025	      0.01890025	      0.02106908	      0.00155711	     -0.00609438	      0.00044507	      0.00313334	      0.00367420	      0.00404294	      0.00006931	     -0.00067708	      0.00851863	      0.01498457	      0.00000000	      0.00000000	      0.00000000	      0.00000000	      0.00000000	      0.00000000	      0.00000000	     -0.00000000	     -0.00000000	      0.00000000	      0.00000000	     -0.00000000	      0.00000000	      0.00000000	      0.00000000	      0.00000000	      0.00000000	      0.00000000	      0.00000000	      0.00000000	      0.00000000	      0.00000000	      0.00000000	      0.00000000	      0.00000000	      0.00000000	      0.00000000	      0.00000000	      0.00000000	      0.00000000	      0.00000000	      0.00000000	      0.00000000	      0.00000000	      0.00000000	      0.00000000	      0.00000000	      0.00000000	      0.00000000	      0.00000000	      0.00000000	      0.00000000	      0.00000000	      0.00000000	      0.00000000	      0.00000000	      0.00000000	      0.00000000	      0.00000000	      0.00000000
      1.53000000	     -0.02030351	     -0.01240863	      0.00339271	      0.01035693	     -0.00158702	     -0.00000000	     -0.00000000	     -0.00000000	      0.00684003	      0.01551866	      0.01551866	      0.01929845	     -0.00127100	     -0.00038435	      0.00326165	      0.00650542	      0.00571178	      0.00053400	     -0.00191592	     -0.00117981	      0.00667828	      0.01228889	     -0.00000000	     -0.00000000	      0.00000000	      0.00000000	      0.00000000	      0.00000000	     -0.00000000	      0.00000000	      0.00000000	     -0.00000000	      0.00000000	     -0.00000000	      0.00000000	     -0.00000000	      0.00000000	      0.00000000	      0.00000000	      0.00000000	      0.00000000	      0.00000000	      0.00000000	      0.00000000	      0.00000000	      0.00000000	      0.00000000	      0.00000000	      0.00000000	      0.00000000	      0.00000000	      0.00000000	      0.00000000	      0.00000000	      0.00000000	      0.00000000	      0.00000000	      0.00000000	      0.00000000	      0.00000000	      0.00000000	      0.00000000	      0.00000000	      0.00000000	      0.00000000	      0.00000000	      0.00000000	      0.00000000	      0.00000000	      0.00000000	      0.00000000	      0.00000000
      1.54000000	     -0.02403824	     -0.01406353	      0.00487278	      0.01367857	     -0.00482030	      0.00000000	     -0.00000000	     -0.00000000	      0.00713476	      0.01824926	      0.01824926	      0.02184991	     -0.00002703	     -0.00563910	      0.00104916	      0.00364021	      0.00415592	      0.00270489	     -0.00049777	     -0.00067161	      0.00875092	      0.01461411	     -0.00000000	     -0.00000000	     -0.00000000	      0.00000000	     -0.00000000	     -0.00000000	      0.00000000	      0.00000000	     -0.00000000	      0.00000000	     -0.00000000	     -0.00000000	      0.00000000	     -0.00000000	      0.00000000	      0.00000000	      0.00000000	      0.00000000	      0.00000000	      0.00000000	      0.00000000	      0.00000000	      0.00000000	      0.00000000	      0.00000000	      0.00000000	      0.00000000	      0.00000000	      0.00000000	      0.00000000	      0.00000000	      0.00000000	      0.00000000	      0.00000000	      0.00000000	      0.00000000	      0.00000000	      0.00000000	      0.00000000	      0.00000000	      0.00000000	      0.00000000	      0.00000000	      0.00000000	      0.00000000	      0.00000000	      0.00000000	      0.00000000	      0.00000000	      0.00000000
      1.55000000	     -0.02057398	     -0.01245889	      0.00398912	      0.01116533	     -0.00233363	      0.00000000	      0.00000000	      0.00000000	      0.00713897	      0.01627428	      0.01627428	      0.01988503	     -0.00080066	     -0.00129665	      0.00283783	      0.00598202	      0.00541138	      0.00073407	     -0.00196327	     -0.00133823	      0.00710300	      0.01273477	     -0.00000000	     -0.00000000	     -0.00000000	     -0.00000000	      0.00000000	     -0.00000000	     -0.00000000	      0.00000000	      0.00000000	      0.00000000	      0.00000000	      0.00000000	      0.00000000	     -0.00000000	      0.00000000	      0.00000000	      0.00000000	      0.00000000	      0.00000000	      0.00000000	      0.00000000	      0.00000000	      0.00000000	      0.00000000	      0.00000000	      0.00000000	      0.00000000	      0.00000000	      0.00000000	      0.00000000	      0.00000000	      0.00000000	      0.00000000	      0.00000000	      0.00000000	      0.00000000	      0.00000000	      0.00000000	      0.00000000	      0.00000000	      0.00000000	      0.00000000	      0.00000000	      0.00000000	      0.00000000	      0.00000000	      0.00000000	      0.00000000	      0.00000000	      0.00000000
      1.56000000	     -0.01722938	     -0.01175288	      0.00328366	      0.00853272	      0.00180207	      0.00000000	      0.00000000	     -0.00000000	      0.00712348	      0.01503307	      0.01503307	      0.01888707	     -0.00030317	      0.00128408	      0.00330605	      0.00646928	      0.00555742	      0.00081978	     -0.00181068	     -0.00124038	      0.00593220	      0.01240327	      0.00000000	      0.00000000	      0.00000000	     -0.00000000	     -0.00000000	     -0.00000000	      0.00000000	     -0.00000000	     -0.00000000	     -0.00000000	      0.00000000	      0.00000000	      0.00000000	      0.00000000	      0.00000000	      0.00000000	      0.00000000	      0.00000000	      0.00000000	      0.00000000	      0.00000000	      0.00000000	      0.00000000	      0.00000000	      0.00000000	      0.00000000	      0.00000000	      0.00000000	      0.00000000	      0.00000000	      0.00000000	      0.00000000	      0.00000000	      0.00000000	      0.00000000	      0.00000000	      0.00000000	      0.00000000	      0.00000000	      0.00000000	      0.00000000	      0.00000000	      0.00000000	      0.00000000	      0.00000000	      0.00000000	      0.00000000	      0.00000000	      0.00000000	      0.00000000
      1.57000000	     -0.00949468	     -0.01179878	      0.00308321	      0.00615538	      0.00592553	     -0.00000000	      0.00000000	     -0.00000000	      0.00648672	      0.01680458	      0.01680458	      0.01632463	     -0.00080394	      0.00056471	      0.00140183	      0.00378489	      0.00343970	      0.00397345	      0.00135179	      0.00035239	      0.00529993	      0.01149400	      0.00000000	     -0.00000000	     -0.00000000	      0.00000000	      0.00000000	      0.00000000	     -0.00000000	     -0.00000000	     -0.00000000	      0.00000000	     -0.00000000	     -0.00000000	     -0.00000000	     -0.00000000	      0.00000000	      0.00000000	      0.00000000	      0.00000000	      0.00000000	      0.00000000	      0.00000000	      0.00000000	      0.00000000	      0.00000000	      0.00000000	      0.00000000	      0.00000000	      0.00000000	      0.00000000	      0.00000000	      0.00000000	      0.00000000	      0.00000000	      0.00000000	      0.00000000	      0.00000000	      0.00000000	      0.00000000	      0.00000000	      0.00000000	      0.00000000	      0.00000000	      0.00000000	      0.00000000	      0.00000000	      0.00000000	      0.00000000	      0.00000000	      0.00000000	      0.00000000
      1.58000000	     -0.01960588	     -0.01134018	      0.00664956	      0.01427635	     -0.00551732	     -0.00000000	      0.00000000	      0.00000000	      0.00629720	      0.01902593	      0.01902593	      0.02153153	      0.00118417	     -0.00375461	      0.00139097	      0.00388073	      0.00408144	      0.00066226	     -0.00282905	     -0.00250184	      0.00866554	      0.01414283	      0.00000000	      0.00000000	     -0.00000000	     -0.00000000	      0.00000000	      0.00000000	     -0.00000000	      0.00000000	     -0.00000000	      0.00000000	      0.00000000	      0.00000000	      0.00000000	     -0.00000000	      0.00000000	      0.00000000	      0.00000000	      0.00000000	      0.00000000	      0.00000000	      0.00000000	      0.00000000	      0.00000000	      0.00000000	      0.00000000	      0.00000000	      0.00000000	      0.00000000	      0.00000000	      0.00000000	      0.00000000	      0.00000000	      0.00000000	      0.00000000	      0.00000000	      0.00000000	      0.00000000	      0.00000000	      0.00000000	      0.00000000	      0.00000000	      0.00000000	      0.00000000	      0.00000000	      0.00000000	      0.00000000	      0.00000000	      0.00000000	      0.00000000	      0.00000000
      1.59000000	     -0.02161149	     -0.01214187	      0.00759408	      0.01704546	     -0.00809281	      0.00000000	     -0.00000000	      0.00000000	      0.00543319	      0.02056475	      0.02056475	      0.01917840	      0.00241382	     -0.00847100	     -0.00161377	     -0.00078794	      0.00124863	      0.00376578	     -0.00123255	     -0.00244497	      0.01074810	      0.01644625	     -0.00000000	      0.00000000	     -0.00000000	     -0.00000000	      0.00000000	      0.00000000	     -0.00000000	     -0.00000000	     -0.00000000	     -0.00000000	      0.00000000	     -0.00000000	     -0.00000000	     -0.00000000	      0.00000000	      0.00000000	      0.00000000	      0.00000000	      0.00000000	      0.00000000	      0.00000000	      0.00000000	      0.00000000	      0.00000000	      0.00000000	      0.00000000	      0.00000000	      0.00000000	      0.00000000	      0.00000000	      0.00000000	      0.00000000	      0.00000000	      0.00000000	      0.00000000	      0.00000000	      0.00000000	      0.00000000	      0.00000000	      0.00000000	      0.00000000	      0.00000000	      0.00000000	      0.00000000	      0.00000000	      0.00000000	      0.00000000	      0.00000000	      0.00000000	      0.00000000
      1.60000000	     -0.02565649	     -0.01487094	      0.00399314	      0.00953885	      0.00202067	      0.00000000	      0.00000000	      0.00000000	      0.00744046	      0.01670217	      0.01670217	      0.01927425	      0.00108606	     -0.00223083	      0.00159093	      0.00443751	      0.00422578	      0.00357968	      0.00048774	     -0.00003288	      0.00689503	      0.01347401	      0.00000000	     -0.00000000	      0.00000000	      0.00000000	      0.00000000	      0.00000000	     -0.00000000	      0.00000000	      0.00000000	     -0.00000000	      0.00000000	      0.00000000	      0.00000000	     -0.00000000	      0.00000000	      0.00000000	      0.00000000	      0.00000000	      0.00000000	      0.00000000	      0.00000000	      0.00000000	      0.00000000	      0.00000000	      0.00000000	      0.00000000	      0.00000000	      0.00000000	      0.00000000	      0.00000000	      0.00000000	      0.00000000	      0.00000000	      0.00000000	      0.00000000	      0.00000000	      0.00000000	      0.00000000	      0.00000000	      0.00000000	      0.00000000	      0.00000000	      0.00000000	      0.00000000	      0.00000000	      0.00000000	      0.00000000	      0.00000000	      0.00000000	      0.00000000
      1.61000000	     -0.01934885	     -0.01088587	      0.00727922	      0.01525743	     -0.00682670	     -0.00000000	      0.00000000	     -0.00000000	      0.00570189	      0.01952677	      0.01952677	      0.02136544	      0.00150961	     -0.00445619	      0.00091585	      0.00298511	      0.00347608	      0.00050511	     -0.00299957	     -0.00271146	      0.00919490	      0.01418903	      0.00000000	     -0.00000000	      0.00000000	      0.00000000	     -0.00000000	      0.00000000	      0.00000000	      0.00000000	     -0.00000000	      0.00000000	      0.00000000	     -0.00000000	     -0.00000000	      0.00000000	      0.00000000	      0.00000000	      0.00000000	      0.00000000	      0.00000000	      0.00000000	      0.00000000	      0.00000000	      0.00000000	      0.00000000	      0.00000000	      0.00000000	      0.00000000	      0.00000000	      0.00000000	      0.00000000	      0.00000000	      0.00000000	      0.00000000	      0.00000000	      0.00000000	      0.00000000	      0.00000000	      0.00000000	      0.00000000	      0.00000000	      0.00000000	      0.00000000	      0.00000000	      0.00000000	      0.00000000	      0.00000000	      0.00000000	      0.00000000	      0.00000000	      0.00000000
      1.62000000	     -0.01842607	     -0.01008994	      0.00816477	      0.01596657	     -0.00762334	     -0.00000000	     -0.00000000	     -0.00000000	      0.00528252	      0.02006312	      0.02006312	      0.02077741	      0.00213919	     -0.00456900	      0.00068229	      0.00250729	      0.00307066	     -0.00012892	     -0.00356951	     -0.00311223	      0.00957680	      0.01445313	      0.00000000	      0.00000000	      0.00000000	     -0.00000000	      0.00000000	      0.00000000	     -0.00000000	     -0.00000000	      0.00000000	      0.00000000	     -0.00000000	      0.00000000	      0.00000000	      0.00000000	      0.00000000	      0.00000000	      0.00000000	      0.00000000	      0.00000000	      0.00000000	      0.00000000	      0.00000000	      0.00000000	      0.00000000	      0.00000000	      0.00000000	      0.00000000	      0.00000000	      0.00000000	      0.00000000	      0.00000000	      0.00000000	      0.00000000	      0.00000000	      0.00000000	      0.00000000	      0.00000000	      0.00000000	      0.00000000	      0.00000000	      0.00000000	      0.00000000	      0.00000000	      0.00000000	      0.00000000	      0.00000000	      0.00000000	      0.00000000	      0.00000000	      0.00000000
      1.63000000	     -0.00330245	     -0.00674466	      0.00456781	      0.00688727	      0.00489208	     -0.00000000	      0.00000000	      0.00000000	      0.00669743	      0.01384564	      0.01384564	      0.01691233	      0.00127351	      0.00036886	      0.00155939	      0.00427732	      0.00378876	      0.00167826	     -0.00211772	     -0.00246097	      0.00520073	      0.01152888	      0.00000000	      0.00000000	     -0.00000000	     -0.00000000	     -0.00000000	     -0.00000000	     -0.00000000	     -0.00000000	     -0.00000000	     -0.00000000	      0.00000000	      0.00000000	     -0.00000000	     -0.00000000	      0.00000000	      0.00000000	      0.00000000	      0.00000000	      0.00000000	      0.00000000	      0.00000000	      0.00000000	      0.00000000	      0.00000000	      0.00000000	      0.00000000	      0.00000000	      0.00000000	      0.00000000	      0.00000000	      0.00000000	      0.00000000	      0.00000000	      0.00000000	      0.00000000	      0.00000000	      0.00000000	      0.00000000	      0.00000000	      0.00000000	      0.00000000	      0.00000000	      0.00000000	      0.00000000	      0.00000000	      0.00000000	      0.00000000	      0.00000000	      0.00000000	      0.00000000
      1.64000000	     -0.02300839	     -0.01344456	      0.00426210	      0.01386074	     -0.00617192	      0.00000000	      0.00000000	      0.00000000	      0.00666693	      0.01681379	      0.01681379	      0.02038449	     -0.00066804	     -0.00600042	      0.00089610	      0.00303065	      0.00389311	      0.00232342	     -0.00041899	     -0.00044680	      0.00874216	      0.01301905	     -0.00000000	      0.00000000	      0.00000000	      0.00000000	     -0.00000000	      0.00000000	      0.00000000	     -0.00000000	      0.00000000	     -0.00000000	     -0.00000000	     -0.00000000	     -0.00000000	     -0.00000000	      0.00000000	      0.00000000	      0.00000000	      0.00000000	      0.00000000	      0.00000000	      0.00000000	      0.00000000	      0.00000000	      0.00000000	      0.00000000	      0.00000000	      0.00000000	      0.00000000	      0.00000000	      0.00000000	      0.00000000	      0.00000000	      0.00000000	      0.00000000	      0.00000000	      0.00000000	      0.00000000	      0.00000000	      0.00000000	      0.00000000	      0.00000000	      0.00000000	      0.00000000	      0.00000000	      0.00000000	      0.00000000	      0.00000000	      0.00000000	      0.00000000	      0.00000000
      1.65000000	     -0.01134936	     -0.01013095	      0.00067986	      0.00455289	      0.00547021	      0.00000000	      0.00000000	      0.00000000	      0.00634974	      0.01197805	      0.01197805	      0.01642434	     -0.00239435	      0.00644510	      0.00474617	      0.00748681	      0.00591600	      0.00072299	     -0.00077040	      0.00005958	      0.00411843	      0.01076451	     -0.00000000	     -0.00000000	     -0.00000000	     -0.00000000	      0.00000000	      0.00000000	     -0.00000000	      0.00000000	      0.00000000	     -0.00000000	      0.00000000	     -0.00000000	      0.00000000	      0.00000000	      0.00000000	      0.00000000	      0.00000000	      0.00000000	      0.00000000	      0.00000000	      0.00000000	      0.00000000	      0.00000000	      0.00000000	      0.00000000	      0.00000000	      0.00000000	      0.00000000	      0.00000000	      0.00000000	      0.00000000	      0.00000000	      0.00000000	      0.00000000	      0.00000000	      0.00000000	      0.00000000	      0.00000000	      0.00000000	      0.00000000	      0.00000000	      0.00000000	      0.00000000	      0.00000000	      0.00000000	      0.00000000	      0.00000000	      0.00000000	      0.00000000	      0.00000000
      1.66000000	     -0.02092859	     -0.01239605	      0.00438036	      0.01225019	     -0.00395224	     -0.00000000	     -0.00000000	     -0.00000000	      0.00685003	      0.01672798	      0.01672798	      0.02004440	     -0.00066827	     -0.00251185	      0.00235849	      0.00526098	      0.00500415	      0.00083059	     -0.00187719	     -0.00139761	      0.00761967	      0.01270355	      0.00000000	      0.00000000	      0.00000000	      0.00000000	     -0.00000000	     -0.00000000	      0.00000000	     -0.00000000	      0.00000000	      0.00000000	     -0.00000000	     -0.00000000	     -0.00000000	      0.00000000	      0.00000000	      0.00000000	      0.00000000	      0.00000000	      0.00000000	      0.00000000	      0.00000000	      0.00000000	      0.00000000	      0.00000000	      0.00000000	      0.00000000	      0.00000000	      0.00000000	      0.00000000	      0.00000000	      0.00000000	      0.00000000	      0.00000000	      0.00000000	      0.00000000	      0.00000000	      0.00000000	      0.00000000	      0.00000000	      0.00000000	      0.00000000	      0.00000000	      0.00000000	      0.00000000	      0.00000000	      0.00000000	      0.00000000	      0.00000000	      0.00000000	      0.00000000
      1.67000000	     -0.02107990	     -0.01197412	      0.00573416	      0.01568791	     -0.00808656	      0.00000000	     -0.00000000	     -0.00000000	      0.00523825	      0.01762329	      0.01762329	      0.01893756	      0.00056878	     -0.00717331	     -0.00055898	      0.00024362	      0.00212131	      0.00238777	     -0.00091951	     -0.00134369	      0.00971430	      0.01215913	      0.00000000	      0.00000000	     -0.00000000	     -0.00000000	     -0.00000000	     -0.00000000	     -0.00000000	     -0.00000000	      0.00000000	      0.00000000	      0.00000000	      0.00000000	     -0.00000000	     -0.00000000	      0.00000000	      0.00000000	      0.00000000	      0.00000000	      0.00000000	      0.00000000	      0.00000000	      0.00000000	      0.00000000	      0.00000000	      0.00000000	      0.00000000	      0.00000000	      0.00000000	      0.00000000	      0.00000000	      0.00000000	      0.00000000	      0.00000000	      0.00000000	      0.00000000	      0.00000000	      0.00000000	      0.00000000	      0.00000000	      0.00000000	      0.00000000	      0.00000000	      0.00000000	      0.00000000	      0.00000000	      0.00000000	      0.00000000	      0.00000000	      0.00000000	      0.00000000
      1.68000000	     -0.01923553	     -0.01201689	      0.00659101	      0.01291813	     -0.00216082	     -0.00000000	      0.00000000	      0.00000000	      0.00727800	      0.01873652	      0.01873652	      0.02144103	      0.00289008	     -0.00341945	      0.00121415	      0.00407724	      0.00410581	      0.00189692	     -0.00287055	     -0.00273688	      0.00829409	      0.01476257	      0.00000000	     -0.00000000	      0.00000000	     -0.00000000	     -0.00000000	     -0.00000000	     -0.00000000	      0.00000000	     -0.00000000	     -0.00000000	     -0.00000000	      0.00000000	     -0.00000000	      0.00000000	      0.00000000	      0.00000000	      0.00000000	      0.00000000	      0.00000000	      0.00000000	      0.00000000	      0.00000000	      0.00000000	      0.00000000	      0.00000000	      0.00000000	      0.00000000	      0.00000000	      0.00000000	      0.00000000	      0.00000000	      0.00000000	      0.00000000	      0.00000000	      0.00000000	      0.00000000	      0.00000000	      0.00000000	      0.00000000	      0.00000000	      0.00000000	      0.00000000	      0.00000000	      0.00000000	      0.00000000	      0.00000000	      0.00000000	      0.00000000	      0.00000000	      0.00000000
      1.69000000	     -0.02173031	     -0.01257173	      0.00698264	      0.01699098	     -0.00801061	      0.00000000	      0.00000000	      0.00000000	      0.00543621	      0.02054076	      0.02054076	      0.01856645	      0.00219187	     -0.01049461	     -0.00293910	     -0.00265524	      0.00051599	      0.00531602	      0.00073735	     -0.00143597	      0.01068837	      0.01642918	      0.00000000	     -0.00000000	     -0.00000000	     -0.00000000	     -0.00000000	     -0.00000000	      0.00000000	     -0.00000000	      0.00000000	     -0.00000000	      0.00000000	     -0.00000000	     -0.00000000	     -0.00000000	      0.00000000	      0.00000000	      0.00000000	      0.00000000	      0.00000000	      0.00000000	      0.00000000	      0.00000000	      0.00000000	      0.00000000	      0.00000000	      0.00000000	      0.00000000	      0.00000000	      0.00000000	      0.00000000	      0.00000000	      0.00000000	      0.00000000	      0.00000000	      0.00000000	      0.00000000	      0.00000000	      0.00000000	      0.00000000	      0.00000000	      0.00000000	      0.00000000	      0.00000000	      0.00000000	      0.00000000	      0.00000000	      0.00000000	      0.00000000	      0.00000000	      0.00000000
      1.70000000	     -0.01146039	     -0.01117022	      0.00462632	      0.00821832	      0.00436759	     -0.00000000	     -0.00000000	      0.00000000	      0.00714844	      0.01505071	      0.01505071	      0.01784771	      0.00210414	     -0.00157367	      0.00086280	      0.00348853	      0.00334135	      0.00347801	     -0.00139007	     -0.00160755	      0.00625368	      0.01248020	      0.00000000	     -0.00000000	      0.00000000	     -0.00000000	     -0.00000000	     -0.00000000	      0.00000000	     -0.00000000	      0.00000000	      0.00000000	     -0.00000000	      0.00000000	     -0.00000000	     -0.00000000	      0.00000000	      0.00000000	      0.00000000	      0.00000000	      0.00000000	      0.00000000	      0.00000000	      0.00000000	      0.00000000	      0.00000000	      0.00000000	      0.00000000	      0.00000000	      0.00000000	      0.00000000	      0.00000000	      0.00000000	      0.00000000	      0.00000000	      0.00000000	      0.00000000	      0.00000000	      0.00000000	      0.00000000	      0.00000000	      0.00000000	      0.00000000	      0.00000000	      0.00000000	      0.00000000	      0.00000000	      0.00000000	      0.00000000	      0.00000000	      0.00000000	      0.00000000
      1.71000000	     -0.02631243	     -0.01520889	      0.00431640	      0.01076529	      0.00031619	      0.00000000	      0.00000000	      0.00000000	      0.00752055	      0.01750061	      0.01750061	      0.02021481	      0.00088473	     -0.00353328	      0.00146679	      0.00439689	      0.00432631	      0.00356620	      0.00033137	     -0.00012302	      0.00747800	      0.01410784	      0.00000000	      0.00000000	     -0.00000000	     -0.00000000	      0.00000000	      0.00000000	     -0.00000000	      0.00000000	      0.00000000	      0.00000000	      0.00000000	     -0.00000000	     -0.00000000	     -0.00000000	      0.00000000	      0.00000000	      0.00000000	      0.00000000	      0.00000000	      0.00000000	      0.00000000	      0.00000000	      0.00000000	      0.00000000	      0.00000000	      0.00000000	      0.00000000	      0.00000000	      0.00000000	      0.00000000	      0.00000000	      0.00000000	      0.00000000	      0.00000000	      0.00000000	      0.00000000	      0.00000000	      0.00000000	      0.00000000	      0.00000000	      0.00000000	      0.00000000	      0.00000000	      0.00000000	      0.00000000	      0.00000000	      0.00000000	      0.00000000	      0.00000000	      0.00000000
      1.72000000	     -0.02407501	     -0.01420918	      0.00541893	      0.01510764	     -0.00619447	      0.00000000	      0.00000000	      0.00000000	      0.00684077	      0.01950909	      0.01950909	      0.02220267	      0.00068505	     -0.00926994	     -0.00090818	      0.00092577	      0.00284754	      0.00441995	      0.00101693	      0.00003941	      0.00964731	      0.01581011	     -0.00000000	     -0.00000000	      0.00000000	      0.00000000	     -0.00000000	     -0.00000000	      0.00000000	     -0.00000000	      0.00000000	     -0.00000000	      0.00000000	     -0.00000000	      0.00000000	      0.00000000	      0.00000000	      0.00000000	      0.00000000	      0.00000000	      0.00000000	      0.00000000	      0.00000000	      0.00000000	      0.00000000	      0.00000000	      0.00000000	      0.00000000	      0.00000000	      0.00000000	      0.00000000	      0.00000000	      0.00000000	      0.00000000	      0.00000000	      0.00000000	      0.00000000	      0.00000000	      0.00000000	      0.00000000	      0.00000000	      0.00000000	      0.00000000	      0.00000000	      0.00000000	      0.00000000	      0.00000000	      0.00000000	      0.00000000	      0.00000000	      0.00000000	      0.00000000
      1.73000000	     -0.02237744	     -0.01361088	      0.00294555	      0.00769079	      0.00365286	      0.00000000	      0.00000000	     -0.00000000	      0.00712043	      0.01521862	      0.01521862	      0.01841106	      0.00001495	      0.00111218	      0.00269441	      0.00556979	      0.00482483	      0.00265344	      0.00017994	      0.00008955	      0.00588685	      0.01260110	      0.00000000	     -0.00000000	     -0.00000000	     -0.00000000	     -0.00000000	     -0.00000000	     -0.00000000	     -0.00000000	     -0.00000000	     -0.00000000	      0.00000000	     -0.00000000	      0.00000000	     -0.00000000	      0.00000000	      0.00000000	      0.00000000	      0.00000000	      0.00000000	      0.00000000	      0.00000000	      0.00000000	      0.00000000	      0.00000000	      0.00000000	      0.00000000	      0.00000000	      0.00000000	      0.00000000	      0.00000000	      0.00000000	      0.00000000	      0.00000000	      0.00000000	      0.00000000	      0.00000000	      0.00000000	      0.00000000	      0.00000000	      0.00000000	      0.00000000	      0.00000000	      0.00000000	      0.00000000	      0.00000000	      0.00000000	      0.00000000	      0.00000000	      0.00000000	      0.00000000
      1.74000000	     -0.02295069	     -0.01332934	      0.00578588	      0.01575324	     -0.00728731	     -0.00000000	     -0.00000000	      0.00000000	      0.00628306	      0.01913683	      0.01913683	      0.02190025	      0.00078929	     -0.00860736	     -0.00098452	      0.00027737	      0.00235611	      0.00377890	      0.00016160	     -0.00074501	      0.00995306	      0.01529873	     -0.00000000	     -0.00000000	      0.00000000	     -0.00000000	     -0.00000000	      0.00000000	      0.00000000	     -0.00000000	     -0.00000000	      0.00000000	     -0.00000000	      0.00000000	      0.00000000	     -0.00000000	      0.00000000	      0.00000000	      0.00000000	      0.00000000	      0.00000000	      0.00000000	      0.00000000	      0.00000000	      0.00000000	      0.00000000	      0.00000000	      0.00000000	      0.00000000	      0.00000000	      0.00000000	      0.00000000	      0.00000000	      0.00000000	      0.00000000	      0.00000000	      0.00000000	      0.00000000	      0.00000000	      0.00000000	      0.00000000	      0.00000000	      0.00000000	      0.00000000	      0.00000000	      0.00000000	      0.00000000	      0.00000000	      0.00000000	      0.00000000	      0.00000000	      0.00000000
      1.75000000	     -0.02368087	     -0.01363035	      0.00696762	      0.01596846	     -0.00630564	     -0.00000000	      0.00000000	     -0.00000000	      0.00651092	      0.02067582	      0.02067582	      0.02097198	      0.00227351	     -0.00871874	     -0.00127004	      0.00032811	      0.00206336	      0.00452130	     -0.00037580	     -0.00184789	      0.01016197	      0.01614723	      0.00000000	      0.00000000	     -0.00000000	     -0.00000000	      0.00000000	     -0.00000000	     -0.00000000	     -0.00000000	      0.00000000	      0.00000000	     -0.00000000	     -0.00000000	      0.00000000	      0.00000000	      0.00000000	      0.00000000	      0.00000000	      0.00000000	      0.00000000	      0.00000000	      0.00000000	      0.00000000	      0.00000000	      0.00000000	      0.00000000	      0.00000000	      0.00000000	      0.00000000	      0.00000000	      0.00000000	      0.00000000	      0.00000000	      0.00000000	      0.00000000	      0.00000000	      0.00000000	      0.00000000	      0.00000000	      0.00000000	      0.00000000	      0.00000000	      0.00000000	      0.00000000	      0.00000000	      0.00000000	      0.00000000	      0.00000000	      0.00000000	      0.00000000	      0.00000000
      1.76000000	     -0.00056193	     -0.00857312	      0.00299099	      0.00534849	      0.00658258	      0.00000000	     -0.00000000	     -0.00000000	      0.00638314	     -0.00661920	     -0.00661920	      0.01603423	     -0.00104250	      0.00167896	      0.00176076	      0.00419590	      0.00363761	      0.00310735	      0.00007393	     -0.00050647	      0.00476395	      0.01109183	      0.00000000	      0.00000000	      0.00000000	      0.00000000	      0.00000000	      0.00000000	     -0.00000000	     -0.00000000	      0.00000000	     -0.00000000	     -0.00000000	     -0.00000000	     -0.00000000	     -0.00000000	      0.00000000	      0.00000000	      0.00000000	      0.00000000	      0.00000000	      0.00000000	      0.00000000	      0.00000000	      0.00000000	      0.00000000	      0.00000000	      0.00000000	      0.00000000	      0.00000000	      0.00000000	      0.00000000	      0.00000000	      0.00000000	      0.00000000	      0.00000000	      0.00000000	      0.00000000	      0.00000000	      0.00000000	      0.00000000	      0.00000000	      0.00000000	      0.00000000	      0.00000000	      0.00000000	      0.00000000	      0.00000000	      0.00000000	      0.00000000	      0.00000000	      0.00000000
      1.77000000	      0.00499480	     -0.00320514	      0.00092620	      0.00288184	      0.00658512	     -0.00000000	      0.00000000	      0.00000000	      0.00531396	      0.01007820	      0.01007820	      0.01442367	     -0.00301946	      0.00606846	      0.00428024	      0.00692510	      0.00551904	     -0.00096051	     -0.00254828	     -0.00146564	      0.00288020	      0.00924641	      0.00000000	      0.00000000	     -0.00000000	      0.00000000	     -0.00000000	      0.00000000	     -0.00000000	     -0.00000000	      0.00000000	      0.00000000	      0.00000000	     -0.00000000	      0.00000000	     -0.00000000	      0.00000000	      0.00000000	      0.00000000	      0.00000000	      0.00000000	      0.00000000	      0.00000000	      0.00000000	      0.00000000	      0.00000000	      0.00000000	      0.00000000	      0.00000000	      0.00000000	      0.00000000	      0.00000000	      0.00000000	      0.00000000	      0.00000000	      0.00000000	      0.00000000	      0.00000000	      0.00000000	      0.00000000	      0.00000000	      0.00000000	      0.00000000	      0.00000000	      0.00000000	      0.00000000	      0.00000000	      0.00000000	      0.00000000	      0.00000000	      0.00000000	      0.00000000
      1.78000000	     -0.01639990	     -0.01134939	      0.00624141	      0.01147197	      0.00012369	      0.00000000	      0.00000000	      0.00000000	      0.00753631	      0.01761080	      0.01761080	      0.02040496	      0.00382064	     -0.00266537	      0.00118338	      0.00409490	      0.00399702	      0.00219549	     -0.00289282	     -0.00283105	      0.00761889	      0.01407919	     -0.00000000	      0.00000000	      0.00000000	      0.00000000	      0.00000000	      0.00000000	      0.00000000	      0.00000000	     -0.00000000	      0.00000000	      0.00000000	      0.00000000	      0.00000000	      0.00000000	      0.00000000	      0.00000000	      0.00000000	      0.00000000	      0.00000000	      0.00000000	      0.00000000	      0.00000000	      0.00000000	      0.00000000	      0.00000000	      0.00000000	      0.00000000	      0.00000000	      0.00000000	      0.00000000	      0.00000000	      0.00000000	      0.00000000	      0.00000000	      0.00000000	      0.00000000	      0.00000000	      0.00000000	      0.00000000	      0.00000000	      0.00000000	      0.00000000	      0.00000000	      0.00000000	      0.00000000	      0.00000000	      0.00000000	      0.00000000	      0.00000000	      0.00000000
      1.79000000	     -0.01996904	     -0.01207104	      0.00640196	      0.01328163	     -0.00329186	      0.00000000	     -0.00000000	      0.00000000	      0.00710357	      0.01885751	      0.01885751	      0.02168929	      0.00186232	     -0.00339784	      0.00145062	      0.00427621	      0.00430202	      0.00144823	     -0.00271919	     -0.00247356	      0.00836440	      0.01469160	     -0.00000000	      0.00000000	      0.00000000	      0.00000000	      0.00000000	      0.00000000	      0.00000000	      0.00000000	     -0.00000000	     -0.00000000	      0.00000000	     -0.00000000	     -0.00000000	     -0.00000000	      0.00000000	      0.00000000	      0.00000000	      0.00000000	      0.00000000	      0.00000000	      0.00000000	      0.00000000	      0.00000000	      0.00000000	      0.00000000	      0.00000000	      0.00000000	      0.00000000	      0.00000000	      0.00000000	      0.00000000	      0.00000000	      0.00000000	      0.00000000	      0.00000000	      0.00000000	      0.00000000	      0.00000000	      0.00000000	      0.00000000	      0.00000000	      0.00000000	      0.00000000	      0.00000000	      0.00000000	      0.00000000	      0.00000000	      0.00000000	      0.00000000	      0.00000000
      1.80000000	     -0.02175777	     -0.01264797	      0.00653221	      0.01458202	     -0.00522843	      0.00000000	     -0.00000000	     -0.00000000	      0.00674088	      0.01954527	      0.01954527	      0.02219117	      0.00145281	     -0.00503162	      0.00080701	      0.00322706	      0.00372282	      0.00202239	     -0.00204348	     -0.00217703	      0.00913464	      0.01521498	      0.00000000	     -0.00000000	      0.00000000	     -0.00000000	      0.00000000	      0.00000000	     -0.00000000	     -0.00000000	      0.00000000	     -0.00000000	     -0.00000000	     -0.00000000	      0.00000000	     -0.00000000	      0.00000000	      0.00000000	      0.00000000	      0.00000000	      0.00000000	      0.00000000	      0.00000000	      0.00000000	      0.00000000	      0.00000000	      0.00000000	      0.00000000	      0.00000000	      0.00000000	      0.00000000	      0.00000000	      0.00000000	      0.00000000	      0.00000000	      0.00000000	      0.00000000	      0.00000000	      0.00000000	      0.00000000	      0.00000000	      0.00000000	      0.00000000	      0.00000000	      0.00000000	      0.00000000	      0.00000000	      0.00000000	      0.00000000	      0.00000000	      0.00000000	      0.00000000
      1.81000000	     -0.01768652	     -0.01131153	      0.00109316	      0.00507056	      0.00530528	      0.00000000	     -0.00000000	     -0.00000000	      0.00643590	      0.01272368	      0.01272368	      0.01683638	     -0.00213504	      0.00581299	      0.00432820	      0.00703680	      0.00559724	      0.00140823	      0.00000913	      0.00055371	      0.00448974	      0.01124447	      0.00000000	     -0.00000000	      0.00000000	      0.00000000	     -0.00000000	      0.00000000	      0.00000000	     -0.00000000	     -0.00000000	     -0.00000000	     -0.00000000	      0.00000000	     -0.00000000	      0.00000000	      0.00000000	      0.00000000	      0.00000000	      0.00000000	      0.00000000	      0.00000000	      0.00000000	      0.00000000	      0.00000000	      0.00000000	      0.00000000	      0.00000000	      0.00000000	      0.00000000	      0.00000000	      0.00000000	      0.00000000	      0.00000000	      0.00000000	      0.00000000	      0.00000000	      0.00000000	      0.00000000	      0.00000000	      0.00000000	      0.00000000	      0.00000000	      0.00000000	      0.00000000	      0.00000000	      0.00000000	      0.00000000	      0.00000000	      0.00000000	      0.00000000	      0.00000000
      1.82000000	     -0.02073610	     -0.01190588	      0.00401402	      0.01415121	     -0.00768680	      0.00000000	      0.00000000	      0.00000000	      0.00526128	      0.01481239	      0.01481239	      0.01506963	     -0.00066928	     -0.00619861	      0.00019536	      0.00100640	      0.00268668	      0.00169663	     -0.00075746	     -0.00072874	      0.00866768	      0.00906608	      0.00000000	      0.00000000	      0.00000000	      0.00000000	      0.00000000	      0.00000000	      0.00000000	      0.00000000	      0.00000000	      0.00000000	      0.00000000	      0.00000000	      0.00000000	      0.00000000	      0.00000000	      0.00000000	      0.00000000	      0.00000000	      0.00000000	      0.00000000	      0.00000000	      0.00000000	      0.00000000	      0.00000000	      0.00000000	      0.00000000	      0.00000000	      0.00000000	      0.00000000	      0.00000000	      0.00000000	      0.00000000	      0.00000000	      0.00000000	      0.00000000	      0.00000000	      0.00000000	      0.00000000	      0.00000000	      0.00000000	      0.00000000	      0.00000000	      0.00000000	      0.00000000	      0.00000000	      0.00000000	      0.00000000	      0.00000000	      0.00000000	      0.00000000
      1.83000000	     -0.01642661	     -0.01090841	      0.00532251	      0.01081337	     -0.00051062	      0.00000000	      0.00000000	     -0.00000000	      0.00726723	      0.01693252	      0.01693252	      0.02011882	      0.00153985	     -0.00093052	      0.00237743	      0.00547843	      0.00499909	      0.00065506	     -0.00289373	     -0.00233182	      0.00693624	      0.01331426	     -0.00000000	      0.00000000	      0.00000000	     -0.00000000	      0.00000000	      0.00000000	      0.00000000	      0.00000000	      0.00000000	      0.00000000	      0.00000000	     -0.00000000	      0.00000000	      0.00000000	      0.00000000	      0.00000000	      0.00000000	      0.00000000	      0.00000000	      0.00000000	      0.00000000	      0.00000000	      0.00000000	      0.00000000	      0.00000000	      0.00000000	      0.00000000	      0.00000000	      0.00000000	      0.00000000	      0.00000000	      0.00000000	      0.00000000	      0.00000000	      0.00000000	      0.00000000	      0.00000000	      0.00000000	      0.00000000	      0.00000000	      0.00000000	      0.00000000	      0.00000000	      0.00000000	      0.00000000	      0.00000000	      0.00000000	      0.00000000	      0.00000000	      0.00000000
      1.84000000	     -0.02341866	     -0.01342072	      0.00717310	      0.01608426	     -0.00640636	      0.00000000	      0.00000000	      0.00000000	      0.00659614	      0.02071466	      0.02071466	      0.02097864	      0.00243377	     -0.00837005	     -0.00114369	      0.00047759	      0.00208723	      0.00428904	     -0.00079789	     -0.00215043	      0.01022631	      0.01618409	     -0.00000000	      0.00000000	      0.00000000	     -0.00000000	      0.00000000	      0.00000000	      0.00000000	     -0.00000000	     -0.00000000	      0.00000000	      0.00000000	      0.00000000	      0.00000000	      0.00000000	      0.00000000	      0.00000000	      0.00000000	      0.00000000	      0.00000000	      0.00000000	      0.00000000	      0.00000000	      0.00000000	      0.00000000	      0.00000000	      0.00000000	      0.00000000	      0.00000000	      0.00000000	      0.00000000	      0.00000000	      0.00000000	      0.00000000	      0.00000000	      0.00000000	      0.00000000	      0.00000000	      0.00000000	      0.00000000	      0.00000000	      0.00000000	      0.00000000	      0.00000000	      0.00000000	      0.00000000	      0.00000000	      0.00000000	      0.00000000	      0.00000000	      0.00000000
      1.85000000	     -0.02410116	     -0.01418490	      0.00449051	      0.01256178	     -0.00328775	     -0.00000000	      0.00000000	     -0.00000000	      0.00740980	      0.01772185	      0.01772185	      0.02143912	     -0.00022602	     -0.00405222	      0.00177534	      0.00472433	      0.00471961	      0.00233422	     -0.00080072	     -0.00069809	      0.00814859	      0.01428580	     -0.00000000	     -0.00000000	      0.00000000	      0.00000000	      0.00000000	     -0.00000000	     -0.00000000	      0.00000000	     -0.00000000	      0.00000000	      0.00000000	      0.00000000	      0.00000000	      0.00000000	      0.00000000	      0.00000000	      0.00000000	      0.00000000	      0.00000000	      0.00000000	      0.00000000	      0.00000000	      0.00000000	      0.00000000	      0.00000000	      0.00000000	      0.00000000	      0.00000000	      0.00000000	      0.00000000	      0.00000000	      0.00000000	      0.00000000	      0.00000000	      0.00000000	      0.00000000	      0.00000000	      0.00000000	      0.00000000	      0.00000000	      0.00000000	      0.00000000	      0.00000000	      0.00000000	      0.00000000	      0.00000000	      0.00000000	      0.00000000	      0.00000000	      0.00000000
      1.86000000	      0.00154324	     -0.01016495	      0.00291521	      0.00501698	      0.00706935	     -0.00000000	      0.00000000	     -0.00000000	      0.00597915	      0.00096534	      0.00096534	      0.01480437	     -0.00198559	      0.00027795	      0.00066145	      0.00273300	      0.00258919	      0.00380813	     -0.00161707	      0.00073603	      0.00483615	      0.01056789	      0.00000000	     -0.00000000	      0.00000000	     -0.00000000	     -0.00000000	     -0.00000000	      0.00000000	      0.00000000	     -0.00000000	     -0.00000000	     -0.00000000	     -0.00000000	      0.00000000	      0.00000000	      0.00000000	      0.00000000	      0.00000000	      0.00000000	      0.00000000	      0.00000000	      0.00000000	      0.00000000	      0.00000000	      0.00000000	      0.00000000	      0.00000000	      0.00000000	      0.00000000	      0.00000000	      0.00000000	      0.00000000	      0.00000000	      0.00000000	      0.00000000	      0.00000000	      0.00000000	      0.00000000	      0.00000000	      0.00000000	      0.00000000	      0.00000000	      0.00000000	      0.00000000	      0.00000000	      0.00000000	      0.00000000	      0.00000000	      0.00000000	      0.00000000	      0.00000000
      1.87000000	     -0.00617702	     -0.00881836	      0.00455952	      0.00740224	      0.00495040	     -0.00000000	      0.00000000	     -0.00000000	      0.00692751	      0.01428424	      0.01428424	      0.01726078	      0.00138099	     -0.00064138	      0.00107458	      0.00370747	      0.00340925	      0.00283329	     -0.00181201	     -0.00201268	      0.00571315	      0.01195320	     -0.00000000	      0.00000000	     -0.00000000	     -0.00000000	      0.00000000	      0.00000000	      0.00000000	      0.00000000	     -0.00000000	      0.00000000	     -0.00000000	     -0.00000000	      0.00000000	      0.00000000	      0.00000000	      0.00000000	      0.00000000	      0.00000000	      0.00000000	      0.00000000	      0.00000000	      0.00000000	      0.00000000	      0.00000000	      0.00000000	      0.00000000	      0.00000000	      0.00000000	      0.00000000	      0.00000000	      0.00000000	      0.00000000	      0.00000000	      0.00000000	      0.00000000	      0.00000000	      0.00000000	      0.00000000	      0.00000000	      0.00000000	      0.00000000	      0.00000000	      0.00000000	      0.00000000	      0.00000000	      0.00000000	      0.00000000	      0.00000000	      0.00000000	      0.00000000
      1.88000000	     -0.02328042	     -0.01342504	      0.00179546	      0.00708459	      0.00317392	      0.00000000	      0.00000000	     -0.00000000	      0.00703666	      0.01408833	      0.01408833	      0.01829645	     -0.00177796	      0.00341022	      0.00412435	      0.00720258	      0.00589018	      0.00145771	     -0.00040374	      0.00014085	      0.00543728	      0.01211260	      0.00000000	     -0.00000000	     -0.00000000	     -0.00000000	     -0.00000000	     -0.00000000	      0.00000000	     -0.00000000	      0.00000000	     -0.00000000	      0.00000000	     -0.00000000	      0.00000000	     -0.00000000	      0.00000000	      0.00000000	      0.00000000	      0.00000000	      0.00000000	      0.00000000	      0.00000000	      0.00000000	      0.00000000	      0.00000000	      0.00000000	      0.00000000	      0.00000000	      0.00000000	      0.00000000	      0.00000000	      0.00000000	      0.00000000	      0.00000000	      0.00000000	      0.00000000	      0.00000000	      0.00000000	      0.00000000	      0.00000000	      0.00000000	      0.00000000	      0.00000000	      0.00000000	      0.00000000	      0.00000000	      0.00000000	      0.00000000	      0.00000000	      0.00000000	      0.00000000
      1.89000000	     -0.02049375	     -0.01166819	      0.00683746	      0.01513702	     -0.00652324	      0.00000000	      0.00000000	      0.00000000	      0.00604724	      0.01944387	      0.01944387	      0.02173242	      0.00130132	     -0.00493325	      0.00076469	      0.00285928	      0.00346399	      0.00124523	     -0.00245512	     -0.00239598	      0.00926742	      0.01457023	      0.00000000	      0.00000000	     -0.00000000	     -0.00000000	     -0.00000000	      0.00000000	     -0.00000000	     -0.00000000	      0.00000000	      0.00000000	     -0.00000000	     -0.00000000	      0.00000000	      0.00000000	      0.00000000	      0.00000000	      0.00000000	      0.00000000	      0.00000000	      0.00000000	      0.00000000	      0.00000000	      0.00000000	      0.00000000	      0.00000000	      0.00000000	      0.00000000	      0.00000000	      0.00000000	      0.00000000	      0.00000000	      0.00000000	      0.00000000	      0.00000000	      0.00000000	      0.00000000	      0.00000000	      0.00000000	      0.00000000	      0.00000000	      0.00000000	      0.00000000	      0.00000000	      0.00000000	      0.00000000	      0.00000000	      0.00000000	      0.00000000	      0.00000000	      0.00000000
      1.90000000	     -0.02171315	     -0.01335003	      0.00274579	      0.00866201	      0.00144794	      0.00000000	      0.00000000	      0.00000000	      0.00731501	      0.01504154	      0.01504154	      0.01917387	     -0.00113237	      0.00122347	      0.00353861	      0.00676046	      0.00574472	      0.00129013	     -0.00106303	     -0.00053733	      0.00612317	      0.01262000	      0.00000000	      0.00000000	     -0.00000000	      0.00000000	     -0.00000000	     -0.00000000	      0.00000000	      0.00000000	      0.00000000	     -0.00000000	     -0.00000000	     -0.00000000	      0.00000000	      0.00000000	      0.00000000	      0.00000000	      0.00000000	      0.00000000	      0.00000000	      0.00000000	      0.00000000	      0.00000000	      0.00000000	      0.00000000	      0.00000000	      0.00000000	      0.00000000	      0.00000000	      0.00000000	      0.00000000	      0.00000000	      0.00000000	      0.00000000	      0.00000000	      0.00000000	      0.00000000	      0.00000000	      0.00000000	      0.00000000	      0.00000000	      0.00000000	      0.00000000	      0.00000000	      0.00000000	      0.00000000	      0.00000000	      0.00000000	      0.00000000	      0.00000000	      0.00000000
      1.91000000	     -0.02330992	     -0.01371939	      0.00599594	      0.01586337	     -0.00688394	     -0.00000000	      0.00000000	      0.00000000	      0.00642884	      0.02010414	      0.02010414	      0.02166020	      0.00126492	     -0.01006687	     -0.00180329	     -0.00054576	      0.00200023	      0.00488421	      0.00112274	     -0.00032405	      0.01005774	      0.01618208	     -0.00000000	      0.00000000	     -0.00000000	      0.00000000	      0.00000000	      0.00000000	      0.00000000	      0.00000000	      0.00000000	     -0.00000000	     -0.00000000	     -0.00000000	     -0.00000000	      0.00000000	      0.00000000	      0.00000000	      0.00000000	      0.00000000	      0.00000000	      0.00000000	      0.00000000	      0.00000000	      0.00000000	      0.00000000	      0.00000000	      0.00000000	      0.00000000	      0.00000000	      0.00000000	      0.00000000	      0.00000000	      0.00000000	      0.00000000	      0.00000000	      0.00000000	      0.00000000	      0.00000000	      0.00000000	      0.00000000	      0.00000000	      0.00000000	      0.00000000	      0.00000000	      0.00000000	      0.00000000	      0.00000000	      0.00000000	      0.00000000	      0.00000000	      0.00000000
      1.92000000	     -0.02237348	     -0.01299778	      0.00489428	      0.01397156	     -0.00591809	     -0.00000000	      0.00000000	     -0.00000000	      0.00633368	      0.01757972	      0.01757972	      0.02086228	     -0.00022260	     -0.00520815	      0.00108471	      0.00333757	      0.00395372	      0.00191829	     -0.00108668	     -0.00107414	      0.00872117	      0.01340618	     -0.00000000	     -0.00000000	      0.00000000	     -0.00000000	      0.00000000	      0.00000000	     -0.00000000	      0.00000000	      0.00000000	      0.00000000	      0.00000000	      0.00000000	      0.00000000	      0.00000000	      0.00000000	      0.00000000	      0.00000000	      0.00000000	      0.00000000	      0.00000000	      0.00000000	      0.00000000	      0.00000000	      0.00000000	      0.00000000	      0.00000000	      0.00000000	      0.00000000	      0.00000000	      0.00000000	      0.00000000	      0.00000000	      0.00000000	      0.00000000	      0.00000000	      0.00000000	      0.00000000	      0.00000000	      0.00000000	      0.00000000	      0.00000000	      0.00000000	      0.00000000	      0.00000000	      0.00000000	      0.00000000	      0.00000000	      0.00000000	      0.00000000	      0.00000000
      1.93000000	     -0.02413208	     -0.01433739	      0.00545484	      0.01256830	     -0.00187808	     -0.00000000	     -0.00000000	     -0.00000000	      0.00758159	      0.01859258	      0.01859258	      0.02133929	      0.00150229	     -0.00458115	      0.00102278	      0.00383792	      0.00405842	      0.00316316	     -0.00089909	     -0.00126499	      0.00831417	      0.01485411	      0.00000000	      0.00000000	     -0.00000000	      0.00000000	     -0.00000000	     -0.00000000	     -0.00000000	      0.00000000	      0.00000000	      0.00000000	      0.00000000	     -0.00000000	      0.00000000	     -0.00000000	      0.00000000	      0.00000000	      0.00000000	      0.00000000	      0.00000000	      0.00000000	      0.00000000	      0.00000000	      0.00000000	      0.00000000	      0.00000000	      0.00000000	      0.00000000	      0.00000000	      0.00000000	      0.00000000	      0.00000000	      0.00000000	      0.00000000	      0.00000000	      0.00000000	      0.00000000	      0.00000000	      0.00000000	      0.00000000	      0.00000000	      0.00000000	      0.00000000	      0.00000000	      0.00000000	      0.00000000	      0.00000000	      0.00000000	      0.00000000	      0.00000000	      0.00000000
      1.94000000	     -0.02152104	     -0.01303561	      0.00156537	      0.00738493	      0.00211822	      0.00000000	      0.00000000	      0.00000000	      0.00694149	      0.01354665	      0.01354665	      0.01813589	     -0.00238982	      0.00328907	      0.00448958	      0.00772453	      0.00629907	      0.00068771	     -0.00115554	     -0.00027812	      0.00543245	      0.01172071	     -0.00000000	     -0.00000000	     -0.00000000	      0.00000000	      0.00000000	      0.00000000	      0.00000000	     -0.00000000	      0.00000000	      0.00000000	      0.00000000	      0.00000000	      0.00000000	      0.00000000	      0.00000000	      0.00000000	      0.00000000	      0.00000000	      0.00000000	      0.00000000	      0.00000000	      0.00000000	      0.00000000	      0.00000000	      0.00000000	      0.00000000	      0.00000000	      0.00000000	      0.00000000	      0.00000000	      0.00000000	      0.00000000	      0.00000000	      0.00000000	      0.00000000	      0.00000000	      0.00000000	      0.00000000	      0.00000000	      0.00000000	      0.00000000	      0.00000000	      0.00000000	      0.00000000	      0.00000000	      0.00000000	      0.00000000	      0.00000000	      0.00000000	      0.00000000
      1.95000000	     -0.01917685	     -0.01167769	      0.00710805	      0.01375661	     -0.00334349	     -0.00000000	      0.00000000	     -0.00000000	      0.00717910	      0.01932440	      0.01932440	      0.02184157	      0.00305033	     -0.00378076	      0.00108918	      0.00386766	      0.00398248	      0.00160097	     -0.00325438	     -0.00301974	      0.00868330	      0.01509343	      0.00000000	      0.00000000	     -0.00000000	      0.00000000	      0.00000000	     -0.00000000	      0.00000000	      0.00000000	      0.00000000	      0.00000000	      0.00000000	     -0.00000000	      0.00000000	     -0.00000000	      0.00000000	      0.00000000	      0.00000000	      0.00000000	      0.00000000	      0.00000000	      0.00000000	      0.00000000	      0.00000000	      0.00000000	      0.00000000	      0.00000000	      0.00000000	      0.00000000	      0.00000000	      0.00000000	      0.00000000	      0.00000000	      0.00000000	      0.00000000	      0.00000000	      0.00000000	      0.00000000	      0.00000000	      0.00000000	      0.00000000	      0.00000000	      0.00000000	      0.00000000	      0.00000000	      0.00000000	      0.00000000	      0.00000000	      0.00000000	      0.00000000	      0.00000000
      1.96000000	     -0.00399366	     -0.00781992	      0.00213347	      0.00519979	      0.00546952	     -0.00000000	     -0.00000000	     -0.00000000	      0.00638266	      0.01262226	      0.01262226	      0.01650390	      0.00002180	      0.00409925	      0.00359336	      0.00640715	      0.00526485	      0.00046854	     -0.00165700	     -0.00111697	      0.00429008	      0.01087872	     -0.00000000	     -0.00000000	     -0.00000000	     -0.00000000	     -0.00000000	     -0.00000000	      0.00000000	     -0.00000000	     -0.00000000	     -0.00000000	     -0.00000000	     -0.00000000	     -0.00000000	     -0.00000000	      0.00000000	      0.00000000	      0.00000000	      0.00000000	      0.00000000	      0.00000000	      0.00000000	      0.00000000	      0.00000000	      0.00000000	      0.00000000	      0.00000000	      0.00000000	      0.00000000	      0.00000000	      0.00000000	      0.00000000	      0.00000000	      0.00000000	      0.00000000	      0.00000000	      0.00000000	      0.00000000	      0.00000000	      0.00000000	      0.00000000	      0.00000000	      0.00000000	      0.00000000	      0.00000000	      0.00000000	      0.00000000	      0.00000000	      0.00000000	      0.00000000	      0.00000000
      1.97000000	     -0.02099208	     -0.01172018	      0.00778226	      0.01660297	     -0.00768342	      0.00000000	      0.00000000	     -0.00000000	      0.00539316	      0.02055075	      0.02055075	      0.02096418	      0.00234333	     -0.00673154	     -0.00047599	      0.00097029	      0.00222142	      0.00230442	     -0.00234585	     -0.00278232	      0.01037022	      0.01616713	      0.00000000	      0.00000000	      0.00000000	      0.00000000	     -0.00000000	     -0.00000000	     -0.00000000	      0.00000000	     -0.00000000	     -0.00000000	     -0.00000000	      0.00000000	     -0.00000000	     -0.00000000	      0.00000000	      0.00000000	      0.00000000	      0.00000000	      0.00000000	      0.00000000	      0.00000000	      0.00000000	      0.00000000	      0.00000000	      0.00000000	      0.00000000	      0.00000000	      0.00000000	      0.00000000	      0.00000000	      0.00000000	      0.00000000	      0.00000000	      0.00000000	      0.00000000	      0.00000000	      0.00000000	      0.00000000	      0.00000000	      0.00000000	      0.00000000	      0.00000000	      0.00000000	      0.00000000	      0.00000000	      0.00000000	      0.00000000	      0.00000000	      0.00000000	      0.00000000
      1.98000000	     -0.01848138	     -0.01071068	      0.00755059	      0.01463559	     -0.00540020	      0.00000000	      0.00000000	      0.00000000	      0.00642192	      0.01972672	      0.01972672	      0.02197159	      0.00227846	     -0.00362419	      0.00129638	      0.00386573	      0.00400488	      0.00031736	     -0.00355833	     -0.00309473	      0.00886751	      0.01484545	     -0.00000000	      0.00000000	      0.00000000	     -0.00000000	      0.00000000	      0.00000000	     -0.00000000	      0.00000000	      0.00000000	      0.00000000	      0.00000000	      0.00000000	     -0.00000000	     -0.00000000	      0.00000000	      0.00000000	      0.00000000	      0.00000000	      0.00000000	      0.00000000	      0.00000000	      0.00000000	      0.00000000	      0.00000000	      0.00000000	      0.00000000	      0.00000000	      0.00000000	      0.00000000	      0.00000000	      0.00000000	      0.00000000	      0.00000000	      0.00000000	      0.00000000	      0.00000000	      0.00000000	      0.00000000	      0.00000000	      0.00000000	      0.00000000	      0.00000000	      0.00000000	      0.00000000	      0.00000000	      0.00000000	      0.00000000	      0.00000000	      0.00000000	      0.00000000
      1.99000000	     -0.02198961	     -0.01227973	      0.00821764	      0.01711761	     -0.00756549	      0.00000000	     -0.00000000	     -0.00000000	      0.00535216	      0.02024762	      0.02024762	      0.01771301	      0.00348806	     -0.00849903	     -0.00170895	     -0.00056195	      0.00117991	      0.00427123	     -0.00199509	     -0.00329796	      0.01084938	      0.01551739	      0.00000000	      0.00000000	     -0.00000000	      0.00000000	     -0.00000000	     -0.00000000	     -0.00000000	      0.00000000	     -0.00000000	      0.00000000	      0.00000000	      0.00000000	     -0.00000000	     -0.00000000	      0.00000000	      0.00000000	      0.00000000	      0.00000000	      0.00000000	      0.00000000	      0.00000000	      0.00000000	      0.00000000	      0.00000000	      0.00000000	      0.00000000	      0.00000000	      0.00000000	      0.00000000	      0.00000000	      0.00000000	      0.00000000	      0.00000000	      0.00000000	      0.00000000	      0.00000000	      0.00000000	      0.00000000	      0.00000000	      0.00000000	      0.00000000	      0.00000000	      0.00000000	      0.00000000	      0.00000000	      0.00000000	      0.00000000	      0.00000000	      0.00000000	      0.00000000
      2.00000000	     -0.00851087	     -0.00904391	      0.00096640	      0.00480305	      0.00505307	     -0.00000000	     -0.00000000	     -0.00000000	      0.00619563	      0.01180846	      0.01180846	      0.01629756	     -0.00193414	      0.00568155	      0.00463881	      0.00751633	      0.00602175	     -0.00002764	     -0.00167811	     -0.00068030	      0.00406638	      0.01052779	      0.00000000	      0.00000000	     -0.00000000	      0.00000000	      0.00000000	      0.00000000	     -0.00000000	      0.00000000	      0.00000000	     -0.00000000	     -0.00000000	     -0.00000000	      0.00000000	     -0.00000000	      0.00000000	      0.00000000	      0.00000000	      0.00000000	      0.00000000	      0.00000000	      0.00000000	      0.00000000	      0.00000000	      0.00000000	      0.00000000	      0.00000000	      0.00000000	      0.00000000	      0.00000000	      0.00000000	      0.00000000	      0.00000000	      0.00000000	      0.00000000	      0.00000000	      0.00000000	      0.00000000	      0.00000000	      0.00000000	      0.00000000	      0.00000000	      0.00000000	      0.00000000	      0.00000000	      0.00000000	      0.00000000	      0.00000000	      0.00000000	      0.00000000	      0.00000000
      2.01000000	     -0.02169315	     -0.01209242	      0.00843721	      0.01698477	     -0.00720357	     -0.00000000	      0.00000000	     -0.00000000	      0.00563777	      0.02020495	      0.02020495	      0.01888073	      0.00394214	     -0.00762752	     -0.00116309	      0.00038181	      0.00167673	      0.00363753	     -0.00293417	     -0.00367281	      0.01079409	      0.01562316	     -0.00000000	     -0.00000000	      0.00000000	      0.00000000	     -0.00000000	     -0.00000000	     -0.00000000	      0.00000000	      0.00000000	      0.00000000	      0.00000000	     -0.00000000	     -0.00000000	     -0.00000000	      0.00000000	      0.00000000	      0.00000000	      0.00000000	      0.00000000	      0.00000000	      0.00000000	      0.00000000	      0.00000000	      0.00000000	      0.00000000	      0.00000000	      0.00000000	      0.00000000	      0.00000000	      0.00000000	      0.00000000	      0.00000000	      0.00000000	      0.00000000	      0.00000000	      0.00000000	      0.00000000	      0.00000000	      0.00000000	      0.00000000	      0.00000000	      0.00000000	      0.00000000	      0.00000000	      0.00000000	      0.00000000	      0.00000000	      0.00000000	      0.00000000	      0.00000000
      2.02000000	      0.01823177	     -0.00640246	      0.00076553	      0.00307178	      0.00721178	     -0.00000000	     -0.00000000	     -0.00000000	      0.00570559	     -0.00361306	     -0.00361306	      0.01498535	     -0.00372028	      0.00680331	      0.00383062	      0.00611094	      0.00478583	      0.00206930	      0.00060508	      0.00077828	      0.00353774	      0.01013660	      0.00000000	     -0.00000000	     -0.00000000	     -0.00000000	     -0.00000000	     -0.00000000	     -0.00000000	      0.00000000	     -0.00000000	     -0.00000000	     -0.00000000	     -0.00000000	     -0.00000000	      0.00000000	      0.00000000	      0.00000000	      0.00000000	      0.00000000	      0.00000000	      0.00000000	      0.00000000	      0.00000000	      0.00000000	      0.00000000	      0.00000000	      0.00000000	      0.00000000	      0.00000000	      0.00000000	      0.00000000	      0.00000000	      0.00000000	      0.00000000	      0.00000000	      0.00000000	      0.00000000	      0.00000000	      0.00000000	      0.00000000	      0.00000000	      0.00000000	      0.00000000	      0.00000000	      0.00000000	      0.00000000	      0.00000000	      0.00000000	      0.00000000	      0.00000000	      0.00000000
      2.03000000	     -0.02185668	     -0.01239975	      0.00749203	      0.01612472	     -0.00680347	     -0.00000000	     -0.00000000	      0.00000000	      0.00610763	      0.02059700	      0.02059700	      0.02179769	      0.00232762	     -0.00668355	     -0.00029134	      0.00150977	      0.00260666	      0.00272553	     -0.00208356	     -0.00263876	      0.01012859	      0.01619349	     -0.00000000	      0.00000000	     -0.00000000	      0.00000000	     -0.00000000	     -0.00000000	      0.00000000	     -0.00000000	      0.00000000	     -0.00000000	     -0.00000000	      0.00000000	      0.00000000	     -0.00000000	      0.00000000	      0.00000000	      0.00000000	      0.00000000	      0.00000000	      0.00000000	      0.00000000	      0.00000000	      0.00000000	      0.00000000	      0.00000000	      0.00000000	      0.00000000	      0.00000000	      0.00000000	      0.00000000	      0.00000000	      0.00000000	      0.00000000	      0.00000000	      0.00000000	      0.00000000	      0.00000000	      0.00000000	      0.00000000	      0.00000000	      0.00000000	      0.00000000	      0.00000000	      0.00000000	      0.00000000	      0.00000000	      0.00000000	      0.00000000	      0.00000000	      0.00000000
      2.04000000	     -0.02309439	     -0.01341966	      0.00525825	      0.01443736	     -0.00597927	      0.00000000	     -0.00000000	      0.00000000	      0.00669313	      0.01838096	      0.01838096	      0.02173688	      0.00017883	     -0.00612658	      0.00061496	      0.00278441	      0.00365994	      0.00255539	     -0.00074421	     -0.00099201	      0.00909778	      0.01441511	     -0.00000000	      0.00000000	      0.00000000	      0.00000000	      0.00000000	      0.00000000	      0.00000000	     -0.00000000	     -0.00000000	     -0.00000000	     -0.00000000	      0.00000000	      0.00000000	      0.00000000	      0.00000000	      0.00000000	      0.00000000	      0.00000000	      0.00000000	      0.00000000	      0.00000000	      0.00000000	      0.00000000	      0.00000000	      0.00000000	      0.00000000	      0.00000000	      0.00000000	      0.00000000	      0.00000000	      0.00000000	      0.00000000	      0.00000000	      0.00000000	      0.00000000	      0.00000000	      0.00000000	      0.00000000	      0.00000000	      0.00000000	      0.00000000	      0.00000000	      0.00000000	      0.00000000	      0.00000000	      0.00000000	      0.00000000	      0.00000000	      0.00000000	      0.00000000
      2.05000000	     -0.02410174	     -0.01423618	      0.00350190	      0.01121909	     -0.00211073	      0.00000000	     -0.00000000	      0.00000000	      0.00748798	      0.01641666	      0.01641666	      0.02055061	     -0.00109603	     -0.00224981	      0.00270262	      0.00592866	      0.00539244	      0.00182016	     -0.00077519	     -0.00040087	      0.00741372	      0.01345388	      0.00000000	      0.00000000	     -0.00000000	     -0.00000000	     -0.00000000	     -0.00000000	      0.00000000	     -0.00000000	     -0.00000000	     -0.00000000	     -0.00000000	     -0.00000000	      0.00000000	      0.00000000	      0.00000000	      0.00000000	      0.00000000	      0.00000000	      0.00000000	      0.00000000	      0.00000000	      0.00000000	      0.00000000	      0.00000000	      0.00000000	      0.00000000	      0.00000000	      0.00000000	      0.00000000	      0.00000000	      0.00000000	      0.00000000	      0.00000000	      0.00000000	      0.00000000	      0.00000000	      0.00000000	      0.00000000	      0.00000000	      0.00000000	      0.00000000	      0.00000000	      0.00000000	      0.00000000	      0.00000000	      0.00000000	      0.00000000	      0.00000000	      0.00000000	      0.00000000
      2.06000000	     -0.02289861	     -0.01248303	      0.00156937	      0.00587699	      0.00474599	     -0.00000000	      0.00000000	     -0.00000000	      0.00661778	      0.01357985	      0.01357985	      0.01736551	     -0.00168929	      0.00460232	      0.00392960	      0.00670720	      0.00542491	      0.00207325	      0.00029705	      0.00067765	      0.00493587	      0.01171023	     -0.00000000	      0.00000000	      0.00000000	      0.00000000	      0.00000000	      0.00000000	      0.00000000	     -0.00000000	      0.00000000	     -0.00000000	     -0.00000000	      0.00000000	      0.00000000	      0.00000000	      0.00000000	      0.00000000	      0.00000000	      0.00000000	      0.00000000	      0.00000000	      0.00000000	      0.00000000	      0.00000000	      0.00000000	      0.00000000	      0.00000000	      0.00000000	      0.00000000	      0.00000000	      0.00000000	      0.00000000	      0.00000000	      0.00000000	      0.00000000	      0.00000000	      0.00000000	      0.00000000	      0.00000000	      0.00000000	      0.00000000	      0.00000000	      0.00000000	      0.00000000	      0.00000000	      0.00000000	      0.00000000	      0.00000000	      0.00000000	      0.00000000	      0.00000000
      2.07000000	     -0.02051797	     -0.01171675	      0.00748804	      0.01546797	     -0.00621803	      0.00000000	      0.00000000	     -0.00000000	      0.00612939	      0.02022145	      0.02022145	      0.02221383	      0.00219794	     -0.00513740	      0.00055579	      0.00275994	      0.00334137	      0.00151610	     -0.00283021	     -0.00283672	      0.00957589	      0.01561426	     -0.00000000	     -0.00000000	      0.00000000	     -0.00000000	     -0.00000000	      0.00000000	      0.00000000	      0.00000000	      0.00000000	     -0.00000000	      0.00000000	      0.00000000	     -0.00000000	      0.00000000	      0.00000000	      0.00000000	      0.00000000	      0.00000000	      0.00000000	      0.00000000	      0.00000000	      0.00000000	      0.00000000	      0.00000000	      0.00000000	      0.00000000	      0.00000000	      0.00000000	      0.00000000	      0.00000000	      0.00000000	      0.00000000	      0.00000000	      0.00000000	      0.00000000	      0.00000000	      0.00000000	      0.00000000	      0.00000000	      0.00000000	      0.00000000	      0.00000000	      0.00000000	      0.00000000	      0.00000000	      0.00000000	      0.00000000	      0.00000000	      0.00000000	      0.00000000
      2.08000000	     -0.01035093	     -0.00883261	      0.00578345	      0.00960898	      0.00188887	     -0.00000000	     -0.00000000	     -0.00000000	      0.00714807	      0.01604933	      0.01604933	      0.01902300	      0.00389110	     -0.00084094	      0.00170168	      0.00467201	      0.00428083	      0.00116799	     -0.00154572	     -0.00302696	      0.00643794	      0.01289153	     -0.00000000	     -0.00000000	     -0.00000000	     -0.00000000	      0.00000000	     -0.00000000	     -0.00000000	     -0.00000000	     -0.00000000	     -0.00000000	      0.00000000	     -0.00000000	     -0.00000000	     -0.00000000	      0.00000000	      0.00000000	      0.00000000	      0.00000000	      0.00000000	      0.00000000	      0.00000000	      0.00000000	      0.00000000	      0.00000000	      0.00000000	      0.00000000	      0.00000000	      0.00000000	      0.00000000	      0.00000000	      0.00000000	      0.00000000	      0.00000000	      0.00000000	      0.00000000	      0.00000000	      0.00000000	      0.00000000	      0.00000000	      0.00000000	      0.00000000	      0.00000000	      0.00000000	      0.00000000	      0.00000000	      0.00000000	      0.00000000	      0.00000000	      0.00000000	      0.00000000
      2.09000000	     -0.02298389	     -0.01334250	      0.00614340	      0.01604597	     -0.00730318	      0.00000000	      0.00000000	     -0.00000000	      0.00629473	      0.01977247	      0.01977247	      0.02182076	      0.00118994	     -0.00910207	     -0.00137730	     -0.00021372	      0.00204281	      0.00419377	      0.00029957	     -0.00088593	      0.01014737	      0.01591238	      0.00000000	     -0.00000000	      0.00000000	      0.00000000	      0.00000000	     -0.00000000	     -0.00000000	     -0.00000000	     -0.00000000	     -0.00000000	     -0.00000000	     -0.00000000	     -0.00000000	     -0.00000000	      0.00000000	      0.00000000	      0.00000000	      0.00000000	      0.00000000	      0.00000000	      0.00000000	      0.00000000	      0.00000000	      0.00000000	      0.00000000	      0.00000000	      0.00000000	      0.00000000	      0.00000000	      0.00000000	      0.00000000	      0.00000000	      0.00000000	      0.00000000	      0.00000000	      0.00000000	      0.00000000	      0.00000000	      0.00000000	      0.00000000	      0.00000000	      0.00000000	      0.00000000	      0.00000000	      0.00000000	      0.00000000	      0.00000000	      0.00000000	      0.00000000	      0.00000000
      2.10000000	     -0.01982322	     -0.01113354	      0.00690087	      0.01532005	     -0.00715060	      0.00000000	      0.00000000	     -0.00000000	      0.00530022	      0.01914271	      0.01914271	      0.02088740	      0.00117441	     -0.00489209	      0.00070891	      0.00255615	      0.00324745	      0.00082871	     -0.00259062	     -0.00243382	      0.00926320	      0.01366949	      0.00000000	     -0.00000000	      0.00000000	     -0.00000000	      0.00000000	      0.00000000	      0.00000000	     -0.00000000	     -0.00000000	     -0.00000000	     -0.00000000	     -0.00000000	      0.00000000	     -0.00000000	      0.00000000	      0.00000000	      0.00000000	      0.00000000	      0.00000000	      0.00000000	      0.00000000	      0.00000000	      0.00000000	      0.00000000	      0.00000000	      0.00000000	      0.00000000	      0.00000000	      0.00000000	      0.00000000	      0.00000000	      0.00000000	      0.00000000	      0.00000000	      0.00000000	      0.00000000	      0.00000000	      0.00000000	      0.00000000	      0.00000000	      0.00000000	      0.00000000	      0.00000000	      0.00000000	      0.00000000	      0.00000000	      0.00000000	      0.00000000	      0.00000000	      0.00000000
      2.11000000	     -0.02335875	     -0.01347424	      0.00699443	      0.01627254	     -0.00675561	     -0.00000000	      0.00000000	     -0.00000000	      0.00621716	      0.02077007	      0.02077007	      0.02022253	      0.00230748	     -0.00952013	     -0.00183962	     -0.00057423	      0.00159088	      0.00495545	      0.00010044	     -0.00170381	      0.01031945	      0.01614535	     -0.00000000	     -0.00000000	     -0.00000000	     -0.00000000	      0.00000000	      0.00000000	      0.00000000	      0.00000000	      0.00000000	     -0.00000000	     -0.00000000	     -0.00000000	     -0.00000000	      0.00000000	      0.00000000	      0.00000000	      0.00000000	      0.00000000	      0.00000000	      0.00000000	      0.00000000	      0.00000000	      0.00000000	      0.00000000	      0.00000000	      0.00000000	      0.00000000	      0.00000000	      0.00000000	      0.00000000	      0.00000000	      0.00000000	      0.00000000	      0.00000000	      0.00000000	      0.00000000	      0.00000000	      0.00000000	      0.00000000	      0.00000000	      0.00000000	      0.00000000	      0.00000000	      0.00000000	      0.00000000	      0.00000000	      0.00000000	      0.00000000	      0.00000000	      0.00000000
      2.12000000	     -0.02580102	     -0.01508284	      0.00388103	      0.01200912	     -0.00260818	     -0.00000000	     -0.00000000	      0.00000000	      0.00758100	      0.01744437	      0.01744437	      0.02134342	     -0.00061719	     -0.00435397	      0.00194459	      0.00508571	      0.00493804	      0.00289132	      0.00010107	      0.00015751	      0.00797734	      0.01437123	     -0.00000000	     -0.00000000	     -0.00000000	      0.00000000	     -0.00000000	      0.00000000	      0.00000000	      0.00000000	      0.00000000	      0.00000000	      0.00000000	      0.00000000	      0.00000000	      0.00000000	      0.00000000	      0.00000000	      0.00000000	      0.00000000	      0.00000000	      0.00000000	      0.00000000	      0.00000000	      0.00000000	      0.00000000	      0.00000000	      0.00000000	      0.00000000	      0.00000000	      0.00000000	      0.00000000	      0.00000000	      0.00000000	      0.00000000	      0.00000000	      0.00000000	      0.00000000	      0.00000000	      0.00000000	      0.00000000	      0.00000000	      0.00000000	      0.00000000	      0.00000000	      0.00000000	      0.00000000	      0.00000000	      0.00000000	      0.00000000	      0.00000000	      0.00000000
      2.13000000	     -0.02323893	     -0.01362173	      0.00449487	      0.01452425	     -0.00675909	      0.00000000	     -0.00000000	      0.00000000	      0.00654894	      0.01722272	      0.01722272	      0.02090687	     -0.00038733	     -0.00750549	      0.00007799	      0.00181906	      0.00333856	      0.00303249	      0.00017544	     -0.00013151	      0.00920646	      0.01359873	     -0.00000000	      0.00000000	      0.00000000	      0.00000000	      0.00000000	      0.00000000	      0.00000000	      0.00000000	      0.00000000	      0.00000000	      0.00000000	     -0.00000000	      0.00000000	      0.00000000	      0.00000000	      0.00000000	      0.00000000	      0.00000000	      0.00000000	      0.00000000	      0.00000000	      0.00000000	      0.00000000	      0.00000000	      0.00000000	      0.00000000	      0.00000000	      0.00000000	      0.00000000	      0.00000000	      0.00000000	      0.00000000	      0.00000000	      0.00000000	      0.00000000	      0.00000000	      0.00000000	      0.00000000	      0.00000000	      0.00000000	      0.00000000	      0.00000000	      0.00000000	      0.00000000	      0.00000000	      0.00000000	      0.00000000	      0.00000000	      0.00000000	      0.00000000
      2.14000000	     -0.01839910	     -0.01044505	      0.00714490	      0.01457112	     -0.00618587	     -0.00000000	     -0.00000000	      0.00000000	      0.00572471	      0.01912906	      0.01912906	      0.02105829	      0.00134346	     -0.00349560	      0.00143960	      0.00380406	      0.00398349	     -0.00011566	     -0.00331123	     -0.00278672	      0.00863789	      0.01359289	     -0.00000000	      0.00000000	     -0.00000000	     -0.00000000	     -0.00000000	     -0.00000000	     -0.00000000	     -0.00000000	     -0.00000000	      0.00000000	     -0.00000000	     -0.00000000	      0.00000000	      0.00000000	      0.00000000	      0.00000000	      0.00000000	      0.00000000	      0.00000000	      0.00000000	      0.00000000	      0.00000000	      0.00000000	      0.00000000	      0.00000000	      0.00000000	      0.00000000	      0.00000000	      0.00000000	      0.00000000	      0.00000000	      0.00000000	      0.00000000	      0.00000000	      0.00000000	      0.00000000	      0.00000000	      0.00000000	      0.00000000	      0.00000000	      0.00000000	      0.00000000	      0.00000000	      0.00000000	      0.00000000	      0.00000000	      0.00000000	      0.00000000	      0.00000000	      0.00000000
      2.15000000	     -0.01969329	     -0.01292977	      0.00398088	      0.00936447	      0.00171126	     -0.00000000	     -0.00000000	     -0.00000000	      0.00742259	      0.01610321	      0.01610321	      0.01957908	      0.00071724	     -0.00035813	      0.00247033	      0.00552051	      0.00494207	      0.00192050	     -0.00123655	     -0.00110221	      0.00655841	      0.01321261	      0.00000000	     -0.00000000	      0.00000000	     -0.00000000	      0.00000000	      0.00000000	     -0.00000000	     -0.00000000	     -0.00000000	     -0.00000000	     -0.00000000	      0.00000000	      0.00000000	     -0.00000000	      0.00000000	      0.00000000	      0.00000000	      0.00000000	      0.00000000	      0.00000000	      0.00000000	      0.00000000	      0.00000000	      0.00000000	      0.00000000	      0.00000000	      0.00000000	      0.00000000	      0.00000000	      0.00000000	      0.00000000	      0.00000000	      0.00000000	      0.00000000	      0.00000000	      0.00000000	      0.00000000	      0.00000000	      0.00000000	      0.00000000	      0.00000000	      0.00000000	      0.00000000	      0.00000000	      0.00000000	      0.00000000	      0.00000000	      0.00000000	      0.00000000	      0.00000000
      2.16000000	     -0.02410496	     -0.01410903	      0.00489633	      0.01425235	     -0.00566413	      0.00000000	      0.00000000	     -0.00000000	      0.00696791	      0.01835977	      0.01835977	      0.02198960	     -0.00001178	     -0.00690876	      0.00046674	      0.00276023	      0.00374325	      0.00315349	     -0.00001046	     -0.00037099	      0.00909947	      0.01477929	      0.00000000	      0.00000000	     -0.00000000	      0.00000000	     -0.00000000	      0.00000000	     -0.00000000	     -0.00000000	     -0.00000000	     -0.00000000	     -0.00000000	     -0.00000000	     -0.00000000	      0.00000000	      0.00000000	      0.00000000	      0.00000000	      0.00000000	      0.00000000	      0.00000000	      0.00000000	      0.00000000	      0.00000000	      0.00000000	      0.00000000	      0.00000000	      0.00000000	      0.00000000	      0.00000000	      0.00000000	      0.00000000	      0.00000000	      0.00000000	      0.00000000	      0.00000000	      0.00000000	      0.00000000	      0.00000000	      0.00000000	      0.00000000	      0.00000000	      0.00000000	      0.00000000	      0.00000000	      0.00000000	      0.00000000	      0.00000000	      0.00000000	      0.00000000	      0.00000000
      2.17000000	     -0.01109966	     -0.01236888	      0.00381563	      0.00684763	      0.00580023	      0.00000000	      0.00000000	     -0.00000000	      0.00659754	      0.01686992	      0.01686992	      0.01610739	      0.00018914	     -0.00190652	      0.00023344	      0.00249818	      0.00257435	      0.00520327	     -0.00125994	     -0.00007801	      0.00577212	      0.01152291	      0.00000000	     -0.00000000	     -0.00000000	     -0.00000000	      0.00000000	      0.00000000	      0.00000000	     -0.00000000	      0.00000000	     -0.00000000	     -0.00000000	     -0.00000000	     -0.00000000	     -0.00000000	      0.00000000	      0.00000000	      0.00000000	      0.00000000	      0.00000000	      0.00000000	      0.00000000	      0.00000000	      0.00000000	      0.00000000	      0.00000000	      0.00000000	      0.00000000	      0.00000000	      0.00000000	      0.00000000	      0.00000000	      0.00000000	      0.00000000	      0.00000000	      0.00000000	      0.00000000	      0.00000000	      0.00000000	      0.00000000	      0.00000000	      0.00000000	      0.00000000	      0.00000000	      0.00000000	      0.00000000	      0.00000000	      0.00000000	      0.00000000	      0.00000000	      0.00000000
      2.18000000	     -0.00183828	     -0.00745661	      0.00382901	      0.00604600	      0.00601208	      0.00000000	     -0.00000000	      0.00000000	      0.00656058	      0.01284519	      0.01284519	      0.01635881	      0.00005616	      0.00063283	      0.00140716	      0.00394674	      0.00348938	      0.00257728	     -0.00214876	     -0.00157089	      0.00500414	      0.01127341	      0.00000000	     -0.00000000	     -0.00000000	     -0.00000000	     -0.00000000	      0.00000000	      0.00000000	     -0.00000000	     -0.00000000	     -0.00000000	      0.00000000	     -0.00000000	     -0.00000000	      0.00000000	      0.00000000	      0.00000000	      0.00000000	      0.00000000	      0.00000000	      0.00000000	      0.00000000	      0.00000000	      0.00000000	      0.00000000	      0.00000000	      0.00000000	      0.00000000	      0.00000000	      0.00000000	      0.00000000	      0.00000000	      0.00000000	      0.00000000	      0.00000000	      0.00000000	      0.00000000	      0.00000000	      0.00000000	      0.00000000	      0.00000000	      0.00000000	      0.00000000	      0.00000000	      0.00000000	      0.00000000	      0.00000000	      0.00000000	      0.00000000	      0.00000000	      0.00000000
      2.19000000	     -0.00929163	     -0.01185354	      0.00341158	      0.00640415	      0.00594372	     -0.00000000	      0.00000000	     -0.00000000	      0.00657559	      0.01681545	      0.01681545	      0.01623952	     -0.00042483	     -0.00042656	      0.00091624	      0.00325296	      0.00307883	      0.00440964	     -0.00134635	      0.00012220	      0.00547186	      0.01150203	      0.00000000	     -0.00000000	     -0.00000000	     -0.00000000	      0.00000000	      0.00000000	      0.00000000	     -0.00000000	     -0.00000000	      0.00000000	      0.00000000	     -0.00000000	     -0.00000000	      0.00000000	      0.00000000	      0.00000000	      0.00000000	      0.00000000	      0.00000000	      0.00000000	      0.00000000	      0.00000000	      0.00000000	      0.00000000	      0.00000000	      0.00000000	      0.00000000	      0.00000000	      0.00000000	      0.00000000	      0.00000000	      0.00000000	      0.00000000	      0.00000000	      0.00000000	      0.00000000	      0.00000000	      0.00000000	      0.00000000	      0.00000000	      0.00000000	      0.00000000	      0.00000000	      0.00000000	      0.00000000	      0.00000000	      0.00000000	      0.00000000	      0.00000000	      0.00000000
      2.20000000	     -0.01977924	     -0.01184134	      0.00681612	      0.01379942	     -0.00387188	      0.00000000	     -0.00000000	      0.00000000	      0.00701272	      0.01926050	      0.01926050	      0.02190898	      0.00218966	     -0.00371531	      0.00126751	      0.00401217	      0.00412442	      0.00138217	     -0.00296539	     -0.00271066	      0.00863206	      0.01494167	      0.00000000	     -0.00000000	      0.00000000	     -0.00000000	     -0.00000000	      0.00000000	     -0.00000000	     -0.00000000	     -0.00000000	     -0.00000000	      0.00000000	     -0.00000000	     -0.00000000	     -0.00000000	      0.00000000	      0.00000000	      0.00000000	      0.00000000	      0.00000000	      0.00000000	      0.00000000	      0.00000000	      0.00000000	      0.00000000	      0.00000000	      0.00000000	      0.00000000	      0.00000000	      0.00000000	      0.00000000	      0.00000000	      0.00000000	      0.00000000	      0.00000000	      0.00000000	      0.00000000	      0.00000000	      0.00000000	      0.00000000	      0.00000000	      0.00000000	      0.00000000	      0.00000000	      0.00000000	      0.00000000	      0.00000000	      0.00000000	      0.00000000	      0.00000000	      0.00000000
      2.21000000	     -0.01843318	     -0.01039800	      0.00764852	      0.01507853	     -0.00645836	      0.00000000	     -0.00000000	     -0.00000000	      0.00546893	      0.01971776	      0.01971776	      0.02155497	      0.00187254	     -0.00384801	      0.00119372	      0.00348709	      0.00375520	     -0.00004454	     -0.00350208	     -0.00300632	      0.00900564	      0.01434992	     -0.00000000	      0.00000000	      0.00000000	      0.00000000	      0.00000000	      0.00000000	      0.00000000	      0.00000000	     -0.00000000	     -0.00000000	      0.00000000	      0.00000000	     -0.00000000	     -0.00000000	      0.00000000	      0.00000000	      0.00000000	      0.00000000	      0.00000000	      0.00000000	      0.00000000	      0.00000000	      0.00000000	      0.00000000	      0.00000000	      0.00000000	      0.00000000	      0.00000000	      0.00000000	      0.00000000	      0.00000000	      0.00000000	      0.00000000	      0.00000000	      0.00000000	      0.00000000	      0.00000000	      0.00000000	      0.00000000	      0.00000000	      0.00000000	      0.00000000	      0.00000000	      0.00000000	      0.00000000	      0.00000000	      0.00000000	      0.00000000	      0.00000000	      0.00000000
      2.22000000	     -0.02745811	     -0.01504663	      0.00255280	      0.00862811	      0.00178685	     -0.00000000	     -0.00000000	      0.00000000	      0.00729009	      0.01576389	      0.01576389	      0.01929810	     -0.00108814	      0.00048019	      0.00325580	      0.00638398	      0.00542038	      0.00282269	      0.00077339	      0.00091023	      0.00634634	      0.01314289	     -0.00000000	     -0.00000000	     -0.00000000	     -0.00000000	      0.00000000	      0.00000000	     -0.00000000	      0.00000000	      0.00000000	     -0.00000000	      0.00000000	      0.00000000	     -0.00000000	     -0.00000000	      0.00000000	      0.00000000	      0.00000000	      0.00000000	      0.00000000	      0.00000000	      0.00000000	      0.00000000	      0.00000000	      0.00000000	      0.00000000	      0.00000000	      0.00000000	      0.00000000	      0.00000000	      0.00000000	      0.00000000	      0.00000000	      0.00000000	      0.00000000	      0.00000000	      0.00000000	      0.00000000	      0.00000000	      0.00000000	      0.00000000	      0.00000000	      0.00000000	      0.00000000	      0.00000000	      0.00000000	      0.00000000	      0.00000000	      0.00000000	      0.00000000	      0.00000000
      2.23000000	     -0.02120302	     -0.01368716	      0.00373020	      0.00851399	      0.00325270	      0.00000000	      0.00000000	     -0.00000000	      0.00726120	      0.01584656	      0.01584656	      0.01872187	      0.00108055	     -0.00058680	      0.00194171	      0.00476796	      0.00434293	      0.00304481	     -0.00000834	     -0.00037766	      0.00634044	      0.01295080	     -0.00000000	      0.00000000	     -0.00000000	      0.00000000	      0.00000000	      0.00000000	      0.00000000	      0.00000000	      0.00000000	      0.00000000	     -0.00000000	     -0.00000000	     -0.00000000	     -0.00000000	      0.00000000	      0.00000000	      0.00000000	      0.00000000	      0.00000000	      0.00000000	      0.00000000	      0.00000000	      0.00000000	      0.00000000	      0.00000000	      0.00000000	      0.00000000	      0.00000000	      0.00000000	      0.00000000	      0.00000000	      0.00000000	      0.00000000	      0.00000000	      0.00000000	      0.00000000	      0.00000000	      0.00000000	      0.00000000	      0.00000000	      0.00000000	      0.00000000	      0.00000000	      0.00000000	      0.00000000	      0.00000000	      0.00000000	      0.00000000	      0.00000000	      0.00000000
      2.24000000	     -0.02524256	     -0.01483201	      0.00631747	      0.01325896	     -0.00178907	     -0.00000000	     -0.00000000	     -0.00000000	      0.00742102	      0.01898401	      0.01898401	      0.02012849	      0.00328541	     -0.00709821	     -0.00054248	      0.00187595	      0.00273118	      0.00488755	     -0.00042001	     -0.00181168	      0.00887683	      0.01474777	     -0.00000000	     -0.00000000	      0.00000000	     -0.00000000	     -0.00000000	      0.00000000	     -0.00000000	     -0.00000000	     -0.00000000	     -0.00000000	     -0.00000000	      0.00000000	      0.00000000	     -0.00000000	      0.00000000	      0.00000000	      0.00000000	      0.00000000	      0.00000000	      0.00000000	      0.00000000	      0.00000000	      0.00000000	      0.00000000	      0.00000000	      0.00000000	      0.00000000	      0.00000000	      0.00000000	      0.00000000	      0.00000000	      0.00000000	      0.00000000	      0.00000000	      0.00000000	      0.00000000	      0.00000000	      0.00000000	      0.00000000	      0.00000000	      0.00000000	      0.00000000	      0.00000000	      0.00000000	      0.00000000	      0.00000000	      0.00000000	      0.00000000	      0.00000000	      0.00000000
      2.25000000	     -0.01939200	     -0.01074124	      0.00733776	      0.01575403	     -0.00765870	      0.00000000	      0.00000000	     -0.00000000	      0.00486650	      0.01938659	      0.01938659	      0.02038774	      0.00147694	     -0.00509317	      0.00047736	      0.00209822	      0.00290619	      0.00064219	     -0.00280726	     -0.00262686	      0.00950868	      0.01358284	      0.00000000	      0.00000000	      0.00000000	      0.00000000	      0.00000000	      0.00000000	      0.00000000	      0.00000000	      0.00000000	      0.00000000	      0.00000000	      0.00000000	     -0.00000000	      0.00000000	      0.00000000	      0.00000000	      0.00000000	      0.00000000	      0.00000000	      0.00000000	      0.00000000	      0.00000000	      0.00000000	      0.00000000	      0.00000000	      0.00000000	      0.00000000	      0.00000000	      0.00000000	      0.00000000	      0.00000000	      0.00000000	      0.00000000	      0.00000000	      0.00000000	      0.00000000	      0.00000000	      0.00000000	      0.00000000	      0.00000000	      0.00000000	      0.00000000	      0.00000000	      0.00000000	      0.00000000	      0.00000000	      0.00000000	      0.00000000	      0.00000000	      0.00000000
      2.26000000	      0.00079123	     -0.00710813	      0.00245263	      0.00481245	      0.00646186	      0.00000000	      0.00000000	     -0.00000000	      0.00626986	      0.01237932	      0.01237932	      0.01605026	     -0.00065314	      0.00337620	      0.00275870	      0.00534565	      0.00443966	      0.00145086	     -0.00082694	     -0.00085545	      0.00428254	      0.01083289	      0.00000000	     -0.00000000	     -0.00000000	     -0.00000000	     -0.00000000	     -0.00000000	      0.00000000	      0.00000000	      0.00000000	      0.00000000	      0.00000000	      0.00000000	      0.00000000	      0.00000000	      0.00000000	      0.00000000	      0.00000000	      0.00000000	      0.00000000	      0.00000000	      0.00000000	      0.00000000	      0.00000000	      0.00000000	      0.00000000	      0.00000000	      0.00000000	      0.00000000	      0.00000000	      0.00000000	      0.00000000	      0.00000000	      0.00000000	      0.00000000	      0.00000000	      0.00000000	      0.00000000	      0.00000000	      0.00000000	      0.00000000	      0.00000000	      0.00000000	      0.00000000	      0.00000000	      0.00000000	      0.00000000	      0.00000000	      0.00000000	      0.00000000	      0.00000000
      2.27000000	     -0.01922041	     -0.01245311	      0.00211658	      0.00729183	      0.00292255	      0.00000000	     -0.00000000	      0.00000000	      0.00702774	      0.01403560	      0.01403560	      0.01825143	     -0.00144085	      0.00297635	      0.00397232	      0.00709849	      0.00587685	      0.00095642	     -0.00110799	     -0.00047459	      0.00542456	      0.01197263	     -0.00000000	     -0.00000000	     -0.00000000	      0.00000000	      0.00000000	      0.00000000	      0.00000000	      0.00000000	      0.00000000	      0.00000000	      0.00000000	     -0.00000000	      0.00000000	      0.00000000	      0.00000000	      0.00000000	      0.00000000	      0.00000000	      0.00000000	      0.00000000	      0.00000000	      0.00000000	      0.00000000	      0.00000000	      0.00000000	      0.00000000	      0.00000000	      0.00000000	      0.00000000	      0.00000000	      0.00000000	      0.00000000	      0.00000000	      0.00000000	      0.00000000	      0.00000000	      0.00000000	      0.00000000	      0.00000000	      0.00000000	      0.00000000	      0.00000000	      0.00000000	      0.00000000	      0.00000000	      0.00000000	      0.00000000	      0.00000000	      0.00000000	      0.00000000
      2.28000000	     -0.02109337	     -0.01188542	      0.00661850	      0.01613563	     -0.00798537	     -0.00000000	      0.00000000	      0.00000000	      0.00526385	      0.01906852	      0.01906852	      0.02045102	      0.00122234	     -0.00701691	     -0.00053452	      0.00053110	      0.00214824	      0.00237314	     -0.00141841	     -0.00190388	      0.01001296	      0.01409707	     -0.00000000	     -0.00000000	     -0.00000000	     -0.00000000	     -0.00000000	     -0.00000000	      0.00000000	     -0.00000000	     -0.00000000	      0.00000000	      0.00000000	     -0.00000000	     -0.00000000	      0.00000000	      0.00000000	      0.00000000	      0.00000000	      0.00000000	      0.00000000	      0.00000000	      0.00000000	      0.00000000	      0.00000000	      0.00000000	      0.00000000	      0.00000000	      0.00000000	      0.00000000	      0.00000000	      0.00000000	      0.00000000	      0.00000000	      0.00000000	      0.00000000	      0.00000000	      0.00000000	      0.00000000	      0.00000000	      0.00000000	      0.00000000	      0.00000000	      0.00000000	      0.00000000	      0.00000000	      0.00000000	      0.00000000	      0.00000000	      0.00000000	      0.00000000	      0.00000000
      2.29000000	     -0.00336292	     -0.00758042	      0.00420963	      0.00661270	      0.00545434	     -0.00000000	      0.00000000	      0.00000000	      0.00669373	      0.01364607	      0.01364607	      0.01676145	      0.00074479	      0.00026928	      0.00138668	      0.00400703	      0.00357256	      0.00235325	     -0.00206645	     -0.00194909	      0.00523098	      0.01152365	      0.00000000	      0.00000000	     -0.00000000	      0.00000000	     -0.00000000	      0.00000000	      0.00000000	     -0.00000000	     -0.00000000	     -0.00000000	     -0.00000000	     -0.00000000	      0.00000000	     -0.00000000	      0.00000000	      0.00000000	      0.00000000	      0.00000000	      0.00000000	      0.00000000	      0.00000000	      0.00000000	      0.00000000	      0.00000000	      0.00000000	      0.00000000	      0.00000000	      0.00000000	      0.00000000	      0.00000000	      0.00000000	      0.00000000	      0.00000000	      0.00000000	      0.00000000	      0.00000000	      0.00000000	      0.00000000	      0.00000000	      0.00000000	      0.00000000	      0.00000000	      0.00000000	      0.00000000	      0.00000000	      0.00000000	      0.00000000	      0.00000000	      0.00000000	      0.00000000
      2.30000000	     -0.02359637	     -0.01359399	      0.00705494	      0.01614057	     -0.00646599	      0.00000000	      0.00000000	      0.00000000	      0.00628825	      0.02074359	      0.02074359	      0.02023023	      0.00244327	     -0.00931964	     -0.00169826	     -0.00028924	      0.00170815	      0.00493546	     -0.00007052	     -0.00184803	      0.01025910	      0.01603017	     -0.00000000	      0.00000000	     -0.00000000	      0.00000000	     -0.00000000	     -0.00000000	      0.00000000	     -0.00000000	      0.00000000	     -0.00000000	      0.00000000	     -0.00000000	     -0.00000000	     -0.00000000	      0.00000000	      0.00000000	      0.00000000	      0.00000000	      0.00000000	      0.00000000	      0.00000000	      0.00000000	      0.00000000	      0.00000000	      0.00000000	      0.00000000	      0.00000000	      0.00000000	      0.00000000	      0.00000000	      0.00000000	      0.00000000	      0.00000000	      0.00000000	      0.00000000	      0.00000000	      0.00000000	      0.00000000	      0.00000000	      0.00000000	      0.00000000	      0.00000000	      0.00000000	      0.00000000	      0.00000000	      0.00000000	      0.00000000	      0.00000000	      0.00000000	      0.00000000
      2.31000000	     -0.02482566	     -0.01458154	      0.00318670	      0.01107144	     -0.00209863	      0.00000000	     -0.00000000	     -0.00000000	      0.00749007	      0.01616701	      0.01616701	      0.02048476	     -0.00138840	     -0.00230024	      0.00284410	      0.00613950	      0.00551525	      0.00195455	     -0.00048047	     -0.00008194	      0.00737748	      0.01340472	     -0.00000000	     -0.00000000	      0.00000000	      0.00000000	     -0.00000000	     -0.00000000	      0.00000000	     -0.00000000	     -0.00000000	      0.00000000	     -0.00000000	      0.00000000	     -0.00000000	      0.00000000	      0.00000000	      0.00000000	      0.00000000	      0.00000000	      0.00000000	      0.00000000	      0.00000000	      0.00000000	      0.00000000	      0.00000000	      0.00000000	      0.00000000	      0.00000000	      0.00000000	      0.00000000	      0.00000000	      0.00000000	      0.00000000	      0.00000000	      0.00000000	      0.00000000	      0.00000000	      0.00000000	      0.00000000	      0.00000000	      0.00000000	      0.00000000	      0.00000000	      0.00000000	      0.00000000	      0.00000000	      0.00000000	      0.00000000	      0.00000000	      0.00000000	      0.00000000
      2.32000000	     -0.02261122	     -0.01310137	      0.00594710	      0.01460695	     -0.00568334	      0.00000000	      0.00000000	      0.00000000	      0.00673356	      0.01913134	      0.01913134	      0.02208675	      0.00080806	     -0.00565976	      0.00065925	      0.00292617	      0.00363571	      0.00235859	     -0.00134751	     -0.00159604	      0.00917509	      0.01495114	     -0.00000000	     -0.00000000	      0.00000000	      0.00000000	      0.00000000	      0.00000000	      0.00000000	      0.00000000	      0.00000000	     -0.00000000	      0.00000000	      0.00000000	      0.00000000	      0.00000000	      0.00000000	      0.00000000	      0.00000000	      0.00000000	      0.00000000	      0.00000000	      0.00000000	      0.00000000	      0.00000000	      0.00000000	      0.00000000	      0.00000000	      0.00000000	      0.00000000	      0.00000000	      0.00000000	      0.00000000	      0.00000000	      0.00000000	      0.00000000	      0.00000000	      0.00000000	      0.00000000	      0.00000000	      0.00000000	      0.00000000	      0.00000000	      0.00000000	      0.00000000	      0.00000000	      0.00000000	      0.00000000	      0.00000000	      0.00000000	      0.00000000	      0.00000000
      2.33000000	     -0.02455682	     -0.01474768	      0.00519288	      0.01127366	      0.00042703	      0.00000000	      0.00000000	     -0.00000000	      0.00757503	      0.01782182	      0.01782182	      0.02004888	      0.00229445	     -0.00441548	      0.00068729	      0.00343065	      0.00365802	      0.00393657	     -0.00022332	     -0.00104730	      0.00779795	      0.01419475	     -0.00000000	      0.00000000	      0.00000000	      0.00000000	      0.00000000	     -0.00000000	      0.00000000	     -0.00000000	     -0.00000000	      0.00000000	      0.00000000	      0.00000000	     -0.00000000	      0.00000000	      0.00000000	      0.00000000	      0.00000000	      0.00000000	      0.00000000	      0.00000000	      0.00000000	      0.00000000	      0.00000000	      0.00000000	      0.00000000	      0.00000000	      0.00000000	      0.00000000	      0.00000000	      0.00000000	      0.00000000	      0.00000000	      0.00000000	      0.00000000	      0.00000000	      0.00000000	      0.00000000	      0.00000000	      0.00000000	      0.00000000	      0.00000000	      0.00000000	      0.00000000	      0.00000000	      0.00000000	      0.00000000	      0.00000000	      0.00000000	      0.00000000	      0.00000000
      2.34000000	     -0.02202646	     -0.01303618	      0.00722026	      0.01457171	     -0.00387519	      0.00000000	      0.00000000	     -0.00000000	      0.00717549	      0.01988826	      0.01988826	      0.02170814	      0.00332871	     -0.00570307	      0.00015365	      0.00264865	      0.00321533	      0.00318855	     -0.00246075	     -0.00288266	      0.00938505	      0.01562021	      0.00000000	      0.00000000	     -0.00000000	     -0.00000000	      0.00000000	     -0.00000000	     -0.00000000	     -0.00000000	      0.00000000	      0.00000000	     -0.00000000	      0.00000000	     -0.00000000	      0.00000000	      0.00000000	      0.00000000	      0.00000000	      0.00000000	      0.00000000	      0.00000000	      0.00000000	      0.00000000	      0.00000000	      0.00000000	      0.00000000	      0.00000000	      0.00000000	      0.00000000	      0.00000000	      0.00000000	      0.00000000	      0.00000000	      0.00000000	      0.00000000	      0.00000000	      0.00000000	      0.00000000	      0.00000000	      0.00000000	      0.00000000	      0.00000000	      0.00000000	      0.00000000	      0.00000000	      0.00000000	      0.00000000	      0.00000000	      0.00000000	      0.00000000	      0.00000000
      2.35000000	     -0.02343715	     -0.01396880	      0.00544174	      0.01266835	     -0.00228820	     -0.00000000	      0.00000000	     -0.00000000	      0.00749592	      0.01853030	      0.01853030	      0.02151588	      0.00122692	     -0.00418581	      0.00125910	      0.00410976	      0.00424425	      0.00272438	     -0.00121799	     -0.00139561	      0.00829131	      0.01480191	     -0.00000000	     -0.00000000	     -0.00000000	     -0.00000000	      0.00000000	      0.00000000	     -0.00000000	     -0.00000000	     -0.00000000	     -0.00000000	     -0.00000000	      0.00000000	      0.00000000	      0.00000000	      0.00000000	      0.00000000	      0.00000000	      0.00000000	      0.00000000	      0.00000000	      0.00000000	      0.00000000	      0.00000000	      0.00000000	      0.00000000	      0.00000000	      0.00000000	      0.00000000	      0.00000000	      0.00000000	      0.00000000	      0.00000000	      0.00000000	      0.00000000	      0.00000000	      0.00000000	      0.00000000	      0.00000000	      0.00000000	      0.00000000	      0.00000000	      0.00000000	      0.00000000	      0.00000000	      0.00000000	      0.00000000	      0.00000000	      0.00000000	      0.00000000	      0.00000000
      2.36000000	     -0.02297370	     -0.01331912	      0.00598556	      0.01586747	     -0.00725950	     -0.00000000	     -0.00000000	     -0.00000000	      0.00625021	      0.01945312	      0.01945312	      0.02193255	      0.00098154	     -0.00865765	     -0.00106106	      0.00020575	      0.00227352	      0.00386849	      0.00010084	     -0.00088956	      0.01002629	      0.01558052	     -0.00000000	      0.00000000	     -0.00000000	     -0.00000000	      0.00000000	      0.00000000	     -0.00000000	      0.00000000	      0.00000000	     -0.00000000	     -0.00000000	      0.00000000	     -0.00000000	      0.00000000	      0.00000000	      0.00000000	      0.00000000	      0.00000000	      0.00000000	      0.00000000	      0.00000000	      0.00000000	      0.00000000	      0.00000000	      0.00000000	      0.00000000	      0.00000000	      0.00000000	      0.00000000	      0.00000000	      0.00000000	      0.00000000	      0.00000000	      0.00000000	      0.00000000	      0.00000000	      0.00000000	      0.00000000	      0.00000000	      0.00000000	      0.00000000	      0.00000000	      0.00000000	      0.00000000	      0.00000000	      0.00000000	      0.00000000	      0.00000000	      0.00000000	      0.00000000
      2.37000000	     -0.01965875	     -0.01150888	      0.00672843	      0.01410096	     -0.00492435	      0.00000000	      0.00000000	      0.00000000	      0.00659661	      0.01916880	      0.01916880	      0.02178784	      0.00150091	     -0.00367004	      0.00139836	      0.00401530	      0.00415684	      0.00086285	     -0.00288224	     -0.00258438	      0.00864374	      0.01453128	     -0.00000000	      0.00000000	      0.00000000	     -0.00000000	      0.00000000	      0.00000000	      0.00000000	      0.00000000	      0.00000000	      0.00000000	      0.00000000	      0.00000000	      0.00000000	      0.00000000	      0.00000000	      0.00000000	      0.00000000	      0.00000000	      0.00000000	      0.00000000	      0.00000000	      0.00000000	      0.00000000	      0.00000000	      0.00000000	      0.00000000	      0.00000000	      0.00000000	      0.00000000	      0.00000000	      0.00000000	      0.00000000	      0.00000000	      0.00000000	      0.00000000	      0.00000000	      0.00000000	      0.00000000	      0.00000000	      0.00000000	      0.00000000	      0.00000000	      0.00000000	      0.00000000	      0.00000000	      0.00000000	      0.00000000	      0.00000000	      0.00000000	      0.00000000
      2.38000000	     -0.02594070	     -0.01513406	      0.00467894	      0.01249390	     -0.00240401	     -0.00000000	     -0.00000000	      0.00000000	      0.00758750	      0.01840630	      0.01840630	      0.02144953	      0.00043808	     -0.00537086	      0.00115063	      0.00405597	      0.00430477	      0.00350138	      0.00017967	     -0.00015431	      0.00829442	      0.01487044	     -0.00000000	      0.00000000	      0.00000000	      0.00000000	     -0.00000000	      0.00000000	      0.00000000	      0.00000000	      0.00000000	      0.00000000	      0.00000000	      0.00000000	      0.00000000	      0.00000000	      0.00000000	      0.00000000	      0.00000000	      0.00000000	      0.00000000	      0.00000000	      0.00000000	      0.00000000	      0.00000000	      0.00000000	      0.00000000	      0.00000000	      0.00000000	      0.00000000	      0.00000000	      0.00000000	      0.00000000	      0.00000000	      0.00000000	      0.00000000	      0.00000000	      0.00000000	      0.00000000	      0.00000000	      0.00000000	      0.00000000	      0.00000000	      0.00000000	      0.00000000	      0.00000000	      0.00000000	      0.00000000	      0.00000000	      0.00000000	      0.00000000	      0.00000000
      2.39000000	     -0.01450163	     -0.01052480	      0.00367575	      0.00853280	      0.00172966	     -0.00000000	     -0.00000000	      0.00000000	      0.00696579	      0.01500409	      0.01500409	      0.01865854	      0.00026357	      0.00129860	      0.00322953	      0.00638588	      0.00550993	      0.00035574	     -0.00240248	     -0.00172930	      0.00579454	      0.01218825	      0.00000000	     -0.00000000	     -0.00000000	     -0.00000000	      0.00000000	      0.00000000	     -0.00000000	      0.00000000	     -0.00000000	     -0.00000000	      0.00000000	      0.00000000	     -0.00000000	     -0.00000000	      0.00000000	      0.00000000	      0.00000000	      0.00000000	      0.00000000	      0.00000000	      0.00000000	      0.00000000	      0.00000000	      0.00000000	      0.00000000	      0.00000000	      0.00000000	      0.00000000	      0.00000000	      0.00000000	      0.00000000	      0.00000000	      0.00000000	      0.00000000	      0.00000000	      0.00000000	      0.00000000	      0.00000000	      0.00000000	      0.00000000	      0.00000000	      0.00000000	      0.00000000	      0.00000000	      0.00000000	      0.00000000	      0.00000000	      0.00000000	      0.00000000	      0.00000000
      2.40000000	     -0.00823207	     -0.00915729	      0.00462366	      0.00789851	      0.00412379	      0.00000000	      0.00000000	      0.00000000	      0.00705437	      0.01489122	      0.01489122	      0.01791991	      0.00233103	     -0.00018380	      0.00160726	      0.00439540	      0.00396999	      0.00206628	     -0.00173699	     -0.00213913	      0.00582406	      0.01226389	      0.00000000	      0.00000000	     -0.00000000	      0.00000000	      0.00000000	      0.00000000	      0.00000000	      0.00000000	      0.00000000	      0.00000000	      0.00000000	      0.00000000	      0.00000000	      0.00000000	      0.00000000	      0.00000000	      0.00000000	      0.00000000	      0.00000000	      0.00000000	      0.00000000	      0.00000000	      0.00000000	      0.00000000	      0.00000000	      0.00000000	      0.00000000	      0.00000000	      0.00000000	      0.00000000	      0.00000000	      0.00000000	      0.00000000	      0.00000000	      0.00000000	      0.00000000	      0.00000000	      0.00000000	      0.00000000	      0.00000000	      0.00000000	      0.00000000	      0.00000000	      0.00000000	      0.00000000	      0.00000000	      0.00000000	      0.00000000	      0.00000000	      0.00000000
      2.41000000	     -0.02090666	     -0.01215493	      0.00485630	      0.01332503	     -0.00544227	     -0.00000000	      0.00000000	      0.00000000	      0.00639377	      0.01714111	      0.01714111	      0.01999967	     -0.00037246	     -0.00369609	      0.00173667	      0.00422019	      0.00439129	      0.00096126	     -0.00183303	     -0.00150294	      0.00815676	      0.01253869	      0.00000000	      0.00000000	      0.00000000	      0.00000000	     -0.00000000	     -0.00000000	     -0.00000000	      0.00000000	     -0.00000000	      0.00000000	      0.00000000	     -0.00000000	      0.00000000	      0.00000000	      0.00000000	      0.00000000	      0.00000000	      0.00000000	      0.00000000	      0.00000000	      0.00000000	      0.00000000	      0.00000000	      0.00000000	      0.00000000	      0.00000000	      0.00000000	      0.00000000	      0.00000000	      0.00000000	      0.00000000	      0.00000000	      0.00000000	      0.00000000	      0.00000000	      0.00000000	      0.00000000	      0.00000000	      0.00000000	      0.00000000	      0.00000000	      0.00000000	      0.00000000	      0.00000000	      0.00000000	      0.00000000	      0.00000000	      0.00000000	      0.00000000	      0.00000000
      2.42000000	     -0.01641517	     -0.01300376	      0.00393789	      0.00777666	      0.00463691	     -0.00000000	      0.00000000	     -0.00000000	      0.00706541	      0.01043004	      0.01043004	      0.01749896	      0.00129298	     -0.00133830	      0.00101255	      0.00355347	      0.00341136	      0.00397228	      0.00062737	     -0.00039484	      0.00611084	      0.01233600	      0.00000000	      0.00000000	      0.00000000	      0.00000000	     -0.00000000	     -0.00000000	     -0.00000000	      0.00000000	     -0.00000000	     -0.00000000	      0.00000000	      0.00000000	      0.00000000	      0.00000000	      0.00000000	      0.00000000	      0.00000000	      0.00000000	      0.00000000	      0.00000000	      0.00000000	      0.00000000	      0.00000000	      0.00000000	      0.00000000	      0.00000000	      0.00000000	      0.00000000	      0.00000000	      0.00000000	      0.00000000	      0.00000000	      0.00000000	      0.00000000	      0.00000000	      0.00000000	      0.00000000	      0.00000000	      0.00000000	      0.00000000	      0.00000000	      0.00000000	      0.00000000	      0.00000000	      0.00000000	      0.00000000	      0.00000000	      0.00000000	      0.00000000	      0.00000000
      2.43000000	     -0.01772956	     -0.01157721	      0.00193154	      0.00765078	      0.00147166	      0.00000000	     -0.00000000	      0.00000000	      0.00686929	      0.01348566	      0.01348566	      0.01774521	     -0.00214575	      0.00282602	      0.00433024	      0.00760792	      0.00629020	     -0.00000778	     -0.00191841	     -0.00094737	      0.00534134	      0.01128169	      0.00000000	      0.00000000	      0.00000000	      0.00000000	     -0.00000000	     -0.00000000	     -0.00000000	     -0.00000000	      0.00000000	     -0.00000000	     -0.00000000	     -0.00000000	     -0.00000000	     -0.00000000	      0.00000000	      0.00000000	      0.00000000	      0.00000000	      0.00000000	      0.00000000	      0.00000000	      0.00000000	      0.00000000	      0.00000000	      0.00000000	      0.00000000	      0.00000000	      0.00000000	      0.00000000	      0.00000000	      0.00000000	      0.00000000	      0.00000000	      0.00000000	      0.00000000	      0.00000000	      0.00000000	      0.00000000	      0.00000000	      0.00000000	      0.00000000	      0.00000000	      0.00000000	      0.00000000	      0.00000000	      0.00000000	      0.00000000	      0.00000000	      0.00000000	      0.00000000
      2.44000000	     -0.02299276	     -0.01304115	      0.00788718	      0.01641244	     -0.00636857	      0.00000000	     -0.00000000	     -0.00000000	      0.00618710	      0.02044922	      0.02044922	      0.01961941	      0.00353853	     -0.00823715	     -0.00133718	      0.00030035	      0.00175395	      0.00448319	     -0.00180635	     -0.00316575	      0.01047009	      0.01566371	     -0.00000000	     -0.00000000	     -0.00000000	     -0.00000000	     -0.00000000	     -0.00000000	      0.00000000	     -0.00000000	     -0.00000000	     -0.00000000	     -0.00000000	     -0.00000000	     -0.00000000	      0.00000000	      0.00000000	      0.00000000	      0.00000000	      0.00000000	      0.00000000	      0.00000000	      0.00000000	      0.00000000	      0.00000000	      0.00000000	      0.00000000	      0.00000000	      0.00000000	      0.00000000	      0.00000000	      0.00000000	      0.00000000	      0.00000000	      0.00000000	      0.00000000	      0.00000000	      0.00000000	      0.00000000	      0.00000000	      0.00000000	      0.00000000	      0.00000000	      0.00000000	      0.00000000	      0.00000000	      0.00000000	      0.00000000	      0.00000000	      0.00000000	      0.00000000	      0.00000000
      2.45000000	     -0.02247849	     -0.01352061	      0.00273427	      0.00748678	      0.00371689	     -0.00000000	      0.00000000	      0.00000000	      0.00707840	      0.01502404	      0.01502404	      0.01834726	     -0.00027449	      0.00162250	      0.00293233	      0.00582758	      0.00498280	      0.00248555	      0.00014269	      0.00014910	      0.00576621	      0.01250370	     -0.00000000	     -0.00000000	     -0.00000000	     -0.00000000	     -0.00000000	      0.00000000	     -0.00000000	      0.00000000	     -0.00000000	      0.00000000	     -0.00000000	      0.00000000	     -0.00000000	     -0.00000000	      0.00000000	      0.00000000	      0.00000000	      0.00000000	      0.00000000	      0.00000000	      0.00000000	      0.00000000	      0.00000000	      0.00000000	      0.00000000	      0.00000000	      0.00000000	      0.00000000	      0.00000000	      0.00000000	      0.00000000	      0.00000000	      0.00000000	      0.00000000	      0.00000000	      0.00000000	      0.00000000	      0.00000000	      0.00000000	      0.00000000	      0.00000000	      0.00000000	      0.00000000	      0.00000000	      0.00000000	      0.00000000	      0.00000000	      0.00000000	      0.00000000	      0.00000000
      2.46000000	     -0.00700069	     -0.01119315	      0.00327429	      0.00616037	      0.00608748	     -0.00000000	     -0.00000000	     -0.00000000	      0.00635522	      0.01670189	      0.01670189	      0.01628112	     -0.00063623	      0.00025050	      0.00120481	      0.00358058	      0.00328272	      0.00403731	      0.00110961	      0.00000548	      0.00530731	      0.01145526	     -0.00000000	     -0.00000000	     -0.00000000	     -0.00000000	     -0.00000000	     -0.00000000	     -0.00000000	      0.00000000	     -0.00000000	     -0.00000000	      0.00000000	     -0.00000000	     -0.00000000	     -0.00000000	      0.00000000	      0.00000000	      0.00000000	      0.00000000	      0.00000000	      0.00000000	      0.00000000	      0.00000000	      0.00000000	      0.00000000	      0.00000000	      0.00000000	      0.00000000	      0.00000000	      0.00000000	      0.00000000	      0.00000000	      0.00000000	      0.00000000	      0.00000000	      0.00000000	      0.00000000	      0.00000000	      0.00000000	      0.00000000	      0.00000000	      0.00000000	      0.00000000	      0.00000000	      0.00000000	      0.00000000	      0.00000000	      0.00000000	      0.00000000	      0.00000000	      0.00000000
      2.47000000	     -0.02438604	     -0.01421229	      0.00588878	      0.01496513	     -0.00558507	     -0.00000000	      0.00000000	      0.00000000	      0.00699495	      0.01985012	      0.01985012	      0.02211914	      0.00113370	     -0.00804575	     -0.00042364	      0.00163140	      0.00301040	      0.00402904	      0.00012815	     -0.00080416	      0.00957444	      0.01584199	      0.00000000	      0.00000000	      0.00000000	     -0.00000000	     -0.00000000	     -0.00000000	     -0.00000000	      0.00000000	     -0.00000000	      0.00000000	      0.00000000	     -0.00000000	     -0.00000000	      0.00000000	      0.00000000	      0.00000000	      0.00000000	      0.00000000	      0.00000000	      0.00000000	      0.00000000	      0.00000000	      0.00000000	      0.00000000	      0.00000000	      0.00000000	      0.00000000	      0.00000000	      0.00000000	      0.00000000	      0.00000000	      0.00000000	      0.00000000	      0.00000000	      0.00000000	      0.00000000	      0.00000000	      0.00000000	      0.00000000	      0.00000000	      0.00000000	      0.00000000	      0.00000000	      0.00000000	      0.00000000	      0.00000000	      0.00000000	      0.00000000	      0.00000000	      0.00000000
      2.48000000	     -0.02580121	     -0.01418837	      0.00220282	      0.00766273	      0.00286132	      0.00000000	      0.00000000	     -0.00000000	      0.00709579	      0.01486742	      0.01486742	      0.01870830	     -0.00131031	      0.00228887	      0.00366118	      0.00672424	      0.00559057	      0.00213416	      0.00013571	      0.00044790	      0.00580867	      0.01257644	     -0.00000000	      0.00000000	     -0.00000000	     -0.00000000	      0.00000000	     -0.00000000	      0.00000000	     -0.00000000	     -0.00000000	     -0.00000000	      0.00000000	     -0.00000000	      0.00000000	      0.00000000	      0.00000000	      0.00000000	      0.00000000	      0.00000000	      0.00000000	      0.00000000	      0.00000000	      0.00000000	      0.00000000	      0.00000000	      0.00000000	      0.00000000	      0.00000000	      0.00000000	      0.00000000	      0.00000000	      0.00000000	      0.00000000	      0.00000000	      0.00000000	      0.00000000	      0.00000000	      0.00000000	      0.00000000	      0.00000000	      0.00000000	      0.00000000	      0.00000000	      0.00000000	      0.00000000	      0.00000000	      0.00000000	      0.00000000	      0.00000000	      0.00000000	      0.00000000
      2.49000000	     -0.01392199	     -0.01150260	      0.00439963	      0.00854074	      0.00348271	      0.00000000	     -0.00000000	      0.00000000	      0.00725964	      0.01560553	      0.01560553	      0.01860609	      0.00220199	     -0.00060380	      0.00170329	      0.00452758	      0.00414316	      0.00249966	     -0.00125296	     -0.00152370	      0.00625416	      0.01279006	     -0.00000000	      0.00000000	     -0.00000000	      0.00000000	     -0.00000000	     -0.00000000	      0.00000000	      0.00000000	      0.00000000	      0.00000000	      0.00000000	      0.00000000	     -0.00000000	     -0.00000000	      0.00000000	      0.00000000	      0.00000000	      0.00000000	      0.00000000	      0.00000000	      0.00000000	      0.00000000	      0.00000000	      0.00000000	      0.00000000	      0.00000000	      0.00000000	      0.00000000	      0.00000000	      0.00000000	      0.00000000	      0.00000000	      0.00000000	      0.00000000	      0.00000000	      0.00000000	      0.00000000	      0.00000000	      0.00000000	      0.00000000	      0.00000000	      0.00000000	      0.00000000	      0.00000000	      0.00000000	      0.00000000	      0.00000000	      0.00000000	      0.00000000	      0.00000000
      2.50000000	     -0.00409926	     -0.00897719	      0.00401397	      0.00650834	      0.00595907	      0.00000000	      0.00000000	      0.00000000	      0.00670125	     -0.00744891	     -0.00744891	      0.01644458	      0.00021995	     -0.00048586	      0.00084581	      0.00330020	      0.00305229	      0.00377088	     -0.00190450	     -0.00130129	      0.00540330	      0.01149161	      0.00000000	     -0.00000000	     -0.00000000	      0.00000000	      0.00000000	      0.00000000	     -0.00000000	      0.00000000	     -0.00000000	     -0.00000000	     -0.00000000	      0.00000000	      0.00000000	      0.00000000	      0.00000000	      0.00000000	      0.00000000	      0.00000000	      0.00000000	      0.00000000	      0.00000000	      0.00000000	      0.00000000	      0.00000000	      0.00000000	      0.00000000	      0.00000000	      0.00000000	      0.00000000	      0.00000000	      0.00000000	      0.00000000	      0.00000000	      0.00000000	      0.00000000	      0.00000000	      0.00000000	      0.00000000	      0.00000000	      0.00000000	      0.00000000	      0.00000000	      0.00000000	      0.00000000	      0.00000000	      0.00000000	      0.00000000	      0.00000000	      0.00000000	      0.00000000
      2.51000000	     -0.02572565	     -0.01457230	      0.00280380	      0.00863271	      0.00201733	      0.00000000	     -0.00000000	     -0.00000000	      0.00734851	      0.01562349	      0.01562349	      0.01931421	     -0.00075929	      0.00061265	      0.00313310	      0.00624380	      0.00535901	      0.00239222	      0.00006709	      0.00024321	      0.00630469	      0.01305679	     -0.00000000	     -0.00000000	     -0.00000000	      0.00000000	      0.00000000	      0.00000000	     -0.00000000	      0.00000000	     -0.00000000	     -0.00000000	     -0.00000000	      0.00000000	      0.00000000	     -0.00000000	      0.00000000	      0.00000000	      0.00000000	      0.00000000	      0.00000000	      0.00000000	      0.00000000	      0.00000000	      0.00000000	      0.00000000	      0.00000000	      0.00000000	      0.00000000	      0.00000000	      0.00000000	      0.00000000	      0.00000000	      0.00000000	      0.00000000	      0.00000000	      0.00000000	      0.00000000	      0.00000000	      0.00000000	      0.00000000	      0.00000000	      0.00000000	      0.00000000	      0.00000000	      0.00000000	      0.00000000	      0.00000000	      0.00000000	      0.00000000	      0.00000000	      0.00000000
      2.52000000	     -0.01904489	     -0.01180823	      0.00317895	      0.00985326	     -0.00122645	      0.00000000	      0.00000000	     -0.00000000	      0.00692756	      0.01504266	      0.01504266	      0.01871763	     -0.00145412	      0.00031424	      0.00351724	      0.00678780	      0.00587386	      0.00013272	     -0.00217087	     -0.00131752	      0.00632631	      0.01181363	     -0.00000000	     -0.00000000	      0.00000000	     -0.00000000	     -0.00000000	     -0.00000000	     -0.00000000	      0.00000000	      0.00000000	     -0.00000000	     -0.00000000	      0.00000000	     -0.00000000	      0.00000000	      0.00000000	      0.00000000	      0.00000000	      0.00000000	      0.00000000	      0.00000000	      0.00000000	      0.00000000	      0.00000000	      0.00000000	      0.00000000	      0.00000000	      0.00000000	      0.00000000	      0.00000000	      0.00000000	      0.00000000	      0.00000000	      0.00000000	      0.00000000	      0.00000000	      0.00000000	      0.00000000	      0.00000000	      0.00000000	      0.00000000	      0.00000000	      0.00000000	      0.00000000	      0.00000000	      0.00000000	      0.00000000	      0.00000000	      0.00000000	      0.00000000	      0.00000000
      2.53000000	     -0.02475129	     -0.01446447	      0.00563395	      0.01458061	     -0.00512244	      0.00000000	     -0.00000000	     -0.00000000	      0.00714637	      0.01964149	      0.01964149	      0.02209920	      0.00095899	     -0.00786224	     -0.00020114	      0.00203577	      0.00325723	      0.00402217	      0.00028129	     -0.00056307	      0.00937417	      0.01570829	      0.00000000	      0.00000000	      0.00000000	      0.00000000	      0.00000000	      0.00000000	      0.00000000	      0.00000000	      0.00000000	      0.00000000	     -0.00000000	      0.00000000	      0.00000000	      0.00000000	      0.00000000	      0.00000000	      0.00000000	      0.00000000	      0.00000000	      0.00000000	      0.00000000	      0.00000000	      0.00000000	      0.00000000	      0.00000000	      0.00000000	      0.00000000	      0.00000000	      0.00000000	      0.00000000	      0.00000000	      0.00000000	      0.00000000	      0.00000000	      0.00000000	      0.00000000	      0.00000000	      0.00000000	      0.00000000	      0.00000000	      0.00000000	      0.00000000	      0.00000000	      0.00000000	      0.00000000	      0.00000000	      0.00000000	      0.00000000	      0.00000000	      0.00000000
      2.54000000	     -0.02157862	     -0.01249924	      0.00220707	      0.00602299	      0.00517023	     -0.00000000	      0.00000000	      0.00000000	      0.00628237	     -0.00654953	     -0.00654953	      0.01691818	     -0.00137892	      0.00299113	      0.00283078	      0.00541255	      0.00455040	      0.00300530	      0.00123939	      0.00096774	      0.00511777	      0.01170927	     -0.00000000	      0.00000000	     -0.00000000	      0.00000000	      0.00000000	     -0.00000000	      0.00000000	     -0.00000000	     -0.00000000	      0.00000000	      0.00000000	      0.00000000	      0.00000000	     -0.00000000	      0.00000000	      0.00000000	      0.00000000	      0.00000000	      0.00000000	      0.00000000	      0.00000000	      0.00000000	      0.00000000	      0.00000000	      0.00000000	      0.00000000	      0.00000000	      0.00000000	      0.00000000	      0.00000000	      0.00000000	      0.00000000	      0.00000000	      0.00000000	      0.00000000	      0.00000000	      0.00000000	      0.00000000	      0.00000000	      0.00000000	      0.00000000	      0.00000000	      0.00000000	      0.00000000	      0.00000000	      0.00000000	      0.00000000	      0.00000000	      0.00000000	      0.00000000
      2.55000000	      0.00464698	     -0.00466321	      0.00218807	      0.00393469	      0.00687052	      0.00000000	     -0.00000000	      0.00000000	      0.00588807	      0.01154270	      0.01154270	      0.01529557	     -0.00077201	      0.00405626	      0.00297066	      0.00552035	      0.00451038	      0.00075847	     -0.00150162	     -0.00119199	      0.00370667	      0.01021215	      0.00000000	      0.00000000	     -0.00000000	     -0.00000000	      0.00000000	      0.00000000	      0.00000000	     -0.00000000	      0.00000000	      0.00000000	      0.00000000	     -0.00000000	     -0.00000000	     -0.00000000	      0.00000000	      0.00000000	      0.00000000	      0.00000000	      0.00000000	      0.00000000	      0.00000000	      0.00000000	      0.00000000	      0.00000000	      0.00000000	      0.00000000	      0.00000000	      0.00000000	      0.00000000	      0.00000000	      0.00000000	      0.00000000	      0.00000000	      0.00000000	      0.00000000	      0.00000000	      0.00000000	      0.00000000	      0.00000000	      0.00000000	      0.00000000	      0.00000000	      0.00000000	      0.00000000	      0.00000000	      0.00000000	      0.00000000	      0.00000000	      0.00000000	      0.00000000
      2.56000000	     -0.02311210	     -0.01381856	      0.00528288	      0.01247097	     -0.00221777	     -0.00000000	     -0.00000000	     -0.00000000	      0.00751129	      0.01830225	      0.01830225	      0.02145043	      0.00099259	     -0.00376783	      0.00147910	      0.00438177	      0.00441429	      0.00247036	     -0.00131560	     -0.00137732	      0.00814787	      0.01463409	      0.00000000	     -0.00000000	      0.00000000	      0.00000000	     -0.00000000	     -0.00000000	      0.00000000	     -0.00000000	     -0.00000000	     -0.00000000	      0.00000000	      0.00000000	      0.00000000	      0.00000000	      0.00000000	      0.00000000	      0.00000000	      0.00000000	      0.00000000	      0.00000000	      0.00000000	      0.00000000	      0.00000000	      0.00000000	      0.00000000	      0.00000000	      0.00000000	      0.00000000	      0.00000000	      0.00000000	      0.00000000	      0.00000000	      0.00000000	      0.00000000	      0.00000000	      0.00000000	      0.00000000	      0.00000000	      0.00000000	      0.00000000	      0.00000000	      0.00000000	      0.00000000	      0.00000000	      0.00000000	      0.00000000	      0.00000000	      0.00000000	      0.00000000	      0.00000000
      2.57000000	     -0.02232224	     -0.01351690	      0.00505449	      0.01193927	     -0.00166756	     -0.00000000	      0.00000000	      0.00000000	      0.00755475	      0.01785571	      0.01785571	      0.02115706	      0.00083109	     -0.00294802	      0.00180806	      0.00479660	      0.00464834	      0.00212201	     -0.00150202	     -0.00141630	      0.00782322	      0.01430256	      0.00000000	     -0.00000000	     -0.00000000	     -0.00000000	     -0.00000000	     -0.00000000	     -0.00000000	     -0.00000000	     -0.00000000	      0.00000000	      0.00000000	     -0.00000000	      0.00000000	      0.00000000	      0.00000000	      0.00000000	      0.00000000	      0.00000000	      0.00000000	      0.00000000	      0.00000000	      0.00000000	      0.00000000	      0.00000000	      0.00000000	      0.00000000	      0.00000000	      0.00000000	      0.00000000	      0.00000000	      0.00000000	      0.00000000	      0.00000000	      0.00000000	      0.00000000	      0.00000000	      0.00000000	      0.00000000	      0.00000000	      0.00000000	      0.00000000	      0.00000000	      0.00000000	      0.00000000	      0.00000000	      0.00000000	      0.00000000	      0.00000000	      0.00000000	      0.00000000
      2.58000000	     -0.00192574	     -0.00941936	      0.00122377	      0.00439233	      0.00623500	     -0.00000000	     -0.00000000	      0.00000000	      0.00620598	      0.01115630	      0.01115630	      0.01615681	     -0.00213656	      0.00570679	      0.00387035	      0.00642401	      0.00513061	      0.00162012	      0.00006803	      0.00041665	      0.00416665	      0.01086666	     -0.00000000	     -0.00000000	      0.00000000	     -0.00000000	     -0.00000000	      0.00000000	     -0.00000000	      0.00000000	     -0.00000000	      0.00000000	      0.00000000	      0.00000000	     -0.00000000	      0.00000000	      0.00000000	      0.00000000	      0.00000000	      0.00000000	      0.00000000	      0.00000000	      0.00000000	      0.00000000	      0.00000000	      0.00000000	      0.00000000	      0.00000000	      0.00000000	      0.00000000	      0.00000000	      0.00000000	      0.00000000	      0.00000000	      0.00000000	      0.00000000	      0.00000000	      0.00000000	      0.00000000	      0.00000000	      0.00000000	      0.00000000	      0.00000000	      0.00000000	      0.00000000	      0.00000000	      0.00000000	      0.00000000	      0.00000000	      0.00000000	      0.00000000	      0.00000000
      2.59000000	     -0.01411707	     -0.00961211	      0.00653901	      0.01152713	     -0.00097910	     -0.00000000	     -0.00000000	     -0.00000000	      0.00709285	      0.01757075	      0.01757075	      0.02035997	      0.00359183	     -0.00143599	      0.00195235	      0.00501084	      0.00465890	      0.00031913	     -0.00386143	     -0.00316150	      0.00721252	      0.01361934	      0.00000000	     -0.00000000	      0.00000000	     -0.00000000	     -0.00000000	     -0.00000000	     -0.00000000	      0.00000000	     -0.00000000	      0.00000000	     -0.00000000	     -0.00000000	     -0.00000000	     -0.00000000	      0.00000000	      0.00000000	      0.00000000	      0.00000000	      0.00000000	      0.00000000	      0.00000000	      0.00000000	      0.00000000	      0.00000000	      0.00000000	      0.00000000	      0.00000000	      0.00000000	      0.00000000	      0.00000000	      0.00000000	      0.00000000	      0.00000000	      0.00000000	      0.00000000	      0.00000000	      0.00000000	      0.00000000	      0.00000000	      0.00000000	      0.00000000	      0.00000000	      0.00000000	      0.00000000	      0.00000000	      0.00000000	      0.00000000	      0.00000000	      0.00000000	      0.00000000
      2.60000000	     -0.00580062	     -0.00857947	      0.00334211	      0.00639042	      0.00507398	      0.00000000	     -0.00000000	     -0.00000000	      0.00642097	      0.01378679	      0.01378679	      0.01718541	      0.00111044	      0.00200094	      0.00256478	      0.00535534	      0.00458071	      0.00134675	     -0.00157812	     -0.00144953	      0.00499432	      0.01157225	     -0.00000000	     -0.00000000	      0.00000000	      0.00000000	      0.00000000	      0.00000000	     -0.00000000	      0.00000000	      0.00000000	      0.00000000	      0.00000000	      0.00000000	     -0.00000000	     -0.00000000	      0.00000000	      0.00000000	      0.00000000	      0.00000000	      0.00000000	      0.00000000	      0.00000000	      0.00000000	      0.00000000	      0.00000000	      0.00000000	      0.00000000	      0.00000000	      0.00000000	      0.00000000	      0.00000000	      0.00000000	      0.00000000	      0.00000000	      0.00000000	      0.00000000	      0.00000000	      0.00000000	      0.00000000	      0.00000000	      0.00000000	      0.00000000	      0.00000000	      0.00000000	      0.00000000	      0.00000000	      0.00000000	      0.00000000	      0.00000000	      0.00000000	      0.00000000
      2.61000000	     -0.01033347	     -0.00876471	      0.00529576	      0.00912921	      0.00199317	     -0.00000000	      0.00000000	     -0.00000000	      0.00707180	      0.01570084	      0.01570084	      0.01880462	      0.00346907	     -0.00002790	      0.00218989	      0.00521499	      0.00467199	      0.00063791	     -0.00328289	     -0.00275881	      0.00609263	      0.01258109	      0.00000000	      0.00000000	     -0.00000000	      0.00000000	     -0.00000000	     -0.00000000	      0.00000000	      0.00000000	      0.00000000	     -0.00000000	      0.00000000	      0.00000000	      0.00000000	      0.00000000	      0.00000000	      0.00000000	      0.00000000	      0.00000000	      0.00000000	      0.00000000	      0.00000000	      0.00000000	      0.00000000	      0.00000000	      0.00000000	      0.00000000	      0.00000000	      0.00000000	      0.00000000	      0.00000000	      0.00000000	      0.00000000	      0.00000000	      0.00000000	      0.00000000	      0.00000000	      0.00000000	      0.00000000	      0.00000000	      0.00000000	      0.00000000	      0.00000000	      0.00000000	      0.00000000	      0.00000000	      0.00000000	      0.00000000	      0.00000000	      0.00000000	      0.00000000
      2.62000000	     -0.02396213	     -0.01411152	      0.00707773	      0.01429148	     -0.00295441	      0.00000000	      0.00000000	      0.00000000	      0.00726381	      0.01936755	      0.01936755	      0.02029113	      0.00405771	     -0.00727508	     -0.00078479	      0.00152914	      0.00244341	      0.00486691	      0.00095691	     -0.00284713	      0.00942809	      0.01502608	     -0.00000000	      0.00000000	     -0.00000000	      0.00000000	     -0.00000000	     -0.00000000	     -0.00000000	      0.00000000	     -0.00000000	     -0.00000000	      0.00000000	     -0.00000000	     -0.00000000	     -0.00000000	      0.00000000	      0.00000000	      0.00000000	      0.00000000	      0.00000000	      0.00000000	      0.00000000	      0.00000000	      0.00000000	      0.00000000	      0.00000000	      0.00000000	      0.00000000	      0.00000000	      0.00000000	      0.00000000	      0.00000000	      0.00000000	      0.00000000	      0.00000000	      0.00000000	      0.00000000	      0.00000000	      0.00000000	      0.00000000	      0.00000000	      0.00000000	      0.00000000	      0.00000000	      0.00000000	      0.00000000	      0.00000000	      0.00000000	      0.00000000	      0.00000000	      0.00000000
      2.63000000	     -0.02627907	     -0.01516257	      0.00366663	      0.01058728	     -0.00024082	      0.00000000	      0.00000000	      0.00000000	      0.00758513	      0.01698880	      0.01698880	      0.02052819	     -0.00027370	     -0.00245304	      0.00231278	      0.00546703	      0.00502582	      0.00288207	      0.00012340	      0.00010055	      0.00730100	      0.01398359	     -0.00000000	     -0.00000000	      0.00000000	     -0.00000000	      0.00000000	      0.00000000	     -0.00000000	     -0.00000000	      0.00000000	      0.00000000	      0.00000000	     -0.00000000	     -0.00000000	     -0.00000000	      0.00000000	      0.00000000	      0.00000000	      0.00000000	      0.00000000	      0.00000000	      0.00000000	      0.00000000	      0.00000000	      0.00000000	      0.00000000	      0.00000000	      0.00000000	      0.00000000	      0.00000000	      0.00000000	      0.00000000	      0.00000000	      0.00000000	      0.00000000	      0.00000000	      0.00000000	      0.00000000	      0.00000000	      0.00000000	      0.00000000	      0.00000000	      0.00000000	      0.00000000	      0.00000000	      0.00000000	      0.00000000	      0.00000000	      0.00000000	      0.00000000	      0.00000000
      2.64000000	     -0.00652714	     -0.00882186	      0.00287909	      0.00613356	      0.00502639	      0.00000000	     -0.00000000	      0.00000000	      0.00661985	      0.01354465	      0.01354465	      0.01714403	      0.00066446	      0.00276458	      0.00301904	      0.00585340	      0.00492797	      0.00103387	     -0.00154654	     -0.00123803	      0.00483084	      0.01144689	      0.00000000	      0.00000000	      0.00000000	     -0.00000000	     -0.00000000	     -0.00000000	     -0.00000000	      0.00000000	      0.00000000	     -0.00000000	      0.00000000	      0.00000000	      0.00000000	      0.00000000	      0.00000000	      0.00000000	      0.00000000	      0.00000000	      0.00000000	      0.00000000	      0.00000000	      0.00000000	      0.00000000	      0.00000000	      0.00000000	      0.00000000	      0.00000000	      0.00000000	      0.00000000	      0.00000000	      0.00000000	      0.00000000	      0.00000000	      0.00000000	      0.00000000	      0.00000000	      0.00000000	      0.00000000	      0.00000000	      0.00000000	      0.00000000	      0.00000000	      0.00000000	      0.00000000	      0.00000000	      0.00000000	      0.00000000	      0.00000000	      0.00000000	      0.00000000
      2.65000000	     -0.02440393	     -0.01415511	      0.00704797	      0.01487541	     -0.00412525	      0.00000000	     -0.00000000	      0.00000000	      0.00708017	      0.01997596	      0.01997596	      0.02059901	      0.00327066	     -0.00776710	     -0.00084868	      0.00130716	      0.00243510	      0.00470940	     -0.00110349	     -0.00242963	      0.00966896	      0.01542126	      0.00000000	      0.00000000	      0.00000000	      0.00000000	     -0.00000000	     -0.00000000	     -0.00000000	      0.00000000	      0.00000000	      0.00000000	     -0.00000000	     -0.00000000	     -0.00000000	     -0.00000000	      0.00000000	      0.00000000	      0.00000000	      0.00000000	      0.00000000	      0.00000000	      0.00000000	      0.00000000	      0.00000000	      0.00000000	      0.00000000	      0.00000000	      0.00000000	      0.00000000	      0.00000000	      0.00000000	      0.00000000	      0.00000000	      0.00000000	      0.00000000	      0.00000000	      0.00000000	      0.00000000	      0.00000000	      0.00000000	      0.00000000	      0.00000000	      0.00000000	      0.00000000	      0.00000000	      0.00000000	      0.00000000	      0.00000000	      0.00000000	      0.00000000	      0.00000000
      2.66000000	     -0.00170400	     -0.00867832	      0.00193024	      0.00482710	      0.00623867	      0.00000000	     -0.00000000	     -0.00000000	      0.00633154	      0.01245976	      0.01245976	      0.01631088	     -0.00102854	      0.00424257	      0.00326619	      0.00588229	      0.00481604	      0.00148462	     -0.00053324	     -0.00029023	      0.00433755	      0.01098162	      0.00000000	     -0.00000000	     -0.00000000	     -0.00000000	     -0.00000000	     -0.00000000	      0.00000000	      0.00000000	      0.00000000	     -0.00000000	      0.00000000	      0.00000000	     -0.00000000	     -0.00000000	      0.00000000	      0.00000000	      0.00000000	      0.00000000	      0.00000000	      0.00000000	      0.00000000	      0.00000000	      0.00000000	      0.00000000	      0.00000000	      0.00000000	      0.00000000	      0.00000000	      0.00000000	      0.00000000	      0.00000000	      0.00000000	      0.00000000	      0.00000000	      0.00000000	      0.00000000	      0.00000000	      0.00000000	      0.00000000	      0.00000000	      0.00000000	      0.00000000	      0.00000000	      0.00000000	      0.00000000	      0.00000000	      0.00000000	      0.00000000	      0.00000000	      0.00000000
      2.67000000	     -0.02089318	     -0.01287743	      0.00285430	      0.00935503	     -0.00004774	      0.00000000	      0.00000000	      0.00000000	      0.00721089	      0.01501816	      0.01501816	      0.01915451	     -0.00147497	      0.00065592	      0.00359833	      0.00690031	      0.00590439	      0.00076319	     -0.00156222	     -0.00083923	      0.00630760	      0.01235165	      0.00000000	      0.00000000	      0.00000000	     -0.00000000	     -0.00000000	     -0.00000000	     -0.00000000	      0.00000000	     -0.00000000	      0.00000000	      0.00000000	      0.00000000	      0.00000000	      0.00000000	      0.00000000	      0.00000000	      0.00000000	      0.00000000	      0.00000000	      0.00000000	      0.00000000	      0.00000000	      0.00000000	      0.00000000	      0.00000000	      0.00000000	      0.00000000	      0.00000000	      0.00000000	      0.00000000	      0.00000000	      0.00000000	      0.00000000	      0.00000000	      0.00000000	      0.00000000	      0.00000000	      0.00000000	      0.00000000	      0.00000000	      0.00000000	      0.00000000	      0.00000000	      0.00000000	      0.00000000	      0.00000000	      0.00000000	      0.00000000	      0.00000000	      0.00000000
      2.68000000	     -0.01908825	     -0.01382022	      0.00413005	      0.00788800	      0.00473182	      0.00000000	      0.00000000	     -0.00000000	      0.00677218	      0.01764122	      0.01764122	      0.01679742	      0.00150228	     -0.00295891	      0.00015480	      0.00250306	      0.00269934	      0.00491201	     -0.00079736	     -0.00009821	      0.00628124	      0.01206651	      0.00000000	     -0.00000000	     -0.00000000	     -0.00000000	      0.00000000	      0.00000000	     -0.00000000	      0.00000000	     -0.00000000	     -0.00000000	      0.00000000	      0.00000000	     -0.00000000	      0.00000000	      0.00000000	      0.00000000	      0.00000000	      0.00000000	      0.00000000	      0.00000000	      0.00000000	      0.00000000	      0.00000000	      0.00000000	      0.00000000	      0.00000000	      0.00000000	      0.00000000	      0.00000000	      0.00000000	      0.00000000	      0.00000000	      0.00000000	      0.00000000	      0.00000000	      0.00000000	      0.00000000	      0.00000000	      0.00000000	      0.00000000	      0.00000000	      0.00000000	      0.00000000	      0.00000000	      0.00000000	      0.00000000	      0.00000000	      0.00000000	      0.00000000	      0.00000000
      2.69000000	     -0.02234485	     -0.01345449	      0.00504309	      0.01213247	     -0.00211198	     -0.00000000	     -0.00000000	     -0.00000000	      0.00738183	      0.01788667	      0.01788667	      0.02124502	      0.00063369	     -0.00303382	      0.00184278	      0.00482407	      0.00468645	      0.00200133	     -0.00154450	     -0.00141110	      0.00788921	      0.01428697	      0.00000000	      0.00000000	     -0.00000000	      0.00000000	     -0.00000000	     -0.00000000	     -0.00000000	      0.00000000	      0.00000000	     -0.00000000	      0.00000000	      0.00000000	     -0.00000000	      0.00000000	      0.00000000	      0.00000000	      0.00000000	      0.00000000	      0.00000000	      0.00000000	      0.00000000	      0.00000000	      0.00000000	      0.00000000	      0.00000000	      0.00000000	      0.00000000	      0.00000000	      0.00000000	      0.00000000	      0.00000000	      0.00000000	      0.00000000	      0.00000000	      0.00000000	      0.00000000	      0.00000000	      0.00000000	      0.00000000	      0.00000000	      0.00000000	      0.00000000	      0.00000000	      0.00000000	      0.00000000	      0.00000000	      0.00000000	      0.00000000	      0.00000000	      0.00000000
      2.70000000	     -0.01984422	     -0.01258892	      0.00190291	      0.00699661	      0.00324288	      0.00000000	     -0.00000000	     -0.00000000	      0.00697451	      0.01386899	      0.01386899	      0.01811321	     -0.00160844	      0.00339732	      0.00408689	      0.00717731	      0.00589769	      0.00105152	     -0.00090400	     -0.00028147	      0.00531348	      0.01190648	      0.00000000	     -0.00000000	     -0.00000000	     -0.00000000	     -0.00000000	     -0.00000000	     -0.00000000	     -0.00000000	     -0.00000000	     -0.00000000	     -0.00000000	     -0.00000000	      0.00000000	      0.00000000	      0.00000000	      0.00000000	      0.00000000	      0.00000000	      0.00000000	      0.00000000	      0.00000000	      0.00000000	      0.00000000	      0.00000000	      0.00000000	      0.00000000	      0.00000000	      0.00000000	      0.00000000	      0.00000000	      0.00000000	      0.00000000	      0.00000000	      0.00000000	      0.00000000	      0.00000000	      0.00000000	      0.00000000	      0.00000000	      0.00000000	      0.00000000	      0.00000000	      0.00000000	      0.00000000	      0.00000000	      0.00000000	      0.00000000	      0.00000000	      0.00000000	      0.00000000
      2.71000000	     -0.00503647	     -0.00837274	      0.00087869	      0.00432965	      0.00567922	     -0.00000000	      0.00000000	     -0.00000000	      0.00591365	      0.01161652	      0.01161652	      0.01604737	     -0.00176686	      0.00602580	      0.00454754	      0.00731639	      0.00583200	      0.00016845	     -0.00145289	     -0.00054088	      0.00388445	      0.01043452	      0.00000000	      0.00000000	     -0.00000000	     -0.00000000	      0.00000000	      0.00000000	     -0.00000000	     -0.00000000	     -0.00000000	      0.00000000	      0.00000000	      0.00000000	      0.00000000	     -0.00000000	      0.00000000	      0.00000000	      0.00000000	      0.00000000	      0.00000000	      0.00000000	      0.00000000	      0.00000000	      0.00000000	      0.00000000	      0.00000000	      0.00000000	      0.00000000	      0.00000000	      0.00000000	      0.00000000	      0.00000000	      0.00000000	      0.00000000	      0.00000000	      0.00000000	      0.00000000	      0.00000000	      0.00000000	      0.00000000	      0.00000000	      0.00000000	      0.00000000	      0.00000000	      0.00000000	      0.00000000	      0.00000000	      0.00000000	      0.00000000	      0.00000000	      0.00000000
      2.72000000	     -0.02442754	     -0.01448834	      0.00441870	      0.01133416	     -0.00089570	     -0.00000000	     -0.00000000	     -0.00000000	      0.00759736	      0.01750624	      0.01750624	      0.02089827	      0.00039624	     -0.00293999	      0.00191965	      0.00496767	      0.00474717	      0.00263423	     -0.00064843	     -0.00067515	      0.00762484	      0.01422347	      0.00000000	      0.00000000	      0.00000000	      0.00000000	     -0.00000000	     -0.00000000	      0.00000000	      0.00000000	     -0.00000000	     -0.00000000	      0.00000000	      0.00000000	      0.00000000	      0.00000000	      0.00000000	      0.00000000	      0.00000000	      0.00000000	      0.00000000	      0.00000000	      0.00000000	      0.00000000	      0.00000000	      0.00000000	      0.00000000	      0.00000000	      0.00000000	      0.00000000	      0.00000000	      0.00000000	      0.00000000	      0.00000000	      0.00000000	      0.00000000	      0.00000000	      0.00000000	      0.00000000	      0.00000000	      0.00000000	      0.00000000	      0.00000000	      0.00000000	      0.00000000	      0.00000000	      0.00000000	      0.00000000	      0.00000000	      0.00000000	      0.00000000	      0.00000000
      2.73000000	     -0.02196031	     -0.01260146	      0.00694358	      0.01690309	     -0.00803874	     -0.00000000	     -0.00000000	      0.00000000	      0.00540486	      0.02034045	      0.02034045	      0.01969204	      0.00198772	     -0.00972285	     -0.00230359	     -0.00179714	      0.00094563	      0.00466970	      0.00013920	     -0.00157587	      0.01065947	      0.01640312	     -0.00000000	      0.00000000	     -0.00000000	      0.00000000	     -0.00000000	     -0.00000000	     -0.00000000	     -0.00000000	      0.00000000	      0.00000000	     -0.00000000	      0.00000000	      0.00000000	     -0.00000000	      0.00000000	      0.00000000	      0.00000000	      0.00000000	      0.00000000	      0.00000000	      0.00000000	      0.00000000	      0.00000000	      0.00000000	      0.00000000	      0.00000000	      0.00000000	      0.00000000	      0.00000000	      0.00000000	      0.00000000	      0.00000000	      0.00000000	      0.00000000	      0.00000000	      0.00000000	      0.00000000	      0.00000000	      0.00000000	      0.00000000	      0.00000000	      0.00000000	      0.00000000	      0.00000000	      0.00000000	      0.00000000	      0.00000000	      0.00000000	      0.00000000	      0.00000000
      2.74000000	     -0.01645602	     -0.01039990	      0.00631471	      0.01213654	     -0.00229983	     -0.00000000	      0.00000000	     -0.00000000	      0.00697902	      0.01792416	      0.01792416	      0.02072600	      0.00200008	     -0.00169148	      0.00212704	      0.00515503	      0.00482322	      0.00018736	     -0.00349434	     -0.00281231	      0.00746976	      0.01367163	     -0.00000000	      0.00000000	     -0.00000000	      0.00000000	     -0.00000000	      0.00000000	      0.00000000	      0.00000000	      0.00000000	      0.00000000	      0.00000000	      0.00000000	     -0.00000000	      0.00000000	      0.00000000	      0.00000000	      0.00000000	      0.00000000	      0.00000000	      0.00000000	      0.00000000	      0.00000000	      0.00000000	      0.00000000	      0.00000000	      0.00000000	      0.00000000	      0.00000000	      0.00000000	      0.00000000	      0.00000000	      0.00000000	      0.00000000	      0.00000000	      0.00000000	      0.00000000	      0.00000000	      0.00000000	      0.00000000	      0.00000000	      0.00000000	      0.00000000	      0.00000000	      0.00000000	      0.00000000	      0.00000000	      0.00000000	      0.00000000	      0.00000000	      0.00000000
      2.75000000	     -0.01918774	     -0.01080408	      0.00502136	      0.01391554	     -0.00710405	     -0.00000000	     -0.00000000	      0.00000000	      0.00478996	      0.01627639	      0.01627639	      0.01640493	     -0.00028905	     -0.00408640	      0.00124793	      0.00292134	      0.00352724	      0.00027378	     -0.00215956	     -0.00175722	      0.00817305	      0.00950767	     -0.00000000	      0.00000000	      0.00000000	      0.00000000	     -0.00000000	     -0.00000000	      0.00000000	      0.00000000	     -0.00000000	      0.00000000	     -0.00000000	     -0.00000000	     -0.00000000	      0.00000000	      0.00000000	      0.00000000	      0.00000000	      0.00000000	      0.00000000	      0.00000000	      0.00000000	      0.00000000	      0.00000000	      0.00000000	      0.00000000	      0.00000000	      0.00000000	      0.00000000	      0.00000000	      0.00000000	      0.00000000	      0.00000000	      0.00000000	      0.00000000	      0.00000000	      0.00000000	      0.00000000	      0.00000000	      0.00000000	      0.00000000	      0.00000000	      0.00000000	      0.00000000	      0.00000000	      0.00000000	      0.00000000	      0.00000000	      0.00000000	      0.00000000	      0.00000000
      2.76000000	     -0.00914860	     -0.00962297	      0.00383974	      0.00735258	      0.00425953	     -0.00000000	     -0.00000000	      0.00000000	      0.00696675	      0.01457655	      0.01457655	      0.01786883	      0.00167597	      0.00107250	      0.00233489	      0.00519017	      0.00453364	      0.00155715	     -0.00170279	     -0.00161305	      0.00549542	      0.01207888	      0.00000000	     -0.00000000	     -0.00000000	      0.00000000	     -0.00000000	      0.00000000	      0.00000000	      0.00000000	      0.00000000	      0.00000000	     -0.00000000	     -0.00000000	      0.00000000	     -0.00000000	      0.00000000	      0.00000000	      0.00000000	      0.00000000	      0.00000000	      0.00000000	      0.00000000	      0.00000000	      0.00000000	      0.00000000	      0.00000000	      0.00000000	      0.00000000	      0.00000000	      0.00000000	      0.00000000	      0.00000000	      0.00000000	      0.00000000	      0.00000000	      0.00000000	      0.00000000	      0.00000000	      0.00000000	      0.00000000	      0.00000000	      0.00000000	      0.00000000	      0.00000000	      0.00000000	      0.00000000	      0.00000000	      0.00000000	      0.00000000	      0.00000000	      0.00000000
      2.77000000	     -0.02331947	     -0.01348166	      0.00609440	      0.01540882	     -0.00648863	      0.00000000	      0.00000000	     -0.00000000	      0.00654795	      0.01965489	      0.01965489	      0.02220884	      0.00105247	     -0.00753632	     -0.00034010	      0.00145334	      0.00286421	      0.00340739	     -0.00049481	     -0.00124322	      0.00974582	      0.01562815	      0.00000000	      0.00000000	     -0.00000000	      0.00000000	     -0.00000000	     -0.00000000	     -0.00000000	      0.00000000	     -0.00000000	      0.00000000	      0.00000000	      0.00000000	     -0.00000000	      0.00000000	      0.00000000	      0.00000000	      0.00000000	      0.00000000	      0.00000000	      0.00000000	      0.00000000	      0.00000000	      0.00000000	      0.00000000	      0.00000000	      0.00000000	      0.00000000	      0.00000000	      0.00000000	      0.00000000	      0.00000000	      0.00000000	      0.00000000	      0.00000000	      0.00000000	      0.00000000	      0.00000000	      0.00000000	      0.00000000	      0.00000000	      0.00000000	      0.00000000	      0.00000000	      0.00000000	      0.00000000	      0.00000000	      0.00000000	      0.00000000	      0.00000000	      0.00000000
      2.78000000	     -0.02412924	     -0.01411691	      0.00483435	      0.01393031	     -0.00523759	      0.00000000	     -0.00000000	     -0.00000000	      0.00719852	      0.01825146	      0.01825146	      0.02190164	     -0.00007264	     -0.00624165	      0.00080309	      0.00327021	      0.00398810	      0.00291087	     -0.00024395	     -0.00049295	      0.00890518	      0.01465869	      0.00000000	     -0.00000000	     -0.00000000	      0.00000000	     -0.00000000	     -0.00000000	      0.00000000	      0.00000000	     -0.00000000	      0.00000000	      0.00000000	      0.00000000	      0.00000000	     -0.00000000	      0.00000000	      0.00000000	      0.00000000	      0.00000000	      0.00000000	      0.00000000	      0.00000000	      0.00000000	      0.00000000	      0.00000000	      0.00000000	      0.00000000	      0.00000000	      0.00000000	      0.00000000	      0.00000000	      0.00000000	      0.00000000	      0.00000000	      0.00000000	      0.00000000	      0.00000000	      0.00000000	      0.00000000	      0.00000000	      0.00000000	      0.00000000	      0.00000000	      0.00000000	      0.00000000	      0.00000000	      0.00000000	      0.00000000	      0.00000000	      0.00000000	      0.00000000
      2.79000000	     -0.02472556	     -0.01474128	      0.00582019	      0.01234487	     -0.00074423	     -0.00000000	     -0.00000000	     -0.00000000	      0.00759040	      0.01849917	      0.01849917	      0.02033821	      0.00282231	     -0.00568672	      0.00014059	      0.00276284	      0.00326967	      0.00429132	     -0.00047207	     -0.00147414	      0.00836917	      0.01458806	      0.00000000	     -0.00000000	      0.00000000	      0.00000000	      0.00000000	      0.00000000	     -0.00000000	     -0.00000000	     -0.00000000	      0.00000000	      0.00000000	     -0.00000000	     -0.00000000	     -0.00000000	      0.00000000	      0.00000000	      0.00000000	      0.00000000	      0.00000000	      0.00000000	      0.00000000	      0.00000000	      0.00000000	      0.00000000	      0.00000000	      0.00000000	      0.00000000	      0.00000000	      0.00000000	      0.00000000	      0.00000000	      0.00000000	      0.00000000	      0.00000000	      0.00000000	      0.00000000	      0.00000000	      0.00000000	      0.00000000	      0.00000000	      0.00000000	      0.00000000	      0.00000000	      0.00000000	      0.00000000	      0.00000000	      0.00000000	      0.00000000	      0.00000000	      0.00000000
      2.80000000	     -0.02302562	     -0.01313755	      0.00745320	      0.01615490	     -0.00639820	      0.00000000	      0.00000000	      0.00000000	      0.00635203	      0.02073298	      0.02073298	      0.02103630	      0.00270904	     -0.00782171	     -0.00091466	      0.00080774	      0.00219709	      0.00393005	     -0.00142214	     -0.00255437	      0.01026497	      0.01619367	      0.00000000	      0.00000000	     -0.00000000	     -0.00000000	      0.00000000	      0.00000000	      0.00000000	     -0.00000000	     -0.00000000	     -0.00000000	     -0.00000000	      0.00000000	      0.00000000	     -0.00000000	      0.00000000	      0.00000000	      0.00000000	      0.00000000	      0.00000000	      0.00000000	      0.00000000	      0.00000000	      0.00000000	      0.00000000	      0.00000000	      0.00000000	      0.00000000	      0.00000000	      0.00000000	      0.00000000	      0.00000000	      0.00000000	      0.00000000	      0.00000000	      0.00000000	      0.00000000	      0.00000000	      0.00000000	      0.00000000	      0.00000000	      0.00000000	      0.00000000	      0.00000000	      0.00000000	      0.00000000	      0.00000000	      0.00000000	      0.00000000	      0.00000000	      0.00000000
      2.81000000	     -0.01873863	     -0.01159873	      0.00401943	      0.01064129	     -0.00177416	     -0.00000000	      0.00000000	      0.00000000	      0.00704546	      0.01596026	      0.01596026	      0.01938484	     -0.00071952	     -0.00047421	      0.00307409	      0.00625987	      0.00556228	      0.00022202	     -0.00239966	     -0.00163864	      0.00671017	      0.01233478	     -0.00000000	      0.00000000	     -0.00000000	      0.00000000	     -0.00000000	     -0.00000000	     -0.00000000	     -0.00000000	     -0.00000000	     -0.00000000	     -0.00000000	     -0.00000000	     -0.00000000	     -0.00000000	      0.00000000	      0.00000000	      0.00000000	      0.00000000	      0.00000000	      0.00000000	      0.00000000	      0.00000000	      0.00000000	      0.00000000	      0.00000000	      0.00000000	      0.00000000	      0.00000000	      0.00000000	      0.00000000	      0.00000000	      0.00000000	      0.00000000	      0.00000000	      0.00000000	      0.00000000	      0.00000000	      0.00000000	      0.00000000	      0.00000000	      0.00000000	      0.00000000	      0.00000000	      0.00000000	      0.00000000	      0.00000000	      0.00000000	      0.00000000	      0.00000000	      0.00000000
      2.82000000	     -0.01658041	     -0.01104403	      0.00133653	      0.00688549	      0.00192469	      0.00000000	      0.00000000	     -0.00000000	      0.00632952	      0.01260728	      0.01260728	      0.01698152	     -0.00268920	      0.00376854	      0.00472558	      0.00797777	      0.00650257	     -0.00037129	     -0.00207433	     -0.00093220	      0.00490791	      0.01068877	      0.00000000	      0.00000000	      0.00000000	     -0.00000000	      0.00000000	      0.00000000	     -0.00000000	     -0.00000000	      0.00000000	     -0.00000000	     -0.00000000	      0.00000000	      0.00000000	      0.00000000	      0.00000000	      0.00000000	      0.00000000	      0.00000000	      0.00000000	      0.00000000	      0.00000000	      0.00000000	      0.00000000	      0.00000000	      0.00000000	      0.00000000	      0.00000000	      0.00000000	      0.00000000	      0.00000000	      0.00000000	      0.00000000	      0.00000000	      0.00000000	      0.00000000	      0.00000000	      0.00000000	      0.00000000	      0.00000000	      0.00000000	      0.00000000	      0.00000000	      0.00000000	      0.00000000	      0.00000000	      0.00000000	      0.00000000	      0.00000000	      0.00000000	      0.00000000
      2.83000000	     -0.01885852	     -0.01310356	      0.00315492	      0.00700004	      0.00490368	      0.00000000	      0.00000000	      0.00000000	      0.00677007	     -0.00058737	     -0.00058737	      0.01725045	      0.00009612	      0.00039636	      0.00177455	      0.00433988	      0.00391214	      0.00351960	      0.00105070	      0.00036433	      0.00567270	      0.01207934	     -0.00000000	     -0.00000000	     -0.00000000	      0.00000000	      0.00000000	      0.00000000	     -0.00000000	     -0.00000000	      0.00000000	      0.00000000	     -0.00000000	     -0.00000000	      0.00000000	     -0.00000000	      0.00000000	      0.00000000	      0.00000000	      0.00000000	      0.00000000	      0.00000000	      0.00000000	      0.00000000	      0.00000000	      0.00000000	      0.00000000	      0.00000000	      0.00000000	      0.00000000	      0.00000000	      0.00000000	      0.00000000	      0.00000000	      0.00000000	      0.00000000	      0.00000000	      0.00000000	      0.00000000	      0.00000000	      0.00000000	      0.00000000	      0.00000000	      0.00000000	      0.00000000	      0.00000000	      0.00000000	      0.00000000	      0.00000000	      0.00000000	      0.00000000	      0.00000000
      2.84000000	     -0.01718320	     -0.01203730	      0.00488970	      0.00994102	      0.00152344	     -0.00000000	     -0.00000000	     -0.00000000	      0.00740376	      0.01657337	      0.01657337	      0.01973101	      0.00210749	     -0.00122955	      0.00188755	      0.00486089	      0.00449729	      0.00202237	     -0.00186062	     -0.00184238	      0.00684047	      0.01343842	     -0.00000000	      0.00000000	     -0.00000000	      0.00000000	      0.00000000	      0.00000000	      0.00000000	     -0.00000000	      0.00000000	     -0.00000000	     -0.00000000	     -0.00000000	     -0.00000000	      0.00000000	      0.00000000	      0.00000000	      0.00000000	      0.00000000	      0.00000000	      0.00000000	      0.00000000	      0.00000000	      0.00000000	      0.00000000	      0.00000000	      0.00000000	      0.00000000	      0.00000000	      0.00000000	      0.00000000	      0.00000000	      0.00000000	      0.00000000	      0.00000000	      0.00000000	      0.00000000	      0.00000000	      0.00000000	      0.00000000	      0.00000000	      0.00000000	      0.00000000	      0.00000000	      0.00000000	      0.00000000	      0.00000000	      0.00000000	      0.00000000	      0.00000000	      0.00000000
      2.85000000	     -0.02388985	     -0.01401697	      0.00569583	      0.01365865	     -0.00378081	      0.00000000	      0.00000000	     -0.00000000	      0.00735103	      0.01910367	      0.01910367	      0.02197796	      0.00109415	     -0.00535173	      0.00084304	      0.00349028	      0.00393841	      0.00293772	     -0.00104609	     -0.00134249	      0.00880699	      0.01519862	     -0.00000000	      0.00000000	      0.00000000	      0.00000000	      0.00000000	      0.00000000	     -0.00000000	      0.00000000	      0.00000000	     -0.00000000	      0.00000000	      0.00000000	      0.00000000	      0.00000000	      0.00000000	      0.00000000	      0.00000000	      0.00000000	      0.00000000	      0.00000000	      0.00000000	      0.00000000	      0.00000000	      0.00000000	      0.00000000	      0.00000000	      0.00000000	      0.00000000	      0.00000000	      0.00000000	      0.00000000	      0.00000000	      0.00000000	      0.00000000	      0.00000000	      0.00000000	      0.00000000	      0.00000000	      0.00000000	      0.00000000	      0.00000000	      0.00000000	      0.00000000	      0.00000000	      0.00000000	      0.00000000	      0.00000000	      0.00000000	      0.00000000	      0.00000000
      2.86000000	     -0.00204580	     -0.01015300	      0.00198482	      0.00493369	      0.00631782	      0.00000000	      0.00000000	      0.00000000	      0.00627212	     -0.00354489	     -0.00354489	      0.01612016	     -0.00204223	      0.00384297	      0.00281582	      0.00526873	      0.00436438	      0.00276501	      0.00076541	      0.00059099	      0.00455362	      0.01109254	      0.00000000	      0.00000000	      0.00000000	      0.00000000	     -0.00000000	      0.00000000	      0.00000000	     -0.00000000	     -0.00000000	      0.00000000	     -0.00000000	      0.00000000	     -0.00000000	      0.00000000	      0.00000000	      0.00000000	      0.00000000	      0.00000000	      0.00000000	      0.00000000	      0.00000000	      0.00000000	      0.00000000	      0.00000000	      0.00000000	      0.00000000	      0.00000000	      0.00000000	      0.00000000	      0.00000000	      0.00000000	      0.00000000	      0.00000000	      0.00000000	      0.00000000	      0.00000000	      0.00000000	      0.00000000	      0.00000000	      0.00000000	      0.00000000	      0.00000000	      0.00000000	      0.00000000	      0.00000000	      0.00000000	      0.00000000	      0.00000000	      0.00000000	      0.00000000
      2.87000000	     -0.02194302	     -0.01344287	      0.00654940	      0.01314564	     -0.00178490	      0.00000000	      0.00000000	     -0.00000000	      0.00756203	      0.01893407	      0.01893407	      0.02111419	      0.00336099	     -0.00501452	      0.00038397	      0.00306562	      0.00343559	      0.00345830	     -0.00196588	     -0.00249171	      0.00868420	      0.01499195	     -0.00000000	      0.00000000	      0.00000000	      0.00000000	     -0.00000000	     -0.00000000	      0.00000000	      0.00000000	     -0.00000000	     -0.00000000	      0.00000000	     -0.00000000	     -0.00000000	      0.00000000	      0.00000000	      0.00000000	      0.00000000	      0.00000000	      0.00000000	      0.00000000	      0.00000000	      0.00000000	      0.00000000	      0.00000000	      0.00000000	      0.00000000	      0.00000000	      0.00000000	      0.00000000	      0.00000000	      0.00000000	      0.00000000	      0.00000000	      0.00000000	      0.00000000	      0.00000000	      0.00000000	      0.00000000	      0.00000000	      0.00000000	      0.00000000	      0.00000000	      0.00000000	      0.00000000	      0.00000000	      0.00000000	      0.00000000	      0.00000000	      0.00000000	      0.00000000
      2.88000000	     -0.02077599	     -0.01197121	      0.00367624	      0.01350447	     -0.00709679	     -0.00000000	      0.00000000	     -0.00000000	      0.00521451	      0.01467683	      0.01467683	      0.01558942	     -0.00101206	     -0.00524503	      0.00089437	      0.00225289	      0.00335594	      0.00129899	     -0.00099545	     -0.00076917	      0.00823667	      0.00930685	     -0.00000000	     -0.00000000	      0.00000000	      0.00000000	      0.00000000	      0.00000000	     -0.00000000	     -0.00000000	     -0.00000000	      0.00000000	     -0.00000000	      0.00000000	     -0.00000000	      0.00000000	      0.00000000	      0.00000000	      0.00000000	      0.00000000	      0.00000000	      0.00000000	      0.00000000	      0.00000000	      0.00000000	      0.00000000	      0.00000000	      0.00000000	      0.00000000	      0.00000000	      0.00000000	      0.00000000	      0.00000000	      0.00000000	      0.00000000	      0.00000000	      0.00000000	      0.00000000	      0.00000000	      0.00000000	      0.00000000	      0.00000000	      0.00000000	      0.00000000	      0.00000000	      0.00000000	      0.00000000	      0.00000000	      0.00000000	      0.00000000	      0.00000000	      0.00000000
      2.89000000	     -0.02709283	     -0.01551313	      0.00354375	      0.01058186	     -0.00027419	     -0.00000000	      0.00000000	      0.00000000	      0.00754342	      0.01718286	      0.01718286	      0.02041931	     -0.00030598	     -0.00320575	      0.00215761	      0.00531622	      0.00492971	      0.00340365	      0.00084296	      0.00070001	      0.00734583	      0.01407673	      0.00000000	     -0.00000000	     -0.00000000	     -0.00000000	      0.00000000	      0.00000000	     -0.00000000	      0.00000000	      0.00000000	      0.00000000	      0.00000000	     -0.00000000	      0.00000000	     -0.00000000	      0.00000000	      0.00000000	      0.00000000	      0.00000000	      0.00000000	      0.00000000	      0.00000000	      0.00000000	      0.00000000	      0.00000000	      0.00000000	      0.00000000	      0.00000000	      0.00000000	      0.00000000	      0.00000000	      0.00000000	      0.00000000	      0.00000000	      0.00000000	      0.00000000	      0.00000000	      0.00000000	      0.00000000	      0.00000000	      0.00000000	      0.00000000	      0.00000000	      0.00000000	      0.00000000	      0.00000000	      0.00000000	      0.00000000	      0.00000000	      0.00000000	      0.00000000
      2.90000000	     -0.02580739	     -0.01492077	      0.00400174	      0.00963207	      0.00187734	      0.00000000	      0.00000000	      0.00000000	      0.00744565	      0.01676568	      0.01676568	      0.01935984	      0.00104092	     -0.00230824	      0.00160497	      0.00446507	      0.00425457	      0.00356787	      0.00048034	     -0.00002361	      0.00693751	      0.01352770	     -0.00000000	      0.00000000	     -0.00000000	     -0.00000000	      0.00000000	     -0.00000000	     -0.00000000	     -0.00000000	     -0.00000000	     -0.00000000	     -0.00000000	     -0.00000000	     -0.00000000	     -0.00000000	      0.00000000	      0.00000000	      0.00000000	      0.00000000	      0.00000000	      0.00000000	      0.00000000	      0.00000000	      0.00000000	      0.00000000	      0.00000000	      0.00000000	      0.00000000	      0.00000000	      0.00000000	      0.00000000	      0.00000000	      0.00000000	      0.00000000	      0.00000000	      0.00000000	      0.00000000	      0.00000000	      0.00000000	      0.00000000	      0.00000000	      0.00000000	      0.00000000	      0.00000000	      0.00000000	      0.00000000	      0.00000000	      0.00000000	      0.00000000	      0.00000000	      0.00000000
      2.91000000	     -0.02223428	     -0.01360709	      0.00527636	      0.01183090	     -0.00105131	     -0.00000000	     -0.00000000	     -0.00000000	      0.00757577	      0.01797442	      0.01797442	      0.02103307	      0.00144988	     -0.00316855	      0.00153278	      0.00447346	      0.00440285	      0.00248849	     -0.00144575	     -0.00152950	      0.00784652	      0.01441256	     -0.00000000	      0.00000000	      0.00000000	      0.00000000	      0.00000000	      0.00000000	      0.00000000	      0.00000000	      0.00000000	      0.00000000	      0.00000000	      0.00000000	      0.00000000	      0.00000000	      0.00000000	      0.00000000	      0.00000000	      0.00000000	      0.00000000	      0.00000000	      0.00000000	      0.00000000	      0.00000000	      0.00000000	      0.00000000	      0.00000000	      0.00000000	      0.00000000	      0.00000000	      0.00000000	      0.00000000	      0.00000000	      0.00000000	      0.00000000	      0.00000000	      0.00000000	      0.00000000	      0.00000000	      0.00000000	      0.00000000	      0.00000000	      0.00000000	      0.00000000	      0.00000000	      0.00000000	      0.00000000	      0.00000000	      0.00000000	      0.00000000	      0.00000000
      2.92000000	     -0.02169914	     -0.01363423	      0.00395904	      0.00958292	      0.00153024	      0.00000000	     -0.00000000	     -0.00000000	      0.00739069	      0.01635277	      0.01635277	      0.01974766	      0.00063500	     -0.00082846	      0.00233457	      0.00537016	      0.00485699	      0.00229180	     -0.00084446	     -0.00082811	      0.00673411	      0.01341212	      0.00000000	     -0.00000000	     -0.00000000	     -0.00000000	     -0.00000000	     -0.00000000	     -0.00000000	      0.00000000	     -0.00000000	     -0.00000000	     -0.00000000	      0.00000000	     -0.00000000	      0.00000000	      0.00000000	      0.00000000	      0.00000000	      0.00000000	      0.00000000	      0.00000000	      0.00000000	      0.00000000	      0.00000000	      0.00000000	      0.00000000	      0.00000000	      0.00000000	      0.00000000	      0.00000000	      0.00000000	      0.00000000	      0.00000000	      0.00000000	      0.00000000	      0.00000000	      0.00000000	      0.00000000	      0.00000000	      0.00000000	      0.00000000	      0.00000000	      0.00000000	      0.00000000	      0.00000000	      0.00000000	      0.00000000	      0.00000000	      0.00000000	      0.00000000	      0.00000000
      2.93000000	     -0.02241787	     -0.01376071	      0.00424547	      0.01048039	      0.00020475	     -0.00000000	      0.00000000	      0.00000000	      0.00745770	      0.01686615	      0.01686615	      0.02035257	      0.00047111	     -0.00158505	      0.00227101	      0.00535459	      0.00492381	      0.00215468	     -0.00107861	     -0.00099279	      0.00713437	      0.01374759	     -0.00000000	     -0.00000000	      0.00000000	      0.00000000	      0.00000000	     -0.00000000	      0.00000000	      0.00000000	      0.00000000	      0.00000000	      0.00000000	      0.00000000	      0.00000000	     -0.00000000	      0.00000000	      0.00000000	      0.00000000	      0.00000000	      0.00000000	      0.00000000	      0.00000000	      0.00000000	      0.00000000	      0.00000000	      0.00000000	      0.00000000	      0.00000000	      0.00000000	      0.00000000	      0.00000000	      0.00000000	      0.00000000	      0.00000000	      0.00000000	      0.00000000	      0.00000000	      0.00000000	      0.00000000	      0.00000000	      0.00000000	      0.00000000	      0.00000000	      0.00000000	      0.00000000	      0.00000000	      0.00000000	      0.00000000	      0.00000000	      0.00000000	      0.00000000
      2.94000000	     -0.01944074	     -0.01182891	      0.00685605	      0.01354780	     -0.00324657	     -0.00000000	     -0.00000000	      0.00000000	      0.00722330	      0.01915656	      0.01915656	      0.02178683	      0.00264049	     -0.00362650	      0.00121853	      0.00401833	      0.00409918	      0.00156122	     -0.00304885	     -0.00282212	      0.00855068	      0.01495472	      0.00000000	     -0.00000000	     -0.00000000	      0.00000000	      0.00000000	      0.00000000	     -0.00000000	     -0.00000000	      0.00000000	     -0.00000000	     -0.00000000	      0.00000000	     -0.00000000	      0.00000000	      0.00000000	      0.00000000	      0.00000000	      0.00000000	      0.00000000	      0.00000000	      0.00000000	      0.00000000	      0.00000000	      0.00000000	      0.00000000	      0.00000000	      0.00000000	      0.00000000	      0.00000000	      0.00000000	      0.00000000	      0.00000000	      0.00000000	      0.00000000	      0.00000000	      0.00000000	      0.00000000	      0.00000000	      0.00000000	      0.00000000	      0.00000000	      0.00000000	      0.00000000	      0.00000000	      0.00000000	      0.00000000	      0.00000000	      0.00000000	      0.00000000	      0.00000000
      2.95000000	      0.00076966	     -0.00999412	      0.00135641	      0.00447628	      0.00619237	      0.00000000	     -0.00000000	     -0.00000000	      0.00612053	     -0.00238414	     -0.00238414	      0.01593855	     -0.00297084	      0.00551572	      0.00351955	      0.00593883	      0.00476569	      0.00258776	      0.00106392	      0.00111298	      0.00430103	      0.01091823	      0.00000000	     -0.00000000	     -0.00000000	      0.00000000	     -0.00000000	     -0.00000000	      0.00000000	      0.00000000	      0.00000000	      0.00000000	      0.00000000	     -0.00000000	     -0.00000000	     -0.00000000	      0.00000000	      0.00000000	      0.00000000	      0.00000000	      0.00000000	      0.00000000	      0.00000000	      0.00000000	      0.00000000	      0.00000000	      0.00000000	      0.00000000	      0.00000000	      0.00000000	      0.00000000	      0.00000000	      0.00000000	      0.00000000	      0.00000000	      0.00000000	      0.00000000	      0.00000000	      0.00000000	      0.00000000	      0.00000000	      0.00000000	      0.00000000	      0.00000000	      0.00000000	      0.00000000	      0.00000000	      0.00000000	      0.00000000	      0.00000000	      0.00000000	      0.00000000
      2.96000000	     -0.02146077	     -0.01257513	      0.00396541	      0.01257002	     -0.00494130	     -0.00000000	     -0.00000000	      0.00000000	      0.00656987	      0.01614941	      0.01614941	      0.01930851	     -0.00104053	     -0.00329200	      0.00212592	      0.00479724	      0.00476023	      0.00100811	     -0.00149141	     -0.00106470	      0.00779069	      0.01201521	      0.00000000	     -0.00000000	      0.00000000	      0.00000000	      0.00000000	      0.00000000	     -0.00000000	     -0.00000000	     -0.00000000	     -0.00000000	     -0.00000000	     -0.00000000	      0.00000000	     -0.00000000	      0.00000000	      0.00000000	      0.00000000	      0.00000000	      0.00000000	      0.00000000	      0.00000000	      0.00000000	      0.00000000	      0.00000000	      0.00000000	      0.00000000	      0.00000000	      0.00000000	      0.00000000	      0.00000000	      0.00000000	      0.00000000	      0.00000000	      0.00000000	      0.00000000	      0.00000000	      0.00000000	      0.00000000	      0.00000000	      0.00000000	      0.00000000	      0.00000000	      0.00000000	      0.00000000	      0.00000000	      0.00000000	      0.00000000	      0.00000000	      0.00000000	      0.00000000
      2.97000000	     -0.02505355	     -0.01452943	      0.00669955	      0.01463054	     -0.00396307	     -0.00000000	      0.00000000	     -0.00000000	      0.00715091	      0.01994128	      0.01994128	      0.02046684	      0.00285650	     -0.00822875	     -0.00095472	      0.00117732	      0.00244000	      0.00494132	     -0.00035050	     -0.00184177	      0.00952627	      0.01534009	      0.00000000	      0.00000000	     -0.00000000	      0.00000000	     -0.00000000	     -0.00000000	      0.00000000	      0.00000000	     -0.00000000	      0.00000000	      0.00000000	      0.00000000	      0.00000000	     -0.00000000	      0.00000000	      0.00000000	      0.00000000	      0.00000000	      0.00000000	      0.00000000	      0.00000000	      0.00000000	      0.00000000	      0.00000000	      0.00000000	      0.00000000	      0.00000000	      0.00000000	      0.00000000	      0.00000000	      0.00000000	      0.00000000	      0.00000000	      0.00000000	      0.00000000	      0.00000000	      0.00000000	      0.00000000	      0.00000000	      0.00000000	      0.00000000	      0.00000000	      0.00000000	      0.00000000	      0.00000000	      0.00000000	      0.00000000	      0.00000000	      0.00000000	      0.00000000
      2.98000000	     -0.00005440	     -0.00601093	      0.00331206	      0.00536662	      0.00596931	      0.00000000	      0.00000000	      0.00000000	      0.00632219	      0.01276426	      0.01276426	      0.01615224	      0.00031267	      0.00228458	      0.00233838	      0.00499751	      0.00423296	      0.00117144	     -0.00177647	     -0.00173197	      0.00442160	      0.01088276	      0.00000000	      0.00000000	     -0.00000000	     -0.00000000	     -0.00000000	      0.00000000	      0.00000000	      0.00000000	     -0.00000000	      0.00000000	      0.00000000	     -0.00000000	      0.00000000	      0.00000000	      0.00000000	      0.00000000	      0.00000000	      0.00000000	      0.00000000	      0.00000000	      0.00000000	      0.00000000	      0.00000000	      0.00000000	      0.00000000	      0.00000000	      0.00000000	      0.00000000	      0.00000000	      0.00000000	      0.00000000	      0.00000000	      0.00000000	      0.00000000	      0.00000000	      0.00000000	      0.00000000	      0.00000000	      0.00000000	      0.00000000	      0.00000000	      0.00000000	      0.00000000	      0.00000000	      0.00000000	      0.00000000	      0.00000000	      0.00000000	      0.00000000	      0.00000000
      2.99000000	     -0.02559418	     -0.01496226	      0.00460198	      0.01253898	     -0.00267237	      0.00000000	     -0.00000000	     -0.00000000	      0.00760423	      0.01825199	      0.01825199	      0.02156519	      0.00021031	     -0.00505061	      0.00133550	      0.00426929	      0.00444396	      0.00321593	     -0.00004730	     -0.00025591	      0.00828131	      0.01479807	      0.00000000	     -0.00000000	     -0.00000000	     -0.00000000	     -0.00000000	      0.00000000	      0.00000000	      0.00000000	      0.00000000	     -0.00000000	      0.00000000	     -0.00000000	      0.00000000	     -0.00000000	      0.00000000	      0.00000000	      0.00000000	      0.00000000	      0.00000000	      0.00000000	      0.00000000	      0.00000000	      0.00000000	      0.00000000	      0.00000000	      0.00000000	      0.00000000	      0.00000000	      0.00000000	      0.00000000	      0.00000000	      0.00000000	      0.00000000	      0.00000000	      0.00000000	      0.00000000	      0.00000000	      0.00000000	      0.00000000	      0.00000000	      0.00000000	      0.00000000	      0.00000000	      0.00000000	      0.00000000	      0.00000000	      0.00000000	      0.00000000	      0.00000000	      0.00000000
      3.00000000	     -0.00734396	     -0.00925583	      0.00296395	      0.00630263	      0.00498626	     -0.00000000	      0.00000000	      0.00000000	      0.00669270	      0.01374292	      0.01374292	      0.01727864	      0.00067444	      0.00251204	      0.00289760	      0.00572149	      0.00484132	      0.00126712	     -0.00137869	     -0.00115605	      0.00495981	      0.01158587	      0.00000000	      0.00000000	     -0.00000000	      0.00000000	      0.00000000	      0.00000000	     -0.00000000	      0.00000000	      0.00000000	      0.00000000	      0.00000000	      0.00000000	      0.00000000	     -0.00000000	      0.00000000	      0.00000000	      0.00000000	      0.00000000	      0.00000000	      0.00000000	      0.00000000	      0.00000000	      0.00000000	      0.00000000	      0.00000000	      0.00000000	      0.00000000	      0.00000000	      0.00000000	      0.00000000	      0.00000000	      0.00000000	      0.00000000	      0.00000000	      0.00000000	      0.00000000	      0.00000000	      0.00000000	      0.00000000	      0.00000000	      0.00000000	      0.00000000	      0.00000000	      0.00000000	      0.00000000	      0.00000000	      0.00000000	      0.00000000	      0.00000000	      0.00000000
      3.01000000	     -0.00081358	     -0.00596354	      0.00413741	      0.00602903	      0.00568933	     -0.00000000	      0.00000000	     -0.00000000	      0.00647908	      0.01307460	      0.01307460	      0.01624472	      0.00040320	      0.00080480	      0.00153826	      0.00415283	      0.00363074	      0.00182389	     -0.00228405	     -0.00218283	      0.00481315	      0.01109251	      0.00000000	     -0.00000000	     -0.00000000	     -0.00000000	     -0.00000000	      0.00000000	      0.00000000	      0.00000000	      0.00000000	     -0.00000000	     -0.00000000	     -0.00000000	      0.00000000	      0.00000000	      0.00000000	      0.00000000	      0.00000000	      0.00000000	      0.00000000	      0.00000000	      0.00000000	      0.00000000	      0.00000000	      0.00000000	      0.00000000	      0.00000000	      0.00000000	      0.00000000	      0.00000000	      0.00000000	      0.00000000	      0.00000000	      0.00000000	      0.00000000	      0.00000000	      0.00000000	      0.00000000	      0.00000000	      0.00000000	      0.00000000	      0.00000000	      0.00000000	      0.00000000	      0.00000000	      0.00000000	      0.00000000	      0.00000000	      0.00000000	      0.00000000	      0.00000000
      3.02000000	     -0.01784520	     -0.01184756	      0.00350016	      0.00904118	      0.00108170	     -0.00000000	      0.00000000	     -0.00000000	      0.00711457	      0.01533156	      0.01533156	      0.01914421	     -0.00032599	      0.00082564	      0.00323758	      0.00643179	      0.00557032	      0.00074684	     -0.00194594	     -0.00135184	      0.00614535	      0.01252680	      0.00000000	      0.00000000	     -0.00000000	      0.00000000	      0.00000000	      0.00000000	      0.00000000	     -0.00000000	      0.00000000	      0.00000000	      0.00000000	     -0.00000000	      0.00000000	      0.00000000	      0.00000000	      0.00000000	      0.00000000	      0.00000000	      0.00000000	      0.00000000	      0.00000000	      0.00000000	      0.00000000	      0.00000000	      0.00000000	      0.00000000	      0.00000000	      0.00000000	      0.00000000	      0.00000000	      0.00000000	      0.00000000	      0.00000000	      0.00000000	      0.00000000	      0.00000000	      0.00000000	      0.00000000	      0.00000000	      0.00000000	      0.00000000	      0.00000000	      0.00000000	      0.00000000	      0.00000000	      0.00000000	      0.00000000	      0.00000000	      0.00000000	      0.00000000
      3.03000000	     -0.02226039	     -0.01322813	      0.00177449	      0.00717057	      0.00292477	     -0.00000000	      0.00000000	     -0.00000000	      0.00695505	      0.01394963	      0.01394963	      0.01828586	     -0.00189129	      0.00336338	      0.00420891	      0.00733390	      0.00600028	      0.00119272	     -0.00068101	     -0.00004937	      0.00543132	      0.01202161	     -0.00000000	     -0.00000000	      0.00000000	      0.00000000	     -0.00000000	      0.00000000	      0.00000000	     -0.00000000	     -0.00000000	      0.00000000	     -0.00000000	      0.00000000	      0.00000000	      0.00000000	      0.00000000	      0.00000000	      0.00000000	      0.00000000	      0.00000000	      0.00000000	      0.00000000	      0.00000000	      0.00000000	      0.00000000	      0.00000000	      0.00000000	      0.00000000	      0.00000000	      0.00000000	      0.00000000	      0.00000000	      0.00000000	      0.00000000	      0.00000000	      0.00000000	      0.00000000	      0.00000000	      0.00000000	      0.00000000	      0.00000000	      0.00000000	      0.00000000	      0.00000000	      0.00000000	      0.00000000	      0.00000000	      0.00000000	      0.00000000	      0.00000000	      0.00000000
      3.04000000	     -0.01122176	     -0.00962502	      0.00339035	      0.00747811	      0.00318765	      0.00000000	      0.00000000	      0.00000000	      0.00662850	      0.01434329	      0.01434329	      0.01800432	      0.00074194	      0.00202353	      0.00320901	      0.00626186	      0.00534279	      0.00044478	     -0.00227751	     -0.00167365	      0.00532560	      0.01184587	      0.00000000	     -0.00000000	      0.00000000	      0.00000000	     -0.00000000	     -0.00000000	     -0.00000000	     -0.00000000	     -0.00000000	      0.00000000	      0.00000000	      0.00000000	     -0.00000000	      0.00000000	      0.00000000	      0.00000000	      0.00000000	      0.00000000	      0.00000000	      0.00000000	      0.00000000	      0.00000000	      0.00000000	      0.00000000	      0.00000000	      0.00000000	      0.00000000	      0.00000000	      0.00000000	      0.00000000	      0.00000000	      0.00000000	      0.00000000	      0.00000000	      0.00000000	      0.00000000	      0.00000000	      0.00000000	      0.00000000	      0.00000000	      0.00000000	      0.00000000	      0.00000000	      0.00000000	      0.00000000	      0.00000000	      0.00000000	      0.00000000	      0.00000000	      0.00000000
      3.05000000	     -0.01528846	     -0.00994803	      0.00672847	      0.01214233	     -0.00186098	      0.00000000	      0.00000000	      0.00000000	      0.00711741	      0.01804229	      0.01804229	      0.02076430	      0.00314960	     -0.00178780	      0.00191450	      0.00494459	      0.00464739	      0.00025988	     -0.00384068	     -0.00314241	      0.00751526	      0.01387281	     -0.00000000	     -0.00000000	     -0.00000000	      0.00000000	      0.00000000	     -0.00000000	      0.00000000	     -0.00000000	      0.00000000	     -0.00000000	     -0.00000000	     -0.00000000	     -0.00000000	     -0.00000000	      0.00000000	      0.00000000	      0.00000000	      0.00000000	      0.00000000	      0.00000000	      0.00000000	      0.00000000	      0.00000000	      0.00000000	      0.00000000	      0.00000000	      0.00000000	      0.00000000	      0.00000000	      0.00000000	      0.00000000	      0.00000000	      0.00000000	      0.00000000	      0.00000000	      0.00000000	      0.00000000	      0.00000000	      0.00000000	      0.00000000	      0.00000000	      0.00000000	      0.00000000	      0.00000000	      0.00000000	      0.00000000	      0.00000000	      0.00000000	      0.00000000	      0.00000000
      3.06000000	     -0.02325424	     -0.01351425	      0.00728465	      0.01511990	     -0.00457581	      0.00000000	     -0.00000000	     -0.00000000	      0.00702917	      0.02019509	      0.02019509	      0.02132832	      0.00323477	     -0.00687480	     -0.00040487	      0.00184069	      0.00274403	      0.00390001	     -0.00190876	     -0.00274386	      0.00974365	      0.01575341	      0.00000000	     -0.00000000	     -0.00000000	     -0.00000000	      0.00000000	      0.00000000	      0.00000000	     -0.00000000	      0.00000000	      0.00000000	     -0.00000000	     -0.00000000	     -0.00000000	     -0.00000000	      0.00000000	      0.00000000	      0.00000000	      0.00000000	      0.00000000	      0.00000000	      0.00000000	      0.00000000	      0.00000000	      0.00000000	      0.00000000	      0.00000000	      0.00000000	      0.00000000	      0.00000000	      0.00000000	      0.00000000	      0.00000000	      0.00000000	      0.00000000	      0.00000000	      0.00000000	      0.00000000	      0.00000000	      0.00000000	      0.00000000	      0.00000000	      0.00000000	      0.00000000	      0.00000000	      0.00000000	      0.00000000	      0.00000000	      0.00000000	      0.00000000	      0.00000000
      3.07000000	     -0.01563541	     -0.01203387	      0.00458123	      0.00899772	      0.00304527	      0.00000000	      0.00000000	     -0.00000000	      0.00733109	      0.01596919	      0.01596919	      0.01890245	      0.00235407	     -0.00111913	      0.00156721	      0.00439861	      0.00408863	      0.00268077	     -0.00120703	     -0.00153544	      0.00650948	      0.01303667	      0.00000000	      0.00000000	      0.00000000	      0.00000000	     -0.00000000	     -0.00000000	     -0.00000000	      0.00000000	     -0.00000000	      0.00000000	      0.00000000	     -0.00000000	     -0.00000000	      0.00000000	      0.00000000	      0.00000000	      0.00000000	      0.00000000	      0.00000000	      0.00000000	      0.00000000	      0.00000000	      0.00000000	      0.00000000	      0.00000000	      0.00000000	      0.00000000	      0.00000000	      0.00000000	      0.00000000	      0.00000000	      0.00000000	      0.00000000	      0.00000000	      0.00000000	      0.00000000	      0.00000000	      0.00000000	      0.00000000	      0.00000000	      0.00000000	      0.00000000	      0.00000000	      0.00000000	      0.00000000	      0.00000000	      0.00000000	      0.00000000	      0.00000000	      0.00000000
      3.08000000	      0.00458093	     -0.00341418	      0.00309827	      0.00418721	      0.00674761	     -0.00000000	     -0.00000000	     -0.00000000	      0.00585709	      0.01150946	      0.01150946	      0.01499002	     -0.00076158	      0.00265725	      0.00217574	      0.00468852	      0.00390561	      0.00100869	     -0.00275748	     -0.00185684	      0.00376569	      0.01009467	      0.00000000	      0.00000000	     -0.00000000	     -0.00000000	     -0.00000000	     -0.00000000	     -0.00000000	      0.00000000	     -0.00000000	      0.00000000	     -0.00000000	      0.00000000	      0.00000000	      0.00000000	      0.00000000	      0.00000000	      0.00000000	      0.00000000	      0.00000000	      0.00000000	      0.00000000	      0.00000000	      0.00000000	      0.00000000	      0.00000000	      0.00000000	      0.00000000	      0.00000000	      0.00000000	      0.00000000	      0.00000000	      0.00000000	      0.00000000	      0.00000000	      0.00000000	      0.00000000	      0.00000000	      0.00000000	      0.00000000	      0.00000000	      0.00000000	      0.00000000	      0.00000000	      0.00000000	      0.00000000	      0.00000000	      0.00000000	      0.00000000	      0.00000000	      0.00000000
      3.09000000	     -0.02389450	     -0.01405993	      0.00586409	      0.01357303	     -0.00337003	     -0.00000000	     -0.00000000	      0.00000000	      0.00739996	      0.01919801	      0.01919801	      0.02185320	      0.00146795	     -0.00535565	      0.00074046	      0.00339782	      0.00384339	      0.00309994	     -0.00111027	     -0.00149140	      0.00879829	      0.01524946	      0.00000000	      0.00000000	      0.00000000	     -0.00000000	      0.00000000	      0.00000000	      0.00000000	      0.00000000	      0.00000000	     -0.00000000	     -0.00000000	      0.00000000	     -0.00000000	     -0.00000000	      0.00000000	      0.00000000	      0.00000000	      0.00000000	      0.00000000	      0.00000000	      0.00000000	      0.00000000	      0.00000000	      0.00000000	      0.00000000	      0.00000000	      0.00000000	      0.00000000	      0.00000000	      0.00000000	      0.00000000	      0.00000000	      0.00000000	      0.00000000	      0.00000000	      0.00000000	      0.00000000	      0.00000000	      0.00000000	      0.00000000	      0.00000000	      0.00000000	      0.00000000	      0.00000000	      0.00000000	      0.00000000	      0.00000000	      0.00000000	      0.00000000	      0.00000000
      3.10000000	     -0.01201826	     -0.01039764	      0.00507616	      0.00905847	      0.00297238	      0.00000000	      0.00000000	      0.00000000	      0.00729300	      0.01581324	      0.01581324	      0.01879015	      0.00308612	     -0.00105763	      0.00147563	      0.00432847	      0.00401042	      0.00224344	     -0.00139273	     -0.00227030	      0.00643233	      0.01290000	     -0.00000000	     -0.00000000	      0.00000000	      0.00000000	      0.00000000	      0.00000000	     -0.00000000	      0.00000000	     -0.00000000	     -0.00000000	      0.00000000	     -0.00000000	     -0.00000000	     -0.00000000	      0.00000000	      0.00000000	      0.00000000	      0.00000000	      0.00000000	      0.00000000	      0.00000000	      0.00000000	      0.00000000	      0.00000000	      0.00000000	      0.00000000	      0.00000000	      0.00000000	      0.00000000	      0.00000000	      0.00000000	      0.00000000	      0.00000000	      0.00000000	      0.00000000	      0.00000000	      0.00000000	      0.00000000	      0.00000000	      0.00000000	      0.00000000	      0.00000000	      0.00000000	      0.00000000	      0.00000000	      0.00000000	      0.00000000	      0.00000000	      0.00000000	      0.00000000
      3.11000000	     -0.00011491	     -0.00587721	      0.00343026	      0.00544123	      0.00589357	     -0.00000000	     -0.00000000	     -0.00000000	      0.00634399	      0.01279866	      0.01279866	      0.01615850	      0.00039941	      0.00215054	      0.00228149	      0.00494760	      0.00420107	      0.00113276	     -0.00189516	     -0.00183976	      0.00444054	      0.01088723	      0.00000000	      0.00000000	     -0.00000000	     -0.00000000	      0.00000000	      0.00000000	     -0.00000000	     -0.00000000	      0.00000000	      0.00000000	      0.00000000	      0.00000000	     -0.00000000	      0.00000000	      0.00000000	      0.00000000	      0.00000000	      0.00000000	      0.00000000	      0.00000000	      0.00000000	      0.00000000	      0.00000000	      0.00000000	      0.00000000	      0.00000000	      0.00000000	      0.00000000	      0.00000000	      0.00000000	      0.00000000	      0.00000000	      0.00000000	      0.00000000	      0.00000000	      0.00000000	      0.00000000	      0.00000000	      0.00000000	      0.00000000	      0.00000000	      0.00000000	      0.00000000	      0.00000000	      0.00000000	      0.00000000	      0.00000000	      0.00000000	      0.00000000	      0.00000000
      3.12000000	     -0.02103579	     -0.01171415	      0.00769758	      0.01690132	     -0.00814656	      0.00000000	     -0.00000000	      0.00000000	      0.00504967	      0.02039495	      0.02039495	      0.01978664	      0.00228617	     -0.00747319	     -0.00100691	      0.00001966	      0.00166571	      0.00278496	     -0.00190980	     -0.00261288	      0.01059810	      0.01616271	      0.00000000	      0.00000000	     -0.00000000	     -0.00000000	      0.00000000	     -0.00000000	     -0.00000000	      0.00000000	      0.00000000	     -0.00000000	      0.00000000	      0.00000000	      0.00000000	     -0.00000000	      0.00000000	      0.00000000	      0.00000000	      0.00000000	      0.00000000	      0.00000000	      0.00000000	      0.00000000	      0.00000000	      0.00000000	      0.00000000	      0.00000000	      0.00000000	      0.00000000	      0.00000000	      0.00000000	      0.00000000	      0.00000000	      0.00000000	      0.00000000	      0.00000000	      0.00000000	      0.00000000	      0.00000000	      0.00000000	      0.00000000	      0.00000000	      0.00000000	      0.00000000	      0.00000000	      0.00000000	      0.00000000	      0.00000000	      0.00000000	      0.00000000	      0.00000000
      3.13000000	     -0.00186644	     -0.00636620	      0.00349045	      0.00580892	      0.00540208	      0.00000000	     -0.00000000	     -0.00000000	      0.00634187	      0.01311928	      0.01311928	      0.01650845	      0.00123208	      0.00223174	      0.00251618	      0.00527439	      0.00448011	      0.00079848	     -0.00219767	     -0.00193830	      0.00455758	      0.01105173	      0.00000000	      0.00000000	     -0.00000000	      0.00000000	      0.00000000	      0.00000000	     -0.00000000	     -0.00000000	     -0.00000000	     -0.00000000	      0.00000000	     -0.00000000	     -0.00000000	     -0.00000000	      0.00000000	      0.00000000	      0.00000000	      0.00000000	      0.00000000	      0.00000000	      0.00000000	      0.00000000	      0.00000000	      0.00000000	      0.00000000	      0.00000000	      0.00000000	      0.00000000	      0.00000000	      0.00000000	      0.00000000	      0.00000000	      0.00000000	      0.00000000	      0.00000000	      0.00000000	      0.00000000	      0.00000000	      0.00000000	      0.00000000	      0.00000000	      0.00000000	      0.00000000	      0.00000000	      0.00000000	      0.00000000	      0.00000000	      0.00000000	      0.00000000	      0.00000000
      3.14000000	      0.00350104	     -0.00678149	      0.00090729	      0.00361312	      0.00665006	      0.00000000	      0.00000000	      0.00000000	      0.00577387	      0.01127142	      0.01127142	      0.01554001	     -0.00163142	      0.00621540	      0.00417036	      0.00674477	      0.00534779	      0.00049571	     -0.00097354	     -0.00031664	      0.00361606	      0.01024534	     -0.00000000	     -0.00000000	     -0.00000000	     -0.00000000	     -0.00000000	      0.00000000	     -0.00000000	     -0.00000000	     -0.00000000	      0.00000000	     -0.00000000	     -0.00000000	     -0.00000000	     -0.00000000	      0.00000000	      0.00000000	      0.00000000	      0.00000000	      0.00000000	      0.00000000	      0.00000000	      0.00000000	      0.00000000	      0.00000000	      0.00000000	      0.00000000	      0.00000000	      0.00000000	      0.00000000	      0.00000000	      0.00000000	      0.00000000	      0.00000000	      0.00000000	      0.00000000	      0.00000000	      0.00000000	      0.00000000	      0.00000000	      0.00000000	      0.00000000	      0.00000000	      0.00000000	      0.00000000	      0.00000000	      0.00000000	      0.00000000	      0.00000000	      0.00000000	      0.00000000
      3.15000000	     -0.02442440	     -0.01460964	      0.00638027	      0.01292222	     -0.00110069	      0.00000000	     -0.00000000	      0.00000000	      0.00749761	      0.01861533	      0.01861533	      0.01992834	      0.00379379	     -0.00667620	     -0.00052291	      0.00193844	      0.00268032	      0.00490573	      0.00056365	     -0.00215832	      0.00874084	      0.01453666	     -0.00000000	      0.00000000	      0.00000000	      0.00000000	      0.00000000	      0.00000000	     -0.00000000	     -0.00000000	     -0.00000000	      0.00000000	      0.00000000	     -0.00000000	      0.00000000	      0.00000000	      0.00000000	      0.00000000	      0.00000000	      0.00000000	      0.00000000	      0.00000000	      0.00000000	      0.00000000	      0.00000000	      0.00000000	      0.00000000	      0.00000000	      0.00000000	      0.00000000	      0.00000000	      0.00000000	      0.00000000	      0.00000000	      0.00000000	      0.00000000	      0.00000000	      0.00000000	      0.00000000	      0.00000000	      0.00000000	      0.00000000	      0.00000000	      0.00000000	      0.00000000	      0.00000000	      0.00000000	      0.00000000	      0.00000000	      0.00000000	      0.00000000	      0.00000000
      3.16000000	     -0.02363432	     -0.01375309	      0.00683359	      0.01480701	     -0.00449850	     -0.00000000	      0.00000000	     -0.00000000	      0.00711243	      0.02010364	      0.02010364	      0.02172371	      0.00249417	     -0.00666714	     -0.00012958	      0.00217998	      0.00304156	      0.00367423	     -0.00144847	     -0.00220015	      0.00952621	      0.01577301	     -0.00000000	      0.00000000	     -0.00000000	      0.00000000	      0.00000000	     -0.00000000	      0.00000000	      0.00000000	     -0.00000000	     -0.00000000	      0.00000000	      0.00000000	      0.00000000	      0.00000000	      0.00000000	      0.00000000	      0.00000000	      0.00000000	      0.00000000	      0.00000000	      0.00000000	      0.00000000	      0.00000000	      0.00000000	      0.00000000	      0.00000000	      0.00000000	      0.00000000	      0.00000000	      0.00000000	      0.00000000	      0.00000000	      0.00000000	      0.00000000	      0.00000000	      0.00000000	      0.00000000	      0.00000000	      0.00000000	      0.00000000	      0.00000000	      0.00000000	      0.00000000	      0.00000000	      0.00000000	      0.00000000	      0.00000000	      0.00000000	      0.00000000	      0.00000000
      3.17000000	     -0.00505288	     -0.00723981	      0.00386380	      0.00670032	      0.00438561	     -0.00000000	      0.00000000	     -0.00000000	      0.00662157	      0.01381310	      0.01381310	      0.01717417	      0.00228144	      0.00185753	      0.00264489	      0.00553646	      0.00474884	      0.00050391	     -0.00262351	     -0.00216524	      0.00491663	      0.01142812	      0.00000000	      0.00000000	      0.00000000	     -0.00000000	      0.00000000	      0.00000000	     -0.00000000	     -0.00000000	      0.00000000	      0.00000000	     -0.00000000	     -0.00000000	     -0.00000000	      0.00000000	      0.00000000	      0.00000000	      0.00000000	      0.00000000	      0.00000000	      0.00000000	      0.00000000	      0.00000000	      0.00000000	      0.00000000	      0.00000000	      0.00000000	      0.00000000	      0.00000000	      0.00000000	      0.00000000	      0.00000000	      0.00000000	      0.00000000	      0.00000000	      0.00000000	      0.00000000	      0.00000000	      0.00000000	      0.00000000	      0.00000000	      0.00000000	      0.00000000	      0.00000000	      0.00000000	      0.00000000	      0.00000000	      0.00000000	      0.00000000	      0.00000000	      0.00000000
      3.18000000	     -0.02126530	     -0.01241755	      0.00743319	      0.01503425	     -0.00490495	     -0.00000000	     -0.00000000	      0.00000000	      0.00693607	      0.02019185	      0.02019185	      0.02212244	      0.00293117	     -0.00537454	      0.00037938	      0.00280924	      0.00334282	      0.00240852	     -0.00281030	     -0.00295386	      0.00951385	      0.01581055	      0.00000000	      0.00000000	      0.00000000	      0.00000000	      0.00000000	      0.00000000	     -0.00000000	     -0.00000000	      0.00000000	      0.00000000	     -0.00000000	     -0.00000000	     -0.00000000	     -0.00000000	      0.00000000	      0.00000000	      0.00000000	      0.00000000	      0.00000000	      0.00000000	      0.00000000	      0.00000000	      0.00000000	      0.00000000	      0.00000000	      0.00000000	      0.00000000	      0.00000000	      0.00000000	      0.00000000	      0.00000000	      0.00000000	      0.00000000	      0.00000000	      0.00000000	      0.00000000	      0.00000000	      0.00000000	      0.00000000	      0.00000000	      0.00000000	      0.00000000	      0.00000000	      0.00000000	      0.00000000	      0.00000000	      0.00000000	      0.00000000	      0.00000000	      0.00000000
      3.19000000	     -0.02048191	     -0.01279091	      0.00260550	      0.00868805	      0.00092243	     -0.00000000	     -0.00000000	     -0.00000000	      0.00721419	      0.01468159	      0.01468159	      0.01889433	     -0.00149295	      0.00143124	      0.00376928	      0.00704751	      0.00595585	      0.00077405	     -0.00147362	     -0.00074976	      0.00601413	      0.01224431	     -0.00000000	     -0.00000000	      0.00000000	     -0.00000000	      0.00000000	      0.00000000	     -0.00000000	      0.00000000	      0.00000000	      0.00000000	      0.00000000	      0.00000000	     -0.00000000	     -0.00000000	      0.00000000	      0.00000000	      0.00000000	      0.00000000	      0.00000000	      0.00000000	      0.00000000	      0.00000000	      0.00000000	      0.00000000	      0.00000000	      0.00000000	      0.00000000	      0.00000000	      0.00000000	      0.00000000	      0.00000000	      0.00000000	      0.00000000	      0.00000000	      0.00000000	      0.00000000	      0.00000000	      0.00000000	      0.00000000	      0.00000000	      0.00000000	      0.00000000	      0.00000000	      0.00000000	      0.00000000	      0.00000000	      0.00000000	      0.00000000	      0.00000000	      0.00000000
      3.20000000	     -0.01068364	     -0.01172739	      0.00254124	      0.00572988	      0.00589144	      0.00000000	      0.00000000	     -0.00000000	      0.00641362	      0.01668533	      0.01668533	      0.01629209	     -0.00152305	      0.00205997	      0.00207821	      0.00449377	      0.00389967	      0.00356779	      0.00132350	      0.00078827	      0.00503573	      0.01139618	     -0.00000000	      0.00000000	      0.00000000	     -0.00000000	     -0.00000000	      0.00000000	      0.00000000	      0.00000000	      0.00000000	      0.00000000	      0.00000000	      0.00000000	      0.00000000	      0.00000000	      0.00000000	      0.00000000	      0.00000000	      0.00000000	      0.00000000	      0.00000000	      0.00000000	      0.00000000	      0.00000000	      0.00000000	      0.00000000	      0.00000000	      0.00000000	      0.00000000	      0.00000000	      0.00000000	      0.00000000	      0.00000000	      0.00000000	      0.00000000	      0.00000000	      0.00000000	      0.00000000	      0.00000000	      0.00000000	      0.00000000	      0.00000000	      0.00000000	      0.00000000	      0.00000000	      0.00000000	      0.00000000	      0.00000000	      0.00000000	      0.00000000	      0.00000000
      3.21000000	     -0.02269916	     -0.01373102	      0.00542886	      0.01225147	     -0.00160733	      0.00000000	     -0.00000000	     -0.00000000	      0.00748187	      0.01827505	      0.01827505	      0.02126587	      0.00145580	     -0.00364380	      0.00138149	      0.00427977	      0.00430662	      0.00259531	     -0.00140945	     -0.00154091	      0.00806990	      0.01461303	     -0.00000000	     -0.00000000	     -0.00000000	     -0.00000000	     -0.00000000	     -0.00000000	     -0.00000000	      0.00000000	      0.00000000	      0.00000000	      0.00000000	      0.00000000	     -0.00000000	     -0.00000000	      0.00000000	      0.00000000	      0.00000000	      0.00000000	      0.00000000	      0.00000000	      0.00000000	      0.00000000	      0.00000000	      0.00000000	      0.00000000	      0.00000000	      0.00000000	      0.00000000	      0.00000000	      0.00000000	      0.00000000	      0.00000000	      0.00000000	      0.00000000	      0.00000000	      0.00000000	      0.00000000	      0.00000000	      0.00000000	      0.00000000	      0.00000000	      0.00000000	      0.00000000	      0.00000000	      0.00000000	      0.00000000	      0.00000000	      0.00000000	      0.00000000	      0.00000000
[truncated: 5,806,640 more chars]
