# Supplementary material for: Computational modelling of muscle fibre operating ranges in the hindlimb of a small ground bird (Eudromia elegans), with implications for modelling locomotion in extinct species
Source: PLoS Comput Biol. 2021 Apr 1;17(4):e1008843. doi: 10.1371/journal.pcbi.1008843 (PMC8016346; doi:10.1371/journal.pcbi.1008843)
Supplement: S1 Code. MATLAB code used for (a) processing raw forceplate data, (b) performing the tracking simulations, (c) performing the inverse simulation, and (d) performing the static simulations — (ZIP) [file pcbi.1008843.s007.zip › Static Simulation/MuscleAnalysis/ResultsMA_tinamou/tinamou_MuscleAnalysis_MomentArm_L_hip_rotation.sto]

MomentArm_L_hip_rotation
version=1
nRows=5000
nColumns=73
inDegrees=no

This analysis gathers basic information about muscles during a simulation (e.g., forces, tendon lenghts, moment arms, etc).
Units are S.I. units (second, meters, Newtons, ...)
Angles are in degrees.

endheader
time	L_IC	L_ILPR	L_ILPOa	L_ILPOp	L_AMB	L_FMTL	L_FMTI	L_FMTM	L_ILFB	L_FCLP	L_FCLA	L_FCM	L_IFE	L_ITCr	L_ITM	L_ITCaa	L_ITCap	L_ISF	L_OM	L_OL	L_CFP	L_PIFML	L_GL	L_GI	L_GM	L_FL	L_TCf	L_TCt	L_EDL	L_FDL	L_FHL	L_FP2	L_FPP2	L_FP3	L_FPP3	L_FP4	R_IC	R_ILPR	R_ILPOa	R_ILPOp	R_AMB	R_FMTL	R_FMTI	R_FMTM	R_ILFB	R_FCLP	R_FCLA	R_FCM	R_IFE	R_ITCr	R_ITM	R_ITCaa	R_ITCap	R_ISF	R_OM	R_OL	R_CFP	R_PIFML	R_GL	R_GI	R_GM	R_FL	R_TCf	R_TCt	R_EDL	R_FDL	R_FHL	R_FP2	R_FPP2	R_FP3	R_FPP3	R_FP4
      0.01000000	     -0.00665329	     -0.00409364	      0.00060197	      0.00187480	     -0.00011403	     -0.00000000	      0.00000000	     -0.00000000	     -0.00094686	     -0.00123322	     -0.00123322	     -0.00168272	      0.00139518	     -0.00822149	     -0.00660922	     -0.00850225	     -0.00753187	      0.00700386	      0.00585183	      0.00332786	      0.00260536	      0.00068276	      0.00000000	     -0.00000000	     -0.00000000	     -0.00000000	     -0.00000000	     -0.00000000	     -0.00000000	      0.00000000	     -0.00000000	      0.00000000	     -0.00000000	      0.00000000	      0.00000000	      0.00000000	      0.00000000	      0.00000000	      0.00000000	      0.00000000	      0.00000000	      0.00000000	      0.00000000	      0.00000000	      0.00000000	      0.00000000	      0.00000000	      0.00000000	      0.00000000	      0.00000000	      0.00000000	      0.00000000	      0.00000000	      0.00000000	      0.00000000	      0.00000000	      0.00000000	      0.00000000	      0.00000000	      0.00000000	      0.00000000	      0.00000000	      0.00000000	      0.00000000	      0.00000000	      0.00000000	      0.00000000	      0.00000000	      0.00000000	      0.00000000	      0.00000000	      0.00000000
      0.02000000	     -0.00229921	     -0.00208885	      0.00381962	      0.00317653	      0.00059246	      0.00000000	      0.00000000	      0.00000000	     -0.00102083	      0.00167667	      0.00167667	     -0.00001544	      0.00498203	     -0.00869839	     -0.00764539	     -0.00963308	     -0.00838069	      0.00688960	      0.00399510	      0.00128569	      0.00325096	      0.00264874	      0.00000000	     -0.00000000	      0.00000000	     -0.00000000	     -0.00000000	     -0.00000000	     -0.00000000	      0.00000000	     -0.00000000	     -0.00000000	     -0.00000000	     -0.00000000	      0.00000000	     -0.00000000	      0.00000000	      0.00000000	      0.00000000	      0.00000000	      0.00000000	      0.00000000	      0.00000000	      0.00000000	      0.00000000	      0.00000000	      0.00000000	      0.00000000	      0.00000000	      0.00000000	      0.00000000	      0.00000000	      0.00000000	      0.00000000	      0.00000000	      0.00000000	      0.00000000	      0.00000000	      0.00000000	      0.00000000	      0.00000000	      0.00000000	      0.00000000	      0.00000000	      0.00000000	      0.00000000	      0.00000000	      0.00000000	      0.00000000	      0.00000000	      0.00000000	      0.00000000
      0.03000000	     -0.00538157	     -0.00343930	      0.00087054	      0.00219719	      0.00075158	      0.00000000	     -0.00000000	      0.00000000	     -0.00212744	     -0.00486244	     -0.00486244	     -0.00670576	      0.00438539	     -0.00813402	     -0.00633997	     -0.00845745	     -0.00714278	      0.00792654	      0.00286049	     -0.00036230	      0.00286005	     -0.00292606	      0.00000000	      0.00000000	     -0.00000000	     -0.00000000	      0.00000000	      0.00000000	      0.00000000	     -0.00000000	      0.00000000	      0.00000000	     -0.00000000	      0.00000000	     -0.00000000	     -0.00000000	      0.00000000	      0.00000000	      0.00000000	      0.00000000	      0.00000000	      0.00000000	      0.00000000	      0.00000000	      0.00000000	      0.00000000	      0.00000000	      0.00000000	      0.00000000	      0.00000000	      0.00000000	      0.00000000	      0.00000000	      0.00000000	      0.00000000	      0.00000000	      0.00000000	      0.00000000	      0.00000000	      0.00000000	      0.00000000	      0.00000000	      0.00000000	      0.00000000	      0.00000000	      0.00000000	      0.00000000	      0.00000000	      0.00000000	      0.00000000	      0.00000000	      0.00000000
      0.04000000	     -0.01161484	     -0.00420577	     -0.00122877	      0.00067968	     -0.00023589	      0.00000000	      0.00000000	     -0.00000000	     -0.00106520	     -0.00156521	     -0.00156521	     -0.00130985	     -0.00226788	     -0.00412650	     -0.00422269	     -0.00524114	     -0.00536133	      0.00507913	      0.00611135	      0.00467680	      0.00162737	      0.00032444	     -0.00000000	      0.00000000	     -0.00000000	      0.00000000	     -0.00000000	     -0.00000000	     -0.00000000	     -0.00000000	     -0.00000000	     -0.00000000	     -0.00000000	     -0.00000000	     -0.00000000	      0.00000000	      0.00000000	      0.00000000	      0.00000000	      0.00000000	      0.00000000	      0.00000000	      0.00000000	      0.00000000	      0.00000000	      0.00000000	      0.00000000	      0.00000000	      0.00000000	      0.00000000	      0.00000000	      0.00000000	      0.00000000	      0.00000000	      0.00000000	      0.00000000	      0.00000000	      0.00000000	      0.00000000	      0.00000000	      0.00000000	      0.00000000	      0.00000000	      0.00000000	      0.00000000	      0.00000000	      0.00000000	      0.00000000	      0.00000000	      0.00000000	      0.00000000	      0.00000000
      0.05000000	     -0.01091754	     -0.00454571	     -0.00039484	      0.00098522	     -0.00082024	      0.00000000	      0.00000000	     -0.00000000	     -0.00030880	     -0.00200952	     -0.00200952	     -0.00072535	     -0.00177092	     -0.00537150	     -0.00534662	     -0.00630931	     -0.00662594	      0.00548398	      0.00585893	      0.00432258	      0.00191901	      0.00073872	     -0.00000000	      0.00000000	      0.00000000	     -0.00000000	     -0.00000000	      0.00000000	     -0.00000000	     -0.00000000	     -0.00000000	     -0.00000000	      0.00000000	     -0.00000000	     -0.00000000	     -0.00000000	      0.00000000	      0.00000000	      0.00000000	      0.00000000	      0.00000000	      0.00000000	      0.00000000	      0.00000000	      0.00000000	      0.00000000	      0.00000000	      0.00000000	      0.00000000	      0.00000000	      0.00000000	      0.00000000	      0.00000000	      0.00000000	      0.00000000	      0.00000000	      0.00000000	      0.00000000	      0.00000000	      0.00000000	      0.00000000	      0.00000000	      0.00000000	      0.00000000	      0.00000000	      0.00000000	      0.00000000	      0.00000000	      0.00000000	      0.00000000	      0.00000000	      0.00000000
      0.06000000	     -0.00079940	     -0.00207152	      0.00191837	      0.00224260	      0.00068620	      0.00000000	      0.00000000	      0.00000000	      0.00034065	      0.00187918	      0.00187918	     -0.00042285	      0.00149923	     -0.00822527	     -0.00704293	     -0.00788234	     -0.00702232	      0.00632115	      0.00581801	      0.00348176	      0.00243061	      0.00153230	     -0.00000000	     -0.00000000	     -0.00000000	      0.00000000	      0.00000000	      0.00000000	     -0.00000000	     -0.00000000	      0.00000000	     -0.00000000	      0.00000000	      0.00000000	      0.00000000	      0.00000000	      0.00000000	      0.00000000	      0.00000000	      0.00000000	      0.00000000	      0.00000000	      0.00000000	      0.00000000	      0.00000000	      0.00000000	      0.00000000	      0.00000000	      0.00000000	      0.00000000	      0.00000000	      0.00000000	      0.00000000	      0.00000000	      0.00000000	      0.00000000	      0.00000000	      0.00000000	      0.00000000	      0.00000000	      0.00000000	      0.00000000	      0.00000000	      0.00000000	      0.00000000	      0.00000000	      0.00000000	      0.00000000	      0.00000000	      0.00000000	      0.00000000	      0.00000000
      0.07000000	     -0.00869673	     -0.00505652	     -0.00128984	      0.00124449	     -0.00004481	      0.00000000	      0.00000000	      0.00000000	     -0.00144283	     -0.00340820	     -0.00340820	     -0.00397825	      0.00007375	     -0.00766588	     -0.00560920	     -0.00791578	     -0.00662491	      0.00732723	      0.00607751	      0.00309617	      0.00235701	     -0.00103361	     -0.00000000	      0.00000000	     -0.00000000	     -0.00000000	     -0.00000000	      0.00000000	      0.00000000	      0.00000000	     -0.00000000	     -0.00000000	      0.00000000	      0.00000000	      0.00000000	     -0.00000000	      0.00000000	      0.00000000	      0.00000000	      0.00000000	      0.00000000	      0.00000000	      0.00000000	      0.00000000	      0.00000000	      0.00000000	      0.00000000	      0.00000000	      0.00000000	      0.00000000	      0.00000000	      0.00000000	      0.00000000	      0.00000000	      0.00000000	      0.00000000	      0.00000000	      0.00000000	      0.00000000	      0.00000000	      0.00000000	      0.00000000	      0.00000000	      0.00000000	      0.00000000	      0.00000000	      0.00000000	      0.00000000	      0.00000000	      0.00000000	      0.00000000	      0.00000000
      0.08000000	     -0.00097941	     -0.00174654	      0.00372554	      0.00307354	      0.00082352	      0.00000000	      0.00000000	      0.00000000	     -0.00074253	      0.00271491	      0.00271491	      0.00016353	      0.00401094	     -0.00899439	     -0.00819463	     -0.00972578	     -0.00847000	      0.00682367	      0.00467202	      0.00191468	      0.00299458	      0.00244288	     -0.00000000	     -0.00000000	     -0.00000000	      0.00000000	     -0.00000000	     -0.00000000	     -0.00000000	      0.00000000	      0.00000000	      0.00000000	     -0.00000000	     -0.00000000	      0.00000000	     -0.00000000	      0.00000000	      0.00000000	      0.00000000	      0.00000000	      0.00000000	      0.00000000	      0.00000000	      0.00000000	      0.00000000	      0.00000000	      0.00000000	      0.00000000	      0.00000000	      0.00000000	      0.00000000	      0.00000000	      0.00000000	      0.00000000	      0.00000000	      0.00000000	      0.00000000	      0.00000000	      0.00000000	      0.00000000	      0.00000000	      0.00000000	      0.00000000	      0.00000000	      0.00000000	      0.00000000	      0.00000000	      0.00000000	      0.00000000	      0.00000000	      0.00000000	      0.00000000
      0.09000000	     -0.00186913	     -0.00238961	      0.00080892	      0.00168572	      0.00047931	      0.00000000	     -0.00000000	      0.00000000	     -0.00084798	      0.00115721	      0.00115721	     -0.00062649	     -0.00004958	     -0.00665663	     -0.00581086	     -0.00650936	     -0.00605350	      0.00576588	      0.00609736	      0.00415593	      0.00208767	      0.00114089	      0.00000000	      0.00000000	     -0.00000000	     -0.00000000	      0.00000000	      0.00000000	      0.00000000	      0.00000000	     -0.00000000	      0.00000000	     -0.00000000	      0.00000000	     -0.00000000	      0.00000000	      0.00000000	      0.00000000	      0.00000000	      0.00000000	      0.00000000	      0.00000000	      0.00000000	      0.00000000	      0.00000000	      0.00000000	      0.00000000	      0.00000000	      0.00000000	      0.00000000	      0.00000000	      0.00000000	      0.00000000	      0.00000000	      0.00000000	      0.00000000	      0.00000000	      0.00000000	      0.00000000	      0.00000000	      0.00000000	      0.00000000	      0.00000000	      0.00000000	      0.00000000	      0.00000000	      0.00000000	      0.00000000	      0.00000000	      0.00000000	      0.00000000	      0.00000000
      0.10000000	     -0.00265885	     -0.00245803	      0.00266036	      0.00260692	      0.00035850	     -0.00000000	      0.00000000	      0.00000000	     -0.00044715	      0.00126945	      0.00126945	     -0.00006123	      0.00304671	     -0.00897286	     -0.00768289	     -0.00919303	     -0.00815503	      0.00679919	      0.00524945	      0.00272896	      0.00280398	      0.00196641	     -0.00000000	      0.00000000	     -0.00000000	      0.00000000	      0.00000000	      0.00000000	      0.00000000	     -0.00000000	      0.00000000	      0.00000000	      0.00000000	      0.00000000	      0.00000000	      0.00000000	      0.00000000	      0.00000000	      0.00000000	      0.00000000	      0.00000000	      0.00000000	      0.00000000	      0.00000000	      0.00000000	      0.00000000	      0.00000000	      0.00000000	      0.00000000	      0.00000000	      0.00000000	      0.00000000	      0.00000000	      0.00000000	      0.00000000	      0.00000000	      0.00000000	      0.00000000	      0.00000000	      0.00000000	      0.00000000	      0.00000000	      0.00000000	      0.00000000	      0.00000000	      0.00000000	      0.00000000	      0.00000000	      0.00000000	      0.00000000	      0.00000000	      0.00000000
      0.11000000	     -0.00752101	     -0.00250178	     -0.00031461	      0.00101855	     -0.00002491	      0.00000000	      0.00000000	      0.00000000	     -0.00084650	     -0.00034786	     -0.00034786	     -0.00042656	     -0.00171662	     -0.00405729	     -0.00448454	     -0.00500771	     -0.00528047	      0.00506858	      0.00593358	      0.00457902	      0.00169450	      0.00097932	      0.00000000	     -0.00000000	      0.00000000	      0.00000000	      0.00000000	      0.00000000	      0.00000000	      0.00000000	     -0.00000000	     -0.00000000	      0.00000000	      0.00000000	      0.00000000	     -0.00000000	      0.00000000	      0.00000000	      0.00000000	      0.00000000	      0.00000000	      0.00000000	      0.00000000	      0.00000000	      0.00000000	      0.00000000	      0.00000000	      0.00000000	      0.00000000	      0.00000000	      0.00000000	      0.00000000	      0.00000000	      0.00000000	      0.00000000	      0.00000000	      0.00000000	      0.00000000	      0.00000000	      0.00000000	      0.00000000	      0.00000000	      0.00000000	      0.00000000	      0.00000000	      0.00000000	      0.00000000	      0.00000000	      0.00000000	      0.00000000	      0.00000000	      0.00000000
      0.12000000	     -0.00142621	     -0.00205079	      0.00310345	      0.00283147	      0.00077151	      0.00000000	     -0.00000000	     -0.00000000	      0.00022296	      0.00217658	      0.00217658	     -0.00033048	      0.00336417	     -0.00905056	     -0.00797084	     -0.00942604	     -0.00818903	      0.00685459	      0.00506648	      0.00233103	      0.00287002	      0.00197974	     -0.00000000	      0.00000000	     -0.00000000	     -0.00000000	      0.00000000	      0.00000000	     -0.00000000	     -0.00000000	      0.00000000	      0.00000000	      0.00000000	     -0.00000000	     -0.00000000	     -0.00000000	      0.00000000	      0.00000000	      0.00000000	      0.00000000	      0.00000000	      0.00000000	      0.00000000	      0.00000000	      0.00000000	      0.00000000	      0.00000000	      0.00000000	      0.00000000	      0.00000000	      0.00000000	      0.00000000	      0.00000000	      0.00000000	      0.00000000	      0.00000000	      0.00000000	      0.00000000	      0.00000000	      0.00000000	      0.00000000	      0.00000000	      0.00000000	      0.00000000	      0.00000000	      0.00000000	      0.00000000	      0.00000000	      0.00000000	      0.00000000	      0.00000000	      0.00000000
      0.13000000	     -0.00945802	     -0.00524231	     -0.00121087	      0.00114350	     -0.00054601	      0.00000000	     -0.00000000	      0.00000000	     -0.00119055	     -0.00295322	     -0.00295322	     -0.00257025	     -0.00107772	     -0.00700854	     -0.00562279	     -0.00765361	     -0.00687944	      0.00683085	      0.00629745	      0.00392161	      0.00230224	     -0.00018481	     -0.00000000	     -0.00000000	     -0.00000000	     -0.00000000	     -0.00000000	      0.00000000	     -0.00000000	      0.00000000	      0.00000000	     -0.00000000	      0.00000000	      0.00000000	     -0.00000000	     -0.00000000	      0.00000000	      0.00000000	      0.00000000	      0.00000000	      0.00000000	      0.00000000	      0.00000000	      0.00000000	      0.00000000	      0.00000000	      0.00000000	      0.00000000	      0.00000000	      0.00000000	      0.00000000	      0.00000000	      0.00000000	      0.00000000	      0.00000000	      0.00000000	      0.00000000	      0.00000000	      0.00000000	      0.00000000	      0.00000000	      0.00000000	      0.00000000	      0.00000000	      0.00000000	      0.00000000	      0.00000000	      0.00000000	      0.00000000	      0.00000000	      0.00000000	      0.00000000
      0.14000000	     -0.01047757	     -0.00515518	     -0.00131103	      0.00089729	     -0.00016565	     -0.00000000	      0.00000000	      0.00000000	     -0.00106165	     -0.00211956	     -0.00211956	     -0.00242497	     -0.00172423	     -0.00606610	     -0.00495172	     -0.00661204	     -0.00605024	      0.00596836	      0.00647473	      0.00433251	      0.00193497	     -0.00024946	      0.00000000	     -0.00000000	     -0.00000000	      0.00000000	      0.00000000	     -0.00000000	      0.00000000	      0.00000000	      0.00000000	     -0.00000000	     -0.00000000	     -0.00000000	      0.00000000	     -0.00000000	      0.00000000	      0.00000000	      0.00000000	      0.00000000	      0.00000000	      0.00000000	      0.00000000	      0.00000000	      0.00000000	      0.00000000	      0.00000000	      0.00000000	      0.00000000	      0.00000000	      0.00000000	      0.00000000	      0.00000000	      0.00000000	      0.00000000	      0.00000000	      0.00000000	      0.00000000	      0.00000000	      0.00000000	      0.00000000	      0.00000000	      0.00000000	      0.00000000	      0.00000000	      0.00000000	      0.00000000	      0.00000000	      0.00000000	      0.00000000	      0.00000000	      0.00000000
      0.15000000	      0.00136836	     -0.00087032	      0.00387895	      0.00303375	      0.00092805	      0.00000000	      0.00000000	     -0.00000000	     -0.00034293	      0.00390204	      0.00390204	      0.00115483	      0.00348455	     -0.00866688	     -0.00848493	     -0.00925349	     -0.00817024	      0.00642987	      0.00486915	      0.00236866	      0.00278444	      0.00286645	     -0.00000000	     -0.00000000	      0.00000000	      0.00000000	      0.00000000	     -0.00000000	     -0.00000000	      0.00000000	      0.00000000	      0.00000000	      0.00000000	     -0.00000000	      0.00000000	      0.00000000	      0.00000000	      0.00000000	      0.00000000	      0.00000000	      0.00000000	      0.00000000	      0.00000000	      0.00000000	      0.00000000	      0.00000000	      0.00000000	      0.00000000	      0.00000000	      0.00000000	      0.00000000	      0.00000000	      0.00000000	      0.00000000	      0.00000000	      0.00000000	      0.00000000	      0.00000000	      0.00000000	      0.00000000	      0.00000000	      0.00000000	      0.00000000	      0.00000000	      0.00000000	      0.00000000	      0.00000000	      0.00000000	      0.00000000	      0.00000000	      0.00000000	      0.00000000
      0.16000000	     -0.00984528	     -0.00459872	     -0.00018277	      0.00119712	     -0.00070577	     -0.00000000	     -0.00000000	     -0.00000000	     -0.00076806	     -0.00178378	     -0.00178378	     -0.00090980	     -0.00103924	     -0.00620192	     -0.00571533	     -0.00692025	     -0.00691894	      0.00591499	      0.00596894	      0.00420841	      0.00209594	      0.00073788	      0.00000000	     -0.00000000	     -0.00000000	     -0.00000000	     -0.00000000	     -0.00000000	     -0.00000000	     -0.00000000	     -0.00000000	     -0.00000000	     -0.00000000	      0.00000000	     -0.00000000	     -0.00000000	      0.00000000	      0.00000000	      0.00000000	      0.00000000	      0.00000000	      0.00000000	      0.00000000	      0.00000000	      0.00000000	      0.00000000	      0.00000000	      0.00000000	      0.00000000	      0.00000000	      0.00000000	      0.00000000	      0.00000000	      0.00000000	      0.00000000	      0.00000000	      0.00000000	      0.00000000	      0.00000000	      0.00000000	      0.00000000	      0.00000000	      0.00000000	      0.00000000	      0.00000000	      0.00000000	      0.00000000	      0.00000000	      0.00000000	      0.00000000	      0.00000000	      0.00000000
      0.17000000	      0.00183986	     -0.00003909	      0.00623238	      0.00389837	      0.00131611	      0.00000000	      0.00000000	      0.00000000	      0.00087463	      0.00649154	      0.00649154	      0.00362228	      0.00549269	     -0.00723146	     -0.00856501	     -0.00941438	     -0.00880163	      0.00588455	      0.00303610	      0.00038534	      0.00312233	      0.00481991	      0.00000000	     -0.00000000	     -0.00000000	      0.00000000	      0.00000000	      0.00000000	     -0.00000000	     -0.00000000	      0.00000000	      0.00000000	      0.00000000	      0.00000000	     -0.00000000	     -0.00000000	      0.00000000	      0.00000000	      0.00000000	      0.00000000	      0.00000000	      0.00000000	      0.00000000	      0.00000000	      0.00000000	      0.00000000	      0.00000000	      0.00000000	      0.00000000	      0.00000000	      0.00000000	      0.00000000	      0.00000000	      0.00000000	      0.00000000	      0.00000000	      0.00000000	      0.00000000	      0.00000000	      0.00000000	      0.00000000	      0.00000000	      0.00000000	      0.00000000	      0.00000000	      0.00000000	      0.00000000	      0.00000000	      0.00000000	      0.00000000	      0.00000000	      0.00000000
      0.18000000	      0.00198807	     -0.00086145	      0.00327775	      0.00278233	      0.00094722	      0.00000000	      0.00000000	      0.00000000	      0.00013892	      0.00372046	      0.00372046	      0.00074950	      0.00270627	     -0.00837688	     -0.00810173	     -0.00855141	     -0.00756340	      0.00631837	      0.00526022	      0.00287909	      0.00261784	      0.00249050	      0.00000000	     -0.00000000	     -0.00000000	     -0.00000000	     -0.00000000	     -0.00000000	      0.00000000	      0.00000000	      0.00000000	     -0.00000000	      0.00000000	     -0.00000000	     -0.00000000	      0.00000000	      0.00000000	      0.00000000	      0.00000000	      0.00000000	      0.00000000	      0.00000000	      0.00000000	      0.00000000	      0.00000000	      0.00000000	      0.00000000	      0.00000000	      0.00000000	      0.00000000	      0.00000000	      0.00000000	      0.00000000	      0.00000000	      0.00000000	      0.00000000	      0.00000000	      0.00000000	      0.00000000	      0.00000000	      0.00000000	      0.00000000	      0.00000000	      0.00000000	      0.00000000	      0.00000000	      0.00000000	      0.00000000	      0.00000000	      0.00000000	      0.00000000	      0.00000000
      0.19000000	     -0.01159567	     -0.00600122	     -0.00357827	     -0.00021062	     -0.00045940	     -0.00000000	      0.00000000	      0.00000000	     -0.00174961	     -0.00420147	     -0.00420147	     -0.00346981	     -0.00249808	     -0.00368149	     -0.00321834	     -0.00513189	     -0.00476798	      0.00491207	      0.00300927	      0.00476307	      0.00131356	     -0.00134030	     -0.00000000	      0.00000000	     -0.00000000	      0.00000000	     -0.00000000	      0.00000000	      0.00000000	     -0.00000000	     -0.00000000	      0.00000000	      0.00000000	      0.00000000	     -0.00000000	      0.00000000	      0.00000000	      0.00000000	      0.00000000	      0.00000000	      0.00000000	      0.00000000	      0.00000000	      0.00000000	      0.00000000	      0.00000000	      0.00000000	      0.00000000	      0.00000000	      0.00000000	      0.00000000	      0.00000000	      0.00000000	      0.00000000	      0.00000000	      0.00000000	      0.00000000	      0.00000000	      0.00000000	      0.00000000	      0.00000000	      0.00000000	      0.00000000	      0.00000000	      0.00000000	      0.00000000	      0.00000000	      0.00000000	      0.00000000	      0.00000000	      0.00000000	      0.00000000
      0.20000000	     -0.00614365	     -0.00387742	     -0.00018406	      0.00196901	      0.00007602	      0.00000000	      0.00000000	     -0.00000000	     -0.00126430	     -0.00325766	     -0.00325766	     -0.00422390	      0.00317422	     -0.00820701	     -0.00620415	     -0.00864055	     -0.00716923	      0.00778396	      0.00449477	      0.00162374	      0.00295472	     -0.00058723	      0.00000000	     -0.00000000	     -0.00000000	     -0.00000000	     -0.00000000	      0.00000000	     -0.00000000	      0.00000000	      0.00000000	     -0.00000000	     -0.00000000	      0.00000000	     -0.00000000	      0.00000000	      0.00000000	      0.00000000	      0.00000000	      0.00000000	      0.00000000	      0.00000000	      0.00000000	      0.00000000	      0.00000000	      0.00000000	      0.00000000	      0.00000000	      0.00000000	      0.00000000	      0.00000000	      0.00000000	      0.00000000	      0.00000000	      0.00000000	      0.00000000	      0.00000000	      0.00000000	      0.00000000	      0.00000000	      0.00000000	      0.00000000	      0.00000000	      0.00000000	      0.00000000	      0.00000000	      0.00000000	      0.00000000	      0.00000000	      0.00000000	      0.00000000	      0.00000000
      0.21000000	     -0.00974692	     -0.00370234	     -0.00088073	      0.00088221	      0.00024770	      0.00000000	     -0.00000000	     -0.00000000	     -0.00111178	     -0.00302154	     -0.00302154	     -0.00145850	     -0.00189097	     -0.00443403	     -0.00415937	     -0.00518506	     -0.00496738	      0.00512830	      0.00625424	      0.00467651	      0.00164727	      0.00029736	     -0.00000000	      0.00000000	     -0.00000000	      0.00000000	     -0.00000000	     -0.00000000	      0.00000000	      0.00000000	     -0.00000000	      0.00000000	      0.00000000	     -0.00000000	     -0.00000000	     -0.00000000	      0.00000000	      0.00000000	      0.00000000	      0.00000000	      0.00000000	      0.00000000	      0.00000000	      0.00000000	      0.00000000	      0.00000000	      0.00000000	      0.00000000	      0.00000000	      0.00000000	      0.00000000	      0.00000000	      0.00000000	      0.00000000	      0.00000000	      0.00000000	      0.00000000	      0.00000000	      0.00000000	      0.00000000	      0.00000000	      0.00000000	      0.00000000	      0.00000000	      0.00000000	      0.00000000	      0.00000000	      0.00000000	      0.00000000	      0.00000000	      0.00000000	      0.00000000
      0.22000000	     -0.01164056	     -0.00530336	     -0.00268299	      0.00004697	     -0.00037878	      0.00000000	      0.00000000	      0.00000000	     -0.00134566	     -0.00384800	     -0.00384800	     -0.00231214	     -0.00253516	     -0.00312866	     -0.00330160	     -0.00473184	     -0.00478505	      0.00450042	      0.00616013	      0.00485090	      0.00133130	     -0.00052450	      0.00000000	      0.00000000	     -0.00000000	     -0.00000000	     -0.00000000	     -0.00000000	     -0.00000000	      0.00000000	      0.00000000	     -0.00000000	      0.00000000	      0.00000000	     -0.00000000	      0.00000000	      0.00000000	      0.00000000	      0.00000000	      0.00000000	      0.00000000	      0.00000000	      0.00000000	      0.00000000	      0.00000000	      0.00000000	      0.00000000	      0.00000000	      0.00000000	      0.00000000	      0.00000000	      0.00000000	      0.00000000	      0.00000000	      0.00000000	      0.00000000	      0.00000000	      0.00000000	      0.00000000	      0.00000000	      0.00000000	      0.00000000	      0.00000000	      0.00000000	      0.00000000	      0.00000000	      0.00000000	      0.00000000	      0.00000000	      0.00000000	      0.00000000	      0.00000000
      0.23000000	     -0.00984078	     -0.00528841	     -0.00126478	      0.00105278	     -0.00050181	     -0.00000000	     -0.00000000	     -0.00000000	     -0.00083531	     -0.00277788	     -0.00277788	     -0.00248908	     -0.00136235	     -0.00673334	     -0.00546322	     -0.00737870	     -0.00671022	      0.00659068	      0.00636172	      0.00407159	      0.00219548	     -0.00018919	      0.00000000	     -0.00000000	     -0.00000000	     -0.00000000	     -0.00000000	      0.00000000	     -0.00000000	     -0.00000000	     -0.00000000	      0.00000000	     -0.00000000	      0.00000000	     -0.00000000	     -0.00000000	      0.00000000	      0.00000000	      0.00000000	      0.00000000	      0.00000000	      0.00000000	      0.00000000	      0.00000000	      0.00000000	      0.00000000	      0.00000000	      0.00000000	      0.00000000	      0.00000000	      0.00000000	      0.00000000	      0.00000000	      0.00000000	      0.00000000	      0.00000000	      0.00000000	      0.00000000	      0.00000000	      0.00000000	      0.00000000	      0.00000000	      0.00000000	      0.00000000	      0.00000000	      0.00000000	      0.00000000	      0.00000000	      0.00000000	      0.00000000	      0.00000000	      0.00000000
      0.24000000	     -0.00078063	     -0.00159569	      0.00359254	      0.00288477	      0.00044616	      0.00000000	      0.00000000	     -0.00000000	      0.00076143	      0.00242832	      0.00242832	      0.00115696	      0.00361986	     -0.00902373	     -0.00815671	     -0.00936016	     -0.00840416	      0.00653845	      0.00492107	      0.00251552	      0.00282415	      0.00273259	      0.00000000	     -0.00000000	     -0.00000000	     -0.00000000	     -0.00000000	     -0.00000000	     -0.00000000	     -0.00000000	     -0.00000000	     -0.00000000	     -0.00000000	     -0.00000000	     -0.00000000	     -0.00000000	      0.00000000	      0.00000000	      0.00000000	      0.00000000	      0.00000000	      0.00000000	      0.00000000	      0.00000000	      0.00000000	      0.00000000	      0.00000000	      0.00000000	      0.00000000	      0.00000000	      0.00000000	      0.00000000	      0.00000000	      0.00000000	      0.00000000	      0.00000000	      0.00000000	      0.00000000	      0.00000000	      0.00000000	      0.00000000	      0.00000000	      0.00000000	      0.00000000	      0.00000000	      0.00000000	      0.00000000	      0.00000000	      0.00000000	      0.00000000	      0.00000000	      0.00000000
      0.25000000	     -0.00140430	     -0.00187710	      0.00391671	      0.00321723	      0.00100256	     -0.00000000	      0.00000000	      0.00000000	     -0.00030530	      0.00261210	      0.00261210	     -0.00083199	      0.00451406	     -0.00878179	     -0.00808364	     -0.00980370	     -0.00851039	      0.00699443	      0.00422563	      0.00121223	      0.00314490	      0.00213809	      0.00000000	     -0.00000000	      0.00000000	      0.00000000	     -0.00000000	     -0.00000000	     -0.00000000	     -0.00000000	     -0.00000000	      0.00000000	      0.00000000	     -0.00000000	     -0.00000000	     -0.00000000	      0.00000000	      0.00000000	      0.00000000	      0.00000000	      0.00000000	      0.00000000	      0.00000000	      0.00000000	      0.00000000	      0.00000000	      0.00000000	      0.00000000	      0.00000000	      0.00000000	      0.00000000	      0.00000000	      0.00000000	      0.00000000	      0.00000000	      0.00000000	      0.00000000	      0.00000000	      0.00000000	      0.00000000	      0.00000000	      0.00000000	      0.00000000	      0.00000000	      0.00000000	      0.00000000	      0.00000000	      0.00000000	      0.00000000	      0.00000000	      0.00000000	      0.00000000
      0.26000000	     -0.00748018	     -0.00393218	     -0.00015534	      0.00133622	      0.00023446	     -0.00000000	      0.00000000	     -0.00000000	     -0.00084217	     -0.00046977	     -0.00046977	     -0.00161541	     -0.00075306	     -0.00656351	     -0.00541116	     -0.00666383	     -0.00609355	      0.00589228	      0.00632326	      0.00422703	      0.00202955	      0.00040612	      0.00000000	      0.00000000	      0.00000000	     -0.00000000	      0.00000000	      0.00000000	      0.00000000	      0.00000000	     -0.00000000	     -0.00000000	      0.00000000	      0.00000000	      0.00000000	      0.00000000	      0.00000000	      0.00000000	      0.00000000	      0.00000000	      0.00000000	      0.00000000	      0.00000000	      0.00000000	      0.00000000	      0.00000000	      0.00000000	      0.00000000	      0.00000000	      0.00000000	      0.00000000	      0.00000000	      0.00000000	      0.00000000	      0.00000000	      0.00000000	      0.00000000	      0.00000000	      0.00000000	      0.00000000	      0.00000000	      0.00000000	      0.00000000	      0.00000000	      0.00000000	      0.00000000	      0.00000000	      0.00000000	      0.00000000	      0.00000000	      0.00000000	      0.00000000
      0.27000000	     -0.00740902	     -0.00454346	     -0.00017767	      0.00163789	      0.00035964	      0.00000000	     -0.00000000	      0.00000000	     -0.00126861	     -0.00220834	     -0.00220834	     -0.00359253	      0.00101060	     -0.00825591	     -0.00611802	     -0.00823585	     -0.00688218	      0.00723000	      0.00598756	      0.00285838	      0.00244802	     -0.00065980	     -0.00000000	      0.00000000	      0.00000000	      0.00000000	     -0.00000000	      0.00000000	     -0.00000000	     -0.00000000	     -0.00000000	     -0.00000000	     -0.00000000	     -0.00000000	     -0.00000000	     -0.00000000	      0.00000000	      0.00000000	      0.00000000	      0.00000000	      0.00000000	      0.00000000	      0.00000000	      0.00000000	      0.00000000	      0.00000000	      0.00000000	      0.00000000	      0.00000000	      0.00000000	      0.00000000	      0.00000000	      0.00000000	      0.00000000	      0.00000000	      0.00000000	      0.00000000	      0.00000000	      0.00000000	      0.00000000	      0.00000000	      0.00000000	      0.00000000	      0.00000000	      0.00000000	      0.00000000	      0.00000000	      0.00000000	      0.00000000	      0.00000000	      0.00000000	      0.00000000
      0.28000000	     -0.00194125	     -0.00171957	      0.00445927	      0.00341225	      0.00097754	      0.00000000	     -0.00000000	     -0.00000000	     -0.00134474	      0.00210571	      0.00210571	     -0.00189724	      0.00579800	     -0.00781800	     -0.00722287	     -0.00889260	     -0.00807167	      0.00654435	      0.00262053	     -0.00010867	      0.00343682	      0.00268442	     -0.00000000	     -0.00000000	     -0.00000000	      0.00000000	      0.00000000	     -0.00000000	      0.00000000	     -0.00000000	      0.00000000	      0.00000000	      0.00000000	      0.00000000	     -0.00000000	     -0.00000000	      0.00000000	      0.00000000	      0.00000000	      0.00000000	      0.00000000	      0.00000000	      0.00000000	      0.00000000	      0.00000000	      0.00000000	      0.00000000	      0.00000000	      0.00000000	      0.00000000	      0.00000000	      0.00000000	      0.00000000	      0.00000000	      0.00000000	      0.00000000	      0.00000000	      0.00000000	      0.00000000	      0.00000000	      0.00000000	      0.00000000	      0.00000000	      0.00000000	      0.00000000	      0.00000000	      0.00000000	      0.00000000	      0.00000000	      0.00000000	      0.00000000	      0.00000000
      0.29000000	     -0.00559056	     -0.00381367	      0.00094647	      0.00210375	      0.00049455	      0.00000000	     -0.00000000	     -0.00000000	     -0.00127473	     -0.00098886	     -0.00098886	     -0.00284455	      0.00211846	     -0.00874508	     -0.00679496	     -0.00880718	     -0.00744669	      0.00730556	      0.00560951	      0.00255647	      0.00268687	      0.00008566	     -0.00000000	     -0.00000000	      0.00000000	      0.00000000	      0.00000000	     -0.00000000	      0.00000000	      0.00000000	      0.00000000	      0.00000000	      0.00000000	      0.00000000	      0.00000000	     -0.00000000	      0.00000000	      0.00000000	      0.00000000	      0.00000000	      0.00000000	      0.00000000	      0.00000000	      0.00000000	      0.00000000	      0.00000000	      0.00000000	      0.00000000	      0.00000000	      0.00000000	      0.00000000	      0.00000000	      0.00000000	      0.00000000	      0.00000000	      0.00000000	      0.00000000	      0.00000000	      0.00000000	      0.00000000	      0.00000000	      0.00000000	      0.00000000	      0.00000000	      0.00000000	      0.00000000	      0.00000000	      0.00000000	      0.00000000	      0.00000000	      0.00000000	      0.00000000
      0.30000000	     -0.00476897	     -0.00329861	      0.00157726	      0.00248783	      0.00027161	      0.00000000	     -0.00000000	     -0.00000000	     -0.00115080	     -0.00103078	     -0.00103078	     -0.00237770	      0.00380068	     -0.00866718	     -0.00695404	     -0.00921777	     -0.00783271	      0.00745464	      0.00463113	      0.00179000	      0.00308330	      0.00083343	     -0.00000000	     -0.00000000	     -0.00000000	     -0.00000000	     -0.00000000	     -0.00000000	     -0.00000000	     -0.00000000	     -0.00000000	     -0.00000000	     -0.00000000	     -0.00000000	      0.00000000	      0.00000000	      0.00000000	      0.00000000	      0.00000000	      0.00000000	      0.00000000	      0.00000000	      0.00000000	      0.00000000	      0.00000000	      0.00000000	      0.00000000	      0.00000000	      0.00000000	      0.00000000	      0.00000000	      0.00000000	      0.00000000	      0.00000000	      0.00000000	      0.00000000	      0.00000000	      0.00000000	      0.00000000	      0.00000000	      0.00000000	      0.00000000	      0.00000000	      0.00000000	      0.00000000	      0.00000000	      0.00000000	      0.00000000	      0.00000000	      0.00000000	      0.00000000	      0.00000000
      0.31000000	     -0.00175315	     -0.00221448	      0.00309947	      0.00288393	      0.00090761	     -0.00000000	     -0.00000000	     -0.00000000	     -0.00052644	      0.00199747	      0.00199747	     -0.00103514	      0.00356003	     -0.00904981	     -0.00794833	     -0.00955626	     -0.00819970	      0.00702101	      0.00495073	      0.00200430	      0.00293439	      0.00164288	      0.00000000	      0.00000000	      0.00000000	     -0.00000000	      0.00000000	      0.00000000	     -0.00000000	      0.00000000	     -0.00000000	      0.00000000	      0.00000000	     -0.00000000	     -0.00000000	     -0.00000000	      0.00000000	      0.00000000	      0.00000000	      0.00000000	      0.00000000	      0.00000000	      0.00000000	      0.00000000	      0.00000000	      0.00000000	      0.00000000	      0.00000000	      0.00000000	      0.00000000	      0.00000000	      0.00000000	      0.00000000	      0.00000000	      0.00000000	      0.00000000	      0.00000000	      0.00000000	      0.00000000	      0.00000000	      0.00000000	      0.00000000	      0.00000000	      0.00000000	      0.00000000	      0.00000000	      0.00000000	      0.00000000	      0.00000000	      0.00000000	      0.00000000	      0.00000000
      0.32000000	     -0.00498501	     -0.00262656	      0.00072822	      0.00153064	     -0.00011345	      0.00000000	     -0.00000000	      0.00000000	     -0.00059255	      0.00048627	      0.00048627	     -0.00006072	     -0.00024465	     -0.00620455	     -0.00586223	     -0.00644072	     -0.00648897	      0.00563133	      0.00583280	      0.00414285	      0.00205952	      0.00138768	      0.00000000	      0.00000000	      0.00000000	      0.00000000	      0.00000000	      0.00000000	     -0.00000000	     -0.00000000	      0.00000000	      0.00000000	     -0.00000000	     -0.00000000	      0.00000000	      0.00000000	      0.00000000	      0.00000000	      0.00000000	      0.00000000	      0.00000000	      0.00000000	      0.00000000	      0.00000000	      0.00000000	      0.00000000	      0.00000000	      0.00000000	      0.00000000	      0.00000000	      0.00000000	      0.00000000	      0.00000000	      0.00000000	      0.00000000	      0.00000000	      0.00000000	      0.00000000	      0.00000000	      0.00000000	      0.00000000	      0.00000000	      0.00000000	      0.00000000	      0.00000000	      0.00000000	      0.00000000	      0.00000000	      0.00000000	      0.00000000	      0.00000000	      0.00000000
      0.33000000	     -0.00777807	     -0.00449612	     -0.00012772	      0.00154653	      0.00000560	     -0.00000000	      0.00000000	      0.00000000	     -0.00118800	     -0.00156431	     -0.00156431	     -0.00229543	      0.00029331	     -0.00774760	     -0.00607806	     -0.00791396	     -0.00697440	      0.00678819	      0.00618105	      0.00362501	      0.00237426	      0.00013721	      0.00000000	     -0.00000000	     -0.00000000	     -0.00000000	     -0.00000000	     -0.00000000	      0.00000000	      0.00000000	      0.00000000	      0.00000000	      0.00000000	      0.00000000	     -0.00000000	     -0.00000000	      0.00000000	      0.00000000	      0.00000000	      0.00000000	      0.00000000	      0.00000000	      0.00000000	      0.00000000	      0.00000000	      0.00000000	      0.00000000	      0.00000000	      0.00000000	      0.00000000	      0.00000000	      0.00000000	      0.00000000	      0.00000000	      0.00000000	      0.00000000	      0.00000000	      0.00000000	      0.00000000	      0.00000000	      0.00000000	      0.00000000	      0.00000000	      0.00000000	      0.00000000	      0.00000000	      0.00000000	      0.00000000	      0.00000000	      0.00000000	      0.00000000	      0.00000000
      0.34000000	     -0.00122860	     -0.00151231	      0.00479310	      0.00351065	      0.00100420	     -0.00000000	     -0.00000000	     -0.00000000	     -0.00047649	      0.00320283	      0.00320283	     -0.00011586	      0.00549326	     -0.00816893	     -0.00775709	     -0.00944382	     -0.00845959	      0.00662142	      0.00323012	      0.00041032	      0.00334852	      0.00315822	     -0.00000000	     -0.00000000	     -0.00000000	     -0.00000000	     -0.00000000	      0.00000000	     -0.00000000	      0.00000000	     -0.00000000	      0.00000000	     -0.00000000	     -0.00000000	     -0.00000000	     -0.00000000	      0.00000000	      0.00000000	      0.00000000	      0.00000000	      0.00000000	      0.00000000	      0.00000000	      0.00000000	      0.00000000	      0.00000000	      0.00000000	      0.00000000	      0.00000000	      0.00000000	      0.00000000	      0.00000000	      0.00000000	      0.00000000	      0.00000000	      0.00000000	      0.00000000	      0.00000000	      0.00000000	      0.00000000	      0.00000000	      0.00000000	      0.00000000	      0.00000000	      0.00000000	      0.00000000	      0.00000000	      0.00000000	      0.00000000	      0.00000000	      0.00000000	      0.00000000
      0.35000000	     -0.01163220	     -0.00608109	     -0.00353903	     -0.00021163	     -0.00013067	      0.00000000	      0.00000000	     -0.00000000	     -0.00188682	     -0.00453114	     -0.00453114	     -0.00400948	     -0.00254550	     -0.00394514	     -0.00299029	     -0.00506459	     -0.00434609	      0.00479372	      0.00278598	      0.00448530	      0.00122335	     -0.00174473	     -0.00000000	      0.00000000	      0.00000000	      0.00000000	      0.00000000	      0.00000000	      0.00000000	      0.00000000	      0.00000000	      0.00000000	      0.00000000	     -0.00000000	      0.00000000	      0.00000000	      0.00000000	      0.00000000	      0.00000000	      0.00000000	      0.00000000	      0.00000000	      0.00000000	      0.00000000	      0.00000000	      0.00000000	      0.00000000	      0.00000000	      0.00000000	      0.00000000	      0.00000000	      0.00000000	      0.00000000	      0.00000000	      0.00000000	      0.00000000	      0.00000000	      0.00000000	      0.00000000	      0.00000000	      0.00000000	      0.00000000	      0.00000000	      0.00000000	      0.00000000	      0.00000000	      0.00000000	      0.00000000	      0.00000000	      0.00000000	      0.00000000	      0.00000000
      0.36000000	     -0.01128006	     -0.00568055	     -0.00215950	      0.00054953	     -0.00041609	     -0.00000000	     -0.00000000	      0.00000000	     -0.00152848	     -0.00307670	     -0.00307670	     -0.00286199	     -0.00246785	     -0.00548565	     -0.00453483	     -0.00636212	     -0.00585702	      0.00587821	      0.00655009	      0.00446509	      0.00181383	     -0.00064821	      0.00000000	      0.00000000	      0.00000000	      0.00000000	      0.00000000	      0.00000000	     -0.00000000	      0.00000000	     -0.00000000	      0.00000000	     -0.00000000	      0.00000000	     -0.00000000	      0.00000000	      0.00000000	      0.00000000	      0.00000000	      0.00000000	      0.00000000	      0.00000000	      0.00000000	      0.00000000	      0.00000000	      0.00000000	      0.00000000	      0.00000000	      0.00000000	      0.00000000	      0.00000000	      0.00000000	      0.00000000	      0.00000000	      0.00000000	      0.00000000	      0.00000000	      0.00000000	      0.00000000	      0.00000000	      0.00000000	      0.00000000	      0.00000000	      0.00000000	      0.00000000	      0.00000000	      0.00000000	      0.00000000	      0.00000000	      0.00000000	      0.00000000	      0.00000000
      0.37000000	     -0.00695858	     -0.00412585	      0.00076607	      0.00183747	     -0.00040206	      0.00000000	     -0.00000000	     -0.00000000	     -0.00023984	     -0.00128737	     -0.00128737	     -0.00103890	      0.00129813	     -0.00797313	     -0.00664403	     -0.00838198	     -0.00766372	      0.00679942	      0.00584100	      0.00354582	      0.00256604	      0.00099736	     -0.00000000	     -0.00000000	     -0.00000000	     -0.00000000	      0.00000000	      0.00000000	     -0.00000000	      0.00000000	     -0.00000000	      0.00000000	     -0.00000000	     -0.00000000	      0.00000000	     -0.00000000	      0.00000000	      0.00000000	      0.00000000	      0.00000000	      0.00000000	      0.00000000	      0.00000000	      0.00000000	      0.00000000	      0.00000000	      0.00000000	      0.00000000	      0.00000000	      0.00000000	      0.00000000	      0.00000000	      0.00000000	      0.00000000	      0.00000000	      0.00000000	      0.00000000	      0.00000000	      0.00000000	      0.00000000	      0.00000000	      0.00000000	      0.00000000	      0.00000000	      0.00000000	      0.00000000	      0.00000000	      0.00000000	      0.00000000	      0.00000000	      0.00000000	      0.00000000
      0.38000000	     -0.00607903	     -0.00413321	      0.00063924	      0.00195545	      0.00080066	      0.00000000	      0.00000000	     -0.00000000	     -0.00127579	     -0.00170291	     -0.00170291	     -0.00394528	      0.00185944	     -0.00874484	     -0.00651493	     -0.00854073	     -0.00698959	      0.00730478	      0.00577175	      0.00219466	      0.00251703	     -0.00084374	     -0.00000000	     -0.00000000	     -0.00000000	     -0.00000000	      0.00000000	      0.00000000	     -0.00000000	     -0.00000000	     -0.00000000	     -0.00000000	      0.00000000	     -0.00000000	     -0.00000000	      0.00000000	      0.00000000	      0.00000000	      0.00000000	      0.00000000	      0.00000000	      0.00000000	      0.00000000	      0.00000000	      0.00000000	      0.00000000	      0.00000000	      0.00000000	      0.00000000	      0.00000000	      0.00000000	      0.00000000	      0.00000000	      0.00000000	      0.00000000	      0.00000000	      0.00000000	      0.00000000	      0.00000000	      0.00000000	      0.00000000	      0.00000000	      0.00000000	      0.00000000	      0.00000000	      0.00000000	      0.00000000	      0.00000000	      0.00000000	      0.00000000	      0.00000000	      0.00000000
      0.39000000	     -0.01146802	     -0.00603343	     -0.00378841	     -0.00036056	     -0.00023654	      0.00000000	     -0.00000000	     -0.00000000	     -0.00171585	     -0.00472777	     -0.00472777	     -0.00387753	     -0.00262014	     -0.00343010	     -0.00277520	     -0.00480077	     -0.00423917	      0.00450060	      0.00279076	      0.00463907	      0.00114164	     -0.00169754	      0.00000000	      0.00000000	     -0.00000000	     -0.00000000	      0.00000000	      0.00000000	     -0.00000000	      0.00000000	      0.00000000	      0.00000000	     -0.00000000	      0.00000000	      0.00000000	     -0.00000000	      0.00000000	      0.00000000	      0.00000000	      0.00000000	      0.00000000	      0.00000000	      0.00000000	      0.00000000	      0.00000000	      0.00000000	      0.00000000	      0.00000000	      0.00000000	      0.00000000	      0.00000000	      0.00000000	      0.00000000	      0.00000000	      0.00000000	      0.00000000	      0.00000000	      0.00000000	      0.00000000	      0.00000000	      0.00000000	      0.00000000	      0.00000000	      0.00000000	      0.00000000	      0.00000000	      0.00000000	      0.00000000	      0.00000000	      0.00000000	      0.00000000	      0.00000000
      0.40000000	     -0.00230062	     -0.00194671	      0.00180008	      0.00195477	     -0.00010601	      0.00000000	      0.00000000	      0.00000000	     -0.00046166	      0.00117534	      0.00117534	      0.00071560	      0.00110780	     -0.00725451	     -0.00676203	     -0.00716452	     -0.00716467	      0.00585580	      0.00555798	      0.00373639	      0.00226155	      0.00197824	     -0.00000000	     -0.00000000	      0.00000000	     -0.00000000	     -0.00000000	     -0.00000000	      0.00000000	      0.00000000	     -0.00000000	     -0.00000000	     -0.00000000	     -0.00000000	     -0.00000000	     -0.00000000	      0.00000000	      0.00000000	      0.00000000	      0.00000000	      0.00000000	      0.00000000	      0.00000000	      0.00000000	      0.00000000	      0.00000000	      0.00000000	      0.00000000	      0.00000000	      0.00000000	      0.00000000	      0.00000000	      0.00000000	      0.00000000	      0.00000000	      0.00000000	      0.00000000	      0.00000000	      0.00000000	      0.00000000	      0.00000000	      0.00000000	      0.00000000	      0.00000000	      0.00000000	      0.00000000	      0.00000000	      0.00000000	      0.00000000	      0.00000000	      0.00000000	      0.00000000
      0.41000000	     -0.00631293	     -0.00405927	      0.00039010	      0.00198941	      0.00024044	     -0.00000000	     -0.00000000	     -0.00000000	     -0.00136124	     -0.00204085	     -0.00204085	     -0.00335732	      0.00231482	     -0.00854083	     -0.00654532	     -0.00880425	     -0.00740766	      0.00757550	      0.00533150	      0.00231858	      0.00277266	     -0.00020897	     -0.00000000	     -0.00000000	      0.00000000	     -0.00000000	      0.00000000	      0.00000000	     -0.00000000	      0.00000000	     -0.00000000	     -0.00000000	     -0.00000000	     -0.00000000	     -0.00000000	     -0.00000000	      0.00000000	      0.00000000	      0.00000000	      0.00000000	      0.00000000	      0.00000000	      0.00000000	      0.00000000	      0.00000000	      0.00000000	      0.00000000	      0.00000000	      0.00000000	      0.00000000	      0.00000000	      0.00000000	      0.00000000	      0.00000000	      0.00000000	      0.00000000	      0.00000000	      0.00000000	      0.00000000	      0.00000000	      0.00000000	      0.00000000	      0.00000000	      0.00000000	      0.00000000	      0.00000000	      0.00000000	      0.00000000	      0.00000000	      0.00000000	      0.00000000	      0.00000000
      0.42000000	     -0.00470686	     -0.00302004	      0.00217667	      0.00218103	     -0.00039755	      0.00000000	      0.00000000	      0.00000000	      0.00014130	      0.00000626	      0.00000626	      0.00048609	      0.00230069	     -0.00821939	     -0.00725422	     -0.00842515	     -0.00801934	      0.00639595	      0.00547644	      0.00339677	      0.00255672	      0.00192051	     -0.00000000	      0.00000000	      0.00000000	      0.00000000	     -0.00000000	     -0.00000000	     -0.00000000	      0.00000000	      0.00000000	     -0.00000000	     -0.00000000	      0.00000000	     -0.00000000	     -0.00000000	      0.00000000	      0.00000000	      0.00000000	      0.00000000	      0.00000000	      0.00000000	      0.00000000	      0.00000000	      0.00000000	      0.00000000	      0.00000000	      0.00000000	      0.00000000	      0.00000000	      0.00000000	      0.00000000	      0.00000000	      0.00000000	      0.00000000	      0.00000000	      0.00000000	      0.00000000	      0.00000000	      0.00000000	      0.00000000	      0.00000000	      0.00000000	      0.00000000	      0.00000000	      0.00000000	      0.00000000	      0.00000000	      0.00000000	      0.00000000	      0.00000000	      0.00000000
      0.43000000	     -0.00436625	     -0.00319475	      0.00191468	      0.00244254	      0.00027277	      0.00000000	      0.00000000	      0.00000000	     -0.00011457	      0.00000388	      0.00000388	     -0.00125324	      0.00298556	     -0.00888749	     -0.00728622	     -0.00922242	     -0.00800694	      0.00715420	      0.00527287	      0.00256383	      0.00287563	      0.00127308	     -0.00000000	      0.00000000	     -0.00000000	      0.00000000	      0.00000000	      0.00000000	     -0.00000000	      0.00000000	      0.00000000	      0.00000000	      0.00000000	     -0.00000000	     -0.00000000	      0.00000000	      0.00000000	      0.00000000	      0.00000000	      0.00000000	      0.00000000	      0.00000000	      0.00000000	      0.00000000	      0.00000000	      0.00000000	      0.00000000	      0.00000000	      0.00000000	      0.00000000	      0.00000000	      0.00000000	      0.00000000	      0.00000000	      0.00000000	      0.00000000	      0.00000000	      0.00000000	      0.00000000	      0.00000000	      0.00000000	      0.00000000	      0.00000000	      0.00000000	      0.00000000	      0.00000000	      0.00000000	      0.00000000	      0.00000000	      0.00000000	      0.00000000	      0.00000000
      0.44000000	     -0.00551452	     -0.00355232	      0.00069649	      0.00217800	      0.00062924	      0.00000000	     -0.00000000	      0.00000000	     -0.00194149	     -0.00379979	     -0.00379979	     -0.00592310	      0.00401300	     -0.00828776	     -0.00639251	     -0.00861243	     -0.00720853	      0.00789818	      0.00353576	      0.00028755	      0.00290166	     -0.00201434	      0.00000000	      0.00000000	     -0.00000000	     -0.00000000	      0.00000000	      0.00000000	     -0.00000000	     -0.00000000	      0.00000000	      0.00000000	      0.00000000	     -0.00000000	      0.00000000	     -0.00000000	      0.00000000	      0.00000000	      0.00000000	      0.00000000	      0.00000000	      0.00000000	      0.00000000	      0.00000000	      0.00000000	      0.00000000	      0.00000000	      0.00000000	      0.00000000	      0.00000000	      0.00000000	      0.00000000	      0.00000000	      0.00000000	      0.00000000	      0.00000000	      0.00000000	      0.00000000	      0.00000000	      0.00000000	      0.00000000	      0.00000000	      0.00000000	      0.00000000	      0.00000000	      0.00000000	      0.00000000	      0.00000000	      0.00000000	      0.00000000	      0.00000000	      0.00000000
      0.45000000	     -0.01171785	     -0.00484434	     -0.00207138	      0.00031802	      0.00034079	      0.00000000	     -0.00000000	     -0.00000000	     -0.00122517	      0.00136128	      0.00136128	     -0.00244302	     -0.00250676	     -0.00327029	     -0.00297385	     -0.00442071	     -0.00401554	      0.00427860	      0.00632874	      0.00476136	      0.00128708	     -0.00057368	     -0.00000000	     -0.00000000	      0.00000000	      0.00000000	      0.00000000	      0.00000000	     -0.00000000	      0.00000000	     -0.00000000	      0.00000000	      0.00000000	      0.00000000	      0.00000000	     -0.00000000	      0.00000000	      0.00000000	      0.00000000	      0.00000000	      0.00000000	      0.00000000	      0.00000000	      0.00000000	      0.00000000	      0.00000000	      0.00000000	      0.00000000	      0.00000000	      0.00000000	      0.00000000	      0.00000000	      0.00000000	      0.00000000	      0.00000000	      0.00000000	      0.00000000	      0.00000000	      0.00000000	      0.00000000	      0.00000000	      0.00000000	      0.00000000	      0.00000000	      0.00000000	      0.00000000	      0.00000000	      0.00000000	      0.00000000	      0.00000000	      0.00000000	      0.00000000
      0.46000000	     -0.00230607	     -0.00231774	      0.00359132	      0.00315095	      0.00121924	      0.00000000	      0.00000000	     -0.00000000	     -0.00116476	      0.00123713	      0.00123713	     -0.00351711	      0.00466042	     -0.00856746	     -0.00781183	     -0.00959240	     -0.00830020	      0.00735343	      0.00385141	      0.00030380	      0.00317265	      0.00042147	     -0.00000000	     -0.00000000	      0.00000000	      0.00000000	      0.00000000	      0.00000000	      0.00000000	     -0.00000000	      0.00000000	      0.00000000	     -0.00000000	      0.00000000	      0.00000000	      0.00000000	      0.00000000	      0.00000000	      0.00000000	      0.00000000	      0.00000000	      0.00000000	      0.00000000	      0.00000000	      0.00000000	      0.00000000	      0.00000000	      0.00000000	      0.00000000	      0.00000000	      0.00000000	      0.00000000	      0.00000000	      0.00000000	      0.00000000	      0.00000000	      0.00000000	      0.00000000	      0.00000000	      0.00000000	      0.00000000	      0.00000000	      0.00000000	      0.00000000	      0.00000000	      0.00000000	      0.00000000	      0.00000000	      0.00000000	      0.00000000	      0.00000000	      0.00000000
      0.47000000	     -0.00413613	     -0.00315215	      0.00126656	      0.00203492	      0.00042169	     -0.00000000	     -0.00000000	      0.00000000	     -0.00084899	      0.00046809	      0.00046809	     -0.00118079	      0.00127102	     -0.00830216	     -0.00677213	     -0.00811872	     -0.00719937	      0.00657816	      0.00593308	      0.00345782	      0.00246172	      0.00100576	      0.00000000	     -0.00000000	     -0.00000000	      0.00000000	     -0.00000000	     -0.00000000	      0.00000000	      0.00000000	      0.00000000	      0.00000000	      0.00000000	      0.00000000	     -0.00000000	      0.00000000	      0.00000000	      0.00000000	      0.00000000	      0.00000000	      0.00000000	      0.00000000	      0.00000000	      0.00000000	      0.00000000	      0.00000000	      0.00000000	      0.00000000	      0.00000000	      0.00000000	      0.00000000	      0.00000000	      0.00000000	      0.00000000	      0.00000000	      0.00000000	      0.00000000	      0.00000000	      0.00000000	      0.00000000	      0.00000000	      0.00000000	      0.00000000	      0.00000000	      0.00000000	      0.00000000	      0.00000000	      0.00000000	      0.00000000	      0.00000000	      0.00000000	      0.00000000
      0.48000000	      0.00194360	      0.00033061	      0.00717608	      0.00411427	      0.00131267	      0.00000000	     -0.00000000	     -0.00000000	      0.00026540	      0.00727862	      0.00727862	      0.00588816	      0.00610893	     -0.00648444	     -0.00783460	     -0.00827571	     -0.00834000	      0.00518675	      0.00221643	     -0.00018018	      0.00308621	      0.00568194	     -0.00000000	     -0.00000000	     -0.00000000	     -0.00000000	     -0.00000000	      0.00000000	     -0.00000000	     -0.00000000	     -0.00000000	     -0.00000000	     -0.00000000	     -0.00000000	     -0.00000000	      0.00000000	      0.00000000	      0.00000000	      0.00000000	      0.00000000	      0.00000000	      0.00000000	      0.00000000	      0.00000000	      0.00000000	      0.00000000	      0.00000000	      0.00000000	      0.00000000	      0.00000000	      0.00000000	      0.00000000	      0.00000000	      0.00000000	      0.00000000	      0.00000000	      0.00000000	      0.00000000	      0.00000000	      0.00000000	      0.00000000	      0.00000000	      0.00000000	      0.00000000	      0.00000000	      0.00000000	      0.00000000	      0.00000000	      0.00000000	      0.00000000	      0.00000000	      0.00000000
      0.49000000	     -0.00092589	     -0.00197632	      0.00217625	      0.00233284	      0.00057075	     -0.00000000	     -0.00000000	      0.00000000	     -0.00051385	      0.00193567	      0.00193567	     -0.00006506	      0.00181754	     -0.00839235	     -0.00728442	     -0.00813430	     -0.00733985	      0.00636789	      0.00565554	      0.00334868	      0.00249791	      0.00178675	     -0.00000000	     -0.00000000	      0.00000000	      0.00000000	     -0.00000000	     -0.00000000	      0.00000000	     -0.00000000	     -0.00000000	      0.00000000	      0.00000000	      0.00000000	      0.00000000	     -0.00000000	      0.00000000	      0.00000000	      0.00000000	      0.00000000	      0.00000000	      0.00000000	      0.00000000	      0.00000000	      0.00000000	      0.00000000	      0.00000000	      0.00000000	      0.00000000	      0.00000000	      0.00000000	      0.00000000	      0.00000000	      0.00000000	      0.00000000	      0.00000000	      0.00000000	      0.00000000	      0.00000000	      0.00000000	      0.00000000	      0.00000000	      0.00000000	      0.00000000	      0.00000000	      0.00000000	      0.00000000	      0.00000000	      0.00000000	      0.00000000	      0.00000000	      0.00000000
      0.50000000	     -0.01162648	     -0.00567468	     -0.00311094	     -0.00009195	     -0.00038320	     -0.00000000	      0.00000000	      0.00000000	     -0.00167587	     -0.00390745	     -0.00390745	     -0.00283490	     -0.00252767	     -0.00328131	     -0.00318818	     -0.00483976	     -0.00470887	      0.00457102	      0.00631369	      0.00484292	      0.00129625	     -0.00090132	     -0.00000000	     -0.00000000	     -0.00000000	     -0.00000000	      0.00000000	     -0.00000000	     -0.00000000	     -0.00000000	     -0.00000000	     -0.00000000	     -0.00000000	      0.00000000	     -0.00000000	     -0.00000000	      0.00000000	      0.00000000	      0.00000000	      0.00000000	      0.00000000	      0.00000000	      0.00000000	      0.00000000	      0.00000000	      0.00000000	      0.00000000	      0.00000000	      0.00000000	      0.00000000	      0.00000000	      0.00000000	      0.00000000	      0.00000000	      0.00000000	      0.00000000	      0.00000000	      0.00000000	      0.00000000	      0.00000000	      0.00000000	      0.00000000	      0.00000000	      0.00000000	      0.00000000	      0.00000000	      0.00000000	      0.00000000	      0.00000000	      0.00000000	      0.00000000	      0.00000000
      0.51000000	     -0.01157281	     -0.00499942	     -0.00168356	      0.00059215	      0.00021567	      0.00000000	     -0.00000000	      0.00000000	     -0.00126266	     -0.00356599	     -0.00356599	     -0.00248293	     -0.00216742	     -0.00463784	     -0.00386656	     -0.00536236	     -0.00485535	      0.00513924	      0.00649216	      0.00463248	      0.00155853	     -0.00046312	     -0.00000000	      0.00000000	      0.00000000	     -0.00000000	      0.00000000	      0.00000000	     -0.00000000	     -0.00000000	     -0.00000000	      0.00000000	     -0.00000000	      0.00000000	     -0.00000000	      0.00000000	      0.00000000	      0.00000000	      0.00000000	      0.00000000	      0.00000000	      0.00000000	      0.00000000	      0.00000000	      0.00000000	      0.00000000	      0.00000000	      0.00000000	      0.00000000	      0.00000000	      0.00000000	      0.00000000	      0.00000000	      0.00000000	      0.00000000	      0.00000000	      0.00000000	      0.00000000	      0.00000000	      0.00000000	      0.00000000	      0.00000000	      0.00000000	      0.00000000	      0.00000000	      0.00000000	      0.00000000	      0.00000000	      0.00000000	      0.00000000	      0.00000000	      0.00000000
      0.52000000	     -0.01058434	     -0.00331693	     -0.00117414	      0.00067871	      0.00023940	      0.00000000	      0.00000000	      0.00000000	     -0.00051808	      0.00050665	      0.00050665	     -0.00128917	     -0.00224373	     -0.00320143	     -0.00352132	     -0.00443623	     -0.00442161	      0.00463898	      0.00613539	      0.00480743	      0.00146846	      0.00031705	      0.00000000	      0.00000000	      0.00000000	      0.00000000	      0.00000000	      0.00000000	      0.00000000	      0.00000000	      0.00000000	      0.00000000	     -0.00000000	     -0.00000000	     -0.00000000	      0.00000000	      0.00000000	      0.00000000	      0.00000000	      0.00000000	      0.00000000	      0.00000000	      0.00000000	      0.00000000	      0.00000000	      0.00000000	      0.00000000	      0.00000000	      0.00000000	      0.00000000	      0.00000000	      0.00000000	      0.00000000	      0.00000000	      0.00000000	      0.00000000	      0.00000000	      0.00000000	      0.00000000	      0.00000000	      0.00000000	      0.00000000	      0.00000000	      0.00000000	      0.00000000	      0.00000000	      0.00000000	      0.00000000	      0.00000000	      0.00000000	      0.00000000	      0.00000000
      0.53000000	     -0.00297244	     -0.00291796	      0.00221784	      0.00256887	      0.00102207	      0.00000000	     -0.00000000	      0.00000000	     -0.00102112	      0.00075543	      0.00075543	     -0.00249907	      0.00285731	     -0.00906740	     -0.00748519	     -0.00917788	     -0.00766738	      0.00717209	      0.00541326	      0.00212379	      0.00276931	      0.00047255	     -0.00000000	     -0.00000000	     -0.00000000	     -0.00000000	      0.00000000	      0.00000000	     -0.00000000	     -0.00000000	      0.00000000	      0.00000000	      0.00000000	      0.00000000	      0.00000000	     -0.00000000	      0.00000000	      0.00000000	      0.00000000	      0.00000000	      0.00000000	      0.00000000	      0.00000000	      0.00000000	      0.00000000	      0.00000000	      0.00000000	      0.00000000	      0.00000000	      0.00000000	      0.00000000	      0.00000000	      0.00000000	      0.00000000	      0.00000000	      0.00000000	      0.00000000	      0.00000000	      0.00000000	      0.00000000	      0.00000000	      0.00000000	      0.00000000	      0.00000000	      0.00000000	      0.00000000	      0.00000000	      0.00000000	      0.00000000	      0.00000000	      0.00000000	      0.00000000
      0.54000000	     -0.01163174	     -0.00380781	     -0.00144268	      0.00051862	     -0.00019558	     -0.00000000	     -0.00000000	      0.00000000	     -0.00111071	     -0.00462977	     -0.00462977	     -0.00118225	     -0.00238094	     -0.00317379	     -0.00371145	     -0.00461182	     -0.00489107	      0.00464353	      0.00597634	      0.00476636	      0.00147158	      0.00033670	      0.00000000	      0.00000000	      0.00000000	     -0.00000000	     -0.00000000	     -0.00000000	      0.00000000	     -0.00000000	     -0.00000000	      0.00000000	     -0.00000000	     -0.00000000	     -0.00000000	     -0.00000000	      0.00000000	      0.00000000	      0.00000000	      0.00000000	      0.00000000	      0.00000000	      0.00000000	      0.00000000	      0.00000000	      0.00000000	      0.00000000	      0.00000000	      0.00000000	      0.00000000	      0.00000000	      0.00000000	      0.00000000	      0.00000000	      0.00000000	      0.00000000	      0.00000000	      0.00000000	      0.00000000	      0.00000000	      0.00000000	      0.00000000	      0.00000000	      0.00000000	      0.00000000	      0.00000000	      0.00000000	      0.00000000	      0.00000000	      0.00000000	      0.00000000	      0.00000000
      0.55000000	     -0.01101767	     -0.00487634	     -0.00228310	      0.00016822	      0.00053844	     -0.00000000	      0.00000000	      0.00000000	     -0.00158628	      0.00236684	      0.00236684	     -0.00265150	     -0.00275523	     -0.00263249	     -0.00235295	     -0.00388974	     -0.00336087	      0.00291340	      0.00300912	      0.00463941	      0.00110277	     -0.00081269	     -0.00000000	      0.00000000	     -0.00000000	      0.00000000	      0.00000000	      0.00000000	      0.00000000	      0.00000000	      0.00000000	     -0.00000000	      0.00000000	     -0.00000000	      0.00000000	     -0.00000000	      0.00000000	      0.00000000	      0.00000000	      0.00000000	      0.00000000	      0.00000000	      0.00000000	      0.00000000	      0.00000000	      0.00000000	      0.00000000	      0.00000000	      0.00000000	      0.00000000	      0.00000000	      0.00000000	      0.00000000	      0.00000000	      0.00000000	      0.00000000	      0.00000000	      0.00000000	      0.00000000	      0.00000000	      0.00000000	      0.00000000	      0.00000000	      0.00000000	      0.00000000	      0.00000000	      0.00000000	      0.00000000	      0.00000000	      0.00000000	      0.00000000	      0.00000000
      0.56000000	     -0.00179706	     -0.00186098	      0.00426241	      0.00321428	      0.00038205	     -0.00000000	     -0.00000000	      0.00000000	     -0.00071508	      0.00197386	      0.00197386	      0.00137748	      0.00495712	     -0.00888180	     -0.00790676	     -0.00980828	     -0.00857669	      0.00667829	      0.00425194	      0.00173243	      0.00315379	      0.00315165	      0.00000000	     -0.00000000	     -0.00000000	     -0.00000000	     -0.00000000	      0.00000000	     -0.00000000	     -0.00000000	     -0.00000000	     -0.00000000	     -0.00000000	      0.00000000	      0.00000000	      0.00000000	      0.00000000	      0.00000000	      0.00000000	      0.00000000	      0.00000000	      0.00000000	      0.00000000	      0.00000000	      0.00000000	      0.00000000	      0.00000000	      0.00000000	      0.00000000	      0.00000000	      0.00000000	      0.00000000	      0.00000000	      0.00000000	      0.00000000	      0.00000000	      0.00000000	      0.00000000	      0.00000000	      0.00000000	      0.00000000	      0.00000000	      0.00000000	      0.00000000	      0.00000000	      0.00000000	      0.00000000	      0.00000000	      0.00000000	      0.00000000	      0.00000000	      0.00000000
      0.57000000	      0.00181821	      0.00003974	      0.00636802	      0.00385984	      0.00105193	     -0.00000000	     -0.00000000	     -0.00000000	      0.00115398	      0.00582034	      0.00582034	      0.00454494	      0.00564440	     -0.00769478	     -0.00852802	     -0.00952345	     -0.00875717	      0.00574200	      0.00316893	      0.00073528	      0.00304055	      0.00492232	     -0.00000000	      0.00000000	      0.00000000	      0.00000000	      0.00000000	      0.00000000	      0.00000000	      0.00000000	      0.00000000	     -0.00000000	      0.00000000	      0.00000000	      0.00000000	      0.00000000	      0.00000000	      0.00000000	      0.00000000	      0.00000000	      0.00000000	      0.00000000	      0.00000000	      0.00000000	      0.00000000	      0.00000000	      0.00000000	      0.00000000	      0.00000000	      0.00000000	      0.00000000	      0.00000000	      0.00000000	      0.00000000	      0.00000000	      0.00000000	      0.00000000	      0.00000000	      0.00000000	      0.00000000	      0.00000000	      0.00000000	      0.00000000	      0.00000000	      0.00000000	      0.00000000	      0.00000000	      0.00000000	      0.00000000	      0.00000000	      0.00000000	      0.00000000
      0.58000000	     -0.00474407	     -0.00308218	      0.00082267	      0.00240446	      0.00024234	     -0.00000000	     -0.00000000	      0.00000000	     -0.00168256	     -0.00257484	     -0.00257484	     -0.00394769	      0.00470049	     -0.00801477	     -0.00627847	     -0.00855738	     -0.00720913	      0.00727862	      0.00345750	      0.00085054	      0.00323886	      0.00023066	      0.00000000	     -0.00000000	     -0.00000000	      0.00000000	     -0.00000000	     -0.00000000	     -0.00000000	     -0.00000000	      0.00000000	     -0.00000000	     -0.00000000	      0.00000000	      0.00000000	     -0.00000000	      0.00000000	      0.00000000	      0.00000000	      0.00000000	      0.00000000	      0.00000000	      0.00000000	      0.00000000	      0.00000000	      0.00000000	      0.00000000	      0.00000000	      0.00000000	      0.00000000	      0.00000000	      0.00000000	      0.00000000	      0.00000000	      0.00000000	      0.00000000	      0.00000000	      0.00000000	      0.00000000	      0.00000000	      0.00000000	      0.00000000	      0.00000000	      0.00000000	      0.00000000	      0.00000000	      0.00000000	      0.00000000	      0.00000000	      0.00000000	      0.00000000	      0.00000000
      0.59000000	     -0.00311294	     -0.00277830	      0.00290412	      0.00289991	      0.00119411	     -0.00000000	      0.00000000	      0.00000000	     -0.00118822	      0.00006274	      0.00006274	     -0.00412865	      0.00420263	     -0.00878625	     -0.00762102	     -0.00949180	     -0.00804421	      0.00754868	      0.00425002	      0.00046409	      0.00303685	     -0.00035427	      0.00000000	     -0.00000000	      0.00000000	      0.00000000	      0.00000000	      0.00000000	      0.00000000	      0.00000000	      0.00000000	      0.00000000	      0.00000000	     -0.00000000	     -0.00000000	     -0.00000000	      0.00000000	      0.00000000	      0.00000000	      0.00000000	      0.00000000	      0.00000000	      0.00000000	      0.00000000	      0.00000000	      0.00000000	      0.00000000	      0.00000000	      0.00000000	      0.00000000	      0.00000000	      0.00000000	      0.00000000	      0.00000000	      0.00000000	      0.00000000	      0.00000000	      0.00000000	      0.00000000	      0.00000000	      0.00000000	      0.00000000	      0.00000000	      0.00000000	      0.00000000	      0.00000000	      0.00000000	      0.00000000	      0.00000000	      0.00000000	      0.00000000	      0.00000000
      0.60000000	     -0.00080681	     -0.00143599	      0.00445568	      0.00313496	      0.00025492	      0.00000000	      0.00000000	      0.00000000	      0.00046104	      0.00237698	      0.00237698	      0.00215882	      0.00456537	     -0.00906381	     -0.00830016	     -0.00972887	     -0.00872000	      0.00641816	      0.00453159	      0.00219495	      0.00293369	      0.00330430	      0.00000000	      0.00000000	     -0.00000000	      0.00000000	     -0.00000000	     -0.00000000	      0.00000000	      0.00000000	      0.00000000	     -0.00000000	     -0.00000000	     -0.00000000	      0.00000000	     -0.00000000	      0.00000000	      0.00000000	      0.00000000	      0.00000000	      0.00000000	      0.00000000	      0.00000000	      0.00000000	      0.00000000	      0.00000000	      0.00000000	      0.00000000	      0.00000000	      0.00000000	      0.00000000	      0.00000000	      0.00000000	      0.00000000	      0.00000000	      0.00000000	      0.00000000	      0.00000000	      0.00000000	      0.00000000	      0.00000000	      0.00000000	      0.00000000	      0.00000000	      0.00000000	      0.00000000	      0.00000000	      0.00000000	      0.00000000	      0.00000000	      0.00000000	      0.00000000
      0.61000000	     -0.01141372	     -0.00568405	     -0.00340222	     -0.00024014	     -0.00055742	      0.00000000	     -0.00000000	      0.00000000	     -0.00143102	     -0.00414909	     -0.00414909	     -0.00282331	     -0.00244968	     -0.00297924	     -0.00309567	     -0.00473253	     -0.00474510	      0.00439956	      0.00619148	      0.00487269	      0.00124619	     -0.00094070	      0.00000000	      0.00000000	     -0.00000000	     -0.00000000	     -0.00000000	     -0.00000000	      0.00000000	      0.00000000	      0.00000000	      0.00000000	      0.00000000	      0.00000000	      0.00000000	     -0.00000000	      0.00000000	      0.00000000	      0.00000000	      0.00000000	      0.00000000	      0.00000000	      0.00000000	      0.00000000	      0.00000000	      0.00000000	      0.00000000	      0.00000000	      0.00000000	      0.00000000	      0.00000000	      0.00000000	      0.00000000	      0.00000000	      0.00000000	      0.00000000	      0.00000000	      0.00000000	      0.00000000	      0.00000000	      0.00000000	      0.00000000	      0.00000000	      0.00000000	      0.00000000	      0.00000000	      0.00000000	      0.00000000	      0.00000000	      0.00000000	      0.00000000	      0.00000000
      0.62000000	     -0.00437809	     -0.00329354	      0.00146336	      0.00220212	      0.00047572	     -0.00000000	      0.00000000	      0.00000000	     -0.00090020	      0.00019596	      0.00019596	     -0.00159830	      0.00193977	     -0.00872239	     -0.00703236	     -0.00868272	     -0.00753374	      0.00692560	      0.00573903	      0.00301614	      0.00263084	      0.00087081	      0.00000000	     -0.00000000	      0.00000000	     -0.00000000	     -0.00000000	     -0.00000000	      0.00000000	     -0.00000000	     -0.00000000	     -0.00000000	     -0.00000000	     -0.00000000	     -0.00000000	      0.00000000	      0.00000000	      0.00000000	      0.00000000	      0.00000000	      0.00000000	      0.00000000	      0.00000000	      0.00000000	      0.00000000	      0.00000000	      0.00000000	      0.00000000	      0.00000000	      0.00000000	      0.00000000	      0.00000000	      0.00000000	      0.00000000	      0.00000000	      0.00000000	      0.00000000	      0.00000000	      0.00000000	      0.00000000	      0.00000000	      0.00000000	      0.00000000	      0.00000000	      0.00000000	      0.00000000	      0.00000000	      0.00000000	      0.00000000	      0.00000000	      0.00000000	      0.00000000
      0.63000000	     -0.00475430	     -0.00311381	      0.00085357	      0.00242484	      0.00013820	      0.00000000	      0.00000000	      0.00000000	     -0.00119872	     -0.00232472	     -0.00232472	     -0.00323269	      0.00463446	     -0.00806502	     -0.00632194	     -0.00865208	     -0.00726578	      0.00726131	      0.00369250	      0.00111502	      0.00325972	      0.00068701	      0.00000000	      0.00000000	      0.00000000	     -0.00000000	     -0.00000000	     -0.00000000	     -0.00000000	     -0.00000000	      0.00000000	      0.00000000	      0.00000000	     -0.00000000	     -0.00000000	     -0.00000000	      0.00000000	      0.00000000	      0.00000000	      0.00000000	      0.00000000	      0.00000000	      0.00000000	      0.00000000	      0.00000000	      0.00000000	      0.00000000	      0.00000000	      0.00000000	      0.00000000	      0.00000000	      0.00000000	      0.00000000	      0.00000000	      0.00000000	      0.00000000	      0.00000000	      0.00000000	      0.00000000	      0.00000000	      0.00000000	      0.00000000	      0.00000000	      0.00000000	      0.00000000	      0.00000000	      0.00000000	      0.00000000	      0.00000000	      0.00000000	      0.00000000	      0.00000000
      0.64000000	      0.00083853	     -0.00107958	      0.00454753	      0.00342374	      0.00137977	     -0.00000000	     -0.00000000	      0.00000000	     -0.00071646	      0.00455771	      0.00455771	     -0.00029674	      0.00432125	     -0.00819345	     -0.00871689	     -0.00988649	     -0.00852092	      0.00674605	      0.00432099	      0.00119285	      0.00304864	      0.00248722	     -0.00000000	     -0.00000000	     -0.00000000	     -0.00000000	      0.00000000	      0.00000000	     -0.00000000	     -0.00000000	     -0.00000000	     -0.00000000	     -0.00000000	     -0.00000000	     -0.00000000	      0.00000000	      0.00000000	      0.00000000	      0.00000000	      0.00000000	      0.00000000	      0.00000000	      0.00000000	      0.00000000	      0.00000000	      0.00000000	      0.00000000	      0.00000000	      0.00000000	      0.00000000	      0.00000000	      0.00000000	      0.00000000	      0.00000000	      0.00000000	      0.00000000	      0.00000000	      0.00000000	      0.00000000	      0.00000000	      0.00000000	      0.00000000	      0.00000000	      0.00000000	      0.00000000	      0.00000000	      0.00000000	      0.00000000	      0.00000000	      0.00000000	      0.00000000	      0.00000000
      0.65000000	     -0.00329570	     -0.00249812	      0.00298113	      0.00297544	      0.00088276	     -0.00000000	     -0.00000000	      0.00000000	     -0.00140252	     -0.00024796	     -0.00024796	     -0.00404856	      0.00511278	     -0.00827134	     -0.00712219	     -0.00907404	     -0.00793091	      0.00725040	      0.00318407	      0.00014483	      0.00327919	      0.00034262	     -0.00000000	     -0.00000000	      0.00000000	      0.00000000	     -0.00000000	      0.00000000	     -0.00000000	      0.00000000	     -0.00000000	     -0.00000000	     -0.00000000	     -0.00000000	      0.00000000	      0.00000000	      0.00000000	      0.00000000	      0.00000000	      0.00000000	      0.00000000	      0.00000000	      0.00000000	      0.00000000	      0.00000000	      0.00000000	      0.00000000	      0.00000000	      0.00000000	      0.00000000	      0.00000000	      0.00000000	      0.00000000	      0.00000000	      0.00000000	      0.00000000	      0.00000000	      0.00000000	      0.00000000	      0.00000000	      0.00000000	      0.00000000	      0.00000000	      0.00000000	      0.00000000	      0.00000000	      0.00000000	      0.00000000	      0.00000000	      0.00000000	      0.00000000	      0.00000000
      0.66000000	      0.00079606	     -0.00050487	      0.00609954	      0.00389382	      0.00132563	      0.00000000	      0.00000000	      0.00000000	     -0.00081482	      0.00595774	      0.00595774	      0.00227586	      0.00567934	     -0.00732267	     -0.00818435	     -0.00926213	     -0.00871277	      0.00605515	      0.00279813	      0.00002372	      0.00327604	      0.00456290	     -0.00000000	      0.00000000	      0.00000000	     -0.00000000	     -0.00000000	      0.00000000	      0.00000000	     -0.00000000	     -0.00000000	     -0.00000000	      0.00000000	     -0.00000000	     -0.00000000	      0.00000000	      0.00000000	      0.00000000	      0.00000000	      0.00000000	      0.00000000	      0.00000000	      0.00000000	      0.00000000	      0.00000000	      0.00000000	      0.00000000	      0.00000000	      0.00000000	      0.00000000	      0.00000000	      0.00000000	      0.00000000	      0.00000000	      0.00000000	      0.00000000	      0.00000000	      0.00000000	      0.00000000	      0.00000000	      0.00000000	      0.00000000	      0.00000000	      0.00000000	      0.00000000	      0.00000000	      0.00000000	      0.00000000	      0.00000000	      0.00000000	      0.00000000	      0.00000000
      0.67000000	     -0.00419666	     -0.00299403	      0.00221214	      0.00268301	      0.00095738	      0.00000000	      0.00000000	     -0.00000000	     -0.00182075	     -0.00221159	     -0.00221159	     -0.00561535	      0.00468331	     -0.00837350	     -0.00696395	     -0.00896891	     -0.00770743	      0.00768374	      0.00325676	     -0.00016086	      0.00308278	     -0.00150840	      0.00000000	     -0.00000000	      0.00000000	      0.00000000	     -0.00000000	     -0.00000000	     -0.00000000	      0.00000000	     -0.00000000	     -0.00000000	     -0.00000000	      0.00000000	     -0.00000000	     -0.00000000	      0.00000000	      0.00000000	      0.00000000	      0.00000000	      0.00000000	      0.00000000	      0.00000000	      0.00000000	      0.00000000	      0.00000000	      0.00000000	      0.00000000	      0.00000000	      0.00000000	      0.00000000	      0.00000000	      0.00000000	      0.00000000	      0.00000000	      0.00000000	      0.00000000	      0.00000000	      0.00000000	      0.00000000	      0.00000000	      0.00000000	      0.00000000	      0.00000000	      0.00000000	      0.00000000	      0.00000000	      0.00000000	      0.00000000	      0.00000000	      0.00000000	      0.00000000
      0.68000000	     -0.00001279	     -0.00149718	      0.00375310	      0.00309246	      0.00107936	     -0.00000000	      0.00000000	      0.00000000	     -0.00050636	      0.00334503	      0.00334503	     -0.00014520	      0.00374096	     -0.00883130	     -0.00836347	     -0.00963803	     -0.00829875	      0.00678330	      0.00480527	      0.00194640	      0.00292593	      0.00226208	     -0.00000000	     -0.00000000	      0.00000000	     -0.00000000	     -0.00000000	     -0.00000000	     -0.00000000	      0.00000000	     -0.00000000	      0.00000000	      0.00000000	      0.00000000	     -0.00000000	     -0.00000000	      0.00000000	      0.00000000	      0.00000000	      0.00000000	      0.00000000	      0.00000000	      0.00000000	      0.00000000	      0.00000000	      0.00000000	      0.00000000	      0.00000000	      0.00000000	      0.00000000	      0.00000000	      0.00000000	      0.00000000	      0.00000000	      0.00000000	      0.00000000	      0.00000000	      0.00000000	      0.00000000	      0.00000000	      0.00000000	      0.00000000	      0.00000000	      0.00000000	      0.00000000	      0.00000000	      0.00000000	      0.00000000	      0.00000000	      0.00000000	      0.00000000	      0.00000000
      0.69000000	     -0.00476788	     -0.00332763	      0.00186507	      0.00242001	      0.00001902	      0.00000000	     -0.00000000	     -0.00000000	     -0.00102723	     -0.00041251	     -0.00041251	     -0.00093750	      0.00314779	     -0.00877982	     -0.00721200	     -0.00924574	     -0.00806993	      0.00715246	      0.00523588	      0.00264390	      0.00291829	      0.00144182	      0.00000000	      0.00000000	      0.00000000	      0.00000000	      0.00000000	      0.00000000	      0.00000000	     -0.00000000	      0.00000000	     -0.00000000	      0.00000000	     -0.00000000	      0.00000000	      0.00000000	      0.00000000	      0.00000000	      0.00000000	      0.00000000	      0.00000000	      0.00000000	      0.00000000	      0.00000000	      0.00000000	      0.00000000	      0.00000000	      0.00000000	      0.00000000	      0.00000000	      0.00000000	      0.00000000	      0.00000000	      0.00000000	      0.00000000	      0.00000000	      0.00000000	      0.00000000	      0.00000000	      0.00000000	      0.00000000	      0.00000000	      0.00000000	      0.00000000	      0.00000000	      0.00000000	      0.00000000	      0.00000000	      0.00000000	      0.00000000	      0.00000000	      0.00000000
      0.70000000	     -0.00710056	     -0.00443165	     -0.00018385	      0.00170690	      0.00061294	     -0.00000000	     -0.00000000	     -0.00000000	     -0.00180275	     -0.00382542	     -0.00382542	     -0.00542922	      0.00219860	     -0.00844178	     -0.00609628	     -0.00839536	     -0.00679438	      0.00780225	      0.00498950	      0.00123096	      0.00250227	     -0.00201336	     -0.00000000	      0.00000000	      0.00000000	     -0.00000000	      0.00000000	      0.00000000	     -0.00000000	     -0.00000000	     -0.00000000	     -0.00000000	     -0.00000000	      0.00000000	     -0.00000000	      0.00000000	      0.00000000	      0.00000000	      0.00000000	      0.00000000	      0.00000000	      0.00000000	      0.00000000	      0.00000000	      0.00000000	      0.00000000	      0.00000000	      0.00000000	      0.00000000	      0.00000000	      0.00000000	      0.00000000	      0.00000000	      0.00000000	      0.00000000	      0.00000000	      0.00000000	      0.00000000	      0.00000000	      0.00000000	      0.00000000	      0.00000000	      0.00000000	      0.00000000	      0.00000000	      0.00000000	      0.00000000	      0.00000000	      0.00000000	      0.00000000	      0.00000000	      0.00000000
      0.71000000	     -0.01018226	     -0.00516522	     -0.00127928	      0.00094703	     -0.00001688	      0.00000000	      0.00000000	     -0.00000000	     -0.00118797	     -0.00217322	     -0.00217322	     -0.00272363	     -0.00150128	     -0.00636262	     -0.00498867	     -0.00674358	     -0.00600519	      0.00608909	      0.00653848	      0.00420642	      0.00195724	     -0.00042312	      0.00000000	     -0.00000000	     -0.00000000	      0.00000000	     -0.00000000	      0.00000000	     -0.00000000	     -0.00000000	     -0.00000000	      0.00000000	     -0.00000000	      0.00000000	     -0.00000000	      0.00000000	      0.00000000	      0.00000000	      0.00000000	      0.00000000	      0.00000000	      0.00000000	      0.00000000	      0.00000000	      0.00000000	      0.00000000	      0.00000000	      0.00000000	      0.00000000	      0.00000000	      0.00000000	      0.00000000	      0.00000000	      0.00000000	      0.00000000	      0.00000000	      0.00000000	      0.00000000	      0.00000000	      0.00000000	      0.00000000	      0.00000000	      0.00000000	      0.00000000	      0.00000000	      0.00000000	      0.00000000	      0.00000000	      0.00000000	      0.00000000	      0.00000000	      0.00000000
      0.72000000	     -0.00058007	     -0.00127974	      0.00503709	      0.00358725	      0.00113054	      0.00000000	     -0.00000000	      0.00000000	     -0.00051051	      0.00395998	      0.00395998	      0.00022819	      0.00535305	     -0.00814617	     -0.00806482	     -0.00962212	     -0.00863705	      0.00659848	      0.00335324	      0.00045735	      0.00329833	      0.00326981	      0.00000000	      0.00000000	     -0.00000000	      0.00000000	     -0.00000000	     -0.00000000	      0.00000000	      0.00000000	      0.00000000	      0.00000000	      0.00000000	     -0.00000000	      0.00000000	     -0.00000000	      0.00000000	      0.00000000	      0.00000000	      0.00000000	      0.00000000	      0.00000000	      0.00000000	      0.00000000	      0.00000000	      0.00000000	      0.00000000	      0.00000000	      0.00000000	      0.00000000	      0.00000000	      0.00000000	      0.00000000	      0.00000000	      0.00000000	      0.00000000	      0.00000000	      0.00000000	      0.00000000	      0.00000000	      0.00000000	      0.00000000	      0.00000000	      0.00000000	      0.00000000	      0.00000000	      0.00000000	      0.00000000	      0.00000000	      0.00000000	      0.00000000	      0.00000000
      0.73000000	     -0.01096814	     -0.00458717	     -0.00104974	      0.00084607	     -0.00027525	      0.00000000	     -0.00000000	     -0.00000000	     -0.00103496	     -0.00149683	     -0.00149683	     -0.00152858	     -0.00200210	     -0.00512553	     -0.00473507	     -0.00594672	     -0.00585227	      0.00541388	      0.00620911	      0.00454122	      0.00180202	      0.00026380	      0.00000000	     -0.00000000	     -0.00000000	      0.00000000	      0.00000000	      0.00000000	     -0.00000000	     -0.00000000	      0.00000000	     -0.00000000	      0.00000000	     -0.00000000	     -0.00000000	      0.00000000	      0.00000000	      0.00000000	      0.00000000	      0.00000000	      0.00000000	      0.00000000	      0.00000000	      0.00000000	      0.00000000	      0.00000000	      0.00000000	      0.00000000	      0.00000000	      0.00000000	      0.00000000	      0.00000000	      0.00000000	      0.00000000	      0.00000000	      0.00000000	      0.00000000	      0.00000000	      0.00000000	      0.00000000	      0.00000000	      0.00000000	      0.00000000	      0.00000000	      0.00000000	      0.00000000	      0.00000000	      0.00000000	      0.00000000	      0.00000000	      0.00000000	      0.00000000
      0.74000000	     -0.00031314	     -0.00129684	      0.00471417	      0.00346746	      0.00110154	     -0.00000000	      0.00000000	     -0.00000000	      0.00031731	      0.00387651	      0.00387651	      0.00038086	      0.00489798	     -0.00846844	     -0.00832927	     -0.00986568	     -0.00869716	      0.00670232	      0.00387415	      0.00096968	      0.00318471	      0.00301721	      0.00000000	      0.00000000	      0.00000000	     -0.00000000	      0.00000000	     -0.00000000	     -0.00000000	      0.00000000	      0.00000000	     -0.00000000	      0.00000000	      0.00000000	      0.00000000	      0.00000000	      0.00000000	      0.00000000	      0.00000000	      0.00000000	      0.00000000	      0.00000000	      0.00000000	      0.00000000	      0.00000000	      0.00000000	      0.00000000	      0.00000000	      0.00000000	      0.00000000	      0.00000000	      0.00000000	      0.00000000	      0.00000000	      0.00000000	      0.00000000	      0.00000000	      0.00000000	      0.00000000	      0.00000000	      0.00000000	      0.00000000	      0.00000000	      0.00000000	      0.00000000	      0.00000000	      0.00000000	      0.00000000	      0.00000000	      0.00000000	      0.00000000	      0.00000000
      0.75000000	     -0.00719347	     -0.00212482	     -0.00071703	      0.00080544	      0.00008496	     -0.00000000	     -0.00000000	      0.00000000	     -0.00072829	     -0.00127481	     -0.00127481	     -0.00051032	     -0.00210505	     -0.00282199	     -0.00372960	     -0.00423760	     -0.00458456	      0.00464041	      0.00589439	      0.00473779	      0.00150961	      0.00084725	     -0.00000000	      0.00000000	      0.00000000	      0.00000000	     -0.00000000	     -0.00000000	     -0.00000000	      0.00000000	     -0.00000000	      0.00000000	     -0.00000000	      0.00000000	      0.00000000	      0.00000000	      0.00000000	      0.00000000	      0.00000000	      0.00000000	      0.00000000	      0.00000000	      0.00000000	      0.00000000	      0.00000000	      0.00000000	      0.00000000	      0.00000000	      0.00000000	      0.00000000	      0.00000000	      0.00000000	      0.00000000	      0.00000000	      0.00000000	      0.00000000	      0.00000000	      0.00000000	      0.00000000	      0.00000000	      0.00000000	      0.00000000	      0.00000000	      0.00000000	      0.00000000	      0.00000000	      0.00000000	      0.00000000	      0.00000000	      0.00000000	      0.00000000	      0.00000000
      0.76000000	     -0.00568237	     -0.00374418	      0.00112665	      0.00215519	      0.00002389	     -0.00000000	     -0.00000000	     -0.00000000	     -0.00054435	     -0.00095574	     -0.00095574	     -0.00166552	      0.00236446	     -0.00860591	     -0.00690965	     -0.00894677	     -0.00778553	      0.00721302	      0.00551817	      0.00286231	      0.00279217	      0.00087575	     -0.00000000	     -0.00000000	     -0.00000000	      0.00000000	      0.00000000	      0.00000000	     -0.00000000	      0.00000000	      0.00000000	     -0.00000000	      0.00000000	     -0.00000000	     -0.00000000	      0.00000000	      0.00000000	      0.00000000	      0.00000000	      0.00000000	      0.00000000	      0.00000000	      0.00000000	      0.00000000	      0.00000000	      0.00000000	      0.00000000	      0.00000000	      0.00000000	      0.00000000	      0.00000000	      0.00000000	      0.00000000	      0.00000000	      0.00000000	      0.00000000	      0.00000000	      0.00000000	      0.00000000	      0.00000000	      0.00000000	      0.00000000	      0.00000000	      0.00000000	      0.00000000	      0.00000000	      0.00000000	      0.00000000	      0.00000000	      0.00000000	      0.00000000	      0.00000000
      0.77000000	      0.00116353	     -0.00129895	      0.00112451	      0.00169435	      0.00028333	      0.00000000	      0.00000000	      0.00000000	     -0.00067102	      0.00180400	      0.00180400	      0.00034274	     -0.00006753	     -0.00584144	     -0.00578765	     -0.00593726	     -0.00597427	      0.00546566	      0.00579865	      0.00416945	      0.00201883	      0.00170470	     -0.00000000	      0.00000000	     -0.00000000	      0.00000000	      0.00000000	      0.00000000	     -0.00000000	     -0.00000000	      0.00000000	     -0.00000000	     -0.00000000	     -0.00000000	     -0.00000000	     -0.00000000	      0.00000000	      0.00000000	      0.00000000	      0.00000000	      0.00000000	      0.00000000	      0.00000000	      0.00000000	      0.00000000	      0.00000000	      0.00000000	      0.00000000	      0.00000000	      0.00000000	      0.00000000	      0.00000000	      0.00000000	      0.00000000	      0.00000000	      0.00000000	      0.00000000	      0.00000000	      0.00000000	      0.00000000	      0.00000000	      0.00000000	      0.00000000	      0.00000000	      0.00000000	      0.00000000	      0.00000000	      0.00000000	      0.00000000	      0.00000000	      0.00000000	      0.00000000
      0.78000000	     -0.00172108	     -0.00238174	      0.00297688	      0.00286816	      0.00117923	     -0.00000000	     -0.00000000	      0.00000000	     -0.00090448	      0.00177177	      0.00177177	     -0.00215064	      0.00343274	     -0.00900030	     -0.00792352	     -0.00950363	     -0.00796995	      0.00714507	      0.00507676	      0.00174665	      0.00288912	      0.00088844	      0.00000000	      0.00000000	      0.00000000	      0.00000000	      0.00000000	     -0.00000000	     -0.00000000	      0.00000000	      0.00000000	     -0.00000000	     -0.00000000	      0.00000000	     -0.00000000	     -0.00000000	      0.00000000	      0.00000000	      0.00000000	      0.00000000	      0.00000000	      0.00000000	      0.00000000	      0.00000000	      0.00000000	      0.00000000	      0.00000000	      0.00000000	      0.00000000	      0.00000000	      0.00000000	      0.00000000	      0.00000000	      0.00000000	      0.00000000	      0.00000000	      0.00000000	      0.00000000	      0.00000000	      0.00000000	      0.00000000	      0.00000000	      0.00000000	      0.00000000	      0.00000000	      0.00000000	      0.00000000	      0.00000000	      0.00000000	      0.00000000	      0.00000000	      0.00000000
      0.79000000	      0.00011738	     -0.00099782	      0.00540498	      0.00371979	      0.00134472	     -0.00000000	     -0.00000000	     -0.00000000	     -0.00092060	      0.00492344	      0.00492344	     -0.00000188	      0.00535359	     -0.00774770	     -0.00827683	     -0.00958975	     -0.00874174	      0.00652378	      0.00318476	      0.00014099	      0.00329199	      0.00333176	     -0.00000000	     -0.00000000	     -0.00000000	      0.00000000	      0.00000000	      0.00000000	     -0.00000000	      0.00000000	      0.00000000	      0.00000000	     -0.00000000	      0.00000000	      0.00000000	      0.00000000	      0.00000000	      0.00000000	      0.00000000	      0.00000000	      0.00000000	      0.00000000	      0.00000000	      0.00000000	      0.00000000	      0.00000000	      0.00000000	      0.00000000	      0.00000000	      0.00000000	      0.00000000	      0.00000000	      0.00000000	      0.00000000	      0.00000000	      0.00000000	      0.00000000	      0.00000000	      0.00000000	      0.00000000	      0.00000000	      0.00000000	      0.00000000	      0.00000000	      0.00000000	      0.00000000	      0.00000000	      0.00000000	      0.00000000	      0.00000000	      0.00000000	      0.00000000
      0.80000000	     -0.00562120	     -0.00374298	      0.00028974	      0.00159662	      0.00060031	     -0.00000000	     -0.00000000	      0.00000000	     -0.00105247	     -0.00016657	     -0.00016657	     -0.00201160	      0.00001853	     -0.00744974	     -0.00577595	     -0.00713499	     -0.00617511	      0.00617010	      0.00638185	      0.00390780	      0.00214441	      0.00024795	      0.00000000	     -0.00000000	     -0.00000000	      0.00000000	     -0.00000000	     -0.00000000	      0.00000000	     -0.00000000	      0.00000000	      0.00000000	      0.00000000	     -0.00000000	     -0.00000000	      0.00000000	      0.00000000	      0.00000000	      0.00000000	      0.00000000	      0.00000000	      0.00000000	      0.00000000	      0.00000000	      0.00000000	      0.00000000	      0.00000000	      0.00000000	      0.00000000	      0.00000000	      0.00000000	      0.00000000	      0.00000000	      0.00000000	      0.00000000	      0.00000000	      0.00000000	      0.00000000	      0.00000000	      0.00000000	      0.00000000	      0.00000000	      0.00000000	      0.00000000	      0.00000000	      0.00000000	      0.00000000	      0.00000000	      0.00000000	      0.00000000	      0.00000000	      0.00000000
      0.81000000	     -0.00174996	     -0.00163178	      0.00462473	      0.00345370	      0.00088282	      0.00000000	      0.00000000	      0.00000000	     -0.00097160	      0.00249194	      0.00249194	     -0.00038167	      0.00580014	     -0.00793644	     -0.00729881	     -0.00902420	     -0.00812374	      0.00646556	      0.00285355	      0.00019841	      0.00342513	      0.00331967	      0.00000000	      0.00000000	      0.00000000	      0.00000000	      0.00000000	      0.00000000	      0.00000000	      0.00000000	      0.00000000	      0.00000000	      0.00000000	      0.00000000	      0.00000000	      0.00000000	      0.00000000	      0.00000000	      0.00000000	      0.00000000	      0.00000000	      0.00000000	      0.00000000	      0.00000000	      0.00000000	      0.00000000	      0.00000000	      0.00000000	      0.00000000	      0.00000000	      0.00000000	      0.00000000	      0.00000000	      0.00000000	      0.00000000	      0.00000000	      0.00000000	      0.00000000	      0.00000000	      0.00000000	      0.00000000	      0.00000000	      0.00000000	      0.00000000	      0.00000000	      0.00000000	      0.00000000	      0.00000000	      0.00000000	      0.00000000	      0.00000000	      0.00000000
      0.82000000	     -0.00593443	     -0.00390024	      0.00066248	      0.00209257	      0.00069658	     -0.00000000	      0.00000000	      0.00000000	     -0.00175886	     -0.00300598	     -0.00300598	     -0.00518716	      0.00314576	     -0.00861357	     -0.00653938	     -0.00877672	     -0.00724347	      0.00786833	      0.00451959	      0.00094359	      0.00275595	     -0.00156581	     -0.00000000	     -0.00000000	      0.00000000	      0.00000000	      0.00000000	      0.00000000	      0.00000000	     -0.00000000	     -0.00000000	     -0.00000000	     -0.00000000	     -0.00000000	      0.00000000	      0.00000000	      0.00000000	      0.00000000	      0.00000000	      0.00000000	      0.00000000	      0.00000000	      0.00000000	      0.00000000	      0.00000000	      0.00000000	      0.00000000	      0.00000000	      0.00000000	      0.00000000	      0.00000000	      0.00000000	      0.00000000	      0.00000000	      0.00000000	      0.00000000	      0.00000000	      0.00000000	      0.00000000	      0.00000000	      0.00000000	      0.00000000	      0.00000000	      0.00000000	      0.00000000	      0.00000000	      0.00000000	      0.00000000	      0.00000000	      0.00000000	      0.00000000	      0.00000000
      0.83000000	     -0.00718330	     -0.00443287	     -0.00013204	      0.00172773	      0.00016311	      0.00000000	     -0.00000000	     -0.00000000	     -0.00145660	     -0.00232487	     -0.00232487	     -0.00340719	      0.00141248	     -0.00830121	     -0.00626244	     -0.00847912	     -0.00714677	      0.00742886	      0.00574493	      0.00275447	      0.00259564	     -0.00042281	      0.00000000	      0.00000000	      0.00000000	     -0.00000000	      0.00000000	      0.00000000	     -0.00000000	      0.00000000	      0.00000000	      0.00000000	      0.00000000	      0.00000000	      0.00000000	      0.00000000	      0.00000000	      0.00000000	      0.00000000	      0.00000000	      0.00000000	      0.00000000	      0.00000000	      0.00000000	      0.00000000	      0.00000000	      0.00000000	      0.00000000	      0.00000000	      0.00000000	      0.00000000	      0.00000000	      0.00000000	      0.00000000	      0.00000000	      0.00000000	      0.00000000	      0.00000000	      0.00000000	      0.00000000	      0.00000000	      0.00000000	      0.00000000	      0.00000000	      0.00000000	      0.00000000	      0.00000000	      0.00000000	      0.00000000	      0.00000000	      0.00000000	      0.00000000
      0.84000000	     -0.00361870	     -0.00266834	      0.00271404	      0.00287559	      0.00027303	     -0.00000000	     -0.00000000	      0.00000000	     -0.00078089	     -0.00004279	     -0.00004279	     -0.00089973	      0.00484741	     -0.00854051	     -0.00709723	     -0.00931948	     -0.00798239	      0.00707459	      0.00408022	      0.00144791	      0.00327659	      0.00206481	      0.00000000	      0.00000000	      0.00000000	      0.00000000	      0.00000000	      0.00000000	      0.00000000	      0.00000000	      0.00000000	     -0.00000000	     -0.00000000	     -0.00000000	     -0.00000000	     -0.00000000	      0.00000000	      0.00000000	      0.00000000	      0.00000000	      0.00000000	      0.00000000	      0.00000000	      0.00000000	      0.00000000	      0.00000000	      0.00000000	      0.00000000	      0.00000000	      0.00000000	      0.00000000	      0.00000000	      0.00000000	      0.00000000	      0.00000000	      0.00000000	      0.00000000	      0.00000000	      0.00000000	      0.00000000	      0.00000000	      0.00000000	      0.00000000	      0.00000000	      0.00000000	      0.00000000	      0.00000000	      0.00000000	      0.00000000	      0.00000000	      0.00000000	      0.00000000
      0.85000000	     -0.00170738	     -0.00172291	      0.00447371	      0.00342493	      0.00099799	      0.00000000	      0.00000000	      0.00000000	     -0.00111511	      0.00253773	      0.00253773	     -0.00121573	      0.00550535	     -0.00812877	     -0.00756872	     -0.00930141	     -0.00832611	      0.00672835	      0.00310730	      0.00024280	      0.00337367	      0.00264017	      0.00000000	      0.00000000	      0.00000000	     -0.00000000	      0.00000000	      0.00000000	     -0.00000000	      0.00000000	      0.00000000	      0.00000000	      0.00000000	     -0.00000000	     -0.00000000	     -0.00000000	      0.00000000	      0.00000000	      0.00000000	      0.00000000	      0.00000000	      0.00000000	      0.00000000	      0.00000000	      0.00000000	      0.00000000	      0.00000000	      0.00000000	      0.00000000	      0.00000000	      0.00000000	      0.00000000	      0.00000000	      0.00000000	      0.00000000	      0.00000000	      0.00000000	      0.00000000	      0.00000000	      0.00000000	      0.00000000	      0.00000000	      0.00000000	      0.00000000	      0.00000000	      0.00000000	      0.00000000	      0.00000000	      0.00000000	      0.00000000	      0.00000000	      0.00000000
      0.86000000	     -0.00035476	     -0.00106030	      0.00550276	      0.00372257	      0.00118320	     -0.00000000	      0.00000000	      0.00000000	     -0.00095973	      0.00452657	      0.00452657	      0.00072233	      0.00567583	     -0.00776294	     -0.00790487	     -0.00932233	     -0.00856929	      0.00634688	      0.00290606	      0.00009363	      0.00335315	      0.00385086	      0.00000000	      0.00000000	      0.00000000	     -0.00000000	      0.00000000	      0.00000000	      0.00000000	      0.00000000	      0.00000000	      0.00000000	     -0.00000000	     -0.00000000	     -0.00000000	      0.00000000	      0.00000000	      0.00000000	      0.00000000	      0.00000000	      0.00000000	      0.00000000	      0.00000000	      0.00000000	      0.00000000	      0.00000000	      0.00000000	      0.00000000	      0.00000000	      0.00000000	      0.00000000	      0.00000000	      0.00000000	      0.00000000	      0.00000000	      0.00000000	      0.00000000	      0.00000000	      0.00000000	      0.00000000	      0.00000000	      0.00000000	      0.00000000	      0.00000000	      0.00000000	      0.00000000	      0.00000000	      0.00000000	      0.00000000	      0.00000000	      0.00000000	      0.00000000
      0.87000000	     -0.00966655	     -0.00549957	     -0.00248428	      0.00078024	     -0.00036953	      0.00000000	     -0.00000000	     -0.00000000	     -0.00153502	     -0.00448312	     -0.00448312	     -0.00441356	     -0.00143875	     -0.00693987	     -0.00501297	     -0.00744370	     -0.00620500	      0.00729345	      0.00625585	      0.00337606	      0.00217928	     -0.00149479	     -0.00000000	     -0.00000000	      0.00000000	     -0.00000000	     -0.00000000	     -0.00000000	      0.00000000	      0.00000000	     -0.00000000	      0.00000000	      0.00000000	     -0.00000000	      0.00000000	      0.00000000	      0.00000000	      0.00000000	      0.00000000	      0.00000000	      0.00000000	      0.00000000	      0.00000000	      0.00000000	      0.00000000	      0.00000000	      0.00000000	      0.00000000	      0.00000000	      0.00000000	      0.00000000	      0.00000000	      0.00000000	      0.00000000	      0.00000000	      0.00000000	      0.00000000	      0.00000000	      0.00000000	      0.00000000	      0.00000000	      0.00000000	      0.00000000	      0.00000000	      0.00000000	      0.00000000	      0.00000000	      0.00000000	      0.00000000	      0.00000000	      0.00000000	      0.00000000
      0.88000000	     -0.01044511	     -0.00513455	     -0.00132502	      0.00083793	      0.00050813	     -0.00000000	      0.00000000	      0.00000000	     -0.00122612	     -0.00270808	     -0.00270808	     -0.00310867	     -0.00156575	     -0.00594105	     -0.00431294	     -0.00602349	     -0.00505414	      0.00549276	      0.00670403	      0.00419840	      0.00169751	     -0.00081303	      0.00000000	     -0.00000000	      0.00000000	      0.00000000	     -0.00000000	      0.00000000	      0.00000000	     -0.00000000	      0.00000000	      0.00000000	     -0.00000000	     -0.00000000	     -0.00000000	      0.00000000	      0.00000000	      0.00000000	      0.00000000	      0.00000000	      0.00000000	      0.00000000	      0.00000000	      0.00000000	      0.00000000	      0.00000000	      0.00000000	      0.00000000	      0.00000000	      0.00000000	      0.00000000	      0.00000000	      0.00000000	      0.00000000	      0.00000000	      0.00000000	      0.00000000	      0.00000000	      0.00000000	      0.00000000	      0.00000000	      0.00000000	      0.00000000	      0.00000000	      0.00000000	      0.00000000	      0.00000000	      0.00000000	      0.00000000	      0.00000000	      0.00000000	      0.00000000
      0.89000000	     -0.00371082	     -0.00251542	      0.00199324	      0.00278547	      0.00022685	     -0.00000000	      0.00000000	     -0.00000000	     -0.00107510	     -0.00117097	     -0.00117097	     -0.00166245	      0.00553124	     -0.00784535	     -0.00633899	     -0.00850335	     -0.00724159	      0.00665588	      0.00316602	      0.00079084	      0.00342489	      0.00222760	      0.00000000	     -0.00000000	      0.00000000	     -0.00000000	     -0.00000000	      0.00000000	     -0.00000000	     -0.00000000	     -0.00000000	      0.00000000	      0.00000000	     -0.00000000	      0.00000000	      0.00000000	      0.00000000	      0.00000000	      0.00000000	      0.00000000	      0.00000000	      0.00000000	      0.00000000	      0.00000000	      0.00000000	      0.00000000	      0.00000000	      0.00000000	      0.00000000	      0.00000000	      0.00000000	      0.00000000	      0.00000000	      0.00000000	      0.00000000	      0.00000000	      0.00000000	      0.00000000	      0.00000000	      0.00000000	      0.00000000	      0.00000000	      0.00000000	      0.00000000	      0.00000000	      0.00000000	      0.00000000	      0.00000000	      0.00000000	      0.00000000	      0.00000000	      0.00000000
      0.90000000	     -0.00109639	     -0.00158605	      0.00417545	      0.00301946	      0.00017382	     -0.00000000	      0.00000000	      0.00000000	     -0.00043548	      0.00208933	      0.00208933	      0.00193025	      0.00430882	     -0.00907226	     -0.00823205	     -0.00959691	     -0.00866107	      0.00644013	      0.00468437	      0.00237617	      0.00288624	      0.00311815	     -0.00000000	     -0.00000000	      0.00000000	     -0.00000000	     -0.00000000	     -0.00000000	      0.00000000	      0.00000000	      0.00000000	     -0.00000000	      0.00000000	      0.00000000	      0.00000000	     -0.00000000	      0.00000000	      0.00000000	      0.00000000	      0.00000000	      0.00000000	      0.00000000	      0.00000000	      0.00000000	      0.00000000	      0.00000000	      0.00000000	      0.00000000	      0.00000000	      0.00000000	      0.00000000	      0.00000000	      0.00000000	      0.00000000	      0.00000000	      0.00000000	      0.00000000	      0.00000000	      0.00000000	      0.00000000	      0.00000000	      0.00000000	      0.00000000	      0.00000000	      0.00000000	      0.00000000	      0.00000000	      0.00000000	      0.00000000	      0.00000000	      0.00000000	      0.00000000
      0.91000000	     -0.00910954	     -0.00224428	     -0.00101673	      0.00062238	     -0.00009719	      0.00000000	     -0.00000000	      0.00000000	     -0.00050227	     -0.00170232	     -0.00170232	     -0.00050184	     -0.00230066	     -0.00232595	     -0.00349854	     -0.00400596	     -0.00453608	      0.00440438	      0.00575968	      0.00474513	      0.00142055	      0.00078164	     -0.00000000	      0.00000000	      0.00000000	     -0.00000000	     -0.00000000	     -0.00000000	     -0.00000000	      0.00000000	      0.00000000	      0.00000000	      0.00000000	     -0.00000000	     -0.00000000	      0.00000000	      0.00000000	      0.00000000	      0.00000000	      0.00000000	      0.00000000	      0.00000000	      0.00000000	      0.00000000	      0.00000000	      0.00000000	      0.00000000	      0.00000000	      0.00000000	      0.00000000	      0.00000000	      0.00000000	      0.00000000	      0.00000000	      0.00000000	      0.00000000	      0.00000000	      0.00000000	      0.00000000	      0.00000000	      0.00000000	      0.00000000	      0.00000000	      0.00000000	      0.00000000	      0.00000000	      0.00000000	      0.00000000	      0.00000000	      0.00000000	      0.00000000	      0.00000000
      0.92000000	     -0.01111385	     -0.00453174	     -0.00108435	      0.00081367	     -0.00027139	      0.00000000	     -0.00000000	     -0.00000000	     -0.00111463	     -0.00148033	     -0.00148033	     -0.00148607	     -0.00207316	     -0.00494551	     -0.00464378	     -0.00581737	     -0.00576587	      0.00532465	      0.00618606	      0.00457011	      0.00176905	      0.00027522	      0.00000000	      0.00000000	      0.00000000	      0.00000000	      0.00000000	      0.00000000	      0.00000000	      0.00000000	      0.00000000	      0.00000000	     -0.00000000	      0.00000000	      0.00000000	     -0.00000000	      0.00000000	      0.00000000	      0.00000000	      0.00000000	      0.00000000	      0.00000000	      0.00000000	      0.00000000	      0.00000000	      0.00000000	      0.00000000	      0.00000000	      0.00000000	      0.00000000	      0.00000000	      0.00000000	      0.00000000	      0.00000000	      0.00000000	      0.00000000	      0.00000000	      0.00000000	      0.00000000	      0.00000000	      0.00000000	      0.00000000	      0.00000000	      0.00000000	      0.00000000	      0.00000000	      0.00000000	      0.00000000	      0.00000000	      0.00000000	      0.00000000	      0.00000000
      0.93000000	     -0.00602333	     -0.00391831	      0.00069324	      0.00208617	      0.00012491	     -0.00000000	      0.00000000	     -0.00000000	     -0.00135648	     -0.00160389	     -0.00160389	     -0.00262852	      0.00245106	     -0.00857526	     -0.00670338	     -0.00892021	     -0.00759807	      0.00746282	      0.00536572	      0.00251824	      0.00282550	      0.00031242	     -0.00000000	      0.00000000	      0.00000000	      0.00000000	      0.00000000	      0.00000000	      0.00000000	     -0.00000000	      0.00000000	      0.00000000	     -0.00000000	     -0.00000000	     -0.00000000	      0.00000000	      0.00000000	      0.00000000	      0.00000000	      0.00000000	      0.00000000	      0.00000000	      0.00000000	      0.00000000	      0.00000000	      0.00000000	      0.00000000	      0.00000000	      0.00000000	      0.00000000	      0.00000000	      0.00000000	      0.00000000	      0.00000000	      0.00000000	      0.00000000	      0.00000000	      0.00000000	      0.00000000	      0.00000000	      0.00000000	      0.00000000	      0.00000000	      0.00000000	      0.00000000	      0.00000000	      0.00000000	      0.00000000	      0.00000000	      0.00000000	      0.00000000	      0.00000000
      0.94000000	     -0.01097004	     -0.00448880	     -0.00225702	      0.00017291	      0.00009577	      0.00000000	      0.00000000	     -0.00000000	     -0.00096869	      0.00055276	      0.00055276	     -0.00202494	     -0.00262006	     -0.00243652	     -0.00279219	     -0.00406318	     -0.00402396	      0.00394075	      0.00607255	      0.00487765	      0.00122026	     -0.00033270	      0.00000000	     -0.00000000	     -0.00000000	      0.00000000	     -0.00000000	     -0.00000000	     -0.00000000	     -0.00000000	     -0.00000000	     -0.00000000	     -0.00000000	     -0.00000000	     -0.00000000	      0.00000000	      0.00000000	      0.00000000	      0.00000000	      0.00000000	      0.00000000	      0.00000000	      0.00000000	      0.00000000	      0.00000000	      0.00000000	      0.00000000	      0.00000000	      0.00000000	      0.00000000	      0.00000000	      0.00000000	      0.00000000	      0.00000000	      0.00000000	      0.00000000	      0.00000000	      0.00000000	      0.00000000	      0.00000000	      0.00000000	      0.00000000	      0.00000000	      0.00000000	      0.00000000	      0.00000000	      0.00000000	      0.00000000	      0.00000000	      0.00000000	      0.00000000	      0.00000000
      0.95000000	     -0.00177627	     -0.00198593	      0.00367980	      0.00304461	      0.00056207	      0.00000000	     -0.00000000	     -0.00000000	     -0.00037617	      0.00206307	      0.00206307	      0.00044267	      0.00425448	     -0.00902535	     -0.00800918	     -0.00974771	     -0.00852515	      0.00683994	      0.00459534	      0.00194569	      0.00304845	      0.00257431	      0.00000000	     -0.00000000	     -0.00000000	      0.00000000	     -0.00000000	     -0.00000000	     -0.00000000	     -0.00000000	      0.00000000	     -0.00000000	     -0.00000000	     -0.00000000	     -0.00000000	      0.00000000	      0.00000000	      0.00000000	      0.00000000	      0.00000000	      0.00000000	      0.00000000	      0.00000000	      0.00000000	      0.00000000	      0.00000000	      0.00000000	      0.00000000	      0.00000000	      0.00000000	      0.00000000	      0.00000000	      0.00000000	      0.00000000	      0.00000000	      0.00000000	      0.00000000	      0.00000000	      0.00000000	      0.00000000	      0.00000000	      0.00000000	      0.00000000	      0.00000000	      0.00000000	      0.00000000	      0.00000000	      0.00000000	      0.00000000	      0.00000000	      0.00000000	      0.00000000
      0.96000000	     -0.00510598	     -0.00375759	      0.00060960	      0.00179488	      0.00077962	      0.00000000	     -0.00000000	      0.00000000	     -0.00077974	     -0.00023946	     -0.00023946	     -0.00244936	      0.00069390	     -0.00813398	     -0.00615565	     -0.00767270	     -0.00643524	      0.00648891	      0.00632963	      0.00348260	      0.00227148	      0.00004413	      0.00000000	      0.00000000	      0.00000000	     -0.00000000	     -0.00000000	     -0.00000000	      0.00000000	     -0.00000000	     -0.00000000	      0.00000000	     -0.00000000	      0.00000000	     -0.00000000	      0.00000000	      0.00000000	      0.00000000	      0.00000000	      0.00000000	      0.00000000	      0.00000000	      0.00000000	      0.00000000	      0.00000000	      0.00000000	      0.00000000	      0.00000000	      0.00000000	      0.00000000	      0.00000000	      0.00000000	      0.00000000	      0.00000000	      0.00000000	      0.00000000	      0.00000000	      0.00000000	      0.00000000	      0.00000000	      0.00000000	      0.00000000	      0.00000000	      0.00000000	      0.00000000	      0.00000000	      0.00000000	      0.00000000	      0.00000000	      0.00000000	      0.00000000	      0.00000000
      0.97000000	     -0.00812312	     -0.00483394	     -0.00138942	      0.00133578	     -0.00007576	      0.00000000	     -0.00000000	      0.00000000	     -0.00188850	     -0.00396840	     -0.00396840	     -0.00450259	      0.00082396	     -0.00783681	     -0.00568127	     -0.00813244	     -0.00670185	      0.00772647	      0.00558006	      0.00254371	      0.00250697	     -0.00128833	      0.00000000	     -0.00000000	      0.00000000	     -0.00000000	      0.00000000	      0.00000000	      0.00000000	      0.00000000	      0.00000000	      0.00000000	     -0.00000000	     -0.00000000	      0.00000000	      0.00000000	      0.00000000	      0.00000000	      0.00000000	      0.00000000	      0.00000000	      0.00000000	      0.00000000	      0.00000000	      0.00000000	      0.00000000	      0.00000000	      0.00000000	      0.00000000	      0.00000000	      0.00000000	      0.00000000	      0.00000000	      0.00000000	      0.00000000	      0.00000000	      0.00000000	      0.00000000	      0.00000000	      0.00000000	      0.00000000	      0.00000000	      0.00000000	      0.00000000	      0.00000000	      0.00000000	      0.00000000	      0.00000000	      0.00000000	      0.00000000	      0.00000000	      0.00000000
      0.98000000	     -0.00769768	     -0.00465694	     -0.00073935	      0.00153656	      0.00013311	     -0.00000000	     -0.00000000	      0.00000000	     -0.00173127	     -0.00327354	     -0.00327354	     -0.00423615	      0.00124341	     -0.00812430	     -0.00595536	     -0.00830737	     -0.00687943	      0.00761914	      0.00561369	      0.00248221	      0.00253837	     -0.00105713	     -0.00000000	     -0.00000000	      0.00000000	      0.00000000	      0.00000000	      0.00000000	      0.00000000	      0.00000000	     -0.00000000	      0.00000000	     -0.00000000	     -0.00000000	     -0.00000000	     -0.00000000	      0.00000000	      0.00000000	      0.00000000	      0.00000000	      0.00000000	      0.00000000	      0.00000000	      0.00000000	      0.00000000	      0.00000000	      0.00000000	      0.00000000	      0.00000000	      0.00000000	      0.00000000	      0.00000000	      0.00000000	      0.00000000	      0.00000000	      0.00000000	      0.00000000	      0.00000000	      0.00000000	      0.00000000	      0.00000000	      0.00000000	      0.00000000	      0.00000000	      0.00000000	      0.00000000	      0.00000000	      0.00000000	      0.00000000	      0.00000000	      0.00000000	      0.00000000
      0.99000000	     -0.00067299	     -0.00107136	      0.00578501	      0.00369314	      0.00068883	     -0.00000000	     -0.00000000	     -0.00000000	      0.00040470	      0.00360199	      0.00360199	      0.00331423	      0.00606561	     -0.00802390	     -0.00754751	     -0.00923582	     -0.00825451	      0.00601962	      0.00310737	      0.00069679	      0.00331356	      0.00456442	     -0.00000000	      0.00000000	      0.00000000	      0.00000000	     -0.00000000	     -0.00000000	     -0.00000000	      0.00000000	     -0.00000000	      0.00000000	     -0.00000000	      0.00000000	     -0.00000000	      0.00000000	      0.00000000	      0.00000000	      0.00000000	      0.00000000	      0.00000000	      0.00000000	      0.00000000	      0.00000000	      0.00000000	      0.00000000	      0.00000000	      0.00000000	      0.00000000	      0.00000000	      0.00000000	      0.00000000	      0.00000000	      0.00000000	      0.00000000	      0.00000000	      0.00000000	      0.00000000	      0.00000000	      0.00000000	      0.00000000	      0.00000000	      0.00000000	      0.00000000	      0.00000000	      0.00000000	      0.00000000	      0.00000000	      0.00000000	      0.00000000	      0.00000000	      0.00000000
      1.00000000	     -0.00097245	     -0.00166930	      0.00359659	      0.00289624	      0.00043544	      0.00000000	     -0.00000000	     -0.00000000	     -0.00000852	      0.00233805	      0.00233805	      0.00110372	      0.00368829	     -0.00904290	     -0.00814122	     -0.00941975	     -0.00843416	      0.00657381	      0.00490203	      0.00247656	      0.00284721	      0.00271642	     -0.00000000	      0.00000000	      0.00000000	      0.00000000	     -0.00000000	      0.00000000	      0.00000000	      0.00000000	      0.00000000	      0.00000000	     -0.00000000	      0.00000000	     -0.00000000	     -0.00000000	      0.00000000	      0.00000000	      0.00000000	      0.00000000	      0.00000000	      0.00000000	      0.00000000	      0.00000000	      0.00000000	      0.00000000	      0.00000000	      0.00000000	      0.00000000	      0.00000000	      0.00000000	      0.00000000	      0.00000000	      0.00000000	      0.00000000	      0.00000000	      0.00000000	      0.00000000	      0.00000000	      0.00000000	      0.00000000	      0.00000000	      0.00000000	      0.00000000	      0.00000000	      0.00000000	      0.00000000	      0.00000000	      0.00000000	      0.00000000	      0.00000000	      0.00000000
      1.01000000	     -0.01142800	     -0.00600790	     -0.00390097	     -0.00037256	     -0.00052294	     -0.00000000	      0.00000000	     -0.00000000	     -0.00192896	     -0.00450270	     -0.00450270	     -0.00359232	     -0.00246863	     -0.00336637	     -0.00300814	     -0.00495172	     -0.00462671	      0.00472753	      0.00296333	      0.00479689	      0.00122883	     -0.00147582	     -0.00000000	      0.00000000	      0.00000000	      0.00000000	      0.00000000	      0.00000000	      0.00000000	      0.00000000	      0.00000000	     -0.00000000	      0.00000000	      0.00000000	      0.00000000	     -0.00000000	      0.00000000	      0.00000000	      0.00000000	      0.00000000	      0.00000000	      0.00000000	      0.00000000	      0.00000000	      0.00000000	      0.00000000	      0.00000000	      0.00000000	      0.00000000	      0.00000000	      0.00000000	      0.00000000	      0.00000000	      0.00000000	      0.00000000	      0.00000000	      0.00000000	      0.00000000	      0.00000000	      0.00000000	      0.00000000	      0.00000000	      0.00000000	      0.00000000	      0.00000000	      0.00000000	      0.00000000	      0.00000000	      0.00000000	      0.00000000	      0.00000000	      0.00000000
      1.02000000	     -0.00729878	     -0.00458300	     -0.00007941	      0.00154520	      0.00078449	      0.00000000	      0.00000000	     -0.00000000	     -0.00141500	     -0.00175166	     -0.00175166	     -0.00364596	      0.00050995	     -0.00810913	     -0.00576565	     -0.00764487	     -0.00619637	      0.00664825	      0.00642912	      0.00305744	      0.00217898	     -0.00089048	      0.00000000	     -0.00000000	      0.00000000	     -0.00000000	      0.00000000	      0.00000000	      0.00000000	     -0.00000000	     -0.00000000	      0.00000000	      0.00000000	     -0.00000000	     -0.00000000	     -0.00000000	      0.00000000	      0.00000000	      0.00000000	      0.00000000	      0.00000000	      0.00000000	      0.00000000	      0.00000000	      0.00000000	      0.00000000	      0.00000000	      0.00000000	      0.00000000	      0.00000000	      0.00000000	      0.00000000	      0.00000000	      0.00000000	      0.00000000	      0.00000000	      0.00000000	      0.00000000	      0.00000000	      0.00000000	      0.00000000	      0.00000000	      0.00000000	      0.00000000	      0.00000000	      0.00000000	      0.00000000	      0.00000000	      0.00000000	      0.00000000	      0.00000000	      0.00000000
      1.03000000	     -0.00885380	     -0.00450404	     -0.00055187	      0.00121173	      0.00010896	      0.00000000	     -0.00000000	     -0.00000000	     -0.00097729	     -0.00118583	     -0.00118583	     -0.00205246	     -0.00096145	     -0.00660836	     -0.00532938	     -0.00681634	     -0.00617063	      0.00603351	      0.00640098	      0.00419327	      0.00203384	      0.00009640	      0.00000000	      0.00000000	      0.00000000	     -0.00000000	     -0.00000000	     -0.00000000	      0.00000000	      0.00000000	     -0.00000000	      0.00000000	      0.00000000	      0.00000000	      0.00000000	      0.00000000	      0.00000000	      0.00000000	      0.00000000	      0.00000000	      0.00000000	      0.00000000	      0.00000000	      0.00000000	      0.00000000	      0.00000000	      0.00000000	      0.00000000	      0.00000000	      0.00000000	      0.00000000	      0.00000000	      0.00000000	      0.00000000	      0.00000000	      0.00000000	      0.00000000	      0.00000000	      0.00000000	      0.00000000	      0.00000000	      0.00000000	      0.00000000	      0.00000000	      0.00000000	      0.00000000	      0.00000000	      0.00000000	      0.00000000	      0.00000000	      0.00000000	      0.00000000
      1.04000000	     -0.00149099	     -0.00201152	      0.00373816	      0.00317124	      0.00113078	     -0.00000000	     -0.00000000	     -0.00000000	     -0.00087545	      0.00240924	      0.00240924	     -0.00165947	      0.00433972	     -0.00877946	     -0.00808993	     -0.00978043	     -0.00842152	      0.00711692	      0.00433116	      0.00111011	      0.00311103	      0.00158187	     -0.00000000	     -0.00000000	     -0.00000000	      0.00000000	      0.00000000	      0.00000000	      0.00000000	     -0.00000000	      0.00000000	      0.00000000	     -0.00000000	      0.00000000	     -0.00000000	     -0.00000000	      0.00000000	      0.00000000	      0.00000000	      0.00000000	      0.00000000	      0.00000000	      0.00000000	      0.00000000	      0.00000000	      0.00000000	      0.00000000	      0.00000000	      0.00000000	      0.00000000	      0.00000000	      0.00000000	      0.00000000	      0.00000000	      0.00000000	      0.00000000	      0.00000000	      0.00000000	      0.00000000	      0.00000000	      0.00000000	      0.00000000	      0.00000000	      0.00000000	      0.00000000	      0.00000000	      0.00000000	      0.00000000	      0.00000000	      0.00000000	      0.00000000	      0.00000000
      1.05000000	     -0.01181002	     -0.00535863	     -0.00162515	      0.00047882	     -0.00099409	      0.00000000	     -0.00000000	     -0.00000000	     -0.00100399	     -0.00334465	     -0.00334465	     -0.00147309	     -0.00066858	     -0.00444064	     -0.00463457	     -0.00584248	     -0.00621928	      0.00520390	      0.00593464	      0.00454102	      0.00171237	      0.00011240	      0.00000000	      0.00000000	     -0.00000000	      0.00000000	      0.00000000	      0.00000000	     -0.00000000	      0.00000000	      0.00000000	      0.00000000	      0.00000000	      0.00000000	      0.00000000	     -0.00000000	      0.00000000	      0.00000000	      0.00000000	      0.00000000	      0.00000000	      0.00000000	      0.00000000	      0.00000000	      0.00000000	      0.00000000	      0.00000000	      0.00000000	      0.00000000	      0.00000000	      0.00000000	      0.00000000	      0.00000000	      0.00000000	      0.00000000	      0.00000000	      0.00000000	      0.00000000	      0.00000000	      0.00000000	      0.00000000	      0.00000000	      0.00000000	      0.00000000	      0.00000000	      0.00000000	      0.00000000	      0.00000000	      0.00000000	      0.00000000	      0.00000000	      0.00000000
      1.06000000	     -0.00296251	     -0.00234537	      0.00333479	      0.00306077	      0.00047463	      0.00000000	      0.00000000	     -0.00000000	     -0.00079811	      0.00079729	      0.00079729	     -0.00062946	      0.00508375	     -0.00853573	     -0.00728852	     -0.00939377	     -0.00812138	      0.00695423	      0.00385223	      0.00117804	      0.00330439	      0.00237859	      0.00000000	     -0.00000000	     -0.00000000	     -0.00000000	      0.00000000	      0.00000000	      0.00000000	     -0.00000000	      0.00000000	     -0.00000000	     -0.00000000	     -0.00000000	      0.00000000	      0.00000000	      0.00000000	      0.00000000	      0.00000000	      0.00000000	      0.00000000	      0.00000000	      0.00000000	      0.00000000	      0.00000000	      0.00000000	      0.00000000	      0.00000000	      0.00000000	      0.00000000	      0.00000000	      0.00000000	      0.00000000	      0.00000000	      0.00000000	      0.00000000	      0.00000000	      0.00000000	      0.00000000	      0.00000000	      0.00000000	      0.00000000	      0.00000000	      0.00000000	      0.00000000	      0.00000000	      0.00000000	      0.00000000	      0.00000000	      0.00000000	      0.00000000	      0.00000000
      1.07000000	     -0.00418073	     -0.00312072	      0.00202962	      0.00251175	      0.00035688	      0.00000000	      0.00000000	     -0.00000000	     -0.00020502	      0.00008124	      0.00008124	     -0.00140599	      0.00320151	     -0.00892963	     -0.00732922	     -0.00930697	     -0.00803532	      0.00720907	      0.00514835	      0.00237272	      0.00292127	      0.00124658	     -0.00000000	      0.00000000	      0.00000000	     -0.00000000	     -0.00000000	      0.00000000	      0.00000000	      0.00000000	     -0.00000000	      0.00000000	     -0.00000000	      0.00000000	      0.00000000	      0.00000000	      0.00000000	      0.00000000	      0.00000000	      0.00000000	      0.00000000	      0.00000000	      0.00000000	      0.00000000	      0.00000000	      0.00000000	      0.00000000	      0.00000000	      0.00000000	      0.00000000	      0.00000000	      0.00000000	      0.00000000	      0.00000000	      0.00000000	      0.00000000	      0.00000000	      0.00000000	      0.00000000	      0.00000000	      0.00000000	      0.00000000	      0.00000000	      0.00000000	      0.00000000	      0.00000000	      0.00000000	      0.00000000	      0.00000000	      0.00000000	      0.00000000	      0.00000000
      1.08000000	     -0.00255190	     -0.00232599	      0.00367450	      0.00317811	      0.00123508	      0.00000000	     -0.00000000	     -0.00000000	     -0.00124149	      0.00054799	      0.00054799	     -0.00448966	      0.00500414	     -0.00830900	     -0.00761821	     -0.00937598	     -0.00823694	      0.00737200	      0.00329883	     -0.00025228	      0.00322954	     -0.00020109	     -0.00000000	     -0.00000000	     -0.00000000	      0.00000000	     -0.00000000	     -0.00000000	      0.00000000	      0.00000000	      0.00000000	     -0.00000000	      0.00000000	     -0.00000000	     -0.00000000	     -0.00000000	      0.00000000	      0.00000000	      0.00000000	      0.00000000	      0.00000000	      0.00000000	      0.00000000	      0.00000000	      0.00000000	      0.00000000	      0.00000000	      0.00000000	      0.00000000	      0.00000000	      0.00000000	      0.00000000	      0.00000000	      0.00000000	      0.00000000	      0.00000000	      0.00000000	      0.00000000	      0.00000000	      0.00000000	      0.00000000	      0.00000000	      0.00000000	      0.00000000	      0.00000000	      0.00000000	      0.00000000	      0.00000000	      0.00000000	      0.00000000	      0.00000000	      0.00000000
      1.09000000	     -0.01140792	     -0.00515472	     -0.00091566	      0.00078687	     -0.00099278	     -0.00000000	     -0.00000000	     -0.00000000	     -0.00091663	     -0.00290677	     -0.00290677	     -0.00112872	      0.00009128	     -0.00516778	     -0.00516162	     -0.00632035	     -0.00662943	      0.00550867	      0.00591751	      0.00439020	      0.00188371	      0.00041988	     -0.00000000	     -0.00000000	      0.00000000	      0.00000000	     -0.00000000	     -0.00000000	      0.00000000	      0.00000000	      0.00000000	      0.00000000	      0.00000000	      0.00000000	      0.00000000	      0.00000000	      0.00000000	      0.00000000	      0.00000000	      0.00000000	      0.00000000	      0.00000000	      0.00000000	      0.00000000	      0.00000000	      0.00000000	      0.00000000	      0.00000000	      0.00000000	      0.00000000	      0.00000000	      0.00000000	      0.00000000	      0.00000000	      0.00000000	      0.00000000	      0.00000000	      0.00000000	      0.00000000	      0.00000000	      0.00000000	      0.00000000	      0.00000000	      0.00000000	      0.00000000	      0.00000000	      0.00000000	      0.00000000	      0.00000000	      0.00000000	      0.00000000	      0.00000000
      1.10000000	      0.00122406	     -0.00073920	      0.00469290	      0.00338898	      0.00110962	      0.00000000	     -0.00000000	      0.00000000	     -0.00051722	      0.00462985	      0.00462985	      0.00144263	      0.00436356	     -0.00843961	     -0.00874545	     -0.00981804	     -0.00862104	      0.00647150	      0.00428506	      0.00158514	      0.00298328	      0.00331744	      0.00000000	      0.00000000	     -0.00000000	      0.00000000	      0.00000000	      0.00000000	     -0.00000000	     -0.00000000	      0.00000000	     -0.00000000	     -0.00000000	      0.00000000	     -0.00000000	      0.00000000	      0.00000000	      0.00000000	      0.00000000	      0.00000000	      0.00000000	      0.00000000	      0.00000000	      0.00000000	      0.00000000	      0.00000000	      0.00000000	      0.00000000	      0.00000000	      0.00000000	      0.00000000	      0.00000000	      0.00000000	      0.00000000	      0.00000000	      0.00000000	      0.00000000	      0.00000000	      0.00000000	      0.00000000	      0.00000000	      0.00000000	      0.00000000	      0.00000000	      0.00000000	      0.00000000	      0.00000000	      0.00000000	      0.00000000	      0.00000000	      0.00000000	      0.00000000
      1.11000000	     -0.01163273	     -0.00567100	     -0.00203877	      0.00044972	     -0.00091097	     -0.00000000	     -0.00000000	     -0.00000000	     -0.00121685	     -0.00348891	     -0.00348891	     -0.00203252	     -0.00079409	     -0.00479878	     -0.00461207	     -0.00612390	     -0.00619255	      0.00553848	      0.00617318	      0.00458655	      0.00177404	     -0.00020264	     -0.00000000	      0.00000000	      0.00000000	      0.00000000	      0.00000000	      0.00000000	     -0.00000000	      0.00000000	      0.00000000	      0.00000000	     -0.00000000	      0.00000000	     -0.00000000	      0.00000000	      0.00000000	      0.00000000	      0.00000000	      0.00000000	      0.00000000	      0.00000000	      0.00000000	      0.00000000	      0.00000000	      0.00000000	      0.00000000	      0.00000000	      0.00000000	      0.00000000	      0.00000000	      0.00000000	      0.00000000	      0.00000000	      0.00000000	      0.00000000	      0.00000000	      0.00000000	      0.00000000	      0.00000000	      0.00000000	      0.00000000	      0.00000000	      0.00000000	      0.00000000	      0.00000000	      0.00000000	      0.00000000	      0.00000000	      0.00000000	      0.00000000	      0.00000000
      1.12000000	     -0.01011617	     -0.00441842	     -0.00098711	      0.00091846	      0.00020907	      0.00000000	      0.00000000	     -0.00000000	     -0.00105822	     -0.00125102	     -0.00125102	     -0.00196634	     -0.00173650	     -0.00532538	     -0.00450313	     -0.00581099	     -0.00535546	      0.00536655	      0.00642064	      0.00453521	      0.00175508	      0.00000434	      0.00000000	      0.00000000	     -0.00000000	     -0.00000000	      0.00000000	     -0.00000000	     -0.00000000	     -0.00000000	     -0.00000000	     -0.00000000	     -0.00000000	     -0.00000000	     -0.00000000	     -0.00000000	      0.00000000	      0.00000000	      0.00000000	      0.00000000	      0.00000000	      0.00000000	      0.00000000	      0.00000000	      0.00000000	      0.00000000	      0.00000000	      0.00000000	      0.00000000	      0.00000000	      0.00000000	      0.00000000	      0.00000000	      0.00000000	      0.00000000	      0.00000000	      0.00000000	      0.00000000	      0.00000000	      0.00000000	      0.00000000	      0.00000000	      0.00000000	      0.00000000	      0.00000000	      0.00000000	      0.00000000	      0.00000000	      0.00000000	      0.00000000	      0.00000000	      0.00000000
      1.13000000	     -0.01162526	     -0.00510007	     -0.00174441	      0.00055011	      0.00046309	     -0.00000000	      0.00000000	      0.00000000	     -0.00153417	      0.00121804	      0.00121804	     -0.00281151	     -0.00217079	     -0.00457201	     -0.00354757	     -0.00513586	     -0.00441722	      0.00490867	      0.00655783	      0.00453591	      0.00145869	     -0.00073743	      0.00000000	      0.00000000	      0.00000000	      0.00000000	      0.00000000	      0.00000000	      0.00000000	     -0.00000000	     -0.00000000	      0.00000000	     -0.00000000	      0.00000000	      0.00000000	      0.00000000	      0.00000000	      0.00000000	      0.00000000	      0.00000000	      0.00000000	      0.00000000	      0.00000000	      0.00000000	      0.00000000	      0.00000000	      0.00000000	      0.00000000	      0.00000000	      0.00000000	      0.00000000	      0.00000000	      0.00000000	      0.00000000	      0.00000000	      0.00000000	      0.00000000	      0.00000000	      0.00000000	      0.00000000	      0.00000000	      0.00000000	      0.00000000	      0.00000000	      0.00000000	      0.00000000	      0.00000000	      0.00000000	      0.00000000	      0.00000000	      0.00000000	      0.00000000
      1.14000000	     -0.00936966	     -0.00482102	     -0.00092564	      0.00102163	      0.00062994	     -0.00000000	      0.00000000	     -0.00000000	     -0.00134341	     -0.00236103	     -0.00236103	     -0.00294408	     -0.00120148	     -0.00630563	     -0.00456125	     -0.00618736	     -0.00515862	      0.00559849	      0.00668567	      0.00412935	      0.00177404	     -0.00064544	      0.00000000	      0.00000000	      0.00000000	     -0.00000000	      0.00000000	      0.00000000	      0.00000000	      0.00000000	      0.00000000	      0.00000000	      0.00000000	      0.00000000	      0.00000000	      0.00000000	      0.00000000	      0.00000000	      0.00000000	      0.00000000	      0.00000000	      0.00000000	      0.00000000	      0.00000000	      0.00000000	      0.00000000	      0.00000000	      0.00000000	      0.00000000	      0.00000000	      0.00000000	      0.00000000	      0.00000000	      0.00000000	      0.00000000	      0.00000000	      0.00000000	      0.00000000	      0.00000000	      0.00000000	      0.00000000	      0.00000000	      0.00000000	      0.00000000	      0.00000000	      0.00000000	      0.00000000	      0.00000000	      0.00000000	      0.00000000	      0.00000000	      0.00000000
      1.15000000	     -0.00432090	     -0.00312470	      0.00209945	      0.00257697	      0.00020378	      0.00000000	      0.00000000	     -0.00000000	     -0.00107126	     -0.00023597	     -0.00023597	     -0.00122594	      0.00366572	     -0.00883842	     -0.00725582	     -0.00938725	     -0.00808793	      0.00725044	      0.00490770	      0.00220117	      0.00303285	      0.00144597	     -0.00000000	      0.00000000	     -0.00000000	     -0.00000000	      0.00000000	      0.00000000	      0.00000000	     -0.00000000	      0.00000000	     -0.00000000	     -0.00000000	      0.00000000	     -0.00000000	      0.00000000	      0.00000000	      0.00000000	      0.00000000	      0.00000000	      0.00000000	      0.00000000	      0.00000000	      0.00000000	      0.00000000	      0.00000000	      0.00000000	      0.00000000	      0.00000000	      0.00000000	      0.00000000	      0.00000000	      0.00000000	      0.00000000	      0.00000000	      0.00000000	      0.00000000	      0.00000000	      0.00000000	      0.00000000	      0.00000000	      0.00000000	      0.00000000	      0.00000000	      0.00000000	      0.00000000	      0.00000000	      0.00000000	      0.00000000	      0.00000000	      0.00000000	      0.00000000
      1.16000000	      0.00222857	     -0.00080382	      0.00342556	      0.00286844	      0.00107755	     -0.00000000	     -0.00000000	     -0.00000000	      0.00046279	      0.00401539	      0.00401539	      0.00060989	      0.00284670	     -0.00828535	     -0.00824083	     -0.00869671	     -0.00756644	      0.00636247	      0.00522913	      0.00275871	      0.00265158	      0.00247065	     -0.00000000	      0.00000000	      0.00000000	      0.00000000	      0.00000000	      0.00000000	      0.00000000	     -0.00000000	     -0.00000000	     -0.00000000	     -0.00000000	      0.00000000	      0.00000000	     -0.00000000	      0.00000000	      0.00000000	      0.00000000	      0.00000000	      0.00000000	      0.00000000	      0.00000000	      0.00000000	      0.00000000	      0.00000000	      0.00000000	      0.00000000	      0.00000000	      0.00000000	      0.00000000	      0.00000000	      0.00000000	      0.00000000	      0.00000000	      0.00000000	      0.00000000	      0.00000000	      0.00000000	      0.00000000	      0.00000000	      0.00000000	      0.00000000	      0.00000000	      0.00000000	      0.00000000	      0.00000000	      0.00000000	      0.00000000	      0.00000000	      0.00000000	      0.00000000
      1.17000000	     -0.00365864	     -0.00282873	      0.00259292	      0.00264674	      0.00016328	     -0.00000000	      0.00000000	      0.00000000	     -0.00079461	      0.00047086	      0.00047086	     -0.00027278	      0.00357377	     -0.00894879	     -0.00753556	     -0.00943616	     -0.00827315	      0.00700813	      0.00505230	      0.00248421	      0.00295512	      0.00191854	     -0.00000000	     -0.00000000	     -0.00000000	     -0.00000000	      0.00000000	      0.00000000	     -0.00000000	     -0.00000000	     -0.00000000	      0.00000000	     -0.00000000	     -0.00000000	      0.00000000	     -0.00000000	      0.00000000	      0.00000000	      0.00000000	      0.00000000	      0.00000000	      0.00000000	      0.00000000	      0.00000000	      0.00000000	      0.00000000	      0.00000000	      0.00000000	      0.00000000	      0.00000000	      0.00000000	      0.00000000	      0.00000000	      0.00000000	      0.00000000	      0.00000000	      0.00000000	      0.00000000	      0.00000000	      0.00000000	      0.00000000	      0.00000000	      0.00000000	      0.00000000	      0.00000000	      0.00000000	      0.00000000	      0.00000000	      0.00000000	      0.00000000	      0.00000000	      0.00000000
      1.18000000	      0.00056003	     -0.00072007	      0.00562643	      0.00374384	      0.00120541	     -0.00000000	      0.00000000	     -0.00000000	      0.00046339	      0.00518538	      0.00518538	      0.00189604	      0.00540678	     -0.00786923	     -0.00835347	     -0.00965314	     -0.00877507	      0.00629163	      0.00328406	      0.00050494	      0.00322925	      0.00406754	     -0.00000000	     -0.00000000	      0.00000000	     -0.00000000	     -0.00000000	     -0.00000000	     -0.00000000	     -0.00000000	     -0.00000000	     -0.00000000	     -0.00000000	     -0.00000000	     -0.00000000	     -0.00000000	      0.00000000	      0.00000000	      0.00000000	      0.00000000	      0.00000000	      0.00000000	      0.00000000	      0.00000000	      0.00000000	      0.00000000	      0.00000000	      0.00000000	      0.00000000	      0.00000000	      0.00000000	      0.00000000	      0.00000000	      0.00000000	      0.00000000	      0.00000000	      0.00000000	      0.00000000	      0.00000000	      0.00000000	      0.00000000	      0.00000000	      0.00000000	      0.00000000	      0.00000000	      0.00000000	      0.00000000	      0.00000000	      0.00000000	      0.00000000	      0.00000000	      0.00000000
      1.19000000	     -0.00092447	     -0.00157717	      0.00468928	      0.00351223	      0.00131776	      0.00000000	      0.00000000	      0.00000000	     -0.00067876	      0.00338317	      0.00338317	     -0.00203185	      0.00513637	     -0.00810928	     -0.00810470	     -0.00963949	     -0.00860000	      0.00692468	      0.00340157	      0.00010900	      0.00328705	      0.00192356	      0.00000000	      0.00000000	      0.00000000	      0.00000000	      0.00000000	      0.00000000	     -0.00000000	      0.00000000	      0.00000000	     -0.00000000	      0.00000000	      0.00000000	      0.00000000	      0.00000000	      0.00000000	      0.00000000	      0.00000000	      0.00000000	      0.00000000	      0.00000000	      0.00000000	      0.00000000	      0.00000000	      0.00000000	      0.00000000	      0.00000000	      0.00000000	      0.00000000	      0.00000000	      0.00000000	      0.00000000	      0.00000000	      0.00000000	      0.00000000	      0.00000000	      0.00000000	      0.00000000	      0.00000000	      0.00000000	      0.00000000	      0.00000000	      0.00000000	      0.00000000	      0.00000000	      0.00000000	      0.00000000	      0.00000000	      0.00000000	      0.00000000	      0.00000000
      1.20000000	     -0.01122946	     -0.00330361	     -0.00129237	      0.00055934	     -0.00013057	      0.00000000	     -0.00000000	     -0.00000000	     -0.00101799	     -0.00467620	     -0.00467620	     -0.00096859	     -0.00234060	     -0.00289648	     -0.00362195	     -0.00439859	     -0.00474003	      0.00455132	      0.00591538	      0.00476950	      0.00145163	      0.00047960	     -0.00000000	     -0.00000000	      0.00000000	      0.00000000	     -0.00000000	     -0.00000000	      0.00000000	      0.00000000	     -0.00000000	      0.00000000	      0.00000000	     -0.00000000	      0.00000000	     -0.00000000	      0.00000000	      0.00000000	      0.00000000	      0.00000000	      0.00000000	      0.00000000	      0.00000000	      0.00000000	      0.00000000	      0.00000000	      0.00000000	      0.00000000	      0.00000000	      0.00000000	      0.00000000	      0.00000000	      0.00000000	      0.00000000	      0.00000000	      0.00000000	      0.00000000	      0.00000000	      0.00000000	      0.00000000	      0.00000000	      0.00000000	      0.00000000	      0.00000000	      0.00000000	      0.00000000	      0.00000000	      0.00000000	      0.00000000	      0.00000000	      0.00000000	      0.00000000
      1.21000000	     -0.00760069	     -0.00460477	     -0.00133937	      0.00148228	     -0.00027117	      0.00000000	      0.00000000	      0.00000000	     -0.00153417	     -0.00393725	     -0.00393725	     -0.00409699	      0.00132758	     -0.00785438	     -0.00581204	     -0.00832545	     -0.00689967	      0.00781888	      0.00533416	      0.00251722	      0.00270439	     -0.00084510	      0.00000000	     -0.00000000	     -0.00000000	     -0.00000000	      0.00000000	      0.00000000	     -0.00000000	     -0.00000000	      0.00000000	     -0.00000000	     -0.00000000	      0.00000000	     -0.00000000	     -0.00000000	      0.00000000	      0.00000000	      0.00000000	      0.00000000	      0.00000000	      0.00000000	      0.00000000	      0.00000000	      0.00000000	      0.00000000	      0.00000000	      0.00000000	      0.00000000	      0.00000000	      0.00000000	      0.00000000	      0.00000000	      0.00000000	      0.00000000	      0.00000000	      0.00000000	      0.00000000	      0.00000000	      0.00000000	      0.00000000	      0.00000000	      0.00000000	      0.00000000	      0.00000000	      0.00000000	      0.00000000	      0.00000000	      0.00000000	      0.00000000	      0.00000000	      0.00000000
      1.22000000	     -0.00865473	     -0.00427976	     -0.00058353	      0.00114869	      0.00030718	     -0.00000000	     -0.00000000	     -0.00000000	     -0.00123818	     -0.00087074	     -0.00087074	     -0.00201165	     -0.00119419	     -0.00616504	     -0.00497813	     -0.00633277	     -0.00569918	      0.00571178	      0.00645016	      0.00433693	      0.00190542	      0.00006985	      0.00000000	     -0.00000000	     -0.00000000	     -0.00000000	     -0.00000000	     -0.00000000	      0.00000000	     -0.00000000	      0.00000000	      0.00000000	     -0.00000000	      0.00000000	      0.00000000	      0.00000000	      0.00000000	      0.00000000	      0.00000000	      0.00000000	      0.00000000	      0.00000000	      0.00000000	      0.00000000	      0.00000000	      0.00000000	      0.00000000	      0.00000000	      0.00000000	      0.00000000	      0.00000000	      0.00000000	      0.00000000	      0.00000000	      0.00000000	      0.00000000	      0.00000000	      0.00000000	      0.00000000	      0.00000000	      0.00000000	      0.00000000	      0.00000000	      0.00000000	      0.00000000	      0.00000000	      0.00000000	      0.00000000	      0.00000000	      0.00000000	      0.00000000	      0.00000000
      1.23000000	     -0.00317366	     -0.00265804	      0.00262713	      0.00264285	      0.00032172	     -0.00000000	      0.00000000	      0.00000000	      0.00016740	      0.00091622	      0.00091622	     -0.00031191	      0.00332397	     -0.00900217	     -0.00762942	     -0.00936461	     -0.00822775	      0.00694522	      0.00513996	      0.00254467	      0.00289070	      0.00188064	     -0.00000000	      0.00000000	     -0.00000000	     -0.00000000	     -0.00000000	      0.00000000	     -0.00000000	     -0.00000000	     -0.00000000	      0.00000000	      0.00000000	      0.00000000	     -0.00000000	      0.00000000	      0.00000000	      0.00000000	      0.00000000	      0.00000000	      0.00000000	      0.00000000	      0.00000000	      0.00000000	      0.00000000	      0.00000000	      0.00000000	      0.00000000	      0.00000000	      0.00000000	      0.00000000	      0.00000000	      0.00000000	      0.00000000	      0.00000000	      0.00000000	      0.00000000	      0.00000000	      0.00000000	      0.00000000	      0.00000000	      0.00000000	      0.00000000	      0.00000000	      0.00000000	      0.00000000	      0.00000000	      0.00000000	      0.00000000	      0.00000000	      0.00000000	      0.00000000
      1.24000000	     -0.00765781	     -0.00473723	     -0.00022833	      0.00153328	      0.00073818	     -0.00000000	      0.00000000	      0.00000000	     -0.00172159	     -0.00249279	     -0.00249279	     -0.00423923	      0.00081872	     -0.00826326	     -0.00582531	     -0.00788389	     -0.00634295	      0.00696082	      0.00291447	      0.00255955	      0.00223400	     -0.00129562	     -0.00000000	     -0.00000000	     -0.00000000	     -0.00000000	     -0.00000000	      0.00000000	     -0.00000000	     -0.00000000	     -0.00000000	     -0.00000000	     -0.00000000	      0.00000000	      0.00000000	     -0.00000000	      0.00000000	      0.00000000	      0.00000000	      0.00000000	      0.00000000	      0.00000000	      0.00000000	      0.00000000	      0.00000000	      0.00000000	      0.00000000	      0.00000000	      0.00000000	      0.00000000	      0.00000000	      0.00000000	      0.00000000	      0.00000000	      0.00000000	      0.00000000	      0.00000000	      0.00000000	      0.00000000	      0.00000000	      0.00000000	      0.00000000	      0.00000000	      0.00000000	      0.00000000	      0.00000000	      0.00000000	      0.00000000	      0.00000000	      0.00000000	      0.00000000	      0.00000000
      1.25000000	     -0.00372266	     -0.00282879	      0.00271276	      0.00272981	      0.00012233	     -0.00000000	     -0.00000000	      0.00000000	     -0.00089828	      0.00027758	      0.00027758	     -0.00024160	      0.00399592	     -0.00889608	     -0.00747094	     -0.00952733	     -0.00828665	      0.00705920	      0.00484580	      0.00226581	      0.00305516	      0.00202833	      0.00000000	     -0.00000000	     -0.00000000	     -0.00000000	     -0.00000000	     -0.00000000	      0.00000000	      0.00000000	     -0.00000000	     -0.00000000	     -0.00000000	      0.00000000	     -0.00000000	     -0.00000000	      0.00000000	      0.00000000	      0.00000000	      0.00000000	      0.00000000	      0.00000000	      0.00000000	      0.00000000	      0.00000000	      0.00000000	      0.00000000	      0.00000000	      0.00000000	      0.00000000	      0.00000000	      0.00000000	      0.00000000	      0.00000000	      0.00000000	      0.00000000	      0.00000000	      0.00000000	      0.00000000	      0.00000000	      0.00000000	      0.00000000	      0.00000000	      0.00000000	      0.00000000	      0.00000000	      0.00000000	      0.00000000	      0.00000000	      0.00000000	      0.00000000	      0.00000000
      1.26000000	     -0.00642492	     -0.00410303	      0.00046052	      0.00194239	      0.00018055	     -0.00000000	     -0.00000000	      0.00000000	     -0.00126750	     -0.00161267	     -0.00161267	     -0.00276125	      0.00185750	     -0.00849775	     -0.00657817	     -0.00870872	     -0.00742602	      0.00735714	      0.00564762	      0.00276515	      0.00269057	      0.00010245	     -0.00000000	      0.00000000	     -0.00000000	      0.00000000	     -0.00000000	     -0.00000000	      0.00000000	     -0.00000000	     -0.00000000	      0.00000000	      0.00000000	     -0.00000000	      0.00000000	     -0.00000000	      0.00000000	      0.00000000	      0.00000000	      0.00000000	      0.00000000	      0.00000000	      0.00000000	      0.00000000	      0.00000000	      0.00000000	      0.00000000	      0.00000000	      0.00000000	      0.00000000	      0.00000000	      0.00000000	      0.00000000	      0.00000000	      0.00000000	      0.00000000	      0.00000000	      0.00000000	      0.00000000	      0.00000000	      0.00000000	      0.00000000	      0.00000000	      0.00000000	      0.00000000	      0.00000000	      0.00000000	      0.00000000	      0.00000000	      0.00000000	      0.00000000	      0.00000000
      1.27000000	      0.00013682	     -0.00168464	      0.00280859	      0.00266664	      0.00095239	     -0.00000000	     -0.00000000	     -0.00000000	     -0.00071485	      0.00272939	      0.00272939	     -0.00031210	      0.00255502	     -0.00872996	     -0.00781541	     -0.00875737	     -0.00757222	      0.00657680	      0.00546936	      0.00285934	      0.00265260	      0.00183586	     -0.00000000	     -0.00000000	      0.00000000	     -0.00000000	      0.00000000	      0.00000000	     -0.00000000	      0.00000000	     -0.00000000	     -0.00000000	     -0.00000000	     -0.00000000	     -0.00000000	     -0.00000000	      0.00000000	      0.00000000	      0.00000000	      0.00000000	      0.00000000	      0.00000000	      0.00000000	      0.00000000	      0.00000000	      0.00000000	      0.00000000	      0.00000000	      0.00000000	      0.00000000	      0.00000000	      0.00000000	      0.00000000	      0.00000000	      0.00000000	      0.00000000	      0.00000000	      0.00000000	      0.00000000	      0.00000000	      0.00000000	      0.00000000	      0.00000000	      0.00000000	      0.00000000	      0.00000000	      0.00000000	      0.00000000	      0.00000000	      0.00000000	      0.00000000	      0.00000000
      1.28000000	     -0.00759137	     -0.00469258	     -0.00030286	      0.00157825	      0.00065269	      0.00000000	     -0.00000000	     -0.00000000	     -0.00146985	     -0.00323021	     -0.00323021	     -0.00484154	      0.00136902	     -0.00838436	     -0.00594824	     -0.00816574	     -0.00657228	      0.00739635	      0.00285222	      0.00194213	      0.00234875	     -0.00166999	      0.00000000	      0.00000000	      0.00000000	     -0.00000000	      0.00000000	     -0.00000000	     -0.00000000	      0.00000000	      0.00000000	     -0.00000000	      0.00000000	     -0.00000000	      0.00000000	     -0.00000000	      0.00000000	      0.00000000	      0.00000000	      0.00000000	      0.00000000	      0.00000000	      0.00000000	      0.00000000	      0.00000000	      0.00000000	      0.00000000	      0.00000000	      0.00000000	      0.00000000	      0.00000000	      0.00000000	      0.00000000	      0.00000000	      0.00000000	      0.00000000	      0.00000000	      0.00000000	      0.00000000	      0.00000000	      0.00000000	      0.00000000	      0.00000000	      0.00000000	      0.00000000	      0.00000000	      0.00000000	      0.00000000	      0.00000000	      0.00000000	      0.00000000	      0.00000000
      1.29000000	     -0.00347662	     -0.00268642	      0.00271716	      0.00286435	      0.00058358	      0.00000000	     -0.00000000	     -0.00000000	     -0.00094660	      0.00030205	      0.00030205	     -0.00192449	      0.00449103	     -0.00872069	     -0.00732719	     -0.00943502	     -0.00810585	      0.00726276	      0.00418128	      0.00128340	      0.00319331	      0.00140625	      0.00000000	     -0.00000000	      0.00000000	      0.00000000	     -0.00000000	      0.00000000	     -0.00000000	     -0.00000000	     -0.00000000	      0.00000000	     -0.00000000	     -0.00000000	      0.00000000	      0.00000000	      0.00000000	      0.00000000	      0.00000000	      0.00000000	      0.00000000	      0.00000000	      0.00000000	      0.00000000	      0.00000000	      0.00000000	      0.00000000	      0.00000000	      0.00000000	      0.00000000	      0.00000000	      0.00000000	      0.00000000	      0.00000000	      0.00000000	      0.00000000	      0.00000000	      0.00000000	      0.00000000	      0.00000000	      0.00000000	      0.00000000	      0.00000000	      0.00000000	      0.00000000	      0.00000000	      0.00000000	      0.00000000	      0.00000000	      0.00000000	      0.00000000	      0.00000000
      1.30000000	      0.00010932	     -0.00119237	      0.00432708	      0.00324287	      0.00085330	     -0.00000000	     -0.00000000	      0.00000000	      0.00018088	      0.00357861	      0.00357861	      0.00124294	      0.00429922	     -0.00885374	     -0.00847126	     -0.00980146	     -0.00862184	      0.00658330	      0.00444815	      0.00181728	      0.00298986	      0.00308641	      0.00000000	     -0.00000000	      0.00000000	      0.00000000	     -0.00000000	     -0.00000000	     -0.00000000	     -0.00000000	     -0.00000000	     -0.00000000	     -0.00000000	     -0.00000000	     -0.00000000	     -0.00000000	      0.00000000	      0.00000000	      0.00000000	      0.00000000	      0.00000000	      0.00000000	      0.00000000	      0.00000000	      0.00000000	      0.00000000	      0.00000000	      0.00000000	      0.00000000	      0.00000000	      0.00000000	      0.00000000	      0.00000000	      0.00000000	      0.00000000	      0.00000000	      0.00000000	      0.00000000	      0.00000000	      0.00000000	      0.00000000	      0.00000000	      0.00000000	      0.00000000	      0.00000000	      0.00000000	      0.00000000	      0.00000000	      0.00000000	      0.00000000	      0.00000000	      0.00000000
      1.31000000	     -0.00716272	     -0.00384323	     -0.00011050	      0.00135209	      0.00028512	     -0.00000000	      0.00000000	      0.00000000	     -0.00098618	     -0.00035940	     -0.00035940	     -0.00159898	     -0.00072847	     -0.00655579	     -0.00539578	     -0.00662040	     -0.00603596	      0.00586520	      0.00632854	      0.00423257	      0.00202176	      0.00041904	      0.00000000	      0.00000000	      0.00000000	      0.00000000	     -0.00000000	     -0.00000000	     -0.00000000	      0.00000000	      0.00000000	      0.00000000	      0.00000000	     -0.00000000	      0.00000000	      0.00000000	      0.00000000	      0.00000000	      0.00000000	      0.00000000	      0.00000000	      0.00000000	      0.00000000	      0.00000000	      0.00000000	      0.00000000	      0.00000000	      0.00000000	      0.00000000	      0.00000000	      0.00000000	      0.00000000	      0.00000000	      0.00000000	      0.00000000	      0.00000000	      0.00000000	      0.00000000	      0.00000000	      0.00000000	      0.00000000	      0.00000000	      0.00000000	      0.00000000	      0.00000000	      0.00000000	      0.00000000	      0.00000000	      0.00000000	      0.00000000	      0.00000000	      0.00000000
      1.32000000	     -0.00861245	     -0.00482509	     -0.00065171	      0.00124618	      0.00052271	      0.00000000	      0.00000000	      0.00000000	     -0.00127067	     -0.00177325	     -0.00177325	     -0.00319246	     -0.00051337	     -0.00726851	     -0.00526589	     -0.00706229	     -0.00590448	      0.00626448	      0.00658597	      0.00372878	      0.00202380	     -0.00067087	     -0.00000000	      0.00000000	     -0.00000000	      0.00000000	      0.00000000	      0.00000000	      0.00000000	      0.00000000	      0.00000000	      0.00000000	     -0.00000000	      0.00000000	      0.00000000	     -0.00000000	      0.00000000	      0.00000000	      0.00000000	      0.00000000	      0.00000000	      0.00000000	      0.00000000	      0.00000000	      0.00000000	      0.00000000	      0.00000000	      0.00000000	      0.00000000	      0.00000000	      0.00000000	      0.00000000	      0.00000000	      0.00000000	      0.00000000	      0.00000000	      0.00000000	      0.00000000	      0.00000000	      0.00000000	      0.00000000	      0.00000000	      0.00000000	      0.00000000	      0.00000000	      0.00000000	      0.00000000	      0.00000000	      0.00000000	      0.00000000	      0.00000000	      0.00000000
      1.33000000	     -0.01153016	     -0.00501823	     -0.00164178	      0.00062272	     -0.00000798	      0.00000000	      0.00000000	      0.00000000	     -0.00081207	     -0.00206827	     -0.00206827	     -0.00227417	     -0.00220542	     -0.00478432	     -0.00414523	     -0.00560096	     -0.00523640	      0.00520388	      0.00643042	      0.00463587	      0.00164164	     -0.00029264	      0.00000000	      0.00000000	     -0.00000000	     -0.00000000	     -0.00000000	     -0.00000000	      0.00000000	     -0.00000000	     -0.00000000	     -0.00000000	     -0.00000000	     -0.00000000	     -0.00000000	      0.00000000	      0.00000000	      0.00000000	      0.00000000	      0.00000000	      0.00000000	      0.00000000	      0.00000000	      0.00000000	      0.00000000	      0.00000000	      0.00000000	      0.00000000	      0.00000000	      0.00000000	      0.00000000	      0.00000000	      0.00000000	      0.00000000	      0.00000000	      0.00000000	      0.00000000	      0.00000000	      0.00000000	      0.00000000	      0.00000000	      0.00000000	      0.00000000	      0.00000000	      0.00000000	      0.00000000	      0.00000000	      0.00000000	      0.00000000	      0.00000000	      0.00000000	      0.00000000
      1.34000000	     -0.00764364	     -0.00440136	      0.00004888	      0.00159545	     -0.00011399	     -0.00000000	      0.00000000	     -0.00000000	     -0.00070063	     -0.00143405	     -0.00143405	     -0.00192367	      0.00040744	     -0.00773419	     -0.00619627	     -0.00797163	     -0.00713192	      0.00675532	      0.00611358	      0.00367024	      0.00240703	      0.00038622	      0.00000000	     -0.00000000	      0.00000000	      0.00000000	     -0.00000000	      0.00000000	      0.00000000	      0.00000000	      0.00000000	     -0.00000000	     -0.00000000	      0.00000000	      0.00000000	     -0.00000000	      0.00000000	      0.00000000	      0.00000000	      0.00000000	      0.00000000	      0.00000000	      0.00000000	      0.00000000	      0.00000000	      0.00000000	      0.00000000	      0.00000000	      0.00000000	      0.00000000	      0.00000000	      0.00000000	      0.00000000	      0.00000000	      0.00000000	      0.00000000	      0.00000000	      0.00000000	      0.00000000	      0.00000000	      0.00000000	      0.00000000	      0.00000000	      0.00000000	      0.00000000	      0.00000000	      0.00000000	      0.00000000	      0.00000000	      0.00000000	      0.00000000	      0.00000000
      1.35000000	     -0.01190019	     -0.00511449	     -0.00201596	      0.00031859	     -0.00067117	      0.00000000	      0.00000000	      0.00000000	     -0.00092192	     -0.00284806	     -0.00284806	     -0.00168529	     -0.00271036	     -0.00375537	     -0.00403140	     -0.00524064	     -0.00553118	      0.00495062	      0.00602182	      0.00470989	      0.00153808	     -0.00004405	      0.00000000	     -0.00000000	     -0.00000000	      0.00000000	      0.00000000	      0.00000000	      0.00000000	      0.00000000	     -0.00000000	     -0.00000000	     -0.00000000	     -0.00000000	     -0.00000000	      0.00000000	      0.00000000	      0.00000000	      0.00000000	      0.00000000	      0.00000000	      0.00000000	      0.00000000	      0.00000000	      0.00000000	      0.00000000	      0.00000000	      0.00000000	      0.00000000	      0.00000000	      0.00000000	      0.00000000	      0.00000000	      0.00000000	      0.00000000	      0.00000000	      0.00000000	      0.00000000	      0.00000000	      0.00000000	      0.00000000	      0.00000000	      0.00000000	      0.00000000	      0.00000000	      0.00000000	      0.00000000	      0.00000000	      0.00000000	      0.00000000	      0.00000000	      0.00000000
      1.36000000	      0.00109477	     -0.00025294	      0.00641601	      0.00385290	      0.00088703	     -0.00000000	      0.00000000	     -0.00000000	     -0.00044496	      0.00514140	      0.00514140	      0.00453687	      0.00587169	     -0.00792482	     -0.00823487	     -0.00950496	     -0.00864457	      0.00576726	      0.00315994	      0.00077096	      0.00310145	      0.00489454	      0.00000000	      0.00000000	      0.00000000	      0.00000000	      0.00000000	      0.00000000	      0.00000000	      0.00000000	      0.00000000	     -0.00000000	      0.00000000	      0.00000000	      0.00000000	      0.00000000	      0.00000000	      0.00000000	      0.00000000	      0.00000000	      0.00000000	      0.00000000	      0.00000000	      0.00000000	      0.00000000	      0.00000000	      0.00000000	      0.00000000	      0.00000000	      0.00000000	      0.00000000	      0.00000000	      0.00000000	      0.00000000	      0.00000000	      0.00000000	      0.00000000	      0.00000000	      0.00000000	      0.00000000	      0.00000000	      0.00000000	      0.00000000	      0.00000000	      0.00000000	      0.00000000	      0.00000000	      0.00000000	      0.00000000	      0.00000000	      0.00000000	      0.00000000
      1.37000000	     -0.00574625	     -0.00385481	      0.00084335	      0.00213173	      0.00048952	      0.00000000	      0.00000000	     -0.00000000	     -0.00112363	     -0.00156258	     -0.00156258	     -0.00345691	      0.00255669	     -0.00873600	     -0.00674460	     -0.00891304	     -0.00747320	      0.00754291	      0.00527417	      0.00209845	      0.00277385	     -0.00024887	     -0.00000000	     -0.00000000	     -0.00000000	     -0.00000000	      0.00000000	      0.00000000	     -0.00000000	     -0.00000000	      0.00000000	     -0.00000000	     -0.00000000	      0.00000000	      0.00000000	      0.00000000	      0.00000000	      0.00000000	      0.00000000	      0.00000000	      0.00000000	      0.00000000	      0.00000000	      0.00000000	      0.00000000	      0.00000000	      0.00000000	      0.00000000	      0.00000000	      0.00000000	      0.00000000	      0.00000000	      0.00000000	      0.00000000	      0.00000000	      0.00000000	      0.00000000	      0.00000000	      0.00000000	      0.00000000	      0.00000000	      0.00000000	      0.00000000	      0.00000000	      0.00000000	      0.00000000	      0.00000000	      0.00000000	      0.00000000	      0.00000000	      0.00000000	      0.00000000
      1.38000000	     -0.00502568	     -0.00344840	      0.00164114	      0.00234063	      0.00002695	      0.00000000	      0.00000000	      0.00000000	     -0.00031354	     -0.00055706	     -0.00055706	     -0.00116823	      0.00290472	     -0.00873872	     -0.00713030	     -0.00915800	     -0.00798887	      0.00717413	      0.00532667	      0.00271366	      0.00287929	      0.00126618	      0.00000000	      0.00000000	     -0.00000000	      0.00000000	      0.00000000	      0.00000000	      0.00000000	     -0.00000000	     -0.00000000	     -0.00000000	     -0.00000000	     -0.00000000	     -0.00000000	     -0.00000000	      0.00000000	      0.00000000	      0.00000000	      0.00000000	      0.00000000	      0.00000000	      0.00000000	      0.00000000	      0.00000000	      0.00000000	      0.00000000	      0.00000000	      0.00000000	      0.00000000	      0.00000000	      0.00000000	      0.00000000	      0.00000000	      0.00000000	      0.00000000	      0.00000000	      0.00000000	      0.00000000	      0.00000000	      0.00000000	      0.00000000	      0.00000000	      0.00000000	      0.00000000	      0.00000000	      0.00000000	      0.00000000	      0.00000000	      0.00000000	      0.00000000	      0.00000000
      1.39000000	     -0.01181167	     -0.00518700	     -0.00223434	      0.00025756	      0.00040374	     -0.00000000	      0.00000000	     -0.00000000	     -0.00135027	      0.00077398	      0.00077398	     -0.00280921	     -0.00252586	     -0.00348085	     -0.00289621	     -0.00449132	     -0.00392147	      0.00420893	      0.00303093	      0.00465454	      0.00125084	     -0.00085043	     -0.00000000	      0.00000000	     -0.00000000	     -0.00000000	     -0.00000000	     -0.00000000	     -0.00000000	     -0.00000000	     -0.00000000	      0.00000000	      0.00000000	     -0.00000000	      0.00000000	     -0.00000000	      0.00000000	      0.00000000	      0.00000000	      0.00000000	      0.00000000	      0.00000000	      0.00000000	      0.00000000	      0.00000000	      0.00000000	      0.00000000	      0.00000000	      0.00000000	      0.00000000	      0.00000000	      0.00000000	      0.00000000	      0.00000000	      0.00000000	      0.00000000	      0.00000000	      0.00000000	      0.00000000	      0.00000000	      0.00000000	      0.00000000	      0.00000000	      0.00000000	      0.00000000	      0.00000000	      0.00000000	      0.00000000	      0.00000000	      0.00000000	      0.00000000	      0.00000000
      1.40000000	     -0.01162681	     -0.00592491	     -0.00267323	      0.00026369	      0.00004438	      0.00000000	     -0.00000000	      0.00000000	     -0.00175244	     -0.00365342	     -0.00365342	     -0.00383079	     -0.00234581	     -0.00511878	     -0.00373971	     -0.00576767	     -0.00488979	      0.00539360	      0.00294896	      0.00427783	      0.00150895	     -0.00145613	      0.00000000	     -0.00000000	      0.00000000	     -0.00000000	     -0.00000000	     -0.00000000	      0.00000000	      0.00000000	      0.00000000	      0.00000000	     -0.00000000	      0.00000000	      0.00000000	      0.00000000	      0.00000000	      0.00000000	      0.00000000	      0.00000000	      0.00000000	      0.00000000	      0.00000000	      0.00000000	      0.00000000	      0.00000000	      0.00000000	      0.00000000	      0.00000000	      0.00000000	      0.00000000	      0.00000000	      0.00000000	      0.00000000	      0.00000000	      0.00000000	      0.00000000	      0.00000000	      0.00000000	      0.00000000	      0.00000000	      0.00000000	      0.00000000	      0.00000000	      0.00000000	      0.00000000	      0.00000000	      0.00000000	      0.00000000	      0.00000000	      0.00000000	      0.00000000
      1.41000000	     -0.00284933	     -0.00267366	      0.00243016	      0.00261580	      0.00069016	     -0.00000000	      0.00000000	      0.00000000	     -0.00092889	      0.00113448	      0.00113448	     -0.00123764	      0.00301371	     -0.00904810	     -0.00760084	     -0.00927284	     -0.00798568	      0.00703841	      0.00526707	      0.00241935	      0.00283626	      0.00134289	     -0.00000000	      0.00000000	      0.00000000	     -0.00000000	     -0.00000000	     -0.00000000	     -0.00000000	      0.00000000	      0.00000000	     -0.00000000	     -0.00000000	      0.00000000	      0.00000000	      0.00000000	      0.00000000	      0.00000000	      0.00000000	      0.00000000	      0.00000000	      0.00000000	      0.00000000	      0.00000000	      0.00000000	      0.00000000	      0.00000000	      0.00000000	      0.00000000	      0.00000000	      0.00000000	      0.00000000	      0.00000000	      0.00000000	      0.00000000	      0.00000000	      0.00000000	      0.00000000	      0.00000000	      0.00000000	      0.00000000	      0.00000000	      0.00000000	      0.00000000	      0.00000000	      0.00000000	      0.00000000	      0.00000000	      0.00000000	      0.00000000	      0.00000000	      0.00000000
      1.42000000	     -0.00803271	     -0.00146176	     -0.00056757	      0.00072385	     -0.00034075	     -0.00000000	      0.00000000	      0.00000000	     -0.00072596	     -0.00852902	     -0.00852902	      0.00011282	     -0.00219242	     -0.00235643	     -0.00384464	     -0.00400301	     -0.00486598	      0.00443342	      0.00550604	      0.00456505	      0.00146283	      0.00116471	     -0.00000000	     -0.00000000	     -0.00000000	     -0.00000000	      0.00000000	      0.00000000	      0.00000000	     -0.00000000	     -0.00000000	      0.00000000	     -0.00000000	     -0.00000000	      0.00000000	      0.00000000	      0.00000000	      0.00000000	      0.00000000	      0.00000000	      0.00000000	      0.00000000	      0.00000000	      0.00000000	      0.00000000	      0.00000000	      0.00000000	      0.00000000	      0.00000000	      0.00000000	      0.00000000	      0.00000000	      0.00000000	      0.00000000	      0.00000000	      0.00000000	      0.00000000	      0.00000000	      0.00000000	      0.00000000	      0.00000000	      0.00000000	      0.00000000	      0.00000000	      0.00000000	      0.00000000	      0.00000000	      0.00000000	      0.00000000	      0.00000000	      0.00000000	      0.00000000
      1.43000000	     -0.00557027	     -0.00379829	      0.00097313	      0.00218447	      0.00062907	     -0.00000000	      0.00000000	     -0.00000000	     -0.00147971	     -0.00165728	     -0.00165728	     -0.00386881	      0.00277228	     -0.00878819	     -0.00678434	     -0.00894673	     -0.00745612	      0.00760893	      0.00512150	      0.00177868	      0.00278056	     -0.00052443	     -0.00000000	     -0.00000000	      0.00000000	     -0.00000000	     -0.00000000	     -0.00000000	      0.00000000	     -0.00000000	     -0.00000000	      0.00000000	     -0.00000000	     -0.00000000	     -0.00000000	     -0.00000000	      0.00000000	      0.00000000	      0.00000000	      0.00000000	      0.00000000	      0.00000000	      0.00000000	      0.00000000	      0.00000000	      0.00000000	      0.00000000	      0.00000000	      0.00000000	      0.00000000	      0.00000000	      0.00000000	      0.00000000	      0.00000000	      0.00000000	      0.00000000	      0.00000000	      0.00000000	      0.00000000	      0.00000000	      0.00000000	      0.00000000	      0.00000000	      0.00000000	      0.00000000	      0.00000000	      0.00000000	      0.00000000	      0.00000000	      0.00000000	      0.00000000	      0.00000000
      1.44000000	     -0.00387410	     -0.00295595	      0.00237177	      0.00274296	      0.00089443	      0.00000000	     -0.00000000	     -0.00000000	     -0.00149513	     -0.00059086	     -0.00059086	     -0.00398345	      0.00425694	     -0.00871274	     -0.00725838	     -0.00930632	     -0.00792547	      0.00756912	      0.00408341	      0.00071180	      0.00308487	     -0.00014287	     -0.00000000	     -0.00000000	     -0.00000000	     -0.00000000	     -0.00000000	     -0.00000000	      0.00000000	     -0.00000000	      0.00000000	     -0.00000000	      0.00000000	     -0.00000000	     -0.00000000	     -0.00000000	      0.00000000	      0.00000000	      0.00000000	      0.00000000	      0.00000000	      0.00000000	      0.00000000	      0.00000000	      0.00000000	      0.00000000	      0.00000000	      0.00000000	      0.00000000	      0.00000000	      0.00000000	      0.00000000	      0.00000000	      0.00000000	      0.00000000	      0.00000000	      0.00000000	      0.00000000	      0.00000000	      0.00000000	      0.00000000	      0.00000000	      0.00000000	      0.00000000	      0.00000000	      0.00000000	      0.00000000	      0.00000000	      0.00000000	      0.00000000	      0.00000000	      0.00000000
      1.45000000	     -0.01155270	     -0.00462574	     -0.00136083	      0.00067995	     -0.00022777	      0.00000000	     -0.00000000	     -0.00000000	     -0.00062768	     -0.00169397	     -0.00169397	     -0.00163804	     -0.00226339	     -0.00453138	     -0.00432803	     -0.00552866	     -0.00548424	      0.00526802	      0.00620337	      0.00465386	      0.00167398	      0.00012988	      0.00000000	      0.00000000	      0.00000000	     -0.00000000	      0.00000000	      0.00000000	     -0.00000000	     -0.00000000	     -0.00000000	      0.00000000	     -0.00000000	     -0.00000000	      0.00000000	     -0.00000000	      0.00000000	      0.00000000	      0.00000000	      0.00000000	      0.00000000	      0.00000000	      0.00000000	      0.00000000	      0.00000000	      0.00000000	      0.00000000	      0.00000000	      0.00000000	      0.00000000	      0.00000000	      0.00000000	      0.00000000	      0.00000000	      0.00000000	      0.00000000	      0.00000000	      0.00000000	      0.00000000	      0.00000000	      0.00000000	      0.00000000	      0.00000000	      0.00000000	      0.00000000	      0.00000000	      0.00000000	      0.00000000	      0.00000000	      0.00000000	      0.00000000	      0.00000000
      1.46000000	     -0.01183712	     -0.00487673	     -0.00169444	      0.00053184	     -0.00025546	      0.00000000	     -0.00000000	      0.00000000	     -0.00120559	     -0.00210847	     -0.00210847	     -0.00185236	     -0.00241362	     -0.00423689	     -0.00408387	     -0.00536499	     -0.00531866	      0.00513641	      0.00622157	      0.00471101	      0.00159919	     -0.00005773	     -0.00000000	      0.00000000	      0.00000000	     -0.00000000	     -0.00000000	     -0.00000000	     -0.00000000	     -0.00000000	      0.00000000	     -0.00000000	     -0.00000000	      0.00000000	      0.00000000	     -0.00000000	      0.00000000	      0.00000000	      0.00000000	      0.00000000	      0.00000000	      0.00000000	      0.00000000	      0.00000000	      0.00000000	      0.00000000	      0.00000000	      0.00000000	      0.00000000	      0.00000000	      0.00000000	      0.00000000	      0.00000000	      0.00000000	      0.00000000	      0.00000000	      0.00000000	      0.00000000	      0.00000000	      0.00000000	      0.00000000	      0.00000000	      0.00000000	      0.00000000	      0.00000000	      0.00000000	      0.00000000	      0.00000000	      0.00000000	      0.00000000	      0.00000000	      0.00000000
      1.47000000	     -0.00872899	     -0.00504659	     -0.00118226	      0.00127578	     -0.00021700	     -0.00000000	      0.00000000	      0.00000000	     -0.00161580	     -0.00312930	     -0.00312930	     -0.00340814	     -0.00009442	     -0.00756728	     -0.00570522	     -0.00794926	     -0.00679888	      0.00722962	      0.00614638	      0.00337819	      0.00239640	     -0.00062829	     -0.00000000	     -0.00000000	      0.00000000	     -0.00000000	     -0.00000000	      0.00000000	      0.00000000	      0.00000000	     -0.00000000	      0.00000000	     -0.00000000	      0.00000000	     -0.00000000	      0.00000000	      0.00000000	      0.00000000	      0.00000000	      0.00000000	      0.00000000	      0.00000000	      0.00000000	      0.00000000	      0.00000000	      0.00000000	      0.00000000	      0.00000000	      0.00000000	      0.00000000	      0.00000000	      0.00000000	      0.00000000	      0.00000000	      0.00000000	      0.00000000	      0.00000000	      0.00000000	      0.00000000	      0.00000000	      0.00000000	      0.00000000	      0.00000000	      0.00000000	      0.00000000	      0.00000000	      0.00000000	      0.00000000	      0.00000000	      0.00000000	      0.00000000	      0.00000000
      1.48000000	     -0.00411223	     -0.00266738	      0.00195863	      0.00206329	     -0.00027861	      0.00000000	      0.00000000	      0.00000000	      0.00068657	      0.00046741	      0.00046741	      0.00053079	      0.00170787	     -0.00786701	     -0.00706177	     -0.00790817	     -0.00768491	      0.00617038	      0.00553697	      0.00355956	      0.00242151	      0.00190592	     -0.00000000	     -0.00000000	      0.00000000	      0.00000000	     -0.00000000	     -0.00000000	     -0.00000000	      0.00000000	      0.00000000	     -0.00000000	     -0.00000000	     -0.00000000	     -0.00000000	      0.00000000	      0.00000000	      0.00000000	      0.00000000	      0.00000000	      0.00000000	      0.00000000	      0.00000000	      0.00000000	      0.00000000	      0.00000000	      0.00000000	      0.00000000	      0.00000000	      0.00000000	      0.00000000	      0.00000000	      0.00000000	      0.00000000	      0.00000000	      0.00000000	      0.00000000	      0.00000000	      0.00000000	      0.00000000	      0.00000000	      0.00000000	      0.00000000	      0.00000000	      0.00000000	      0.00000000	      0.00000000	      0.00000000	      0.00000000	      0.00000000	      0.00000000	      0.00000000
      1.49000000	     -0.00130835	     -0.00194581	      0.00347680	      0.00300784	      0.00087641	      0.00000000	     -0.00000000	      0.00000000	     -0.00054747	      0.00243705	      0.00243705	     -0.00041429	      0.00385552	     -0.00901292	     -0.00809990	     -0.00967745	     -0.00837085	      0.00692685	      0.00475898	      0.00190956	      0.00298347	      0.00209213	      0.00000000	      0.00000000	     -0.00000000	      0.00000000	      0.00000000	      0.00000000	      0.00000000	      0.00000000	     -0.00000000	      0.00000000	      0.00000000	      0.00000000	      0.00000000	      0.00000000	      0.00000000	      0.00000000	      0.00000000	      0.00000000	      0.00000000	      0.00000000	      0.00000000	      0.00000000	      0.00000000	      0.00000000	      0.00000000	      0.00000000	      0.00000000	      0.00000000	      0.00000000	      0.00000000	      0.00000000	      0.00000000	      0.00000000	      0.00000000	      0.00000000	      0.00000000	      0.00000000	      0.00000000	      0.00000000	      0.00000000	      0.00000000	      0.00000000	      0.00000000	      0.00000000	      0.00000000	      0.00000000	      0.00000000	      0.00000000	      0.00000000	      0.00000000
      1.50000000	     -0.00521485	     -0.00332082	      0.00113793	      0.00224123	      0.00085674	      0.00000000	      0.00000000	     -0.00000000	     -0.00217280	     -0.00607967	     -0.00607967	     -0.00721470	      0.00471777	     -0.00798852	     -0.00633272	     -0.00833786	     -0.00713267	      0.00792225	      0.00220761	     -0.00091064	      0.00282479	     -0.00369193	      0.00000000	      0.00000000	      0.00000000	     -0.00000000	     -0.00000000	     -0.00000000	     -0.00000000	     -0.00000000	      0.00000000	      0.00000000	     -0.00000000	      0.00000000	      0.00000000	      0.00000000	      0.00000000	      0.00000000	      0.00000000	      0.00000000	      0.00000000	      0.00000000	      0.00000000	      0.00000000	      0.00000000	      0.00000000	      0.00000000	      0.00000000	      0.00000000	      0.00000000	      0.00000000	      0.00000000	      0.00000000	      0.00000000	      0.00000000	      0.00000000	      0.00000000	      0.00000000	      0.00000000	      0.00000000	      0.00000000	      0.00000000	      0.00000000	      0.00000000	      0.00000000	      0.00000000	      0.00000000	      0.00000000	      0.00000000	      0.00000000	      0.00000000	      0.00000000
      1.51000000	     -0.00145393	     -0.00180935	      0.00390977	      0.00307184	      0.00046353	      0.00000000	      0.00000000	     -0.00000000	     -0.00066978	      0.00221706	      0.00221706	      0.00106240	      0.00431930	     -0.00904578	     -0.00810712	     -0.00975380	     -0.00859586	      0.00670390	      0.00459861	      0.00206255	      0.00301429	      0.00285272	     -0.00000000	      0.00000000	      0.00000000	      0.00000000	      0.00000000	      0.00000000	      0.00000000	      0.00000000	      0.00000000	      0.00000000	      0.00000000	      0.00000000	      0.00000000	      0.00000000	      0.00000000	      0.00000000	      0.00000000	      0.00000000	      0.00000000	      0.00000000	      0.00000000	      0.00000000	      0.00000000	      0.00000000	      0.00000000	      0.00000000	      0.00000000	      0.00000000	      0.00000000	      0.00000000	      0.00000000	      0.00000000	      0.00000000	      0.00000000	      0.00000000	      0.00000000	      0.00000000	      0.00000000	      0.00000000	      0.00000000	      0.00000000	      0.00000000	      0.00000000	      0.00000000	      0.00000000	      0.00000000	      0.00000000	      0.00000000	      0.00000000	      0.00000000
      1.52000000	     -0.00327372	     -0.00304163	      0.00183151	      0.00237705	      0.00088196	     -0.00000000	     -0.00000000	      0.00000000	     -0.00049243	      0.00065570	      0.00065570	     -0.00212960	      0.00227647	     -0.00895105	     -0.00723418	     -0.00883726	     -0.00744192	      0.00699322	      0.00569894	      0.00265098	      0.00265268	      0.00059410	      0.00000000	     -0.00000000	      0.00000000	     -0.00000000	      0.00000000	      0.00000000	     -0.00000000	      0.00000000	     -0.00000000	     -0.00000000	     -0.00000000	      0.00000000	      0.00000000	      0.00000000	      0.00000000	      0.00000000	      0.00000000	      0.00000000	      0.00000000	      0.00000000	      0.00000000	      0.00000000	      0.00000000	      0.00000000	      0.00000000	      0.00000000	      0.00000000	      0.00000000	      0.00000000	      0.00000000	      0.00000000	      0.00000000	      0.00000000	      0.00000000	      0.00000000	      0.00000000	      0.00000000	      0.00000000	      0.00000000	      0.00000000	      0.00000000	      0.00000000	      0.00000000	      0.00000000	      0.00000000	      0.00000000	      0.00000000	      0.00000000	      0.00000000	      0.00000000
      1.53000000	     -0.00324299	     -0.00261997	      0.00281406	      0.00263231	      0.00007575	      0.00000000	      0.00000000	      0.00000000	     -0.00001297	      0.00078440	      0.00078440	      0.00033008	      0.00341991	     -0.00894200	     -0.00766775	     -0.00932462	     -0.00833036	      0.00680050	      0.00514435	      0.00271644	      0.00286289	      0.00216594	      0.00000000	      0.00000000	      0.00000000	     -0.00000000	     -0.00000000	      0.00000000	     -0.00000000	     -0.00000000	     -0.00000000	      0.00000000	     -0.00000000	      0.00000000	     -0.00000000	      0.00000000	      0.00000000	      0.00000000	      0.00000000	      0.00000000	      0.00000000	      0.00000000	      0.00000000	      0.00000000	      0.00000000	      0.00000000	      0.00000000	      0.00000000	      0.00000000	      0.00000000	      0.00000000	      0.00000000	      0.00000000	      0.00000000	      0.00000000	      0.00000000	      0.00000000	      0.00000000	      0.00000000	      0.00000000	      0.00000000	      0.00000000	      0.00000000	      0.00000000	      0.00000000	      0.00000000	      0.00000000	      0.00000000	      0.00000000	      0.00000000	      0.00000000	      0.00000000
      1.54000000	     -0.00060733	     -0.00154011	      0.00405101	      0.00319071	      0.00087876	     -0.00000000	      0.00000000	      0.00000000	     -0.00021705	      0.00311462	      0.00311462	      0.00047411	      0.00426142	     -0.00890566	     -0.00830366	     -0.00981502	     -0.00856735	      0.00676149	      0.00448658	      0.00172990	      0.00303456	      0.00270248	     -0.00000000	      0.00000000	      0.00000000	     -0.00000000	      0.00000000	      0.00000000	     -0.00000000	     -0.00000000	      0.00000000	     -0.00000000	      0.00000000	      0.00000000	     -0.00000000	      0.00000000	      0.00000000	      0.00000000	      0.00000000	      0.00000000	      0.00000000	      0.00000000	      0.00000000	      0.00000000	      0.00000000	      0.00000000	      0.00000000	      0.00000000	      0.00000000	      0.00000000	      0.00000000	      0.00000000	      0.00000000	      0.00000000	      0.00000000	      0.00000000	      0.00000000	      0.00000000	      0.00000000	      0.00000000	      0.00000000	      0.00000000	      0.00000000	      0.00000000	      0.00000000	      0.00000000	      0.00000000	      0.00000000	      0.00000000	      0.00000000	      0.00000000	      0.00000000
      1.55000000	     -0.00335498	     -0.00269016	      0.00275821	      0.00267458	      0.00016763	      0.00000000	     -0.00000000	      0.00000000	     -0.00085868	      0.00071604	      0.00071604	      0.00000222	      0.00356953	     -0.00897557	     -0.00762725	     -0.00943490	     -0.00831878	      0.00692647	      0.00506198	      0.00253527	      0.00293035	      0.00205907	      0.00000000	     -0.00000000	      0.00000000	      0.00000000	     -0.00000000	     -0.00000000	      0.00000000	     -0.00000000	     -0.00000000	     -0.00000000	     -0.00000000	      0.00000000	     -0.00000000	      0.00000000	      0.00000000	      0.00000000	      0.00000000	      0.00000000	      0.00000000	      0.00000000	      0.00000000	      0.00000000	      0.00000000	      0.00000000	      0.00000000	      0.00000000	      0.00000000	      0.00000000	      0.00000000	      0.00000000	      0.00000000	      0.00000000	      0.00000000	      0.00000000	      0.00000000	      0.00000000	      0.00000000	      0.00000000	      0.00000000	      0.00000000	      0.00000000	      0.00000000	      0.00000000	      0.00000000	      0.00000000	      0.00000000	      0.00000000	      0.00000000	      0.00000000	      0.00000000
      1.56000000	     -0.00704258	     -0.00405617	      0.00053814	      0.00171525	     -0.00020897	     -0.00000000	      0.00000000	     -0.00000000	     -0.00078176	     -0.00094297	     -0.00094297	     -0.00120677	      0.00069534	     -0.00774249	     -0.00642543	     -0.00798917	     -0.00733348	      0.00660010	      0.00598414	      0.00371399	      0.00242605	      0.00084491	     -0.00000000	      0.00000000	      0.00000000	      0.00000000	     -0.00000000	     -0.00000000	     -0.00000000	     -0.00000000	     -0.00000000	     -0.00000000	     -0.00000000	      0.00000000	     -0.00000000	     -0.00000000	      0.00000000	      0.00000000	      0.00000000	      0.00000000	      0.00000000	      0.00000000	      0.00000000	      0.00000000	      0.00000000	      0.00000000	      0.00000000	      0.00000000	      0.00000000	      0.00000000	      0.00000000	      0.00000000	      0.00000000	      0.00000000	      0.00000000	      0.00000000	      0.00000000	      0.00000000	      0.00000000	      0.00000000	      0.00000000	      0.00000000	      0.00000000	      0.00000000	      0.00000000	      0.00000000	      0.00000000	      0.00000000	      0.00000000	      0.00000000	      0.00000000	      0.00000000
      1.57000000	     -0.01171899	     -0.00468265	     -0.00171466	      0.00051196	      0.00039577	      0.00000000	     -0.00000000	     -0.00000000	     -0.00143227	      0.00172837	      0.00172837	     -0.00234477	     -0.00231375	     -0.00385004	     -0.00334213	     -0.00474182	     -0.00426775	      0.00464991	      0.00637984	      0.00471640	      0.00140713	     -0.00043717	      0.00000000	      0.00000000	     -0.00000000	     -0.00000000	     -0.00000000	     -0.00000000	      0.00000000	     -0.00000000	     -0.00000000	      0.00000000	      0.00000000	     -0.00000000	     -0.00000000	     -0.00000000	      0.00000000	      0.00000000	      0.00000000	      0.00000000	      0.00000000	      0.00000000	      0.00000000	      0.00000000	      0.00000000	      0.00000000	      0.00000000	      0.00000000	      0.00000000	      0.00000000	      0.00000000	      0.00000000	      0.00000000	      0.00000000	      0.00000000	      0.00000000	      0.00000000	      0.00000000	      0.00000000	      0.00000000	      0.00000000	      0.00000000	      0.00000000	      0.00000000	      0.00000000	      0.00000000	      0.00000000	      0.00000000	      0.00000000	      0.00000000	      0.00000000	      0.00000000
      1.58000000	     -0.00420382	     -0.00297833	      0.00204891	      0.00267832	      0.00032174	      0.00000000	     -0.00000000	      0.00000000	     -0.00118056	     -0.00067836	     -0.00067836	     -0.00206836	      0.00440988	     -0.00857316	     -0.00698648	     -0.00923547	     -0.00787119	      0.00731704	      0.00422414	      0.00145533	      0.00320251	      0.00125558	     -0.00000000	     -0.00000000	     -0.00000000	      0.00000000	     -0.00000000	     -0.00000000	      0.00000000	     -0.00000000	      0.00000000	     -0.00000000	     -0.00000000	     -0.00000000	     -0.00000000	      0.00000000	      0.00000000	      0.00000000	      0.00000000	      0.00000000	      0.00000000	      0.00000000	      0.00000000	      0.00000000	      0.00000000	      0.00000000	      0.00000000	      0.00000000	      0.00000000	      0.00000000	      0.00000000	      0.00000000	      0.00000000	      0.00000000	      0.00000000	      0.00000000	      0.00000000	      0.00000000	      0.00000000	      0.00000000	      0.00000000	      0.00000000	      0.00000000	      0.00000000	      0.00000000	      0.00000000	      0.00000000	      0.00000000	      0.00000000	      0.00000000	      0.00000000	      0.00000000
      1.59000000	     -0.00187102	     -0.00184403	      0.00443305	      0.00341806	      0.00122848	     -0.00000000	     -0.00000000	     -0.00000000	     -0.00115326	      0.00188710	      0.00188710	     -0.00377389	      0.00550755	     -0.00789181	     -0.00755984	     -0.00915637	     -0.00831255	      0.00693320	      0.00272332	     -0.00044428	      0.00336946	      0.00101800	      0.00000000	     -0.00000000	      0.00000000	      0.00000000	     -0.00000000	     -0.00000000	      0.00000000	      0.00000000	      0.00000000	      0.00000000	      0.00000000	      0.00000000	      0.00000000	      0.00000000	      0.00000000	      0.00000000	      0.00000000	      0.00000000	      0.00000000	      0.00000000	      0.00000000	      0.00000000	      0.00000000	      0.00000000	      0.00000000	      0.00000000	      0.00000000	      0.00000000	      0.00000000	      0.00000000	      0.00000000	      0.00000000	      0.00000000	      0.00000000	      0.00000000	      0.00000000	      0.00000000	      0.00000000	      0.00000000	      0.00000000	      0.00000000	      0.00000000	      0.00000000	      0.00000000	      0.00000000	      0.00000000	      0.00000000	      0.00000000	      0.00000000	      0.00000000
      1.60000000	     -0.00532430	     -0.00358821	      0.00035453	      0.00160572	      0.00055239	      0.00000000	     -0.00000000	      0.00000000	     -0.00037563	      0.00001470	      0.00001470	     -0.00177349	     -0.00001441	     -0.00734211	     -0.00579618	     -0.00707055	     -0.00620062	      0.00611795	      0.00633755	      0.00396885	      0.00214319	      0.00040700	      0.00000000	      0.00000000	      0.00000000	      0.00000000	     -0.00000000	      0.00000000	      0.00000000	      0.00000000	      0.00000000	     -0.00000000	      0.00000000	     -0.00000000	      0.00000000	      0.00000000	      0.00000000	      0.00000000	      0.00000000	      0.00000000	      0.00000000	      0.00000000	      0.00000000	      0.00000000	      0.00000000	      0.00000000	      0.00000000	      0.00000000	      0.00000000	      0.00000000	      0.00000000	      0.00000000	      0.00000000	      0.00000000	      0.00000000	      0.00000000	      0.00000000	      0.00000000	      0.00000000	      0.00000000	      0.00000000	      0.00000000	      0.00000000	      0.00000000	      0.00000000	      0.00000000	      0.00000000	      0.00000000	      0.00000000	      0.00000000	      0.00000000	      0.00000000
      1.61000000	     -0.00367638	     -0.00262082	      0.00245889	      0.00284972	      0.00045053	     -0.00000000	     -0.00000000	      0.00000000	     -0.00147557	     -0.00047845	     -0.00047845	     -0.00226604	      0.00508745	     -0.00827709	     -0.00684616	     -0.00900274	     -0.00773571	      0.00707335	      0.00354091	      0.00085961	      0.00332737	      0.00154603	      0.00000000	      0.00000000	      0.00000000	     -0.00000000	     -0.00000000	     -0.00000000	      0.00000000	     -0.00000000	      0.00000000	     -0.00000000	     -0.00000000	      0.00000000	     -0.00000000	     -0.00000000	      0.00000000	      0.00000000	      0.00000000	      0.00000000	      0.00000000	      0.00000000	      0.00000000	      0.00000000	      0.00000000	      0.00000000	      0.00000000	      0.00000000	      0.00000000	      0.00000000	      0.00000000	      0.00000000	      0.00000000	      0.00000000	      0.00000000	      0.00000000	      0.00000000	      0.00000000	      0.00000000	      0.00000000	      0.00000000	      0.00000000	      0.00000000	      0.00000000	      0.00000000	      0.00000000	      0.00000000	      0.00000000	      0.00000000	      0.00000000	      0.00000000	      0.00000000
      1.62000000	     -0.00392150	     -0.00261825	      0.00178963	      0.00269878	      0.00039893	      0.00000000	      0.00000000	      0.00000000	     -0.00134572	     -0.00164198	     -0.00164198	     -0.00340910	      0.00535875	     -0.00787372	     -0.00637245	     -0.00848273	     -0.00728475	      0.00686752	      0.00297415	      0.00047835	      0.00336240	      0.00110453	      0.00000000	     -0.00000000	     -0.00000000	     -0.00000000	     -0.00000000	     -0.00000000	      0.00000000	      0.00000000	     -0.00000000	     -0.00000000	      0.00000000	     -0.00000000	     -0.00000000	     -0.00000000	      0.00000000	      0.00000000	      0.00000000	      0.00000000	      0.00000000	      0.00000000	      0.00000000	      0.00000000	      0.00000000	      0.00000000	      0.00000000	      0.00000000	      0.00000000	      0.00000000	      0.00000000	      0.00000000	      0.00000000	      0.00000000	      0.00000000	      0.00000000	      0.00000000	      0.00000000	      0.00000000	      0.00000000	      0.00000000	      0.00000000	      0.00000000	      0.00000000	      0.00000000	      0.00000000	      0.00000000	      0.00000000	      0.00000000	      0.00000000	      0.00000000	      0.00000000
      1.63000000	     -0.01143319	     -0.00616067	     -0.00397671	     -0.00026994	     -0.00050919	     -0.00000000	      0.00000000	     -0.00000000	     -0.00202736	     -0.00481921	     -0.00481921	     -0.00420806	     -0.00246644	     -0.00426310	     -0.00331506	     -0.00550598	     -0.00482144	      0.00535384	      0.00288606	      0.00452371	      0.00136998	     -0.00183351	      0.00000000	     -0.00000000	      0.00000000	      0.00000000	      0.00000000	      0.00000000	      0.00000000	      0.00000000	     -0.00000000	      0.00000000	     -0.00000000	     -0.00000000	      0.00000000	      0.00000000	      0.00000000	      0.00000000	      0.00000000	      0.00000000	      0.00000000	      0.00000000	      0.00000000	      0.00000000	      0.00000000	      0.00000000	      0.00000000	      0.00000000	      0.00000000	      0.00000000	      0.00000000	      0.00000000	      0.00000000	      0.00000000	      0.00000000	      0.00000000	      0.00000000	      0.00000000	      0.00000000	      0.00000000	      0.00000000	      0.00000000	      0.00000000	      0.00000000	      0.00000000	      0.00000000	      0.00000000	      0.00000000	      0.00000000	      0.00000000	      0.00000000	      0.00000000
      1.64000000	      0.00108084	     -0.00051720	      0.00550024	      0.00363218	      0.00101160	      0.00000000	      0.00000000	      0.00000000	     -0.00047171	      0.00493403	      0.00493403	      0.00281858	      0.00514628	     -0.00825725	     -0.00862195	     -0.00986065	     -0.00882781	      0.00621114	      0.00369937	      0.00111858	      0.00308154	      0.00413161	     -0.00000000	      0.00000000	     -0.00000000	     -0.00000000	      0.00000000	      0.00000000	     -0.00000000	      0.00000000	      0.00000000	      0.00000000	      0.00000000	      0.00000000	      0.00000000	      0.00000000	      0.00000000	      0.00000000	      0.00000000	      0.00000000	      0.00000000	      0.00000000	      0.00000000	      0.00000000	      0.00000000	      0.00000000	      0.00000000	      0.00000000	      0.00000000	      0.00000000	      0.00000000	      0.00000000	      0.00000000	      0.00000000	      0.00000000	      0.00000000	      0.00000000	      0.00000000	      0.00000000	      0.00000000	      0.00000000	      0.00000000	      0.00000000	      0.00000000	      0.00000000	      0.00000000	      0.00000000	      0.00000000	      0.00000000	      0.00000000	      0.00000000	      0.00000000
      1.65000000	     -0.00835277	     -0.00262651	      0.00023652	      0.00117876	     -0.00042920	      0.00000000	     -0.00000000	     -0.00000000	     -0.00072132	     -0.00015529	     -0.00015529	      0.00008750	     -0.00114266	     -0.00484217	     -0.00522706	     -0.00559559	     -0.00610282	      0.00512815	      0.00568732	      0.00430566	      0.00183387	      0.00130405	      0.00000000	      0.00000000	      0.00000000	     -0.00000000	     -0.00000000	     -0.00000000	      0.00000000	     -0.00000000	      0.00000000	     -0.00000000	     -0.00000000	      0.00000000	     -0.00000000	      0.00000000	      0.00000000	      0.00000000	      0.00000000	      0.00000000	      0.00000000	      0.00000000	      0.00000000	      0.00000000	      0.00000000	      0.00000000	      0.00000000	      0.00000000	      0.00000000	      0.00000000	      0.00000000	      0.00000000	      0.00000000	      0.00000000	      0.00000000	      0.00000000	      0.00000000	      0.00000000	      0.00000000	      0.00000000	      0.00000000	      0.00000000	      0.00000000	      0.00000000	      0.00000000	      0.00000000	      0.00000000	      0.00000000	      0.00000000	      0.00000000	      0.00000000	      0.00000000
      1.66000000	     -0.00238213	     -0.00220897	      0.00356480	      0.00299936	      0.00036808	      0.00000000	     -0.00000000	      0.00000000	     -0.00074305	      0.00148845	      0.00148845	      0.00050847	      0.00438745	     -0.00899272	     -0.00783789	     -0.00972334	     -0.00849655	      0.00686806	      0.00458564	      0.00199869	      0.00308228	      0.00257836	     -0.00000000	      0.00000000	     -0.00000000	     -0.00000000	      0.00000000	      0.00000000	     -0.00000000	      0.00000000	     -0.00000000	     -0.00000000	     -0.00000000	      0.00000000	      0.00000000	     -0.00000000	      0.00000000	      0.00000000	      0.00000000	      0.00000000	      0.00000000	      0.00000000	      0.00000000	      0.00000000	      0.00000000	      0.00000000	      0.00000000	      0.00000000	      0.00000000	      0.00000000	      0.00000000	      0.00000000	      0.00000000	      0.00000000	      0.00000000	      0.00000000	      0.00000000	      0.00000000	      0.00000000	      0.00000000	      0.00000000	      0.00000000	      0.00000000	      0.00000000	      0.00000000	      0.00000000	      0.00000000	      0.00000000	      0.00000000	      0.00000000	      0.00000000	      0.00000000
      1.67000000	      0.00022102	     -0.00069914	      0.00603877	      0.00385480	      0.00119161	     -0.00000000	      0.00000000	      0.00000000	     -0.00061114	      0.00533204	      0.00533204	      0.00240343	      0.00586723	     -0.00748913	     -0.00788716	     -0.00912945	     -0.00854580	      0.00602006	      0.00270461	      0.00003955	      0.00332567	      0.00463867	      0.00000000	      0.00000000	      0.00000000	      0.00000000	      0.00000000	      0.00000000	      0.00000000	     -0.00000000	      0.00000000	      0.00000000	     -0.00000000	     -0.00000000	      0.00000000	      0.00000000	      0.00000000	      0.00000000	      0.00000000	      0.00000000	      0.00000000	      0.00000000	      0.00000000	      0.00000000	      0.00000000	      0.00000000	      0.00000000	      0.00000000	      0.00000000	      0.00000000	      0.00000000	      0.00000000	      0.00000000	      0.00000000	      0.00000000	      0.00000000	      0.00000000	      0.00000000	      0.00000000	      0.00000000	      0.00000000	      0.00000000	      0.00000000	      0.00000000	      0.00000000	      0.00000000	      0.00000000	      0.00000000	      0.00000000	      0.00000000	      0.00000000	      0.00000000
      1.68000000	     -0.00764454	     -0.00463055	     -0.00072300	      0.00155834	      0.00006257	      0.00000000	     -0.00000000	     -0.00000000	     -0.00125335	     -0.00319568	     -0.00319568	     -0.00404582	      0.00126573	     -0.00811111	     -0.00599188	     -0.00834953	     -0.00694802	      0.00761954	      0.00561441	      0.00256532	      0.00257427	     -0.00089536	     -0.00000000	      0.00000000	     -0.00000000	      0.00000000	      0.00000000	      0.00000000	      0.00000000	      0.00000000	      0.00000000	      0.00000000	      0.00000000	     -0.00000000	      0.00000000	     -0.00000000	      0.00000000	      0.00000000	      0.00000000	      0.00000000	      0.00000000	      0.00000000	      0.00000000	      0.00000000	      0.00000000	      0.00000000	      0.00000000	      0.00000000	      0.00000000	      0.00000000	      0.00000000	      0.00000000	      0.00000000	      0.00000000	      0.00000000	      0.00000000	      0.00000000	      0.00000000	      0.00000000	      0.00000000	      0.00000000	      0.00000000	      0.00000000	      0.00000000	      0.00000000	      0.00000000	      0.00000000	      0.00000000	      0.00000000	      0.00000000	      0.00000000	      0.00000000
      1.69000000	      0.00021270	     -0.00105147	      0.00556984	      0.00380603	      0.00157831	     -0.00000000	     -0.00000000	     -0.00000000	     -0.00044636	      0.00509838	      0.00509838	     -0.00232088	      0.00535337	     -0.00719550	     -0.00834896	     -0.00943967	     -0.00877011	      0.00667218	      0.00292130	     -0.00059245	      0.00332727	      0.00217251	      0.00000000	      0.00000000	      0.00000000	      0.00000000	      0.00000000	      0.00000000	      0.00000000	      0.00000000	     -0.00000000	      0.00000000	     -0.00000000	     -0.00000000	     -0.00000000	     -0.00000000	      0.00000000	      0.00000000	      0.00000000	      0.00000000	      0.00000000	      0.00000000	      0.00000000	      0.00000000	      0.00000000	      0.00000000	      0.00000000	      0.00000000	      0.00000000	      0.00000000	      0.00000000	      0.00000000	      0.00000000	      0.00000000	      0.00000000	      0.00000000	      0.00000000	      0.00000000	      0.00000000	      0.00000000	      0.00000000	      0.00000000	      0.00000000	      0.00000000	      0.00000000	      0.00000000	      0.00000000	      0.00000000	      0.00000000	      0.00000000	      0.00000000	      0.00000000
      1.70000000	     -0.01163601	     -0.00593086	     -0.00266775	      0.00025873	      0.00008523	     -0.00000000	     -0.00000000	     -0.00000000	     -0.00188473	     -0.00370463	     -0.00370463	     -0.00388238	     -0.00232424	     -0.00512235	     -0.00370021	     -0.00573705	     -0.00482854	      0.00535658	      0.00292774	      0.00423997	      0.00149128	     -0.00150173	     -0.00000000	      0.00000000	     -0.00000000	     -0.00000000	      0.00000000	      0.00000000	     -0.00000000	      0.00000000	     -0.00000000	      0.00000000	      0.00000000	     -0.00000000	      0.00000000	     -0.00000000	      0.00000000	      0.00000000	      0.00000000	      0.00000000	      0.00000000	      0.00000000	      0.00000000	      0.00000000	      0.00000000	      0.00000000	      0.00000000	      0.00000000	      0.00000000	      0.00000000	      0.00000000	      0.00000000	      0.00000000	      0.00000000	      0.00000000	      0.00000000	      0.00000000	      0.00000000	      0.00000000	      0.00000000	      0.00000000	      0.00000000	      0.00000000	      0.00000000	      0.00000000	      0.00000000	      0.00000000	      0.00000000	      0.00000000	      0.00000000	      0.00000000	      0.00000000
      1.71000000	     -0.00343025	     -0.00305130	      0.00121547	      0.00201586	      0.00066076	      0.00000000	     -0.00000000	     -0.00000000	     -0.00084417	      0.00069798	      0.00069798	     -0.00146185	      0.00109511	     -0.00824514	     -0.00662560	     -0.00789177	     -0.00685878	      0.00648264	      0.00606879	      0.00351404	      0.00238860	      0.00080283	     -0.00000000	     -0.00000000	      0.00000000	      0.00000000	     -0.00000000	      0.00000000	     -0.00000000	     -0.00000000	     -0.00000000	     -0.00000000	      0.00000000	      0.00000000	     -0.00000000	      0.00000000	      0.00000000	      0.00000000	      0.00000000	      0.00000000	      0.00000000	      0.00000000	      0.00000000	      0.00000000	      0.00000000	      0.00000000	      0.00000000	      0.00000000	      0.00000000	      0.00000000	      0.00000000	      0.00000000	      0.00000000	      0.00000000	      0.00000000	      0.00000000	      0.00000000	      0.00000000	      0.00000000	      0.00000000	      0.00000000	      0.00000000	      0.00000000	      0.00000000	      0.00000000	      0.00000000	      0.00000000	      0.00000000	      0.00000000	      0.00000000	      0.00000000	      0.00000000
      1.72000000	      0.00140485	     -0.00071770	      0.00491139	      0.00352659	      0.00136685	     -0.00000000	      0.00000000	     -0.00000000	     -0.00069756	      0.00522177	      0.00522177	      0.00066159	      0.00450479	     -0.00795041	     -0.00884474	     -0.00988086	     -0.00863211	      0.00655234	      0.00410351	      0.00113324	      0.00305313	      0.00310990	      0.00000000	      0.00000000	      0.00000000	     -0.00000000	      0.00000000	      0.00000000	     -0.00000000	     -0.00000000	     -0.00000000	     -0.00000000	      0.00000000	      0.00000000	     -0.00000000	     -0.00000000	      0.00000000	      0.00000000	      0.00000000	      0.00000000	      0.00000000	      0.00000000	      0.00000000	      0.00000000	      0.00000000	      0.00000000	      0.00000000	      0.00000000	      0.00000000	      0.00000000	      0.00000000	      0.00000000	      0.00000000	      0.00000000	      0.00000000	      0.00000000	      0.00000000	      0.00000000	      0.00000000	      0.00000000	      0.00000000	      0.00000000	      0.00000000	      0.00000000	      0.00000000	      0.00000000	      0.00000000	      0.00000000	      0.00000000	      0.00000000	      0.00000000	      0.00000000
      1.73000000	     -0.00671135	     -0.00349260	     -0.00001891	      0.00133682	      0.00021361	      0.00000000	     -0.00000000	      0.00000000	     -0.00071793	     -0.00005901	     -0.00005901	     -0.00119430	     -0.00085030	     -0.00617102	     -0.00532683	     -0.00635331	     -0.00596678	      0.00569019	      0.00622791	      0.00432024	      0.00198044	      0.00065841	     -0.00000000	      0.00000000	     -0.00000000	      0.00000000	     -0.00000000	      0.00000000	      0.00000000	      0.00000000	      0.00000000	     -0.00000000	     -0.00000000	      0.00000000	      0.00000000	      0.00000000	      0.00000000	      0.00000000	      0.00000000	      0.00000000	      0.00000000	      0.00000000	      0.00000000	      0.00000000	      0.00000000	      0.00000000	      0.00000000	      0.00000000	      0.00000000	      0.00000000	      0.00000000	      0.00000000	      0.00000000	      0.00000000	      0.00000000	      0.00000000	      0.00000000	      0.00000000	      0.00000000	      0.00000000	      0.00000000	      0.00000000	      0.00000000	      0.00000000	      0.00000000	      0.00000000	      0.00000000	      0.00000000	      0.00000000	      0.00000000	      0.00000000	      0.00000000
      1.74000000	      0.00063755	     -0.00080611	      0.00540791	      0.00370513	      0.00132775	      0.00000000	     -0.00000000	      0.00000000	     -0.00033485	      0.00523235	      0.00523235	      0.00085454	      0.00517670	     -0.00782180	     -0.00850048	     -0.00974757	     -0.00879739	      0.00646391	      0.00343587	      0.00047162	      0.00321741	      0.00356783	     -0.00000000	     -0.00000000	     -0.00000000	      0.00000000	     -0.00000000	     -0.00000000	      0.00000000	      0.00000000	      0.00000000	      0.00000000	      0.00000000	      0.00000000	      0.00000000	     -0.00000000	      0.00000000	      0.00000000	      0.00000000	      0.00000000	      0.00000000	      0.00000000	      0.00000000	      0.00000000	      0.00000000	      0.00000000	      0.00000000	      0.00000000	      0.00000000	      0.00000000	      0.00000000	      0.00000000	      0.00000000	      0.00000000	      0.00000000	      0.00000000	      0.00000000	      0.00000000	      0.00000000	      0.00000000	      0.00000000	      0.00000000	      0.00000000	      0.00000000	      0.00000000	      0.00000000	      0.00000000	      0.00000000	      0.00000000	      0.00000000	      0.00000000	      0.00000000
      1.75000000	     -0.00226657	     -0.00235249	      0.00349141	      0.00311193	      0.00121611	      0.00000000	     -0.00000000	      0.00000000	     -0.00066341	      0.00131924	      0.00131924	     -0.00328447	      0.00447835	     -0.00867309	     -0.00786112	     -0.00964109	     -0.00828419	      0.00735689	      0.00407867	      0.00052039	      0.00313274	      0.00049851	      0.00000000	     -0.00000000	      0.00000000	      0.00000000	     -0.00000000	     -0.00000000	      0.00000000	      0.00000000	      0.00000000	      0.00000000	      0.00000000	      0.00000000	     -0.00000000	      0.00000000	      0.00000000	      0.00000000	      0.00000000	      0.00000000	      0.00000000	      0.00000000	      0.00000000	      0.00000000	      0.00000000	      0.00000000	      0.00000000	      0.00000000	      0.00000000	      0.00000000	      0.00000000	      0.00000000	      0.00000000	      0.00000000	      0.00000000	      0.00000000	      0.00000000	      0.00000000	      0.00000000	      0.00000000	      0.00000000	      0.00000000	      0.00000000	      0.00000000	      0.00000000	      0.00000000	      0.00000000	      0.00000000	      0.00000000	      0.00000000	      0.00000000	      0.00000000
      1.76000000	     -0.01177233	     -0.00544745	     -0.00265094	      0.00009419	     -0.00000782	      0.00000000	     -0.00000000	      0.00000000	     -0.00162834	     -0.00241120	     -0.00241120	     -0.00278112	     -0.00254179	     -0.00339885	     -0.00309436	     -0.00470595	     -0.00438352	      0.00445320	      0.00637855	      0.00478848	      0.00128937	     -0.00083212	     -0.00000000	     -0.00000000	      0.00000000	     -0.00000000	     -0.00000000	     -0.00000000	      0.00000000	      0.00000000	     -0.00000000	      0.00000000	     -0.00000000	      0.00000000	     -0.00000000	     -0.00000000	      0.00000000	      0.00000000	      0.00000000	      0.00000000	      0.00000000	      0.00000000	      0.00000000	      0.00000000	      0.00000000	      0.00000000	      0.00000000	      0.00000000	      0.00000000	      0.00000000	      0.00000000	      0.00000000	      0.00000000	      0.00000000	      0.00000000	      0.00000000	      0.00000000	      0.00000000	      0.00000000	      0.00000000	      0.00000000	      0.00000000	      0.00000000	      0.00000000	      0.00000000	      0.00000000	      0.00000000	      0.00000000	      0.00000000	      0.00000000	      0.00000000	      0.00000000
      1.77000000	     -0.01166072	     -0.00541384	     -0.00153997	      0.00057407	     -0.00095292	      0.00000000	     -0.00000000	     -0.00000000	     -0.00073431	     -0.00320750	     -0.00320750	     -0.00155717	     -0.00047631	     -0.00480793	     -0.00479730	     -0.00609871	     -0.00633976	      0.00542626	      0.00603837	      0.00451868	      0.00179271	      0.00010799	     -0.00000000	     -0.00000000	      0.00000000	     -0.00000000	      0.00000000	     -0.00000000	      0.00000000	      0.00000000	     -0.00000000	     -0.00000000	      0.00000000	      0.00000000	     -0.00000000	     -0.00000000	      0.00000000	      0.00000000	      0.00000000	      0.00000000	      0.00000000	      0.00000000	      0.00000000	      0.00000000	      0.00000000	      0.00000000	      0.00000000	      0.00000000	      0.00000000	      0.00000000	      0.00000000	      0.00000000	      0.00000000	      0.00000000	      0.00000000	      0.00000000	      0.00000000	      0.00000000	      0.00000000	      0.00000000	      0.00000000	      0.00000000	      0.00000000	      0.00000000	      0.00000000	      0.00000000	      0.00000000	      0.00000000	      0.00000000	      0.00000000	      0.00000000	      0.00000000
      1.78000000	     -0.00960200	     -0.00543890	     -0.00210679	      0.00087234	     -0.00013429	     -0.00000000	     -0.00000000	      0.00000000	     -0.00190046	     -0.00417143	     -0.00417143	     -0.00447242	     -0.00093218	     -0.00713729	     -0.00507960	     -0.00745246	     -0.00616161	      0.00717663	      0.00626800	      0.00323532	      0.00214278	     -0.00154497	      0.00000000	      0.00000000	      0.00000000	     -0.00000000	     -0.00000000	     -0.00000000	     -0.00000000	     -0.00000000	      0.00000000	     -0.00000000	     -0.00000000	     -0.00000000	     -0.00000000	     -0.00000000	      0.00000000	      0.00000000	      0.00000000	      0.00000000	      0.00000000	      0.00000000	      0.00000000	      0.00000000	      0.00000000	      0.00000000	      0.00000000	      0.00000000	      0.00000000	      0.00000000	      0.00000000	      0.00000000	      0.00000000	      0.00000000	      0.00000000	      0.00000000	      0.00000000	      0.00000000	      0.00000000	      0.00000000	      0.00000000	      0.00000000	      0.00000000	      0.00000000	      0.00000000	      0.00000000	      0.00000000	      0.00000000	      0.00000000	      0.00000000	      0.00000000	      0.00000000
      1.79000000	     -0.00607264	     -0.00393518	      0.00052901	      0.00207251	      0.00017217	     -0.00000000	      0.00000000	     -0.00000000	     -0.00121087	     -0.00196605	     -0.00196605	     -0.00313354	      0.00263056	     -0.00854538	     -0.00660995	     -0.00890072	     -0.00751042	      0.00758924	      0.00517982	      0.00225033	      0.00285500	      0.00002200	      0.00000000	     -0.00000000	     -0.00000000	     -0.00000000	     -0.00000000	     -0.00000000	     -0.00000000	     -0.00000000	      0.00000000	      0.00000000	     -0.00000000	      0.00000000	      0.00000000	      0.00000000	      0.00000000	      0.00000000	      0.00000000	      0.00000000	      0.00000000	      0.00000000	      0.00000000	      0.00000000	      0.00000000	      0.00000000	      0.00000000	      0.00000000	      0.00000000	      0.00000000	      0.00000000	      0.00000000	      0.00000000	      0.00000000	      0.00000000	      0.00000000	      0.00000000	      0.00000000	      0.00000000	      0.00000000	      0.00000000	      0.00000000	      0.00000000	      0.00000000	      0.00000000	      0.00000000	      0.00000000	      0.00000000	      0.00000000	      0.00000000	      0.00000000	      0.00000000
      1.80000000	     -0.00394463	     -0.00295491	      0.00226958	      0.00270331	      0.00057467	     -0.00000000	      0.00000000	      0.00000000	     -0.00099362	     -0.00014549	     -0.00014549	     -0.00240998	      0.00406752	     -0.00880274	     -0.00725982	     -0.00938785	     -0.00801517	      0.00739700	      0.00445765	      0.00146840	      0.00310520	      0.00092553	     -0.00000000	     -0.00000000	      0.00000000	      0.00000000	      0.00000000	     -0.00000000	      0.00000000	      0.00000000	     -0.00000000	      0.00000000	      0.00000000	      0.00000000	     -0.00000000	      0.00000000	      0.00000000	      0.00000000	      0.00000000	      0.00000000	      0.00000000	      0.00000000	      0.00000000	      0.00000000	      0.00000000	      0.00000000	      0.00000000	      0.00000000	      0.00000000	      0.00000000	      0.00000000	      0.00000000	      0.00000000	      0.00000000	      0.00000000	      0.00000000	      0.00000000	      0.00000000	      0.00000000	      0.00000000	      0.00000000	      0.00000000	      0.00000000	      0.00000000	      0.00000000	      0.00000000	      0.00000000	      0.00000000	      0.00000000	      0.00000000	      0.00000000	      0.00000000
      1.81000000	     -0.00602748	     -0.00203442	      0.00007535	      0.00113161	     -0.00017248	     -0.00000000	     -0.00000000	     -0.00000000	     -0.00029718	      0.00022808	      0.00022808	      0.00004083	     -0.00142935	     -0.00422076	     -0.00481124	     -0.00510281	     -0.00556934	      0.00511012	      0.00576038	      0.00444261	      0.00174740	      0.00128502	     -0.00000000	     -0.00000000	     -0.00000000	      0.00000000	     -0.00000000	     -0.00000000	      0.00000000	     -0.00000000	     -0.00000000	      0.00000000	     -0.00000000	     -0.00000000	     -0.00000000	     -0.00000000	      0.00000000	      0.00000000	      0.00000000	      0.00000000	      0.00000000	      0.00000000	      0.00000000	      0.00000000	      0.00000000	      0.00000000	      0.00000000	      0.00000000	      0.00000000	      0.00000000	      0.00000000	      0.00000000	      0.00000000	      0.00000000	      0.00000000	      0.00000000	      0.00000000	      0.00000000	      0.00000000	      0.00000000	      0.00000000	      0.00000000	      0.00000000	      0.00000000	      0.00000000	      0.00000000	      0.00000000	      0.00000000	      0.00000000	      0.00000000	      0.00000000	      0.00000000
      1.82000000	      0.00161217	      0.00008600	      0.00684181	      0.00401127	      0.00114697	      0.00000000	      0.00000000	      0.00000000	     -0.00036986	      0.00635162	      0.00635162	      0.00524864	      0.00601307	     -0.00717163	     -0.00806724	     -0.00893495	     -0.00851118	      0.00547651	      0.00265151	      0.00024168	      0.00310589	      0.00535481	     -0.00000000	      0.00000000	     -0.00000000	     -0.00000000	     -0.00000000	     -0.00000000	     -0.00000000	     -0.00000000	     -0.00000000	     -0.00000000	     -0.00000000	     -0.00000000	     -0.00000000	     -0.00000000	      0.00000000	      0.00000000	      0.00000000	      0.00000000	      0.00000000	      0.00000000	      0.00000000	      0.00000000	      0.00000000	      0.00000000	      0.00000000	      0.00000000	      0.00000000	      0.00000000	      0.00000000	      0.00000000	      0.00000000	      0.00000000	      0.00000000	      0.00000000	      0.00000000	      0.00000000	      0.00000000	      0.00000000	      0.00000000	      0.00000000	      0.00000000	      0.00000000	      0.00000000	      0.00000000	      0.00000000	      0.00000000	      0.00000000	      0.00000000	      0.00000000	      0.00000000
      1.83000000	     -0.00769020	     -0.00461807	     -0.00040507	      0.00161819	     -0.00023049	     -0.00000000	     -0.00000000	      0.00000000	     -0.00143568	     -0.00252955	     -0.00252955	     -0.00277486	      0.00097435	     -0.00798870	     -0.00618033	     -0.00840327	     -0.00724684	      0.00733648	      0.00587655	      0.00318731	      0.00260613	     -0.00004713	      0.00000000	     -0.00000000	     -0.00000000	     -0.00000000	     -0.00000000	     -0.00000000	     -0.00000000	     -0.00000000	     -0.00000000	     -0.00000000	     -0.00000000	      0.00000000	     -0.00000000	     -0.00000000	      0.00000000	      0.00000000	      0.00000000	      0.00000000	      0.00000000	      0.00000000	      0.00000000	      0.00000000	      0.00000000	      0.00000000	      0.00000000	      0.00000000	      0.00000000	      0.00000000	      0.00000000	      0.00000000	      0.00000000	      0.00000000	      0.00000000	      0.00000000	      0.00000000	      0.00000000	      0.00000000	      0.00000000	      0.00000000	      0.00000000	      0.00000000	      0.00000000	      0.00000000	      0.00000000	      0.00000000	      0.00000000	      0.00000000	      0.00000000	      0.00000000	      0.00000000
      1.84000000	     -0.00280775	     -0.00254450	      0.00320104	      0.00301675	      0.00113872	     -0.00000000	     -0.00000000	     -0.00000000	     -0.00100601	      0.00062298	      0.00062298	     -0.00370086	      0.00449558	     -0.00867640	     -0.00765968	     -0.00952572	     -0.00818227	      0.00744063	      0.00398380	      0.00044882	      0.00313252	      0.00017808	     -0.00000000	      0.00000000	      0.00000000	     -0.00000000	     -0.00000000	     -0.00000000	      0.00000000	      0.00000000	      0.00000000	      0.00000000	     -0.00000000	     -0.00000000	      0.00000000	      0.00000000	      0.00000000	      0.00000000	      0.00000000	      0.00000000	      0.00000000	      0.00000000	      0.00000000	      0.00000000	      0.00000000	      0.00000000	      0.00000000	      0.00000000	      0.00000000	      0.00000000	      0.00000000	      0.00000000	      0.00000000	      0.00000000	      0.00000000	      0.00000000	      0.00000000	      0.00000000	      0.00000000	      0.00000000	      0.00000000	      0.00000000	      0.00000000	      0.00000000	      0.00000000	      0.00000000	      0.00000000	      0.00000000	      0.00000000	      0.00000000	      0.00000000	      0.00000000
      1.85000000	     -0.00158433	     -0.00203184	      0.00324366	      0.00286842	      0.00064434	      0.00000000	      0.00000000	      0.00000000	     -0.00058311	      0.00209827	      0.00209827	      0.00004451	      0.00357539	     -0.00906798	     -0.00799397	     -0.00950852	     -0.00832126	      0.00682854	      0.00495918	      0.00230173	      0.00290673	      0.00221033	      0.00000000	      0.00000000	      0.00000000	      0.00000000	     -0.00000000	      0.00000000	      0.00000000	     -0.00000000	      0.00000000	     -0.00000000	     -0.00000000	      0.00000000	     -0.00000000	      0.00000000	      0.00000000	      0.00000000	      0.00000000	      0.00000000	      0.00000000	      0.00000000	      0.00000000	      0.00000000	      0.00000000	      0.00000000	      0.00000000	      0.00000000	      0.00000000	      0.00000000	      0.00000000	      0.00000000	      0.00000000	      0.00000000	      0.00000000	      0.00000000	      0.00000000	      0.00000000	      0.00000000	      0.00000000	      0.00000000	      0.00000000	      0.00000000	      0.00000000	      0.00000000	      0.00000000	      0.00000000	      0.00000000	      0.00000000	      0.00000000	      0.00000000	      0.00000000
      1.86000000	     -0.01052742	     -0.00486616	     -0.00242743	      0.00007860	      0.00053298	      0.00000000	      0.00000000	     -0.00000000	     -0.00160177	      0.00236129	      0.00236129	     -0.00266752	     -0.00285486	     -0.00229382	     -0.00213819	     -0.00368965	     -0.00319188	      0.00361842	      0.00298321	      0.00462423	      0.00103454	     -0.00085987	      0.00000000	      0.00000000	     -0.00000000	      0.00000000	     -0.00000000	     -0.00000000	      0.00000000	      0.00000000	      0.00000000	     -0.00000000	      0.00000000	     -0.00000000	      0.00000000	     -0.00000000	      0.00000000	      0.00000000	      0.00000000	      0.00000000	      0.00000000	      0.00000000	      0.00000000	      0.00000000	      0.00000000	      0.00000000	      0.00000000	      0.00000000	      0.00000000	      0.00000000	      0.00000000	      0.00000000	      0.00000000	      0.00000000	      0.00000000	      0.00000000	      0.00000000	      0.00000000	      0.00000000	      0.00000000	      0.00000000	      0.00000000	      0.00000000	      0.00000000	      0.00000000	      0.00000000	      0.00000000	      0.00000000	      0.00000000	      0.00000000	      0.00000000	      0.00000000
      1.87000000	     -0.01162319	     -0.00611534	     -0.00350740	     -0.00013608	     -0.00019260	      0.00000000	      0.00000000	      0.00000000	     -0.00190539	     -0.00439700	     -0.00439700	     -0.00412411	     -0.00253019	     -0.00434651	     -0.00323920	     -0.00536775	     -0.00458614	      0.00509009	      0.00283247	      0.00441107	      0.00132174	     -0.00177849	      0.00000000	     -0.00000000	      0.00000000	      0.00000000	     -0.00000000	     -0.00000000	     -0.00000000	     -0.00000000	      0.00000000	      0.00000000	      0.00000000	      0.00000000	      0.00000000	      0.00000000	      0.00000000	      0.00000000	      0.00000000	      0.00000000	      0.00000000	      0.00000000	      0.00000000	      0.00000000	      0.00000000	      0.00000000	      0.00000000	      0.00000000	      0.00000000	      0.00000000	      0.00000000	      0.00000000	      0.00000000	      0.00000000	      0.00000000	      0.00000000	      0.00000000	      0.00000000	      0.00000000	      0.00000000	      0.00000000	      0.00000000	      0.00000000	      0.00000000	      0.00000000	      0.00000000	      0.00000000	      0.00000000	      0.00000000	      0.00000000	      0.00000000	      0.00000000
      1.88000000	     -0.00330771	     -0.00224496	      0.00116363	      0.00171219	     -0.00005984	      0.00000000	      0.00000000	     -0.00000000	     -0.00046537	      0.00090423	      0.00090423	      0.00024195	      0.00028243	     -0.00662433	     -0.00621216	     -0.00668840	     -0.00670599	      0.00572531	      0.00573907	      0.00399546	      0.00213921	      0.00163225	     -0.00000000	      0.00000000	      0.00000000	     -0.00000000	     -0.00000000	      0.00000000	      0.00000000	     -0.00000000	     -0.00000000	     -0.00000000	     -0.00000000	      0.00000000	     -0.00000000	      0.00000000	      0.00000000	      0.00000000	      0.00000000	      0.00000000	      0.00000000	      0.00000000	      0.00000000	      0.00000000	      0.00000000	      0.00000000	      0.00000000	      0.00000000	      0.00000000	      0.00000000	      0.00000000	      0.00000000	      0.00000000	      0.00000000	      0.00000000	      0.00000000	      0.00000000	      0.00000000	      0.00000000	      0.00000000	      0.00000000	      0.00000000	      0.00000000	      0.00000000	      0.00000000	      0.00000000	      0.00000000	      0.00000000	      0.00000000	      0.00000000	      0.00000000	      0.00000000
      1.89000000	     -0.00328478	     -0.00250798	      0.00294325	      0.00296418	      0.00058595	     -0.00000000	     -0.00000000	     -0.00000000	     -0.00126455	      0.00033381	      0.00033381	     -0.00188535	      0.00494755	     -0.00849420	     -0.00718883	     -0.00928653	     -0.00802030	      0.00712256	      0.00375535	      0.00095071	      0.00328898	      0.00168019	     -0.00000000	      0.00000000	      0.00000000	      0.00000000	     -0.00000000	      0.00000000	      0.00000000	      0.00000000	     -0.00000000	     -0.00000000	     -0.00000000	     -0.00000000	     -0.00000000	     -0.00000000	      0.00000000	      0.00000000	      0.00000000	      0.00000000	      0.00000000	      0.00000000	      0.00000000	      0.00000000	      0.00000000	      0.00000000	      0.00000000	      0.00000000	      0.00000000	      0.00000000	      0.00000000	      0.00000000	      0.00000000	      0.00000000	      0.00000000	      0.00000000	      0.00000000	      0.00000000	      0.00000000	      0.00000000	      0.00000000	      0.00000000	      0.00000000	      0.00000000	      0.00000000	      0.00000000	      0.00000000	      0.00000000	      0.00000000	      0.00000000	      0.00000000	      0.00000000
      1.90000000	     -0.00430927	     -0.00293359	      0.00150169	      0.00200656	      0.00000200	     -0.00000000	     -0.00000000	     -0.00000000	     -0.00077283	      0.00047169	      0.00047169	     -0.00020453	      0.00131311	     -0.00797078	     -0.00686258	     -0.00795164	     -0.00744435	      0.00634793	      0.00574871	      0.00360523	      0.00243372	      0.00152977	     -0.00000000	     -0.00000000	      0.00000000	     -0.00000000	      0.00000000	      0.00000000	     -0.00000000	     -0.00000000	     -0.00000000	     -0.00000000	      0.00000000	      0.00000000	     -0.00000000	     -0.00000000	      0.00000000	      0.00000000	      0.00000000	      0.00000000	      0.00000000	      0.00000000	      0.00000000	      0.00000000	      0.00000000	      0.00000000	      0.00000000	      0.00000000	      0.00000000	      0.00000000	      0.00000000	      0.00000000	      0.00000000	      0.00000000	      0.00000000	      0.00000000	      0.00000000	      0.00000000	      0.00000000	      0.00000000	      0.00000000	      0.00000000	      0.00000000	      0.00000000	      0.00000000	      0.00000000	      0.00000000	      0.00000000	      0.00000000	      0.00000000	      0.00000000	      0.00000000
      1.91000000	      0.00106950	     -0.00083250	      0.00513896	      0.00364291	      0.00148229	      0.00000000	     -0.00000000	     -0.00000000	     -0.00060506	      0.00535667	      0.00535667	     -0.00017178	      0.00477494	     -0.00767059	     -0.00877187	     -0.00986721	     -0.00871762	      0.00663139	      0.00380552	      0.00059151	      0.00314760	      0.00287263	     -0.00000000	     -0.00000000	      0.00000000	      0.00000000	      0.00000000	      0.00000000	     -0.00000000	      0.00000000	      0.00000000	     -0.00000000	      0.00000000	     -0.00000000	     -0.00000000	     -0.00000000	      0.00000000	      0.00000000	      0.00000000	      0.00000000	      0.00000000	      0.00000000	      0.00000000	      0.00000000	      0.00000000	      0.00000000	      0.00000000	      0.00000000	      0.00000000	      0.00000000	      0.00000000	      0.00000000	      0.00000000	      0.00000000	      0.00000000	      0.00000000	      0.00000000	      0.00000000	      0.00000000	      0.00000000	      0.00000000	      0.00000000	      0.00000000	      0.00000000	      0.00000000	      0.00000000	      0.00000000	      0.00000000	      0.00000000	      0.00000000	      0.00000000	      0.00000000
      1.92000000	     -0.00059182	     -0.00132942	      0.00475763	      0.00343393	      0.00084077	      0.00000000	     -0.00000000	      0.00000000	      0.00042955	      0.00344726	      0.00344726	      0.00134011	      0.00503842	     -0.00864523	     -0.00820781	     -0.00986104	     -0.00869503	      0.00658877	      0.00391704	      0.00123329	      0.00317724	      0.00339127	      0.00000000	      0.00000000	     -0.00000000	      0.00000000	     -0.00000000	     -0.00000000	      0.00000000	     -0.00000000	      0.00000000	     -0.00000000	      0.00000000	      0.00000000	     -0.00000000	     -0.00000000	      0.00000000	      0.00000000	      0.00000000	      0.00000000	      0.00000000	      0.00000000	      0.00000000	      0.00000000	      0.00000000	      0.00000000	      0.00000000	      0.00000000	      0.00000000	      0.00000000	      0.00000000	      0.00000000	      0.00000000	      0.00000000	      0.00000000	      0.00000000	      0.00000000	      0.00000000	      0.00000000	      0.00000000	      0.00000000	      0.00000000	      0.00000000	      0.00000000	      0.00000000	      0.00000000	      0.00000000	      0.00000000	      0.00000000	      0.00000000	      0.00000000	      0.00000000
      1.93000000	     -0.00481181	     -0.00352369	      0.00130626	      0.00220016	      0.00059399	     -0.00000000	      0.00000000	      0.00000000	     -0.00093600	     -0.00027945	     -0.00027945	     -0.00236336	      0.00211399	     -0.00882410	     -0.00696895	     -0.00880774	     -0.00748734	      0.00713807	      0.00567940	      0.00270059	      0.00266779	      0.00040935	      0.00000000	     -0.00000000	      0.00000000	     -0.00000000	      0.00000000	      0.00000000	      0.00000000	      0.00000000	     -0.00000000	     -0.00000000	     -0.00000000	      0.00000000	     -0.00000000	      0.00000000	      0.00000000	      0.00000000	      0.00000000	      0.00000000	      0.00000000	      0.00000000	      0.00000000	      0.00000000	      0.00000000	      0.00000000	      0.00000000	      0.00000000	      0.00000000	      0.00000000	      0.00000000	      0.00000000	      0.00000000	      0.00000000	      0.00000000	      0.00000000	      0.00000000	      0.00000000	      0.00000000	      0.00000000	      0.00000000	      0.00000000	      0.00000000	      0.00000000	      0.00000000	      0.00000000	      0.00000000	      0.00000000	      0.00000000	      0.00000000	      0.00000000	      0.00000000
      1.94000000	     -0.00292768	     -0.00219985	      0.00204553	      0.00207306	     -0.00017304	     -0.00000000	      0.00000000	      0.00000000	     -0.00011442	      0.00095865	      0.00095865	      0.00074725	      0.00159101	     -0.00771767	     -0.00704469	     -0.00764286	     -0.00751730	      0.00602898	      0.00550054	      0.00358519	      0.00236563	      0.00203401	     -0.00000000	     -0.00000000	     -0.00000000	     -0.00000000	      0.00000000	      0.00000000	     -0.00000000	      0.00000000	     -0.00000000	     -0.00000000	      0.00000000	     -0.00000000	     -0.00000000	     -0.00000000	      0.00000000	      0.00000000	      0.00000000	      0.00000000	      0.00000000	      0.00000000	      0.00000000	      0.00000000	      0.00000000	      0.00000000	      0.00000000	      0.00000000	      0.00000000	      0.00000000	      0.00000000	      0.00000000	      0.00000000	      0.00000000	      0.00000000	      0.00000000	      0.00000000	      0.00000000	      0.00000000	      0.00000000	      0.00000000	      0.00000000	      0.00000000	      0.00000000	      0.00000000	      0.00000000	      0.00000000	      0.00000000	      0.00000000	      0.00000000	      0.00000000	      0.00000000
      1.95000000	     -0.00722068	     -0.00442931	     -0.00069157	      0.00165143	      0.00006418	     -0.00000000	      0.00000000	      0.00000000	     -0.00172293	     -0.00347568	     -0.00347568	     -0.00435831	      0.00187291	     -0.00816486	     -0.00603222	     -0.00845756	     -0.00699361	      0.00780397	      0.00520122	      0.00216126	      0.00268708	     -0.00100835	     -0.00000000	     -0.00000000	     -0.00000000	      0.00000000	      0.00000000	      0.00000000	     -0.00000000	     -0.00000000	     -0.00000000	     -0.00000000	     -0.00000000	      0.00000000	     -0.00000000	      0.00000000	      0.00000000	      0.00000000	      0.00000000	      0.00000000	      0.00000000	      0.00000000	      0.00000000	      0.00000000	      0.00000000	      0.00000000	      0.00000000	      0.00000000	      0.00000000	      0.00000000	      0.00000000	      0.00000000	      0.00000000	      0.00000000	      0.00000000	      0.00000000	      0.00000000	      0.00000000	      0.00000000	      0.00000000	      0.00000000	      0.00000000	      0.00000000	      0.00000000	      0.00000000	      0.00000000	      0.00000000	      0.00000000	      0.00000000	      0.00000000	      0.00000000	      0.00000000
      1.96000000	     -0.01119785	     -0.00509801	     -0.00128842	      0.00077823	     -0.00055058	      0.00000000	      0.00000000	      0.00000000	     -0.00115960	     -0.00220598	     -0.00220598	     -0.00171085	     -0.00221266	     -0.00532852	     -0.00488849	     -0.00626665	     -0.00618280	      0.00562708	      0.00621508	      0.00449654	      0.00186349	      0.00012884	      0.00000000	      0.00000000	      0.00000000	     -0.00000000	      0.00000000	      0.00000000	     -0.00000000	      0.00000000	      0.00000000	      0.00000000	     -0.00000000	      0.00000000	      0.00000000	      0.00000000	      0.00000000	      0.00000000	      0.00000000	      0.00000000	      0.00000000	      0.00000000	      0.00000000	      0.00000000	      0.00000000	      0.00000000	      0.00000000	      0.00000000	      0.00000000	      0.00000000	      0.00000000	      0.00000000	      0.00000000	      0.00000000	      0.00000000	      0.00000000	      0.00000000	      0.00000000	      0.00000000	      0.00000000	      0.00000000	      0.00000000	      0.00000000	      0.00000000	      0.00000000	      0.00000000	      0.00000000	      0.00000000	      0.00000000	      0.00000000	      0.00000000	      0.00000000
      1.97000000	     -0.00316818	     -0.00239252	      0.00310826	      0.00301995	      0.00085888	     -0.00000000	     -0.00000000	      0.00000000	     -0.00136186	     -0.00009642	     -0.00009642	     -0.00386860	      0.00527938	     -0.00816603	     -0.00706279	     -0.00898910	     -0.00789940	      0.00712034	      0.00302474	      0.00009364	      0.00332049	      0.00064513	     -0.00000000	     -0.00000000	     -0.00000000	     -0.00000000	      0.00000000	      0.00000000	     -0.00000000	      0.00000000	     -0.00000000	      0.00000000	     -0.00000000	     -0.00000000	      0.00000000	      0.00000000	      0.00000000	      0.00000000	      0.00000000	      0.00000000	      0.00000000	      0.00000000	      0.00000000	      0.00000000	      0.00000000	      0.00000000	      0.00000000	      0.00000000	      0.00000000	      0.00000000	      0.00000000	      0.00000000	      0.00000000	      0.00000000	      0.00000000	      0.00000000	      0.00000000	      0.00000000	      0.00000000	      0.00000000	      0.00000000	      0.00000000	      0.00000000	      0.00000000	      0.00000000	      0.00000000	      0.00000000	      0.00000000	      0.00000000	      0.00000000	      0.00000000	      0.00000000
      1.98000000	     -0.00561615	     -0.00361372	      0.00028904	      0.00216161	      0.00009808	     -0.00000000	      0.00000000	     -0.00000000	     -0.00169060	     -0.00276508	     -0.00276508	     -0.00375525	      0.00368398	     -0.00824735	     -0.00634374	     -0.00875194	     -0.00730447	      0.00764386	      0.00430468	      0.00151842	      0.00306961	     -0.00008766	      0.00000000	     -0.00000000	     -0.00000000	      0.00000000	     -0.00000000	     -0.00000000	     -0.00000000	     -0.00000000	     -0.00000000	      0.00000000	     -0.00000000	      0.00000000	      0.00000000	      0.00000000	      0.00000000	      0.00000000	      0.00000000	      0.00000000	      0.00000000	      0.00000000	      0.00000000	      0.00000000	      0.00000000	      0.00000000	      0.00000000	      0.00000000	      0.00000000	      0.00000000	      0.00000000	      0.00000000	      0.00000000	      0.00000000	      0.00000000	      0.00000000	      0.00000000	      0.00000000	      0.00000000	      0.00000000	      0.00000000	      0.00000000	      0.00000000	      0.00000000	      0.00000000	      0.00000000	      0.00000000	      0.00000000	      0.00000000	      0.00000000	      0.00000000	      0.00000000
      1.99000000	     -0.00377466	     -0.00277666	      0.00271569	      0.00283759	      0.00107885	     -0.00000000	     -0.00000000	     -0.00000000	     -0.00170351	     -0.00225663	     -0.00225663	     -0.00597834	      0.00500516	     -0.00821111	     -0.00706164	     -0.00894307	     -0.00780894	      0.00760068	      0.00284536	     -0.00058619	      0.00313421	     -0.00182236	     -0.00000000	     -0.00000000	     -0.00000000	     -0.00000000	      0.00000000	      0.00000000	      0.00000000	      0.00000000	     -0.00000000	     -0.00000000	      0.00000000	     -0.00000000	      0.00000000	     -0.00000000	      0.00000000	      0.00000000	      0.00000000	      0.00000000	      0.00000000	      0.00000000	      0.00000000	      0.00000000	      0.00000000	      0.00000000	      0.00000000	      0.00000000	      0.00000000	      0.00000000	      0.00000000	      0.00000000	      0.00000000	      0.00000000	      0.00000000	      0.00000000	      0.00000000	      0.00000000	      0.00000000	      0.00000000	      0.00000000	      0.00000000	      0.00000000	      0.00000000	      0.00000000	      0.00000000	      0.00000000	      0.00000000	      0.00000000	      0.00000000	      0.00000000	      0.00000000
      2.00000000	     -0.00915369	     -0.00382687	      0.00024615	      0.00128053	     -0.00060117	      0.00000000	      0.00000000	     -0.00000000	     -0.00038439	     -0.00099781	     -0.00099781	     -0.00035087	     -0.00072148	     -0.00595563	     -0.00573324	     -0.00656549	     -0.00677061	      0.00563694	      0.00583009	      0.00418887	      0.00203025	      0.00108318	      0.00000000	      0.00000000	     -0.00000000	     -0.00000000	      0.00000000	      0.00000000	     -0.00000000	      0.00000000	     -0.00000000	      0.00000000	     -0.00000000	      0.00000000	     -0.00000000	      0.00000000	      0.00000000	      0.00000000	      0.00000000	      0.00000000	      0.00000000	      0.00000000	      0.00000000	      0.00000000	      0.00000000	      0.00000000	      0.00000000	      0.00000000	      0.00000000	      0.00000000	      0.00000000	      0.00000000	      0.00000000	      0.00000000	      0.00000000	      0.00000000	      0.00000000	      0.00000000	      0.00000000	      0.00000000	      0.00000000	      0.00000000	      0.00000000	      0.00000000	      0.00000000	      0.00000000	      0.00000000	      0.00000000	      0.00000000	      0.00000000	      0.00000000	      0.00000000
      2.01000000	     -0.00509658	     -0.00333283	      0.00121407	      0.00232832	      0.00079770	     -0.00000000	     -0.00000000	      0.00000000	     -0.00207923	     -0.00416150	     -0.00416150	     -0.00643727	      0.00447285	     -0.00820758	     -0.00649949	     -0.00859581	     -0.00729442	      0.00786171	      0.00298989	     -0.00028721	      0.00293163	     -0.00254531	      0.00000000	      0.00000000	     -0.00000000	     -0.00000000	     -0.00000000	     -0.00000000	     -0.00000000	      0.00000000	     -0.00000000	     -0.00000000	     -0.00000000	     -0.00000000	     -0.00000000	      0.00000000	      0.00000000	      0.00000000	      0.00000000	      0.00000000	      0.00000000	      0.00000000	      0.00000000	      0.00000000	      0.00000000	      0.00000000	      0.00000000	      0.00000000	      0.00000000	      0.00000000	      0.00000000	      0.00000000	      0.00000000	      0.00000000	      0.00000000	      0.00000000	      0.00000000	      0.00000000	      0.00000000	      0.00000000	      0.00000000	      0.00000000	      0.00000000	      0.00000000	      0.00000000	      0.00000000	      0.00000000	      0.00000000	      0.00000000	      0.00000000	      0.00000000	      0.00000000
      2.02000000	     -0.00845093	     -0.00238115	     -0.00139354	      0.00041937	     -0.00018649	     -0.00000000	     -0.00000000	     -0.00000000	     -0.00082940	     -0.00108081	     -0.00108081	     -0.00061547	     -0.00245081	     -0.00176197	     -0.00314439	     -0.00370674	     -0.00433658	      0.00410577	      0.00564837	      0.00477513	      0.00130712	      0.00063682	     -0.00000000	     -0.00000000	     -0.00000000	     -0.00000000	     -0.00000000	      0.00000000	     -0.00000000	     -0.00000000	     -0.00000000	     -0.00000000	     -0.00000000	      0.00000000	     -0.00000000	     -0.00000000	      0.00000000	      0.00000000	      0.00000000	      0.00000000	      0.00000000	      0.00000000	      0.00000000	      0.00000000	      0.00000000	      0.00000000	      0.00000000	      0.00000000	      0.00000000	      0.00000000	      0.00000000	      0.00000000	      0.00000000	      0.00000000	      0.00000000	      0.00000000	      0.00000000	      0.00000000	      0.00000000	      0.00000000	      0.00000000	      0.00000000	      0.00000000	      0.00000000	      0.00000000	      0.00000000	      0.00000000	      0.00000000	      0.00000000	      0.00000000	      0.00000000	      0.00000000
      2.03000000	     -0.00364799	     -0.00273913	      0.00259533	      0.00284555	      0.00081828	      0.00000000	      0.00000000	     -0.00000000	     -0.00138928	     -0.00043448	     -0.00043448	     -0.00379504	      0.00470456	     -0.00850746	     -0.00716616	     -0.00921269	     -0.00793573	      0.00741982	      0.00366228	      0.00052833	      0.00319990	      0.00026139	      0.00000000	     -0.00000000	      0.00000000	     -0.00000000	      0.00000000	      0.00000000	     -0.00000000	      0.00000000	     -0.00000000	      0.00000000	      0.00000000	     -0.00000000	      0.00000000	      0.00000000	      0.00000000	      0.00000000	      0.00000000	      0.00000000	      0.00000000	      0.00000000	      0.00000000	      0.00000000	      0.00000000	      0.00000000	      0.00000000	      0.00000000	      0.00000000	      0.00000000	      0.00000000	      0.00000000	      0.00000000	      0.00000000	      0.00000000	      0.00000000	      0.00000000	      0.00000000	      0.00000000	      0.00000000	      0.00000000	      0.00000000	      0.00000000	      0.00000000	      0.00000000	      0.00000000	      0.00000000	      0.00000000	      0.00000000	      0.00000000	      0.00000000	      0.00000000
      2.04000000	     -0.00057842	     -0.00139809	      0.00456331	      0.00339550	      0.00095416	      0.00000000	      0.00000000	     -0.00000000	     -0.00035583	      0.00348538	      0.00348538	      0.00068917	      0.00484317	     -0.00864937	     -0.00826167	     -0.00987394	     -0.00867810	      0.00669978	      0.00400574	      0.00120660	      0.00316369	      0.00306591	      0.00000000	     -0.00000000	      0.00000000	     -0.00000000	     -0.00000000	     -0.00000000	     -0.00000000	      0.00000000	     -0.00000000	      0.00000000	     -0.00000000	     -0.00000000	     -0.00000000	     -0.00000000	      0.00000000	      0.00000000	      0.00000000	      0.00000000	      0.00000000	      0.00000000	      0.00000000	      0.00000000	      0.00000000	      0.00000000	      0.00000000	      0.00000000	      0.00000000	      0.00000000	      0.00000000	      0.00000000	      0.00000000	      0.00000000	      0.00000000	      0.00000000	      0.00000000	      0.00000000	      0.00000000	      0.00000000	      0.00000000	      0.00000000	      0.00000000	      0.00000000	      0.00000000	      0.00000000	      0.00000000	      0.00000000	      0.00000000	      0.00000000	      0.00000000	      0.00000000
      2.05000000	     -0.00105172	     -0.00176202	      0.00328354	      0.00278306	      0.00045875	     -0.00000000	      0.00000000	      0.00000000	     -0.00067112	      0.00223229	      0.00223229	      0.00079828	      0.00332055	     -0.00899042	     -0.00802359	     -0.00922030	     -0.00826888	      0.00657842	      0.00506630	      0.00264455	      0.00278767	      0.00249892	      0.00000000	     -0.00000000	      0.00000000	      0.00000000	      0.00000000	      0.00000000	      0.00000000	      0.00000000	     -0.00000000	      0.00000000	      0.00000000	      0.00000000	      0.00000000	     -0.00000000	      0.00000000	      0.00000000	      0.00000000	      0.00000000	      0.00000000	      0.00000000	      0.00000000	      0.00000000	      0.00000000	      0.00000000	      0.00000000	      0.00000000	      0.00000000	      0.00000000	      0.00000000	      0.00000000	      0.00000000	      0.00000000	      0.00000000	      0.00000000	      0.00000000	      0.00000000	      0.00000000	      0.00000000	      0.00000000	      0.00000000	      0.00000000	      0.00000000	      0.00000000	      0.00000000	      0.00000000	      0.00000000	      0.00000000	      0.00000000	      0.00000000	      0.00000000
      2.06000000	     -0.00388677	     -0.00203262	      0.00019639	      0.00124006	      0.00000320	     -0.00000000	     -0.00000000	     -0.00000000	      0.00008056	      0.00055217	      0.00055217	     -0.00007713	     -0.00121133	     -0.00461010	     -0.00493949	     -0.00529664	     -0.00557158	      0.00509936	      0.00586883	      0.00444129	      0.00180504	      0.00126954	      0.00000000	     -0.00000000	      0.00000000	     -0.00000000	     -0.00000000	     -0.00000000	      0.00000000	     -0.00000000	     -0.00000000	     -0.00000000	     -0.00000000	      0.00000000	      0.00000000	     -0.00000000	      0.00000000	      0.00000000	      0.00000000	      0.00000000	      0.00000000	      0.00000000	      0.00000000	      0.00000000	      0.00000000	      0.00000000	      0.00000000	      0.00000000	      0.00000000	      0.00000000	      0.00000000	      0.00000000	      0.00000000	      0.00000000	      0.00000000	      0.00000000	      0.00000000	      0.00000000	      0.00000000	      0.00000000	      0.00000000	      0.00000000	      0.00000000	      0.00000000	      0.00000000	      0.00000000	      0.00000000	      0.00000000	      0.00000000	      0.00000000	      0.00000000	      0.00000000
      2.07000000	     -0.00456453	     -0.00312966	      0.00159391	      0.00254699	      0.00048037	     -0.00000000	     -0.00000000	      0.00000000	     -0.00118962	     -0.00149647	     -0.00149647	     -0.00364893	      0.00433882	     -0.00846072	     -0.00679011	     -0.00902218	     -0.00765560	      0.00750819	      0.00395015	      0.00101137	      0.00315372	      0.00020860	      0.00000000	     -0.00000000	      0.00000000	      0.00000000	      0.00000000	     -0.00000000	     -0.00000000	     -0.00000000	     -0.00000000	      0.00000000	     -0.00000000	     -0.00000000	      0.00000000	     -0.00000000	      0.00000000	      0.00000000	      0.00000000	      0.00000000	      0.00000000	      0.00000000	      0.00000000	      0.00000000	      0.00000000	      0.00000000	      0.00000000	      0.00000000	      0.00000000	      0.00000000	      0.00000000	      0.00000000	      0.00000000	      0.00000000	      0.00000000	      0.00000000	      0.00000000	      0.00000000	      0.00000000	      0.00000000	      0.00000000	      0.00000000	      0.00000000	      0.00000000	      0.00000000	      0.00000000	      0.00000000	      0.00000000	      0.00000000	      0.00000000	      0.00000000	      0.00000000
      2.08000000	     -0.01056635	     -0.00587962	     -0.00324611	      0.00035264	     -0.00052173	     -0.00000000	      0.00000000	     -0.00000000	     -0.00180613	     -0.00484635	     -0.00484635	     -0.00445944	     -0.00268824	     -0.00607930	     -0.00442817	     -0.00682389	     -0.00575189	      0.00681073	      0.00297193	      0.00385423	      0.00190505	     -0.00171463	      0.00000000	      0.00000000	      0.00000000	      0.00000000	     -0.00000000	      0.00000000	      0.00000000	      0.00000000	     -0.00000000	      0.00000000	      0.00000000	      0.00000000	      0.00000000	      0.00000000	      0.00000000	      0.00000000	      0.00000000	      0.00000000	      0.00000000	      0.00000000	      0.00000000	      0.00000000	      0.00000000	      0.00000000	      0.00000000	      0.00000000	      0.00000000	      0.00000000	      0.00000000	      0.00000000	      0.00000000	      0.00000000	      0.00000000	      0.00000000	      0.00000000	      0.00000000	      0.00000000	      0.00000000	      0.00000000	      0.00000000	      0.00000000	      0.00000000	      0.00000000	      0.00000000	      0.00000000	      0.00000000	      0.00000000	      0.00000000	      0.00000000	      0.00000000
      2.09000000	      0.00034161	     -0.00100300	      0.00522278	      0.00366696	      0.00137850	      0.00000000	     -0.00000000	      0.00000000	      0.00023646	      0.00492110	      0.00492110	     -0.00014535	      0.00510321	     -0.00785170	     -0.00846911	     -0.00976137	     -0.00876612	      0.00661953	      0.00348108	      0.00035958	      0.00323541	      0.00305599	     -0.00000000	     -0.00000000	      0.00000000	     -0.00000000	      0.00000000	      0.00000000	      0.00000000	     -0.00000000	      0.00000000	      0.00000000	      0.00000000	     -0.00000000	      0.00000000	      0.00000000	      0.00000000	      0.00000000	      0.00000000	      0.00000000	      0.00000000	      0.00000000	      0.00000000	      0.00000000	      0.00000000	      0.00000000	      0.00000000	      0.00000000	      0.00000000	      0.00000000	      0.00000000	      0.00000000	      0.00000000	      0.00000000	      0.00000000	      0.00000000	      0.00000000	      0.00000000	      0.00000000	      0.00000000	      0.00000000	      0.00000000	      0.00000000	      0.00000000	      0.00000000	      0.00000000	      0.00000000	      0.00000000	      0.00000000	      0.00000000	      0.00000000	      0.00000000
      2.10000000	     -0.00280671	     -0.00219319	      0.00347749	      0.00313252	      0.00061884	     -0.00000000	      0.00000000	      0.00000000	     -0.00079442	      0.00085087	      0.00085087	     -0.00125092	      0.00541689	     -0.00825061	     -0.00711404	     -0.00912455	     -0.00796589	      0.00683051	      0.00334267	      0.00067080	      0.00337622	      0.00237726	      0.00000000	      0.00000000	     -0.00000000	      0.00000000	      0.00000000	     -0.00000000	     -0.00000000	     -0.00000000	      0.00000000	      0.00000000	      0.00000000	      0.00000000	     -0.00000000	      0.00000000	      0.00000000	      0.00000000	      0.00000000	      0.00000000	      0.00000000	      0.00000000	      0.00000000	      0.00000000	      0.00000000	      0.00000000	      0.00000000	      0.00000000	      0.00000000	      0.00000000	      0.00000000	      0.00000000	      0.00000000	      0.00000000	      0.00000000	      0.00000000	      0.00000000	      0.00000000	      0.00000000	      0.00000000	      0.00000000	      0.00000000	      0.00000000	      0.00000000	      0.00000000	      0.00000000	      0.00000000	      0.00000000	      0.00000000	      0.00000000	      0.00000000	      0.00000000
      2.11000000	     -0.00147073	     -0.00199771	      0.00409348	      0.00332165	      0.00136343	      0.00000000	      0.00000000	      0.00000000	     -0.00084296	      0.00223944	      0.00223944	     -0.00318097	      0.00473335	     -0.00839254	     -0.00809888	     -0.00971760	     -0.00845018	      0.00723583	      0.00383093	      0.00018761	      0.00318839	      0.00073978	     -0.00000000	     -0.00000000	      0.00000000	     -0.00000000	      0.00000000	      0.00000000	      0.00000000	     -0.00000000	     -0.00000000	      0.00000000	     -0.00000000	      0.00000000	     -0.00000000	      0.00000000	      0.00000000	      0.00000000	      0.00000000	      0.00000000	      0.00000000	      0.00000000	      0.00000000	      0.00000000	      0.00000000	      0.00000000	      0.00000000	      0.00000000	      0.00000000	      0.00000000	      0.00000000	      0.00000000	      0.00000000	      0.00000000	      0.00000000	      0.00000000	      0.00000000	      0.00000000	      0.00000000	      0.00000000	      0.00000000	      0.00000000	      0.00000000	      0.00000000	      0.00000000	      0.00000000	      0.00000000	      0.00000000	      0.00000000	      0.00000000	      0.00000000	      0.00000000
      2.12000000	      0.00041687	     -0.00129088	      0.00342025	      0.00285251	      0.00076282	     -0.00000000	      0.00000000	     -0.00000000	     -0.00018366	      0.00311463	      0.00311463	      0.00077942	      0.00316573	     -0.00883775	     -0.00818298	     -0.00908615	     -0.00807036	      0.00649355	      0.00507968	      0.00261537	      0.00274355	      0.00254826	      0.00000000	     -0.00000000	      0.00000000	     -0.00000000	      0.00000000	      0.00000000	     -0.00000000	     -0.00000000	     -0.00000000	     -0.00000000	     -0.00000000	     -0.00000000	     -0.00000000	      0.00000000	      0.00000000	      0.00000000	      0.00000000	      0.00000000	      0.00000000	      0.00000000	      0.00000000	      0.00000000	      0.00000000	      0.00000000	      0.00000000	      0.00000000	      0.00000000	      0.00000000	      0.00000000	      0.00000000	      0.00000000	      0.00000000	      0.00000000	      0.00000000	      0.00000000	      0.00000000	      0.00000000	      0.00000000	      0.00000000	      0.00000000	      0.00000000	      0.00000000	      0.00000000	      0.00000000	      0.00000000	      0.00000000	      0.00000000	      0.00000000	      0.00000000	      0.00000000
      2.13000000	      0.00188252	     -0.00014131	      0.00579102	      0.00374173	      0.00121102	     -0.00000000	     -0.00000000	     -0.00000000	      0.00038220	      0.00589734	      0.00589734	      0.00316751	      0.00516273	     -0.00771646	     -0.00878968	     -0.00973477	     -0.00883146	      0.00606190	      0.00349248	      0.00087093	      0.00305760	      0.00440941	      0.00000000	     -0.00000000	     -0.00000000	      0.00000000	     -0.00000000	     -0.00000000	     -0.00000000	      0.00000000	     -0.00000000	     -0.00000000	      0.00000000	      0.00000000	     -0.00000000	     -0.00000000	      0.00000000	      0.00000000	      0.00000000	      0.00000000	      0.00000000	      0.00000000	      0.00000000	      0.00000000	      0.00000000	      0.00000000	      0.00000000	      0.00000000	      0.00000000	      0.00000000	      0.00000000	      0.00000000	      0.00000000	      0.00000000	      0.00000000	      0.00000000	      0.00000000	      0.00000000	      0.00000000	      0.00000000	      0.00000000	      0.00000000	      0.00000000	      0.00000000	      0.00000000	      0.00000000	      0.00000000	      0.00000000	      0.00000000	      0.00000000	      0.00000000	      0.00000000
      2.14000000	     -0.00422525	     -0.00290666	      0.00182339	      0.00266777	      0.00023586	     -0.00000000	     -0.00000000	     -0.00000000	     -0.00127907	     -0.00115192	     -0.00115192	     -0.00218768	      0.00478212	     -0.00830064	     -0.00669936	     -0.00898005	     -0.00762283	      0.00719084	      0.00385668	      0.00122195	      0.00328746	      0.00137292	     -0.00000000	     -0.00000000	      0.00000000	      0.00000000	      0.00000000	     -0.00000000	      0.00000000	      0.00000000	      0.00000000	     -0.00000000	      0.00000000	      0.00000000	     -0.00000000	     -0.00000000	      0.00000000	      0.00000000	      0.00000000	      0.00000000	      0.00000000	      0.00000000	      0.00000000	      0.00000000	      0.00000000	      0.00000000	      0.00000000	      0.00000000	      0.00000000	      0.00000000	      0.00000000	      0.00000000	      0.00000000	      0.00000000	      0.00000000	      0.00000000	      0.00000000	      0.00000000	      0.00000000	      0.00000000	      0.00000000	      0.00000000	      0.00000000	      0.00000000	      0.00000000	      0.00000000	      0.00000000	      0.00000000	      0.00000000	      0.00000000	      0.00000000	      0.00000000
      2.15000000	     -0.00741832	     -0.00424683	      0.00009466	      0.00156922	      0.00005195	      0.00000000	      0.00000000	     -0.00000000	     -0.00115948	     -0.00104755	     -0.00104755	     -0.00187654	      0.00018539	     -0.00760530	     -0.00608369	     -0.00770913	     -0.00690241	      0.00655693	      0.00619052	      0.00377940	      0.00231674	      0.00038465	     -0.00000000	      0.00000000	      0.00000000	      0.00000000	     -0.00000000	      0.00000000	      0.00000000	      0.00000000	      0.00000000	      0.00000000	      0.00000000	     -0.00000000	      0.00000000	     -0.00000000	      0.00000000	      0.00000000	      0.00000000	      0.00000000	      0.00000000	      0.00000000	      0.00000000	      0.00000000	      0.00000000	      0.00000000	      0.00000000	      0.00000000	      0.00000000	      0.00000000	      0.00000000	      0.00000000	      0.00000000	      0.00000000	      0.00000000	      0.00000000	      0.00000000	      0.00000000	      0.00000000	      0.00000000	      0.00000000	      0.00000000	      0.00000000	      0.00000000	      0.00000000	      0.00000000	      0.00000000	      0.00000000	      0.00000000	      0.00000000	      0.00000000	      0.00000000
      2.16000000	      0.00056026	     -0.00097420	      0.00471946	      0.00342145	      0.00107781	     -0.00000000	     -0.00000000	      0.00000000	      0.00044195	      0.00430843	      0.00430843	      0.00118752	      0.00458155	     -0.00853121	     -0.00859874	     -0.00989921	     -0.00869956	      0.00656000	      0.00415607	      0.00139277	      0.00306045	      0.00325440	     -0.00000000	     -0.00000000	     -0.00000000	     -0.00000000	      0.00000000	     -0.00000000	      0.00000000	     -0.00000000	     -0.00000000	      0.00000000	      0.00000000	      0.00000000	      0.00000000	      0.00000000	      0.00000000	      0.00000000	      0.00000000	      0.00000000	      0.00000000	      0.00000000	      0.00000000	      0.00000000	      0.00000000	      0.00000000	      0.00000000	      0.00000000	      0.00000000	      0.00000000	      0.00000000	      0.00000000	      0.00000000	      0.00000000	      0.00000000	      0.00000000	      0.00000000	      0.00000000	      0.00000000	      0.00000000	      0.00000000	      0.00000000	      0.00000000	      0.00000000	      0.00000000	      0.00000000	      0.00000000	      0.00000000	      0.00000000	      0.00000000	      0.00000000	      0.00000000
      2.17000000	     -0.01192051	     -0.00547877	     -0.00221853	      0.00028237	      0.00056408	     -0.00000000	     -0.00000000	     -0.00000000	     -0.00169063	      0.00006870	      0.00006870	     -0.00326314	     -0.00244063	     -0.00401750	     -0.00291644	     -0.00467258	     -0.00382347	      0.00425909	      0.00288419	      0.00436186	      0.00123942	     -0.00118220	      0.00000000	      0.00000000	     -0.00000000	     -0.00000000	     -0.00000000	     -0.00000000	      0.00000000	     -0.00000000	      0.00000000	     -0.00000000	      0.00000000	      0.00000000	      0.00000000	     -0.00000000	      0.00000000	      0.00000000	      0.00000000	      0.00000000	      0.00000000	      0.00000000	      0.00000000	      0.00000000	      0.00000000	      0.00000000	      0.00000000	      0.00000000	      0.00000000	      0.00000000	      0.00000000	      0.00000000	      0.00000000	      0.00000000	      0.00000000	      0.00000000	      0.00000000	      0.00000000	      0.00000000	      0.00000000	      0.00000000	      0.00000000	      0.00000000	      0.00000000	      0.00000000	      0.00000000	      0.00000000	      0.00000000	      0.00000000	      0.00000000	      0.00000000	      0.00000000
      2.18000000	     -0.01161413	     -0.00600779	     -0.00352383	     -0.00021909	     -0.00023036	      0.00000000	      0.00000000	     -0.00000000	     -0.00195260	     -0.00435748	     -0.00435748	     -0.00368940	     -0.00255856	     -0.00366660	     -0.00300086	     -0.00497073	     -0.00443639	      0.00470608	      0.00290533	      0.00466409	      0.00123282	     -0.00151664	      0.00000000	     -0.00000000	      0.00000000	      0.00000000	     -0.00000000	     -0.00000000	     -0.00000000	      0.00000000	     -0.00000000	      0.00000000	      0.00000000	      0.00000000	     -0.00000000	     -0.00000000	      0.00000000	      0.00000000	      0.00000000	      0.00000000	      0.00000000	      0.00000000	      0.00000000	      0.00000000	      0.00000000	      0.00000000	      0.00000000	      0.00000000	      0.00000000	      0.00000000	      0.00000000	      0.00000000	      0.00000000	      0.00000000	      0.00000000	      0.00000000	      0.00000000	      0.00000000	      0.00000000	      0.00000000	      0.00000000	      0.00000000	      0.00000000	      0.00000000	      0.00000000	      0.00000000	      0.00000000	      0.00000000	      0.00000000	      0.00000000	      0.00000000	      0.00000000
      2.19000000	     -0.01188343	     -0.00512931	     -0.00201647	      0.00038130	      0.00044498	      0.00000000	     -0.00000000	     -0.00000000	     -0.00149337	      0.00093742	      0.00093742	     -0.00278701	     -0.00239899	     -0.00388640	     -0.00313428	     -0.00471500	     -0.00408507	      0.00450700	      0.00304489	      0.00461691	      0.00132940	     -0.00079121	      0.00000000	     -0.00000000	      0.00000000	      0.00000000	     -0.00000000	     -0.00000000	      0.00000000	      0.00000000	     -0.00000000	      0.00000000	      0.00000000	      0.00000000	      0.00000000	     -0.00000000	      0.00000000	      0.00000000	      0.00000000	      0.00000000	      0.00000000	      0.00000000	      0.00000000	      0.00000000	      0.00000000	      0.00000000	      0.00000000	      0.00000000	      0.00000000	      0.00000000	      0.00000000	      0.00000000	      0.00000000	      0.00000000	      0.00000000	      0.00000000	      0.00000000	      0.00000000	      0.00000000	      0.00000000	      0.00000000	      0.00000000	      0.00000000	      0.00000000	      0.00000000	      0.00000000	      0.00000000	      0.00000000	      0.00000000	      0.00000000	      0.00000000	      0.00000000
      2.20000000	     -0.00613086	     -0.00394291	      0.00033922	      0.00204559	      0.00017161	      0.00000000	      0.00000000	     -0.00000000	     -0.00144048	     -0.00235503	     -0.00235503	     -0.00354133	      0.00278989	     -0.00847324	     -0.00650091	     -0.00884890	     -0.00741927	      0.00768445	      0.00498304	      0.00202810	      0.00288148	     -0.00021744	     -0.00000000	      0.00000000	     -0.00000000	      0.00000000	      0.00000000	      0.00000000	      0.00000000	      0.00000000	      0.00000000	      0.00000000	     -0.00000000	      0.00000000	      0.00000000	      0.00000000	      0.00000000	      0.00000000	      0.00000000	      0.00000000	      0.00000000	      0.00000000	      0.00000000	      0.00000000	      0.00000000	      0.00000000	      0.00000000	      0.00000000	      0.00000000	      0.00000000	      0.00000000	      0.00000000	      0.00000000	      0.00000000	      0.00000000	      0.00000000	      0.00000000	      0.00000000	      0.00000000	      0.00000000	      0.00000000	      0.00000000	      0.00000000	      0.00000000	      0.00000000	      0.00000000	      0.00000000	      0.00000000	      0.00000000	      0.00000000	      0.00000000	      0.00000000
      2.21000000	     -0.00457116	     -0.00304753	      0.00126477	      0.00251893	      0.00023115	     -0.00000000	     -0.00000000	      0.00000000	     -0.00114182	     -0.00186893	     -0.00186893	     -0.00308859	      0.00466445	     -0.00818416	     -0.00649506	     -0.00879194	     -0.00742662	      0.00728178	      0.00373394	      0.00108693	      0.00325764	      0.00078269	      0.00000000	     -0.00000000	     -0.00000000	     -0.00000000	     -0.00000000	     -0.00000000	     -0.00000000	     -0.00000000	      0.00000000	      0.00000000	     -0.00000000	     -0.00000000	      0.00000000	      0.00000000	      0.00000000	      0.00000000	      0.00000000	      0.00000000	      0.00000000	      0.00000000	      0.00000000	      0.00000000	      0.00000000	      0.00000000	      0.00000000	      0.00000000	      0.00000000	      0.00000000	      0.00000000	      0.00000000	      0.00000000	      0.00000000	      0.00000000	      0.00000000	      0.00000000	      0.00000000	      0.00000000	      0.00000000	      0.00000000	      0.00000000	      0.00000000	      0.00000000	      0.00000000	      0.00000000	      0.00000000	      0.00000000	      0.00000000	      0.00000000	      0.00000000	      0.00000000
      2.22000000	      0.00134307	     -0.00126235	      0.00160751	      0.00195188	      0.00042617	      0.00000000	     -0.00000000	      0.00000000	      0.00050675	      0.00217261	      0.00217261	      0.00041307	      0.00062723	     -0.00677954	     -0.00637845	     -0.00657520	     -0.00637158	      0.00573298	      0.00576139	      0.00393982	      0.00217020	      0.00186080	     -0.00000000	     -0.00000000	      0.00000000	     -0.00000000	      0.00000000	      0.00000000	     -0.00000000	     -0.00000000	     -0.00000000	      0.00000000	     -0.00000000	     -0.00000000	      0.00000000	      0.00000000	      0.00000000	      0.00000000	      0.00000000	      0.00000000	      0.00000000	      0.00000000	      0.00000000	      0.00000000	      0.00000000	      0.00000000	      0.00000000	      0.00000000	      0.00000000	      0.00000000	      0.00000000	      0.00000000	      0.00000000	      0.00000000	      0.00000000	      0.00000000	      0.00000000	      0.00000000	      0.00000000	      0.00000000	      0.00000000	      0.00000000	      0.00000000	      0.00000000	      0.00000000	      0.00000000	      0.00000000	      0.00000000	      0.00000000	      0.00000000	      0.00000000	      0.00000000
      2.23000000	     -0.00829770	     -0.00429818	     -0.00044552	      0.00123994	      0.00029221	      0.00000000	     -0.00000000	      0.00000000	     -0.00119062	     -0.00088004	     -0.00088004	     -0.00205562	     -0.00092540	     -0.00655581	     -0.00522689	     -0.00663962	     -0.00593939	      0.00590896	      0.00643782	      0.00421908	      0.00198852	      0.00008784	     -0.00000000	      0.00000000	      0.00000000	     -0.00000000	     -0.00000000	      0.00000000	      0.00000000	      0.00000000	     -0.00000000	     -0.00000000	     -0.00000000	      0.00000000	      0.00000000	      0.00000000	      0.00000000	      0.00000000	      0.00000000	      0.00000000	      0.00000000	      0.00000000	      0.00000000	      0.00000000	      0.00000000	      0.00000000	      0.00000000	      0.00000000	      0.00000000	      0.00000000	      0.00000000	      0.00000000	      0.00000000	      0.00000000	      0.00000000	      0.00000000	      0.00000000	      0.00000000	      0.00000000	      0.00000000	      0.00000000	      0.00000000	      0.00000000	      0.00000000	      0.00000000	      0.00000000	      0.00000000	      0.00000000	      0.00000000	      0.00000000	      0.00000000	      0.00000000
      2.24000000	     -0.00635213	     -0.00428151	      0.00048821	      0.00186570	      0.00086988	     -0.00000000	      0.00000000	      0.00000000	     -0.00146723	     -0.00190764	     -0.00190764	     -0.00412041	      0.00163498	     -0.00868863	     -0.00635353	     -0.00836047	     -0.00676561	      0.00719539	      0.00592690	      0.00219756	      0.00242271	     -0.00105992	     -0.00000000	     -0.00000000	      0.00000000	     -0.00000000	      0.00000000	      0.00000000	     -0.00000000	     -0.00000000	      0.00000000	     -0.00000000	      0.00000000	      0.00000000	     -0.00000000	      0.00000000	      0.00000000	      0.00000000	      0.00000000	      0.00000000	      0.00000000	      0.00000000	      0.00000000	      0.00000000	      0.00000000	      0.00000000	      0.00000000	      0.00000000	      0.00000000	      0.00000000	      0.00000000	      0.00000000	      0.00000000	      0.00000000	      0.00000000	      0.00000000	      0.00000000	      0.00000000	      0.00000000	      0.00000000	      0.00000000	      0.00000000	      0.00000000	      0.00000000	      0.00000000	      0.00000000	      0.00000000	      0.00000000	      0.00000000	      0.00000000	      0.00000000	      0.00000000
      2.25000000	     -0.00282757	     -0.00213242	      0.00344051	      0.00313116	      0.00063902	      0.00000000	     -0.00000000	      0.00000000	     -0.00098585	      0.00061819	      0.00061819	     -0.00166397	      0.00563547	     -0.00801726	     -0.00690171	     -0.00885142	     -0.00777857	      0.00668360	      0.00299165	      0.00039780	      0.00341913	      0.00241906	     -0.00000000	     -0.00000000	     -0.00000000	     -0.00000000	     -0.00000000	      0.00000000	     -0.00000000	     -0.00000000	      0.00000000	     -0.00000000	     -0.00000000	      0.00000000	      0.00000000	      0.00000000	      0.00000000	      0.00000000	      0.00000000	      0.00000000	      0.00000000	      0.00000000	      0.00000000	      0.00000000	      0.00000000	      0.00000000	      0.00000000	      0.00000000	      0.00000000	      0.00000000	      0.00000000	      0.00000000	      0.00000000	      0.00000000	      0.00000000	      0.00000000	      0.00000000	      0.00000000	      0.00000000	      0.00000000	      0.00000000	      0.00000000	      0.00000000	      0.00000000	      0.00000000	      0.00000000	      0.00000000	      0.00000000	      0.00000000	      0.00000000	      0.00000000	      0.00000000
      2.26000000	     -0.01191106	     -0.00539036	     -0.00232862	      0.00027421	     -0.00035273	     -0.00000000	     -0.00000000	     -0.00000000	     -0.00145699	     -0.00286614	     -0.00286614	     -0.00233284	     -0.00255045	     -0.00395465	     -0.00377364	     -0.00525623	     -0.00515791	      0.00501721	      0.00628479	      0.00476836	      0.00150091	     -0.00044802	     -0.00000000	     -0.00000000	     -0.00000000	     -0.00000000	      0.00000000	      0.00000000	     -0.00000000	     -0.00000000	     -0.00000000	     -0.00000000	      0.00000000	     -0.00000000	     -0.00000000	     -0.00000000	      0.00000000	      0.00000000	      0.00000000	      0.00000000	      0.00000000	      0.00000000	      0.00000000	      0.00000000	      0.00000000	      0.00000000	      0.00000000	      0.00000000	      0.00000000	      0.00000000	      0.00000000	      0.00000000	      0.00000000	      0.00000000	      0.00000000	      0.00000000	      0.00000000	      0.00000000	      0.00000000	      0.00000000	      0.00000000	      0.00000000	      0.00000000	      0.00000000	      0.00000000	      0.00000000	      0.00000000	      0.00000000	      0.00000000	      0.00000000	      0.00000000	      0.00000000
      2.27000000	     -0.00568679	     -0.00317063	      0.00099477	      0.00172120	     -0.00019296	     -0.00000000	      0.00000000	      0.00000000	     -0.00066260	      0.00008469	      0.00008469	     -0.00023676	      0.00049585	     -0.00719352	     -0.00639117	     -0.00732301	     -0.00710333	      0.00606111	      0.00583412	      0.00390270	      0.00226117	      0.00136690	     -0.00000000	     -0.00000000	      0.00000000	     -0.00000000	     -0.00000000	     -0.00000000	     -0.00000000	     -0.00000000	     -0.00000000	      0.00000000	     -0.00000000	      0.00000000	     -0.00000000	     -0.00000000	      0.00000000	      0.00000000	      0.00000000	      0.00000000	      0.00000000	      0.00000000	      0.00000000	      0.00000000	      0.00000000	      0.00000000	      0.00000000	      0.00000000	      0.00000000	      0.00000000	      0.00000000	      0.00000000	      0.00000000	      0.00000000	      0.00000000	      0.00000000	      0.00000000	      0.00000000	      0.00000000	      0.00000000	      0.00000000	      0.00000000	      0.00000000	      0.00000000	      0.00000000	      0.00000000	      0.00000000	      0.00000000	      0.00000000	      0.00000000	      0.00000000	      0.00000000
      2.28000000	     -0.00107065	     -0.00136743	      0.00510219	      0.00360297	      0.00108494	      0.00000000	      0.00000000	     -0.00000000	     -0.00084583	      0.00356467	      0.00356467	     -0.00022832	      0.00572435	     -0.00786162	     -0.00763360	     -0.00919417	     -0.00838866	      0.00645533	      0.00284633	      0.00005641	      0.00339654	      0.00343714	      0.00000000	      0.00000000	      0.00000000	      0.00000000	      0.00000000	      0.00000000	      0.00000000	      0.00000000	      0.00000000	     -0.00000000	     -0.00000000	      0.00000000	      0.00000000	      0.00000000	      0.00000000	      0.00000000	      0.00000000	      0.00000000	      0.00000000	      0.00000000	      0.00000000	      0.00000000	      0.00000000	      0.00000000	      0.00000000	      0.00000000	      0.00000000	      0.00000000	      0.00000000	      0.00000000	      0.00000000	      0.00000000	      0.00000000	      0.00000000	      0.00000000	      0.00000000	      0.00000000	      0.00000000	      0.00000000	      0.00000000	      0.00000000	      0.00000000	      0.00000000	      0.00000000	      0.00000000	      0.00000000	      0.00000000	      0.00000000	      0.00000000	      0.00000000
      2.29000000	     -0.01159689	     -0.00609911	     -0.00364511	     -0.00021160	     -0.00030830	      0.00000000	      0.00000000	      0.00000000	     -0.00186048	     -0.00439894	     -0.00439894	     -0.00394029	     -0.00253761	     -0.00402624	     -0.00316801	     -0.00524107	     -0.00460730	      0.00497733	      0.00288479	      0.00457544	      0.00129770	     -0.00166621	     -0.00000000	      0.00000000	     -0.00000000	      0.00000000	      0.00000000	      0.00000000	     -0.00000000	      0.00000000	      0.00000000	      0.00000000	      0.00000000	     -0.00000000	     -0.00000000	      0.00000000	      0.00000000	      0.00000000	      0.00000000	      0.00000000	      0.00000000	      0.00000000	      0.00000000	      0.00000000	      0.00000000	      0.00000000	      0.00000000	      0.00000000	      0.00000000	      0.00000000	      0.00000000	      0.00000000	      0.00000000	      0.00000000	      0.00000000	      0.00000000	      0.00000000	      0.00000000	      0.00000000	      0.00000000	      0.00000000	      0.00000000	      0.00000000	      0.00000000	      0.00000000	      0.00000000	      0.00000000	      0.00000000	      0.00000000	      0.00000000	      0.00000000	      0.00000000
      2.30000000	     -0.00199336	     -0.00225892	      0.00370555	      0.00318678	      0.00131186	      0.00000000	     -0.00000000	      0.00000000	     -0.00118036	      0.00150087	      0.00150087	     -0.00351414	      0.00456251	     -0.00856607	     -0.00796024	     -0.00966953	     -0.00832623	      0.00735273	      0.00399170	      0.00029369	      0.00314231	      0.00035207	     -0.00000000	      0.00000000	     -0.00000000	      0.00000000	      0.00000000	      0.00000000	     -0.00000000	      0.00000000	      0.00000000	     -0.00000000	     -0.00000000	      0.00000000	      0.00000000	      0.00000000	      0.00000000	      0.00000000	      0.00000000	      0.00000000	      0.00000000	      0.00000000	      0.00000000	      0.00000000	      0.00000000	      0.00000000	      0.00000000	      0.00000000	      0.00000000	      0.00000000	      0.00000000	      0.00000000	      0.00000000	      0.00000000	      0.00000000	      0.00000000	      0.00000000	      0.00000000	      0.00000000	      0.00000000	      0.00000000	      0.00000000	      0.00000000	      0.00000000	      0.00000000	      0.00000000	      0.00000000	      0.00000000	      0.00000000	      0.00000000	      0.00000000	      0.00000000
      2.31000000	      0.00004742	     -0.00129253	      0.00355885	      0.00284263	      0.00051046	      0.00000000	      0.00000000	     -0.00000000	     -0.00039430	      0.00280012	      0.00280012	      0.00131271	      0.00335407	     -0.00890607	     -0.00819179	     -0.00909844	     -0.00824644	      0.00640906	      0.00498390	      0.00264750	      0.00274048	      0.00278193	      0.00000000	     -0.00000000	      0.00000000	     -0.00000000	      0.00000000	      0.00000000	      0.00000000	      0.00000000	      0.00000000	      0.00000000	      0.00000000	     -0.00000000	      0.00000000	     -0.00000000	      0.00000000	      0.00000000	      0.00000000	      0.00000000	      0.00000000	      0.00000000	      0.00000000	      0.00000000	      0.00000000	      0.00000000	      0.00000000	      0.00000000	      0.00000000	      0.00000000	      0.00000000	      0.00000000	      0.00000000	      0.00000000	      0.00000000	      0.00000000	      0.00000000	      0.00000000	      0.00000000	      0.00000000	      0.00000000	      0.00000000	      0.00000000	      0.00000000	      0.00000000	      0.00000000	      0.00000000	      0.00000000	      0.00000000	      0.00000000	      0.00000000	      0.00000000
      2.32000000	     -0.00224924	     -0.00218656	      0.00354752	      0.00309950	      0.00079652	      0.00000000	      0.00000000	     -0.00000000	     -0.00085142	      0.00176103	      0.00176103	     -0.00097342	      0.00455248	     -0.00882872	     -0.00779960	     -0.00969791	     -0.00840503	      0.00706958	      0.00422222	      0.00130068	      0.00317278	      0.00202014	     -0.00000000	      0.00000000	     -0.00000000	     -0.00000000	     -0.00000000	     -0.00000000	     -0.00000000	     -0.00000000	     -0.00000000	     -0.00000000	     -0.00000000	     -0.00000000	     -0.00000000	     -0.00000000	      0.00000000	      0.00000000	      0.00000000	      0.00000000	      0.00000000	      0.00000000	      0.00000000	      0.00000000	      0.00000000	      0.00000000	      0.00000000	      0.00000000	      0.00000000	      0.00000000	      0.00000000	      0.00000000	      0.00000000	      0.00000000	      0.00000000	      0.00000000	      0.00000000	      0.00000000	      0.00000000	      0.00000000	      0.00000000	      0.00000000	      0.00000000	      0.00000000	      0.00000000	      0.00000000	      0.00000000	      0.00000000	      0.00000000	      0.00000000	      0.00000000	      0.00000000
      2.33000000	     -0.00677589	     -0.00429480	      0.00014205	      0.00164381	      0.00061589	     -0.00000000	      0.00000000	      0.00000000	     -0.00130570	     -0.00117170	     -0.00117170	     -0.00298251	      0.00055029	     -0.00809473	     -0.00600743	     -0.00778542	     -0.00651742	      0.00668664	      0.00632613	      0.00333338	      0.00227790	     -0.00034045	     -0.00000000	     -0.00000000	     -0.00000000	      0.00000000	     -0.00000000	     -0.00000000	     -0.00000000	      0.00000000	      0.00000000	     -0.00000000	      0.00000000	      0.00000000	      0.00000000	     -0.00000000	      0.00000000	      0.00000000	      0.00000000	      0.00000000	      0.00000000	      0.00000000	      0.00000000	      0.00000000	      0.00000000	      0.00000000	      0.00000000	      0.00000000	      0.00000000	      0.00000000	      0.00000000	      0.00000000	      0.00000000	      0.00000000	      0.00000000	      0.00000000	      0.00000000	      0.00000000	      0.00000000	      0.00000000	      0.00000000	      0.00000000	      0.00000000	      0.00000000	      0.00000000	      0.00000000	      0.00000000	      0.00000000	      0.00000000	      0.00000000	      0.00000000	      0.00000000
      2.34000000	     -0.00667898	     -0.00422917	      0.00003240	      0.00185169	      0.00046356	     -0.00000000	     -0.00000000	     -0.00000000	     -0.00144399	     -0.00305787	     -0.00305787	     -0.00472004	      0.00235669	     -0.00848773	     -0.00629618	     -0.00860375	     -0.00707946	      0.00778094	      0.00505523	      0.00166451	      0.00266353	     -0.00128567	     -0.00000000	     -0.00000000	      0.00000000	      0.00000000	      0.00000000	      0.00000000	      0.00000000	      0.00000000	      0.00000000	     -0.00000000	      0.00000000	     -0.00000000	      0.00000000	      0.00000000	      0.00000000	      0.00000000	      0.00000000	      0.00000000	      0.00000000	      0.00000000	      0.00000000	      0.00000000	      0.00000000	      0.00000000	      0.00000000	      0.00000000	      0.00000000	      0.00000000	      0.00000000	      0.00000000	      0.00000000	      0.00000000	      0.00000000	      0.00000000	      0.00000000	      0.00000000	      0.00000000	      0.00000000	      0.00000000	      0.00000000	      0.00000000	      0.00000000	      0.00000000	      0.00000000	      0.00000000	      0.00000000	      0.00000000	      0.00000000	      0.00000000	      0.00000000
      2.35000000	     -0.00464119	     -0.00340944	      0.00150486	      0.00229457	      0.00052115	     -0.00000000	     -0.00000000	     -0.00000000	     -0.00074841	     -0.00018546	     -0.00018546	     -0.00213503	      0.00244587	     -0.00887725	     -0.00709967	     -0.00898752	     -0.00768279	      0.00719609	      0.00550941	      0.00258528	      0.00275229	      0.00063317	      0.00000000	      0.00000000	     -0.00000000	     -0.00000000	     -0.00000000	     -0.00000000	     -0.00000000	      0.00000000	      0.00000000	      0.00000000	      0.00000000	      0.00000000	     -0.00000000	      0.00000000	      0.00000000	      0.00000000	      0.00000000	      0.00000000	      0.00000000	      0.00000000	      0.00000000	      0.00000000	      0.00000000	      0.00000000	      0.00000000	      0.00000000	      0.00000000	      0.00000000	      0.00000000	      0.00000000	      0.00000000	      0.00000000	      0.00000000	      0.00000000	      0.00000000	      0.00000000	      0.00000000	      0.00000000	      0.00000000	      0.00000000	      0.00000000	      0.00000000	      0.00000000	      0.00000000	      0.00000000	      0.00000000	      0.00000000	      0.00000000	      0.00000000	      0.00000000
      2.36000000	      0.00031664	     -0.00097870	      0.00524306	      0.00366292	      0.00132429	     -0.00000000	      0.00000000	      0.00000000	     -0.00087375	      0.00488503	      0.00488503	      0.00027076	      0.00514233	     -0.00792271	     -0.00843694	     -0.00975960	     -0.00876874	      0.00657178	      0.00347613	      0.00044425	      0.00323390	      0.00325935	     -0.00000000	     -0.00000000	     -0.00000000	      0.00000000	     -0.00000000	     -0.00000000	      0.00000000	     -0.00000000	     -0.00000000	     -0.00000000	     -0.00000000	      0.00000000	      0.00000000	     -0.00000000	      0.00000000	      0.00000000	      0.00000000	      0.00000000	      0.00000000	      0.00000000	      0.00000000	      0.00000000	      0.00000000	      0.00000000	      0.00000000	      0.00000000	      0.00000000	      0.00000000	      0.00000000	      0.00000000	      0.00000000	      0.00000000	      0.00000000	      0.00000000	      0.00000000	      0.00000000	      0.00000000	      0.00000000	      0.00000000	      0.00000000	      0.00000000	      0.00000000	      0.00000000	      0.00000000	      0.00000000	      0.00000000	      0.00000000	      0.00000000	      0.00000000	      0.00000000
      2.37000000	     -0.00490774	     -0.00334189	      0.00138144	      0.00244833	      0.00025056	     -0.00000000	     -0.00000000	      0.00000000	     -0.00128717	     -0.00134881	     -0.00134881	     -0.00266923	      0.00385996	     -0.00858211	     -0.00683634	     -0.00913590	     -0.00773708	      0.00749405	      0.00452099	      0.00168225	      0.00309914	      0.00067465	     -0.00000000	     -0.00000000	     -0.00000000	      0.00000000	     -0.00000000	     -0.00000000	     -0.00000000	     -0.00000000	     -0.00000000	     -0.00000000	     -0.00000000	     -0.00000000	     -0.00000000	     -0.00000000	      0.00000000	      0.00000000	      0.00000000	      0.00000000	      0.00000000	      0.00000000	      0.00000000	      0.00000000	      0.00000000	      0.00000000	      0.00000000	      0.00000000	      0.00000000	      0.00000000	      0.00000000	      0.00000000	      0.00000000	      0.00000000	      0.00000000	      0.00000000	      0.00000000	      0.00000000	      0.00000000	      0.00000000	      0.00000000	      0.00000000	      0.00000000	      0.00000000	      0.00000000	      0.00000000	      0.00000000	      0.00000000	      0.00000000	      0.00000000	      0.00000000	      0.00000000
      2.38000000	     -0.00119758	     -0.00211319	      0.00269602	      0.00265726	      0.00084945	      0.00000000	      0.00000000	      0.00000000	      0.00017782	      0.00210872	      0.00210872	     -0.00065151	      0.00274598	     -0.00894512	     -0.00776839	     -0.00903291	     -0.00780643	      0.00676519	      0.00539893	      0.00267987	      0.00273031	      0.00165768	     -0.00000000	     -0.00000000	      0.00000000	     -0.00000000	      0.00000000	     -0.00000000	      0.00000000	     -0.00000000	      0.00000000	     -0.00000000	     -0.00000000	     -0.00000000	     -0.00000000	     -0.00000000	      0.00000000	      0.00000000	      0.00000000	      0.00000000	      0.00000000	      0.00000000	      0.00000000	      0.00000000	      0.00000000	      0.00000000	      0.00000000	      0.00000000	      0.00000000	      0.00000000	      0.00000000	      0.00000000	      0.00000000	      0.00000000	      0.00000000	      0.00000000	      0.00000000	      0.00000000	      0.00000000	      0.00000000	      0.00000000	      0.00000000	      0.00000000	      0.00000000	      0.00000000	      0.00000000	      0.00000000	      0.00000000	      0.00000000	      0.00000000	      0.00000000	      0.00000000
      2.39000000	     -0.00803356	     -0.00457067	     -0.00003884	      0.00156037	     -0.00036879	     -0.00000000	      0.00000000	      0.00000000	     -0.00087601	     -0.00181593	     -0.00181593	     -0.00175157	      0.00036945	     -0.00761839	     -0.00621276	     -0.00804355	     -0.00728851	      0.00680215	      0.00606664	      0.00371554	      0.00244521	      0.00047466	      0.00000000	      0.00000000	      0.00000000	      0.00000000	      0.00000000	     -0.00000000	      0.00000000	     -0.00000000	      0.00000000	      0.00000000	      0.00000000	     -0.00000000	      0.00000000	      0.00000000	      0.00000000	      0.00000000	      0.00000000	      0.00000000	      0.00000000	      0.00000000	      0.00000000	      0.00000000	      0.00000000	      0.00000000	      0.00000000	      0.00000000	      0.00000000	      0.00000000	      0.00000000	      0.00000000	      0.00000000	      0.00000000	      0.00000000	      0.00000000	      0.00000000	      0.00000000	      0.00000000	      0.00000000	      0.00000000	      0.00000000	      0.00000000	      0.00000000	      0.00000000	      0.00000000	      0.00000000	      0.00000000	      0.00000000	      0.00000000	      0.00000000	      0.00000000
      2.40000000	     -0.01141963	     -0.00600409	     -0.00298868	      0.00022057	     -0.00030209	      0.00000000	     -0.00000000	      0.00000000	     -0.00190527	     -0.00400252	     -0.00400252	     -0.00386246	     -0.00258376	     -0.00524700	     -0.00398334	     -0.00609472	     -0.00530154	      0.00580925	      0.00300239	      0.00433574	      0.00163009	     -0.00143190	      0.00000000	      0.00000000	      0.00000000	     -0.00000000	     -0.00000000	     -0.00000000	      0.00000000	     -0.00000000	     -0.00000000	     -0.00000000	     -0.00000000	     -0.00000000	     -0.00000000	     -0.00000000	      0.00000000	      0.00000000	      0.00000000	      0.00000000	      0.00000000	      0.00000000	      0.00000000	      0.00000000	      0.00000000	      0.00000000	      0.00000000	      0.00000000	      0.00000000	      0.00000000	      0.00000000	      0.00000000	      0.00000000	      0.00000000	      0.00000000	      0.00000000	      0.00000000	      0.00000000	      0.00000000	      0.00000000	      0.00000000	      0.00000000	      0.00000000	      0.00000000	      0.00000000	      0.00000000	      0.00000000	      0.00000000	      0.00000000	      0.00000000	      0.00000000	      0.00000000
      2.41000000	     -0.00169536	     -0.00180814	      0.00427213	      0.00327276	      0.00056837	     -0.00000000	      0.00000000	      0.00000000	     -0.00068135	      0.00225300	      0.00225300	      0.00096866	      0.00503682	     -0.00876788	     -0.00787027	     -0.00976732	     -0.00853709	      0.00672323	      0.00405517	      0.00143506	      0.00320906	      0.00309917	     -0.00000000	     -0.00000000	     -0.00000000	     -0.00000000	      0.00000000	      0.00000000	      0.00000000	     -0.00000000	      0.00000000	     -0.00000000	     -0.00000000	      0.00000000	      0.00000000	     -0.00000000	      0.00000000	      0.00000000	      0.00000000	      0.00000000	      0.00000000	      0.00000000	      0.00000000	      0.00000000	      0.00000000	      0.00000000	      0.00000000	      0.00000000	      0.00000000	      0.00000000	      0.00000000	      0.00000000	      0.00000000	      0.00000000	      0.00000000	      0.00000000	      0.00000000	      0.00000000	      0.00000000	      0.00000000	      0.00000000	      0.00000000	      0.00000000	      0.00000000	      0.00000000	      0.00000000	      0.00000000	      0.00000000	      0.00000000	      0.00000000	      0.00000000	      0.00000000
      2.42000000	     -0.01114706	     -0.00517204	     -0.00158037	      0.00068371	      0.00040482	      0.00000000	      0.00000000	     -0.00000000	     -0.00111321	     -0.00451723	     -0.00451723	     -0.00292485	     -0.00192947	     -0.00529334	     -0.00400541	     -0.00565695	     -0.00485838	      0.00522158	      0.00664499	      0.00441310	      0.00160155	     -0.00074034	     -0.00000000	      0.00000000	      0.00000000	      0.00000000	      0.00000000	      0.00000000	      0.00000000	      0.00000000	     -0.00000000	      0.00000000	     -0.00000000	      0.00000000	     -0.00000000	      0.00000000	      0.00000000	      0.00000000	      0.00000000	      0.00000000	      0.00000000	      0.00000000	      0.00000000	      0.00000000	      0.00000000	      0.00000000	      0.00000000	      0.00000000	      0.00000000	      0.00000000	      0.00000000	      0.00000000	      0.00000000	      0.00000000	      0.00000000	      0.00000000	      0.00000000	      0.00000000	      0.00000000	      0.00000000	      0.00000000	      0.00000000	      0.00000000	      0.00000000	      0.00000000	      0.00000000	      0.00000000	      0.00000000	      0.00000000	      0.00000000	      0.00000000	      0.00000000
      2.43000000	     -0.00461836	     -0.00300786	      0.00204836	      0.00216611	     -0.00030859	      0.00000000	      0.00000000	      0.00000000	     -0.00059300	      0.00011760	      0.00011760	      0.00033453	      0.00214950	     -0.00823217	     -0.00720978	     -0.00840221	     -0.00794583	      0.00642697	      0.00551744	      0.00340813	      0.00255400	      0.00185350	     -0.00000000	     -0.00000000	      0.00000000	      0.00000000	      0.00000000	      0.00000000	     -0.00000000	      0.00000000	     -0.00000000	     -0.00000000	     -0.00000000	     -0.00000000	     -0.00000000	      0.00000000	      0.00000000	      0.00000000	      0.00000000	      0.00000000	      0.00000000	      0.00000000	      0.00000000	      0.00000000	      0.00000000	      0.00000000	      0.00000000	      0.00000000	      0.00000000	      0.00000000	      0.00000000	      0.00000000	      0.00000000	      0.00000000	      0.00000000	      0.00000000	      0.00000000	      0.00000000	      0.00000000	      0.00000000	      0.00000000	      0.00000000	      0.00000000	      0.00000000	      0.00000000	      0.00000000	      0.00000000	      0.00000000	      0.00000000	      0.00000000	      0.00000000	      0.00000000
      2.44000000	     -0.00467850	     -0.00331685	      0.00182482	      0.00252021	      0.00097676	      0.00000000	      0.00000000	      0.00000000	     -0.00158732	     -0.00251732	     -0.00251732	     -0.00557632	      0.00417879	     -0.00858505	     -0.00695283	     -0.00901646	     -0.00760486	      0.00783725	      0.00376923	      0.00004529	      0.00294302	     -0.00170712	     -0.00000000	     -0.00000000	     -0.00000000	      0.00000000	      0.00000000	      0.00000000	     -0.00000000	     -0.00000000	      0.00000000	      0.00000000	     -0.00000000	     -0.00000000	      0.00000000	     -0.00000000	      0.00000000	      0.00000000	      0.00000000	      0.00000000	      0.00000000	      0.00000000	      0.00000000	      0.00000000	      0.00000000	      0.00000000	      0.00000000	      0.00000000	      0.00000000	      0.00000000	      0.00000000	      0.00000000	      0.00000000	      0.00000000	      0.00000000	      0.00000000	      0.00000000	      0.00000000	      0.00000000	      0.00000000	      0.00000000	      0.00000000	      0.00000000	      0.00000000	      0.00000000	      0.00000000	      0.00000000	      0.00000000	      0.00000000	      0.00000000	      0.00000000	      0.00000000
      2.45000000	     -0.00627909	     -0.00328657	      0.00009701	      0.00136344	      0.00016986	     -0.00000000	      0.00000000	      0.00000000	     -0.00097361	      0.00010718	      0.00010718	     -0.00097187	     -0.00080114	     -0.00609795	     -0.00538136	     -0.00630962	     -0.00601238	      0.00565399	      0.00616083	      0.00431731	      0.00198481	      0.00080322	     -0.00000000	     -0.00000000	      0.00000000	      0.00000000	      0.00000000	      0.00000000	      0.00000000	     -0.00000000	     -0.00000000	      0.00000000	      0.00000000	     -0.00000000	      0.00000000	      0.00000000	      0.00000000	      0.00000000	      0.00000000	      0.00000000	      0.00000000	      0.00000000	      0.00000000	      0.00000000	      0.00000000	      0.00000000	      0.00000000	      0.00000000	      0.00000000	      0.00000000	      0.00000000	      0.00000000	      0.00000000	      0.00000000	      0.00000000	      0.00000000	      0.00000000	      0.00000000	      0.00000000	      0.00000000	      0.00000000	      0.00000000	      0.00000000	      0.00000000	      0.00000000	      0.00000000	      0.00000000	      0.00000000	      0.00000000	      0.00000000	      0.00000000	      0.00000000
      2.46000000	     -0.01189929	     -0.00515315	     -0.00211561	      0.00033667	      0.00033182	      0.00000000	      0.00000000	      0.00000000	     -0.00123252	      0.00109304	      0.00109304	     -0.00271579	     -0.00242623	     -0.00376981	     -0.00316345	     -0.00472582	     -0.00419402	      0.00453195	      0.00641531	      0.00468265	      0.00133514	     -0.00074160	     -0.00000000	      0.00000000	      0.00000000	      0.00000000	      0.00000000	      0.00000000	      0.00000000	      0.00000000	      0.00000000	      0.00000000	     -0.00000000	      0.00000000	      0.00000000	      0.00000000	      0.00000000	      0.00000000	      0.00000000	      0.00000000	      0.00000000	      0.00000000	      0.00000000	      0.00000000	      0.00000000	      0.00000000	      0.00000000	      0.00000000	      0.00000000	      0.00000000	      0.00000000	      0.00000000	      0.00000000	      0.00000000	      0.00000000	      0.00000000	      0.00000000	      0.00000000	      0.00000000	      0.00000000	      0.00000000	      0.00000000	      0.00000000	      0.00000000	      0.00000000	      0.00000000	      0.00000000	      0.00000000	      0.00000000	      0.00000000	      0.00000000	      0.00000000
      2.47000000	     -0.00076842	     -0.00173282	      0.00395698	      0.00322861	      0.00117709	      0.00000000	     -0.00000000	     -0.00000000	     -0.00040268	      0.00307040	      0.00307040	     -0.00103879	      0.00426133	     -0.00873329	     -0.00828953	     -0.00983348	     -0.00846773	      0.00698552	      0.00441908	      0.00127593	      0.00307650	      0.00194614	      0.00000000	      0.00000000	     -0.00000000	      0.00000000	      0.00000000	      0.00000000	      0.00000000	     -0.00000000	     -0.00000000	      0.00000000	     -0.00000000	      0.00000000	      0.00000000	      0.00000000	      0.00000000	      0.00000000	      0.00000000	      0.00000000	      0.00000000	      0.00000000	      0.00000000	      0.00000000	      0.00000000	      0.00000000	      0.00000000	      0.00000000	      0.00000000	      0.00000000	      0.00000000	      0.00000000	      0.00000000	      0.00000000	      0.00000000	      0.00000000	      0.00000000	      0.00000000	      0.00000000	      0.00000000	      0.00000000	      0.00000000	      0.00000000	      0.00000000	      0.00000000	      0.00000000	      0.00000000	      0.00000000	      0.00000000	      0.00000000	      0.00000000	      0.00000000
      2.48000000	     -0.00189469	     -0.00201603	      0.00110904	      0.00172258	      0.00015149	     -0.00000000	     -0.00000000	     -0.00000000	      0.00016650	      0.00124583	      0.00124583	      0.00010844	      0.00015360	     -0.00652565	     -0.00607920	     -0.00652240	     -0.00643548	      0.00569597	      0.00582547	      0.00405892	      0.00211348	      0.00157795	     -0.00000000	     -0.00000000	      0.00000000	     -0.00000000	     -0.00000000	     -0.00000000	     -0.00000000	     -0.00000000	     -0.00000000	     -0.00000000	      0.00000000	     -0.00000000	     -0.00000000	     -0.00000000	      0.00000000	      0.00000000	      0.00000000	      0.00000000	      0.00000000	      0.00000000	      0.00000000	      0.00000000	      0.00000000	      0.00000000	      0.00000000	      0.00000000	      0.00000000	      0.00000000	      0.00000000	      0.00000000	      0.00000000	      0.00000000	      0.00000000	      0.00000000	      0.00000000	      0.00000000	      0.00000000	      0.00000000	      0.00000000	      0.00000000	      0.00000000	      0.00000000	      0.00000000	      0.00000000	      0.00000000	      0.00000000	      0.00000000	      0.00000000	      0.00000000	      0.00000000
      2.49000000	     -0.01072224	     -0.00549438	     -0.00177394	      0.00075058	     -0.00003216	     -0.00000000	      0.00000000	     -0.00000000	     -0.00163830	     -0.00277257	     -0.00277257	     -0.00321071	     -0.00184674	     -0.00614082	     -0.00468469	     -0.00658938	     -0.00576366	      0.00605099	      0.00663866	      0.00419326	      0.00186556	     -0.00081703	     -0.00000000	      0.00000000	     -0.00000000	     -0.00000000	      0.00000000	      0.00000000	     -0.00000000	     -0.00000000	     -0.00000000	      0.00000000	     -0.00000000	     -0.00000000	      0.00000000	      0.00000000	      0.00000000	      0.00000000	      0.00000000	      0.00000000	      0.00000000	      0.00000000	      0.00000000	      0.00000000	      0.00000000	      0.00000000	      0.00000000	      0.00000000	      0.00000000	      0.00000000	      0.00000000	      0.00000000	      0.00000000	      0.00000000	      0.00000000	      0.00000000	      0.00000000	      0.00000000	      0.00000000	      0.00000000	      0.00000000	      0.00000000	      0.00000000	      0.00000000	      0.00000000	      0.00000000	      0.00000000	      0.00000000	      0.00000000	      0.00000000	      0.00000000	      0.00000000
      2.50000000	     -0.01163042	     -0.00598006	     -0.00337104	     -0.00020066	      0.00001602	      0.00000000	      0.00000000	      0.00000000	     -0.00192337	     -0.00535765	     -0.00535765	     -0.00379838	     -0.00261799	     -0.00360407	     -0.00277413	     -0.00476091	     -0.00408509	      0.00435144	      0.00276705	      0.00452243	      0.00114769	     -0.00162639	     -0.00000000	      0.00000000	      0.00000000	      0.00000000	     -0.00000000	      0.00000000	      0.00000000	      0.00000000	      0.00000000	     -0.00000000	      0.00000000	     -0.00000000	     -0.00000000	      0.00000000	      0.00000000	      0.00000000	      0.00000000	      0.00000000	      0.00000000	      0.00000000	      0.00000000	      0.00000000	      0.00000000	      0.00000000	      0.00000000	      0.00000000	      0.00000000	      0.00000000	      0.00000000	      0.00000000	      0.00000000	      0.00000000	      0.00000000	      0.00000000	      0.00000000	      0.00000000	      0.00000000	      0.00000000	      0.00000000	      0.00000000	      0.00000000	      0.00000000	      0.00000000	      0.00000000	      0.00000000	      0.00000000	      0.00000000	      0.00000000	      0.00000000	      0.00000000
      2.51000000	     -0.00249384	     -0.00237199	      0.00123371	      0.00185684	      0.00027395	     -0.00000000	     -0.00000000	     -0.00000000	     -0.00047563	      0.00114030	      0.00114030	     -0.00022433	      0.00055216	     -0.00726314	     -0.00638414	     -0.00709703	     -0.00671015	      0.00598299	      0.00589563	      0.00390627	      0.00223441	      0.00145580	     -0.00000000	     -0.00000000	      0.00000000	     -0.00000000	     -0.00000000	     -0.00000000	      0.00000000	      0.00000000	      0.00000000	      0.00000000	      0.00000000	     -0.00000000	      0.00000000	      0.00000000	      0.00000000	      0.00000000	      0.00000000	      0.00000000	      0.00000000	      0.00000000	      0.00000000	      0.00000000	      0.00000000	      0.00000000	      0.00000000	      0.00000000	      0.00000000	      0.00000000	      0.00000000	      0.00000000	      0.00000000	      0.00000000	      0.00000000	      0.00000000	      0.00000000	      0.00000000	      0.00000000	      0.00000000	      0.00000000	      0.00000000	      0.00000000	      0.00000000	      0.00000000	      0.00000000	      0.00000000	      0.00000000	      0.00000000	      0.00000000	      0.00000000	      0.00000000
      2.52000000	     -0.00369131	     -0.00280066	      0.00269893	      0.00257680	     -0.00005239	     -0.00000000	     -0.00000000	     -0.00000000	     -0.00062477	      0.00043281	      0.00043281	      0.00030583	      0.00339518	     -0.00887530	     -0.00758272	     -0.00929086	     -0.00832358	      0.00681317	      0.00518598	      0.00279160	      0.00285924	      0.00210994	     -0.00000000	     -0.00000000	     -0.00000000	      0.00000000	     -0.00000000	     -0.00000000	     -0.00000000	     -0.00000000	     -0.00000000	      0.00000000	     -0.00000000	      0.00000000	      0.00000000	     -0.00000000	      0.00000000	      0.00000000	      0.00000000	      0.00000000	      0.00000000	      0.00000000	      0.00000000	      0.00000000	      0.00000000	      0.00000000	      0.00000000	      0.00000000	      0.00000000	      0.00000000	      0.00000000	      0.00000000	      0.00000000	      0.00000000	      0.00000000	      0.00000000	      0.00000000	      0.00000000	      0.00000000	      0.00000000	      0.00000000	      0.00000000	      0.00000000	      0.00000000	      0.00000000	      0.00000000	      0.00000000	      0.00000000	      0.00000000	      0.00000000	      0.00000000	      0.00000000
      2.53000000	     -0.00055305	     -0.00169026	      0.00384423	      0.00317059	      0.00115479	      0.00000000	      0.00000000	      0.00000000	     -0.00055844	      0.00313028	      0.00313028	     -0.00079224	      0.00404241	     -0.00879565	     -0.00832030	     -0.00978687	     -0.00840008	      0.00693638	      0.00460604	      0.00153563	      0.00301861	      0.00200087	     -0.00000000	      0.00000000	     -0.00000000	     -0.00000000	     -0.00000000	     -0.00000000	     -0.00000000	     -0.00000000	     -0.00000000	     -0.00000000	     -0.00000000	     -0.00000000	     -0.00000000	     -0.00000000	      0.00000000	      0.00000000	      0.00000000	      0.00000000	      0.00000000	      0.00000000	      0.00000000	      0.00000000	      0.00000000	      0.00000000	      0.00000000	      0.00000000	      0.00000000	      0.00000000	      0.00000000	      0.00000000	      0.00000000	      0.00000000	      0.00000000	      0.00000000	      0.00000000	      0.00000000	      0.00000000	      0.00000000	      0.00000000	      0.00000000	      0.00000000	      0.00000000	      0.00000000	      0.00000000	      0.00000000	      0.00000000	      0.00000000	      0.00000000	      0.00000000	      0.00000000
      2.54000000	     -0.00572500	     -0.00262603	     -0.00048192	      0.00100285	      0.00029253	      0.00000000	     -0.00000000	     -0.00000000	     -0.00056289	     -0.00373834	     -0.00373834	     -0.00085086	     -0.00176509	     -0.00396461	     -0.00414989	     -0.00484173	     -0.00482127	      0.00501208	      0.00609165	      0.00468708	      0.00164463	      0.00071538	     -0.00000000	      0.00000000	     -0.00000000	     -0.00000000	     -0.00000000	     -0.00000000	     -0.00000000	      0.00000000	     -0.00000000	      0.00000000	      0.00000000	      0.00000000	      0.00000000	      0.00000000	      0.00000000	      0.00000000	      0.00000000	      0.00000000	      0.00000000	      0.00000000	      0.00000000	      0.00000000	      0.00000000	      0.00000000	      0.00000000	      0.00000000	      0.00000000	      0.00000000	      0.00000000	      0.00000000	      0.00000000	      0.00000000	      0.00000000	      0.00000000	      0.00000000	      0.00000000	      0.00000000	      0.00000000	      0.00000000	      0.00000000	      0.00000000	      0.00000000	      0.00000000	      0.00000000	      0.00000000	      0.00000000	      0.00000000	      0.00000000	      0.00000000	      0.00000000
      2.55000000	     -0.01179040	     -0.00561236	     -0.00275875	      0.00007954	     -0.00057110	      0.00000000	      0.00000000	      0.00000000	     -0.00133203	     -0.00339732	     -0.00339732	     -0.00246690	     -0.00255613	     -0.00367227	     -0.00365168	     -0.00519028	     -0.00520217	      0.00492784	      0.00626284	      0.00480155	      0.00144611	     -0.00059818	     -0.00000000	      0.00000000	     -0.00000000	      0.00000000	      0.00000000	     -0.00000000	     -0.00000000	      0.00000000	     -0.00000000	      0.00000000	      0.00000000	      0.00000000	      0.00000000	      0.00000000	      0.00000000	      0.00000000	      0.00000000	      0.00000000	      0.00000000	      0.00000000	      0.00000000	      0.00000000	      0.00000000	      0.00000000	      0.00000000	      0.00000000	      0.00000000	      0.00000000	      0.00000000	      0.00000000	      0.00000000	      0.00000000	      0.00000000	      0.00000000	      0.00000000	      0.00000000	      0.00000000	      0.00000000	      0.00000000	      0.00000000	      0.00000000	      0.00000000	      0.00000000	      0.00000000	      0.00000000	      0.00000000	      0.00000000	      0.00000000	      0.00000000	      0.00000000
      2.56000000	     -0.00455662	     -0.00335209	      0.00158367	      0.00231777	      0.00046681	     -0.00000000	      0.00000000	      0.00000000	     -0.00097779	     -0.00009141	     -0.00009141	     -0.00190340	      0.00250311	     -0.00887485	     -0.00714315	     -0.00901830	     -0.00774818	      0.00716911	      0.00548414	      0.00262561	      0.00276846	      0.00079262	     -0.00000000	      0.00000000	     -0.00000000	      0.00000000	     -0.00000000	     -0.00000000	     -0.00000000	      0.00000000	      0.00000000	     -0.00000000	     -0.00000000	     -0.00000000	     -0.00000000	     -0.00000000	      0.00000000	      0.00000000	      0.00000000	      0.00000000	      0.00000000	      0.00000000	      0.00000000	      0.00000000	      0.00000000	      0.00000000	      0.00000000	      0.00000000	      0.00000000	      0.00000000	      0.00000000	      0.00000000	      0.00000000	      0.00000000	      0.00000000	      0.00000000	      0.00000000	      0.00000000	      0.00000000	      0.00000000	      0.00000000	      0.00000000	      0.00000000	      0.00000000	      0.00000000	      0.00000000	      0.00000000	      0.00000000	      0.00000000	      0.00000000	      0.00000000	      0.00000000
      2.57000000	     -0.00500534	     -0.00350975	      0.00135444	      0.00221516	      0.00033806	     -0.00000000	     -0.00000000	      0.00000000	     -0.00085583	     -0.00033554	     -0.00033554	     -0.00182309	      0.00225053	     -0.00875842	     -0.00701973	     -0.00889758	     -0.00769229	      0.00713034	      0.00558615	      0.00281156	      0.00272885	      0.00078337	     -0.00000000	      0.00000000	      0.00000000	     -0.00000000	      0.00000000	     -0.00000000	      0.00000000	     -0.00000000	     -0.00000000	      0.00000000	      0.00000000	     -0.00000000	      0.00000000	     -0.00000000	      0.00000000	      0.00000000	      0.00000000	      0.00000000	      0.00000000	      0.00000000	      0.00000000	      0.00000000	      0.00000000	      0.00000000	      0.00000000	      0.00000000	      0.00000000	      0.00000000	      0.00000000	      0.00000000	      0.00000000	      0.00000000	      0.00000000	      0.00000000	      0.00000000	      0.00000000	      0.00000000	      0.00000000	      0.00000000	      0.00000000	      0.00000000	      0.00000000	      0.00000000	      0.00000000	      0.00000000	      0.00000000	      0.00000000	      0.00000000	      0.00000000	      0.00000000
      2.58000000	     -0.01089863	     -0.00295313	     -0.00079347	      0.00077341	     -0.00019307	     -0.00000000	      0.00000000	      0.00000000	     -0.00071091	     -0.00162732	     -0.00162732	     -0.00061059	     -0.00213655	     -0.00347215	     -0.00412173	     -0.00473711	     -0.00513715	      0.00482901	      0.00587659	      0.00465278	      0.00158018	      0.00077263	     -0.00000000	      0.00000000	     -0.00000000	      0.00000000	     -0.00000000	     -0.00000000	      0.00000000	      0.00000000	      0.00000000	      0.00000000	     -0.00000000	      0.00000000	      0.00000000	      0.00000000	      0.00000000	      0.00000000	      0.00000000	      0.00000000	      0.00000000	      0.00000000	      0.00000000	      0.00000000	      0.00000000	      0.00000000	      0.00000000	      0.00000000	      0.00000000	      0.00000000	      0.00000000	      0.00000000	      0.00000000	      0.00000000	      0.00000000	      0.00000000	      0.00000000	      0.00000000	      0.00000000	      0.00000000	      0.00000000	      0.00000000	      0.00000000	      0.00000000	      0.00000000	      0.00000000	      0.00000000	      0.00000000	      0.00000000	      0.00000000	      0.00000000	      0.00000000
      2.59000000	     -0.00880197	     -0.00515778	     -0.00215955	      0.00106244	     -0.00045179	     -0.00000000	      0.00000000	      0.00000000	     -0.00166409	     -0.00439920	     -0.00439920	     -0.00421103	     -0.00061426	     -0.00734009	     -0.00538625	     -0.00788605	     -0.00657548	      0.00764819	      0.00589860	      0.00310302	      0.00244339	     -0.00117236	      0.00000000	     -0.00000000	     -0.00000000	      0.00000000	      0.00000000	     -0.00000000	     -0.00000000	     -0.00000000	      0.00000000	     -0.00000000	      0.00000000	      0.00000000	      0.00000000	      0.00000000	      0.00000000	      0.00000000	      0.00000000	      0.00000000	      0.00000000	      0.00000000	      0.00000000	      0.00000000	      0.00000000	      0.00000000	      0.00000000	      0.00000000	      0.00000000	      0.00000000	      0.00000000	      0.00000000	      0.00000000	      0.00000000	      0.00000000	      0.00000000	      0.00000000	      0.00000000	      0.00000000	      0.00000000	      0.00000000	      0.00000000	      0.00000000	      0.00000000	      0.00000000	      0.00000000	      0.00000000	      0.00000000	      0.00000000	      0.00000000	      0.00000000	      0.00000000
      2.60000000	     -0.01148908	     -0.00563688	     -0.00216401	      0.00049860	     -0.00037877	      0.00000000	      0.00000000	      0.00000000	     -0.00085111	     -0.00293981	     -0.00293981	     -0.00273956	     -0.00251325	     -0.00518787	     -0.00437893	     -0.00612247	     -0.00569892	      0.00565797	      0.00651946	      0.00454711	      0.00174241	     -0.00059945	      0.00000000	      0.00000000	      0.00000000	     -0.00000000	     -0.00000000	     -0.00000000	      0.00000000	     -0.00000000	     -0.00000000	     -0.00000000	      0.00000000	     -0.00000000	     -0.00000000	      0.00000000	      0.00000000	      0.00000000	      0.00000000	      0.00000000	      0.00000000	      0.00000000	      0.00000000	      0.00000000	      0.00000000	      0.00000000	      0.00000000	      0.00000000	      0.00000000	      0.00000000	      0.00000000	      0.00000000	      0.00000000	      0.00000000	      0.00000000	      0.00000000	      0.00000000	      0.00000000	      0.00000000	      0.00000000	      0.00000000	      0.00000000	      0.00000000	      0.00000000	      0.00000000	      0.00000000	      0.00000000	      0.00000000	      0.00000000	      0.00000000	      0.00000000	      0.00000000
      2.61000000	     -0.01025791	     -0.00571430	     -0.00260046	      0.00064756	     -0.00054959	     -0.00000000	     -0.00000000	     -0.00000000	     -0.00169062	     -0.00423333	     -0.00423333	     -0.00384785	     -0.00243686	     -0.00645058	     -0.00487903	     -0.00718020	     -0.00620065	      0.00691151	      0.00650618	      0.00390687	      0.00208663	     -0.00117991	      0.00000000	      0.00000000	      0.00000000	     -0.00000000	      0.00000000	      0.00000000	     -0.00000000	      0.00000000	     -0.00000000	     -0.00000000	     -0.00000000	     -0.00000000	     -0.00000000	      0.00000000	      0.00000000	      0.00000000	      0.00000000	      0.00000000	      0.00000000	      0.00000000	      0.00000000	      0.00000000	      0.00000000	      0.00000000	      0.00000000	      0.00000000	      0.00000000	      0.00000000	      0.00000000	      0.00000000	      0.00000000	      0.00000000	      0.00000000	      0.00000000	      0.00000000	      0.00000000	      0.00000000	      0.00000000	      0.00000000	      0.00000000	      0.00000000	      0.00000000	      0.00000000	      0.00000000	      0.00000000	      0.00000000	      0.00000000	      0.00000000	      0.00000000	      0.00000000
      2.62000000	     -0.00725641	     -0.00456285	     -0.00008759	      0.00167919	      0.00073680	      0.00000000	      0.00000000	      0.00000000	     -0.00186487	     -0.00345849	     -0.00345849	     -0.00517358	      0.00183061	     -0.00851046	     -0.00607740	     -0.00830505	     -0.00666620	      0.00755325	      0.00281586	      0.00145491	      0.00240013	     -0.00190195	     -0.00000000	      0.00000000	     -0.00000000	      0.00000000	     -0.00000000	      0.00000000	     -0.00000000	      0.00000000	      0.00000000	      0.00000000	     -0.00000000	      0.00000000	     -0.00000000	      0.00000000	      0.00000000	      0.00000000	      0.00000000	      0.00000000	      0.00000000	      0.00000000	      0.00000000	      0.00000000	      0.00000000	      0.00000000	      0.00000000	      0.00000000	      0.00000000	      0.00000000	      0.00000000	      0.00000000	      0.00000000	      0.00000000	      0.00000000	      0.00000000	      0.00000000	      0.00000000	      0.00000000	      0.00000000	      0.00000000	      0.00000000	      0.00000000	      0.00000000	      0.00000000	      0.00000000	      0.00000000	      0.00000000	      0.00000000	      0.00000000	      0.00000000	      0.00000000
      2.63000000	     -0.00135792	     -0.00214140	      0.00206641	      0.00230043	      0.00055933	      0.00000000	      0.00000000	     -0.00000000	     -0.00015142	      0.00174592	      0.00174592	     -0.00023043	      0.00176128	     -0.00840817	     -0.00722411	     -0.00815389	     -0.00733132	      0.00640489	      0.00569514	      0.00335550	      0.00249836	      0.00167833	     -0.00000000	     -0.00000000	     -0.00000000	     -0.00000000	     -0.00000000	     -0.00000000	     -0.00000000	      0.00000000	      0.00000000	     -0.00000000	     -0.00000000	      0.00000000	      0.00000000	      0.00000000	      0.00000000	      0.00000000	      0.00000000	      0.00000000	      0.00000000	      0.00000000	      0.00000000	      0.00000000	      0.00000000	      0.00000000	      0.00000000	      0.00000000	      0.00000000	      0.00000000	      0.00000000	      0.00000000	      0.00000000	      0.00000000	      0.00000000	      0.00000000	      0.00000000	      0.00000000	      0.00000000	      0.00000000	      0.00000000	      0.00000000	      0.00000000	      0.00000000	      0.00000000	      0.00000000	      0.00000000	      0.00000000	      0.00000000	      0.00000000	      0.00000000	      0.00000000
      2.64000000	     -0.01118408	     -0.00531509	     -0.00159807	      0.00071522	     -0.00041122	     -0.00000000	      0.00000000	      0.00000000	     -0.00112811	     -0.00241018	     -0.00241018	     -0.00220905	     -0.00224501	     -0.00545503	     -0.00473965	     -0.00631218	     -0.00600555	      0.00573222	      0.00638817	      0.00449784	      0.00184754	     -0.00018762	      0.00000000	      0.00000000	     -0.00000000	     -0.00000000	      0.00000000	     -0.00000000	      0.00000000	      0.00000000	     -0.00000000	      0.00000000	      0.00000000	      0.00000000	      0.00000000	     -0.00000000	      0.00000000	      0.00000000	      0.00000000	      0.00000000	      0.00000000	      0.00000000	      0.00000000	      0.00000000	      0.00000000	      0.00000000	      0.00000000	      0.00000000	      0.00000000	      0.00000000	      0.00000000	      0.00000000	      0.00000000	      0.00000000	      0.00000000	      0.00000000	      0.00000000	      0.00000000	      0.00000000	      0.00000000	      0.00000000	      0.00000000	      0.00000000	      0.00000000	      0.00000000	      0.00000000	      0.00000000	      0.00000000	      0.00000000	      0.00000000	      0.00000000	      0.00000000
      2.65000000	     -0.00536678	     -0.00380090	      0.00120013	      0.00223419	      0.00092312	      0.00000000	      0.00000000	      0.00000000	     -0.00146381	     -0.00193055	     -0.00193055	     -0.00459236	      0.00292347	     -0.00888268	     -0.00684453	     -0.00893363	     -0.00733876	      0.00764606	      0.00504174	      0.00121955	      0.00271014	     -0.00115644	     -0.00000000	      0.00000000	     -0.00000000	      0.00000000	     -0.00000000	     -0.00000000	      0.00000000	     -0.00000000	     -0.00000000	     -0.00000000	      0.00000000	      0.00000000	     -0.00000000	      0.00000000	      0.00000000	      0.00000000	      0.00000000	      0.00000000	      0.00000000	      0.00000000	      0.00000000	      0.00000000	      0.00000000	      0.00000000	      0.00000000	      0.00000000	      0.00000000	      0.00000000	      0.00000000	      0.00000000	      0.00000000	      0.00000000	      0.00000000	      0.00000000	      0.00000000	      0.00000000	      0.00000000	      0.00000000	      0.00000000	      0.00000000	      0.00000000	      0.00000000	      0.00000000	      0.00000000	      0.00000000	      0.00000000	      0.00000000	      0.00000000	      0.00000000	      0.00000000
      2.66000000	     -0.01178140	     -0.00451567	     -0.00145066	      0.00060038	     -0.00026381	      0.00000000	      0.00000000	      0.00000000	     -0.00120281	     -0.00183988	     -0.00183988	     -0.00152645	     -0.00236246	     -0.00411698	     -0.00414279	     -0.00526771	     -0.00534012	      0.00507791	      0.00616009	      0.00469917	      0.00160708	      0.00016466	     -0.00000000	      0.00000000	      0.00000000	      0.00000000	     -0.00000000	     -0.00000000	     -0.00000000	     -0.00000000	      0.00000000	      0.00000000	      0.00000000	      0.00000000	      0.00000000	     -0.00000000	      0.00000000	      0.00000000	      0.00000000	      0.00000000	      0.00000000	      0.00000000	      0.00000000	      0.00000000	      0.00000000	      0.00000000	      0.00000000	      0.00000000	      0.00000000	      0.00000000	      0.00000000	      0.00000000	      0.00000000	      0.00000000	      0.00000000	      0.00000000	      0.00000000	      0.00000000	      0.00000000	      0.00000000	      0.00000000	      0.00000000	      0.00000000	      0.00000000	      0.00000000	      0.00000000	      0.00000000	      0.00000000	      0.00000000	      0.00000000	      0.00000000	      0.00000000
      2.67000000	     -0.00349907	     -0.00269105	      0.00233515	      0.00237406	     -0.00000026	     -0.00000000	     -0.00000000	     -0.00000000	     -0.00059079	      0.00070851	      0.00070851	      0.00024989	      0.00255498	     -0.00864563	     -0.00744769	     -0.00877109	     -0.00804260	      0.00659533	      0.00542714	      0.00314368	      0.00266673	      0.00195500	     -0.00000000	     -0.00000000	     -0.00000000	      0.00000000	      0.00000000	      0.00000000	     -0.00000000	     -0.00000000	      0.00000000	      0.00000000	     -0.00000000	     -0.00000000	     -0.00000000	     -0.00000000	      0.00000000	      0.00000000	      0.00000000	      0.00000000	      0.00000000	      0.00000000	      0.00000000	      0.00000000	      0.00000000	      0.00000000	      0.00000000	      0.00000000	      0.00000000	      0.00000000	      0.00000000	      0.00000000	      0.00000000	      0.00000000	      0.00000000	      0.00000000	      0.00000000	      0.00000000	      0.00000000	      0.00000000	      0.00000000	      0.00000000	      0.00000000	      0.00000000	      0.00000000	      0.00000000	      0.00000000	      0.00000000	      0.00000000	      0.00000000	      0.00000000	      0.00000000
      2.68000000	     -0.01121550	     -0.00522571	     -0.00156861	      0.00064931	      0.00068035	      0.00000000	      0.00000000	     -0.00000000	     -0.00162924	      0.00053421	      0.00053421	     -0.00319614	     -0.00190639	     -0.00518763	     -0.00363898	     -0.00534082	     -0.00433392	      0.00500879	      0.00297586	      0.00422406	      0.00147505	     -0.00100349	      0.00000000	      0.00000000	      0.00000000	     -0.00000000	     -0.00000000	     -0.00000000	      0.00000000	      0.00000000	     -0.00000000	      0.00000000	     -0.00000000	      0.00000000	     -0.00000000	      0.00000000	      0.00000000	      0.00000000	      0.00000000	      0.00000000	      0.00000000	      0.00000000	      0.00000000	      0.00000000	      0.00000000	      0.00000000	      0.00000000	      0.00000000	      0.00000000	      0.00000000	      0.00000000	      0.00000000	      0.00000000	      0.00000000	      0.00000000	      0.00000000	      0.00000000	      0.00000000	      0.00000000	      0.00000000	      0.00000000	      0.00000000	      0.00000000	      0.00000000	      0.00000000	      0.00000000	      0.00000000	      0.00000000	      0.00000000	      0.00000000	      0.00000000	      0.00000000
      2.69000000	     -0.00453537	     -0.00330471	      0.00167507	      0.00234406	      0.00035943	     -0.00000000	      0.00000000	      0.00000000	     -0.00060773	     -0.00005297	     -0.00005297	     -0.00157919	      0.00261087	     -0.00885944	     -0.00718839	     -0.00906760	     -0.00784739	      0.00714178	      0.00543662	      0.00267115	      0.00279670	      0.00100907	      0.00000000	     -0.00000000	      0.00000000	      0.00000000	      0.00000000	      0.00000000	     -0.00000000	     -0.00000000	      0.00000000	      0.00000000	     -0.00000000	      0.00000000	      0.00000000	     -0.00000000	      0.00000000	      0.00000000	      0.00000000	      0.00000000	      0.00000000	      0.00000000	      0.00000000	      0.00000000	      0.00000000	      0.00000000	      0.00000000	      0.00000000	      0.00000000	      0.00000000	      0.00000000	      0.00000000	      0.00000000	      0.00000000	      0.00000000	      0.00000000	      0.00000000	      0.00000000	      0.00000000	      0.00000000	      0.00000000	      0.00000000	      0.00000000	      0.00000000	      0.00000000	      0.00000000	      0.00000000	      0.00000000	      0.00000000	      0.00000000	      0.00000000	      0.00000000
      2.70000000	     -0.00537596	     -0.00294133	      0.00097613	      0.00167451	     -0.00018415	     -0.00000000	      0.00000000	      0.00000000	     -0.00056746	      0.00027095	      0.00027095	     -0.00009109	      0.00030483	     -0.00690183	     -0.00626783	     -0.00704030	     -0.00693983	      0.00590669	      0.00580982	      0.00397085	      0.00219646	      0.00142555	      0.00000000	      0.00000000	      0.00000000	      0.00000000	      0.00000000	      0.00000000	      0.00000000	      0.00000000	      0.00000000	      0.00000000	      0.00000000	      0.00000000	      0.00000000	      0.00000000	      0.00000000	      0.00000000	      0.00000000	      0.00000000	      0.00000000	      0.00000000	      0.00000000	      0.00000000	      0.00000000	      0.00000000	      0.00000000	      0.00000000	      0.00000000	      0.00000000	      0.00000000	      0.00000000	      0.00000000	      0.00000000	      0.00000000	      0.00000000	      0.00000000	      0.00000000	      0.00000000	      0.00000000	      0.00000000	      0.00000000	      0.00000000	      0.00000000	      0.00000000	      0.00000000	      0.00000000	      0.00000000	      0.00000000	      0.00000000	      0.00000000	      0.00000000
      2.71000000	     -0.01030340	     -0.00388993	     -0.00018709	      0.00107037	     -0.00059492	     -0.00000000	     -0.00000000	      0.00000000	      0.00003187	     -0.00114881	     -0.00114881	     -0.00049979	     -0.00141076	     -0.00526528	     -0.00529078	     -0.00607665	     -0.00639415	      0.00537379	      0.00584957	      0.00433752	      0.00189182	      0.00092154	     -0.00000000	     -0.00000000	     -0.00000000	     -0.00000000	     -0.00000000	     -0.00000000	      0.00000000	      0.00000000	     -0.00000000	     -0.00000000	     -0.00000000	     -0.00000000	     -0.00000000	      0.00000000	      0.00000000	      0.00000000	      0.00000000	      0.00000000	      0.00000000	      0.00000000	      0.00000000	      0.00000000	      0.00000000	      0.00000000	      0.00000000	      0.00000000	      0.00000000	      0.00000000	      0.00000000	      0.00000000	      0.00000000	      0.00000000	      0.00000000	      0.00000000	      0.00000000	      0.00000000	      0.00000000	      0.00000000	      0.00000000	      0.00000000	      0.00000000	      0.00000000	      0.00000000	      0.00000000	      0.00000000	      0.00000000	      0.00000000	      0.00000000	      0.00000000	      0.00000000
      2.72000000	     -0.00369493	     -0.00300841	      0.00170018	      0.00225857	      0.00047967	      0.00000000	     -0.00000000	     -0.00000000	     -0.00066039	      0.00063931	      0.00063931	     -0.00115458	      0.00197259	     -0.00871050	     -0.00714517	     -0.00863859	     -0.00756982	      0.00680165	      0.00571095	      0.00309539	      0.00261845	      0.00115269	      0.00000000	      0.00000000	     -0.00000000	      0.00000000	      0.00000000	      0.00000000	      0.00000000	     -0.00000000	      0.00000000	      0.00000000	      0.00000000	      0.00000000	      0.00000000	     -0.00000000	      0.00000000	      0.00000000	      0.00000000	      0.00000000	      0.00000000	      0.00000000	      0.00000000	      0.00000000	      0.00000000	      0.00000000	      0.00000000	      0.00000000	      0.00000000	      0.00000000	      0.00000000	      0.00000000	      0.00000000	      0.00000000	      0.00000000	      0.00000000	      0.00000000	      0.00000000	      0.00000000	      0.00000000	      0.00000000	      0.00000000	      0.00000000	      0.00000000	      0.00000000	      0.00000000	      0.00000000	      0.00000000	      0.00000000	      0.00000000	      0.00000000	      0.00000000
      2.73000000	     -0.00019059	     -0.00116791	      0.00540865	      0.00374206	      0.00147277	      0.00000000	      0.00000000	     -0.00000000	     -0.00108656	      0.00463537	      0.00463537	     -0.00198836	      0.00542526	     -0.00747861	     -0.00817700	     -0.00941973	     -0.00870571	      0.00666446	      0.00290017	     -0.00041869	      0.00334404	      0.00241160	      0.00000000	      0.00000000	     -0.00000000	     -0.00000000	     -0.00000000	      0.00000000	      0.00000000	      0.00000000	      0.00000000	     -0.00000000	      0.00000000	      0.00000000	     -0.00000000	     -0.00000000	      0.00000000	      0.00000000	      0.00000000	      0.00000000	      0.00000000	      0.00000000	      0.00000000	      0.00000000	      0.00000000	      0.00000000	      0.00000000	      0.00000000	      0.00000000	      0.00000000	      0.00000000	      0.00000000	      0.00000000	      0.00000000	      0.00000000	      0.00000000	      0.00000000	      0.00000000	      0.00000000	      0.00000000	      0.00000000	      0.00000000	      0.00000000	      0.00000000	      0.00000000	      0.00000000	      0.00000000	      0.00000000	      0.00000000	      0.00000000	      0.00000000	      0.00000000
      2.74000000	     -0.00718375	     -0.00442692	     -0.00056168	      0.00171710	     -0.00023960	      0.00000000	     -0.00000000	      0.00000000	     -0.00144471	     -0.00306001	     -0.00306001	     -0.00326027	      0.00175455	     -0.00809083	     -0.00616132	     -0.00858483	     -0.00723764	      0.00765046	      0.00543740	      0.00267884	      0.00277893	     -0.00021282	     -0.00000000	     -0.00000000	      0.00000000	     -0.00000000	     -0.00000000	      0.00000000	     -0.00000000	     -0.00000000	     -0.00000000	     -0.00000000	      0.00000000	     -0.00000000	      0.00000000	     -0.00000000	      0.00000000	      0.00000000	      0.00000000	      0.00000000	      0.00000000	      0.00000000	      0.00000000	      0.00000000	      0.00000000	      0.00000000	      0.00000000	      0.00000000	      0.00000000	      0.00000000	      0.00000000	      0.00000000	      0.00000000	      0.00000000	      0.00000000	      0.00000000	      0.00000000	      0.00000000	      0.00000000	      0.00000000	      0.00000000	      0.00000000	      0.00000000	      0.00000000	      0.00000000	      0.00000000	      0.00000000	      0.00000000	      0.00000000	      0.00000000	      0.00000000	      0.00000000
      2.75000000	     -0.00094962	     -0.00121645	      0.00551347	      0.00363647	      0.00069849	      0.00000000	      0.00000000	     -0.00000000	     -0.00021930	      0.00334489	      0.00334489	      0.00275781	      0.00600581	     -0.00803834	     -0.00748689	     -0.00921385	     -0.00822674	      0.00611811	      0.00310703	      0.00065965	      0.00334570	      0.00438856	      0.00000000	     -0.00000000	     -0.00000000	     -0.00000000	      0.00000000	      0.00000000	     -0.00000000	     -0.00000000	      0.00000000	      0.00000000	      0.00000000	      0.00000000	      0.00000000	     -0.00000000	      0.00000000	      0.00000000	      0.00000000	      0.00000000	      0.00000000	      0.00000000	      0.00000000	      0.00000000	      0.00000000	      0.00000000	      0.00000000	      0.00000000	      0.00000000	      0.00000000	      0.00000000	      0.00000000	      0.00000000	      0.00000000	      0.00000000	      0.00000000	      0.00000000	      0.00000000	      0.00000000	      0.00000000	      0.00000000	      0.00000000	      0.00000000	      0.00000000	      0.00000000	      0.00000000	      0.00000000	      0.00000000	      0.00000000	      0.00000000	      0.00000000	      0.00000000
      2.76000000	     -0.01110149	     -0.00560933	     -0.00201286	      0.00062780	     -0.00030472	      0.00000000	      0.00000000	     -0.00000000	     -0.00157010	     -0.00293826	     -0.00293826	     -0.00293641	     -0.00226502	     -0.00571756	     -0.00461083	     -0.00646003	     -0.00585816	      0.00595435	      0.00657724	      0.00438844	      0.00184295	     -0.00066841	     -0.00000000	     -0.00000000	      0.00000000	     -0.00000000	     -0.00000000	     -0.00000000	      0.00000000	      0.00000000	      0.00000000	      0.00000000	      0.00000000	      0.00000000	      0.00000000	      0.00000000	      0.00000000	      0.00000000	      0.00000000	      0.00000000	      0.00000000	      0.00000000	      0.00000000	      0.00000000	      0.00000000	      0.00000000	      0.00000000	      0.00000000	      0.00000000	      0.00000000	      0.00000000	      0.00000000	      0.00000000	      0.00000000	      0.00000000	      0.00000000	      0.00000000	      0.00000000	      0.00000000	      0.00000000	      0.00000000	      0.00000000	      0.00000000	      0.00000000	      0.00000000	      0.00000000	      0.00000000	      0.00000000	      0.00000000	      0.00000000	      0.00000000	      0.00000000
      2.77000000	     -0.00097398	     -0.00163589	      0.00435031	      0.00337460	      0.00112058	     -0.00000000	      0.00000000	      0.00000000	      0.00007345	      0.00319502	      0.00319502	     -0.00076016	      0.00481492	     -0.00853955	     -0.00816390	     -0.00980905	     -0.00859527	      0.00690531	      0.00391003	      0.00085351	      0.00320459	      0.00237721	      0.00000000	     -0.00000000	      0.00000000	     -0.00000000	      0.00000000	      0.00000000	      0.00000000	      0.00000000	      0.00000000	     -0.00000000	      0.00000000	     -0.00000000	      0.00000000	      0.00000000	      0.00000000	      0.00000000	      0.00000000	      0.00000000	      0.00000000	      0.00000000	      0.00000000	      0.00000000	      0.00000000	      0.00000000	      0.00000000	      0.00000000	      0.00000000	      0.00000000	      0.00000000	      0.00000000	      0.00000000	      0.00000000	      0.00000000	      0.00000000	      0.00000000	      0.00000000	      0.00000000	      0.00000000	      0.00000000	      0.00000000	      0.00000000	      0.00000000	      0.00000000	      0.00000000	      0.00000000	      0.00000000	      0.00000000	      0.00000000	      0.00000000	      0.00000000
      2.78000000	      0.00006748	     -0.00121660	      0.00442436	      0.00331615	      0.00097892	      0.00000000	      0.00000000	      0.00000000	     -0.00063443	      0.00376233	      0.00376233	      0.00090883	      0.00443684	     -0.00873852	     -0.00847569	     -0.00987047	     -0.00864585	      0.00664630	      0.00431760	      0.00156964	      0.00304612	      0.00302028	     -0.00000000	      0.00000000	     -0.00000000	      0.00000000	      0.00000000	      0.00000000	     -0.00000000	     -0.00000000	      0.00000000	      0.00000000	     -0.00000000	     -0.00000000	     -0.00000000	      0.00000000	      0.00000000	      0.00000000	      0.00000000	      0.00000000	      0.00000000	      0.00000000	      0.00000000	      0.00000000	      0.00000000	      0.00000000	      0.00000000	      0.00000000	      0.00000000	      0.00000000	      0.00000000	      0.00000000	      0.00000000	      0.00000000	      0.00000000	      0.00000000	      0.00000000	      0.00000000	      0.00000000	      0.00000000	      0.00000000	      0.00000000	      0.00000000	      0.00000000	      0.00000000	      0.00000000	      0.00000000	      0.00000000	      0.00000000	      0.00000000	      0.00000000	      0.00000000
      2.79000000	     -0.00670830	     -0.00435248	      0.00023675	      0.00173744	      0.00070797	      0.00000000	      0.00000000	      0.00000000	     -0.00121138	     -0.00161668	     -0.00161668	     -0.00357625	      0.00107497	     -0.00842896	     -0.00617664	     -0.00811791	     -0.00667181	      0.00698679	      0.00615325	      0.00281537	      0.00236253	     -0.00070103	      0.00000000	      0.00000000	     -0.00000000	     -0.00000000	      0.00000000	      0.00000000	      0.00000000	      0.00000000	      0.00000000	      0.00000000	      0.00000000	      0.00000000	      0.00000000	      0.00000000	      0.00000000	      0.00000000	      0.00000000	      0.00000000	      0.00000000	      0.00000000	      0.00000000	      0.00000000	      0.00000000	      0.00000000	      0.00000000	      0.00000000	      0.00000000	      0.00000000	      0.00000000	      0.00000000	      0.00000000	      0.00000000	      0.00000000	      0.00000000	      0.00000000	      0.00000000	      0.00000000	      0.00000000	      0.00000000	      0.00000000	      0.00000000	      0.00000000	      0.00000000	      0.00000000	      0.00000000	      0.00000000	      0.00000000	      0.00000000	      0.00000000	      0.00000000
      2.80000000	     -0.00367577	     -0.00287708	      0.00258151	      0.00281018	      0.00099858	     -0.00000000	     -0.00000000	     -0.00000000	     -0.00132948	     -0.00056844	     -0.00056844	     -0.00430901	      0.00439304	     -0.00866615	     -0.00732504	     -0.00931876	     -0.00795953	      0.00758094	      0.00392743	      0.00043915	      0.00309443	     -0.00037295	     -0.00000000	      0.00000000	      0.00000000	      0.00000000	     -0.00000000	     -0.00000000	     -0.00000000	      0.00000000	     -0.00000000	     -0.00000000	     -0.00000000	     -0.00000000	     -0.00000000	     -0.00000000	      0.00000000	      0.00000000	      0.00000000	      0.00000000	      0.00000000	      0.00000000	      0.00000000	      0.00000000	      0.00000000	      0.00000000	      0.00000000	      0.00000000	      0.00000000	      0.00000000	      0.00000000	      0.00000000	      0.00000000	      0.00000000	      0.00000000	      0.00000000	      0.00000000	      0.00000000	      0.00000000	      0.00000000	      0.00000000	      0.00000000	      0.00000000	      0.00000000	      0.00000000	      0.00000000	      0.00000000	      0.00000000	      0.00000000	      0.00000000	      0.00000000	      0.00000000
      2.81000000	     -0.00443344	     -0.00316172	      0.00219169	      0.00248652	     -0.00003308	      0.00000000	      0.00000000	      0.00000000	     -0.00065913	     -0.00013173	     -0.00013173	     -0.00042839	      0.00328006	     -0.00881445	     -0.00734689	     -0.00929080	     -0.00818412	      0.00703287	      0.00521872	      0.00270842	      0.00291041	      0.00172517	      0.00000000	     -0.00000000	      0.00000000	     -0.00000000	      0.00000000	      0.00000000	      0.00000000	     -0.00000000	     -0.00000000	      0.00000000	      0.00000000	      0.00000000	     -0.00000000	      0.00000000	      0.00000000	      0.00000000	      0.00000000	      0.00000000	      0.00000000	      0.00000000	      0.00000000	      0.00000000	      0.00000000	      0.00000000	      0.00000000	      0.00000000	      0.00000000	      0.00000000	      0.00000000	      0.00000000	      0.00000000	      0.00000000	      0.00000000	      0.00000000	      0.00000000	      0.00000000	      0.00000000	      0.00000000	      0.00000000	      0.00000000	      0.00000000	      0.00000000	      0.00000000	      0.00000000	      0.00000000	      0.00000000	      0.00000000	      0.00000000	      0.00000000	      0.00000000
      2.82000000	     -0.00454517	     -0.00290594	      0.00224880	      0.00217414	     -0.00041827	      0.00000000	     -0.00000000	      0.00000000	      0.00026130	      0.00007478	      0.00007478	      0.00062871	      0.00228458	     -0.00815263	     -0.00726544	     -0.00832319	     -0.00800076	      0.00631330	      0.00544967	      0.00341625	      0.00252497	      0.00198145	     -0.00000000	     -0.00000000	      0.00000000	      0.00000000	     -0.00000000	     -0.00000000	      0.00000000	      0.00000000	     -0.00000000	      0.00000000	      0.00000000	      0.00000000	     -0.00000000	      0.00000000	      0.00000000	      0.00000000	      0.00000000	      0.00000000	      0.00000000	      0.00000000	      0.00000000	      0.00000000	      0.00000000	      0.00000000	      0.00000000	      0.00000000	      0.00000000	      0.00000000	      0.00000000	      0.00000000	      0.00000000	      0.00000000	      0.00000000	      0.00000000	      0.00000000	      0.00000000	      0.00000000	      0.00000000	      0.00000000	      0.00000000	      0.00000000	      0.00000000	      0.00000000	      0.00000000	      0.00000000	      0.00000000	      0.00000000	      0.00000000	      0.00000000	      0.00000000
      2.83000000	     -0.00976940	     -0.00414186	     -0.00097118	      0.00089286	      0.00040307	     -0.00000000	     -0.00000000	      0.00000000	     -0.00126099	     -0.00687743	     -0.00687743	     -0.00193975	     -0.00179663	     -0.00490446	     -0.00416550	     -0.00539887	     -0.00490793	      0.00523646	      0.00642195	      0.00460836	      0.00165823	     -0.00001419	     -0.00000000	      0.00000000	      0.00000000	     -0.00000000	      0.00000000	      0.00000000	      0.00000000	      0.00000000	      0.00000000	      0.00000000	      0.00000000	      0.00000000	      0.00000000	     -0.00000000	      0.00000000	      0.00000000	      0.00000000	      0.00000000	      0.00000000	      0.00000000	      0.00000000	      0.00000000	      0.00000000	      0.00000000	      0.00000000	      0.00000000	      0.00000000	      0.00000000	      0.00000000	      0.00000000	      0.00000000	      0.00000000	      0.00000000	      0.00000000	      0.00000000	      0.00000000	      0.00000000	      0.00000000	      0.00000000	      0.00000000	      0.00000000	      0.00000000	      0.00000000	      0.00000000	      0.00000000	      0.00000000	      0.00000000	      0.00000000	      0.00000000	      0.00000000
      2.84000000	     -0.00908563	     -0.00505304	     -0.00099383	      0.00121274	     -0.00004034	      0.00000000	      0.00000000	     -0.00000000	     -0.00116915	     -0.00248609	     -0.00248609	     -0.00306635	     -0.00053914	     -0.00730696	     -0.00555172	     -0.00755772	     -0.00655070	      0.00676017	      0.00637986	      0.00371397	      0.00222229	     -0.00049444	      0.00000000	     -0.00000000	      0.00000000	     -0.00000000	      0.00000000	     -0.00000000	      0.00000000	      0.00000000	      0.00000000	      0.00000000	      0.00000000	      0.00000000	      0.00000000	     -0.00000000	      0.00000000	      0.00000000	      0.00000000	      0.00000000	      0.00000000	      0.00000000	      0.00000000	      0.00000000	      0.00000000	      0.00000000	      0.00000000	      0.00000000	      0.00000000	      0.00000000	      0.00000000	      0.00000000	      0.00000000	      0.00000000	      0.00000000	      0.00000000	      0.00000000	      0.00000000	      0.00000000	      0.00000000	      0.00000000	      0.00000000	      0.00000000	      0.00000000	      0.00000000	      0.00000000	      0.00000000	      0.00000000	      0.00000000	      0.00000000	      0.00000000	      0.00000000
      2.85000000	     -0.00328367	     -0.00282256	      0.00241642	      0.00266498	      0.00072056	     -0.00000000	      0.00000000	      0.00000000	     -0.00092577	      0.00075231	      0.00075231	     -0.00178609	      0.00335748	     -0.00904583	     -0.00755153	     -0.00941232	     -0.00804514	      0.00721988	      0.00504367	      0.00205002	      0.00292599	      0.00109508	      0.00000000	     -0.00000000	     -0.00000000	     -0.00000000	     -0.00000000	     -0.00000000	     -0.00000000	     -0.00000000	     -0.00000000	      0.00000000	      0.00000000	      0.00000000	      0.00000000	      0.00000000	      0.00000000	      0.00000000	      0.00000000	      0.00000000	      0.00000000	      0.00000000	      0.00000000	      0.00000000	      0.00000000	      0.00000000	      0.00000000	      0.00000000	      0.00000000	      0.00000000	      0.00000000	      0.00000000	      0.00000000	      0.00000000	      0.00000000	      0.00000000	      0.00000000	      0.00000000	      0.00000000	      0.00000000	      0.00000000	      0.00000000	      0.00000000	      0.00000000	      0.00000000	      0.00000000	      0.00000000	      0.00000000	      0.00000000	      0.00000000	      0.00000000	      0.00000000
      2.86000000	     -0.01127784	     -0.00356931	     -0.00131921	      0.00060588	      0.00009584	     -0.00000000	     -0.00000000	      0.00000000	     -0.00109072	     -0.00102485	     -0.00102485	     -0.00130797	     -0.00229637	     -0.00319549	     -0.00356428	     -0.00450354	     -0.00457319	      0.00463616	      0.00609906	      0.00480379	      0.00146384	      0.00028586	      0.00000000	      0.00000000	      0.00000000	      0.00000000	     -0.00000000	     -0.00000000	      0.00000000	      0.00000000	      0.00000000	      0.00000000	     -0.00000000	     -0.00000000	      0.00000000	     -0.00000000	      0.00000000	      0.00000000	      0.00000000	      0.00000000	      0.00000000	      0.00000000	      0.00000000	      0.00000000	      0.00000000	      0.00000000	      0.00000000	      0.00000000	      0.00000000	      0.00000000	      0.00000000	      0.00000000	      0.00000000	      0.00000000	      0.00000000	      0.00000000	      0.00000000	      0.00000000	      0.00000000	      0.00000000	      0.00000000	      0.00000000	      0.00000000	      0.00000000	      0.00000000	      0.00000000	      0.00000000	      0.00000000	      0.00000000	      0.00000000	      0.00000000	      0.00000000
      2.87000000	     -0.00775866	     -0.00471003	     -0.00052047	      0.00153268	      0.00039512	      0.00000000	     -0.00000000	      0.00000000	     -0.00179108	     -0.00302525	     -0.00302525	     -0.00436766	      0.00109255	     -0.00822072	     -0.00593533	     -0.00818497	     -0.00671277	      0.00741958	      0.00582076	      0.00244275	      0.00241316	     -0.00124955	      0.00000000	     -0.00000000	      0.00000000	     -0.00000000	     -0.00000000	     -0.00000000	     -0.00000000	      0.00000000	     -0.00000000	      0.00000000	      0.00000000	      0.00000000	      0.00000000	      0.00000000	      0.00000000	      0.00000000	      0.00000000	      0.00000000	      0.00000000	      0.00000000	      0.00000000	      0.00000000	      0.00000000	      0.00000000	      0.00000000	      0.00000000	      0.00000000	      0.00000000	      0.00000000	      0.00000000	      0.00000000	      0.00000000	      0.00000000	      0.00000000	      0.00000000	      0.00000000	      0.00000000	      0.00000000	      0.00000000	      0.00000000	      0.00000000	      0.00000000	      0.00000000	      0.00000000	      0.00000000	      0.00000000	      0.00000000	      0.00000000	      0.00000000	      0.00000000
      2.88000000	      0.00132957	     -0.00010263	      0.00660119	      0.00392410	      0.00100197	      0.00000000	     -0.00000000	      0.00000000	      0.00056103	      0.00565513	      0.00565513	      0.00483585	      0.00593770	     -0.00762432	     -0.00817669	     -0.00929537	     -0.00859477	      0.00565014	      0.00294886	      0.00054888	      0.00310597	      0.00509416	     -0.00000000	     -0.00000000	     -0.00000000	      0.00000000	     -0.00000000	     -0.00000000	     -0.00000000	      0.00000000	      0.00000000	     -0.00000000	      0.00000000	     -0.00000000	      0.00000000	     -0.00000000	      0.00000000	      0.00000000	      0.00000000	      0.00000000	      0.00000000	      0.00000000	      0.00000000	      0.00000000	      0.00000000	      0.00000000	      0.00000000	      0.00000000	      0.00000000	      0.00000000	      0.00000000	      0.00000000	      0.00000000	      0.00000000	      0.00000000	      0.00000000	      0.00000000	      0.00000000	      0.00000000	      0.00000000	      0.00000000	      0.00000000	      0.00000000	      0.00000000	      0.00000000	      0.00000000	      0.00000000	      0.00000000	      0.00000000	      0.00000000	      0.00000000	      0.00000000
      2.89000000	      0.00077340	     -0.00148291	      0.00226673	      0.00234676	      0.00072035	     -0.00000000	     -0.00000000	      0.00000000	     -0.00059138	      0.00253958	      0.00253958	      0.00013484	      0.00167365	     -0.00809591	     -0.00723369	     -0.00777515	     -0.00701902	      0.00620052	      0.00568164	      0.00345519	      0.00242845	      0.00190230	      0.00000000	      0.00000000	     -0.00000000	     -0.00000000	     -0.00000000	     -0.00000000	      0.00000000	      0.00000000	      0.00000000	     -0.00000000	      0.00000000	      0.00000000	     -0.00000000	      0.00000000	      0.00000000	      0.00000000	      0.00000000	      0.00000000	      0.00000000	      0.00000000	      0.00000000	      0.00000000	      0.00000000	      0.00000000	      0.00000000	      0.00000000	      0.00000000	      0.00000000	      0.00000000	      0.00000000	      0.00000000	      0.00000000	      0.00000000	      0.00000000	      0.00000000	      0.00000000	      0.00000000	      0.00000000	      0.00000000	      0.00000000	      0.00000000	      0.00000000	      0.00000000	      0.00000000	      0.00000000	      0.00000000	      0.00000000	      0.00000000	      0.00000000	      0.00000000
      2.90000000	     -0.00505360	     -0.00351347	      0.00044614	      0.00164727	      0.00056043	      0.00000000	     -0.00000000	     -0.00000000	     -0.00064209	      0.00010551	      0.00010551	     -0.00171853	      0.00009058	     -0.00742872	     -0.00587959	     -0.00713960	     -0.00626288	      0.00614948	      0.00631273	      0.00393582	      0.00216638	      0.00046090	     -0.00000000	     -0.00000000	     -0.00000000	      0.00000000	     -0.00000000	      0.00000000	      0.00000000	      0.00000000	      0.00000000	      0.00000000	      0.00000000	      0.00000000	      0.00000000	      0.00000000	      0.00000000	      0.00000000	      0.00000000	      0.00000000	      0.00000000	      0.00000000	      0.00000000	      0.00000000	      0.00000000	      0.00000000	      0.00000000	      0.00000000	      0.00000000	      0.00000000	      0.00000000	      0.00000000	      0.00000000	      0.00000000	      0.00000000	      0.00000000	      0.00000000	      0.00000000	      0.00000000	      0.00000000	      0.00000000	      0.00000000	      0.00000000	      0.00000000	      0.00000000	      0.00000000	      0.00000000	      0.00000000	      0.00000000	      0.00000000	      0.00000000	      0.00000000
      2.91000000	     -0.00605962	     -0.00396038	      0.00068697	      0.00195592	      0.00033389	     -0.00000000	     -0.00000000	      0.00000000	     -0.00113139	     -0.00100841	     -0.00100841	     -0.00246939	      0.00158598	     -0.00852493	     -0.00663313	     -0.00856521	     -0.00734035	      0.00712806	      0.00583782	      0.00298082	      0.00259637	      0.00023768	      0.00000000	     -0.00000000	     -0.00000000	     -0.00000000	     -0.00000000	     -0.00000000	      0.00000000	     -0.00000000	     -0.00000000	     -0.00000000	     -0.00000000	     -0.00000000	     -0.00000000	     -0.00000000	      0.00000000	      0.00000000	      0.00000000	      0.00000000	      0.00000000	      0.00000000	      0.00000000	      0.00000000	      0.00000000	      0.00000000	      0.00000000	      0.00000000	      0.00000000	      0.00000000	      0.00000000	      0.00000000	      0.00000000	      0.00000000	      0.00000000	      0.00000000	      0.00000000	      0.00000000	      0.00000000	      0.00000000	      0.00000000	      0.00000000	      0.00000000	      0.00000000	      0.00000000	      0.00000000	      0.00000000	      0.00000000	      0.00000000	      0.00000000	      0.00000000	      0.00000000
      2.92000000	     -0.00658790	     -0.00394241	      0.00037416	      0.00166639	      0.00018734	      0.00000000	      0.00000000	     -0.00000000	     -0.00037776	     -0.00058577	     -0.00058577	     -0.00169794	      0.00037106	     -0.00771934	     -0.00618983	     -0.00770144	     -0.00688319	      0.00649624	      0.00616207	      0.00375366	      0.00232060	      0.00052703	      0.00000000	      0.00000000	      0.00000000	     -0.00000000	      0.00000000	      0.00000000	      0.00000000	     -0.00000000	      0.00000000	      0.00000000	      0.00000000	     -0.00000000	     -0.00000000	     -0.00000000	      0.00000000	      0.00000000	      0.00000000	      0.00000000	      0.00000000	      0.00000000	      0.00000000	      0.00000000	      0.00000000	      0.00000000	      0.00000000	      0.00000000	      0.00000000	      0.00000000	      0.00000000	      0.00000000	      0.00000000	      0.00000000	      0.00000000	      0.00000000	      0.00000000	      0.00000000	      0.00000000	      0.00000000	      0.00000000	      0.00000000	      0.00000000	      0.00000000	      0.00000000	      0.00000000	      0.00000000	      0.00000000	      0.00000000	      0.00000000	      0.00000000	      0.00000000
      2.93000000	     -0.00544864	     -0.00361532	      0.00097340	      0.00196093	      0.00024479	      0.00000000	     -0.00000000	      0.00000000	     -0.00040498	     -0.00025310	     -0.00025310	     -0.00150592	      0.00129090	     -0.00831927	     -0.00669859	     -0.00829827	     -0.00733736	      0.00676560	      0.00592467	      0.00338308	      0.00251220	      0.00079729	      0.00000000	      0.00000000	     -0.00000000	     -0.00000000	      0.00000000	     -0.00000000	     -0.00000000	     -0.00000000	     -0.00000000	     -0.00000000	     -0.00000000	     -0.00000000	     -0.00000000	      0.00000000	      0.00000000	      0.00000000	      0.00000000	      0.00000000	      0.00000000	      0.00000000	      0.00000000	      0.00000000	      0.00000000	      0.00000000	      0.00000000	      0.00000000	      0.00000000	      0.00000000	      0.00000000	      0.00000000	      0.00000000	      0.00000000	      0.00000000	      0.00000000	      0.00000000	      0.00000000	      0.00000000	      0.00000000	      0.00000000	      0.00000000	      0.00000000	      0.00000000	      0.00000000	      0.00000000	      0.00000000	      0.00000000	      0.00000000	      0.00000000	      0.00000000	      0.00000000
      2.94000000	     -0.00689250	     -0.00429185	     -0.00029142	      0.00178998	      0.00009988	      0.00000000	     -0.00000000	      0.00000000	     -0.00168525	     -0.00296058	     -0.00296058	     -0.00394946	      0.00209752	     -0.00829966	     -0.00622667	     -0.00860782	     -0.00717125	      0.00773001	      0.00523196	      0.00222433	      0.00274332	     -0.00066113	      0.00000000	      0.00000000	      0.00000000	      0.00000000	     -0.00000000	     -0.00000000	      0.00000000	      0.00000000	     -0.00000000	      0.00000000	      0.00000000	      0.00000000	     -0.00000000	     -0.00000000	      0.00000000	      0.00000000	      0.00000000	      0.00000000	      0.00000000	      0.00000000	      0.00000000	      0.00000000	      0.00000000	      0.00000000	      0.00000000	      0.00000000	      0.00000000	      0.00000000	      0.00000000	      0.00000000	      0.00000000	      0.00000000	      0.00000000	      0.00000000	      0.00000000	      0.00000000	      0.00000000	      0.00000000	      0.00000000	      0.00000000	      0.00000000	      0.00000000	      0.00000000	      0.00000000	      0.00000000	      0.00000000	      0.00000000	      0.00000000	      0.00000000	      0.00000000
      2.95000000	     -0.00628841	     -0.00194095	     -0.00080831	      0.00074491	      0.00008218	     -0.00000000	      0.00000000	     -0.00000000	     -0.00081512	     -0.00034949	     -0.00034949	     -0.00047214	     -0.00219508	     -0.00243316	     -0.00353119	     -0.00401150	     -0.00441854	      0.00450451	      0.00584551	      0.00476243	      0.00145798	      0.00084661	     -0.00000000	     -0.00000000	     -0.00000000	     -0.00000000	      0.00000000	      0.00000000	     -0.00000000	     -0.00000000	     -0.00000000	     -0.00000000	      0.00000000	     -0.00000000	     -0.00000000	     -0.00000000	      0.00000000	      0.00000000	      0.00000000	      0.00000000	      0.00000000	      0.00000000	      0.00000000	      0.00000000	      0.00000000	      0.00000000	      0.00000000	      0.00000000	      0.00000000	      0.00000000	      0.00000000	      0.00000000	      0.00000000	      0.00000000	      0.00000000	      0.00000000	      0.00000000	      0.00000000	      0.00000000	      0.00000000	      0.00000000	      0.00000000	      0.00000000	      0.00000000	      0.00000000	      0.00000000	      0.00000000	      0.00000000	      0.00000000	      0.00000000	      0.00000000	      0.00000000
      2.96000000	     -0.00075256	     -0.00137886	      0.00473970	      0.00336013	      0.00058331	      0.00000000	     -0.00000000	      0.00000000	     -0.00046056	      0.00297671	      0.00297671	      0.00193846	      0.00501225	     -0.00883698	     -0.00820031	     -0.00988847	     -0.00871080	      0.00651486	      0.00411232	      0.00158743	      0.00311758	      0.00349585	     -0.00000000	     -0.00000000	     -0.00000000	     -0.00000000	     -0.00000000	     -0.00000000	     -0.00000000	     -0.00000000	      0.00000000	      0.00000000	     -0.00000000	     -0.00000000	     -0.00000000	     -0.00000000	      0.00000000	      0.00000000	      0.00000000	      0.00000000	      0.00000000	      0.00000000	      0.00000000	      0.00000000	      0.00000000	      0.00000000	      0.00000000	      0.00000000	      0.00000000	      0.00000000	      0.00000000	      0.00000000	      0.00000000	      0.00000000	      0.00000000	      0.00000000	      0.00000000	      0.00000000	      0.00000000	      0.00000000	      0.00000000	      0.00000000	      0.00000000	      0.00000000	      0.00000000	      0.00000000	      0.00000000	      0.00000000	      0.00000000	      0.00000000	      0.00000000	      0.00000000
      2.97000000	     -0.00426561	     -0.00342425	      0.00182060	      0.00245535	      0.00106944	      0.00000000	     -0.00000000	     -0.00000000	     -0.00098114	     -0.00074454	     -0.00074454	     -0.00394303	      0.00305859	     -0.00902534	     -0.00720760	     -0.00913816	     -0.00752950	      0.00748353	      0.00517800	      0.00139570	      0.00276356	     -0.00059680	      0.00000000	      0.00000000	      0.00000000	      0.00000000	     -0.00000000	     -0.00000000	     -0.00000000	      0.00000000	     -0.00000000	      0.00000000	     -0.00000000	     -0.00000000	     -0.00000000	      0.00000000	      0.00000000	      0.00000000	      0.00000000	      0.00000000	      0.00000000	      0.00000000	      0.00000000	      0.00000000	      0.00000000	      0.00000000	      0.00000000	      0.00000000	      0.00000000	      0.00000000	      0.00000000	      0.00000000	      0.00000000	      0.00000000	      0.00000000	      0.00000000	      0.00000000	      0.00000000	      0.00000000	      0.00000000	      0.00000000	      0.00000000	      0.00000000	      0.00000000	      0.00000000	      0.00000000	      0.00000000	      0.00000000	      0.00000000	      0.00000000	      0.00000000	      0.00000000
      2.98000000	     -0.01170429	     -0.00596977	     -0.00320419	     -0.00000016	     -0.00052203	      0.00000000	      0.00000000	      0.00000000	     -0.00165173	     -0.00389433	     -0.00389433	     -0.00322345	     -0.00254441	     -0.00415585	     -0.00363450	     -0.00549642	     -0.00515905	      0.00518710	      0.00652482	      0.00472746	      0.00147256	     -0.00109408	      0.00000000	      0.00000000	      0.00000000	      0.00000000	      0.00000000	      0.00000000	      0.00000000	      0.00000000	     -0.00000000	      0.00000000	      0.00000000	     -0.00000000	      0.00000000	      0.00000000	      0.00000000	      0.00000000	      0.00000000	      0.00000000	      0.00000000	      0.00000000	      0.00000000	      0.00000000	      0.00000000	      0.00000000	      0.00000000	      0.00000000	      0.00000000	      0.00000000	      0.00000000	      0.00000000	      0.00000000	      0.00000000	      0.00000000	      0.00000000	      0.00000000	      0.00000000	      0.00000000	      0.00000000	      0.00000000	      0.00000000	      0.00000000	      0.00000000	      0.00000000	      0.00000000	      0.00000000	      0.00000000	      0.00000000	      0.00000000	      0.00000000	      0.00000000
      2.99000000	     -0.00115918	     -0.00202543	      0.00288823	      0.00272866	      0.00080343	      0.00000000	      0.00000000	      0.00000000	     -0.00062980	      0.00221620	      0.00221620	     -0.00039615	      0.00297740	     -0.00898617	     -0.00788013	     -0.00917699	     -0.00797308	      0.00677293	      0.00526787	      0.00257551	      0.00277795	      0.00185575	     -0.00000000	      0.00000000	      0.00000000	      0.00000000	      0.00000000	     -0.00000000	     -0.00000000	     -0.00000000	      0.00000000	      0.00000000	      0.00000000	      0.00000000	      0.00000000	      0.00000000	      0.00000000	      0.00000000	      0.00000000	      0.00000000	      0.00000000	      0.00000000	      0.00000000	      0.00000000	      0.00000000	      0.00000000	      0.00000000	      0.00000000	      0.00000000	      0.00000000	      0.00000000	      0.00000000	      0.00000000	      0.00000000	      0.00000000	      0.00000000	      0.00000000	      0.00000000	      0.00000000	      0.00000000	      0.00000000	      0.00000000	      0.00000000	      0.00000000	      0.00000000	      0.00000000	      0.00000000	      0.00000000	      0.00000000	      0.00000000	      0.00000000	      0.00000000
      3.00000000	     -0.01117896	     -0.00527575	     -0.00158325	      0.00071870	     -0.00034699	     -0.00000000	      0.00000000	      0.00000000	     -0.00116131	     -0.00231969	     -0.00231969	     -0.00223594	     -0.00220897	     -0.00543906	     -0.00469636	     -0.00626214	     -0.00592971	      0.00569723	      0.00640518	      0.00450316	      0.00183202	     -0.00020458	     -0.00000000	      0.00000000	      0.00000000	     -0.00000000	     -0.00000000	      0.00000000	      0.00000000	      0.00000000	      0.00000000	     -0.00000000	      0.00000000	      0.00000000	     -0.00000000	      0.00000000	      0.00000000	      0.00000000	      0.00000000	      0.00000000	      0.00000000	      0.00000000	      0.00000000	      0.00000000	      0.00000000	      0.00000000	      0.00000000	      0.00000000	      0.00000000	      0.00000000	      0.00000000	      0.00000000	      0.00000000	      0.00000000	      0.00000000	      0.00000000	      0.00000000	      0.00000000	      0.00000000	      0.00000000	      0.00000000	      0.00000000	      0.00000000	      0.00000000	      0.00000000	      0.00000000	      0.00000000	      0.00000000	      0.00000000	      0.00000000	      0.00000000	      0.00000000
      3.01000000	     -0.01141419	     -0.00611465	     -0.00408585	     -0.00040940	     -0.00047550	      0.00000000	     -0.00000000	     -0.00000000	     -0.00208176	     -0.00477098	     -0.00477098	     -0.00404708	     -0.00249301	     -0.00367769	     -0.00299151	     -0.00509877	     -0.00454787	      0.00488161	      0.00284077	      0.00465757	      0.00122811	     -0.00179045	     -0.00000000	     -0.00000000	      0.00000000	      0.00000000	     -0.00000000	     -0.00000000	     -0.00000000	      0.00000000	     -0.00000000	     -0.00000000	     -0.00000000	     -0.00000000	      0.00000000	      0.00000000	      0.00000000	      0.00000000	      0.00000000	      0.00000000	      0.00000000	      0.00000000	      0.00000000	      0.00000000	      0.00000000	      0.00000000	      0.00000000	      0.00000000	      0.00000000	      0.00000000	      0.00000000	      0.00000000	      0.00000000	      0.00000000	      0.00000000	      0.00000000	      0.00000000	      0.00000000	      0.00000000	      0.00000000	      0.00000000	      0.00000000	      0.00000000	      0.00000000	      0.00000000	      0.00000000	      0.00000000	      0.00000000	      0.00000000	      0.00000000	      0.00000000	      0.00000000
      3.02000000	     -0.00650695	     -0.00392540	      0.00080677	      0.00185950	     -0.00017563	     -0.00000000	      0.00000000	      0.00000000	     -0.00064600	     -0.00085112	     -0.00085112	     -0.00115161	      0.00120019	     -0.00805097	     -0.00664052	     -0.00829329	     -0.00752890	      0.00674893	      0.00588162	      0.00353079	      0.00252681	      0.00095279	      0.00000000	      0.00000000	      0.00000000	     -0.00000000	      0.00000000	     -0.00000000	      0.00000000	      0.00000000	     -0.00000000	      0.00000000	     -0.00000000	      0.00000000	     -0.00000000	      0.00000000	      0.00000000	      0.00000000	      0.00000000	      0.00000000	      0.00000000	      0.00000000	      0.00000000	      0.00000000	      0.00000000	      0.00000000	      0.00000000	      0.00000000	      0.00000000	      0.00000000	      0.00000000	      0.00000000	      0.00000000	      0.00000000	      0.00000000	      0.00000000	      0.00000000	      0.00000000	      0.00000000	      0.00000000	      0.00000000	      0.00000000	      0.00000000	      0.00000000	      0.00000000	      0.00000000	      0.00000000	      0.00000000	      0.00000000	      0.00000000	      0.00000000	      0.00000000
      3.03000000	     -0.00364729	     -0.00238131	      0.00133904	      0.00179468	     -0.00011345	     -0.00000000	     -0.00000000	     -0.00000000	     -0.00006827	      0.00079739	      0.00079739	      0.00029053	      0.00060806	     -0.00698326	     -0.00644468	     -0.00700504	     -0.00696605	      0.00584842	      0.00569911	      0.00389129	      0.00220948	      0.00168737	     -0.00000000	      0.00000000	     -0.00000000	      0.00000000	     -0.00000000	      0.00000000	     -0.00000000	      0.00000000	      0.00000000	     -0.00000000	     -0.00000000	     -0.00000000	      0.00000000	     -0.00000000	      0.00000000	      0.00000000	      0.00000000	      0.00000000	      0.00000000	      0.00000000	      0.00000000	      0.00000000	      0.00000000	      0.00000000	      0.00000000	      0.00000000	      0.00000000	      0.00000000	      0.00000000	      0.00000000	      0.00000000	      0.00000000	      0.00000000	      0.00000000	      0.00000000	      0.00000000	      0.00000000	      0.00000000	      0.00000000	      0.00000000	      0.00000000	      0.00000000	      0.00000000	      0.00000000	      0.00000000	      0.00000000	      0.00000000	      0.00000000	      0.00000000	      0.00000000
      3.04000000	     -0.00954923	     -0.00504934	     -0.00084022	      0.00117217	     -0.00046247	     -0.00000000	     -0.00000000	     -0.00000000	     -0.00045965	     -0.00228647	     -0.00228647	     -0.00207294	     -0.00100356	     -0.00680870	     -0.00562773	     -0.00739013	     -0.00681599	      0.00647728	      0.00628517	      0.00408008	      0.00221024	      0.00010113	      0.00000000	      0.00000000	      0.00000000	     -0.00000000	      0.00000000	      0.00000000	      0.00000000	      0.00000000	      0.00000000	     -0.00000000	      0.00000000	     -0.00000000	      0.00000000	     -0.00000000	      0.00000000	      0.00000000	      0.00000000	      0.00000000	      0.00000000	      0.00000000	      0.00000000	      0.00000000	      0.00000000	      0.00000000	      0.00000000	      0.00000000	      0.00000000	      0.00000000	      0.00000000	      0.00000000	      0.00000000	      0.00000000	      0.00000000	      0.00000000	      0.00000000	      0.00000000	      0.00000000	      0.00000000	      0.00000000	      0.00000000	      0.00000000	      0.00000000	      0.00000000	      0.00000000	      0.00000000	      0.00000000	      0.00000000	      0.00000000	      0.00000000	      0.00000000
      3.05000000	     -0.00817297	     -0.00487394	     -0.00169767	      0.00129561	     -0.00036525	      0.00000000	     -0.00000000	      0.00000000	     -0.00176243	     -0.00411535	     -0.00411535	     -0.00409129	      0.00046617	     -0.00764598	     -0.00564155	     -0.00814730	     -0.00677818	      0.00774898	      0.00563372	      0.00282775	      0.00258726	     -0.00096189	      0.00000000	     -0.00000000	      0.00000000	      0.00000000	      0.00000000	      0.00000000	      0.00000000	      0.00000000	     -0.00000000	      0.00000000	      0.00000000	      0.00000000	     -0.00000000	      0.00000000	      0.00000000	      0.00000000	      0.00000000	      0.00000000	      0.00000000	      0.00000000	      0.00000000	      0.00000000	      0.00000000	      0.00000000	      0.00000000	      0.00000000	      0.00000000	      0.00000000	      0.00000000	      0.00000000	      0.00000000	      0.00000000	      0.00000000	      0.00000000	      0.00000000	      0.00000000	      0.00000000	      0.00000000	      0.00000000	      0.00000000	      0.00000000	      0.00000000	      0.00000000	      0.00000000	      0.00000000	      0.00000000	      0.00000000	      0.00000000	      0.00000000	      0.00000000
      3.06000000	     -0.00573729	     -0.00385698	      0.00086579	      0.00215416	      0.00072689	     -0.00000000	      0.00000000	      0.00000000	     -0.00175715	     -0.00240159	     -0.00240159	     -0.00472942	      0.00301933	     -0.00872493	     -0.00667470	     -0.00887374	     -0.00733639	      0.00776719	      0.00478899	      0.00121811	      0.00276317	     -0.00119236	      0.00000000	      0.00000000	      0.00000000	      0.00000000	      0.00000000	      0.00000000	     -0.00000000	     -0.00000000	      0.00000000	      0.00000000	      0.00000000	      0.00000000	     -0.00000000	     -0.00000000	      0.00000000	      0.00000000	      0.00000000	      0.00000000	      0.00000000	      0.00000000	      0.00000000	      0.00000000	      0.00000000	      0.00000000	      0.00000000	      0.00000000	      0.00000000	      0.00000000	      0.00000000	      0.00000000	      0.00000000	      0.00000000	      0.00000000	      0.00000000	      0.00000000	      0.00000000	      0.00000000	      0.00000000	      0.00000000	      0.00000000	      0.00000000	      0.00000000	      0.00000000	      0.00000000	      0.00000000	      0.00000000	      0.00000000	      0.00000000	      0.00000000	      0.00000000
      3.07000000	     -0.01039148	     -0.00540457	     -0.00159345	      0.00084823	      0.00003824	      0.00000000	      0.00000000	      0.00000000	     -0.00128599	     -0.00268132	     -0.00268132	     -0.00325569	     -0.00157856	     -0.00642356	     -0.00483419	     -0.00675619	     -0.00585386	      0.00617362	      0.00662488	      0.00407785	      0.00191938	     -0.00081055	     -0.00000000	      0.00000000	      0.00000000	     -0.00000000	      0.00000000	     -0.00000000	      0.00000000	      0.00000000	      0.00000000	      0.00000000	      0.00000000	     -0.00000000	      0.00000000	     -0.00000000	      0.00000000	      0.00000000	      0.00000000	      0.00000000	      0.00000000	      0.00000000	      0.00000000	      0.00000000	      0.00000000	      0.00000000	      0.00000000	      0.00000000	      0.00000000	      0.00000000	      0.00000000	      0.00000000	      0.00000000	      0.00000000	      0.00000000	      0.00000000	      0.00000000	      0.00000000	      0.00000000	      0.00000000	      0.00000000	      0.00000000	      0.00000000	      0.00000000	      0.00000000	      0.00000000	      0.00000000	      0.00000000	      0.00000000	      0.00000000	      0.00000000	      0.00000000
      3.08000000	     -0.01132310	     -0.00596248	     -0.00402233	     -0.00044045	     -0.00062638	      0.00000000	     -0.00000000	     -0.00000000	     -0.00181818	     -0.00461083	     -0.00461083	     -0.00348680	     -0.00235147	     -0.00315059	     -0.00297284	     -0.00487138	     -0.00466829	      0.00463097	      0.00298886	      0.00484619	      0.00120759	     -0.00142561	     -0.00000000	     -0.00000000	      0.00000000	      0.00000000	     -0.00000000	     -0.00000000	      0.00000000	     -0.00000000	      0.00000000	     -0.00000000	      0.00000000	     -0.00000000	     -0.00000000	     -0.00000000	      0.00000000	      0.00000000	      0.00000000	      0.00000000	      0.00000000	      0.00000000	      0.00000000	      0.00000000	      0.00000000	      0.00000000	      0.00000000	      0.00000000	      0.00000000	      0.00000000	      0.00000000	      0.00000000	      0.00000000	      0.00000000	      0.00000000	      0.00000000	      0.00000000	      0.00000000	      0.00000000	      0.00000000	      0.00000000	      0.00000000	      0.00000000	      0.00000000	      0.00000000	      0.00000000	      0.00000000	      0.00000000	      0.00000000	      0.00000000	      0.00000000	      0.00000000
      3.09000000	     -0.00404952	     -0.00317680	      0.00191100	      0.00248300	      0.00068634	      0.00000000	      0.00000000	     -0.00000000	     -0.00086199	      0.00009321	      0.00009321	     -0.00233839	      0.00298580	     -0.00899951	     -0.00730456	     -0.00922702	     -0.00783334	      0.00729732	      0.00523005	      0.00215971	      0.00285163	      0.00063123	     -0.00000000	     -0.00000000	      0.00000000	      0.00000000	     -0.00000000	     -0.00000000	      0.00000000	      0.00000000	     -0.00000000	      0.00000000	      0.00000000	     -0.00000000	      0.00000000	      0.00000000	      0.00000000	      0.00000000	      0.00000000	      0.00000000	      0.00000000	      0.00000000	      0.00000000	      0.00000000	      0.00000000	      0.00000000	      0.00000000	      0.00000000	      0.00000000	      0.00000000	      0.00000000	      0.00000000	      0.00000000	      0.00000000	      0.00000000	      0.00000000	      0.00000000	      0.00000000	      0.00000000	      0.00000000	      0.00000000	      0.00000000	      0.00000000	      0.00000000	      0.00000000	      0.00000000	      0.00000000	      0.00000000	      0.00000000	      0.00000000	      0.00000000	      0.00000000
      3.10000000	     -0.01094148	     -0.00584468	     -0.00256786	      0.00048166	     -0.00021004	     -0.00000000	      0.00000000	     -0.00000000	     -0.00177235	     -0.00387743	     -0.00387743	     -0.00395742	     -0.00224906	     -0.00600071	     -0.00441667	     -0.00658685	     -0.00562367	      0.00625648	      0.00300045	      0.00404442	      0.00180823	     -0.00139064	      0.00000000	     -0.00000000	     -0.00000000	      0.00000000	     -0.00000000	     -0.00000000	      0.00000000	      0.00000000	      0.00000000	      0.00000000	     -0.00000000	      0.00000000	      0.00000000	      0.00000000	      0.00000000	      0.00000000	      0.00000000	      0.00000000	      0.00000000	      0.00000000	      0.00000000	      0.00000000	      0.00000000	      0.00000000	      0.00000000	      0.00000000	      0.00000000	      0.00000000	      0.00000000	      0.00000000	      0.00000000	      0.00000000	      0.00000000	      0.00000000	      0.00000000	      0.00000000	      0.00000000	      0.00000000	      0.00000000	      0.00000000	      0.00000000	      0.00000000	      0.00000000	      0.00000000	      0.00000000	      0.00000000	      0.00000000	      0.00000000	      0.00000000	      0.00000000
      3.11000000	     -0.01166618	     -0.00601224	     -0.00332994	     -0.00004309	     -0.00054274	      0.00000000	      0.00000000	      0.00000000	     -0.00177195	     -0.00403836	     -0.00403836	     -0.00333812	     -0.00251947	     -0.00415184	     -0.00359841	     -0.00550353	     -0.00513786	      0.00521231	      0.00655158	      0.00472052	      0.00146245	     -0.00118096	     -0.00000000	      0.00000000	      0.00000000	      0.00000000	     -0.00000000	     -0.00000000	      0.00000000	      0.00000000	     -0.00000000	     -0.00000000	     -0.00000000	      0.00000000	      0.00000000	     -0.00000000	      0.00000000	      0.00000000	      0.00000000	      0.00000000	      0.00000000	      0.00000000	      0.00000000	      0.00000000	      0.00000000	      0.00000000	      0.00000000	      0.00000000	      0.00000000	      0.00000000	      0.00000000	      0.00000000	      0.00000000	      0.00000000	      0.00000000	      0.00000000	      0.00000000	      0.00000000	      0.00000000	      0.00000000	      0.00000000	      0.00000000	      0.00000000	      0.00000000	      0.00000000	      0.00000000	      0.00000000	      0.00000000	      0.00000000	      0.00000000	      0.00000000	      0.00000000
      3.12000000	     -0.00232883	     -0.00197171	      0.00404754	      0.00329595	      0.00105092	     -0.00000000	      0.00000000	     -0.00000000	     -0.00124160	      0.00120856	      0.00120856	     -0.00358263	      0.00559150	     -0.00792184	     -0.00726205	     -0.00897137	     -0.00809143	      0.00685661	      0.00266392	     -0.00026763	      0.00338947	      0.00126564	     -0.00000000	      0.00000000	      0.00000000	      0.00000000	     -0.00000000	      0.00000000	      0.00000000	     -0.00000000	     -0.00000000	      0.00000000	      0.00000000	     -0.00000000	     -0.00000000	      0.00000000	      0.00000000	      0.00000000	      0.00000000	      0.00000000	      0.00000000	      0.00000000	      0.00000000	      0.00000000	      0.00000000	      0.00000000	      0.00000000	      0.00000000	      0.00000000	      0.00000000	      0.00000000	      0.00000000	      0.00000000	      0.00000000	      0.00000000	      0.00000000	      0.00000000	      0.00000000	      0.00000000	      0.00000000	      0.00000000	      0.00000000	      0.00000000	      0.00000000	      0.00000000	      0.00000000	      0.00000000	      0.00000000	      0.00000000	      0.00000000	      0.00000000	      0.00000000
      3.13000000	     -0.01160230	     -0.00597979	     -0.00299670	      0.00016356	     -0.00059100	     -0.00000000	      0.00000000	      0.00000000	     -0.00146233	     -0.00386100	     -0.00386100	     -0.00320697	     -0.00268787	     -0.00470908	     -0.00400876	     -0.00591980	     -0.00551146	      0.00558650	      0.00657825	      0.00463123	      0.00162624	     -0.00101014	      0.00000000	     -0.00000000	     -0.00000000	     -0.00000000	     -0.00000000	     -0.00000000	      0.00000000	      0.00000000	      0.00000000	      0.00000000	      0.00000000	      0.00000000	      0.00000000	      0.00000000	      0.00000000	      0.00000000	      0.00000000	      0.00000000	      0.00000000	      0.00000000	      0.00000000	      0.00000000	      0.00000000	      0.00000000	      0.00000000	      0.00000000	      0.00000000	      0.00000000	      0.00000000	      0.00000000	      0.00000000	      0.00000000	      0.00000000	      0.00000000	      0.00000000	      0.00000000	      0.00000000	      0.00000000	      0.00000000	      0.00000000	      0.00000000	      0.00000000	      0.00000000	      0.00000000	      0.00000000	      0.00000000	      0.00000000	      0.00000000	      0.00000000	      0.00000000
      3.14000000	     -0.01179313	     -0.00406349	     -0.00106321	      0.00066642	     -0.00053231	     -0.00000000	     -0.00000000	      0.00000000	     -0.00028541	     -0.00163361	     -0.00163361	     -0.00088975	     -0.00238238	     -0.00396758	     -0.00439493	     -0.00522347	     -0.00564574	      0.00500722	      0.00587594	      0.00459068	      0.00163290	      0.00055442	     -0.00000000	     -0.00000000	     -0.00000000	      0.00000000	     -0.00000000	     -0.00000000	     -0.00000000	      0.00000000	      0.00000000	      0.00000000	     -0.00000000	      0.00000000	     -0.00000000	      0.00000000	      0.00000000	      0.00000000	      0.00000000	      0.00000000	      0.00000000	      0.00000000	      0.00000000	      0.00000000	      0.00000000	      0.00000000	      0.00000000	      0.00000000	      0.00000000	      0.00000000	      0.00000000	      0.00000000	      0.00000000	      0.00000000	      0.00000000	      0.00000000	      0.00000000	      0.00000000	      0.00000000	      0.00000000	      0.00000000	      0.00000000	      0.00000000	      0.00000000	      0.00000000	      0.00000000	      0.00000000	      0.00000000	      0.00000000	      0.00000000	      0.00000000	      0.00000000
      3.15000000	     -0.00777408	     -0.00479028	     -0.00030051	      0.00151676	      0.00073960	      0.00000000	     -0.00000000	      0.00000000	     -0.00157940	     -0.00285522	     -0.00285522	     -0.00453745	      0.00095106	     -0.00829774	     -0.00581222	     -0.00793258	     -0.00634692	      0.00707004	      0.00289168	      0.00229299	      0.00223777	     -0.00152260	     -0.00000000	     -0.00000000	     -0.00000000	      0.00000000	     -0.00000000	      0.00000000	      0.00000000	     -0.00000000	     -0.00000000	     -0.00000000	      0.00000000	      0.00000000	      0.00000000	      0.00000000	      0.00000000	      0.00000000	      0.00000000	      0.00000000	      0.00000000	      0.00000000	      0.00000000	      0.00000000	      0.00000000	      0.00000000	      0.00000000	      0.00000000	      0.00000000	      0.00000000	      0.00000000	      0.00000000	      0.00000000	      0.00000000	      0.00000000	      0.00000000	      0.00000000	      0.00000000	      0.00000000	      0.00000000	      0.00000000	      0.00000000	      0.00000000	      0.00000000	      0.00000000	      0.00000000	      0.00000000	      0.00000000	      0.00000000	      0.00000000	      0.00000000	      0.00000000
      3.16000000	     -0.00472645	     -0.00344778	      0.00159926	      0.00242265	      0.00079021	      0.00000000	     -0.00000000	      0.00000000	     -0.00117699	     -0.00102479	     -0.00102479	     -0.00375583	      0.00327838	     -0.00889838	     -0.00707693	     -0.00916552	     -0.00767262	      0.00759051	      0.00487181	      0.00146634	      0.00287619	     -0.00031730	      0.00000000	     -0.00000000	      0.00000000	     -0.00000000	     -0.00000000	     -0.00000000	     -0.00000000	     -0.00000000	      0.00000000	      0.00000000	     -0.00000000	     -0.00000000	     -0.00000000	     -0.00000000	      0.00000000	      0.00000000	      0.00000000	      0.00000000	      0.00000000	      0.00000000	      0.00000000	      0.00000000	      0.00000000	      0.00000000	      0.00000000	      0.00000000	      0.00000000	      0.00000000	      0.00000000	      0.00000000	      0.00000000	      0.00000000	      0.00000000	      0.00000000	      0.00000000	      0.00000000	      0.00000000	      0.00000000	      0.00000000	      0.00000000	      0.00000000	      0.00000000	      0.00000000	      0.00000000	      0.00000000	      0.00000000	      0.00000000	      0.00000000	      0.00000000	      0.00000000
      3.17000000	     -0.01119026	     -0.00589329	     -0.00262679	      0.00042803	     -0.00062134	      0.00000000	     -0.00000000	      0.00000000	     -0.00153344	     -0.00376965	     -0.00376965	     -0.00319425	     -0.00278861	     -0.00550569	     -0.00451311	     -0.00651158	     -0.00595294	      0.00611835	      0.00659374	      0.00443221	      0.00184634	     -0.00088506	     -0.00000000	      0.00000000	     -0.00000000	      0.00000000	     -0.00000000	     -0.00000000	      0.00000000	      0.00000000	     -0.00000000	     -0.00000000	      0.00000000	      0.00000000	     -0.00000000	     -0.00000000	      0.00000000	      0.00000000	      0.00000000	      0.00000000	      0.00000000	      0.00000000	      0.00000000	      0.00000000	      0.00000000	      0.00000000	      0.00000000	      0.00000000	      0.00000000	      0.00000000	      0.00000000	      0.00000000	      0.00000000	      0.00000000	      0.00000000	      0.00000000	      0.00000000	      0.00000000	      0.00000000	      0.00000000	      0.00000000	      0.00000000	      0.00000000	      0.00000000	      0.00000000	      0.00000000	      0.00000000	      0.00000000	      0.00000000	      0.00000000	      0.00000000	      0.00000000
      3.18000000	     -0.00594209	     -0.00384860	      0.00045494	      0.00208473	      0.00042256	     -0.00000000	      0.00000000	     -0.00000000	     -0.00177907	     -0.00271381	     -0.00271381	     -0.00450447	      0.00313557	     -0.00850571	     -0.00648528	     -0.00880245	     -0.00732224	      0.00780997	      0.00459036	      0.00141092	      0.00286406	     -0.00089161	     -0.00000000	      0.00000000	      0.00000000	     -0.00000000	      0.00000000	     -0.00000000	     -0.00000000	      0.00000000	      0.00000000	      0.00000000	      0.00000000	      0.00000000	      0.00000000	      0.00000000	      0.00000000	      0.00000000	      0.00000000	      0.00000000	      0.00000000	      0.00000000	      0.00000000	      0.00000000	      0.00000000	      0.00000000	      0.00000000	      0.00000000	      0.00000000	      0.00000000	      0.00000000	      0.00000000	      0.00000000	      0.00000000	      0.00000000	      0.00000000	      0.00000000	      0.00000000	      0.00000000	      0.00000000	      0.00000000	      0.00000000	      0.00000000	      0.00000000	      0.00000000	      0.00000000	      0.00000000	      0.00000000	      0.00000000	      0.00000000	      0.00000000	      0.00000000
      3.19000000	     -0.00412288	     -0.00288150	      0.00191167	      0.00217342	     -0.00008250	     -0.00000000	     -0.00000000	     -0.00000000	     -0.00069276	      0.00045253	      0.00045253	      0.00007445	      0.00194771	     -0.00830628	     -0.00717039	     -0.00836984	     -0.00779827	      0.00647279	      0.00558717	      0.00339762	      0.00254941	      0.00175267	      0.00000000	      0.00000000	     -0.00000000	      0.00000000	     -0.00000000	      0.00000000	      0.00000000	     -0.00000000	     -0.00000000	     -0.00000000	     -0.00000000	     -0.00000000	      0.00000000	      0.00000000	      0.00000000	      0.00000000	      0.00000000	      0.00000000	      0.00000000	      0.00000000	      0.00000000	      0.00000000	      0.00000000	      0.00000000	      0.00000000	      0.00000000	      0.00000000	      0.00000000	      0.00000000	      0.00000000	      0.00000000	      0.00000000	      0.00000000	      0.00000000	      0.00000000	      0.00000000	      0.00000000	      0.00000000	      0.00000000	      0.00000000	      0.00000000	      0.00000000	      0.00000000	      0.00000000	      0.00000000	      0.00000000	      0.00000000	      0.00000000	      0.00000000	      0.00000000
      3.20000000	     -0.01077020	     -0.00371188	     -0.00124325	      0.00068438	      0.00035611	      0.00000000	      0.00000000	      0.00000000	     -0.00111558	      0.00285997	      0.00285997	     -0.00162072	     -0.00220743	     -0.00354363	     -0.00351379	     -0.00458306	     -0.00436466	      0.00469818	      0.00625999	      0.00478788	      0.00147280	      0.00010182	     -0.00000000	      0.00000000	      0.00000000	      0.00000000	      0.00000000	      0.00000000	      0.00000000	     -0.00000000	     -0.00000000	     -0.00000000	     -0.00000000	      0.00000000	     -0.00000000	      0.00000000	      0.00000000	      0.00000000	      0.00000000	      0.00000000	      0.00000000	      0.00000000	      0.00000000	      0.00000000	      0.00000000	      0.00000000	      0.00000000	      0.00000000	      0.00000000	      0.00000000	      0.00000000	      0.00000000	      0.00000000	      0.00000000	      0.00000000	      0.00000000	      0.00000000	      0.00000000	      0.00000000	      0.00000000	      0.00000000	      0.00000000	      0.00000000	      0.00000000	      0.00000000	      0.00000000	      0.00000000	      0.00000000	      0.00000000	      0.00000000	      0.00000000	      0.00000000
      3.21000000	     -0.00560604	     -0.00379370	      0.00094522	      0.00207418	      0.00040525	     -0.00000000	     -0.00000000	      0.00000000	     -0.00057775	     -0.00080815	     -0.00080815	     -0.00245123	      0.00192620	     -0.00867530	     -0.00679031	     -0.00873418	     -0.00745995	      0.00719198	      0.00570902	      0.00279916	      0.00265985	      0.00031578	      0.00000000	      0.00000000	      0.00000000	     -0.00000000	     -0.00000000	      0.00000000	     -0.00000000	     -0.00000000	     -0.00000000	     -0.00000000	     -0.00000000	     -0.00000000	     -0.00000000	      0.00000000	      0.00000000	      0.00000000	      0.00000000	      0.00000000	      0.00000000	      0.00000000	      0.00000000	      0.00000000	      0.00000000	      0.00000000	      0.00000000	      0.00000000	      0.00000000	      0.00000000	      0.00000000	      0.00000000	      0.00000000	      0.00000000	      0.00000000	      0.00000000	      0.00000000	      0.00000000	      0.00000000	      0.00000000	      0.00000000	      0.00000000	      0.00000000	      0.00000000	      0.00000000	      0.00000000	      0.00000000	      0.00000000	      0.00000000	      0.00000000	      0.00000000	      0.00000000
[truncated: 5,806,640 more chars]
