# Supplementary material for: Computational modelling of muscle fibre operating ranges in the hindlimb of a small ground bird (Eudromia elegans), with implications for modelling locomotion in extinct species
Source: PLoS Comput Biol. 2021 Apr 1;17(4):e1008843. doi: 10.1371/journal.pcbi.1008843 (PMC8016346; doi:10.1371/journal.pcbi.1008843)
Supplement: S1 Code. MATLAB code used for (a) processing raw forceplate data, (b) performing the tracking simulations, (c) performing the inverse simulation, and (d) performing the static simulations — (ZIP) [file pcbi.1008843.s007.zip › Static Simulation/MuscleAnalysis/ResultsMA_tinamou/tinamou_MuscleAnalysis_MomentArm_L_knee_extension.sto]

MomentArm_L_knee_extension
version=1
nRows=5000
nColumns=73
inDegrees=no

This analysis gathers basic information about muscles during a simulation (e.g., forces, tendon lenghts, moment arms, etc).
Units are S.I. units (second, meters, Newtons, ...)
Angles are in degrees.

endheader
time	L_IC	L_ILPR	L_ILPOa	L_ILPOp	L_AMB	L_FMTL	L_FMTI	L_FMTM	L_ILFB	L_FCLP	L_FCLA	L_FCM	L_IFE	L_ITCr	L_ITM	L_ITCaa	L_ITCap	L_ISF	L_OM	L_OL	L_CFP	L_PIFML	L_GL	L_GI	L_GM	L_FL	L_TCf	L_TCt	L_EDL	L_FDL	L_FHL	L_FP2	L_FPP2	L_FP3	L_FPP3	L_FP4	R_IC	R_ILPR	R_ILPOa	R_ILPOp	R_AMB	R_FMTL	R_FMTI	R_FMTM	R_ILFB	R_FCLP	R_FCLA	R_FCM	R_IFE	R_ITCr	R_ITM	R_ITCaa	R_ITCap	R_ISF	R_OM	R_OL	R_CFP	R_PIFML	R_GL	R_GI	R_GM	R_FL	R_TCf	R_TCt	R_EDL	R_FDL	R_FHL	R_FP2	R_FPP2	R_FP3	R_FPP3	R_FP4
      0.01000000	      0.00605516	      0.00553517	     -0.00026773	     -0.00130449	      0.00459715	      0.00000555	      0.00436392	      0.00446349	     -0.01456738	     -0.00973010	      0.00000000	     -0.01003964	      0.00000000	      0.00000000	      0.00000000	      0.00000000	      0.00000000	      0.00000000	      0.00000000	      0.00000000	      0.00000000	      0.00000000	     -0.00449673	     -0.00706329	     -0.00000000	     -0.00000000	      0.00282298	     -0.00000000	      0.00000000	     -0.00000000	     -0.00326165	     -0.00342185	     -0.00316042	     -0.00431649	     -0.00161613	      0.00001762	      0.00000000	      0.00000000	      0.00000000	      0.00000000	      0.00000000	      0.00000000	      0.00000000	      0.00000000	      0.00000000	      0.00000000	      0.00000000	      0.00000000	      0.00000000	      0.00000000	      0.00000000	      0.00000000	      0.00000000	      0.00000000	      0.00000000	      0.00000000	      0.00000000	      0.00000000	      0.00000000	      0.00000000	      0.00000000	      0.00000000	      0.00000000	      0.00000000	      0.00000000	      0.00000000	      0.00000000	      0.00000000	      0.00000000	      0.00000000	      0.00000000	      0.00000000
      0.02000000	      0.00584101	      0.00528972	     -0.00006705	     -0.00043178	      0.00549833	     -0.00001885	      0.00506288	      0.00497656	     -0.01026753	     -0.00721906	      0.00000000	     -0.00753421	      0.00000000	      0.00000000	      0.00000000	      0.00000000	      0.00000000	      0.00000000	      0.00000000	      0.00000000	      0.00000000	      0.00000000	     -0.00456049	     -0.00445174	      0.00000000	     -0.00000000	     -0.00198212	     -0.00000000	     -0.00000000	      0.00000000	     -0.00503741	     -0.00494796	     -0.00445621	     -0.00504282	     -0.00247721	     -0.00239027	      0.00000000	      0.00000000	      0.00000000	      0.00000000	      0.00000000	      0.00000000	      0.00000000	      0.00000000	      0.00000000	      0.00000000	      0.00000000	      0.00000000	      0.00000000	      0.00000000	      0.00000000	      0.00000000	      0.00000000	      0.00000000	      0.00000000	      0.00000000	      0.00000000	      0.00000000	      0.00000000	      0.00000000	      0.00000000	      0.00000000	      0.00000000	      0.00000000	      0.00000000	      0.00000000	      0.00000000	      0.00000000	      0.00000000	      0.00000000	      0.00000000	      0.00000000
      0.03000000	      0.00605420	      0.00553329	     -0.00026669	     -0.00129970	      0.00459646	      0.00000539	      0.00436416	      0.00446324	     -0.01458860	     -0.00971772	      0.00000000	     -0.01002849	      0.00000000	      0.00000000	      0.00000000	      0.00000000	      0.00000000	      0.00000000	      0.00000000	      0.00000000	      0.00000000	      0.00000000	     -0.00450384	     -0.00704690	      0.00000000	     -0.00000000	      0.00280214	     -0.00000000	      0.00000000	     -0.00000000	     -0.00326269	     -0.00342320	     -0.00316597	     -0.00431232	     -0.00162512	     -0.00000053	      0.00000000	      0.00000000	      0.00000000	      0.00000000	      0.00000000	      0.00000000	      0.00000000	      0.00000000	      0.00000000	      0.00000000	      0.00000000	      0.00000000	      0.00000000	      0.00000000	      0.00000000	      0.00000000	      0.00000000	      0.00000000	      0.00000000	      0.00000000	      0.00000000	      0.00000000	      0.00000000	      0.00000000	      0.00000000	      0.00000000	      0.00000000	      0.00000000	      0.00000000	      0.00000000	      0.00000000	      0.00000000	      0.00000000	      0.00000000	      0.00000000	      0.00000000
      0.04000000	      0.00592701	      0.00534016	     -0.00013906	     -0.00073821	      0.00527159	     -0.00001125	      0.00467155	      0.00475765	     -0.01184478	     -0.00816374	      0.00000000	     -0.00851493	      0.00000000	      0.00000000	      0.00000000	      0.00000000	      0.00000000	      0.00000000	      0.00000000	      0.00000000	      0.00000000	      0.00000000	     -0.00474709	     -0.00513151	     -0.00000000	      0.00000000	     -0.00034348	     -0.00000000	     -0.00000000	     -0.00000000	     -0.00399138	     -0.00387808	     -0.00378690	     -0.00380889	     -0.00232780	     -0.00163178	      0.00000000	      0.00000000	      0.00000000	      0.00000000	      0.00000000	      0.00000000	      0.00000000	      0.00000000	      0.00000000	      0.00000000	      0.00000000	      0.00000000	      0.00000000	      0.00000000	      0.00000000	      0.00000000	      0.00000000	      0.00000000	      0.00000000	      0.00000000	      0.00000000	      0.00000000	      0.00000000	      0.00000000	      0.00000000	      0.00000000	      0.00000000	      0.00000000	      0.00000000	      0.00000000	      0.00000000	      0.00000000	      0.00000000	      0.00000000	      0.00000000	      0.00000000
      0.05000000	      0.00624250	      0.00598883	     -0.00037511	     -0.00186964	      0.00470875	      0.00002918	      0.00445018	      0.00458193	     -0.01701561	     -0.01131429	      0.00000000	     -0.01114119	      0.00000000	      0.00000000	      0.00000000	      0.00000000	      0.00000000	      0.00000000	      0.00000000	      0.00000000	      0.00000000	      0.00000000	     -0.00176058	     -0.00905619	     -0.00000000	     -0.00000000	      0.00414815	      0.00000000	      0.00000000	     -0.00000000	     -0.00220014	     -0.00224356	     -0.00114097	     -0.00399189	      0.00008363	      0.00280639	      0.00000000	      0.00000000	      0.00000000	      0.00000000	      0.00000000	      0.00000000	      0.00000000	      0.00000000	      0.00000000	      0.00000000	      0.00000000	      0.00000000	      0.00000000	      0.00000000	      0.00000000	      0.00000000	      0.00000000	      0.00000000	      0.00000000	      0.00000000	      0.00000000	      0.00000000	      0.00000000	      0.00000000	      0.00000000	      0.00000000	      0.00000000	      0.00000000	      0.00000000	      0.00000000	      0.00000000	      0.00000000	      0.00000000	      0.00000000	      0.00000000	      0.00000000
      0.06000000	      0.00645931	      0.00653901	     -0.00034782	     -0.00182141	      0.00483907	      0.00003835	      0.00471590	      0.00480639	     -0.01182597	     -0.00939573	      0.00000000	     -0.00763976	      0.00000000	      0.00000000	      0.00000000	      0.00000000	      0.00000000	      0.00000000	      0.00000000	      0.00000000	      0.00000000	      0.00000000	      0.00146680	     -0.00852446	     -0.00000000	      0.00000000	      0.00367798	      0.00000000	     -0.00000000	     -0.00000000	     -0.00041268	     -0.00030831	      0.00114296	     -0.00187163	      0.00132915	      0.00353641	      0.00000000	      0.00000000	      0.00000000	      0.00000000	      0.00000000	      0.00000000	      0.00000000	      0.00000000	      0.00000000	      0.00000000	      0.00000000	      0.00000000	      0.00000000	      0.00000000	      0.00000000	      0.00000000	      0.00000000	      0.00000000	      0.00000000	      0.00000000	      0.00000000	      0.00000000	      0.00000000	      0.00000000	      0.00000000	      0.00000000	      0.00000000	      0.00000000	      0.00000000	      0.00000000	      0.00000000	      0.00000000	      0.00000000	      0.00000000	      0.00000000	      0.00000000
      0.07000000	      0.00595234	      0.00536890	      0.00000555	     -0.00012349	      0.00553768	     -0.00002546	      0.00536628	      0.00503567	     -0.00813317	     -0.00618251	      0.00000000	     -0.00635260	      0.00000000	      0.00000000	      0.00000000	      0.00000000	      0.00000000	      0.00000000	      0.00000000	      0.00000000	      0.00000000	      0.00000000	     -0.00422936	     -0.00491791	     -0.00000000	     -0.00000000	     -0.00312001	     -0.00000000	     -0.00000000	      0.00000000	     -0.00604403	     -0.00598752	     -0.00501298	     -0.00623931	     -0.00250445	     -0.00298596	      0.00000000	      0.00000000	      0.00000000	      0.00000000	      0.00000000	      0.00000000	      0.00000000	      0.00000000	      0.00000000	      0.00000000	      0.00000000	      0.00000000	      0.00000000	      0.00000000	      0.00000000	      0.00000000	      0.00000000	      0.00000000	      0.00000000	      0.00000000	      0.00000000	      0.00000000	      0.00000000	      0.00000000	      0.00000000	      0.00000000	      0.00000000	      0.00000000	      0.00000000	      0.00000000	      0.00000000	      0.00000000	      0.00000000	      0.00000000	      0.00000000	      0.00000000
      0.08000000	      0.00586962	      0.00526978	      0.00006340	      0.00012447	      0.00538709	     -0.00002999	      0.00553675	      0.00492428	     -0.00703890	     -0.00509645	      0.00000000	     -0.00523732	      0.00000000	      0.00000000	      0.00000000	      0.00000000	      0.00000000	      0.00000000	      0.00000000	      0.00000000	      0.00000000	      0.00000000	     -0.00485521	     -0.00521739	     -0.00000000	      0.00000000	     -0.00367933	     -0.00000000	      0.00000000	      0.00000000	     -0.00679131	     -0.00676088	     -0.00536644	     -0.00704358	     -0.00245118	     -0.00330215	      0.00000000	      0.00000000	      0.00000000	      0.00000000	      0.00000000	      0.00000000	      0.00000000	      0.00000000	      0.00000000	      0.00000000	      0.00000000	      0.00000000	      0.00000000	      0.00000000	      0.00000000	      0.00000000	      0.00000000	      0.00000000	      0.00000000	      0.00000000	      0.00000000	      0.00000000	      0.00000000	      0.00000000	      0.00000000	      0.00000000	      0.00000000	      0.00000000	      0.00000000	      0.00000000	      0.00000000	      0.00000000	      0.00000000	      0.00000000	      0.00000000	      0.00000000
      0.09000000	      0.00595234	      0.00536748	      0.00000922	     -0.00010784	      0.00553361	     -0.00002577	      0.00537914	      0.00503344	     -0.00855742	     -0.00611752	      0.00000000	     -0.00628652	      0.00000000	      0.00000000	      0.00000000	      0.00000000	      0.00000000	      0.00000000	      0.00000000	      0.00000000	      0.00000000	      0.00000000	     -0.00420930	     -0.00493883	     -0.00000000	      0.00000000	     -0.00316385	      0.00000000	     -0.00000000	      0.00000000	     -0.00609262	     -0.00603789	     -0.00503783	     -0.00629587	     -0.00250296	     -0.00301018	      0.00000000	      0.00000000	      0.00000000	      0.00000000	      0.00000000	      0.00000000	      0.00000000	      0.00000000	      0.00000000	      0.00000000	      0.00000000	      0.00000000	      0.00000000	      0.00000000	      0.00000000	      0.00000000	      0.00000000	      0.00000000	      0.00000000	      0.00000000	      0.00000000	      0.00000000	      0.00000000	      0.00000000	      0.00000000	      0.00000000	      0.00000000	      0.00000000	      0.00000000	      0.00000000	      0.00000000	      0.00000000	      0.00000000	      0.00000000	      0.00000000	      0.00000000
      0.10000000	      0.00607866	      0.00558309	     -0.00029220	     -0.00141850	      0.00461333	      0.00000944	      0.00436026	      0.00447080	     -0.01504505	     -0.01001989	      0.00000000	     -0.01041603	      0.00000000	      0.00000000	      0.00000000	      0.00000000	      0.00000000	      0.00000000	      0.00000000	      0.00000000	      0.00000000	      0.00000000	     -0.00428869	     -0.00745473	     -0.00000000	     -0.00000000	      0.00327441	      0.00000000	     -0.00000000	      0.00000000	     -0.00321805	     -0.00336911	     -0.00300002	     -0.00440176	     -0.00138461	      0.00048735	      0.00000000	      0.00000000	      0.00000000	      0.00000000	      0.00000000	      0.00000000	      0.00000000	      0.00000000	      0.00000000	      0.00000000	      0.00000000	      0.00000000	      0.00000000	      0.00000000	      0.00000000	      0.00000000	      0.00000000	      0.00000000	      0.00000000	      0.00000000	      0.00000000	      0.00000000	      0.00000000	      0.00000000	      0.00000000	      0.00000000	      0.00000000	      0.00000000	      0.00000000	      0.00000000	      0.00000000	      0.00000000	      0.00000000	      0.00000000	      0.00000000	      0.00000000
      0.11000000	      0.00591690	      0.00535011	     -0.00003352	     -0.00028956	      0.00554291	     -0.00002203	      0.00521434	      0.00502654	     -0.00951550	     -0.00677632	      0.00000000	     -0.00701836	      0.00000000	      0.00000000	      0.00000000	      0.00000000	      0.00000000	      0.00000000	      0.00000000	      0.00000000	      0.00000000	      0.00000000	     -0.00442347	     -0.00467941	     -0.00000000	     -0.00000000	     -0.00257411	      0.00000000	     -0.00000000	     -0.00000000	     -0.00551194	     -0.00543696	     -0.00472871	     -0.00561057	     -0.00250362	     -0.00269088	      0.00000000	      0.00000000	      0.00000000	      0.00000000	      0.00000000	      0.00000000	      0.00000000	      0.00000000	      0.00000000	      0.00000000	      0.00000000	      0.00000000	      0.00000000	      0.00000000	      0.00000000	      0.00000000	      0.00000000	      0.00000000	      0.00000000	      0.00000000	      0.00000000	      0.00000000	      0.00000000	      0.00000000	      0.00000000	      0.00000000	      0.00000000	      0.00000000	      0.00000000	      0.00000000	      0.00000000	      0.00000000	      0.00000000	      0.00000000	      0.00000000	      0.00000000
      0.12000000	      0.00642236	      0.00644814	     -0.00035802	     -0.00186167	      0.00481529	      0.00003754	      0.00466433	      0.00476456	     -0.01505878	     -0.01006264	      0.00000000	     -0.00857143	      0.00000000	      0.00000000	      0.00000000	      0.00000000	      0.00000000	      0.00000000	      0.00000000	      0.00000000	      0.00000000	      0.00000000	      0.00098893	     -0.00882395	     -0.00000000	      0.00000000	      0.00378747	      0.00000000	     -0.00000000	     -0.00000000	     -0.00071633	     -0.00063446	      0.00080910	     -0.00230872	      0.00114701	      0.00349488	      0.00000000	      0.00000000	      0.00000000	      0.00000000	      0.00000000	      0.00000000	      0.00000000	      0.00000000	      0.00000000	      0.00000000	      0.00000000	      0.00000000	      0.00000000	      0.00000000	      0.00000000	      0.00000000	      0.00000000	      0.00000000	      0.00000000	      0.00000000	      0.00000000	      0.00000000	      0.00000000	      0.00000000	      0.00000000	      0.00000000	      0.00000000	      0.00000000	      0.00000000	      0.00000000	      0.00000000	      0.00000000	      0.00000000	      0.00000000	      0.00000000	      0.00000000
      0.13000000	      0.00610212	      0.00563529	     -0.00031394	     -0.00152326	      0.00462839	      0.00001323	      0.00436135	      0.00448061	     -0.01559029	     -0.01027656	      0.00000000	     -0.01074247	      0.00000000	      0.00000000	      0.00000000	      0.00000000	      0.00000000	      0.00000000	      0.00000000	      0.00000000	      0.00000000	      0.00000000	     -0.00401715	     -0.00781730	     -0.00000000	     -0.00000000	      0.00361204	      0.00000000	     -0.00000000	     -0.00000000	     -0.00313862	     -0.00327813	     -0.00279434	     -0.00445003	     -0.00114014	      0.00097337	      0.00000000	      0.00000000	      0.00000000	      0.00000000	      0.00000000	      0.00000000	      0.00000000	      0.00000000	      0.00000000	      0.00000000	      0.00000000	      0.00000000	      0.00000000	      0.00000000	      0.00000000	      0.00000000	      0.00000000	      0.00000000	      0.00000000	      0.00000000	      0.00000000	      0.00000000	      0.00000000	      0.00000000	      0.00000000	      0.00000000	      0.00000000	      0.00000000	      0.00000000	      0.00000000	      0.00000000	      0.00000000	      0.00000000	      0.00000000	      0.00000000	      0.00000000
      0.14000000	      0.00626245	      0.00604089	     -0.00037676	     -0.00188737	      0.00471980	      0.00003060	      0.00447028	      0.00460021	     -0.01709986	     -0.01131484	      0.00000000	     -0.01101063	      0.00000000	      0.00000000	      0.00000000	      0.00000000	      0.00000000	      0.00000000	      0.00000000	      0.00000000	      0.00000000	      0.00000000	     -0.00142403	     -0.00911997	     -0.00000000	      0.00000000	      0.00413171	      0.00000000	     -0.00000000	      0.00000000	     -0.00203801	     -0.00206661	     -0.00089926	     -0.00384980	      0.00022109	      0.00294136	      0.00000000	      0.00000000	      0.00000000	      0.00000000	      0.00000000	      0.00000000	      0.00000000	      0.00000000	      0.00000000	      0.00000000	      0.00000000	      0.00000000	      0.00000000	      0.00000000	      0.00000000	      0.00000000	      0.00000000	      0.00000000	      0.00000000	      0.00000000	      0.00000000	      0.00000000	      0.00000000	      0.00000000	      0.00000000	      0.00000000	      0.00000000	      0.00000000	      0.00000000	      0.00000000	      0.00000000	      0.00000000	      0.00000000	      0.00000000	      0.00000000	      0.00000000
      0.15000000	      0.00593842	      0.00535469	     -0.00014952	     -0.00078309	      0.00522457	     -0.00001005	      0.00460654	      0.00471385	     -0.01197161	     -0.00829497	      0.00000000	     -0.00864882	      0.00000000	      0.00000000	      0.00000000	      0.00000000	      0.00000000	      0.00000000	      0.00000000	      0.00000000	      0.00000000	      0.00000000	     -0.00475974	     -0.00528501	      0.00000000	      0.00000000	     -0.00007419	     -0.00000000	      0.00000000	      0.00000000	     -0.00383905	     -0.00372333	     -0.00368062	     -0.00368653	     -0.00229395	     -0.00151682	      0.00000000	      0.00000000	      0.00000000	      0.00000000	      0.00000000	      0.00000000	      0.00000000	      0.00000000	      0.00000000	      0.00000000	      0.00000000	      0.00000000	      0.00000000	      0.00000000	      0.00000000	      0.00000000	      0.00000000	      0.00000000	      0.00000000	      0.00000000	      0.00000000	      0.00000000	      0.00000000	      0.00000000	      0.00000000	      0.00000000	      0.00000000	      0.00000000	      0.00000000	      0.00000000	      0.00000000	      0.00000000	      0.00000000	      0.00000000	      0.00000000	      0.00000000
      0.16000000	      0.00597585	      0.00540542	     -0.00018675	     -0.00094384	      0.00502784	     -0.00000558	      0.00439559	      0.00453284	     -0.01283668	     -0.00875550	      0.00000000	     -0.00911033	      0.00000000	      0.00000000	      0.00000000	      0.00000000	      0.00000000	      0.00000000	      0.00000000	      0.00000000	      0.00000000	      0.00000000	     -0.00476747	     -0.00583353	     -0.00000000	     -0.00000000	      0.00090308	      0.00000000	      0.00000000	      0.00000000	     -0.00330327	     -0.00338147	     -0.00338498	     -0.00391077	     -0.00214394	     -0.00110470	      0.00000000	      0.00000000	      0.00000000	      0.00000000	      0.00000000	      0.00000000	      0.00000000	      0.00000000	      0.00000000	      0.00000000	      0.00000000	      0.00000000	      0.00000000	      0.00000000	      0.00000000	      0.00000000	      0.00000000	      0.00000000	      0.00000000	      0.00000000	      0.00000000	      0.00000000	      0.00000000	      0.00000000	      0.00000000	      0.00000000	      0.00000000	      0.00000000	      0.00000000	      0.00000000	      0.00000000	      0.00000000	      0.00000000	      0.00000000	      0.00000000	      0.00000000
      0.17000000	      0.00644296	      0.00649914	     -0.00035254	     -0.00184061	      0.00482869	      0.00003803	      0.00469288	      0.00478776	     -0.01412265	     -0.00971115	      0.00000000	     -0.00806845	      0.00000000	      0.00000000	      0.00000000	      0.00000000	      0.00000000	      0.00000000	      0.00000000	      0.00000000	      0.00000000	      0.00000000	      0.00125999	     -0.00866968	     -0.00000000	      0.00000000	      0.00372722	      0.00000000	     -0.00000000	     -0.00000000	     -0.00054624	     -0.00045162	      0.00099864	     -0.00206730	      0.00125023	      0.00352102	      0.00000000	      0.00000000	      0.00000000	      0.00000000	      0.00000000	      0.00000000	      0.00000000	      0.00000000	      0.00000000	      0.00000000	      0.00000000	      0.00000000	      0.00000000	      0.00000000	      0.00000000	      0.00000000	      0.00000000	      0.00000000	      0.00000000	      0.00000000	      0.00000000	      0.00000000	      0.00000000	      0.00000000	      0.00000000	      0.00000000	      0.00000000	      0.00000000	      0.00000000	      0.00000000	      0.00000000	      0.00000000	      0.00000000	      0.00000000	      0.00000000	      0.00000000
      0.18000000	      0.00616847	      0.00579777	     -0.00035604	     -0.00174350	      0.00466658	      0.00002225	      0.00438905	      0.00452101	     -0.01646175	     -0.01099326	      0.00000000	     -0.01124682	      0.00000000	      0.00000000	      0.00000000	      0.00000000	      0.00000000	      0.00000000	      0.00000000	      0.00000000	      0.00000000	      0.00000000	     -0.00301817	     -0.00859566	     -0.00000000	     -0.00000000	      0.00407497	      0.00000000	      0.00000000	      0.00000000	     -0.00276170	     -0.00285918	     -0.00205382	     -0.00437314	     -0.00049547	      0.00208627	      0.00000000	      0.00000000	      0.00000000	      0.00000000	      0.00000000	      0.00000000	      0.00000000	      0.00000000	      0.00000000	      0.00000000	      0.00000000	      0.00000000	      0.00000000	      0.00000000	      0.00000000	      0.00000000	      0.00000000	      0.00000000	      0.00000000	      0.00000000	      0.00000000	      0.00000000	      0.00000000	      0.00000000	      0.00000000	      0.00000000	      0.00000000	      0.00000000	      0.00000000	      0.00000000	      0.00000000	      0.00000000	      0.00000000	      0.00000000	      0.00000000	      0.00000000
      0.19000000	      0.00622665	      0.00594792	     -0.00037289	     -0.00185117	      0.00469841	      0.00002793	      0.00443514	      0.00456791	     -0.01702289	     -0.01128908	      0.00000000	     -0.01121558	      0.00000000	      0.00000000	      0.00000000	      0.00000000	      0.00000000	      0.00000000	      0.00000000	      0.00000000	      0.00000000	      0.00000000	     -0.00203061	     -0.00898850	     -0.00000000	      0.00000000	      0.00415308	     -0.00000000	      0.00000000	     -0.00000000	     -0.00232673	     -0.00238192	     -0.00133563	     -0.00409409	     -0.00003033	      0.00268361	      0.00000000	      0.00000000	      0.00000000	      0.00000000	      0.00000000	      0.00000000	      0.00000000	      0.00000000	      0.00000000	      0.00000000	      0.00000000	      0.00000000	      0.00000000	      0.00000000	      0.00000000	      0.00000000	      0.00000000	      0.00000000	      0.00000000	      0.00000000	      0.00000000	      0.00000000	      0.00000000	      0.00000000	      0.00000000	      0.00000000	      0.00000000	      0.00000000	      0.00000000	      0.00000000	      0.00000000	      0.00000000	      0.00000000	      0.00000000	      0.00000000	      0.00000000
      0.20000000	      0.00647365	      0.00657393	     -0.00034335	     -0.00180258	      0.00484868	      0.00003860	      0.00473678	      0.00482304	     -0.00792561	     -0.00908727	      0.00000000	     -0.00723760	      0.00000000	      0.00000000	      0.00000000	      0.00000000	      0.00000000	      0.00000000	      0.00000000	      0.00000000	      0.00000000	      0.00000000	      0.00164429	     -0.00837744	     -0.00000000	     -0.00000000	      0.00363331	      0.00000000	     -0.00000000	      0.00000000	     -0.00029523	     -0.00018250	      0.00126662	     -0.00169531	      0.00139696	      0.00354642	      0.00000000	      0.00000000	      0.00000000	      0.00000000	      0.00000000	      0.00000000	      0.00000000	      0.00000000	      0.00000000	      0.00000000	      0.00000000	      0.00000000	      0.00000000	      0.00000000	      0.00000000	      0.00000000	      0.00000000	      0.00000000	      0.00000000	      0.00000000	      0.00000000	      0.00000000	      0.00000000	      0.00000000	      0.00000000	      0.00000000	      0.00000000	      0.00000000	      0.00000000	      0.00000000	      0.00000000	      0.00000000	      0.00000000	      0.00000000	      0.00000000	      0.00000000
      0.21000000	      0.00585758	      0.00525728	     -0.00008400	     -0.00050367	      0.00546044	     -0.00001715	      0.00497907	      0.00493821	     -0.01066104	     -0.00744727	      0.00000000	     -0.00777749	      0.00000000	      0.00000000	      0.00000000	      0.00000000	      0.00000000	      0.00000000	      0.00000000	      0.00000000	      0.00000000	      0.00000000	     -0.00461848	     -0.00432867	     -0.00000000	      0.00000000	     -0.00163866	     -0.00000000	      0.00000000	     -0.00000000	     -0.00479327	     -0.00469720	     -0.00430878	     -0.00475108	     -0.00245407	     -0.00222262	      0.00000000	      0.00000000	      0.00000000	      0.00000000	      0.00000000	      0.00000000	      0.00000000	      0.00000000	      0.00000000	      0.00000000	      0.00000000	      0.00000000	      0.00000000	      0.00000000	      0.00000000	      0.00000000	      0.00000000	      0.00000000	      0.00000000	      0.00000000	      0.00000000	      0.00000000	      0.00000000	      0.00000000	      0.00000000	      0.00000000	      0.00000000	      0.00000000	      0.00000000	      0.00000000	      0.00000000	      0.00000000	      0.00000000	      0.00000000	      0.00000000	      0.00000000
      0.22000000	      0.00615812	      0.00577145	     -0.00035127	     -0.00171653	      0.00466084	      0.00002102	      0.00438265	      0.00451362	     -0.01645213	     -0.01090357	      0.00000000	     -0.01120853	      0.00000000	      0.00000000	      0.00000000	      0.00000000	      0.00000000	      0.00000000	      0.00000000	      0.00000000	      0.00000000	      0.00000000	     -0.00318894	     -0.00849869	     -0.00000000	      0.00000000	      0.00403732	      0.00000000	     -0.00000000	      0.00000000	     -0.00283181	     -0.00293651	     -0.00217919	     -0.00440433	     -0.00058817	      0.00195072	      0.00000000	      0.00000000	      0.00000000	      0.00000000	      0.00000000	      0.00000000	      0.00000000	      0.00000000	      0.00000000	      0.00000000	      0.00000000	      0.00000000	      0.00000000	      0.00000000	      0.00000000	      0.00000000	      0.00000000	      0.00000000	      0.00000000	      0.00000000	      0.00000000	      0.00000000	      0.00000000	      0.00000000	      0.00000000	      0.00000000	      0.00000000	      0.00000000	      0.00000000	      0.00000000	      0.00000000	      0.00000000	      0.00000000	      0.00000000	      0.00000000	      0.00000000
      0.23000000	      0.00637266	      0.00632460	     -0.00036865	     -0.00189676	      0.00478397	      0.00003606	      0.00459916	      0.00471074	     -0.01639438	     -0.01070581	      0.00000000	     -0.00959305	      0.00000000	      0.00000000	      0.00000000	      0.00000000	      0.00000000	      0.00000000	      0.00000000	      0.00000000	      0.00000000	      0.00000000	      0.00030209	     -0.00907326	      0.00000000	     -0.00000000	      0.00392029	      0.00000000	      0.00000000	     -0.00000000	     -0.00112487	     -0.00107511	      0.00032682	     -0.00285108	      0.00088694	      0.00339856	      0.00000000	      0.00000000	      0.00000000	      0.00000000	      0.00000000	      0.00000000	      0.00000000	      0.00000000	      0.00000000	      0.00000000	      0.00000000	      0.00000000	      0.00000000	      0.00000000	      0.00000000	      0.00000000	      0.00000000	      0.00000000	      0.00000000	      0.00000000	      0.00000000	      0.00000000	      0.00000000	      0.00000000	      0.00000000	      0.00000000	      0.00000000	      0.00000000	      0.00000000	      0.00000000	      0.00000000	      0.00000000	      0.00000000	      0.00000000	      0.00000000	      0.00000000
      0.24000000	      0.00643367	      0.00647640	     -0.00035506	     -0.00185048	      0.00482268	      0.00003782	      0.00468003	      0.00477731	     -0.01462498	     -0.00987473	      0.00000000	     -0.00829885	      0.00000000	      0.00000000	      0.00000000	      0.00000000	      0.00000000	      0.00000000	      0.00000000	      0.00000000	      0.00000000	      0.00000000	      0.00114005	     -0.00874260	     -0.00000000	     -0.00000000	      0.00375446	     -0.00000000	     -0.00000000	     -0.00000000	     -0.00062218	     -0.00053320	      0.00091483	     -0.00217617	      0.00120452	      0.00351028	      0.00000000	      0.00000000	      0.00000000	      0.00000000	      0.00000000	      0.00000000	      0.00000000	      0.00000000	      0.00000000	      0.00000000	      0.00000000	      0.00000000	      0.00000000	      0.00000000	      0.00000000	      0.00000000	      0.00000000	      0.00000000	      0.00000000	      0.00000000	      0.00000000	      0.00000000	      0.00000000	      0.00000000	      0.00000000	      0.00000000	      0.00000000	      0.00000000	      0.00000000	      0.00000000	      0.00000000	      0.00000000	      0.00000000	      0.00000000	      0.00000000	      0.00000000
      0.25000000	      0.00631119	      0.00616762	     -0.00037629	     -0.00190818	      0.00474748	      0.00003345	      0.00452425	      0.00464719	     -0.01698528	     -0.01117510	      0.00000000	     -0.01052854	      0.00000000	      0.00000000	      0.00000000	      0.00000000	      0.00000000	      0.00000000	      0.00000000	      0.00000000	      0.00000000	      0.00000000	     -0.00063099	     -0.00918132	      0.00000000	     -0.00000000	      0.00405769	     -0.00000000	     -0.00000000	     -0.00000000	     -0.00163638	     -0.00162945	     -0.00033328	     -0.00344951	      0.00053211	      0.00319431	      0.00000000	      0.00000000	      0.00000000	      0.00000000	      0.00000000	      0.00000000	      0.00000000	      0.00000000	      0.00000000	      0.00000000	      0.00000000	      0.00000000	      0.00000000	      0.00000000	      0.00000000	      0.00000000	      0.00000000	      0.00000000	      0.00000000	      0.00000000	      0.00000000	      0.00000000	      0.00000000	      0.00000000	      0.00000000	      0.00000000	      0.00000000	      0.00000000	      0.00000000	      0.00000000	      0.00000000	      0.00000000	      0.00000000	      0.00000000	      0.00000000	      0.00000000
      0.26000000	      0.00613959	      0.00572497	     -0.00034112	     -0.00166145	      0.00465042	      0.00001865	      0.00437292	      0.00450128	     -0.01618697	     -0.01071217	      0.00000000	     -0.01110319	      0.00000000	      0.00000000	      0.00000000	      0.00000000	      0.00000000	      0.00000000	      0.00000000	      0.00000000	      0.00000000	      0.00000000	     -0.00348492	     -0.00830230	      0.00000000	     -0.00000000	      0.00394300	      0.00000000	      0.00000000	      0.00000000	     -0.00294876	     -0.00306590	     -0.00239751	     -0.00444348	     -0.00076250	      0.00166082	      0.00000000	      0.00000000	      0.00000000	      0.00000000	      0.00000000	      0.00000000	      0.00000000	      0.00000000	      0.00000000	      0.00000000	      0.00000000	      0.00000000	      0.00000000	      0.00000000	      0.00000000	      0.00000000	      0.00000000	      0.00000000	      0.00000000	      0.00000000	      0.00000000	      0.00000000	      0.00000000	      0.00000000	      0.00000000	      0.00000000	      0.00000000	      0.00000000	      0.00000000	      0.00000000	      0.00000000	      0.00000000	      0.00000000	      0.00000000	      0.00000000	      0.00000000
      0.27000000	      0.00594435	      0.00535357	      0.00002572	     -0.00003741	      0.00550692	     -0.00002712	      0.00543370	      0.00501603	     -0.00762311	     -0.00583880	      0.00000000	     -0.00598196	      0.00000000	      0.00000000	      0.00000000	      0.00000000	      0.00000000	      0.00000000	      0.00000000	      0.00000000	      0.00000000	      0.00000000	     -0.00435439	     -0.00502965	      0.00000000	      0.00000000	     -0.00334608	      0.00000000	     -0.00000000	     -0.00000000	     -0.00632448	     -0.00626078	     -0.00514544	     -0.00652380	     -0.00249309	     -0.00311181	      0.00000000	      0.00000000	      0.00000000	      0.00000000	      0.00000000	      0.00000000	      0.00000000	      0.00000000	      0.00000000	      0.00000000	      0.00000000	      0.00000000	      0.00000000	      0.00000000	      0.00000000	      0.00000000	      0.00000000	      0.00000000	      0.00000000	      0.00000000	      0.00000000	      0.00000000	      0.00000000	      0.00000000	      0.00000000	      0.00000000	      0.00000000	      0.00000000	      0.00000000	      0.00000000	      0.00000000	      0.00000000	      0.00000000	      0.00000000	      0.00000000	      0.00000000
      0.28000000	      0.00597432	      0.00540323	     -0.00018514	     -0.00093687	      0.00503731	     -0.00000578	      0.00439641	      0.00454149	     -0.01281071	     -0.00873583	      0.00000000	     -0.00909088	      0.00000000	      0.00000000	      0.00000000	      0.00000000	      0.00000000	      0.00000000	      0.00000000	      0.00000000	      0.00000000	      0.00000000	     -0.00476847	     -0.00580976	     -0.00000000	      0.00000000	      0.00086100	     -0.00000000	      0.00000000	      0.00000000	     -0.00332610	     -0.00337838	     -0.00338622	     -0.00390149	     -0.00215143	     -0.00112292	      0.00000000	      0.00000000	      0.00000000	      0.00000000	      0.00000000	      0.00000000	      0.00000000	      0.00000000	      0.00000000	      0.00000000	      0.00000000	      0.00000000	      0.00000000	      0.00000000	      0.00000000	      0.00000000	      0.00000000	      0.00000000	      0.00000000	      0.00000000	      0.00000000	      0.00000000	      0.00000000	      0.00000000	      0.00000000	      0.00000000	      0.00000000	      0.00000000	      0.00000000	      0.00000000	      0.00000000	      0.00000000	      0.00000000	      0.00000000	      0.00000000	      0.00000000
      0.29000000	      0.00601820	      0.00547129	     -0.00023293	     -0.00114707	      0.00471318	      0.00000049	      0.00437478	      0.00445689	     -0.01385190	     -0.00931499	      0.00000000	     -0.00965315	      0.00000000	      0.00000000	      0.00000000	      0.00000000	      0.00000000	      0.00000000	      0.00000000	      0.00000000	      0.00000000	      0.00000000	     -0.00467449	     -0.00652576	      0.00000000	      0.00000000	      0.00206354	     -0.00000000	      0.00000000	     -0.00000000	     -0.00326774	     -0.00343639	     -0.00330208	     -0.00415977	     -0.00188227	     -0.00052644	      0.00000000	      0.00000000	      0.00000000	      0.00000000	      0.00000000	      0.00000000	      0.00000000	      0.00000000	      0.00000000	      0.00000000	      0.00000000	      0.00000000	      0.00000000	      0.00000000	      0.00000000	      0.00000000	      0.00000000	      0.00000000	      0.00000000	      0.00000000	      0.00000000	      0.00000000	      0.00000000	      0.00000000	      0.00000000	      0.00000000	      0.00000000	      0.00000000	      0.00000000	      0.00000000	      0.00000000	      0.00000000	      0.00000000	      0.00000000	      0.00000000	      0.00000000
      0.30000000	      0.00594934	      0.00536095	      0.00001878	     -0.00006706	      0.00551988	     -0.00002656	      0.00541140	      0.00502487	     -0.00788309	     -0.00595691	      0.00000000	     -0.00611161	      0.00000000	      0.00000000	      0.00000000	      0.00000000	      0.00000000	      0.00000000	      0.00000000	      0.00000000	      0.00000000	      0.00000000	     -0.00426320	     -0.00499208	     -0.00000000	      0.00000000	     -0.00327230	     -0.00000000	     -0.00000000	      0.00000000	     -0.00623474	     -0.00616771	     -0.00510097	     -0.00644064	     -0.00249788	     -0.00307047	      0.00000000	      0.00000000	      0.00000000	      0.00000000	      0.00000000	      0.00000000	      0.00000000	      0.00000000	      0.00000000	      0.00000000	      0.00000000	      0.00000000	      0.00000000	      0.00000000	      0.00000000	      0.00000000	      0.00000000	      0.00000000	      0.00000000	      0.00000000	      0.00000000	      0.00000000	      0.00000000	      0.00000000	      0.00000000	      0.00000000	      0.00000000	      0.00000000	      0.00000000	      0.00000000	      0.00000000	      0.00000000	      0.00000000	      0.00000000	      0.00000000	      0.00000000
      0.31000000	      0.00615599	      0.00576608	     -0.00035021	     -0.00171067	      0.00465966	      0.00002076	      0.00438142	      0.00451214	     -0.01638135	     -0.01088367	      0.00000000	     -0.01119888	      0.00000000	      0.00000000	      0.00000000	      0.00000000	      0.00000000	      0.00000000	      0.00000000	      0.00000000	      0.00000000	      0.00000000	     -0.00322355	     -0.00847769	      0.00000000	     -0.00000000	      0.00402837	      0.00000000	     -0.00000000	     -0.00000000	     -0.00284580	     -0.00295196	     -0.00220465	     -0.00440993	     -0.00060760	      0.00191956	      0.00000000	      0.00000000	      0.00000000	      0.00000000	      0.00000000	      0.00000000	      0.00000000	      0.00000000	      0.00000000	      0.00000000	      0.00000000	      0.00000000	      0.00000000	      0.00000000	      0.00000000	      0.00000000	      0.00000000	      0.00000000	      0.00000000	      0.00000000	      0.00000000	      0.00000000	      0.00000000	      0.00000000	      0.00000000	      0.00000000	      0.00000000	      0.00000000	      0.00000000	      0.00000000	      0.00000000	      0.00000000	      0.00000000	      0.00000000	      0.00000000	      0.00000000
      0.32000000	      0.00593916	      0.00535564	     -0.00015022	     -0.00078607	      0.00522132	     -0.00000997	      0.00460215	      0.00471083	     -0.01203005	     -0.00830364	      0.00000000	     -0.00865764	      0.00000000	      0.00000000	      0.00000000	      0.00000000	      0.00000000	      0.00000000	      0.00000000	      0.00000000	      0.00000000	      0.00000000	     -0.00476043	     -0.00529520	      0.00000000	      0.00000000	     -0.00005617	     -0.00000000	      0.00000000	     -0.00000000	     -0.00382897	     -0.00371310	     -0.00367350	     -0.00369087	     -0.00229158	     -0.00150920	      0.00000000	      0.00000000	      0.00000000	      0.00000000	      0.00000000	      0.00000000	      0.00000000	      0.00000000	      0.00000000	      0.00000000	      0.00000000	      0.00000000	      0.00000000	      0.00000000	      0.00000000	      0.00000000	      0.00000000	      0.00000000	      0.00000000	      0.00000000	      0.00000000	      0.00000000	      0.00000000	      0.00000000	      0.00000000	      0.00000000	      0.00000000	      0.00000000	      0.00000000	      0.00000000	      0.00000000	      0.00000000	      0.00000000	      0.00000000	      0.00000000	      0.00000000
      0.33000000	      0.00600657	      0.00545206	     -0.00022000	     -0.00108964	      0.00480999	     -0.00000128	      0.00438001	      0.00445509	     -0.01357580	     -0.00915951	      0.00000000	     -0.00950443	      0.00000000	      0.00000000	      0.00000000	      0.00000000	      0.00000000	      0.00000000	      0.00000000	      0.00000000	      0.00000000	      0.00000000	     -0.00471437	     -0.00633011	     -0.00000000	     -0.00000000	      0.00175217	     -0.00000000	      0.00000000	      0.00000000	     -0.00325746	     -0.00342827	     -0.00333549	     -0.00409400	     -0.00196506	     -0.00070128	      0.00000000	      0.00000000	      0.00000000	      0.00000000	      0.00000000	      0.00000000	      0.00000000	      0.00000000	      0.00000000	      0.00000000	      0.00000000	      0.00000000	      0.00000000	      0.00000000	      0.00000000	      0.00000000	      0.00000000	      0.00000000	      0.00000000	      0.00000000	      0.00000000	      0.00000000	      0.00000000	      0.00000000	      0.00000000	      0.00000000	      0.00000000	      0.00000000	      0.00000000	      0.00000000	      0.00000000	      0.00000000	      0.00000000	      0.00000000	      0.00000000	      0.00000000
      0.34000000	      0.00630389	      0.00614873	     -0.00037672	     -0.00190689	      0.00474327	      0.00003307	      0.00451561	      0.00463994	     -0.01698810	     -0.01120879	      0.00000000	     -0.01061551	      0.00000000	      0.00000000	      0.00000000	      0.00000000	      0.00000000	      0.00000000	      0.00000000	      0.00000000	      0.00000000	      0.00000000	     -0.00074728	     -0.00918035	      0.00000000	     -0.00000000	      0.00407122	      0.00000000	     -0.00000000	      0.00000000	     -0.00169706	     -0.00169540	     -0.00041598	     -0.00351413	      0.00048728	      0.00316225	      0.00000000	      0.00000000	      0.00000000	      0.00000000	      0.00000000	      0.00000000	      0.00000000	      0.00000000	      0.00000000	      0.00000000	      0.00000000	      0.00000000	      0.00000000	      0.00000000	      0.00000000	      0.00000000	      0.00000000	      0.00000000	      0.00000000	      0.00000000	      0.00000000	      0.00000000	      0.00000000	      0.00000000	      0.00000000	      0.00000000	      0.00000000	      0.00000000	      0.00000000	      0.00000000	      0.00000000	      0.00000000	      0.00000000	      0.00000000	      0.00000000	      0.00000000
      0.35000000	      0.00638939	      0.00636671	     -0.00036545	     -0.00188732	      0.00479470	      0.00003662	      0.00462075	      0.00472870	     -0.01594478	     -0.01051682	      0.00000000	     -0.00927475	      0.00000000	      0.00000000	      0.00000000	      0.00000000	      0.00000000	      0.00000000	      0.00000000	      0.00000000	      0.00000000	      0.00000000	      0.00054099	     -0.00900628	     -0.00000000	      0.00000000	      0.00387718	      0.00000000	      0.00000000	      0.00000000	     -0.00098617	     -0.00092528	      0.00049490	     -0.00267307	      0.00097723	      0.00343699	      0.00000000	      0.00000000	      0.00000000	      0.00000000	      0.00000000	      0.00000000	      0.00000000	      0.00000000	      0.00000000	      0.00000000	      0.00000000	      0.00000000	      0.00000000	      0.00000000	      0.00000000	      0.00000000	      0.00000000	      0.00000000	      0.00000000	      0.00000000	      0.00000000	      0.00000000	      0.00000000	      0.00000000	      0.00000000	      0.00000000	      0.00000000	      0.00000000	      0.00000000	      0.00000000	      0.00000000	      0.00000000	      0.00000000	      0.00000000	      0.00000000	      0.00000000
      0.36000000	      0.00591862	      0.00532969	     -0.00013163	     -0.00070645	      0.00530279	     -0.00001208	      0.00471633	      0.00478688	     -0.01172702	     -0.00807021	      0.00000000	     -0.00841879	      0.00000000	      0.00000000	      0.00000000	      0.00000000	      0.00000000	      0.00000000	      0.00000000	      0.00000000	      0.00000000	      0.00000000	     -0.00473563	     -0.00502273	      0.00000000	      0.00000000	     -0.00053122	      0.00000000	     -0.00000000	      0.00000000	     -0.00409965	     -0.00398824	     -0.00386096	     -0.00393396	     -0.00234978	     -0.00171336	      0.00000000	      0.00000000	      0.00000000	      0.00000000	      0.00000000	      0.00000000	      0.00000000	      0.00000000	      0.00000000	      0.00000000	      0.00000000	      0.00000000	      0.00000000	      0.00000000	      0.00000000	      0.00000000	      0.00000000	      0.00000000	      0.00000000	      0.00000000	      0.00000000	      0.00000000	      0.00000000	      0.00000000	      0.00000000	      0.00000000	      0.00000000	      0.00000000	      0.00000000	      0.00000000	      0.00000000	      0.00000000	      0.00000000	      0.00000000	      0.00000000	      0.00000000
      0.37000000	      0.00632779	      0.00621039	     -0.00037492	     -0.00190892	      0.00475714	      0.00003425	      0.00454370	      0.00466398	     -0.01690983	     -0.01108157	      0.00000000	     -0.01031187	      0.00000000	      0.00000000	      0.00000000	      0.00000000	      0.00000000	      0.00000000	      0.00000000	      0.00000000	      0.00000000	      0.00000000	     -0.00037084	     -0.00917275	      0.00000000	     -0.00000000	      0.00402443	     -0.00000000	     -0.00000000	      0.00000000	     -0.00149828	     -0.00147951	     -0.00014864	     -0.00329727	      0.00063174	      0.00326043	      0.00000000	      0.00000000	      0.00000000	      0.00000000	      0.00000000	      0.00000000	      0.00000000	      0.00000000	      0.00000000	      0.00000000	      0.00000000	      0.00000000	      0.00000000	      0.00000000	      0.00000000	      0.00000000	      0.00000000	      0.00000000	      0.00000000	      0.00000000	      0.00000000	      0.00000000	      0.00000000	      0.00000000	      0.00000000	      0.00000000	      0.00000000	      0.00000000	      0.00000000	      0.00000000	      0.00000000	      0.00000000	      0.00000000	      0.00000000	      0.00000000	      0.00000000
      0.38000000	      0.00628583	      0.00610219	     -0.00037725	     -0.00190107	      0.00473303	      0.00003207	      0.00449550	      0.00462243	     -0.01710315	     -0.01127238	      0.00000000	     -0.01080717	      0.00000000	      0.00000000	      0.00000000	      0.00000000	      0.00000000	      0.00000000	      0.00000000	      0.00000000	      0.00000000	      0.00000000	     -0.00103697	     -0.00916573	      0.00000000	     -0.00000000	      0.00410112	     -0.00000000	     -0.00000000	     -0.00000000	     -0.00184551	     -0.00185687	     -0.00062242	     -0.00366612	      0.00037462	      0.00307520	      0.00000000	      0.00000000	      0.00000000	      0.00000000	      0.00000000	      0.00000000	      0.00000000	      0.00000000	      0.00000000	      0.00000000	      0.00000000	      0.00000000	      0.00000000	      0.00000000	      0.00000000	      0.00000000	      0.00000000	      0.00000000	      0.00000000	      0.00000000	      0.00000000	      0.00000000	      0.00000000	      0.00000000	      0.00000000	      0.00000000	      0.00000000	      0.00000000	      0.00000000	      0.00000000	      0.00000000	      0.00000000	      0.00000000	      0.00000000	      0.00000000	      0.00000000
      0.39000000	      0.00592352	      0.00535487	     -0.00002938	     -0.00027198	      0.00554544	     -0.00002241	      0.00523173	      0.00503016	     -0.00884575	     -0.00671463	      0.00000000	     -0.00695085	      0.00000000	      0.00000000	      0.00000000	      0.00000000	      0.00000000	      0.00000000	      0.00000000	      0.00000000	      0.00000000	      0.00000000	     -0.00440459	     -0.00470607	      0.00000000	      0.00000000	     -0.00263916	      0.00000000	     -0.00000000	      0.00000000	     -0.00556956	     -0.00549647	     -0.00476056	     -0.00567926	     -0.00250518	     -0.00272548	      0.00000000	      0.00000000	      0.00000000	      0.00000000	      0.00000000	      0.00000000	      0.00000000	      0.00000000	      0.00000000	      0.00000000	      0.00000000	      0.00000000	      0.00000000	      0.00000000	      0.00000000	      0.00000000	      0.00000000	      0.00000000	      0.00000000	      0.00000000	      0.00000000	      0.00000000	      0.00000000	      0.00000000	      0.00000000	      0.00000000	      0.00000000	      0.00000000	      0.00000000	      0.00000000	      0.00000000	      0.00000000	      0.00000000	      0.00000000	      0.00000000	      0.00000000
      0.40000000	      0.00585050	      0.00525890	     -0.00007914	     -0.00048304	      0.00547232	     -0.00001765	      0.00500361	      0.00495007	     -0.01047361	     -0.00738167	      0.00000000	     -0.00770940	      0.00000000	      0.00000000	      0.00000000	      0.00000000	      0.00000000	      0.00000000	      0.00000000	      0.00000000	      0.00000000	      0.00000000	     -0.00460265	     -0.00436452	     -0.00000000	      0.00000000	     -0.00174016	      0.00000000	     -0.00000000	     -0.00000000	     -0.00486353	     -0.00476931	     -0.00435173	     -0.00483492	     -0.00246141	     -0.00227167	      0.00000000	      0.00000000	      0.00000000	      0.00000000	      0.00000000	      0.00000000	      0.00000000	      0.00000000	      0.00000000	      0.00000000	      0.00000000	      0.00000000	      0.00000000	      0.00000000	      0.00000000	      0.00000000	      0.00000000	      0.00000000	      0.00000000	      0.00000000	      0.00000000	      0.00000000	      0.00000000	      0.00000000	      0.00000000	      0.00000000	      0.00000000	      0.00000000	      0.00000000	      0.00000000	      0.00000000	      0.00000000	      0.00000000	      0.00000000	      0.00000000	      0.00000000
      0.41000000	      0.00614018	      0.00572643	     -0.00034147	     -0.00166333	      0.00465075	      0.00001873	      0.00437319	      0.00450165	     -0.01622149	     -0.01071885	      0.00000000	     -0.01110727	      0.00000000	      0.00000000	      0.00000000	      0.00000000	      0.00000000	      0.00000000	      0.00000000	      0.00000000	      0.00000000	      0.00000000	     -0.00347579	     -0.00830897	      0.00000000	     -0.00000000	      0.00394659	      0.00000000	     -0.00000000	      0.00000000	     -0.00294525	     -0.00306201	     -0.00239075	     -0.00444259	     -0.00075682	      0.00167056	      0.00000000	      0.00000000	      0.00000000	      0.00000000	      0.00000000	      0.00000000	      0.00000000	      0.00000000	      0.00000000	      0.00000000	      0.00000000	      0.00000000	      0.00000000	      0.00000000	      0.00000000	      0.00000000	      0.00000000	      0.00000000	      0.00000000	      0.00000000	      0.00000000	      0.00000000	      0.00000000	      0.00000000	      0.00000000	      0.00000000	      0.00000000	      0.00000000	      0.00000000	      0.00000000	      0.00000000	      0.00000000	      0.00000000	      0.00000000	      0.00000000	      0.00000000
      0.42000000	      0.00621053	      0.00590593	     -0.00036967	     -0.00182778	      0.00468948	      0.00002652	      0.00442067	      0.00455405	     -0.01682295	     -0.01123960	      0.00000000	     -0.01126380	      0.00000000	      0.00000000	      0.00000000	      0.00000000	      0.00000000	      0.00000000	      0.00000000	      0.00000000	      0.00000000	      0.00000000	     -0.00230866	     -0.00890253	     -0.00000000	     -0.00000000	      0.00414875	     -0.00000000	     -0.00000000	      0.00000000	     -0.00245379	     -0.00252100	     -0.00153679	     -0.00418818	     -0.00015225	      0.00254154	      0.00000000	      0.00000000	      0.00000000	      0.00000000	      0.00000000	      0.00000000	      0.00000000	      0.00000000	      0.00000000	      0.00000000	      0.00000000	      0.00000000	      0.00000000	      0.00000000	      0.00000000	      0.00000000	      0.00000000	      0.00000000	      0.00000000	      0.00000000	      0.00000000	      0.00000000	      0.00000000	      0.00000000	      0.00000000	      0.00000000	      0.00000000	      0.00000000	      0.00000000	      0.00000000	      0.00000000	      0.00000000	      0.00000000	      0.00000000	      0.00000000	      0.00000000
      0.43000000	      0.00645836	      0.00653671	     -0.00034810	     -0.00182259	      0.00483845	      0.00003833	      0.00471455	      0.00480530	     -0.01174062	     -0.00941493	      0.00000000	     -0.00766531	      0.00000000	      0.00000000	      0.00000000	      0.00000000	      0.00000000	      0.00000000	      0.00000000	      0.00000000	      0.00000000	      0.00000000	      0.00145502	     -0.00853346	     -0.00000000	     -0.00000000	      0.00368087	      0.00000000	     -0.00000000	     -0.00000000	     -0.00042038	     -0.00031657	      0.00113474	     -0.00188306	      0.00132465	      0.00353564	      0.00000000	      0.00000000	      0.00000000	      0.00000000	      0.00000000	      0.00000000	      0.00000000	      0.00000000	      0.00000000	      0.00000000	      0.00000000	      0.00000000	      0.00000000	      0.00000000	      0.00000000	      0.00000000	      0.00000000	      0.00000000	      0.00000000	      0.00000000	      0.00000000	      0.00000000	      0.00000000	      0.00000000	      0.00000000	      0.00000000	      0.00000000	      0.00000000	      0.00000000	      0.00000000	      0.00000000	      0.00000000	      0.00000000	      0.00000000	      0.00000000	      0.00000000
      0.44000000	      0.00614229	      0.00573173	     -0.00034274	     -0.00167011	      0.00465197	      0.00001902	      0.00437420	      0.00450302	     -0.01626566	     -0.01074284	      0.00000000	     -0.01112171	      0.00000000	      0.00000000	      0.00000000	      0.00000000	      0.00000000	      0.00000000	      0.00000000	      0.00000000	      0.00000000	      0.00000000	     -0.00344238	     -0.00833304	     -0.00000000	     -0.00000000	      0.00395931	      0.00000000	     -0.00000000	      0.00000000	     -0.00293235	     -0.00304771	     -0.00236604	     -0.00443914	     -0.00073621	      0.00170576	      0.00000000	      0.00000000	      0.00000000	      0.00000000	      0.00000000	      0.00000000	      0.00000000	      0.00000000	      0.00000000	      0.00000000	      0.00000000	      0.00000000	      0.00000000	      0.00000000	      0.00000000	      0.00000000	      0.00000000	      0.00000000	      0.00000000	      0.00000000	      0.00000000	      0.00000000	      0.00000000	      0.00000000	      0.00000000	      0.00000000	      0.00000000	      0.00000000	      0.00000000	      0.00000000	      0.00000000	      0.00000000	      0.00000000	      0.00000000	      0.00000000	      0.00000000
      0.45000000	      0.00595234	      0.00536890	      0.00000556	     -0.00012347	      0.00553767	     -0.00002546	      0.00536630	      0.00503567	     -0.00803372	     -0.00618239	      0.00000000	     -0.00635249	      0.00000000	      0.00000000	      0.00000000	      0.00000000	      0.00000000	      0.00000000	      0.00000000	      0.00000000	      0.00000000	      0.00000000	     -0.00422932	     -0.00491794	      0.00000000	     -0.00000000	     -0.00312008	      0.00000000	     -0.00000000	     -0.00000000	     -0.00604412	     -0.00598760	     -0.00501303	     -0.00623941	     -0.00250444	     -0.00298600	      0.00000000	      0.00000000	      0.00000000	      0.00000000	      0.00000000	      0.00000000	      0.00000000	      0.00000000	      0.00000000	      0.00000000	      0.00000000	      0.00000000	      0.00000000	      0.00000000	      0.00000000	      0.00000000	      0.00000000	      0.00000000	      0.00000000	      0.00000000	      0.00000000	      0.00000000	      0.00000000	      0.00000000	      0.00000000	      0.00000000	      0.00000000	      0.00000000	      0.00000000	      0.00000000	      0.00000000	      0.00000000	      0.00000000	      0.00000000	      0.00000000	      0.00000000
      0.46000000	      0.00608129	      0.00558874	     -0.00029479	     -0.00143080	      0.00461507	      0.00000987	      0.00436014	      0.00447177	     -0.01515881	     -0.01005055	      0.00000000	     -0.01045599	      0.00000000	      0.00000000	      0.00000000	      0.00000000	      0.00000000	      0.00000000	      0.00000000	      0.00000000	      0.00000000	      0.00000000	     -0.00426127	     -0.00749713	     -0.00000000	      0.00000000	      0.00331790	      0.00000000	     -0.00000000	      0.00000000	     -0.00321090	     -0.00336078	     -0.00297911	     -0.00440913	     -0.00135754	      0.00054281	      0.00000000	      0.00000000	      0.00000000	      0.00000000	      0.00000000	      0.00000000	      0.00000000	      0.00000000	      0.00000000	      0.00000000	      0.00000000	      0.00000000	      0.00000000	      0.00000000	      0.00000000	      0.00000000	      0.00000000	      0.00000000	      0.00000000	      0.00000000	      0.00000000	      0.00000000	      0.00000000	      0.00000000	      0.00000000	      0.00000000	      0.00000000	      0.00000000	      0.00000000	      0.00000000	      0.00000000	      0.00000000	      0.00000000	      0.00000000	      0.00000000	      0.00000000
      0.47000000	      0.00596646	      0.00539217	     -0.00017701	     -0.00090160	      0.00508385	     -0.00000678	      0.00442464	      0.00458409	     -0.01264116	     -0.00863599	      0.00000000	     -0.00899178	      0.00000000	      0.00000000	      0.00000000	      0.00000000	      0.00000000	      0.00000000	      0.00000000	      0.00000000	      0.00000000	      0.00000000	     -0.00477156	     -0.00568956	     -0.00000000	     -0.00000000	      0.00064723	     -0.00000000	     -0.00000000	      0.00000000	     -0.00344216	     -0.00336170	     -0.00339161	     -0.00385390	     -0.00218791	     -0.00121417	      0.00000000	      0.00000000	      0.00000000	      0.00000000	      0.00000000	      0.00000000	      0.00000000	      0.00000000	      0.00000000	      0.00000000	      0.00000000	      0.00000000	      0.00000000	      0.00000000	      0.00000000	      0.00000000	      0.00000000	      0.00000000	      0.00000000	      0.00000000	      0.00000000	      0.00000000	      0.00000000	      0.00000000	      0.00000000	      0.00000000	      0.00000000	      0.00000000	      0.00000000	      0.00000000	      0.00000000	      0.00000000	      0.00000000	      0.00000000	      0.00000000	      0.00000000
      0.48000000	      0.00623502	      0.00596974	     -0.00037417	     -0.00186144	      0.00470303	      0.00002860	      0.00444298	      0.00457525	     -0.01682623	     -0.01130518	      0.00000000	     -0.01117959	      0.00000000	      0.00000000	      0.00000000	      0.00000000	      0.00000000	      0.00000000	      0.00000000	      0.00000000	      0.00000000	      0.00000000	     -0.00188778	     -0.00902618	      0.00000000	     -0.00000000	      0.00415148	      0.00000000	     -0.00000000	     -0.00000000	     -0.00226016	     -0.00230913	     -0.00123258	     -0.00404135	      0.00003042	      0.00275028	      0.00000000	      0.00000000	      0.00000000	      0.00000000	      0.00000000	      0.00000000	      0.00000000	      0.00000000	      0.00000000	      0.00000000	      0.00000000	      0.00000000	      0.00000000	      0.00000000	      0.00000000	      0.00000000	      0.00000000	      0.00000000	      0.00000000	      0.00000000	      0.00000000	      0.00000000	      0.00000000	      0.00000000	      0.00000000	      0.00000000	      0.00000000	      0.00000000	      0.00000000	      0.00000000	      0.00000000	      0.00000000	      0.00000000	      0.00000000	      0.00000000	      0.00000000
      0.49000000	      0.00597964	      0.00541090	     -0.00019075	     -0.00096125	      0.00500385	     -0.00000508	      0.00439358	      0.00451094	     -0.01288628	     -0.00880444	      0.00000000	     -0.00915861	      0.00000000	      0.00000000	      0.00000000	      0.00000000	      0.00000000	      0.00000000	      0.00000000	      0.00000000	      0.00000000	      0.00000000	     -0.00476440	     -0.00589284	      0.00000000	      0.00000000	      0.00100767	     -0.00000000	     -0.00000000	     -0.00000000	     -0.00324651	     -0.00338885	     -0.00338148	     -0.00393375	     -0.00212482	     -0.00105893	      0.00000000	      0.00000000	      0.00000000	      0.00000000	      0.00000000	      0.00000000	      0.00000000	      0.00000000	      0.00000000	      0.00000000	      0.00000000	      0.00000000	      0.00000000	      0.00000000	      0.00000000	      0.00000000	      0.00000000	      0.00000000	      0.00000000	      0.00000000	      0.00000000	      0.00000000	      0.00000000	      0.00000000	      0.00000000	      0.00000000	      0.00000000	      0.00000000	      0.00000000	      0.00000000	      0.00000000	      0.00000000	      0.00000000	      0.00000000	      0.00000000	      0.00000000
      0.50000000	      0.00591851	      0.00532955	     -0.00013153	     -0.00070602	      0.00530320	     -0.00001209	      0.00471693	      0.00478727	     -0.01172535	     -0.00806894	      0.00000000	     -0.00841748	      0.00000000	      0.00000000	      0.00000000	      0.00000000	      0.00000000	      0.00000000	      0.00000000	      0.00000000	      0.00000000	      0.00000000	     -0.00473546	     -0.00502126	     -0.00000000	     -0.00000000	     -0.00053374	     -0.00000000	      0.00000000	      0.00000000	     -0.00410112	     -0.00398973	     -0.00386195	     -0.00393566	     -0.00235007	     -0.00171446	      0.00000000	      0.00000000	      0.00000000	      0.00000000	      0.00000000	      0.00000000	      0.00000000	      0.00000000	      0.00000000	      0.00000000	      0.00000000	      0.00000000	      0.00000000	      0.00000000	      0.00000000	      0.00000000	      0.00000000	      0.00000000	      0.00000000	      0.00000000	      0.00000000	      0.00000000	      0.00000000	      0.00000000	      0.00000000	      0.00000000	      0.00000000	      0.00000000	      0.00000000	      0.00000000	      0.00000000	      0.00000000	      0.00000000	      0.00000000	      0.00000000	      0.00000000
      0.51000000	      0.00619882	      0.00587556	     -0.00036667	     -0.00180786	      0.00468308	      0.00002543	      0.00441091	      0.00454442	     -0.01683386	     -0.01118843	      0.00000000	     -0.01128020	      0.00000000	      0.00000000	      0.00000000	      0.00000000	      0.00000000	      0.00000000	      0.00000000	      0.00000000	      0.00000000	      0.00000000	     -0.00250911	     -0.00882950	      0.00000000	     -0.00000000	      0.00413841	      0.00000000	     -0.00000000	     -0.00000000	     -0.00254325	     -0.00261908	     -0.00168229	     -0.00424876	     -0.00024379	      0.00242781	      0.00000000	      0.00000000	      0.00000000	      0.00000000	      0.00000000	      0.00000000	      0.00000000	      0.00000000	      0.00000000	      0.00000000	      0.00000000	      0.00000000	      0.00000000	      0.00000000	      0.00000000	      0.00000000	      0.00000000	      0.00000000	      0.00000000	      0.00000000	      0.00000000	      0.00000000	      0.00000000	      0.00000000	      0.00000000	      0.00000000	      0.00000000	      0.00000000	      0.00000000	      0.00000000	      0.00000000	      0.00000000	      0.00000000	      0.00000000	      0.00000000	      0.00000000
      0.52000000	      0.00644472	      0.00650344	     -0.00035205	     -0.00183866	      0.00482984	      0.00003806	      0.00469533	      0.00478975	     -0.01323945	     -0.00967889	      0.00000000	     -0.00802370	      0.00000000	      0.00000000	      0.00000000	      0.00000000	      0.00000000	      0.00000000	      0.00000000	      0.00000000	      0.00000000	      0.00000000	      0.00128253	     -0.00865510	      0.00000000	      0.00000000	      0.00372199	      0.00000000	      0.00000000	     -0.00000000	     -0.00053185	     -0.00043617	      0.00101438	     -0.00204647	      0.00125882	      0.00352289	      0.00000000	      0.00000000	      0.00000000	      0.00000000	      0.00000000	      0.00000000	      0.00000000	      0.00000000	      0.00000000	      0.00000000	      0.00000000	      0.00000000	      0.00000000	      0.00000000	      0.00000000	      0.00000000	      0.00000000	      0.00000000	      0.00000000	      0.00000000	      0.00000000	      0.00000000	      0.00000000	      0.00000000	      0.00000000	      0.00000000	      0.00000000	      0.00000000	      0.00000000	      0.00000000	      0.00000000	      0.00000000	      0.00000000	      0.00000000	      0.00000000	      0.00000000
      0.53000000	      0.00602598	      0.00548472	     -0.00024159	     -0.00118583	      0.00464407	      0.00000170	      0.00437160	      0.00445825	     -0.01401949	     -0.00941872	      0.00000000	     -0.00975131	      0.00000000	      0.00000000	      0.00000000	      0.00000000	      0.00000000	      0.00000000	      0.00000000	      0.00000000	      0.00000000	      0.00000000	     -0.00464062	     -0.00665791	      0.00000000	      0.00000000	      0.00226407	     -0.00000000	     -0.00000000	     -0.00000000	     -0.00327117	     -0.00343811	     -0.00327443	     -0.00420179	     -0.00182220	     -0.00040225	      0.00000000	      0.00000000	      0.00000000	      0.00000000	      0.00000000	      0.00000000	      0.00000000	      0.00000000	      0.00000000	      0.00000000	      0.00000000	      0.00000000	      0.00000000	      0.00000000	      0.00000000	      0.00000000	      0.00000000	      0.00000000	      0.00000000	      0.00000000	      0.00000000	      0.00000000	      0.00000000	      0.00000000	      0.00000000	      0.00000000	      0.00000000	      0.00000000	      0.00000000	      0.00000000	      0.00000000	      0.00000000	      0.00000000	      0.00000000	      0.00000000	      0.00000000
      0.54000000	      0.00588448	      0.00532522	     -0.00004998	     -0.00035938	      0.00552626	     -0.00002050	      0.00514238	      0.00500648	     -0.00991403	     -0.00699633	      0.00000000	     -0.00727925	      0.00000000	      0.00000000	      0.00000000	      0.00000000	      0.00000000	      0.00000000	      0.00000000	      0.00000000	      0.00000000	      0.00000000	     -0.00449429	     -0.00457029	      0.00000000	     -0.00000000	     -0.00229818	     -0.00000000	      0.00000000	     -0.00000000	     -0.00528070	     -0.00519841	     -0.00459819	     -0.00533413	     -0.00249376	     -0.00254872	      0.00000000	      0.00000000	      0.00000000	      0.00000000	      0.00000000	      0.00000000	      0.00000000	      0.00000000	      0.00000000	      0.00000000	      0.00000000	      0.00000000	      0.00000000	      0.00000000	      0.00000000	      0.00000000	      0.00000000	      0.00000000	      0.00000000	      0.00000000	      0.00000000	      0.00000000	      0.00000000	      0.00000000	      0.00000000	      0.00000000	      0.00000000	      0.00000000	      0.00000000	      0.00000000	      0.00000000	      0.00000000	      0.00000000	      0.00000000	      0.00000000	      0.00000000
      0.55000000	      0.00586352	      0.00526411	     -0.00008817	     -0.00052140	      0.00544960	     -0.00001673	      0.00495766	      0.00492748	     -0.01077239	     -0.00750350	      0.00000000	     -0.00783552	      0.00000000	      0.00000000	      0.00000000	      0.00000000	      0.00000000	      0.00000000	      0.00000000	      0.00000000	      0.00000000	      0.00000000	     -0.00463153	     -0.00438639	     -0.00000000	      0.00000000	     -0.00154962	      0.00000000	     -0.00000000	      0.00000000	     -0.00473281	     -0.00463519	     -0.00427148	     -0.00467903	     -0.00244729	     -0.00217990	      0.00000000	      0.00000000	      0.00000000	      0.00000000	      0.00000000	      0.00000000	      0.00000000	      0.00000000	      0.00000000	      0.00000000	      0.00000000	      0.00000000	      0.00000000	      0.00000000	      0.00000000	      0.00000000	      0.00000000	      0.00000000	      0.00000000	      0.00000000	      0.00000000	      0.00000000	      0.00000000	      0.00000000	      0.00000000	      0.00000000	      0.00000000	      0.00000000	      0.00000000	      0.00000000	      0.00000000	      0.00000000	      0.00000000	      0.00000000	      0.00000000	      0.00000000
      0.56000000	      0.00585864	      0.00530432	     -0.00006058	     -0.00040431	      0.00551016	     -0.00001948	      0.00509362	      0.00498897	     -0.01007717	     -0.00713431	      0.00000000	     -0.00743854	      0.00000000	      0.00000000	      0.00000000	      0.00000000	      0.00000000	      0.00000000	      0.00000000	      0.00000000	      0.00000000	      0.00000000	     -0.00453627	     -0.00449736	     -0.00000000	     -0.00000000	     -0.00210562	      0.00000000	     -0.00000000	     -0.00000000	     -0.00513008	     -0.00504329	     -0.00451086	     -0.00515377	     -0.00248427	     -0.00245169	      0.00000000	      0.00000000	      0.00000000	      0.00000000	      0.00000000	      0.00000000	      0.00000000	      0.00000000	      0.00000000	      0.00000000	      0.00000000	      0.00000000	      0.00000000	      0.00000000	      0.00000000	      0.00000000	      0.00000000	      0.00000000	      0.00000000	      0.00000000	      0.00000000	      0.00000000	      0.00000000	      0.00000000	      0.00000000	      0.00000000	      0.00000000	      0.00000000	      0.00000000	      0.00000000	      0.00000000	      0.00000000	      0.00000000	      0.00000000	      0.00000000	      0.00000000
      0.57000000	      0.00644792	      0.00651124	     -0.00035115	     -0.00183504	      0.00483193	      0.00003813	      0.00469980	      0.00479337	     -0.01392244	     -0.00961939	      0.00000000	     -0.00794174	      0.00000000	      0.00000000	      0.00000000	      0.00000000	      0.00000000	      0.00000000	      0.00000000	      0.00000000	      0.00000000	      0.00000000	      0.00132321	     -0.00862803	     -0.00000000	     -0.00000000	      0.00371248	     -0.00000000	      0.00000000	     -0.00000000	     -0.00050577	     -0.00040817	      0.00104279	     -0.00200857	      0.00127434	      0.00352615	      0.00000000	      0.00000000	      0.00000000	      0.00000000	      0.00000000	      0.00000000	      0.00000000	      0.00000000	      0.00000000	      0.00000000	      0.00000000	      0.00000000	      0.00000000	      0.00000000	      0.00000000	      0.00000000	      0.00000000	      0.00000000	      0.00000000	      0.00000000	      0.00000000	      0.00000000	      0.00000000	      0.00000000	      0.00000000	      0.00000000	      0.00000000	      0.00000000	      0.00000000	      0.00000000	      0.00000000	      0.00000000	      0.00000000	      0.00000000	      0.00000000	      0.00000000
      0.58000000	      0.00606718	      0.00555909	     -0.00028051	     -0.00136360	      0.00460556	      0.00000754	      0.00436149	      0.00446693	     -0.01484706	     -0.00988156	      0.00000000	     -0.01023331	      0.00000000	      0.00000000	      0.00000000	      0.00000000	      0.00000000	      0.00000000	      0.00000000	      0.00000000	      0.00000000	      0.00000000	     -0.00439865	     -0.00726592	      0.00000000	     -0.00000000	      0.00306786	      0.00000000	     -0.00000000	      0.00000000	     -0.00324385	     -0.00339969	     -0.00308437	     -0.00436426	     -0.00150038	      0.00025096	      0.00000000	      0.00000000	      0.00000000	      0.00000000	      0.00000000	      0.00000000	      0.00000000	      0.00000000	      0.00000000	      0.00000000	      0.00000000	      0.00000000	      0.00000000	      0.00000000	      0.00000000	      0.00000000	      0.00000000	      0.00000000	      0.00000000	      0.00000000	      0.00000000	      0.00000000	      0.00000000	      0.00000000	      0.00000000	      0.00000000	      0.00000000	      0.00000000	      0.00000000	      0.00000000	      0.00000000	      0.00000000	      0.00000000	      0.00000000	      0.00000000	      0.00000000
      0.59000000	      0.00594207	      0.00535052	      0.00002809	     -0.00002728	      0.00550190	     -0.00002731	      0.00544109	      0.00501249	     -0.00767537	     -0.00578817	      0.00000000	     -0.00593724	      0.00000000	      0.00000000	      0.00000000	      0.00000000	      0.00000000	      0.00000000	      0.00000000	      0.00000000	      0.00000000	      0.00000000	     -0.00438560	     -0.00504225	     -0.00000000	      0.00000000	     -0.00337032	     -0.00000000	      0.00000000	      0.00000000	     -0.00635485	     -0.00629229	     -0.00516034	     -0.00656155	     -0.00249124	     -0.00312546	      0.00000000	      0.00000000	      0.00000000	      0.00000000	      0.00000000	      0.00000000	      0.00000000	      0.00000000	      0.00000000	      0.00000000	      0.00000000	      0.00000000	      0.00000000	      0.00000000	      0.00000000	      0.00000000	      0.00000000	      0.00000000	      0.00000000	      0.00000000	      0.00000000	      0.00000000	      0.00000000	      0.00000000	      0.00000000	      0.00000000	      0.00000000	      0.00000000	      0.00000000	      0.00000000	      0.00000000	      0.00000000	      0.00000000	      0.00000000	      0.00000000	      0.00000000
      0.60000000	      0.00623368	      0.00596623	     -0.00037398	     -0.00185988	      0.00470229	      0.00002850	      0.00444171	      0.00457407	     -0.01688726	     -0.01130303	      0.00000000	     -0.01118583	      0.00000000	      0.00000000	      0.00000000	      0.00000000	      0.00000000	      0.00000000	      0.00000000	      0.00000000	      0.00000000	      0.00000000	     -0.00191052	     -0.00902047	      0.00000000	      0.00000000	      0.00415190	     -0.00000000	     -0.00000000	     -0.00000000	     -0.00227082	     -0.00232078	     -0.00124898	     -0.00404995	      0.00002082	      0.00273993	      0.00000000	      0.00000000	      0.00000000	      0.00000000	      0.00000000	      0.00000000	      0.00000000	      0.00000000	      0.00000000	      0.00000000	      0.00000000	      0.00000000	      0.00000000	      0.00000000	      0.00000000	      0.00000000	      0.00000000	      0.00000000	      0.00000000	      0.00000000	      0.00000000	      0.00000000	      0.00000000	      0.00000000	      0.00000000	      0.00000000	      0.00000000	      0.00000000	      0.00000000	      0.00000000	      0.00000000	      0.00000000	      0.00000000	      0.00000000	      0.00000000	      0.00000000
      0.61000000	      0.00633608	      0.00623164	     -0.00037403	     -0.00190818	      0.00476211	      0.00003462	      0.00455365	      0.00467245	     -0.01685170	     -0.01102593	      0.00000000	     -0.01019382	      0.00000000	      0.00000000	      0.00000000	      0.00000000	      0.00000000	      0.00000000	      0.00000000	      0.00000000	      0.00000000	      0.00000000	     -0.00024318	     -0.00916286	     -0.00000000	      0.00000000	      0.00400665	      0.00000000	      0.00000000	      0.00000000	     -0.00142929	     -0.00140468	     -0.00005821	     -0.00321857	      0.00068037	      0.00329018	      0.00000000	      0.00000000	      0.00000000	      0.00000000	      0.00000000	      0.00000000	      0.00000000	      0.00000000	      0.00000000	      0.00000000	      0.00000000	      0.00000000	      0.00000000	      0.00000000	      0.00000000	      0.00000000	      0.00000000	      0.00000000	      0.00000000	      0.00000000	      0.00000000	      0.00000000	      0.00000000	      0.00000000	      0.00000000	      0.00000000	      0.00000000	      0.00000000	      0.00000000	      0.00000000	      0.00000000	      0.00000000	      0.00000000	      0.00000000	      0.00000000	      0.00000000
      0.62000000	      0.00603121	      0.00549399	     -0.00024739	     -0.00121189	      0.00459581	      0.00000253	      0.00436963	      0.00445925	     -0.01413229	     -0.00948793	      0.00000000	     -0.00981632	      0.00000000	      0.00000000	      0.00000000	      0.00000000	      0.00000000	      0.00000000	      0.00000000	      0.00000000	      0.00000000	      0.00000000	     -0.00461443	     -0.00674683	      0.00000000	      0.00000000	      0.00239417	     -0.00000000	      0.00000000	     -0.00000000	     -0.00327178	     -0.00343744	     -0.00325335	     -0.00422887	     -0.00177984	     -0.00031528	      0.00000000	      0.00000000	      0.00000000	      0.00000000	      0.00000000	      0.00000000	      0.00000000	      0.00000000	      0.00000000	      0.00000000	      0.00000000	      0.00000000	      0.00000000	      0.00000000	      0.00000000	      0.00000000	      0.00000000	      0.00000000	      0.00000000	      0.00000000	      0.00000000	      0.00000000	      0.00000000	      0.00000000	      0.00000000	      0.00000000	      0.00000000	      0.00000000	      0.00000000	      0.00000000	      0.00000000	      0.00000000	      0.00000000	      0.00000000	      0.00000000	      0.00000000
      0.63000000	      0.00639191	      0.00637304	     -0.00036494	     -0.00188567	      0.00479627	      0.00003670	      0.00462405	      0.00473143	     -0.01589413	     -0.01048584	      0.00000000	     -0.00922429	      0.00000000	      0.00000000	      0.00000000	      0.00000000	      0.00000000	      0.00000000	      0.00000000	      0.00000000	      0.00000000	      0.00000000	      0.00057648	     -0.00899467	     -0.00000000	      0.00000000	      0.00387051	     -0.00000000	     -0.00000000	     -0.00000000	     -0.00096527	     -0.00090272	      0.00051984	     -0.00264569	      0.00099062	      0.00344225	      0.00000000	      0.00000000	      0.00000000	      0.00000000	      0.00000000	      0.00000000	      0.00000000	      0.00000000	      0.00000000	      0.00000000	      0.00000000	      0.00000000	      0.00000000	      0.00000000	      0.00000000	      0.00000000	      0.00000000	      0.00000000	      0.00000000	      0.00000000	      0.00000000	      0.00000000	      0.00000000	      0.00000000	      0.00000000	      0.00000000	      0.00000000	      0.00000000	      0.00000000	      0.00000000	      0.00000000	      0.00000000	      0.00000000	      0.00000000	      0.00000000	      0.00000000
      0.64000000	      0.00590689	      0.00534266	     -0.00003915	     -0.00031346	      0.00553839	     -0.00002151	      0.00519024	      0.00502068	     -0.00963938	     -0.00685472	      0.00000000	     -0.00710905	      0.00000000	      0.00000000	      0.00000000	      0.00000000	      0.00000000	      0.00000000	      0.00000000	      0.00000000	      0.00000000	      0.00000000	     -0.00444846	     -0.00464265	      0.00000000	     -0.00000000	     -0.00248285	      0.00000000	     -0.00000000	     -0.00000000	     -0.00543322	     -0.00535570	     -0.00468475	     -0.00551657	     -0.00250090	     -0.00264327	      0.00000000	      0.00000000	      0.00000000	      0.00000000	      0.00000000	      0.00000000	      0.00000000	      0.00000000	      0.00000000	      0.00000000	      0.00000000	      0.00000000	      0.00000000	      0.00000000	      0.00000000	      0.00000000	      0.00000000	      0.00000000	      0.00000000	      0.00000000	      0.00000000	      0.00000000	      0.00000000	      0.00000000	      0.00000000	      0.00000000	      0.00000000	      0.00000000	      0.00000000	      0.00000000	      0.00000000	      0.00000000	      0.00000000	      0.00000000	      0.00000000	      0.00000000
      0.65000000	      0.00617013	      0.00580202	     -0.00035675	     -0.00174760	      0.00466749	      0.00002244	      0.00439014	      0.00452223	     -0.01657315	     -0.01100656	      0.00000000	     -0.01125165	      0.00000000	      0.00000000	      0.00000000	      0.00000000	      0.00000000	      0.00000000	      0.00000000	      0.00000000	      0.00000000	      0.00000000	     -0.00299045	     -0.00861042	     -0.00000000	     -0.00000000	      0.00408016	     -0.00000000	      0.00000000	      0.00000000	     -0.00275015	     -0.00284647	     -0.00203351	     -0.00436755	     -0.00048089	      0.00210715	      0.00000000	      0.00000000	      0.00000000	      0.00000000	      0.00000000	      0.00000000	      0.00000000	      0.00000000	      0.00000000	      0.00000000	      0.00000000	      0.00000000	      0.00000000	      0.00000000	      0.00000000	      0.00000000	      0.00000000	      0.00000000	      0.00000000	      0.00000000	      0.00000000	      0.00000000	      0.00000000	      0.00000000	      0.00000000	      0.00000000	      0.00000000	      0.00000000	      0.00000000	      0.00000000	      0.00000000	      0.00000000	      0.00000000	      0.00000000	      0.00000000	      0.00000000
      0.66000000	      0.00593282	      0.00536121	     -0.00002271	     -0.00024365	      0.00554804	     -0.00002301	      0.00525910	      0.00503474	     -0.00924162	     -0.00661859	      0.00000000	     -0.00684064	      0.00000000	      0.00000000	      0.00000000	      0.00000000	      0.00000000	      0.00000000	      0.00000000	      0.00000000	      0.00000000	      0.00000000	     -0.00437333	     -0.00474832	      0.00000000	     -0.00000000	     -0.00274025	     -0.00000000	     -0.00000000	     -0.00000000	     -0.00566180	     -0.00559179	     -0.00481102	     -0.00578899	     -0.00250695	     -0.00277953	      0.00000000	      0.00000000	      0.00000000	      0.00000000	      0.00000000	      0.00000000	      0.00000000	      0.00000000	      0.00000000	      0.00000000	      0.00000000	      0.00000000	      0.00000000	      0.00000000	      0.00000000	      0.00000000	      0.00000000	      0.00000000	      0.00000000	      0.00000000	      0.00000000	      0.00000000	      0.00000000	      0.00000000	      0.00000000	      0.00000000	      0.00000000	      0.00000000	      0.00000000	      0.00000000	      0.00000000	      0.00000000	      0.00000000	      0.00000000	      0.00000000	      0.00000000
      0.67000000	      0.00592784	      0.00534121	     -0.00013981	     -0.00074142	      0.00526834	     -0.00001116	      0.00466697	      0.00475461	     -0.01190406	     -0.00817316	      0.00000000	     -0.00852457	      0.00000000	      0.00000000	      0.00000000	      0.00000000	      0.00000000	      0.00000000	      0.00000000	      0.00000000	      0.00000000	      0.00000000	     -0.00474813	     -0.00514249	      0.00000000	      0.00000000	     -0.00032437	      0.00000000	      0.00000000	      0.00000000	     -0.00398046	     -0.00386698	     -0.00377936	     -0.00379632	     -0.00232549	     -0.00162354	      0.00000000	      0.00000000	      0.00000000	      0.00000000	      0.00000000	      0.00000000	      0.00000000	      0.00000000	      0.00000000	      0.00000000	      0.00000000	      0.00000000	      0.00000000	      0.00000000	      0.00000000	      0.00000000	      0.00000000	      0.00000000	      0.00000000	      0.00000000	      0.00000000	      0.00000000	      0.00000000	      0.00000000	      0.00000000	      0.00000000	      0.00000000	      0.00000000	      0.00000000	      0.00000000	      0.00000000	      0.00000000	      0.00000000	      0.00000000	      0.00000000	      0.00000000
      0.68000000	      0.00601638	      0.00546822	     -0.00023091	     -0.00113804	      0.00472884	      0.00000021	      0.00437556	      0.00445659	     -0.01373411	     -0.00929068	      0.00000000	     -0.00963002	      0.00000000	      0.00000000	      0.00000000	      0.00000000	      0.00000000	      0.00000000	      0.00000000	      0.00000000	      0.00000000	      0.00000000	     -0.00468155	     -0.00649499	      0.00000000	     -0.00000000	      0.00201566	     -0.00000000	     -0.00000000	     -0.00000000	     -0.00326652	     -0.00343554	     -0.00330791	     -0.00414970	     -0.00189577	     -0.00055452	      0.00000000	      0.00000000	      0.00000000	      0.00000000	      0.00000000	      0.00000000	      0.00000000	      0.00000000	      0.00000000	      0.00000000	      0.00000000	      0.00000000	      0.00000000	      0.00000000	      0.00000000	      0.00000000	      0.00000000	      0.00000000	      0.00000000	      0.00000000	      0.00000000	      0.00000000	      0.00000000	      0.00000000	      0.00000000	      0.00000000	      0.00000000	      0.00000000	      0.00000000	      0.00000000	      0.00000000	      0.00000000	      0.00000000	      0.00000000	      0.00000000	      0.00000000
      0.69000000	      0.00593594	      0.00536321	     -0.00002014	     -0.00023277	      0.00554854	     -0.00002324	      0.00526941	      0.00503607	     -0.00924901	     -0.00657833	      0.00000000	     -0.00679779	      0.00000000	      0.00000000	      0.00000000	      0.00000000	      0.00000000	      0.00000000	      0.00000000	      0.00000000	      0.00000000	      0.00000000	     -0.00436103	     -0.00476434	      0.00000000	     -0.00000000	     -0.00277792	     -0.00000000	      0.00000000	     -0.00000000	     -0.00569706	     -0.00562825	     -0.00483013	     -0.00583086	     -0.00250739	     -0.00279976	      0.00000000	      0.00000000	      0.00000000	      0.00000000	      0.00000000	      0.00000000	      0.00000000	      0.00000000	      0.00000000	      0.00000000	      0.00000000	      0.00000000	      0.00000000	      0.00000000	      0.00000000	      0.00000000	      0.00000000	      0.00000000	      0.00000000	      0.00000000	      0.00000000	      0.00000000	      0.00000000	      0.00000000	      0.00000000	      0.00000000	      0.00000000	      0.00000000	      0.00000000	      0.00000000	      0.00000000	      0.00000000	      0.00000000	      0.00000000	      0.00000000	      0.00000000
      0.70000000	      0.00629984	      0.00613824	     -0.00037690	     -0.00190591	      0.00474094	      0.00003285	      0.00451100	      0.00463595	     -0.01707567	     -0.01122551	      0.00000000	     -0.01066150	      0.00000000	      0.00000000	      0.00000000	      0.00000000	      0.00000000	      0.00000000	      0.00000000	      0.00000000	      0.00000000	      0.00000000	     -0.00081217	     -0.00917858	      0.00000000	     -0.00000000	      0.00407840	      0.00000000	      0.00000000	     -0.00000000	     -0.00173065	     -0.00173191	     -0.00046216	     -0.00354928	      0.00046218	      0.00314366	      0.00000000	      0.00000000	      0.00000000	      0.00000000	      0.00000000	      0.00000000	      0.00000000	      0.00000000	      0.00000000	      0.00000000	      0.00000000	      0.00000000	      0.00000000	      0.00000000	      0.00000000	      0.00000000	      0.00000000	      0.00000000	      0.00000000	      0.00000000	      0.00000000	      0.00000000	      0.00000000	      0.00000000	      0.00000000	      0.00000000	      0.00000000	      0.00000000	      0.00000000	      0.00000000	      0.00000000	      0.00000000	      0.00000000	      0.00000000	      0.00000000	      0.00000000
      0.71000000	      0.00624402	      0.00599280	     -0.00037528	     -0.00187120	      0.00470959	      0.00002929	      0.00445167	      0.00458330	     -0.01706969	     -0.01131555	      0.00000000	     -0.01113267	      0.00000000	      0.00000000	      0.00000000	      0.00000000	      0.00000000	      0.00000000	      0.00000000	      0.00000000	      0.00000000	      0.00000000	     -0.00173478	     -0.00906188	     -0.00000000	     -0.00000000	      0.00414727	      0.00000000	     -0.00000000	     -0.00000000	     -0.00218788	     -0.00223017	     -0.00112241	     -0.00398157	      0.00009433	      0.00281741	      0.00000000	      0.00000000	      0.00000000	      0.00000000	      0.00000000	      0.00000000	      0.00000000	      0.00000000	      0.00000000	      0.00000000	      0.00000000	      0.00000000	      0.00000000	      0.00000000	      0.00000000	      0.00000000	      0.00000000	      0.00000000	      0.00000000	      0.00000000	      0.00000000	      0.00000000	      0.00000000	      0.00000000	      0.00000000	      0.00000000	      0.00000000	      0.00000000	      0.00000000	      0.00000000	      0.00000000	      0.00000000	      0.00000000	      0.00000000	      0.00000000	      0.00000000
      0.72000000	      0.00617640	      0.00581808	     -0.00035929	     -0.00176245	      0.00467095	      0.00002314	      0.00439438	      0.00452690	     -0.01657325	     -0.01105404	      0.00000000	     -0.01126664	      0.00000000	      0.00000000	      0.00000000	      0.00000000	      0.00000000	      0.00000000	      0.00000000	      0.00000000	      0.00000000	      0.00000000	     -0.00288526	     -0.00866415	     -0.00000000	     -0.00000000	      0.00409777	      0.00000000	      0.00000000	     -0.00000000	     -0.00270596	     -0.00279782	     -0.00195652	     -0.00434501	     -0.00042657	      0.00218377	      0.00000000	      0.00000000	      0.00000000	      0.00000000	      0.00000000	      0.00000000	      0.00000000	      0.00000000	      0.00000000	      0.00000000	      0.00000000	      0.00000000	      0.00000000	      0.00000000	      0.00000000	      0.00000000	      0.00000000	      0.00000000	      0.00000000	      0.00000000	      0.00000000	      0.00000000	      0.00000000	      0.00000000	      0.00000000	      0.00000000	      0.00000000	      0.00000000	      0.00000000	      0.00000000	      0.00000000	      0.00000000	      0.00000000	      0.00000000	      0.00000000	      0.00000000
      0.73000000	      0.00600906	      0.00545611	     -0.00022277	     -0.00110190	      0.00478986	     -0.00000090	      0.00437885	      0.00445546	     -0.01361678	     -0.00919289	      0.00000000	     -0.00953650	      0.00000000	      0.00000000	      0.00000000	      0.00000000	      0.00000000	      0.00000000	      0.00000000	      0.00000000	      0.00000000	      0.00000000	     -0.00470683	     -0.00637188	     -0.00000000	      0.00000000	      0.00181999	      0.00000000	     -0.00000000	     -0.00000000	     -0.00326015	     -0.00343054	     -0.00332907	     -0.00410837	     -0.00194799	     -0.00066473	      0.00000000	      0.00000000	      0.00000000	      0.00000000	      0.00000000	      0.00000000	      0.00000000	      0.00000000	      0.00000000	      0.00000000	      0.00000000	      0.00000000	      0.00000000	      0.00000000	      0.00000000	      0.00000000	      0.00000000	      0.00000000	      0.00000000	      0.00000000	      0.00000000	      0.00000000	      0.00000000	      0.00000000	      0.00000000	      0.00000000	      0.00000000	      0.00000000	      0.00000000	      0.00000000	      0.00000000	      0.00000000	      0.00000000	      0.00000000	      0.00000000	      0.00000000
      0.74000000	      0.00645806	      0.00653600	     -0.00034819	     -0.00182295	      0.00483826	      0.00003833	      0.00471413	      0.00480496	     -0.01210196	     -0.00942089	      0.00000000	     -0.00767326	      0.00000000	      0.00000000	      0.00000000	      0.00000000	      0.00000000	      0.00000000	      0.00000000	      0.00000000	      0.00000000	      0.00000000	      0.00145134	     -0.00853624	      0.00000000	     -0.00000000	      0.00368177	     -0.00000000	     -0.00000000	      0.00000000	     -0.00042279	     -0.00031915	      0.00113218	     -0.00188662	      0.00132324	      0.00353540	      0.00000000	      0.00000000	      0.00000000	      0.00000000	      0.00000000	      0.00000000	      0.00000000	      0.00000000	      0.00000000	      0.00000000	      0.00000000	      0.00000000	      0.00000000	      0.00000000	      0.00000000	      0.00000000	      0.00000000	      0.00000000	      0.00000000	      0.00000000	      0.00000000	      0.00000000	      0.00000000	      0.00000000	      0.00000000	      0.00000000	      0.00000000	      0.00000000	      0.00000000	      0.00000000	      0.00000000	      0.00000000	      0.00000000	      0.00000000	      0.00000000	      0.00000000
      0.75000000	      0.00602203	      0.00547785	     -0.00023720	     -0.00116615	      0.00467954	      0.00000108	      0.00437318	      0.00445754	     -0.01386749	     -0.00936619	      0.00000000	     -0.00970169	      0.00000000	      0.00000000	      0.00000000	      0.00000000	      0.00000000	      0.00000000	      0.00000000	      0.00000000	      0.00000000	      0.00000000	     -0.00465855	     -0.00659082	      0.00000000	      0.00000000	      0.00216331	     -0.00000000	     -0.00000000	      0.00000000	     -0.00326980	     -0.00343763	     -0.00328900	     -0.00418071	     -0.00185312	     -0.00046604	      0.00000000	      0.00000000	      0.00000000	      0.00000000	      0.00000000	      0.00000000	      0.00000000	      0.00000000	      0.00000000	      0.00000000	      0.00000000	      0.00000000	      0.00000000	      0.00000000	      0.00000000	      0.00000000	      0.00000000	      0.00000000	      0.00000000	      0.00000000	      0.00000000	      0.00000000	      0.00000000	      0.00000000	      0.00000000	      0.00000000	      0.00000000	      0.00000000	      0.00000000	      0.00000000	      0.00000000	      0.00000000	      0.00000000	      0.00000000	      0.00000000	      0.00000000
      0.76000000	      0.00632745	      0.00620951	     -0.00037495	     -0.00190893	      0.00475694	      0.00003424	      0.00454329	      0.00466363	     -0.01691357	     -0.01108374	      0.00000000	     -0.01031660	      0.00000000	      0.00000000	      0.00000000	      0.00000000	      0.00000000	      0.00000000	      0.00000000	      0.00000000	      0.00000000	      0.00000000	     -0.00037613	     -0.00917308	     -0.00000000	      0.00000000	      0.00402515	     -0.00000000	     -0.00000000	     -0.00000000	     -0.00150112	     -0.00148260	     -0.00015239	     -0.00330047	      0.00062972	      0.00325916	      0.00000000	      0.00000000	      0.00000000	      0.00000000	      0.00000000	      0.00000000	      0.00000000	      0.00000000	      0.00000000	      0.00000000	      0.00000000	      0.00000000	      0.00000000	      0.00000000	      0.00000000	      0.00000000	      0.00000000	      0.00000000	      0.00000000	      0.00000000	      0.00000000	      0.00000000	      0.00000000	      0.00000000	      0.00000000	      0.00000000	      0.00000000	      0.00000000	      0.00000000	      0.00000000	      0.00000000	      0.00000000	      0.00000000	      0.00000000	      0.00000000	      0.00000000
      0.77000000	      0.00590456	      0.00530685	      0.00005070	      0.00006973	      0.00543751	     -0.00002906	      0.00550563	      0.00496415	     -0.00754853	     -0.00536099	      0.00000000	     -0.00549904	      0.00000000	      0.00000000	      0.00000000	      0.00000000	      0.00000000	      0.00000000	      0.00000000	      0.00000000	      0.00000000	      0.00000000	     -0.00468557	     -0.00515720	     -0.00000000	     -0.00000000	     -0.00357912	     -0.00000000	      0.00000000	     -0.00000000	     -0.00663802	     -0.00660117	     -0.00529584	     -0.00687796	     -0.00246827	     -0.00324429	      0.00000000	      0.00000000	      0.00000000	      0.00000000	      0.00000000	      0.00000000	      0.00000000	      0.00000000	      0.00000000	      0.00000000	      0.00000000	      0.00000000	      0.00000000	      0.00000000	      0.00000000	      0.00000000	      0.00000000	      0.00000000	      0.00000000	      0.00000000	      0.00000000	      0.00000000	      0.00000000	      0.00000000	      0.00000000	      0.00000000	      0.00000000	      0.00000000	      0.00000000	      0.00000000	      0.00000000	      0.00000000	      0.00000000	      0.00000000	      0.00000000	      0.00000000
      0.78000000	      0.00600676	      0.00545236	     -0.00022021	     -0.00109057	      0.00480847	     -0.00000125	      0.00437992	      0.00445512	     -0.01355732	     -0.00916206	      0.00000000	     -0.00950687	      0.00000000	      0.00000000	      0.00000000	      0.00000000	      0.00000000	      0.00000000	      0.00000000	      0.00000000	      0.00000000	      0.00000000	     -0.00471381	     -0.00633329	      0.00000000	      0.00000000	      0.00175735	      0.00000000	     -0.00000000	      0.00000000	     -0.00325767	     -0.00342845	     -0.00333501	     -0.00409510	     -0.00196377	     -0.00069851	      0.00000000	      0.00000000	      0.00000000	      0.00000000	      0.00000000	      0.00000000	      0.00000000	      0.00000000	      0.00000000	      0.00000000	      0.00000000	      0.00000000	      0.00000000	      0.00000000	      0.00000000	      0.00000000	      0.00000000	      0.00000000	      0.00000000	      0.00000000	      0.00000000	      0.00000000	      0.00000000	      0.00000000	      0.00000000	      0.00000000	      0.00000000	      0.00000000	      0.00000000	      0.00000000	      0.00000000	      0.00000000	      0.00000000	      0.00000000	      0.00000000	      0.00000000
      0.79000000	      0.00589348	      0.00533232	     -0.00004587	     -0.00034194	      0.00553139	     -0.00002088	      0.00516079	      0.00501232	     -0.00979581	     -0.00694404	      0.00000000	     -0.00721555	      0.00000000	      0.00000000	      0.00000000	      0.00000000	      0.00000000	      0.00000000	      0.00000000	      0.00000000	      0.00000000	      0.00000000	     -0.00447723	     -0.00459803	     -0.00000000	      0.00000000	     -0.00236975	      0.00000000	     -0.00000000	      0.00000000	     -0.00533880	     -0.00525830	     -0.00463138	     -0.00540367	     -0.00249678	     -0.00258518	      0.00000000	      0.00000000	      0.00000000	      0.00000000	      0.00000000	      0.00000000	      0.00000000	      0.00000000	      0.00000000	      0.00000000	      0.00000000	      0.00000000	      0.00000000	      0.00000000	      0.00000000	      0.00000000	      0.00000000	      0.00000000	      0.00000000	      0.00000000	      0.00000000	      0.00000000	      0.00000000	      0.00000000	      0.00000000	      0.00000000	      0.00000000	      0.00000000	      0.00000000	      0.00000000	      0.00000000	      0.00000000	      0.00000000	      0.00000000	      0.00000000	      0.00000000
      0.80000000	      0.00600329	      0.00544680	     -0.00021637	     -0.00107361	      0.00483587	     -0.00000176	      0.00438157	      0.00445463	     -0.01348475	     -0.00911575	      0.00000000	     -0.00946226	      0.00000000	      0.00000000	      0.00000000	      0.00000000	      0.00000000	      0.00000000	      0.00000000	      0.00000000	      0.00000000	      0.00000000	     -0.00472344	     -0.00627552	      0.00000000	     -0.00000000	      0.00166253	     -0.00000000	     -0.00000000	      0.00000000	     -0.00325355	     -0.00342489	     -0.00334330	     -0.00407494	     -0.00198688	     -0.00074832	      0.00000000	      0.00000000	      0.00000000	      0.00000000	      0.00000000	      0.00000000	      0.00000000	      0.00000000	      0.00000000	      0.00000000	      0.00000000	      0.00000000	      0.00000000	      0.00000000	      0.00000000	      0.00000000	      0.00000000	      0.00000000	      0.00000000	      0.00000000	      0.00000000	      0.00000000	      0.00000000	      0.00000000	      0.00000000	      0.00000000	      0.00000000	      0.00000000	      0.00000000	      0.00000000	      0.00000000	      0.00000000	      0.00000000	      0.00000000	      0.00000000	      0.00000000
      0.81000000	      0.00614748	      0.00574469	     -0.00034571	     -0.00168606	      0.00465490	      0.00001969	      0.00437678	      0.00450640	     -0.01625239	     -0.01079879	      0.00000000	     -0.01115404	      0.00000000	      0.00000000	      0.00000000	      0.00000000	      0.00000000	      0.00000000	      0.00000000	      0.00000000	      0.00000000	      0.00000000	     -0.00336041	     -0.00838976	      0.00000000	      0.00000000	      0.00398791	      0.00000000	      0.00000000	      0.00000000	     -0.00290033	     -0.00301225	     -0.00230550	     -0.00442950	     -0.00068679	      0.00178919	      0.00000000	      0.00000000	      0.00000000	      0.00000000	      0.00000000	      0.00000000	      0.00000000	      0.00000000	      0.00000000	      0.00000000	      0.00000000	      0.00000000	      0.00000000	      0.00000000	      0.00000000	      0.00000000	      0.00000000	      0.00000000	      0.00000000	      0.00000000	      0.00000000	      0.00000000	      0.00000000	      0.00000000	      0.00000000	      0.00000000	      0.00000000	      0.00000000	      0.00000000	      0.00000000	      0.00000000	      0.00000000	      0.00000000	      0.00000000	      0.00000000	      0.00000000
      0.82000000	      0.00615119	      0.00575399	     -0.00034773	     -0.00169702	      0.00465698	      0.00002017	      0.00437874	      0.00450887	     -0.01638601	     -0.01083684	      0.00000000	     -0.01117483	      0.00000000	      0.00000000	      0.00000000	      0.00000000	      0.00000000	      0.00000000	      0.00000000	      0.00000000	      0.00000000	      0.00000000	     -0.00330109	     -0.00842886	     -0.00000000	      0.00000000	      0.00400650	      0.00000000	      0.00000000	     -0.00000000	     -0.00287686	     -0.00298628	     -0.00226175	     -0.00442153	     -0.00065198	      0.00184698	      0.00000000	      0.00000000	      0.00000000	      0.00000000	      0.00000000	      0.00000000	      0.00000000	      0.00000000	      0.00000000	      0.00000000	      0.00000000	      0.00000000	      0.00000000	      0.00000000	      0.00000000	      0.00000000	      0.00000000	      0.00000000	      0.00000000	      0.00000000	      0.00000000	      0.00000000	      0.00000000	      0.00000000	      0.00000000	      0.00000000	      0.00000000	      0.00000000	      0.00000000	      0.00000000	      0.00000000	      0.00000000	      0.00000000	      0.00000000	      0.00000000	      0.00000000
      0.83000000	      0.00607204	      0.00556910	     -0.00028552	     -0.00138705	      0.00460888	      0.00000834	      0.00436083	      0.00446849	     -0.01497888	     -0.00994095	      0.00000000	     -0.01031220	      0.00000000	      0.00000000	      0.00000000	      0.00000000	      0.00000000	      0.00000000	      0.00000000	      0.00000000	      0.00000000	      0.00000000	     -0.00435405	     -0.00734650	      0.00000000	      0.00000000	      0.00315858	      0.00000000	     -0.00000000	      0.00000000	     -0.00323399	     -0.00338788	     -0.00305007	     -0.00438116	     -0.00145191	      0.00034957	      0.00000000	      0.00000000	      0.00000000	      0.00000000	      0.00000000	      0.00000000	      0.00000000	      0.00000000	      0.00000000	      0.00000000	      0.00000000	      0.00000000	      0.00000000	      0.00000000	      0.00000000	      0.00000000	      0.00000000	      0.00000000	      0.00000000	      0.00000000	      0.00000000	      0.00000000	      0.00000000	      0.00000000	      0.00000000	      0.00000000	      0.00000000	      0.00000000	      0.00000000	      0.00000000	      0.00000000	      0.00000000	      0.00000000	      0.00000000	      0.00000000	      0.00000000
      0.84000000	      0.00586689	      0.00526695	      0.00006425	      0.00012814	      0.00538332	     -0.00003005	      0.00553869	      0.00492126	     -0.00627043	     -0.00507451	      0.00000000	     -0.00521856	      0.00000000	      0.00000000	      0.00000000	      0.00000000	      0.00000000	      0.00000000	      0.00000000	      0.00000000	      0.00000000	      0.00000000	     -0.00486656	     -0.00522130	     -0.00000000	      0.00000000	     -0.00368561	      0.00000000	      0.00000000	      0.00000000	     -0.00680140	     -0.00677139	     -0.00537102	     -0.00705436	     -0.00244993	     -0.00330580	      0.00000000	      0.00000000	      0.00000000	      0.00000000	      0.00000000	      0.00000000	      0.00000000	      0.00000000	      0.00000000	      0.00000000	      0.00000000	      0.00000000	      0.00000000	      0.00000000	      0.00000000	      0.00000000	      0.00000000	      0.00000000	      0.00000000	      0.00000000	      0.00000000	      0.00000000	      0.00000000	      0.00000000	      0.00000000	      0.00000000	      0.00000000	      0.00000000	      0.00000000	      0.00000000	      0.00000000	      0.00000000	      0.00000000	      0.00000000	      0.00000000	      0.00000000
      0.85000000	      0.00602091	      0.00547591	     -0.00023595	     -0.00116054	      0.00468951	      0.00000091	      0.00437364	      0.00445735	     -0.01387005	     -0.00935115	      0.00000000	     -0.00968747	      0.00000000	      0.00000000	      0.00000000	      0.00000000	      0.00000000	      0.00000000	      0.00000000	      0.00000000	      0.00000000	      0.00000000	     -0.00466338	     -0.00657168	      0.00000000	     -0.00000000	      0.00213416	      0.00000000	     -0.00000000	     -0.00000000	     -0.00326927	     -0.00343734	     -0.00329296	     -0.00417460	     -0.00186178	     -0.00048396	      0.00000000	      0.00000000	      0.00000000	      0.00000000	      0.00000000	      0.00000000	      0.00000000	      0.00000000	      0.00000000	      0.00000000	      0.00000000	      0.00000000	      0.00000000	      0.00000000	      0.00000000	      0.00000000	      0.00000000	      0.00000000	      0.00000000	      0.00000000	      0.00000000	      0.00000000	      0.00000000	      0.00000000	      0.00000000	      0.00000000	      0.00000000	      0.00000000	      0.00000000	      0.00000000	      0.00000000	      0.00000000	      0.00000000	      0.00000000	      0.00000000	      0.00000000
      0.86000000	      0.00588981	      0.00529483	     -0.00010780	     -0.00060480	      0.00539093	     -0.00001468	      0.00485295	      0.00487048	     -0.01113379	     -0.00776544	      0.00000000	     -0.00810342	      0.00000000	      0.00000000	      0.00000000	      0.00000000	      0.00000000	      0.00000000	      0.00000000	      0.00000000	      0.00000000	      0.00000000	     -0.00468596	     -0.00467381	     -0.00000000	     -0.00000000	     -0.00110914	      0.00000000	     -0.00000000	      0.00000000	     -0.00444746	     -0.00434307	     -0.00409108	     -0.00434078	     -0.00240957	     -0.00197308	      0.00000000	      0.00000000	      0.00000000	      0.00000000	      0.00000000	      0.00000000	      0.00000000	      0.00000000	      0.00000000	      0.00000000	      0.00000000	      0.00000000	      0.00000000	      0.00000000	      0.00000000	      0.00000000	      0.00000000	      0.00000000	      0.00000000	      0.00000000	      0.00000000	      0.00000000	      0.00000000	      0.00000000	      0.00000000	      0.00000000	      0.00000000	      0.00000000	      0.00000000	      0.00000000	      0.00000000	      0.00000000	      0.00000000	      0.00000000	      0.00000000	      0.00000000
      0.87000000	      0.00645030	      0.00651704	     -0.00035047	     -0.00183229	      0.00483313	      0.00003818	      0.00470313	      0.00479607	     -0.01222129	     -0.00957419	      0.00000000	     -0.00787994	      0.00000000	      0.00000000	      0.00000000	      0.00000000	      0.00000000	      0.00000000	      0.00000000	      0.00000000	      0.00000000	      0.00000000	      0.00135339	     -0.00860732	      0.00000000	      0.00000000	      0.00370534	     -0.00000000	      0.00000000	      0.00000000	     -0.00048635	     -0.00038733	      0.00106385	     -0.00198021	      0.00128585	      0.00352846	      0.00000000	      0.00000000	      0.00000000	      0.00000000	      0.00000000	      0.00000000	      0.00000000	      0.00000000	      0.00000000	      0.00000000	      0.00000000	      0.00000000	      0.00000000	      0.00000000	      0.00000000	      0.00000000	      0.00000000	      0.00000000	      0.00000000	      0.00000000	      0.00000000	      0.00000000	      0.00000000	      0.00000000	      0.00000000	      0.00000000	      0.00000000	      0.00000000	      0.00000000	      0.00000000	      0.00000000	      0.00000000	      0.00000000	      0.00000000	      0.00000000	      0.00000000
      0.88000000	      0.00638728	      0.00636141	     -0.00036588	     -0.00188865	      0.00479258	      0.00003655	      0.00461800	      0.00472641	     -0.01605036	     -0.01054223	      0.00000000	     -0.00931646	      0.00000000	      0.00000000	      0.00000000	      0.00000000	      0.00000000	      0.00000000	      0.00000000	      0.00000000	      0.00000000	      0.00000000	      0.00051120	     -0.00901567	      0.00000000	      0.00000000	      0.00388274	      0.00000000	      0.00000000	     -0.00000000	     -0.00100365	     -0.00094416	      0.00047396	     -0.00269586	      0.00096598	      0.00343249	      0.00000000	      0.00000000	      0.00000000	      0.00000000	      0.00000000	      0.00000000	      0.00000000	      0.00000000	      0.00000000	      0.00000000	      0.00000000	      0.00000000	      0.00000000	      0.00000000	      0.00000000	      0.00000000	      0.00000000	      0.00000000	      0.00000000	      0.00000000	      0.00000000	      0.00000000	      0.00000000	      0.00000000	      0.00000000	      0.00000000	      0.00000000	      0.00000000	      0.00000000	      0.00000000	      0.00000000	      0.00000000	      0.00000000	      0.00000000	      0.00000000	      0.00000000
      0.89000000	      0.00635100	      0.00626976	     -0.00037211	     -0.00190510	      0.00477095	      0.00003525	      0.00457192	      0.00468791	     -0.01662031	     -0.01091022	      0.00000000	     -0.00996438	      0.00000000	      0.00000000	      0.00000000	      0.00000000	      0.00000000	      0.00000000	      0.00000000	      0.00000000	      0.00000000	      0.00000000	     -0.00001698	     -0.00913546	      0.00000000	     -0.00000000	      0.00397285	     -0.00000000	     -0.00000000	     -0.00000000	     -0.00130497	     -0.00126997	      0.00010175	     -0.00307242	      0.00076624	      0.00333873	      0.00000000	      0.00000000	      0.00000000	      0.00000000	      0.00000000	      0.00000000	      0.00000000	      0.00000000	      0.00000000	      0.00000000	      0.00000000	      0.00000000	      0.00000000	      0.00000000	      0.00000000	      0.00000000	      0.00000000	      0.00000000	      0.00000000	      0.00000000	      0.00000000	      0.00000000	      0.00000000	      0.00000000	      0.00000000	      0.00000000	      0.00000000	      0.00000000	      0.00000000	      0.00000000	      0.00000000	      0.00000000	      0.00000000	      0.00000000	      0.00000000	      0.00000000
      0.90000000	      0.00590748	      0.00534310	     -0.00003884	     -0.00031213	      0.00553868	     -0.00002154	      0.00519159	      0.00502104	     -0.00955393	     -0.00685270	      0.00000000	     -0.00710405	      0.00000000	      0.00000000	      0.00000000	      0.00000000	      0.00000000	      0.00000000	      0.00000000	      0.00000000	      0.00000000	      0.00000000	     -0.00444709	     -0.00464470	     -0.00000000	     -0.00000000	     -0.00248799	      0.00000000	      0.00000000	      0.00000000	     -0.00543760	     -0.00536021	     -0.00468721	     -0.00552180	     -0.00250107	     -0.00264592	      0.00000000	      0.00000000	      0.00000000	      0.00000000	      0.00000000	      0.00000000	      0.00000000	      0.00000000	      0.00000000	      0.00000000	      0.00000000	      0.00000000	      0.00000000	      0.00000000	      0.00000000	      0.00000000	      0.00000000	      0.00000000	      0.00000000	      0.00000000	      0.00000000	      0.00000000	      0.00000000	      0.00000000	      0.00000000	      0.00000000	      0.00000000	      0.00000000	      0.00000000	      0.00000000	      0.00000000	      0.00000000	      0.00000000	      0.00000000	      0.00000000	      0.00000000
      0.91000000	      0.00622804	      0.00595155	     -0.00037312	     -0.00185296	      0.00469918	      0.00002804	      0.00443643	      0.00456912	     -0.01694758	     -0.01129220	      0.00000000	     -0.01121011	      0.00000000	      0.00000000	      0.00000000	      0.00000000	      0.00000000	      0.00000000	      0.00000000	      0.00000000	      0.00000000	      0.00000000	     -0.00200681	     -0.00899508	     -0.00000000	     -0.00000000	      0.00415298	     -0.00000000	     -0.00000000	     -0.00000000	     -0.00231570	     -0.00236985	     -0.00131845	     -0.00408551	     -0.00002013	      0.00269500	      0.00000000	      0.00000000	      0.00000000	      0.00000000	      0.00000000	      0.00000000	      0.00000000	      0.00000000	      0.00000000	      0.00000000	      0.00000000	      0.00000000	      0.00000000	      0.00000000	      0.00000000	      0.00000000	      0.00000000	      0.00000000	      0.00000000	      0.00000000	      0.00000000	      0.00000000	      0.00000000	      0.00000000	      0.00000000	      0.00000000	      0.00000000	      0.00000000	      0.00000000	      0.00000000	      0.00000000	      0.00000000	      0.00000000	      0.00000000	      0.00000000	      0.00000000
      0.92000000	      0.00587561	      0.00527813	     -0.00009696	     -0.00055872	      0.00542490	     -0.00001582	      0.00491163	      0.00490330	     -0.01095320	     -0.00762132	      0.00000000	     -0.00795643	      0.00000000	      0.00000000	      0.00000000	      0.00000000	      0.00000000	      0.00000000	      0.00000000	      0.00000000	      0.00000000	      0.00000000	     -0.00465733	     -0.00451512	     -0.00000000	      0.00000000	     -0.00135679	     -0.00000000	      0.00000000	      0.00000000	     -0.00460526	     -0.00450451	     -0.00419174	     -0.00452744	     -0.00243163	     -0.00208843	      0.00000000	      0.00000000	      0.00000000	      0.00000000	      0.00000000	      0.00000000	      0.00000000	      0.00000000	      0.00000000	      0.00000000	      0.00000000	      0.00000000	      0.00000000	      0.00000000	      0.00000000	      0.00000000	      0.00000000	      0.00000000	      0.00000000	      0.00000000	      0.00000000	      0.00000000	      0.00000000	      0.00000000	      0.00000000	      0.00000000	      0.00000000	      0.00000000	      0.00000000	      0.00000000	      0.00000000	      0.00000000	      0.00000000	      0.00000000	      0.00000000	      0.00000000
      0.93000000	      0.00590852	      0.00531729	     -0.00012298	     -0.00066952	      0.00533689	     -0.00001304	      0.00476713	      0.00481901	     -0.01152945	     -0.00796085	      0.00000000	     -0.00830559	      0.00000000	      0.00000000	      0.00000000	      0.00000000	      0.00000000	      0.00000000	      0.00000000	      0.00000000	      0.00000000	      0.00000000	     -0.00471982	     -0.00489612	      0.00000000	      0.00000000	     -0.00074564	      0.00000000	     -0.00000000	     -0.00000000	     -0.00422585	     -0.00411683	     -0.00394581	     -0.00408074	     -0.00237332	     -0.00180817	      0.00000000	      0.00000000	      0.00000000	      0.00000000	      0.00000000	      0.00000000	      0.00000000	      0.00000000	      0.00000000	      0.00000000	      0.00000000	      0.00000000	      0.00000000	      0.00000000	      0.00000000	      0.00000000	      0.00000000	      0.00000000	      0.00000000	      0.00000000	      0.00000000	      0.00000000	      0.00000000	      0.00000000	      0.00000000	      0.00000000	      0.00000000	      0.00000000	      0.00000000	      0.00000000	      0.00000000	      0.00000000	      0.00000000	      0.00000000	      0.00000000	      0.00000000
      0.94000000	      0.00648060	      0.00659112	     -0.00034113	     -0.00179297	      0.00485330	      0.00003871	      0.00474663	      0.00483105	     -0.00592868	     -0.00892984	      0.00000000	     -0.00703805	      0.00000000	      0.00000000	      0.00000000	      0.00000000	      0.00000000	      0.00000000	      0.00000000	      0.00000000	      0.00000000	      0.00000000	      0.00172721	     -0.00830074	      0.00000000	      0.00000000	      0.00361163	     -0.00000000	      0.00000000	      0.00000000	     -0.00023941	     -0.00012278	      0.00132433	     -0.00161015	      0.00142866	      0.00355005	      0.00000000	      0.00000000	      0.00000000	      0.00000000	      0.00000000	      0.00000000	      0.00000000	      0.00000000	      0.00000000	      0.00000000	      0.00000000	      0.00000000	      0.00000000	      0.00000000	      0.00000000	      0.00000000	      0.00000000	      0.00000000	      0.00000000	      0.00000000	      0.00000000	      0.00000000	      0.00000000	      0.00000000	      0.00000000	      0.00000000	      0.00000000	      0.00000000	      0.00000000	      0.00000000	      0.00000000	      0.00000000	      0.00000000	      0.00000000	      0.00000000	      0.00000000
      0.95000000	      0.00611731	      0.00567030	     -0.00032589	     -0.00158275	      0.00463740	      0.00001549	      0.00436458	      0.00448813	     -0.01577685	     -0.01042657	      0.00000000	     -0.01091031	      0.00000000	      0.00000000	      0.00000000	      0.00000000	      0.00000000	      0.00000000	      0.00000000	      0.00000000	      0.00000000	      0.00000000	     -0.00381756	     -0.00802493	      0.00000000	      0.00000000	      0.00377059	     -0.00000000	     -0.00000000	      0.00000000	     -0.00307135	     -0.00320246	     -0.00264475	     -0.00445954	     -0.00098625	      0.00126257	      0.00000000	      0.00000000	      0.00000000	      0.00000000	      0.00000000	      0.00000000	      0.00000000	      0.00000000	      0.00000000	      0.00000000	      0.00000000	      0.00000000	      0.00000000	      0.00000000	      0.00000000	      0.00000000	      0.00000000	      0.00000000	      0.00000000	      0.00000000	      0.00000000	      0.00000000	      0.00000000	      0.00000000	      0.00000000	      0.00000000	      0.00000000	      0.00000000	      0.00000000	      0.00000000	      0.00000000	      0.00000000	      0.00000000	      0.00000000	      0.00000000	      0.00000000
      0.96000000	      0.00578991	      0.00518951	      0.00008362	      0.00021205	      0.00528259	     -0.00003141	      0.00557764	      0.00483892	     -0.00583363	     -0.00460888	      0.00000000	     -0.00479098	      0.00000000	      0.00000000	      0.00000000	      0.00000000	      0.00000000	      0.00000000	      0.00000000	      0.00000000	      0.00000000	      0.00000000	     -0.00512622	     -0.00530665	      0.00000000	     -0.00000000	     -0.00381568	     -0.00000000	      0.00000000	     -0.00000000	     -0.00702627	     -0.00700593	     -0.00547064	     -0.00729060	     -0.00241778	     -0.00338146	      0.00000000	      0.00000000	      0.00000000	      0.00000000	      0.00000000	      0.00000000	      0.00000000	      0.00000000	      0.00000000	      0.00000000	      0.00000000	      0.00000000	      0.00000000	      0.00000000	      0.00000000	      0.00000000	      0.00000000	      0.00000000	      0.00000000	      0.00000000	      0.00000000	      0.00000000	      0.00000000	      0.00000000	      0.00000000	      0.00000000	      0.00000000	      0.00000000	      0.00000000	      0.00000000	      0.00000000	      0.00000000	      0.00000000	      0.00000000	      0.00000000	      0.00000000
      0.97000000	      0.00588156	      0.00528509	     -0.00010143	     -0.00057770	      0.00541136	     -0.00001535	      0.00488770	      0.00489017	     -0.01108684	     -0.00768089	      0.00000000	     -0.00801729	      0.00000000	      0.00000000	      0.00000000	      0.00000000	      0.00000000	      0.00000000	      0.00000000	      0.00000000	      0.00000000	      0.00000000	     -0.00466957	     -0.00458054	      0.00000000	      0.00000000	     -0.00125599	      0.00000000	      0.00000000	      0.00000000	     -0.00454027	     -0.00443799	     -0.00415056	     -0.00445044	     -0.00242291	     -0.00204119	      0.00000000	      0.00000000	      0.00000000	      0.00000000	      0.00000000	      0.00000000	      0.00000000	      0.00000000	      0.00000000	      0.00000000	      0.00000000	      0.00000000	      0.00000000	      0.00000000	      0.00000000	      0.00000000	      0.00000000	      0.00000000	      0.00000000	      0.00000000	      0.00000000	      0.00000000	      0.00000000	      0.00000000	      0.00000000	      0.00000000	      0.00000000	      0.00000000	      0.00000000	      0.00000000	      0.00000000	      0.00000000	      0.00000000	      0.00000000	      0.00000000	      0.00000000
      0.98000000	      0.00605071	      0.00552025	     -0.00026288	     -0.00128226	      0.00459394	      0.00000481	      0.00436509	      0.00446236	     -0.01450306	     -0.00967248	      0.00000000	     -0.00998738	      0.00000000	      0.00000000	      0.00000000	      0.00000000	      0.00000000	      0.00000000	      0.00000000	      0.00000000	      0.00000000	      0.00000000	     -0.00452875	     -0.00698721	      0.00000000	      0.00000000	      0.00272495	      0.00000000	      0.00000000	      0.00000000	     -0.00326595	     -0.00342760	     -0.00318547	     -0.00429677	     -0.00165737	     -0.00006575	      0.00000000	      0.00000000	      0.00000000	      0.00000000	      0.00000000	      0.00000000	      0.00000000	      0.00000000	      0.00000000	      0.00000000	      0.00000000	      0.00000000	      0.00000000	      0.00000000	      0.00000000	      0.00000000	      0.00000000	      0.00000000	      0.00000000	      0.00000000	      0.00000000	      0.00000000	      0.00000000	      0.00000000	      0.00000000	      0.00000000	      0.00000000	      0.00000000	      0.00000000	      0.00000000	      0.00000000	      0.00000000	      0.00000000	      0.00000000	      0.00000000	      0.00000000
      0.99000000	      0.00647732	      0.00658332	     -0.00034219	     -0.00179755	      0.00485112	      0.00003866	      0.00474192	      0.00482727	     -0.00823617	     -0.00900497	      0.00000000	     -0.00713283	      0.00000000	      0.00000000	      0.00000000	      0.00000000	      0.00000000	      0.00000000	      0.00000000	      0.00000000	      0.00000000	      0.00000000	      0.00168823	     -0.00833748	     -0.00000000	     -0.00000000	      0.00362189	      0.00000000	      0.00000000	     -0.00000000	     -0.00026573	     -0.00015093	      0.00129720	     -0.00165041	      0.00141376	      0.00354843	      0.00000000	      0.00000000	      0.00000000	      0.00000000	      0.00000000	      0.00000000	      0.00000000	      0.00000000	      0.00000000	      0.00000000	      0.00000000	      0.00000000	      0.00000000	      0.00000000	      0.00000000	      0.00000000	      0.00000000	      0.00000000	      0.00000000	      0.00000000	      0.00000000	      0.00000000	      0.00000000	      0.00000000	      0.00000000	      0.00000000	      0.00000000	      0.00000000	      0.00000000	      0.00000000	      0.00000000	      0.00000000	      0.00000000	      0.00000000	      0.00000000	      0.00000000
      1.00000000	      0.00613963	      0.00572506	     -0.00034114	     -0.00166157	      0.00465044	      0.00001866	      0.00437294	      0.00450130	     -0.01610202	     -0.01071258	      0.00000000	     -0.01110344	      0.00000000	      0.00000000	      0.00000000	      0.00000000	      0.00000000	      0.00000000	      0.00000000	      0.00000000	      0.00000000	      0.00000000	     -0.00348436	     -0.00830271	     -0.00000000	     -0.00000000	      0.00394322	      0.00000000	      0.00000000	     -0.00000000	     -0.00294854	     -0.00306566	     -0.00239709	     -0.00444343	     -0.00076215	      0.00166142	      0.00000000	      0.00000000	      0.00000000	      0.00000000	      0.00000000	      0.00000000	      0.00000000	      0.00000000	      0.00000000	      0.00000000	      0.00000000	      0.00000000	      0.00000000	      0.00000000	      0.00000000	      0.00000000	      0.00000000	      0.00000000	      0.00000000	      0.00000000	      0.00000000	      0.00000000	      0.00000000	      0.00000000	      0.00000000	      0.00000000	      0.00000000	      0.00000000	      0.00000000	      0.00000000	      0.00000000	      0.00000000	      0.00000000	      0.00000000	      0.00000000	      0.00000000
      1.01000000	      0.00601221	      0.00546127	     -0.00022627	     -0.00111740	      0.00476400	     -0.00000043	      0.00437741	      0.00445593	     -0.01373352	     -0.00923493	      0.00000000	     -0.00957680	      0.00000000	      0.00000000	      0.00000000	      0.00000000	      0.00000000	      0.00000000	      0.00000000	      0.00000000	      0.00000000	      0.00000000	     -0.00469656	     -0.00642468	      0.00000000	     -0.00000000	      0.00190469	      0.00000000	     -0.00000000	      0.00000000	     -0.00326317	     -0.00343299	     -0.00332042	     -0.00412629	     -0.00192594	     -0.00061783	      0.00000000	      0.00000000	      0.00000000	      0.00000000	      0.00000000	      0.00000000	      0.00000000	      0.00000000	      0.00000000	      0.00000000	      0.00000000	      0.00000000	      0.00000000	      0.00000000	      0.00000000	      0.00000000	      0.00000000	      0.00000000	      0.00000000	      0.00000000	      0.00000000	      0.00000000	      0.00000000	      0.00000000	      0.00000000	      0.00000000	      0.00000000	      0.00000000	      0.00000000	      0.00000000	      0.00000000	      0.00000000	      0.00000000	      0.00000000	      0.00000000	      0.00000000
      1.02000000	      0.00613400	      0.00571116	     -0.00033763	     -0.00164310	      0.00464723	      0.00001790	      0.00437047	      0.00449781	     -0.01613879	     -0.01064661	      0.00000000	     -0.01106193	      0.00000000	      0.00000000	      0.00000000	      0.00000000	      0.00000000	      0.00000000	      0.00000000	      0.00000000	      0.00000000	      0.00000000	     -0.00357078	     -0.00823731	      0.00000000	     -0.00000000	      0.00390667	      0.00000000	     -0.00000000	     -0.00000000	     -0.00298142	     -0.00310217	     -0.00246111	     -0.00445080	     -0.00081702	      0.00156634	      0.00000000	      0.00000000	      0.00000000	      0.00000000	      0.00000000	      0.00000000	      0.00000000	      0.00000000	      0.00000000	      0.00000000	      0.00000000	      0.00000000	      0.00000000	      0.00000000	      0.00000000	      0.00000000	      0.00000000	      0.00000000	      0.00000000	      0.00000000	      0.00000000	      0.00000000	      0.00000000	      0.00000000	      0.00000000	      0.00000000	      0.00000000	      0.00000000	      0.00000000	      0.00000000	      0.00000000	      0.00000000	      0.00000000	      0.00000000	      0.00000000	      0.00000000
      1.03000000	      0.00617102	      0.00580428	     -0.00035712	     -0.00174975	      0.00466798	      0.00002254	      0.00439072	      0.00452288	     -0.01658500	     -0.01101352	      0.00000000	     -0.01125407	      0.00000000	      0.00000000	      0.00000000	      0.00000000	      0.00000000	      0.00000000	      0.00000000	      0.00000000	      0.00000000	      0.00000000	     -0.00297567	     -0.00861819	      0.00000000	     -0.00000000	      0.00408283	     -0.00000000	      0.00000000	      0.00000000	     -0.00274398	     -0.00283967	     -0.00202268	     -0.00436450	     -0.00047316	      0.00211816	      0.00000000	      0.00000000	      0.00000000	      0.00000000	      0.00000000	      0.00000000	      0.00000000	      0.00000000	      0.00000000	      0.00000000	      0.00000000	      0.00000000	      0.00000000	      0.00000000	      0.00000000	      0.00000000	      0.00000000	      0.00000000	      0.00000000	      0.00000000	      0.00000000	      0.00000000	      0.00000000	      0.00000000	      0.00000000	      0.00000000	      0.00000000	      0.00000000	      0.00000000	      0.00000000	      0.00000000	      0.00000000	      0.00000000	      0.00000000	      0.00000000	      0.00000000
      1.04000000	      0.00603076	      0.00549319	     -0.00024689	     -0.00120966	      0.00459999	      0.00000246	      0.00436979	      0.00445916	     -0.01411028	     -0.00948203	      0.00000000	     -0.00981080	      0.00000000	      0.00000000	      0.00000000	      0.00000000	      0.00000000	      0.00000000	      0.00000000	      0.00000000	      0.00000000	      0.00000000	     -0.00461678	     -0.00673922	      0.00000000	      0.00000000	      0.00238320	     -0.00000000	     -0.00000000	     -0.00000000	     -0.00327178	     -0.00343755	     -0.00325523	     -0.00422659	     -0.00178352	     -0.00032283	      0.00000000	      0.00000000	      0.00000000	      0.00000000	      0.00000000	      0.00000000	      0.00000000	      0.00000000	      0.00000000	      0.00000000	      0.00000000	      0.00000000	      0.00000000	      0.00000000	      0.00000000	      0.00000000	      0.00000000	      0.00000000	      0.00000000	      0.00000000	      0.00000000	      0.00000000	      0.00000000	      0.00000000	      0.00000000	      0.00000000	      0.00000000	      0.00000000	      0.00000000	      0.00000000	      0.00000000	      0.00000000	      0.00000000	      0.00000000	      0.00000000	      0.00000000
      1.05000000	      0.00595925	      0.00538226	     -0.00016972	     -0.00087005	      0.00512367	     -0.00000767	      0.00447456	      0.00462064	     -0.01249860	     -0.00854601	      0.00000000	     -0.00890198	      0.00000000	      0.00000000	      0.00000000	      0.00000000	      0.00000000	      0.00000000	      0.00000000	      0.00000000	      0.00000000	      0.00000000	     -0.00477166	     -0.00558196	      0.00000000	      0.00000000	      0.00045498	      0.00000000	      0.00000000	      0.00000000	     -0.00354688	     -0.00342739	     -0.00346965	     -0.00381043	     -0.00221858	     -0.00129499	      0.00000000	      0.00000000	      0.00000000	      0.00000000	      0.00000000	      0.00000000	      0.00000000	      0.00000000	      0.00000000	      0.00000000	      0.00000000	      0.00000000	      0.00000000	      0.00000000	      0.00000000	      0.00000000	      0.00000000	      0.00000000	      0.00000000	      0.00000000	      0.00000000	      0.00000000	      0.00000000	      0.00000000	      0.00000000	      0.00000000	      0.00000000	      0.00000000	      0.00000000	      0.00000000	      0.00000000	      0.00000000	      0.00000000	      0.00000000	      0.00000000	      0.00000000
      1.06000000	      0.00619054	      0.00585485	     -0.00036428	     -0.00179265	      0.00467869	      0.00002463	      0.00440459	      0.00453781	     -0.01671144	     -0.01114564	      0.00000000	     -0.01128219	      0.00000000	      0.00000000	      0.00000000	      0.00000000	      0.00000000	      0.00000000	      0.00000000	      0.00000000	      0.00000000	      0.00000000	     -0.00264581	     -0.00877392	      0.00000000	      0.00000000	      0.00412720	      0.00000000	      0.00000000	     -0.00000000	     -0.00260319	     -0.00268486	     -0.00178176	     -0.00428646	     -0.00030837	      0.00234409	      0.00000000	      0.00000000	      0.00000000	      0.00000000	      0.00000000	      0.00000000	      0.00000000	      0.00000000	      0.00000000	      0.00000000	      0.00000000	      0.00000000	      0.00000000	      0.00000000	      0.00000000	      0.00000000	      0.00000000	      0.00000000	      0.00000000	      0.00000000	      0.00000000	      0.00000000	      0.00000000	      0.00000000	      0.00000000	      0.00000000	      0.00000000	      0.00000000	      0.00000000	      0.00000000	      0.00000000	      0.00000000	      0.00000000	      0.00000000	      0.00000000	      0.00000000
      1.07000000	      0.00644847	      0.00651258	     -0.00035099	     -0.00183441	      0.00483194	      0.00003814	      0.00470057	      0.00479399	     -0.01298255	     -0.00960898	      0.00000000	     -0.00792747	      0.00000000	      0.00000000	      0.00000000	      0.00000000	      0.00000000	      0.00000000	      0.00000000	      0.00000000	      0.00000000	      0.00000000	      0.00133022	     -0.00862327	      0.00000000	      0.00000000	      0.00371083	      0.00000000	      0.00000000	      0.00000000	     -0.00050127	     -0.00040334	      0.00104768	     -0.00200201	      0.00127701	      0.00352669	      0.00000000	      0.00000000	      0.00000000	      0.00000000	      0.00000000	      0.00000000	      0.00000000	      0.00000000	      0.00000000	      0.00000000	      0.00000000	      0.00000000	      0.00000000	      0.00000000	      0.00000000	      0.00000000	      0.00000000	      0.00000000	      0.00000000	      0.00000000	      0.00000000	      0.00000000	      0.00000000	      0.00000000	      0.00000000	      0.00000000	      0.00000000	      0.00000000	      0.00000000	      0.00000000	      0.00000000	      0.00000000	      0.00000000	      0.00000000	      0.00000000	      0.00000000
      1.08000000	      0.00595075	      0.00536343	      0.00001581	     -0.00007976	      0.00552465	     -0.00002631	      0.00540155	      0.00502797	     -0.00796072	     -0.00600942	      0.00000000	     -0.00616649	      0.00000000	      0.00000000	      0.00000000	      0.00000000	      0.00000000	      0.00000000	      0.00000000	      0.00000000	      0.00000000	      0.00000000	     -0.00422425	     -0.00497570	     -0.00000000	      0.00000000	     -0.00323942	     -0.00000000	      0.00000000	      0.00000000	     -0.00619595	     -0.00612752	     -0.00508156	     -0.00639598	     -0.00249965	     -0.00305213	      0.00000000	      0.00000000	      0.00000000	      0.00000000	      0.00000000	      0.00000000	      0.00000000	      0.00000000	      0.00000000	      0.00000000	      0.00000000	      0.00000000	      0.00000000	      0.00000000	      0.00000000	      0.00000000	      0.00000000	      0.00000000	      0.00000000	      0.00000000	      0.00000000	      0.00000000	      0.00000000	      0.00000000	      0.00000000	      0.00000000	      0.00000000	      0.00000000	      0.00000000	      0.00000000	      0.00000000	      0.00000000	      0.00000000	      0.00000000	      0.00000000	      0.00000000
      1.09000000	      0.00591655	      0.00532011	      0.00004515	      0.00004587	      0.00545620	     -0.00002864	      0.00549083	      0.00497857	     -0.00757468	     -0.00546880	      0.00000000	     -0.00560919	      0.00000000	      0.00000000	      0.00000000	      0.00000000	      0.00000000	      0.00000000	      0.00000000	      0.00000000	      0.00000000	      0.00000000	     -0.00461164	     -0.00512990	      0.00000000	      0.00000000	     -0.00353157	      0.00000000	      0.00000000	      0.00000000	     -0.00656969	     -0.00653003	     -0.00526373	     -0.00680312	     -0.00247480	     -0.00321702	      0.00000000	      0.00000000	      0.00000000	      0.00000000	      0.00000000	      0.00000000	      0.00000000	      0.00000000	      0.00000000	      0.00000000	      0.00000000	      0.00000000	      0.00000000	      0.00000000	      0.00000000	      0.00000000	      0.00000000	      0.00000000	      0.00000000	      0.00000000	      0.00000000	      0.00000000	      0.00000000	      0.00000000	      0.00000000	      0.00000000	      0.00000000	      0.00000000	      0.00000000	      0.00000000	      0.00000000	      0.00000000	      0.00000000	      0.00000000	      0.00000000	      0.00000000
      1.10000000	      0.00585222	      0.00529903	     -0.00006299	     -0.00041456	      0.00550592	     -0.00001924	      0.00508223	      0.00498449	     -0.01012110	     -0.00716541	      0.00000000	     -0.00747440	      0.00000000	      0.00000000	      0.00000000	      0.00000000	      0.00000000	      0.00000000	      0.00000000	      0.00000000	      0.00000000	      0.00000000	     -0.00454544	     -0.00448043	     -0.00000000	      0.00000000	     -0.00206004	      0.00000000	     -0.00000000	     -0.00000000	     -0.00509555	     -0.00500775	     -0.00449058	     -0.00511242	     -0.00248175	     -0.00242895	      0.00000000	      0.00000000	      0.00000000	      0.00000000	      0.00000000	      0.00000000	      0.00000000	      0.00000000	      0.00000000	      0.00000000	      0.00000000	      0.00000000	      0.00000000	      0.00000000	      0.00000000	      0.00000000	      0.00000000	      0.00000000	      0.00000000	      0.00000000	      0.00000000	      0.00000000	      0.00000000	      0.00000000	      0.00000000	      0.00000000	      0.00000000	      0.00000000	      0.00000000	      0.00000000	      0.00000000	      0.00000000	      0.00000000	      0.00000000	      0.00000000	      0.00000000
      1.11000000	      0.00591942	      0.00533068	     -0.00013233	     -0.00070942	      0.00529994	     -0.00001200	      0.00471218	      0.00478420	     -0.01172538	     -0.00807899	      0.00000000	     -0.00842784	      0.00000000	      0.00000000	      0.00000000	      0.00000000	      0.00000000	      0.00000000	      0.00000000	      0.00000000	      0.00000000	      0.00000000	     -0.00473679	     -0.00503293	     -0.00000000	     -0.00000000	     -0.00051375	     -0.00000000	      0.00000000	      0.00000000	     -0.00408950	     -0.00397790	     -0.00385406	     -0.00392220	     -0.00234779	     -0.00170571	      0.00000000	      0.00000000	      0.00000000	      0.00000000	      0.00000000	      0.00000000	      0.00000000	      0.00000000	      0.00000000	      0.00000000	      0.00000000	      0.00000000	      0.00000000	      0.00000000	      0.00000000	      0.00000000	      0.00000000	      0.00000000	      0.00000000	      0.00000000	      0.00000000	      0.00000000	      0.00000000	      0.00000000	      0.00000000	      0.00000000	      0.00000000	      0.00000000	      0.00000000	      0.00000000	      0.00000000	      0.00000000	      0.00000000	      0.00000000	      0.00000000	      0.00000000
      1.12000000	      0.00613278	      0.00570816	     -0.00033685	     -0.00163898	      0.00464652	      0.00001773	      0.00436997	      0.00449707	     -0.01609563	     -0.01063178	      0.00000000	     -0.01105231	      0.00000000	      0.00000000	      0.00000000	      0.00000000	      0.00000000	      0.00000000	      0.00000000	      0.00000000	      0.00000000	      0.00000000	     -0.00358931	     -0.00822274	     -0.00000000	     -0.00000000	      0.00389818	      0.00000000	      0.00000000	     -0.00000000	     -0.00298838	     -0.00310991	     -0.00247486	     -0.00445211	     -0.00082906	      0.00154525	      0.00000000	      0.00000000	      0.00000000	      0.00000000	      0.00000000	      0.00000000	      0.00000000	      0.00000000	      0.00000000	      0.00000000	      0.00000000	      0.00000000	      0.00000000	      0.00000000	      0.00000000	      0.00000000	      0.00000000	      0.00000000	      0.00000000	      0.00000000	      0.00000000	      0.00000000	      0.00000000	      0.00000000	      0.00000000	      0.00000000	      0.00000000	      0.00000000	      0.00000000	      0.00000000	      0.00000000	      0.00000000	      0.00000000	      0.00000000	      0.00000000	      0.00000000
      1.13000000	      0.00594438	      0.00536242	     -0.00015516	     -0.00080730	      0.00519778	     -0.00000939	      0.00457061	      0.00468900	     -0.01221420	     -0.00836529	      0.00000000	     -0.00872013	      0.00000000	      0.00000000	      0.00000000	      0.00000000	      0.00000000	      0.00000000	      0.00000000	      0.00000000	      0.00000000	      0.00000000	     -0.00476478	     -0.00536774	      0.00000000	      0.00000000	      0.00007250	     -0.00000000	     -0.00000000	      0.00000000	     -0.00375727	     -0.00364038	     -0.00362254	     -0.00372160	     -0.00227429	     -0.00145500	      0.00000000	      0.00000000	      0.00000000	      0.00000000	      0.00000000	      0.00000000	      0.00000000	      0.00000000	      0.00000000	      0.00000000	      0.00000000	      0.00000000	      0.00000000	      0.00000000	      0.00000000	      0.00000000	      0.00000000	      0.00000000	      0.00000000	      0.00000000	      0.00000000	      0.00000000	      0.00000000	      0.00000000	      0.00000000	      0.00000000	      0.00000000	      0.00000000	      0.00000000	      0.00000000	      0.00000000	      0.00000000	      0.00000000	      0.00000000	      0.00000000	      0.00000000
      1.14000000	      0.00612696	      0.00569359	     -0.00033286	     -0.00161829	      0.00464307	      0.00001689	      0.00436768	      0.00449354	     -0.01601787	     -0.01055688	      0.00000000	     -0.01100229	      0.00000000	      0.00000000	      0.00000000	      0.00000000	      0.00000000	      0.00000000	      0.00000000	      0.00000000	      0.00000000	      0.00000000	     -0.00367840	     -0.00814976	      0.00000000	      0.00000000	      0.00385377	      0.00000000	      0.00000000	     -0.00000000	     -0.00302141	     -0.00314668	     -0.00254104	     -0.00445701	     -0.00088835	      0.00144018	      0.00000000	      0.00000000	      0.00000000	      0.00000000	      0.00000000	      0.00000000	      0.00000000	      0.00000000	      0.00000000	      0.00000000	      0.00000000	      0.00000000	      0.00000000	      0.00000000	      0.00000000	      0.00000000	      0.00000000	      0.00000000	      0.00000000	      0.00000000	      0.00000000	      0.00000000	      0.00000000	      0.00000000	      0.00000000	      0.00000000	      0.00000000	      0.00000000	      0.00000000	      0.00000000	      0.00000000	      0.00000000	      0.00000000	      0.00000000	      0.00000000	      0.00000000
      1.15000000	      0.00590669	      0.00531507	     -0.00012145	     -0.00066299	      0.00534267	     -0.00001321	      0.00477597	      0.00482449	     -0.01146658	     -0.00794145	      0.00000000	     -0.00828541	      0.00000000	      0.00000000	      0.00000000	      0.00000000	      0.00000000	      0.00000000	      0.00000000	      0.00000000	      0.00000000	      0.00000000	     -0.00471675	     -0.00487372	      0.00000000	     -0.00000000	     -0.00078307	      0.00000000	      0.00000000	     -0.00000000	     -0.00424819	     -0.00413961	     -0.00396067	     -0.00410684	     -0.00237727	     -0.00182491	      0.00000000	      0.00000000	      0.00000000	      0.00000000	      0.00000000	      0.00000000	      0.00000000	      0.00000000	      0.00000000	      0.00000000	      0.00000000	      0.00000000	      0.00000000	      0.00000000	      0.00000000	      0.00000000	      0.00000000	      0.00000000	      0.00000000	      0.00000000	      0.00000000	      0.00000000	      0.00000000	      0.00000000	      0.00000000	      0.00000000	      0.00000000	      0.00000000	      0.00000000	      0.00000000	      0.00000000	      0.00000000	      0.00000000	      0.00000000	      0.00000000	      0.00000000
      1.16000000	      0.00631755	      0.00618403	     -0.00037583	     -0.00190882	      0.00475116	      0.00003376	      0.00453150	      0.00465355	     -0.01693704	     -0.01114208	      0.00000000	     -0.01044869	      0.00000000	      0.00000000	      0.00000000	      0.00000000	      0.00000000	      0.00000000	      0.00000000	      0.00000000	      0.00000000	      0.00000000	     -0.00053068	     -0.00917980	      0.00000000	      0.00000000	      0.00404535	      0.00000000	      0.00000000	     -0.00000000	     -0.00158352	     -0.00157204	     -0.00026203	     -0.00339209	      0.00057062	      0.00322070	      0.00000000	      0.00000000	      0.00000000	      0.00000000	      0.00000000	      0.00000000	      0.00000000	      0.00000000	      0.00000000	      0.00000000	      0.00000000	      0.00000000	      0.00000000	      0.00000000	      0.00000000	      0.00000000	      0.00000000	      0.00000000	      0.00000000	      0.00000000	      0.00000000	      0.00000000	      0.00000000	      0.00000000	      0.00000000	      0.00000000	      0.00000000	      0.00000000	      0.00000000	      0.00000000	      0.00000000	      0.00000000	      0.00000000	      0.00000000	      0.00000000	      0.00000000
      1.17000000	      0.00592595	      0.00533883	     -0.00013811	     -0.00073415	      0.00527568	     -0.00001135	      0.00467733	      0.00476147	     -0.01179434	     -0.00815180	      0.00000000	     -0.00850269	      0.00000000	      0.00000000	      0.00000000	      0.00000000	      0.00000000	      0.00000000	      0.00000000	      0.00000000	      0.00000000	      0.00000000	     -0.00474574	     -0.00511760	      0.00000000	      0.00000000	     -0.00036764	     -0.00000000	     -0.00000000	     -0.00000000	     -0.00400521	     -0.00389215	     -0.00379642	     -0.00382482	     -0.00233070	     -0.00164221	      0.00000000	      0.00000000	      0.00000000	      0.00000000	      0.00000000	      0.00000000	      0.00000000	      0.00000000	      0.00000000	      0.00000000	      0.00000000	      0.00000000	      0.00000000	      0.00000000	      0.00000000	      0.00000000	      0.00000000	      0.00000000	      0.00000000	      0.00000000	      0.00000000	      0.00000000	      0.00000000	      0.00000000	      0.00000000	      0.00000000	      0.00000000	      0.00000000	      0.00000000	      0.00000000	      0.00000000	      0.00000000	      0.00000000	      0.00000000	      0.00000000	      0.00000000
      1.18000000	      0.00644381	      0.00650122	     -0.00035231	     -0.00183967	      0.00482924	      0.00003804	      0.00469406	      0.00478872	     -0.01382133	     -0.00969562	      0.00000000	     -0.00804689	      0.00000000	      0.00000000	      0.00000000	      0.00000000	      0.00000000	      0.00000000	      0.00000000	      0.00000000	      0.00000000	      0.00000000	      0.00127088	     -0.00866267	      0.00000000	      0.00000000	      0.00372470	     -0.00000000	     -0.00000000	     -0.00000000	     -0.00053929	     -0.00044416	      0.00100625	     -0.00205725	      0.00125438	      0.00352193	      0.00000000	      0.00000000	      0.00000000	      0.00000000	      0.00000000	      0.00000000	      0.00000000	      0.00000000	      0.00000000	      0.00000000	      0.00000000	      0.00000000	      0.00000000	      0.00000000	      0.00000000	      0.00000000	      0.00000000	      0.00000000	      0.00000000	      0.00000000	      0.00000000	      0.00000000	      0.00000000	      0.00000000	      0.00000000	      0.00000000	      0.00000000	      0.00000000	      0.00000000	      0.00000000	      0.00000000	      0.00000000	      0.00000000	      0.00000000	      0.00000000	      0.00000000
      1.19000000	      0.00621263	      0.00591106	     -0.00037014	     -0.00183107	      0.00469063	      0.00002671	      0.00442248	      0.00455581	     -0.01688598	     -0.01124737	      0.00000000	     -0.01125921	      0.00000000	      0.00000000	      0.00000000	      0.00000000	      0.00000000	      0.00000000	      0.00000000	      0.00000000	      0.00000000	      0.00000000	     -0.00227276	     -0.00891461	     -0.00000000	      0.00000000	      0.00414992	      0.00000000	     -0.00000000	      0.00000000	     -0.00243757	     -0.00250324	     -0.00151077	     -0.00417668	     -0.00013620	      0.00256086	      0.00000000	      0.00000000	      0.00000000	      0.00000000	      0.00000000	      0.00000000	      0.00000000	      0.00000000	      0.00000000	      0.00000000	      0.00000000	      0.00000000	      0.00000000	      0.00000000	      0.00000000	      0.00000000	      0.00000000	      0.00000000	      0.00000000	      0.00000000	      0.00000000	      0.00000000	      0.00000000	      0.00000000	      0.00000000	      0.00000000	      0.00000000	      0.00000000	      0.00000000	      0.00000000	      0.00000000	      0.00000000	      0.00000000	      0.00000000	      0.00000000	      0.00000000
      1.20000000	      0.00588029	      0.00528359	     -0.00010046	     -0.00057361	      0.00541434	     -0.00001545	      0.00489289	      0.00489305	     -0.01100190	     -0.00766806	      0.00000000	     -0.00800419	      0.00000000	      0.00000000	      0.00000000	      0.00000000	      0.00000000	      0.00000000	      0.00000000	      0.00000000	      0.00000000	      0.00000000	     -0.00466698	     -0.00456642	      0.00000000	      0.00000000	     -0.00127789	     -0.00000000	     -0.00000000	      0.00000000	     -0.00455430	     -0.00445234	     -0.00415948	     -0.00446704	     -0.00242483	     -0.00205142	      0.00000000	      0.00000000	      0.00000000	      0.00000000	      0.00000000	      0.00000000	      0.00000000	      0.00000000	      0.00000000	      0.00000000	      0.00000000	      0.00000000	      0.00000000	      0.00000000	      0.00000000	      0.00000000	      0.00000000	      0.00000000	      0.00000000	      0.00000000	      0.00000000	      0.00000000	      0.00000000	      0.00000000	      0.00000000	      0.00000000	      0.00000000	      0.00000000	      0.00000000	      0.00000000	      0.00000000	      0.00000000	      0.00000000	      0.00000000	      0.00000000	      0.00000000
      1.21000000	      0.00625333	      0.00601710	     -0.00037615	     -0.00188000	      0.00471473	      0.00002997	      0.00446094	      0.00459177	     -0.01708701	     -0.01131884	      0.00000000	     -0.01107533	      0.00000000	      0.00000000	      0.00000000	      0.00000000	      0.00000000	      0.00000000	      0.00000000	      0.00000000	      0.00000000	      0.00000000	     -0.00157730	     -0.00909370	      0.00000000	     -0.00000000	      0.00414049	      0.00000000	     -0.00000000	     -0.00000000	     -0.00211245	     -0.00214781	     -0.00100921	     -0.00391653	      0.00015903	      0.00288221	      0.00000000	      0.00000000	      0.00000000	      0.00000000	      0.00000000	      0.00000000	      0.00000000	      0.00000000	      0.00000000	      0.00000000	      0.00000000	      0.00000000	      0.00000000	      0.00000000	      0.00000000	      0.00000000	      0.00000000	      0.00000000	      0.00000000	      0.00000000	      0.00000000	      0.00000000	      0.00000000	      0.00000000	      0.00000000	      0.00000000	      0.00000000	      0.00000000	      0.00000000	      0.00000000	      0.00000000	      0.00000000	      0.00000000	      0.00000000	      0.00000000	      0.00000000
      1.22000000	      0.00588861	      0.00532850	     -0.00004813	     -0.00035151	      0.00552866	     -0.00002067	      0.00515073	      0.00500919	     -0.00989548	     -0.00697498	      0.00000000	     -0.00725094	      0.00000000	      0.00000000	      0.00000000	      0.00000000	      0.00000000	      0.00000000	      0.00000000	      0.00000000	      0.00000000	      0.00000000	     -0.00448664	     -0.00458285	      0.00000000	     -0.00000000	     -0.00233070	     -0.00000000	     -0.00000000	     -0.00000000	     -0.00530695	     -0.00522546	     -0.00461322	     -0.00536555	     -0.00249517	     -0.00256526	      0.00000000	      0.00000000	      0.00000000	      0.00000000	      0.00000000	      0.00000000	      0.00000000	      0.00000000	      0.00000000	      0.00000000	      0.00000000	      0.00000000	      0.00000000	      0.00000000	      0.00000000	      0.00000000	      0.00000000	      0.00000000	      0.00000000	      0.00000000	      0.00000000	      0.00000000	      0.00000000	      0.00000000	      0.00000000	      0.00000000	      0.00000000	      0.00000000	      0.00000000	      0.00000000	      0.00000000	      0.00000000	      0.00000000	      0.00000000	      0.00000000	      0.00000000
      1.23000000	      0.00642785	      0.00646148	     -0.00035665	     -0.00185654	      0.00481878	      0.00003768	      0.00467171	      0.00477052	     -0.01476991	     -0.00997601	      0.00000000	     -0.00844464	      0.00000000	      0.00000000	      0.00000000	      0.00000000	      0.00000000	      0.00000000	      0.00000000	      0.00000000	      0.00000000	      0.00000000	      0.00106055	     -0.00878679	     -0.00000000	     -0.00000000	      0.00377200	     -0.00000000	      0.00000000	     -0.00000000	     -0.00067191	     -0.00058668	      0.00085922	     -0.00224653	      0.00117425	      0.00350244	      0.00000000	      0.00000000	      0.00000000	      0.00000000	      0.00000000	      0.00000000	      0.00000000	      0.00000000	      0.00000000	      0.00000000	      0.00000000	      0.00000000	      0.00000000	      0.00000000	      0.00000000	      0.00000000	      0.00000000	      0.00000000	      0.00000000	      0.00000000	      0.00000000	      0.00000000	      0.00000000	      0.00000000	      0.00000000	      0.00000000	      0.00000000	      0.00000000	      0.00000000	      0.00000000	      0.00000000	      0.00000000	      0.00000000	      0.00000000	      0.00000000	      0.00000000
      1.24000000	      0.00585478	      0.00525407	     -0.00008206	     -0.00049545	      0.00546527	     -0.00001735	      0.00498890	      0.00494302	     -0.01066612	     -0.00742113	      0.00000000	     -0.00775043	      0.00000000	      0.00000000	      0.00000000	      0.00000000	      0.00000000	      0.00000000	      0.00000000	      0.00000000	      0.00000000	      0.00000000	     -0.00461225	     -0.00434302	      0.00000000	      0.00000000	     -0.00167941	      0.00000000	      0.00000000	     -0.00000000	     -0.00482130	     -0.00472596	     -0.00432596	     -0.00478451	     -0.00245707	     -0.00224227	      0.00000000	      0.00000000	      0.00000000	      0.00000000	      0.00000000	      0.00000000	      0.00000000	      0.00000000	      0.00000000	      0.00000000	      0.00000000	      0.00000000	      0.00000000	      0.00000000	      0.00000000	      0.00000000	      0.00000000	      0.00000000	      0.00000000	      0.00000000	      0.00000000	      0.00000000	      0.00000000	      0.00000000	      0.00000000	      0.00000000	      0.00000000	      0.00000000	      0.00000000	      0.00000000	      0.00000000	      0.00000000	      0.00000000	      0.00000000	      0.00000000	      0.00000000
      1.25000000	      0.00585440	      0.00525363	     -0.00008180	     -0.00049433	      0.00546592	     -0.00001738	      0.00499024	      0.00494367	     -0.01058761	     -0.00741757	      0.00000000	     -0.00774674	      0.00000000	      0.00000000	      0.00000000	      0.00000000	      0.00000000	      0.00000000	      0.00000000	      0.00000000	      0.00000000	      0.00000000	     -0.00461139	     -0.00434496	      0.00000000	     -0.00000000	     -0.00168493	     -0.00000000	     -0.00000000	      0.00000000	     -0.00482512	     -0.00472988	     -0.00432830	     -0.00478906	     -0.00245747	     -0.00224494	      0.00000000	      0.00000000	      0.00000000	      0.00000000	      0.00000000	      0.00000000	      0.00000000	      0.00000000	      0.00000000	      0.00000000	      0.00000000	      0.00000000	      0.00000000	      0.00000000	      0.00000000	      0.00000000	      0.00000000	      0.00000000	      0.00000000	      0.00000000	      0.00000000	      0.00000000	      0.00000000	      0.00000000	      0.00000000	      0.00000000	      0.00000000	      0.00000000	      0.00000000	      0.00000000	      0.00000000	      0.00000000	      0.00000000	      0.00000000	      0.00000000	      0.00000000
      1.26000000	      0.00606025	      0.00554518	     -0.00027321	     -0.00132974	      0.00460076	      0.00000639	      0.00436275	      0.00446488	     -0.01470443	     -0.00979511	      0.00000000	     -0.01011744	      0.00000000	      0.00000000	      0.00000000	      0.00000000	      0.00000000	      0.00000000	      0.00000000	      0.00000000	      0.00000000	      0.00000000	     -0.00445722	     -0.00714977	     -0.00000000	      0.00000000	      0.00293040	     -0.00000000	     -0.00000000	     -0.00000000	     -0.00325523	     -0.00341365	     -0.00312967	     -0.00433775	     -0.00156779	      0.00011499	      0.00000000	      0.00000000	      0.00000000	      0.00000000	      0.00000000	      0.00000000	      0.00000000	      0.00000000	      0.00000000	      0.00000000	      0.00000000	      0.00000000	      0.00000000	      0.00000000	      0.00000000	      0.00000000	      0.00000000	      0.00000000	      0.00000000	      0.00000000	      0.00000000	      0.00000000	      0.00000000	      0.00000000	      0.00000000	      0.00000000	      0.00000000	      0.00000000	      0.00000000	      0.00000000	      0.00000000	      0.00000000	      0.00000000	      0.00000000	      0.00000000	      0.00000000
      1.27000000	      0.00585457	      0.00525427	      0.00006790	      0.00014391	      0.00536652	     -0.00003032	      0.00554681	      0.00490773	     -0.00701546	     -0.00499244	      0.00000000	     -0.00514032	      0.00000000	      0.00000000	      0.00000000	      0.00000000	      0.00000000	      0.00000000	      0.00000000	      0.00000000	      0.00000000	      0.00000000	     -0.00491544	     -0.00523796	      0.00000000	      0.00000000	     -0.00371207	      0.00000000	      0.00000000	      0.00000000	     -0.00684457	     -0.00681640	     -0.00539051	     -0.00710034	     -0.00244441	     -0.00332116	      0.00000000	      0.00000000	      0.00000000	      0.00000000	      0.00000000	      0.00000000	      0.00000000	      0.00000000	      0.00000000	      0.00000000	      0.00000000	      0.00000000	      0.00000000	      0.00000000	      0.00000000	      0.00000000	      0.00000000	      0.00000000	      0.00000000	      0.00000000	      0.00000000	      0.00000000	      0.00000000	      0.00000000	      0.00000000	      0.00000000	      0.00000000	      0.00000000	      0.00000000	      0.00000000	      0.00000000	      0.00000000	      0.00000000	      0.00000000	      0.00000000	      0.00000000
      1.28000000	      0.00646207	      0.00654569	     -0.00034699	     -0.00181796	      0.00484090	      0.00003840	      0.00471981	      0.00480955	     -0.01042246	     -0.00933916	      0.00000000	     -0.00756482	      0.00000000	      0.00000000	      0.00000000	      0.00000000	      0.00000000	      0.00000000	      0.00000000	      0.00000000	      0.00000000	      0.00000000	      0.00150100	     -0.00849784	      0.00000000	     -0.00000000	      0.00366955	     -0.00000000	      0.00000000	     -0.00000000	     -0.00039025	     -0.00028428	      0.00116680	     -0.00183827	      0.00134221	      0.00353857	      0.00000000	      0.00000000	      0.00000000	      0.00000000	      0.00000000	      0.00000000	      0.00000000	      0.00000000	      0.00000000	      0.00000000	      0.00000000	      0.00000000	      0.00000000	      0.00000000	      0.00000000	      0.00000000	      0.00000000	      0.00000000	      0.00000000	      0.00000000	      0.00000000	      0.00000000	      0.00000000	      0.00000000	      0.00000000	      0.00000000	      0.00000000	      0.00000000	      0.00000000	      0.00000000	      0.00000000	      0.00000000	      0.00000000	      0.00000000	      0.00000000	      0.00000000
      1.29000000	      0.00620076	      0.00588058	     -0.00036721	     -0.00181134	      0.00468413	      0.00002561	      0.00441249	      0.00454599	     -0.01681765	     -0.01119781	      0.00000000	     -0.01127858	      0.00000000	      0.00000000	      0.00000000	      0.00000000	      0.00000000	      0.00000000	      0.00000000	      0.00000000	      0.00000000	      0.00000000	     -0.00247600	     -0.00884224	      0.00000000	      0.00000000	      0.00414059	     -0.00000000	     -0.00000000	     -0.00000000	     -0.00252860	     -0.00260301	     -0.00165823	     -0.00423919	     -0.00022843	      0.00244730	      0.00000000	      0.00000000	      0.00000000	      0.00000000	      0.00000000	      0.00000000	      0.00000000	      0.00000000	      0.00000000	      0.00000000	      0.00000000	      0.00000000	      0.00000000	      0.00000000	      0.00000000	      0.00000000	      0.00000000	      0.00000000	      0.00000000	      0.00000000	      0.00000000	      0.00000000	      0.00000000	      0.00000000	      0.00000000	      0.00000000	      0.00000000	      0.00000000	      0.00000000	      0.00000000	      0.00000000	      0.00000000	      0.00000000	      0.00000000	      0.00000000	      0.00000000
      1.30000000	      0.00624609	      0.00599821	     -0.00037550	     -0.00187328	      0.00471073	      0.00002945	      0.00445371	      0.00458517	     -0.01697505	     -0.01131693	      0.00000000	     -0.01112067	      0.00000000	      0.00000000	      0.00000000	      0.00000000	      0.00000000	      0.00000000	      0.00000000	      0.00000000	      0.00000000	      0.00000000	     -0.00169962	     -0.00906941	      0.00000000	      0.00000000	      0.00414596	     -0.00000000	     -0.00000000	     -0.00000000	     -0.00217113	     -0.00221187	     -0.00109712	     -0.00396736	      0.00010887	      0.00283225	      0.00000000	      0.00000000	      0.00000000	      0.00000000	      0.00000000	      0.00000000	      0.00000000	      0.00000000	      0.00000000	      0.00000000	      0.00000000	      0.00000000	      0.00000000	      0.00000000	      0.00000000	      0.00000000	      0.00000000	      0.00000000	      0.00000000	      0.00000000	      0.00000000	      0.00000000	      0.00000000	      0.00000000	      0.00000000	      0.00000000	      0.00000000	      0.00000000	      0.00000000	      0.00000000	      0.00000000	      0.00000000	      0.00000000	      0.00000000	      0.00000000	      0.00000000
      1.31000000	      0.00600710	      0.00545293	     -0.00022060	     -0.00109228	      0.00480569	     -0.00000120	      0.00437976	      0.00445517	     -0.01356725	     -0.00916670	      0.00000000	     -0.00951134	      0.00000000	      0.00000000	      0.00000000	      0.00000000	      0.00000000	      0.00000000	      0.00000000	      0.00000000	      0.00000000	      0.00000000	     -0.00471279	     -0.00633910	      0.00000000	     -0.00000000	      0.00176682	     -0.00000000	     -0.00000000	     -0.00000000	     -0.00325806	     -0.00342878	     -0.00333414	     -0.00409710	     -0.00196141	     -0.00069345	      0.00000000	      0.00000000	      0.00000000	      0.00000000	      0.00000000	      0.00000000	      0.00000000	      0.00000000	      0.00000000	      0.00000000	      0.00000000	      0.00000000	      0.00000000	      0.00000000	      0.00000000	      0.00000000	      0.00000000	      0.00000000	      0.00000000	      0.00000000	      0.00000000	      0.00000000	      0.00000000	      0.00000000	      0.00000000	      0.00000000	      0.00000000	      0.00000000	      0.00000000	      0.00000000	      0.00000000	      0.00000000	      0.00000000	      0.00000000	      0.00000000	      0.00000000
      1.32000000	      0.00624567	      0.00599712	     -0.00037546	     -0.00187287	      0.00471050	      0.00002941	      0.00445330	      0.00458479	     -0.01707573	     -0.01131668	      0.00000000	     -0.01112312	      0.00000000	      0.00000000	      0.00000000	      0.00000000	      0.00000000	      0.00000000	      0.00000000	      0.00000000	      0.00000000	      0.00000000	     -0.00170669	     -0.00906792	      0.00000000	      0.00000000	      0.00414624	      0.00000000	      0.00000000	      0.00000000	     -0.00217450	     -0.00221555	     -0.00110220	     -0.00397023	      0.00010595	      0.00282928	      0.00000000	      0.00000000	      0.00000000	      0.00000000	      0.00000000	      0.00000000	      0.00000000	      0.00000000	      0.00000000	      0.00000000	      0.00000000	      0.00000000	      0.00000000	      0.00000000	      0.00000000	      0.00000000	      0.00000000	      0.00000000	      0.00000000	      0.00000000	      0.00000000	      0.00000000	      0.00000000	      0.00000000	      0.00000000	      0.00000000	      0.00000000	      0.00000000	      0.00000000	      0.00000000	      0.00000000	      0.00000000	      0.00000000	      0.00000000	      0.00000000	      0.00000000
      1.33000000	      0.00580720	      0.00520658	      0.00007985	      0.00019570	      0.00530447	     -0.00003116	      0.00557090	      0.00485702	     -0.00565183	     -0.00470458	      0.00000000	     -0.00487692	      0.00000000	      0.00000000	      0.00000000	      0.00000000	      0.00000000	      0.00000000	      0.00000000	      0.00000000	      0.00000000	      0.00000000	     -0.00507571	     -0.00529064	     -0.00000000	     -0.00000000	     -0.00379236	     -0.00000000	      0.00000000	     -0.00000000	     -0.00698343	     -0.00696112	     -0.00545200	     -0.00724619	     -0.00242458	     -0.00336784	      0.00000000	      0.00000000	      0.00000000	      0.00000000	      0.00000000	      0.00000000	      0.00000000	      0.00000000	      0.00000000	      0.00000000	      0.00000000	      0.00000000	      0.00000000	      0.00000000	      0.00000000	      0.00000000	      0.00000000	      0.00000000	      0.00000000	      0.00000000	      0.00000000	      0.00000000	      0.00000000	      0.00000000	      0.00000000	      0.00000000	      0.00000000	      0.00000000	      0.00000000	      0.00000000	      0.00000000	      0.00000000	      0.00000000	      0.00000000	      0.00000000	      0.00000000
      1.34000000	      0.00629140	      0.00611669	     -0.00037717	     -0.00190330	      0.00473620	      0.00003239	      0.00450167	      0.00462783	     -0.01707467	     -0.01125550	      0.00000000	     -0.01075089	      0.00000000	      0.00000000	      0.00000000	      0.00000000	      0.00000000	      0.00000000	      0.00000000	      0.00000000	      0.00000000	      0.00000000	     -0.00094625	     -0.00917215	     -0.00000000	     -0.00000000	      0.00409236	      0.00000000	     -0.00000000	     -0.00000000	     -0.00179943	     -0.00180673	     -0.00055770	     -0.00361988	      0.00041008	      0.00310360	      0.00000000	      0.00000000	      0.00000000	      0.00000000	      0.00000000	      0.00000000	      0.00000000	      0.00000000	      0.00000000	      0.00000000	      0.00000000	      0.00000000	      0.00000000	      0.00000000	      0.00000000	      0.00000000	      0.00000000	      0.00000000	      0.00000000	      0.00000000	      0.00000000	      0.00000000	      0.00000000	      0.00000000	      0.00000000	      0.00000000	      0.00000000	      0.00000000	      0.00000000	      0.00000000	      0.00000000	      0.00000000	      0.00000000	      0.00000000	      0.00000000	      0.00000000
      1.35000000	      0.00622030	      0.00593139	     -0.00037175	     -0.00184258	      0.00469491	      0.00002739	      0.00442936	      0.00456242	     -0.01695667	     -0.01127263	      0.00000000	     -0.01123789	      0.00000000	      0.00000000	      0.00000000	      0.00000000	      0.00000000	      0.00000000	      0.00000000	      0.00000000	      0.00000000	      0.00000000	     -0.00213931	     -0.00895693	     -0.00000000	     -0.00000000	      0.00415264	      0.00000000	      0.00000000	     -0.00000000	     -0.00237680	     -0.00243671	     -0.00141418	     -0.00413224	     -0.00007737	      0.00263008	      0.00000000	      0.00000000	      0.00000000	      0.00000000	      0.00000000	      0.00000000	      0.00000000	      0.00000000	      0.00000000	      0.00000000	      0.00000000	      0.00000000	      0.00000000	      0.00000000	      0.00000000	      0.00000000	      0.00000000	      0.00000000	      0.00000000	      0.00000000	      0.00000000	      0.00000000	      0.00000000	      0.00000000	      0.00000000	      0.00000000	      0.00000000	      0.00000000	      0.00000000	      0.00000000	      0.00000000	      0.00000000	      0.00000000	      0.00000000	      0.00000000	      0.00000000
      1.36000000	      0.00588150	      0.00532285	     -0.00005129	     -0.00036492	      0.00552450	     -0.00002037	      0.00513647	      0.00500451	     -0.00976406	     -0.00701605	      0.00000000	     -0.00729910	      0.00000000	      0.00000000	      0.00000000	      0.00000000	      0.00000000	      0.00000000	      0.00000000	      0.00000000	      0.00000000	      0.00000000	     -0.00449963	     -0.00456141	     -0.00000000	     -0.00000000	     -0.00227505	      0.00000000	      0.00000000	      0.00000000	     -0.00526218	     -0.00517933	     -0.00458755	     -0.00531196	     -0.00249273	     -0.00253698	      0.00000000	      0.00000000	      0.00000000	      0.00000000	      0.00000000	      0.00000000	      0.00000000	      0.00000000	      0.00000000	      0.00000000	      0.00000000	      0.00000000	      0.00000000	      0.00000000	      0.00000000	      0.00000000	      0.00000000	      0.00000000	      0.00000000	      0.00000000	      0.00000000	      0.00000000	      0.00000000	      0.00000000	      0.00000000	      0.00000000	      0.00000000	      0.00000000	      0.00000000	      0.00000000	      0.00000000	      0.00000000	      0.00000000	      0.00000000	      0.00000000	      0.00000000
      1.37000000	      0.00632568	      0.00620496	     -0.00037513	     -0.00190899	      0.00475591	      0.00003415	      0.00454119	      0.00466172	     -0.01693493	     -0.01109480	      0.00000000	     -0.01034091	      0.00000000	      0.00000000	      0.00000000	      0.00000000	      0.00000000	      0.00000000	      0.00000000	      0.00000000	      0.00000000	      0.00000000	     -0.00040362	     -0.00917467	     -0.00000000	     -0.00000000	      0.00402884	      0.00000000	     -0.00000000	     -0.00000000	     -0.00151586	     -0.00149859	     -0.00017188	     -0.00331705	      0.00061923	      0.00325251	      0.00000000	      0.00000000	      0.00000000	      0.00000000	      0.00000000	      0.00000000	      0.00000000	      0.00000000	      0.00000000	      0.00000000	      0.00000000	      0.00000000	      0.00000000	      0.00000000	      0.00000000	      0.00000000	      0.00000000	      0.00000000	      0.00000000	      0.00000000	      0.00000000	      0.00000000	      0.00000000	      0.00000000	      0.00000000	      0.00000000	      0.00000000	      0.00000000	      0.00000000	      0.00000000	      0.00000000	      0.00000000	      0.00000000	      0.00000000	      0.00000000	      0.00000000
      1.38000000	      0.00636175	      0.00629707	     -0.00037049	     -0.00190152	      0.00477738	      0.00003567	      0.00458533	      0.00469918	     -0.01657742	     -0.01081427	      0.00000000	     -0.00978576	      0.00000000	      0.00000000	      0.00000000	      0.00000000	      0.00000000	      0.00000000	      0.00000000	      0.00000000	      0.00000000	      0.00000000	      0.00014278	     -0.00910796	      0.00000000	     -0.00000000	      0.00394725	     -0.00000000	     -0.00000000	     -0.00000000	     -0.00121551	     -0.00117313	      0.00021453	     -0.00296387	      0.00082672	      0.00336992	      0.00000000	      0.00000000	      0.00000000	      0.00000000	      0.00000000	      0.00000000	      0.00000000	      0.00000000	      0.00000000	      0.00000000	      0.00000000	      0.00000000	      0.00000000	      0.00000000	      0.00000000	      0.00000000	      0.00000000	      0.00000000	      0.00000000	      0.00000000	      0.00000000	      0.00000000	      0.00000000	      0.00000000	      0.00000000	      0.00000000	      0.00000000	      0.00000000	      0.00000000	      0.00000000	      0.00000000	      0.00000000	      0.00000000	      0.00000000	      0.00000000	      0.00000000
      1.39000000	      0.00594678	      0.00536907	     -0.00000854	     -0.00018346	      0.00554732	     -0.00002426	      0.00531463	      0.00503907	     -0.00840587	     -0.00640255	      0.00000000	     -0.00660039	      0.00000000	      0.00000000	      0.00000000	      0.00000000	      0.00000000	      0.00000000	      0.00000000	      0.00000000	      0.00000000	      0.00000000	     -0.00430346	     -0.00483524	     -0.00000000	     -0.00000000	     -0.00294022	     -0.00000000	     -0.00000000	      0.00000000	     -0.00585522	     -0.00579190	     -0.00491465	     -0.00601792	     -0.00250769	     -0.00288752	      0.00000000	      0.00000000	      0.00000000	      0.00000000	      0.00000000	      0.00000000	      0.00000000	      0.00000000	      0.00000000	      0.00000000	      0.00000000	      0.00000000	      0.00000000	      0.00000000	      0.00000000	      0.00000000	      0.00000000	      0.00000000	      0.00000000	      0.00000000	      0.00000000	      0.00000000	      0.00000000	      0.00000000	      0.00000000	      0.00000000	      0.00000000	      0.00000000	      0.00000000	      0.00000000	      0.00000000	      0.00000000	      0.00000000	      0.00000000	      0.00000000	      0.00000000
      1.40000000	      0.00628283	      0.00609436	     -0.00037727	     -0.00189971	      0.00473133	      0.00003189	      0.00449220	      0.00461953	     -0.01711331	     -0.01128041	      0.00000000	     -0.01083632	      0.00000000	      0.00000000	      0.00000000	      0.00000000	      0.00000000	      0.00000000	      0.00000000	      0.00000000	      0.00000000	      0.00000000	     -0.00108620	     -0.00916155	      0.00000000	     -0.00000000	      0.00410563	      0.00000000	     -0.00000000	     -0.00000000	     -0.00187036	     -0.00188393	     -0.00065756	     -0.00369071	      0.00035530	      0.00305934	      0.00000000	      0.00000000	      0.00000000	      0.00000000	      0.00000000	      0.00000000	      0.00000000	      0.00000000	      0.00000000	      0.00000000	      0.00000000	      0.00000000	      0.00000000	      0.00000000	      0.00000000	      0.00000000	      0.00000000	      0.00000000	      0.00000000	      0.00000000	      0.00000000	      0.00000000	      0.00000000	      0.00000000	      0.00000000	      0.00000000	      0.00000000	      0.00000000	      0.00000000	      0.00000000	      0.00000000	      0.00000000	      0.00000000	      0.00000000	      0.00000000	      0.00000000
      1.41000000	      0.00590880	      0.00531764	     -0.00012322	     -0.00067054	      0.00533598	     -0.00001301	      0.00476575	      0.00481816	     -0.01150519	     -0.00796387	      0.00000000	     -0.00830872	      0.00000000	      0.00000000	      0.00000000	      0.00000000	      0.00000000	      0.00000000	      0.00000000	      0.00000000	      0.00000000	      0.00000000	     -0.00472029	     -0.00489961	      0.00000000	      0.00000000	     -0.00073981	     -0.00000000	      0.00000000	      0.00000000	     -0.00422238	     -0.00411328	     -0.00394349	     -0.00407669	     -0.00237270	     -0.00180557	      0.00000000	      0.00000000	      0.00000000	      0.00000000	      0.00000000	      0.00000000	      0.00000000	      0.00000000	      0.00000000	      0.00000000	      0.00000000	      0.00000000	      0.00000000	      0.00000000	      0.00000000	      0.00000000	      0.00000000	      0.00000000	      0.00000000	      0.00000000	      0.00000000	      0.00000000	      0.00000000	      0.00000000	      0.00000000	      0.00000000	      0.00000000	      0.00000000	      0.00000000	      0.00000000	      0.00000000	      0.00000000	      0.00000000	      0.00000000	      0.00000000	      0.00000000
      1.42000000	      0.00590521	      0.00534138	     -0.00004004	     -0.00031722	      0.00553757	     -0.00002143	      0.00518639	      0.00501967	     -0.00962725	     -0.00686838	      0.00000000	     -0.00712322	      0.00000000	      0.00000000	      0.00000000	      0.00000000	      0.00000000	      0.00000000	      0.00000000	      0.00000000	      0.00000000	      0.00000000	     -0.00445232	     -0.00463680	      0.00000000	      0.00000000	     -0.00246818	      0.00000000	      0.00000000	     -0.00000000	     -0.00542078	     -0.00534286	     -0.00467776	     -0.00550171	     -0.00250041	     -0.00263570	      0.00000000	      0.00000000	      0.00000000	      0.00000000	      0.00000000	      0.00000000	      0.00000000	      0.00000000	      0.00000000	      0.00000000	      0.00000000	      0.00000000	      0.00000000	      0.00000000	      0.00000000	      0.00000000	      0.00000000	      0.00000000	      0.00000000	      0.00000000	      0.00000000	      0.00000000	      0.00000000	      0.00000000	      0.00000000	      0.00000000	      0.00000000	      0.00000000	      0.00000000	      0.00000000	      0.00000000	      0.00000000	      0.00000000	      0.00000000	      0.00000000	      0.00000000
      1.43000000	      0.00608056	      0.00558717	     -0.00029407	     -0.00142740	      0.00461459	      0.00000975	      0.00436016	      0.00447150	     -0.01516447	     -0.01004209	      0.00000000	     -0.01044499	      0.00000000	      0.00000000	      0.00000000	      0.00000000	      0.00000000	      0.00000000	      0.00000000	      0.00000000	      0.00000000	      0.00000000	     -0.00426895	     -0.00748542	      0.00000000	     -0.00000000	      0.00330599	     -0.00000000	      0.00000000	      0.00000000	     -0.00321293	     -0.00336314	     -0.00298496	     -0.00440714	     -0.00136506	      0.00052741	      0.00000000	      0.00000000	      0.00000000	      0.00000000	      0.00000000	      0.00000000	      0.00000000	      0.00000000	      0.00000000	      0.00000000	      0.00000000	      0.00000000	      0.00000000	      0.00000000	      0.00000000	      0.00000000	      0.00000000	      0.00000000	      0.00000000	      0.00000000	      0.00000000	      0.00000000	      0.00000000	      0.00000000	      0.00000000	      0.00000000	      0.00000000	      0.00000000	      0.00000000	      0.00000000	      0.00000000	      0.00000000	      0.00000000	      0.00000000	      0.00000000	      0.00000000
      1.44000000	      0.00599240	      0.00542987	     -0.00020445	     -0.00102113	      0.00491720	     -0.00000333	      0.00438696	      0.00445319	     -0.01325628	     -0.00897131	      0.00000000	     -0.00932218	      0.00000000	      0.00000000	      0.00000000	      0.00000000	      0.00000000	      0.00000000	      0.00000000	      0.00000000	      0.00000000	      0.00000000	     -0.00474732	     -0.00609680	     -0.00000000	     -0.00000000	      0.00136179	     -0.00000000	     -0.00000000	     -0.00000000	     -0.00323779	     -0.00341066	     -0.00336462	     -0.00401059	     -0.00205452	     -0.00089711	      0.00000000	      0.00000000	      0.00000000	      0.00000000	      0.00000000	      0.00000000	      0.00000000	      0.00000000	      0.00000000	      0.00000000	      0.00000000	      0.00000000	      0.00000000	      0.00000000	      0.00000000	      0.00000000	      0.00000000	      0.00000000	      0.00000000	      0.00000000	      0.00000000	      0.00000000	      0.00000000	      0.00000000	      0.00000000	      0.00000000	      0.00000000	      0.00000000	      0.00000000	      0.00000000	      0.00000000	      0.00000000	      0.00000000	      0.00000000	      0.00000000	      0.00000000
      1.45000000	      0.00641111	      0.00642067	     -0.00036071	     -0.00187141	      0.00480824	      0.00003725	      0.00464936	      0.00475229	     -0.01535947	     -0.01022977	      0.00000000	     -0.00882204	      0.00000000	      0.00000000	      0.00000000	      0.00000000	      0.00000000	      0.00000000	      0.00000000	      0.00000000	      0.00000000	      0.00000000	      0.00083990	     -0.00889374	      0.00000000	     -0.00000000	      0.00381864	      0.00000000	     -0.00000000	     -0.00000000	     -0.00080759	     -0.00073272	      0.00070470	     -0.00243456	      0.00109038	      0.00347765	      0.00000000	      0.00000000	      0.00000000	      0.00000000	      0.00000000	      0.00000000	      0.00000000	      0.00000000	      0.00000000	      0.00000000	      0.00000000	      0.00000000	      0.00000000	      0.00000000	      0.00000000	      0.00000000	      0.00000000	      0.00000000	      0.00000000	      0.00000000	      0.00000000	      0.00000000	      0.00000000	      0.00000000	      0.00000000	      0.00000000	      0.00000000	      0.00000000	      0.00000000	      0.00000000	      0.00000000	      0.00000000	      0.00000000	      0.00000000	      0.00000000	      0.00000000
      1.46000000	      0.00600451	      0.00544876	     -0.00021773	     -0.00107960	      0.00482625	     -0.00000158	      0.00438098	      0.00445480	     -0.01351998	     -0.00913213	      0.00000000	     -0.00947806	      0.00000000	      0.00000000	      0.00000000	      0.00000000	      0.00000000	      0.00000000	      0.00000000	      0.00000000	      0.00000000	      0.00000000	     -0.00472015	     -0.00629593	      0.00000000	     -0.00000000	      0.00169617	     -0.00000000	      0.00000000	     -0.00000000	     -0.00325506	     -0.00342621	     -0.00334045	     -0.00408210	     -0.00197878	     -0.00073082	      0.00000000	      0.00000000	      0.00000000	      0.00000000	      0.00000000	      0.00000000	      0.00000000	      0.00000000	      0.00000000	      0.00000000	      0.00000000	      0.00000000	      0.00000000	      0.00000000	      0.00000000	      0.00000000	      0.00000000	      0.00000000	      0.00000000	      0.00000000	      0.00000000	      0.00000000	      0.00000000	      0.00000000	      0.00000000	      0.00000000	      0.00000000	      0.00000000	      0.00000000	      0.00000000	      0.00000000	      0.00000000	      0.00000000	      0.00000000	      0.00000000	      0.00000000
      1.47000000	      0.00592506	      0.00535595	     -0.00002835	     -0.00026762	      0.00554596	     -0.00002250	      0.00523599	      0.00503097	     -0.00947455	     -0.00670195	      0.00000000	     -0.00693400	      0.00000000	      0.00000000	      0.00000000	      0.00000000	      0.00000000	      0.00000000	      0.00000000	      0.00000000	      0.00000000	      0.00000000	     -0.00439985	     -0.00471263	      0.00000000	      0.00000000	     -0.00265501	      0.00000000	      0.00000000	      0.00000000	     -0.00558380	     -0.00551118	     -0.00476840	     -0.00569622	     -0.00250552	     -0.00273393	      0.00000000	      0.00000000	      0.00000000	      0.00000000	      0.00000000	      0.00000000	      0.00000000	      0.00000000	      0.00000000	      0.00000000	      0.00000000	      0.00000000	      0.00000000	      0.00000000	      0.00000000	      0.00000000	      0.00000000	      0.00000000	      0.00000000	      0.00000000	      0.00000000	      0.00000000	      0.00000000	      0.00000000	      0.00000000	      0.00000000	      0.00000000	      0.00000000	      0.00000000	      0.00000000	      0.00000000	      0.00000000	      0.00000000	      0.00000000	      0.00000000	      0.00000000
      1.48000000	      0.00643559	      0.00648111	     -0.00035455	     -0.00184850	      0.00482392	      0.00003786	      0.00468268	      0.00477946	     -0.01445083	     -0.00984178	      0.00000000	     -0.00825195	      0.00000000	      0.00000000	      0.00000000	      0.00000000	      0.00000000	      0.00000000	      0.00000000	      0.00000000	      0.00000000	      0.00000000	      0.00116501	     -0.00872806	      0.00000000	     -0.00000000	      0.00374886	      0.00000000	     -0.00000000	     -0.00000000	     -0.00060646	     -0.00051631	      0.00093228	     -0.00215378	      0.00121403	      0.00351262	      0.00000000	      0.00000000	      0.00000000	      0.00000000	      0.00000000	      0.00000000	      0.00000000	      0.00000000	      0.00000000	      0.00000000	      0.00000000	      0.00000000	      0.00000000	      0.00000000	      0.00000000	      0.00000000	      0.00000000	      0.00000000	      0.00000000	      0.00000000	      0.00000000	      0.00000000	      0.00000000	      0.00000000	      0.00000000	      0.00000000	      0.00000000	      0.00000000	      0.00000000	      0.00000000	      0.00000000	      0.00000000	      0.00000000	      0.00000000	      0.00000000	      0.00000000
      1.49000000	      0.00608154	      0.00558929	     -0.00029504	     -0.00143199	      0.00461524	      0.00000991	      0.00436013	      0.00447187	     -0.01511580	     -0.01005352	      0.00000000	     -0.01045985	      0.00000000	      0.00000000	      0.00000000	      0.00000000	      0.00000000	      0.00000000	      0.00000000	      0.00000000	      0.00000000	      0.00000000	     -0.00425856	     -0.00750125	     -0.00000000	      0.00000000	      0.00332207	      0.00000000	      0.00000000	      0.00000000	     -0.00321018	     -0.00335995	     -0.00297704	     -0.00440983	     -0.00135489	      0.00054823	      0.00000000	      0.00000000	      0.00000000	      0.00000000	      0.00000000	      0.00000000	      0.00000000	      0.00000000	      0.00000000	      0.00000000	      0.00000000	      0.00000000	      0.00000000	      0.00000000	      0.00000000	      0.00000000	      0.00000000	      0.00000000	      0.00000000	      0.00000000	      0.00000000	      0.00000000	      0.00000000	      0.00000000	      0.00000000	      0.00000000	      0.00000000	      0.00000000	      0.00000000	      0.00000000	      0.00000000	      0.00000000	      0.00000000	      0.00000000	      0.00000000	      0.00000000
      1.50000000	      0.00614208	      0.00573121	     -0.00034262	     -0.00166946	      0.00465185	      0.00001899	      0.00437410	      0.00450288	     -0.01626968	     -0.01074055	      0.00000000	     -0.01112035	      0.00000000	      0.00000000	      0.00000000	      0.00000000	      0.00000000	      0.00000000	      0.00000000	      0.00000000	      0.00000000	      0.00000000	     -0.00344561	     -0.00833074	      0.00000000	      0.00000000	      0.00395811	      0.00000000	      0.00000000	      0.00000000	     -0.00293360	     -0.00304910	     -0.00236843	     -0.00443948	     -0.00073819	      0.00170239	      0.00000000	      0.00000000	      0.00000000	      0.00000000	      0.00000000	      0.00000000	      0.00000000	      0.00000000	      0.00000000	      0.00000000	      0.00000000	      0.00000000	      0.00000000	      0.00000000	      0.00000000	      0.00000000	      0.00000000	      0.00000000	      0.00000000	      0.00000000	      0.00000000	      0.00000000	      0.00000000	      0.00000000	      0.00000000	      0.00000000	      0.00000000	      0.00000000	      0.00000000	      0.00000000	      0.00000000	      0.00000000	      0.00000000	      0.00000000	      0.00000000	      0.00000000
      1.51000000	      0.00590558	      0.00534167	     -0.00003985	     -0.00031640	      0.00553775	     -0.00002145	      0.00518723	      0.00501989	     -0.00963117	     -0.00686512	      0.00000000	     -0.00712013	      0.00000000	      0.00000000	      0.00000000	      0.00000000	      0.00000000	      0.00000000	      0.00000000	      0.00000000	      0.00000000	      0.00000000	     -0.00445148	     -0.00463808	     -0.00000000	      0.00000000	     -0.00247139	      0.00000000	      0.00000000	      0.00000000	     -0.00542350	     -0.00534567	     -0.00467929	     -0.00550496	     -0.00250052	     -0.00263735	      0.00000000	      0.00000000	      0.00000000	      0.00000000	      0.00000000	      0.00000000	      0.00000000	      0.00000000	      0.00000000	      0.00000000	      0.00000000	      0.00000000	      0.00000000	      0.00000000	      0.00000000	      0.00000000	      0.00000000	      0.00000000	      0.00000000	      0.00000000	      0.00000000	      0.00000000	      0.00000000	      0.00000000	      0.00000000	      0.00000000	      0.00000000	      0.00000000	      0.00000000	      0.00000000	      0.00000000	      0.00000000	      0.00000000	      0.00000000	      0.00000000	      0.00000000
      1.52000000	      0.00635173	      0.00627161	     -0.00037201	     -0.00190489	      0.00477138	      0.00003528	      0.00457282	      0.00468866	     -0.01670544	     -0.01090409	      0.00000000	     -0.00995268	      0.00000000	      0.00000000	      0.00000000	      0.00000000	      0.00000000	      0.00000000	      0.00000000	      0.00000000	      0.00000000	      0.00000000	     -0.00000612	     -0.00913381	     -0.00000000	     -0.00000000	      0.00397116	      0.00000000	     -0.00000000	      0.00000000	     -0.00129893	     -0.00126343	      0.00010943	     -0.00306519	      0.00077036	      0.00334093	      0.00000000	      0.00000000	      0.00000000	      0.00000000	      0.00000000	      0.00000000	      0.00000000	      0.00000000	      0.00000000	      0.00000000	      0.00000000	      0.00000000	      0.00000000	      0.00000000	      0.00000000	      0.00000000	      0.00000000	      0.00000000	      0.00000000	      0.00000000	      0.00000000	      0.00000000	      0.00000000	      0.00000000	      0.00000000	      0.00000000	      0.00000000	      0.00000000	      0.00000000	      0.00000000	      0.00000000	      0.00000000	      0.00000000	      0.00000000	      0.00000000	      0.00000000
      1.53000000	      0.00624048	      0.00598356	     -0.00037488	     -0.00186752	      0.00470764	      0.00002902	      0.00444822	      0.00458011	     -0.01697779	     -0.01131232	      0.00000000	     -0.01115213	      0.00000000	      0.00000000	      0.00000000	      0.00000000	      0.00000000	      0.00000000	      0.00000000	      0.00000000	      0.00000000	      0.00000000	     -0.00179486	     -0.00904842	     -0.00000000	     -0.00000000	      0.00414922	      0.00000000	      0.00000000	     -0.00000000	     -0.00221638	     -0.00226130	     -0.00116565	     -0.00400545	      0.00006937	      0.00279156	      0.00000000	      0.00000000	      0.00000000	      0.00000000	      0.00000000	      0.00000000	      0.00000000	      0.00000000	      0.00000000	      0.00000000	      0.00000000	      0.00000000	      0.00000000	      0.00000000	      0.00000000	      0.00000000	      0.00000000	      0.00000000	      0.00000000	      0.00000000	      0.00000000	      0.00000000	      0.00000000	      0.00000000	      0.00000000	      0.00000000	      0.00000000	      0.00000000	      0.00000000	      0.00000000	      0.00000000	      0.00000000	      0.00000000	      0.00000000	      0.00000000	      0.00000000
      1.54000000	      0.00616244	      0.00578242	     -0.00035333	     -0.00172812	      0.00466324	      0.00002154	      0.00438524	      0.00451666	     -0.01641980	     -0.01094250	      0.00000000	     -0.01122626	      0.00000000	      0.00000000	      0.00000000	      0.00000000	      0.00000000	      0.00000000	      0.00000000	      0.00000000	      0.00000000	      0.00000000	     -0.00311800	     -0.00854027	      0.00000000	     -0.00000000	      0.00405421	      0.00000000	     -0.00000000	     -0.00000000	     -0.00280290	     -0.00290461	     -0.00212706	     -0.00439208	     -0.00054905	      0.00200853	      0.00000000	      0.00000000	      0.00000000	      0.00000000	      0.00000000	      0.00000000	      0.00000000	      0.00000000	      0.00000000	      0.00000000	      0.00000000	      0.00000000	      0.00000000	      0.00000000	      0.00000000	      0.00000000	      0.00000000	      0.00000000	      0.00000000	      0.00000000	      0.00000000	      0.00000000	      0.00000000	      0.00000000	      0.00000000	      0.00000000	      0.00000000	      0.00000000	      0.00000000	      0.00000000	      0.00000000	      0.00000000	      0.00000000	      0.00000000	      0.00000000	      0.00000000
      1.55000000	      0.00595028	      0.00536256	      0.00001690	     -0.00007510	      0.00552295	     -0.00002640	      0.00540519	      0.00502688	     -0.00838146	     -0.00598697	      0.00000000	     -0.00614639	      0.00000000	      0.00000000	      0.00000000	      0.00000000	      0.00000000	      0.00000000	      0.00000000	      0.00000000	      0.00000000	      0.00000000	     -0.00423854	     -0.00498173	     -0.00000000	      0.00000000	     -0.00325158	      0.00000000	      0.00000000	     -0.00000000	     -0.00621021	     -0.00614230	     -0.00508871	     -0.00641242	     -0.00249902	     -0.00305891	      0.00000000	      0.00000000	      0.00000000	      0.00000000	      0.00000000	      0.00000000	      0.00000000	      0.00000000	      0.00000000	      0.00000000	      0.00000000	      0.00000000	      0.00000000	      0.00000000	      0.00000000	      0.00000000	      0.00000000	      0.00000000	      0.00000000	      0.00000000	      0.00000000	      0.00000000	      0.00000000	      0.00000000	      0.00000000	      0.00000000	      0.00000000	      0.00000000	      0.00000000	      0.00000000	      0.00000000	      0.00000000	      0.00000000	      0.00000000	      0.00000000	      0.00000000
      1.56000000	      0.00605750	      0.00553973	     -0.00027026	     -0.00131610	      0.00459881	      0.00000593	      0.00436336	      0.00446412	     -0.01460991	     -0.00976004	      0.00000000	     -0.01007014	      0.00000000	      0.00000000	      0.00000000	      0.00000000	      0.00000000	      0.00000000	      0.00000000	      0.00000000	      0.00000000	      0.00000000	     -0.00447899	     -0.00710303	     -0.00000000	     -0.00000000	      0.00287288	      0.00000000	      0.00000000	      0.00000000	     -0.00325891	     -0.00341831	     -0.00314659	     -0.00432642	     -0.00159411	      0.00006205	      0.00000000	      0.00000000	      0.00000000	      0.00000000	      0.00000000	      0.00000000	      0.00000000	      0.00000000	      0.00000000	      0.00000000	      0.00000000	      0.00000000	      0.00000000	      0.00000000	      0.00000000	      0.00000000	      0.00000000	      0.00000000	      0.00000000	      0.00000000	      0.00000000	      0.00000000	      0.00000000	      0.00000000	      0.00000000	      0.00000000	      0.00000000	      0.00000000	      0.00000000	      0.00000000	      0.00000000	      0.00000000	      0.00000000	      0.00000000	      0.00000000	      0.00000000
      1.57000000	      0.00584964	      0.00526048	     -0.00007856	     -0.00048059	      0.00547367	     -0.00001770	      0.00500650	      0.00495144	     -0.01056401	     -0.00737387	      0.00000000	     -0.00770111	      0.00000000	      0.00000000	      0.00000000	      0.00000000	      0.00000000	      0.00000000	      0.00000000	      0.00000000	      0.00000000	      0.00000000	     -0.00460073	     -0.00436875	      0.00000000	     -0.00000000	     -0.00175207	     -0.00000000	      0.00000000	      0.00000000	     -0.00487187	     -0.00477787	     -0.00435680	     -0.00484488	     -0.00246225	     -0.00227746	      0.00000000	      0.00000000	      0.00000000	      0.00000000	      0.00000000	      0.00000000	      0.00000000	      0.00000000	      0.00000000	      0.00000000	      0.00000000	      0.00000000	      0.00000000	      0.00000000	      0.00000000	      0.00000000	      0.00000000	      0.00000000	      0.00000000	      0.00000000	      0.00000000	      0.00000000	      0.00000000	      0.00000000	      0.00000000	      0.00000000	      0.00000000	      0.00000000	      0.00000000	      0.00000000	      0.00000000	      0.00000000	      0.00000000	      0.00000000	      0.00000000	      0.00000000
      1.58000000	      0.00609974	      0.00562982	     -0.00031189	     -0.00151320	      0.00462691	      0.00001285	      0.00436101	      0.00447950	     -0.01551483	     -0.01025239	      0.00000000	     -0.01071265	      0.00000000	      0.00000000	      0.00000000	      0.00000000	      0.00000000	      0.00000000	      0.00000000	      0.00000000	      0.00000000	      0.00000000	     -0.00404730	     -0.00778233	      0.00000000	      0.00000000	      0.00358284	     -0.00000000	      0.00000000	     -0.00000000	     -0.00314824	     -0.00328902	     -0.00281704	     -0.00444698	     -0.00116503	      0.00092586	      0.00000000	      0.00000000	      0.00000000	      0.00000000	      0.00000000	      0.00000000	      0.00000000	      0.00000000	      0.00000000	      0.00000000	      0.00000000	      0.00000000	      0.00000000	      0.00000000	      0.00000000	      0.00000000	      0.00000000	      0.00000000	      0.00000000	      0.00000000	      0.00000000	      0.00000000	      0.00000000	      0.00000000	      0.00000000	      0.00000000	      0.00000000	      0.00000000	      0.00000000	      0.00000000	      0.00000000	      0.00000000	      0.00000000	      0.00000000	      0.00000000	      0.00000000
      1.59000000	      0.00594963	      0.00536142	      0.00001825	     -0.00006931	      0.00552076	     -0.00002652	      0.00540967	      0.00502545	     -0.00780576	     -0.00596784	      0.00000000	     -0.00612137	      0.00000000	      0.00000000	      0.00000000	      0.00000000	      0.00000000	      0.00000000	      0.00000000	      0.00000000	      0.00000000	      0.00000000	     -0.00425629	     -0.00498919	     -0.00000000	      0.00000000	     -0.00326653	     -0.00000000	      0.00000000	      0.00000000	     -0.00622788	     -0.00616061	     -0.00509755	     -0.00643275	     -0.00249820	     -0.00306725	      0.00000000	      0.00000000	      0.00000000	      0.00000000	      0.00000000	      0.00000000	      0.00000000	      0.00000000	      0.00000000	      0.00000000	      0.00000000	      0.00000000	      0.00000000	      0.00000000	      0.00000000	      0.00000000	      0.00000000	      0.00000000	      0.00000000	      0.00000000	      0.00000000	      0.00000000	      0.00000000	      0.00000000	      0.00000000	      0.00000000	      0.00000000	      0.00000000	      0.00000000	      0.00000000	      0.00000000	      0.00000000	      0.00000000	      0.00000000	      0.00000000	      0.00000000
      1.60000000	      0.00644107	      0.00649452	     -0.00035306	     -0.00184268	      0.00482746	      0.00003798	      0.00469026	      0.00478562	     -0.01361251	     -0.00974528	      0.00000000	     -0.00811603	      0.00000000	      0.00000000	      0.00000000	      0.00000000	      0.00000000	      0.00000000	      0.00000000	      0.00000000	      0.00000000	      0.00000000	      0.00123576	     -0.00868504	     -0.00000000	     -0.00000000	      0.00373279	     -0.00000000	      0.00000000	      0.00000000	     -0.00056167	     -0.00046819	      0.00098172	     -0.00208956	      0.00124099	      0.00351896	      0.00000000	      0.00000000	      0.00000000	      0.00000000	      0.00000000	      0.00000000	      0.00000000	      0.00000000	      0.00000000	      0.00000000	      0.00000000	      0.00000000	      0.00000000	      0.00000000	      0.00000000	      0.00000000	      0.00000000	      0.00000000	      0.00000000	      0.00000000	      0.00000000	      0.00000000	      0.00000000	      0.00000000	      0.00000000	      0.00000000	      0.00000000	      0.00000000	      0.00000000	      0.00000000	      0.00000000	      0.00000000	      0.00000000	      0.00000000	      0.00000000	      0.00000000
      1.61000000	      0.00588092	      0.00528434	     -0.00010094	     -0.00057564	      0.00541287	     -0.00001540	      0.00489031	      0.00489162	     -0.01103557	     -0.00767444	      0.00000000	     -0.00801071	      0.00000000	      0.00000000	      0.00000000	      0.00000000	      0.00000000	      0.00000000	      0.00000000	      0.00000000	      0.00000000	      0.00000000	     -0.00466827	     -0.00457344	      0.00000000	     -0.00000000	     -0.00126702	     -0.00000000	     -0.00000000	     -0.00000000	     -0.00454733	     -0.00444521	     -0.00415505	     -0.00445879	     -0.00242388	     -0.00204634	      0.00000000	      0.00000000	      0.00000000	      0.00000000	      0.00000000	      0.00000000	      0.00000000	      0.00000000	      0.00000000	      0.00000000	      0.00000000	      0.00000000	      0.00000000	      0.00000000	      0.00000000	      0.00000000	      0.00000000	      0.00000000	      0.00000000	      0.00000000	      0.00000000	      0.00000000	      0.00000000	      0.00000000	      0.00000000	      0.00000000	      0.00000000	      0.00000000	      0.00000000	      0.00000000	      0.00000000	      0.00000000	      0.00000000	      0.00000000	      0.00000000	      0.00000000
      1.62000000	      0.00592922	      0.00535881	     -0.00002544	     -0.00025526	      0.00554719	     -0.00002276	      0.00524798	      0.00503305	     -0.00865375	     -0.00666120	      0.00000000	     -0.00688599	      0.00000000	      0.00000000	      0.00000000	      0.00000000	      0.00000000	      0.00000000	      0.00000000	      0.00000000	      0.00000000	      0.00000000	     -0.00438626	     -0.00473112	      0.00000000	      0.00000000	     -0.00269939	     -0.00000000	      0.00000000	      0.00000000	     -0.00562411	     -0.00555283	     -0.00479048	     -0.00574419	     -0.00250634	     -0.00275764	      0.00000000	      0.00000000	      0.00000000	      0.00000000	      0.00000000	      0.00000000	      0.00000000	      0.00000000	      0.00000000	      0.00000000	      0.00000000	      0.00000000	      0.00000000	      0.00000000	      0.00000000	      0.00000000	      0.00000000	      0.00000000	      0.00000000	      0.00000000	      0.00000000	      0.00000000	      0.00000000	      0.00000000	      0.00000000	      0.00000000	      0.00000000	      0.00000000	      0.00000000	      0.00000000	      0.00000000	      0.00000000	      0.00000000	      0.00000000	      0.00000000	      0.00000000
      1.63000000	      0.00616331	      0.00578463	     -0.00035374	     -0.00173039	      0.00466372	      0.00002165	      0.00438578	      0.00451728	     -0.01654146	     -0.01095007	      0.00000000	     -0.01122952	      0.00000000	      0.00000000	      0.00000000	      0.00000000	      0.00000000	      0.00000000	      0.00000000	      0.00000000	      0.00000000	      0.00000000	     -0.00310367	     -0.00854844	      0.00000000	     -0.00000000	      0.00405740	      0.00000000	      0.00000000	      0.00000000	     -0.00279702	     -0.00289812	     -0.00211654	     -0.00438948	     -0.00054126	      0.00201994	      0.00000000	      0.00000000	      0.00000000	      0.00000000	      0.00000000	      0.00000000	      0.00000000	      0.00000000	      0.00000000	      0.00000000	      0.00000000	      0.00000000	      0.00000000	      0.00000000	      0.00000000	      0.00000000	      0.00000000	      0.00000000	      0.00000000	      0.00000000	      0.00000000	      0.00000000	      0.00000000	      0.00000000	      0.00000000	      0.00000000	      0.00000000	      0.00000000	      0.00000000	      0.00000000	      0.00000000	      0.00000000	      0.00000000	      0.00000000	      0.00000000	      0.00000000
      1.64000000	      0.00584804	      0.00526339	     -0.00007749	     -0.00047603	      0.00547617	     -0.00001781	      0.00501187	      0.00495395	     -0.01040034	     -0.00735934	      0.00000000	     -0.00768566	      0.00000000	      0.00000000	      0.00000000	      0.00000000	      0.00000000	      0.00000000	      0.00000000	      0.00000000	      0.00000000	      0.00000000	     -0.00459712	     -0.00437662	     -0.00000000	     -0.00000000	     -0.00177416	      0.00000000	     -0.00000000	      0.00000000	     -0.00488740	     -0.00479381	     -0.00436622	     -0.00486343	     -0.00246378	     -0.00228820	      0.00000000	      0.00000000	      0.00000000	      0.00000000	      0.00000000	      0.00000000	      0.00000000	      0.00000000	      0.00000000	      0.00000000	      0.00000000	      0.00000000	      0.00000000	      0.00000000	      0.00000000	      0.00000000	      0.00000000	      0.00000000	      0.00000000	      0.00000000	      0.00000000	      0.00000000	      0.00000000	      0.00000000	      0.00000000	      0.00000000	      0.00000000	      0.00000000	      0.00000000	      0.00000000	      0.00000000	      0.00000000	      0.00000000	      0.00000000	      0.00000000	      0.00000000
      1.65000000	      0.00595071	      0.00536335	      0.00001590	     -0.00007936	      0.00552451	     -0.00002632	      0.00540187	      0.00502788	     -0.00837914	     -0.00600749	      0.00000000	     -0.00616476	      0.00000000	      0.00000000	      0.00000000	      0.00000000	      0.00000000	      0.00000000	      0.00000000	      0.00000000	      0.00000000	      0.00000000	     -0.00422548	     -0.00497622	     -0.00000000	      0.00000000	     -0.00324047	     -0.00000000	     -0.00000000	      0.00000000	     -0.00619718	     -0.00612880	     -0.00508218	     -0.00639740	     -0.00249959	     -0.00305272	      0.00000000	      0.00000000	      0.00000000	      0.00000000	      0.00000000	      0.00000000	      0.00000000	      0.00000000	      0.00000000	      0.00000000	      0.00000000	      0.00000000	      0.00000000	      0.00000000	      0.00000000	      0.00000000	      0.00000000	      0.00000000	      0.00000000	      0.00000000	      0.00000000	      0.00000000	      0.00000000	      0.00000000	      0.00000000	      0.00000000	      0.00000000	      0.00000000	      0.00000000	      0.00000000	      0.00000000	      0.00000000	      0.00000000	      0.00000000	      0.00000000	      0.00000000
      1.66000000	      0.00589278	      0.00529835	     -0.00011013	     -0.00061475	      0.00538310	     -0.00001443	      0.00484002	      0.00486297	     -0.01117648	     -0.00779632	      0.00000000	     -0.00813482	      0.00000000	      0.00000000	      0.00000000	      0.00000000	      0.00000000	      0.00000000	      0.00000000	      0.00000000	      0.00000000	      0.00000000	     -0.00469166	     -0.00470802	     -0.00000000	      0.00000000	     -0.00105440	      0.00000000	     -0.00000000	      0.00000000	     -0.00441338	     -0.00430824	     -0.00406904	     -0.00430062	     -0.00240440	     -0.00194791	      0.00000000	      0.00000000	      0.00000000	      0.00000000	      0.00000000	      0.00000000	      0.00000000	      0.00000000	      0.00000000	      0.00000000	      0.00000000	      0.00000000	      0.00000000	      0.00000000	      0.00000000	      0.00000000	      0.00000000	      0.00000000	      0.00000000	      0.00000000	      0.00000000	      0.00000000	      0.00000000	      0.00000000	      0.00000000	      0.00000000	      0.00000000	      0.00000000	      0.00000000	      0.00000000	      0.00000000	      0.00000000	      0.00000000	      0.00000000	      0.00000000	      0.00000000
      1.67000000	      0.00606188	      0.00554836	     -0.00027491	     -0.00133760	      0.00460188	      0.00000665	      0.00436243	      0.00446534	     -0.01462656	     -0.00981525	      0.00000000	     -0.01014454	      0.00000000	      0.00000000	      0.00000000	      0.00000000	      0.00000000	      0.00000000	      0.00000000	      0.00000000	      0.00000000	      0.00000000	     -0.00444421	     -0.00717672	      0.00000000	      0.00000000	      0.00296299	      0.00000000	      0.00000000	      0.00000000	     -0.00325287	     -0.00341072	     -0.00311958	     -0.00434412	     -0.00155241	      0.00014603	      0.00000000	      0.00000000	      0.00000000	      0.00000000	      0.00000000	      0.00000000	      0.00000000	      0.00000000	      0.00000000	      0.00000000	      0.00000000	      0.00000000	      0.00000000	      0.00000000	      0.00000000	      0.00000000	      0.00000000	      0.00000000	      0.00000000	      0.00000000	      0.00000000	      0.00000000	      0.00000000	      0.00000000	      0.00000000	      0.00000000	      0.00000000	      0.00000000	      0.00000000	      0.00000000	      0.00000000	      0.00000000	      0.00000000	      0.00000000	      0.00000000	      0.00000000
      1.68000000	      0.00645019	      0.00651677	     -0.00035050	     -0.00183242	      0.00483306	      0.00003817	      0.00470298	      0.00479594	     -0.01233927	     -0.00957634	      0.00000000	     -0.00788286	      0.00000000	      0.00000000	      0.00000000	      0.00000000	      0.00000000	      0.00000000	      0.00000000	      0.00000000	      0.00000000	      0.00000000	      0.00135197	     -0.00860831	     -0.00000000	      0.00000000	      0.00370568	      0.00000000	     -0.00000000	      0.00000000	     -0.00048726	     -0.00038831	      0.00106286	     -0.00198155	      0.00128531	      0.00352836	      0.00000000	      0.00000000	      0.00000000	      0.00000000	      0.00000000	      0.00000000	      0.00000000	      0.00000000	      0.00000000	      0.00000000	      0.00000000	      0.00000000	      0.00000000	      0.00000000	      0.00000000	      0.00000000	      0.00000000	      0.00000000	      0.00000000	      0.00000000	      0.00000000	      0.00000000	      0.00000000	      0.00000000	      0.00000000	      0.00000000	      0.00000000	      0.00000000	      0.00000000	      0.00000000	      0.00000000	      0.00000000	      0.00000000	      0.00000000	      0.00000000	      0.00000000
      1.69000000	      0.00624192	      0.00598732	     -0.00037505	     -0.00186904	      0.00470843	      0.00002913	      0.00444962	      0.00458141	     -0.01700574	     -0.01131376	      0.00000000	     -0.01114438	      0.00000000	      0.00000000	      0.00000000	      0.00000000	      0.00000000	      0.00000000	      0.00000000	      0.00000000	      0.00000000	      0.00000000	     -0.00177042	     -0.00905398	      0.00000000	      0.00000000	      0.00414847	      0.00000000	      0.00000000	      0.00000000	     -0.00220481	     -0.00224865	     -0.00114805	     -0.00399580	      0.00007954	      0.00280215	      0.00000000	      0.00000000	      0.00000000	      0.00000000	      0.00000000	      0.00000000	      0.00000000	      0.00000000	      0.00000000	      0.00000000	      0.00000000	      0.00000000	      0.00000000	      0.00000000	      0.00000000	      0.00000000	      0.00000000	      0.00000000	      0.00000000	      0.00000000	      0.00000000	      0.00000000	      0.00000000	      0.00000000	      0.00000000	      0.00000000	      0.00000000	      0.00000000	      0.00000000	      0.00000000	      0.00000000	      0.00000000	      0.00000000	      0.00000000	      0.00000000	      0.00000000
      1.70000000	      0.00608505	      0.00559690	     -0.00029843	     -0.00144815	      0.00461754	      0.00001049	      0.00436007	      0.00447321	     -0.01527170	     -0.01009359	      0.00000000	     -0.01051171	      0.00000000	      0.00000000	      0.00000000	      0.00000000	      0.00000000	      0.00000000	      0.00000000	      0.00000000	      0.00000000	      0.00000000	     -0.00422072	     -0.00755702	     -0.00000000	      0.00000000	      0.00337753	      0.00000000	     -0.00000000	      0.00000000	     -0.00319991	     -0.00334805	     -0.00294824	     -0.00441883	     -0.00131863	      0.00062230	      0.00000000	      0.00000000	      0.00000000	      0.00000000	      0.00000000	      0.00000000	      0.00000000	      0.00000000	      0.00000000	      0.00000000	      0.00000000	      0.00000000	      0.00000000	      0.00000000	      0.00000000	      0.00000000	      0.00000000	      0.00000000	      0.00000000	      0.00000000	      0.00000000	      0.00000000	      0.00000000	      0.00000000	      0.00000000	      0.00000000	      0.00000000	      0.00000000	      0.00000000	      0.00000000	      0.00000000	      0.00000000	      0.00000000	      0.00000000	      0.00000000	      0.00000000
      1.71000000	      0.00587214	      0.00527240	      0.00006261	      0.00012102	      0.00539059	     -0.00002993	      0.00553491	      0.00492709	     -0.00690297	     -0.00510406	      0.00000000	     -0.00525337	      0.00000000	      0.00000000	      0.00000000	      0.00000000	      0.00000000	      0.00000000	      0.00000000	      0.00000000	      0.00000000	      0.00000000	     -0.00484451	     -0.00521370	      0.00000000	      0.00000000	     -0.00367337	     -0.00000000	     -0.00000000	     -0.00000000	     -0.00678179	     -0.00675096	     -0.00536212	     -0.00703339	     -0.00245235	     -0.00329869	      0.00000000	      0.00000000	      0.00000000	      0.00000000	      0.00000000	      0.00000000	      0.00000000	      0.00000000	      0.00000000	      0.00000000	      0.00000000	      0.00000000	      0.00000000	      0.00000000	      0.00000000	      0.00000000	      0.00000000	      0.00000000	      0.00000000	      0.00000000	      0.00000000	      0.00000000	      0.00000000	      0.00000000	      0.00000000	      0.00000000	      0.00000000	      0.00000000	      0.00000000	      0.00000000	      0.00000000	      0.00000000	      0.00000000	      0.00000000	      0.00000000	      0.00000000
      1.72000000	      0.00591365	      0.00531687	      0.00004658	      0.00005200	      0.00545158	     -0.00002875	      0.00549471	      0.00497503	     -0.00765987	     -0.00544695	      0.00000000	     -0.00558101	      0.00000000	      0.00000000	      0.00000000	      0.00000000	      0.00000000	      0.00000000	      0.00000000	      0.00000000	      0.00000000	      0.00000000	     -0.00463064	     -0.00513698	      0.00000000	     -0.00000000	     -0.00354402	      0.00000000	     -0.00000000	      0.00000000	     -0.00658734	     -0.00654840	     -0.00527206	     -0.00682251	     -0.00247318	     -0.00322415	      0.00000000	      0.00000000	      0.00000000	      0.00000000	      0.00000000	      0.00000000	      0.00000000	      0.00000000	      0.00000000	      0.00000000	      0.00000000	      0.00000000	      0.00000000	      0.00000000	      0.00000000	      0.00000000	      0.00000000	      0.00000000	      0.00000000	      0.00000000	      0.00000000	      0.00000000	      0.00000000	      0.00000000	      0.00000000	      0.00000000	      0.00000000	      0.00000000	      0.00000000	      0.00000000	      0.00000000	      0.00000000	      0.00000000	      0.00000000	      0.00000000	      0.00000000
      1.73000000	      0.00612653	      0.00569253	     -0.00033256	     -0.00161674	      0.00464282	      0.00001683	      0.00436752	      0.00449329	     -0.01597530	     -0.01055125	      0.00000000	     -0.01099844	      0.00000000	      0.00000000	      0.00000000	      0.00000000	      0.00000000	      0.00000000	      0.00000000	      0.00000000	      0.00000000	      0.00000000	     -0.00368481	     -0.00814431	     -0.00000000	      0.00000000	      0.00385033	      0.00000000	      0.00000000	      0.00000000	     -0.00302376	     -0.00314929	     -0.00254581	     -0.00445727	     -0.00089272	      0.00143238	      0.00000000	      0.00000000	      0.00000000	      0.00000000	      0.00000000	      0.00000000	      0.00000000	      0.00000000	      0.00000000	      0.00000000	      0.00000000	      0.00000000	      0.00000000	      0.00000000	      0.00000000	      0.00000000	      0.00000000	      0.00000000	      0.00000000	      0.00000000	      0.00000000	      0.00000000	      0.00000000	      0.00000000	      0.00000000	      0.00000000	      0.00000000	      0.00000000	      0.00000000	      0.00000000	      0.00000000	      0.00000000	      0.00000000	      0.00000000	      0.00000000	      0.00000000
      1.74000000	      0.00612203	      0.00568164	     -0.00032938	     -0.00160044	      0.00464019	      0.00001618	      0.00436600	      0.00449073	     -0.01584321	     -0.01049170	      0.00000000	     -0.01095700	      0.00000000	      0.00000000	      0.00000000	      0.00000000	      0.00000000	      0.00000000	      0.00000000	      0.00000000	      0.00000000	      0.00000000	     -0.00375033	     -0.00808701	     -0.00000000	      0.00000000	      0.00381310	     -0.00000000	      0.00000000	      0.00000000	     -0.00304750	     -0.00317578	     -0.00259459	     -0.00445915	     -0.00093810	      0.00135056	      0.00000000	      0.00000000	      0.00000000	      0.00000000	      0.00000000	      0.00000000	      0.00000000	      0.00000000	      0.00000000	      0.00000000	      0.00000000	      0.00000000	      0.00000000	      0.00000000	      0.00000000	      0.00000000	      0.00000000	      0.00000000	      0.00000000	      0.00000000	      0.00000000	      0.00000000	      0.00000000	      0.00000000	      0.00000000	      0.00000000	      0.00000000	      0.00000000	      0.00000000	      0.00000000	      0.00000000	      0.00000000	      0.00000000	      0.00000000	      0.00000000	      0.00000000
      1.75000000	      0.00638304	      0.00635078	     -0.00036671	     -0.00189120	      0.00478997	      0.00003642	      0.00461251	      0.00472186	     -0.01619501	     -0.01059177	      0.00000000	     -0.00939870	      0.00000000	      0.00000000	      0.00000000	      0.00000000	      0.00000000	      0.00000000	      0.00000000	      0.00000000	      0.00000000	      0.00000000	      0.00045119	     -0.00903367	      0.00000000	      0.00000000	      0.00389377	      0.00000000	      0.00000000	      0.00000000	     -0.00103871	     -0.00098201	      0.00043177	     -0.00274126	      0.00094333	      0.00342317	      0.00000000	      0.00000000	      0.00000000	      0.00000000	      0.00000000	      0.00000000	      0.00000000	      0.00000000	      0.00000000	      0.00000000	      0.00000000	      0.00000000	      0.00000000	      0.00000000	      0.00000000	      0.00000000	      0.00000000	      0.00000000	      0.00000000	      0.00000000	      0.00000000	      0.00000000	      0.00000000	      0.00000000	      0.00000000	      0.00000000	      0.00000000	      0.00000000	      0.00000000	      0.00000000	      0.00000000	      0.00000000	      0.00000000	      0.00000000	      0.00000000	      0.00000000
      1.76000000	      0.00598072	      0.00541247	     -0.00019189	     -0.00096624	      0.00499689	     -0.00000494	      0.00439301	      0.00450459	     -0.01299555	     -0.00881841	      0.00000000	     -0.00917238	      0.00000000	      0.00000000	      0.00000000	      0.00000000	      0.00000000	      0.00000000	      0.00000000	      0.00000000	      0.00000000	      0.00000000	     -0.00476337	     -0.00590983	     -0.00000000	     -0.00000000	      0.00103750	     -0.00000000	      0.00000000	      0.00000000	     -0.00323032	     -0.00339088	     -0.00338036	     -0.00394028	     -0.00211924	     -0.00104574	      0.00000000	      0.00000000	      0.00000000	      0.00000000	      0.00000000	      0.00000000	      0.00000000	      0.00000000	      0.00000000	      0.00000000	      0.00000000	      0.00000000	      0.00000000	      0.00000000	      0.00000000	      0.00000000	      0.00000000	      0.00000000	      0.00000000	      0.00000000	      0.00000000	      0.00000000	      0.00000000	      0.00000000	      0.00000000	      0.00000000	      0.00000000	      0.00000000	      0.00000000	      0.00000000	      0.00000000	      0.00000000	      0.00000000	      0.00000000	      0.00000000	      0.00000000
      1.77000000	      0.00620131	      0.00588200	     -0.00036736	     -0.00181231	      0.00468443	      0.00002567	      0.00441294	      0.00454644	     -0.01683389	     -0.01120040	      0.00000000	     -0.01127804	      0.00000000	      0.00000000	      0.00000000	      0.00000000	      0.00000000	      0.00000000	      0.00000000	      0.00000000	      0.00000000	      0.00000000	     -0.00246661	     -0.00884580	      0.00000000	     -0.00000000	      0.00414117	     -0.00000000	      0.00000000	      0.00000000	     -0.00252443	     -0.00259844	     -0.00165140	     -0.00423644	     -0.00022409	      0.00245278	      0.00000000	      0.00000000	      0.00000000	      0.00000000	      0.00000000	      0.00000000	      0.00000000	      0.00000000	      0.00000000	      0.00000000	      0.00000000	      0.00000000	      0.00000000	      0.00000000	      0.00000000	      0.00000000	      0.00000000	      0.00000000	      0.00000000	      0.00000000	      0.00000000	      0.00000000	      0.00000000	      0.00000000	      0.00000000	      0.00000000	      0.00000000	      0.00000000	      0.00000000	      0.00000000	      0.00000000	      0.00000000	      0.00000000	      0.00000000	      0.00000000	      0.00000000
      1.78000000	      0.00606553	      0.00555574	     -0.00027878	     -0.00135557	      0.00460443	      0.00000726	      0.00436176	      0.00446642	     -0.01484897	     -0.00986113	      0.00000000	     -0.01020603	      0.00000000	      0.00000000	      0.00000000	      0.00000000	      0.00000000	      0.00000000	      0.00000000	      0.00000000	      0.00000000	      0.00000000	     -0.00441315	     -0.00723835	     -0.00000000	     -0.00000000	      0.00303594	     -0.00000000	     -0.00000000	     -0.00000000	     -0.00324685	     -0.00340332	     -0.00309556	     -0.00435819	     -0.00151664	      0.00021805	      0.00000000	      0.00000000	      0.00000000	      0.00000000	      0.00000000	      0.00000000	      0.00000000	      0.00000000	      0.00000000	      0.00000000	      0.00000000	      0.00000000	      0.00000000	      0.00000000	      0.00000000	      0.00000000	      0.00000000	      0.00000000	      0.00000000	      0.00000000	      0.00000000	      0.00000000	      0.00000000	      0.00000000	      0.00000000	      0.00000000	      0.00000000	      0.00000000	      0.00000000	      0.00000000	      0.00000000	      0.00000000	      0.00000000	      0.00000000	      0.00000000	      0.00000000
      1.79000000	      0.00622662	      0.00594783	     -0.00037289	     -0.00185112	      0.00469839	      0.00002792	      0.00443511	      0.00456788	     -0.01699652	     -0.01128900	      0.00000000	     -0.01121571	      0.00000000	      0.00000000	      0.00000000	      0.00000000	      0.00000000	      0.00000000	      0.00000000	      0.00000000	      0.00000000	      0.00000000	     -0.00203121	     -0.00898833	     -0.00000000	     -0.00000000	      0.00415308	     -0.00000000	     -0.00000000	     -0.00000000	     -0.00232701	     -0.00238222	     -0.00133606	     -0.00409431	     -0.00003059	      0.00268331	      0.00000000	      0.00000000	      0.00000000	      0.00000000	      0.00000000	      0.00000000	      0.00000000	      0.00000000	      0.00000000	      0.00000000	      0.00000000	      0.00000000	      0.00000000	      0.00000000	      0.00000000	      0.00000000	      0.00000000	      0.00000000	      0.00000000	      0.00000000	      0.00000000	      0.00000000	      0.00000000	      0.00000000	      0.00000000	      0.00000000	      0.00000000	      0.00000000	      0.00000000	      0.00000000	      0.00000000	      0.00000000	      0.00000000	      0.00000000	      0.00000000	      0.00000000
      1.80000000	      0.00621925	      0.00592866	     -0.00037155	     -0.00184109	      0.00469433	      0.00002730	      0.00442842	      0.00456152	     -0.01694346	     -0.01126955	      0.00000000	     -0.01124115	      0.00000000	      0.00000000	      0.00000000	      0.00000000	      0.00000000	      0.00000000	      0.00000000	      0.00000000	      0.00000000	      0.00000000	     -0.00215729	     -0.00895146	      0.00000000	      0.00000000	      0.00415241	     -0.00000000	      0.00000000	      0.00000000	     -0.00238503	     -0.00244572	     -0.00142718	     -0.00413838	     -0.00008523	      0.00262099	      0.00000000	      0.00000000	      0.00000000	      0.00000000	      0.00000000	      0.00000000	      0.00000000	      0.00000000	      0.00000000	      0.00000000	      0.00000000	      0.00000000	      0.00000000	      0.00000000	      0.00000000	      0.00000000	      0.00000000	      0.00000000	      0.00000000	      0.00000000	      0.00000000	      0.00000000	      0.00000000	      0.00000000	      0.00000000	      0.00000000	      0.00000000	      0.00000000	      0.00000000	      0.00000000	      0.00000000	      0.00000000	      0.00000000	      0.00000000	      0.00000000	      0.00000000
      1.81000000	      0.00614110	      0.00572879	     -0.00034205	     -0.00166639	      0.00465130	      0.00001886	      0.00437364	      0.00450226	     -0.01614979	     -0.01072966	      0.00000000	     -0.01111382	      0.00000000	      0.00000000	      0.00000000	      0.00000000	      0.00000000	      0.00000000	      0.00000000	      0.00000000	      0.00000000	      0.00000000	     -0.00346085	     -0.00831980	     -0.00000000	     -0.00000000	      0.00395236	     -0.00000000	     -0.00000000	     -0.00000000	     -0.00293949	     -0.00305563	     -0.00237970	     -0.00444108	     -0.00074757	      0.00168639	      0.00000000	      0.00000000	      0.00000000	      0.00000000	      0.00000000	      0.00000000	      0.00000000	      0.00000000	      0.00000000	      0.00000000	      0.00000000	      0.00000000	      0.00000000	      0.00000000	      0.00000000	      0.00000000	      0.00000000	      0.00000000	      0.00000000	      0.00000000	      0.00000000	      0.00000000	      0.00000000	      0.00000000	      0.00000000	      0.00000000	      0.00000000	      0.00000000	      0.00000000	      0.00000000	      0.00000000	      0.00000000	      0.00000000	      0.00000000	      0.00000000	      0.00000000
      1.82000000	      0.00592965	      0.00534349	     -0.00014144	     -0.00074843	      0.00526118	     -0.00001098	      0.00465692	      0.00474793	     -0.01169789	     -0.00819372	      0.00000000	     -0.00854561	      0.00000000	      0.00000000	      0.00000000	      0.00000000	      0.00000000	      0.00000000	      0.00000000	      0.00000000	      0.00000000	      0.00000000	     -0.00475034	     -0.00516648	     -0.00000000	     -0.00000000	     -0.00028252	     -0.00000000	     -0.00000000	     -0.00000000	     -0.00395662	     -0.00384274	     -0.00376286	     -0.00376891	     -0.00232039	     -0.00160556	      0.00000000	      0.00000000	      0.00000000	      0.00000000	      0.00000000	      0.00000000	      0.00000000	      0.00000000	      0.00000000	      0.00000000	      0.00000000	      0.00000000	      0.00000000	      0.00000000	      0.00000000	      0.00000000	      0.00000000	      0.00000000	      0.00000000	      0.00000000	      0.00000000	      0.00000000	      0.00000000	      0.00000000	      0.00000000	      0.00000000	      0.00000000	      0.00000000	      0.00000000	      0.00000000	      0.00000000	      0.00000000	      0.00000000	      0.00000000	      0.00000000	      0.00000000
      1.83000000	      0.00594010	      0.00536571	     -0.00001633	     -0.00021657	      0.00554878	     -0.00002358	      0.00528454	      0.00503761	     -0.00919727	     -0.00652109	      0.00000000	     -0.00673354	      0.00000000	      0.00000000	      0.00000000	      0.00000000	      0.00000000	      0.00000000	      0.00000000	      0.00000000	      0.00000000	      0.00000000	     -0.00434245	     -0.00478792	     -0.00000000	      0.00000000	     -0.00283272	     -0.00000000	      0.00000000	     -0.00000000	     -0.00574930	     -0.00568228	     -0.00485826	     -0.00589278	     -0.00250779	     -0.00282928	      0.00000000	      0.00000000	      0.00000000	      0.00000000	      0.00000000	      0.00000000	      0.00000000	      0.00000000	      0.00000000	      0.00000000	      0.00000000	      0.00000000	      0.00000000	      0.00000000	      0.00000000	      0.00000000	      0.00000000	      0.00000000	      0.00000000	      0.00000000	      0.00000000	      0.00000000	      0.00000000	      0.00000000	      0.00000000	      0.00000000	      0.00000000	      0.00000000	      0.00000000	      0.00000000	      0.00000000	      0.00000000	      0.00000000	      0.00000000	      0.00000000	      0.00000000
      1.84000000	      0.00590059	      0.00530255	      0.00005237	      0.00007688	      0.00543153	     -0.00002918	      0.00550992	      0.00495948	     -0.00681134	     -0.00533151	      0.00000000	     -0.00546540	      0.00000000	      0.00000000	      0.00000000	      0.00000000	      0.00000000	      0.00000000	      0.00000000	      0.00000000	      0.00000000	      0.00000000	     -0.00470772	     -0.00516525	     -0.00000000	      0.00000000	     -0.00359290	     -0.00000000	     -0.00000000	      0.00000000	     -0.00665832	     -0.00662231	     -0.00530530	     -0.00690007	     -0.00246621	     -0.00325222	      0.00000000	      0.00000000	      0.00000000	      0.00000000	      0.00000000	      0.00000000	      0.00000000	      0.00000000	      0.00000000	      0.00000000	      0.00000000	      0.00000000	      0.00000000	      0.00000000	      0.00000000	      0.00000000	      0.00000000	      0.00000000	      0.00000000	      0.00000000	      0.00000000	      0.00000000	      0.00000000	      0.00000000	      0.00000000	      0.00000000	      0.00000000	      0.00000000	      0.00000000	      0.00000000	      0.00000000	      0.00000000	      0.00000000	      0.00000000	      0.00000000	      0.00000000
      1.85000000	      0.00599638	      0.00543598	     -0.00020879	     -0.00104019	      0.00488826	     -0.00000276	      0.00438495	      0.00445370	     -0.01327208	     -0.00902397	      0.00000000	     -0.00937341	      0.00000000	      0.00000000	      0.00000000	      0.00000000	      0.00000000	      0.00000000	      0.00000000	      0.00000000	      0.00000000	      0.00000000	     -0.00473965	     -0.00616170	      0.00000000	      0.00000000	      0.00147219	      0.00000000	      0.00000000	     -0.00000000	     -0.00324403	     -0.00341637	     -0.00335762	     -0.00403430	     -0.00203062	     -0.00084395	      0.00000000	      0.00000000	      0.00000000	      0.00000000	      0.00000000	      0.00000000	      0.00000000	      0.00000000	      0.00000000	      0.00000000	      0.00000000	      0.00000000	      0.00000000	      0.00000000	      0.00000000	      0.00000000	      0.00000000	      0.00000000	      0.00000000	      0.00000000	      0.00000000	      0.00000000	      0.00000000	      0.00000000	      0.00000000	      0.00000000	      0.00000000	      0.00000000	      0.00000000	      0.00000000	      0.00000000	      0.00000000	      0.00000000	      0.00000000	      0.00000000	      0.00000000
      1.86000000	      0.00593210	      0.00534660	     -0.00014368	     -0.00075801	      0.00525127	     -0.00001072	      0.00464313	      0.00473869	     -0.01196022	     -0.00822175	      0.00000000	     -0.00857426	      0.00000000	      0.00000000	      0.00000000	      0.00000000	      0.00000000	      0.00000000	      0.00000000	      0.00000000	      0.00000000	      0.00000000	     -0.00475319	     -0.00519924	     -0.00000000	      0.00000000	     -0.00022521	      0.00000000	      0.00000000	     -0.00000000	     -0.00392409	     -0.00380969	     -0.00374025	     -0.00373158	     -0.00231328	     -0.00158101	      0.00000000	      0.00000000	      0.00000000	      0.00000000	      0.00000000	      0.00000000	      0.00000000	      0.00000000	      0.00000000	      0.00000000	      0.00000000	      0.00000000	      0.00000000	      0.00000000	      0.00000000	      0.00000000	      0.00000000	      0.00000000	      0.00000000	      0.00000000	      0.00000000	      0.00000000	      0.00000000	      0.00000000	      0.00000000	      0.00000000	      0.00000000	      0.00000000	      0.00000000	      0.00000000	      0.00000000	      0.00000000	      0.00000000	      0.00000000	      0.00000000	      0.00000000
      1.87000000	      0.00636023	      0.00629322	     -0.00037073	     -0.00190209	      0.00477647	      0.00003561	      0.00458343	      0.00469758	     -0.01655768	     -0.01082848	      0.00000000	     -0.00981167	      0.00000000	      0.00000000	      0.00000000	      0.00000000	      0.00000000	      0.00000000	      0.00000000	      0.00000000	      0.00000000	      0.00000000	      0.00012037	     -0.00911224	      0.00000000	      0.00000000	      0.00395092	     -0.00000000	     -0.00000000	     -0.00000000	     -0.00122814	     -0.00118680	      0.00019873	     -0.00297937	      0.00081825	      0.00336570	      0.00000000	      0.00000000	      0.00000000	      0.00000000	      0.00000000	      0.00000000	      0.00000000	      0.00000000	      0.00000000	      0.00000000	      0.00000000	      0.00000000	      0.00000000	      0.00000000	      0.00000000	      0.00000000	      0.00000000	      0.00000000	      0.00000000	      0.00000000	      0.00000000	      0.00000000	      0.00000000	      0.00000000	      0.00000000	      0.00000000	      0.00000000	      0.00000000	      0.00000000	      0.00000000	      0.00000000	      0.00000000	      0.00000000	      0.00000000	      0.00000000	      0.00000000
      1.88000000	      0.00596693	      0.00539283	     -0.00017750	     -0.00090370	      0.00508114	     -0.00000672	      0.00442127	      0.00458160	     -0.01259080	     -0.00864196	      0.00000000	     -0.00899772	      0.00000000	      0.00000000	      0.00000000	      0.00000000	      0.00000000	      0.00000000	      0.00000000	      0.00000000	      0.00000000	      0.00000000	     -0.00477147	     -0.00569672	     -0.00000000	     -0.00000000	      0.00066001	      0.00000000	     -0.00000000	     -0.00000000	     -0.00343522	     -0.00336274	     -0.00339080	     -0.00385677	     -0.00218580	     -0.00120877	      0.00000000	      0.00000000	      0.00000000	      0.00000000	      0.00000000	      0.00000000	      0.00000000	      0.00000000	      0.00000000	      0.00000000	      0.00000000	      0.00000000	      0.00000000	      0.00000000	      0.00000000	      0.00000000	      0.00000000	      0.00000000	      0.00000000	      0.00000000	      0.00000000	      0.00000000	      0.00000000	      0.00000000	      0.00000000	      0.00000000	      0.00000000	      0.00000000	      0.00000000	      0.00000000	      0.00000000	      0.00000000	      0.00000000	      0.00000000	      0.00000000	      0.00000000
      1.89000000	      0.00600672	      0.00545230	     -0.00022017	     -0.00109039	      0.00480877	     -0.00000125	      0.00437994	      0.00445512	     -0.01355248	     -0.00916156	      0.00000000	     -0.00950640	      0.00000000	      0.00000000	      0.00000000	      0.00000000	      0.00000000	      0.00000000	      0.00000000	      0.00000000	      0.00000000	      0.00000000	     -0.00471392	     -0.00633266	      0.00000000	      0.00000000	      0.00175634	      0.00000000	      0.00000000	      0.00000000	     -0.00325763	     -0.00342842	     -0.00333510	     -0.00409488	     -0.00196402	     -0.00069905	      0.00000000	      0.00000000	      0.00000000	      0.00000000	      0.00000000	      0.00000000	      0.00000000	      0.00000000	      0.00000000	      0.00000000	      0.00000000	      0.00000000	      0.00000000	      0.00000000	      0.00000000	      0.00000000	      0.00000000	      0.00000000	      0.00000000	      0.00000000	      0.00000000	      0.00000000	      0.00000000	      0.00000000	      0.00000000	      0.00000000	      0.00000000	      0.00000000	      0.00000000	      0.00000000	      0.00000000	      0.00000000	      0.00000000	      0.00000000	      0.00000000	      0.00000000
      1.90000000	      0.00595216	      0.00536932	      0.00000404	     -0.00012991	      0.00553915	     -0.00002534	      0.00536093	      0.00503642	     -0.00867727	     -0.00620433	      0.00000000	     -0.00637953	      0.00000000	      0.00000000	      0.00000000	      0.00000000	      0.00000000	      0.00000000	      0.00000000	      0.00000000	      0.00000000	      0.00000000	     -0.00423750	     -0.00490925	     -0.00000000	     -0.00000000	     -0.00310166	      0.00000000	     -0.00000000	     -0.00000000	     -0.00602402	     -0.00596677	     -0.00500269	     -0.00621596	     -0.00250498	     -0.00297585	      0.00000000	      0.00000000	      0.00000000	      0.00000000	      0.00000000	      0.00000000	      0.00000000	      0.00000000	      0.00000000	      0.00000000	      0.00000000	      0.00000000	      0.00000000	      0.00000000	      0.00000000	      0.00000000	      0.00000000	      0.00000000	      0.00000000	      0.00000000	      0.00000000	      0.00000000	      0.00000000	      0.00000000	      0.00000000	      0.00000000	      0.00000000	      0.00000000	      0.00000000	      0.00000000	      0.00000000	      0.00000000	      0.00000000	      0.00000000	      0.00000000	      0.00000000
      1.91000000	      0.00593910	      0.00535556	     -0.00015016	     -0.00078582	      0.00522159	     -0.00000998	      0.00460251	      0.00471108	     -0.01202508	     -0.00830292	      0.00000000	     -0.00865690	      0.00000000	      0.00000000	      0.00000000	      0.00000000	      0.00000000	      0.00000000	      0.00000000	      0.00000000	      0.00000000	      0.00000000	     -0.00476038	     -0.00529435	      0.00000000	     -0.00000000	     -0.00005767	     -0.00000000	     -0.00000000	     -0.00000000	     -0.00382981	     -0.00371395	     -0.00367410	     -0.00369051	     -0.00229178	     -0.00150983	      0.00000000	      0.00000000	      0.00000000	      0.00000000	      0.00000000	      0.00000000	      0.00000000	      0.00000000	      0.00000000	      0.00000000	      0.00000000	      0.00000000	      0.00000000	      0.00000000	      0.00000000	      0.00000000	      0.00000000	      0.00000000	      0.00000000	      0.00000000	      0.00000000	      0.00000000	      0.00000000	      0.00000000	      0.00000000	      0.00000000	      0.00000000	      0.00000000	      0.00000000	      0.00000000	      0.00000000	      0.00000000	      0.00000000	      0.00000000	      0.00000000	      0.00000000
      1.92000000	      0.00644293	      0.00649908	     -0.00035255	     -0.00184064	      0.00482867	      0.00003802	      0.00469284	      0.00478773	     -0.01386646	     -0.00971162	      0.00000000	     -0.00806910	      0.00000000	      0.00000000	      0.00000000	      0.00000000	      0.00000000	      0.00000000	      0.00000000	      0.00000000	      0.00000000	      0.00000000	      0.00125966	     -0.00866989	      0.00000000	     -0.00000000	      0.00372729	     -0.00000000	     -0.00000000	     -0.00000000	     -0.00054645	     -0.00045185	      0.00099841	     -0.00206760	      0.00125010	      0.00352099	      0.00000000	      0.00000000	      0.00000000	      0.00000000	      0.00000000	      0.00000000	      0.00000000	      0.00000000	      0.00000000	      0.00000000	      0.00000000	      0.00000000	      0.00000000	      0.00000000	      0.00000000	      0.00000000	      0.00000000	      0.00000000	      0.00000000	      0.00000000	      0.00000000	      0.00000000	      0.00000000	      0.00000000	      0.00000000	      0.00000000	      0.00000000	      0.00000000	      0.00000000	      0.00000000	      0.00000000	      0.00000000	      0.00000000	      0.00000000	      0.00000000	      0.00000000
      1.93000000	      0.00616773	      0.00579587	     -0.00035571	     -0.00174165	      0.00466616	      0.00002216	      0.00438857	      0.00452047	     -0.01654960	     -0.01098722	      0.00000000	     -0.01124454	      0.00000000	      0.00000000	      0.00000000	      0.00000000	      0.00000000	      0.00000000	      0.00000000	      0.00000000	      0.00000000	      0.00000000	     -0.00303055	     -0.00858898	     -0.00000000	     -0.00000000	      0.00407258	      0.00000000	      0.00000000	     -0.00000000	     -0.00276684	     -0.00286485	     -0.00206290	     -0.00437560	     -0.00050203	      0.00207685	      0.00000000	      0.00000000	      0.00000000	      0.00000000	      0.00000000	      0.00000000	      0.00000000	      0.00000000	      0.00000000	      0.00000000	      0.00000000	      0.00000000	      0.00000000	      0.00000000	      0.00000000	      0.00000000	      0.00000000	      0.00000000	      0.00000000	      0.00000000	      0.00000000	      0.00000000	      0.00000000	      0.00000000	      0.00000000	      0.00000000	      0.00000000	      0.00000000	      0.00000000	      0.00000000	      0.00000000	      0.00000000	      0.00000000	      0.00000000	      0.00000000	      0.00000000
      1.94000000	      0.00607169	      0.00556836	     -0.00028516	     -0.00138535	      0.00460864	      0.00000828	      0.00436087	      0.00446838	     -0.01484841	     -0.00993665	      0.00000000	     -0.01030651	      0.00000000	      0.00000000	      0.00000000	      0.00000000	      0.00000000	      0.00000000	      0.00000000	      0.00000000	      0.00000000	      0.00000000	     -0.00435741	     -0.00734064	     -0.00000000	     -0.00000000	      0.00315211	      0.00000000	     -0.00000000	      0.00000000	     -0.00323477	     -0.00338880	     -0.00305264	     -0.00437998	     -0.00145548	      0.00034228	      0.00000000	      0.00000000	      0.00000000	      0.00000000	      0.00000000	      0.00000000	      0.00000000	      0.00000000	      0.00000000	      0.00000000	      0.00000000	      0.00000000	      0.00000000	      0.00000000	      0.00000000	      0.00000000	      0.00000000	      0.00000000	      0.00000000	      0.00000000	      0.00000000	      0.00000000	      0.00000000	      0.00000000	      0.00000000	      0.00000000	      0.00000000	      0.00000000	      0.00000000	      0.00000000	      0.00000000	      0.00000000	      0.00000000	      0.00000000	      0.00000000	      0.00000000
      1.95000000	      0.00610390	      0.00563939	     -0.00031545	     -0.00153069	      0.00462949	      0.00001350	      0.00436163	      0.00448146	     -0.01563888	     -0.01029434	      0.00000000	     -0.01076425	      0.00000000	      0.00000000	      0.00000000	      0.00000000	      0.00000000	      0.00000000	      0.00000000	      0.00000000	      0.00000000	      0.00000000	     -0.00399425	     -0.00784316	      0.00000000	     -0.00000000	      0.00363316	      0.00000000	     -0.00000000	     -0.00000000	     -0.00313121	     -0.00326975	     -0.00277712	     -0.00445204	     -0.00112155	      0.00100894	      0.00000000	      0.00000000	      0.00000000	      0.00000000	      0.00000000	      0.00000000	      0.00000000	      0.00000000	      0.00000000	      0.00000000	      0.00000000	      0.00000000	      0.00000000	      0.00000000	      0.00000000	      0.00000000	      0.00000000	      0.00000000	      0.00000000	      0.00000000	      0.00000000	      0.00000000	      0.00000000	      0.00000000	      0.00000000	      0.00000000	      0.00000000	      0.00000000	      0.00000000	      0.00000000	      0.00000000	      0.00000000	      0.00000000	      0.00000000	      0.00000000	      0.00000000
      1.96000000	      0.00586220	      0.00526258	     -0.00008723	     -0.00051740	      0.00545210	     -0.00001682	      0.00496252	      0.00492995	     -0.01075129	     -0.00749083	      0.00000000	     -0.00782247	      0.00000000	      0.00000000	      0.00000000	      0.00000000	      0.00000000	      0.00000000	      0.00000000	      0.00000000	      0.00000000	      0.00000000	     -0.00462863	     -0.00437258	      0.00000000	      0.00000000	     -0.00156986	     -0.00000000	      0.00000000	     -0.00000000	     -0.00474646	     -0.00464919	     -0.00427993	     -0.00469528	     -0.00244886	     -0.00218959	      0.00000000	      0.00000000	      0.00000000	      0.00000000	      0.00000000	      0.00000000	      0.00000000	      0.00000000	      0.00000000	      0.00000000	      0.00000000	      0.00000000	      0.00000000	      0.00000000	      0.00000000	      0.00000000	      0.00000000	      0.00000000	      0.00000000	      0.00000000	      0.00000000	      0.00000000	      0.00000000	      0.00000000	      0.00000000	      0.00000000	      0.00000000	      0.00000000	      0.00000000	      0.00000000	      0.00000000	      0.00000000	      0.00000000	      0.00000000	      0.00000000	      0.00000000
      1.97000000	      0.00620512	      0.00589188	     -0.00036835	     -0.00181890	      0.00468652	      0.00002603	      0.00441609	      0.00454956	     -0.01686114	     -0.01121758	      0.00000000	     -0.01127334	      0.00000000	      0.00000000	      0.00000000	      0.00000000	      0.00000000	      0.00000000	      0.00000000	      0.00000000	      0.00000000	      0.00000000	     -0.00240145	     -0.00886993	     -0.00000000	     -0.00000000	      0.00414479	      0.00000000	     -0.00000000	     -0.00000000	     -0.00249542	     -0.00256664	     -0.00160409	     -0.00421700	     -0.00019419	      0.00249016	      0.00000000	      0.00000000	      0.00000000	      0.00000000	      0.00000000	      0.00000000	      0.00000000	      0.00000000	      0.00000000	      0.00000000	      0.00000000	      0.00000000	      0.00000000	      0.00000000	      0.00000000	      0.00000000	      0.00000000	      0.00000000	      0.00000000	      0.00000000	      0.00000000	      0.00000000	      0.00000000	      0.00000000	      0.00000000	      0.00000000	      0.00000000	      0.00000000	      0.00000000	      0.00000000	      0.00000000	      0.00000000	      0.00000000	      0.00000000	      0.00000000	      0.00000000
      1.98000000	      0.00585114	      0.00529813	     -0.00006340	     -0.00041627	      0.00550519	     -0.00001921	      0.00508033	      0.00498373	     -0.01020442	     -0.00717084	      0.00000000	     -0.00748035	      0.00000000	      0.00000000	      0.00000000	      0.00000000	      0.00000000	      0.00000000	      0.00000000	      0.00000000	      0.00000000	      0.00000000	     -0.00454695	     -0.00447760	     -0.00000000	      0.00000000	     -0.00205239	     -0.00000000	      0.00000000	     -0.00000000	     -0.00508979	     -0.00500183	     -0.00448718	     -0.00510552	     -0.00248132	     -0.00242514	      0.00000000	      0.00000000	      0.00000000	      0.00000000	      0.00000000	      0.00000000	      0.00000000	      0.00000000	      0.00000000	      0.00000000	      0.00000000	      0.00000000	      0.00000000	      0.00000000	      0.00000000	      0.00000000	      0.00000000	      0.00000000	      0.00000000	      0.00000000	      0.00000000	      0.00000000	      0.00000000	      0.00000000	      0.00000000	      0.00000000	      0.00000000	      0.00000000	      0.00000000	      0.00000000	      0.00000000	      0.00000000	      0.00000000	      0.00000000	      0.00000000	      0.00000000
      1.99000000	      0.00614104	      0.00572864	     -0.00034201	     -0.00166620	      0.00465126	      0.00001885	      0.00437361	      0.00450222	     -0.01624180	     -0.01072900	      0.00000000	     -0.01111341	      0.00000000	      0.00000000	      0.00000000	      0.00000000	      0.00000000	      0.00000000	      0.00000000	      0.00000000	      0.00000000	      0.00000000	     -0.00346178	     -0.00831913	      0.00000000	     -0.00000000	      0.00395201	      0.00000000	      0.00000000	     -0.00000000	     -0.00293985	     -0.00305602	     -0.00238039	     -0.00444117	     -0.00074814	      0.00168541	      0.00000000	      0.00000000	      0.00000000	      0.00000000	      0.00000000	      0.00000000	      0.00000000	      0.00000000	      0.00000000	      0.00000000	      0.00000000	      0.00000000	      0.00000000	      0.00000000	      0.00000000	      0.00000000	      0.00000000	      0.00000000	      0.00000000	      0.00000000	      0.00000000	      0.00000000	      0.00000000	      0.00000000	      0.00000000	      0.00000000	      0.00000000	      0.00000000	      0.00000000	      0.00000000	      0.00000000	      0.00000000	      0.00000000	      0.00000000	      0.00000000	      0.00000000
      2.00000000	      0.00611736	      0.00567042	     -0.00032593	     -0.00158294	      0.00463743	      0.00001550	      0.00436459	      0.00448816	     -0.01579626	     -0.01042730	      0.00000000	     -0.01091083	      0.00000000	      0.00000000	      0.00000000	      0.00000000	      0.00000000	      0.00000000	      0.00000000	      0.00000000	      0.00000000	      0.00000000	     -0.00381684	     -0.00802562	      0.00000000	     -0.00000000	      0.00377107	     -0.00000000	     -0.00000000	     -0.00000000	     -0.00307110	     -0.00320217	     -0.00264421	     -0.00445955	     -0.00098572	      0.00126354	      0.00000000	      0.00000000	      0.00000000	      0.00000000	      0.00000000	      0.00000000	      0.00000000	      0.00000000	      0.00000000	      0.00000000	      0.00000000	      0.00000000	      0.00000000	      0.00000000	      0.00000000	      0.00000000	      0.00000000	      0.00000000	      0.00000000	      0.00000000	      0.00000000	      0.00000000	      0.00000000	      0.00000000	      0.00000000	      0.00000000	      0.00000000	      0.00000000	      0.00000000	      0.00000000	      0.00000000	      0.00000000	      0.00000000	      0.00000000	      0.00000000	      0.00000000
      2.01000000	      0.00587034	      0.00527199	     -0.00009308	     -0.00054222	      0.00543614	     -0.00001622	      0.00493214	      0.00491426	     -0.01090712	     -0.00756934	      0.00000000	     -0.00790318	      0.00000000	      0.00000000	      0.00000000	      0.00000000	      0.00000000	      0.00000000	      0.00000000	      0.00000000	      0.00000000	      0.00000000	     -0.00464621	     -0.00445823	     -0.00000000	     -0.00000000	     -0.00144293	      0.00000000	      0.00000000	      0.00000000	     -0.00466169	     -0.00456230	     -0.00422720	     -0.00459443	     -0.00243879	     -0.00212912	      0.00000000	      0.00000000	      0.00000000	      0.00000000	      0.00000000	      0.00000000	      0.00000000	      0.00000000	      0.00000000	      0.00000000	      0.00000000	      0.00000000	      0.00000000	      0.00000000	      0.00000000	      0.00000000	      0.00000000	      0.00000000	      0.00000000	      0.00000000	      0.00000000	      0.00000000	      0.00000000	      0.00000000	      0.00000000	      0.00000000	      0.00000000	      0.00000000	      0.00000000	      0.00000000	      0.00000000	      0.00000000	      0.00000000	      0.00000000	      0.00000000	      0.00000000
      2.02000000	      0.00602566	      0.00548415	     -0.00024123	     -0.00118421	      0.00464702	      0.00000165	      0.00437172	      0.00445819	     -0.01396121	     -0.00941440	      0.00000000	     -0.00974724	      0.00000000	      0.00000000	      0.00000000	      0.00000000	      0.00000000	      0.00000000	      0.00000000	      0.00000000	      0.00000000	      0.00000000	     -0.00464216	     -0.00665238	      0.00000000	      0.00000000	      0.00225585	      0.00000000	     -0.00000000	     -0.00000000	     -0.00327109	     -0.00343810	     -0.00327568	     -0.00420007	     -0.00182478	     -0.00040757	      0.00000000	      0.00000000	      0.00000000	      0.00000000	      0.00000000	      0.00000000	      0.00000000	      0.00000000	      0.00000000	      0.00000000	      0.00000000	      0.00000000	      0.00000000	      0.00000000	      0.00000000	      0.00000000	      0.00000000	      0.00000000	      0.00000000	      0.00000000	      0.00000000	      0.00000000	      0.00000000	      0.00000000	      0.00000000	      0.00000000	      0.00000000	      0.00000000	      0.00000000	      0.00000000	      0.00000000	      0.00000000	      0.00000000	      0.00000000	      0.00000000	      0.00000000
      2.03000000	      0.00613538	      0.00571456	     -0.00033851	     -0.00164770	      0.00464802	      0.00001808	      0.00437105	      0.00449866	     -0.01614120	     -0.01066313	      0.00000000	     -0.01107253	      0.00000000	      0.00000000	      0.00000000	      0.00000000	      0.00000000	      0.00000000	      0.00000000	      0.00000000	      0.00000000	      0.00000000	     -0.00354976	     -0.00825360	      0.00000000	     -0.00000000	      0.00391601	      0.00000000	     -0.00000000	      0.00000000	     -0.00297348	     -0.00309335	     -0.00244553	     -0.00444919	     -0.00080349	      0.00158995	      0.00000000	      0.00000000	      0.00000000	      0.00000000	      0.00000000	      0.00000000	      0.00000000	      0.00000000	      0.00000000	      0.00000000	      0.00000000	      0.00000000	      0.00000000	      0.00000000	      0.00000000	      0.00000000	      0.00000000	      0.00000000	      0.00000000	      0.00000000	      0.00000000	      0.00000000	      0.00000000	      0.00000000	      0.00000000	      0.00000000	      0.00000000	      0.00000000	      0.00000000	      0.00000000	      0.00000000	      0.00000000	      0.00000000	      0.00000000	      0.00000000	      0.00000000
      2.04000000	      0.00613760	      0.00572004	     -0.00033990	     -0.00165501	      0.00464929	      0.00001839	      0.00437202	      0.00450003	     -0.01609504	     -0.01068926	      0.00000000	     -0.01108902	      0.00000000	      0.00000000	      0.00000000	      0.00000000	      0.00000000	      0.00000000	      0.00000000	      0.00000000	      0.00000000	      0.00000000	     -0.00351568	     -0.00827948	      0.00000000	     -0.00000000	      0.00393053	     -0.00000000	     -0.00000000	      0.00000000	     -0.00296053	     -0.00307897	     -0.00242028	     -0.00444633	     -0.00078180	      0.00162757	      0.00000000	      0.00000000	      0.00000000	      0.00000000	      0.00000000	      0.00000000	      0.00000000	      0.00000000	      0.00000000	      0.00000000	      0.00000000	      0.00000000	      0.00000000	      0.00000000	      0.00000000	      0.00000000	      0.00000000	      0.00000000	      0.00000000	      0.00000000	      0.00000000	      0.00000000	      0.00000000	      0.00000000	      0.00000000	      0.00000000	      0.00000000	      0.00000000	      0.00000000	      0.00000000	      0.00000000	      0.00000000	      0.00000000	      0.00000000	      0.00000000	      0.00000000
      2.05000000	      0.00586372	      0.00526368	      0.00006522	      0.00013231	      0.00537897	     -0.00003012	      0.00554087	      0.00491777	     -0.00717096	     -0.00504943	      0.00000000	     -0.00519870	      0.00000000	      0.00000000	      0.00000000	      0.00000000	      0.00000000	      0.00000000	      0.00000000	      0.00000000	      0.00000000	      0.00000000	     -0.00487949	     -0.00522573	      0.00000000	      0.00000000	     -0.00369270	      0.00000000	     -0.00000000	      0.00000000	     -0.00681285	     -0.00678334	     -0.00537621	     -0.00706659	     -0.00244849	     -0.00330991	      0.00000000	      0.00000000	      0.00000000	      0.00000000	      0.00000000	      0.00000000	      0.00000000	      0.00000000	      0.00000000	      0.00000000	      0.00000000	      0.00000000	      0.00000000	      0.00000000	      0.00000000	      0.00000000	      0.00000000	      0.00000000	      0.00000000	      0.00000000	      0.00000000	      0.00000000	      0.00000000	      0.00000000	      0.00000000	      0.00000000	      0.00000000	      0.00000000	      0.00000000	      0.00000000	      0.00000000	      0.00000000	      0.00000000	      0.00000000	      0.00000000	      0.00000000
      2.06000000	      0.00638240	      0.00634915	     -0.00036684	     -0.00189157	      0.00478958	      0.00003640	      0.00461167	      0.00472116	     -0.01625283	     -0.01059917	      0.00000000	     -0.00941108	      0.00000000	      0.00000000	      0.00000000	      0.00000000	      0.00000000	      0.00000000	      0.00000000	      0.00000000	      0.00000000	      0.00000000	      0.00044200	     -0.00903632	      0.00000000	     -0.00000000	      0.00389544	     -0.00000000	      0.00000000	     -0.00000000	     -0.00104406	     -0.00098779	      0.00042530	     -0.00274815	      0.00093986	      0.00342172	      0.00000000	      0.00000000	      0.00000000	      0.00000000	      0.00000000	      0.00000000	      0.00000000	      0.00000000	      0.00000000	      0.00000000	      0.00000000	      0.00000000	      0.00000000	      0.00000000	      0.00000000	      0.00000000	      0.00000000	      0.00000000	      0.00000000	      0.00000000	      0.00000000	      0.00000000	      0.00000000	      0.00000000	      0.00000000	      0.00000000	      0.00000000	      0.00000000	      0.00000000	      0.00000000	      0.00000000	      0.00000000	      0.00000000	      0.00000000	      0.00000000	      0.00000000
      2.07000000	      0.00636874	      0.00631373	     -0.00036933	     -0.00189860	      0.00478159	      0.00003593	      0.00459416	      0.00470657	     -0.01642282	     -0.01074611	      0.00000000	     -0.00966366	      0.00000000	      0.00000000	      0.00000000	      0.00000000	      0.00000000	      0.00000000	      0.00000000	      0.00000000	      0.00000000	      0.00000000	      0.00024514	     -0.00908653	     -0.00000000	      0.00000000	      0.00393009	     -0.00000000	     -0.00000000	     -0.00000000	     -0.00115744	     -0.00111032	      0.00028670	     -0.00289193	      0.00086542	      0.00338860	      0.00000000	      0.00000000	      0.00000000	      0.00000000	      0.00000000	      0.00000000	      0.00000000	      0.00000000	      0.00000000	      0.00000000	      0.00000000	      0.00000000	      0.00000000	      0.00000000	      0.00000000	      0.00000000	      0.00000000	      0.00000000	      0.00000000	      0.00000000	      0.00000000	      0.00000000	      0.00000000	      0.00000000	      0.00000000	      0.00000000	      0.00000000	      0.00000000	      0.00000000	      0.00000000	      0.00000000	      0.00000000	      0.00000000	      0.00000000	      0.00000000	      0.00000000
      2.08000000	      0.00631405	      0.00617501	     -0.00037610	     -0.00190852	      0.00474913	      0.00003359	      0.00452742	      0.00465005	     -0.01701410	     -0.01116067	      0.00000000	     -0.01049308	      0.00000000	      0.00000000	      0.00000000	      0.00000000	      0.00000000	      0.00000000	      0.00000000	      0.00000000	      0.00000000	      0.00000000	     -0.00058574	     -0.00918091	      0.00000000	      0.00000000	      0.00405220	     -0.00000000	      0.00000000	      0.00000000	     -0.00161259	     -0.00160361	     -0.00030113	     -0.00342380	      0.00054950	      0.00320636	      0.00000000	      0.00000000	      0.00000000	      0.00000000	      0.00000000	      0.00000000	      0.00000000	      0.00000000	      0.00000000	      0.00000000	      0.00000000	      0.00000000	      0.00000000	      0.00000000	      0.00000000	      0.00000000	      0.00000000	      0.00000000	      0.00000000	      0.00000000	      0.00000000	      0.00000000	      0.00000000	      0.00000000	      0.00000000	      0.00000000	      0.00000000	      0.00000000	      0.00000000	      0.00000000	      0.00000000	      0.00000000	      0.00000000	      0.00000000	      0.00000000	      0.00000000
      2.09000000	      0.00643915	      0.00648983	     -0.00035359	     -0.00184475	      0.00482622	      0.00003794	      0.00468759	      0.00478346	     -0.01406022	     -0.00977953	      0.00000000	     -0.00816403	      0.00000000	      0.00000000	      0.00000000	      0.00000000	      0.00000000	      0.00000000	      0.00000000	      0.00000000	      0.00000000	      0.00000000	      0.00121104	     -0.00870038	      0.00000000	      0.00000000	      0.00373845	      0.00000000	      0.00000000	      0.00000000	     -0.00057736	     -0.00048505	      0.00096445	     -0.00211213	      0.00123157	      0.00351680	      0.00000000	      0.00000000	      0.00000000	      0.00000000	      0.00000000	      0.00000000	      0.00000000	      0.00000000	      0.00000000	      0.00000000	      0.00000000	      0.00000000	      0.00000000	      0.00000000	      0.00000000	      0.00000000	      0.00000000	      0.00000000	      0.00000000	      0.00000000	      0.00000000	      0.00000000	      0.00000000	      0.00000000	      0.00000000	      0.00000000	      0.00000000	      0.00000000	      0.00000000	      0.00000000	      0.00000000	      0.00000000	      0.00000000	      0.00000000	      0.00000000	      0.00000000
      2.10000000	      0.00634515	      0.00625484	     -0.00037291	     -0.00190658	      0.00476747	      0.00003501	      0.00456470	      0.00468181	     -0.01672110	     -0.01095802	      0.00000000	     -0.01005696	      0.00000000	      0.00000000	      0.00000000	      0.00000000	      0.00000000	      0.00000000	      0.00000000	      0.00000000	      0.00000000	      0.00000000	     -0.00010513	     -0.00914769	      0.00000000	      0.00000000	      0.00398637	     -0.00000000	     -0.00000000	      0.00000000	     -0.00135373	     -0.00132279	      0.00003946	     -0.00313041	      0.00073282	      0.00332043	      0.00000000	      0.00000000	      0.00000000	      0.00000000	      0.00000000	      0.00000000	      0.00000000	      0.00000000	      0.00000000	      0.00000000	      0.00000000	      0.00000000	      0.00000000	      0.00000000	      0.00000000	      0.00000000	      0.00000000	      0.00000000	      0.00000000	      0.00000000	      0.00000000	      0.00000000	      0.00000000	      0.00000000	      0.00000000	      0.00000000	      0.00000000	      0.00000000	      0.00000000	      0.00000000	      0.00000000	      0.00000000	      0.00000000	      0.00000000	      0.00000000	      0.00000000
      2.11000000	      0.00618750	      0.00584700	     -0.00036329	     -0.00178653	      0.00467703	      0.00002432	      0.00440227	      0.00453542	     -0.01672685	     -0.01112769	      0.00000000	     -0.01128092	      0.00000000	      0.00000000	      0.00000000	      0.00000000	      0.00000000	      0.00000000	      0.00000000	      0.00000000	      0.00000000	      0.00000000	     -0.00269753	     -0.00875160	      0.00000000	      0.00000000	      0.00412197	     -0.00000000	     -0.00000000	     -0.00000000	     -0.00262563	     -0.00270951	     -0.00181945	     -0.00429993	     -0.00033332	      0.00231100	      0.00000000	      0.00000000	      0.00000000	      0.00000000	      0.00000000	      0.00000000	      0.00000000	      0.00000000	      0.00000000	      0.00000000	      0.00000000	      0.00000000	      0.00000000	      0.00000000	      0.00000000	      0.00000000	      0.00000000	      0.00000000	      0.00000000	      0.00000000	      0.00000000	      0.00000000	      0.00000000	      0.00000000	      0.00000000	      0.00000000	      0.00000000	      0.00000000	      0.00000000	      0.00000000	      0.00000000	      0.00000000	      0.00000000	      0.00000000	      0.00000000	      0.00000000
      2.12000000	      0.00606909	      0.00556298	     -0.00028248	     -0.00137280	      0.00460687	      0.00000785	      0.00436121	      0.00446753	     -0.01479900	     -0.00990490	      0.00000000	     -0.01026438	      0.00000000	      0.00000000	      0.00000000	      0.00000000	      0.00000000	      0.00000000	      0.00000000	      0.00000000	      0.00000000	      0.00000000	     -0.00438157	     -0.00729750	      0.00000000	     -0.00000000	      0.00310387	      0.00000000	     -0.00000000	     -0.00000000	     -0.00324019	     -0.00339527	     -0.00307121	     -0.00437104	     -0.00148155	      0.00028919	      0.00000000	      0.00000000	      0.00000000	      0.00000000	      0.00000000	      0.00000000	      0.00000000	      0.00000000	      0.00000000	      0.00000000	      0.00000000	      0.00000000	      0.00000000	      0.00000000	      0.00000000	      0.00000000	      0.00000000	      0.00000000	      0.00000000	      0.00000000	      0.00000000	      0.00000000	      0.00000000	      0.00000000	      0.00000000	      0.00000000	      0.00000000	      0.00000000	      0.00000000	      0.00000000	      0.00000000	      0.00000000	      0.00000000	      0.00000000	      0.00000000	      0.00000000
      2.13000000	      0.00622169	      0.00593501	     -0.00037201	     -0.00184452	      0.00469568	      0.00002751	      0.00443061	      0.00456362	     -0.01682532	     -0.01127655	      0.00000000	     -0.01123338	      0.00000000	      0.00000000	      0.00000000	      0.00000000	      0.00000000	      0.00000000	      0.00000000	      0.00000000	      0.00000000	      0.00000000	     -0.00211550	     -0.00896406	      0.00000000	      0.00000000	      0.00415286	     -0.00000000	     -0.00000000	      0.00000000	     -0.00236588	     -0.00242475	     -0.00139696	     -0.00412403	     -0.00006700	      0.00264202	      0.00000000	      0.00000000	      0.00000000	      0.00000000	      0.00000000	      0.00000000	      0.00000000	      0.00000000	      0.00000000	      0.00000000	      0.00000000	      0.00000000	      0.00000000	      0.00000000	      0.00000000	      0.00000000	      0.00000000	      0.00000000	      0.00000000	      0.00000000	      0.00000000	      0.00000000	      0.00000000	      0.00000000	      0.00000000	      0.00000000	      0.00000000	      0.00000000	      0.00000000	      0.00000000	      0.00000000	      0.00000000	      0.00000000	      0.00000000	      0.00000000	      0.00000000
      2.14000000	      0.00611114	      0.00565661	     -0.00032139	     -0.00156017	      0.00463392	      0.00001462	      0.00436309	      0.00448508	     -0.01571973	     -0.01036362	      0.00000000	     -0.01084845	      0.00000000	      0.00000000	      0.00000000	      0.00000000	      0.00000000	      0.00000000	      0.00000000	      0.00000000	      0.00000000	      0.00000000	     -0.00389786	     -0.00794595	      0.00000000	      0.00000000	      0.00371325	      0.00000000	      0.00000000	      0.00000000	     -0.00309911	     -0.00323358	     -0.00270480	     -0.00445778	     -0.00104605	      0.00115161	      0.00000000	      0.00000000	      0.00000000	      0.00000000	      0.00000000	      0.00000000	      0.00000000	      0.00000000	      0.00000000	      0.00000000	      0.00000000	      0.00000000	      0.00000000	      0.00000000	      0.00000000	      0.00000000	      0.00000000	      0.00000000	      0.00000000	      0.00000000	      0.00000000	      0.00000000	      0.00000000	      0.00000000	      0.00000000	      0.00000000	      0.00000000	      0.00000000	      0.00000000	      0.00000000	      0.00000000	      0.00000000	      0.00000000	      0.00000000	      0.00000000	      0.00000000
      2.15000000	      0.00594867	      0.00535986	      0.00001996	     -0.00006203	      0.00551786	     -0.00002665	      0.00541525	      0.00502353	     -0.00828040	     -0.00593237	      0.00000000	     -0.00608974	      0.00000000	      0.00000000	      0.00000000	      0.00000000	      0.00000000	      0.00000000	      0.00000000	      0.00000000	      0.00000000	      0.00000000	     -0.00427866	     -0.00499853	     -0.00000000	      0.00000000	     -0.00328513	     -0.00000000	      0.00000000	      0.00000000	     -0.00625006	     -0.00618360	     -0.00510861	     -0.00645825	     -0.00249713	     -0.00307764	      0.00000000	      0.00000000	      0.00000000	      0.00000000	      0.00000000	      0.00000000	      0.00000000	      0.00000000	      0.00000000	      0.00000000	      0.00000000	      0.00000000	      0.00000000	      0.00000000	      0.00000000	      0.00000000	      0.00000000	      0.00000000	      0.00000000	      0.00000000	      0.00000000	      0.00000000	      0.00000000	      0.00000000	      0.00000000	      0.00000000	      0.00000000	      0.00000000	      0.00000000	      0.00000000	      0.00000000	      0.00000000	      0.00000000	      0.00000000	      0.00000000	      0.00000000
      2.16000000	      0.00637577	      0.00633245	     -0.00036808	     -0.00189520	      0.00478586	      0.00003617	      0.00460313	      0.00471406	     -0.01640061	     -0.01067277	      0.00000000	     -0.00953596	      0.00000000	      0.00000000	      0.00000000	      0.00000000	      0.00000000	      0.00000000	      0.00000000	      0.00000000	      0.00000000	      0.00000000	      0.00034701	     -0.00906208	     -0.00000000	     -0.00000000	      0.00391243	     -0.00000000	      0.00000000	      0.00000000	     -0.00109905	     -0.00104720	      0.00035845	     -0.00281843	      0.00090391	      0.00340619	      0.00000000	      0.00000000	      0.00000000	      0.00000000	      0.00000000	      0.00000000	      0.00000000	      0.00000000	      0.00000000	      0.00000000	      0.00000000	      0.00000000	      0.00000000	      0.00000000	      0.00000000	      0.00000000	      0.00000000	      0.00000000	      0.00000000	      0.00000000	      0.00000000	      0.00000000	      0.00000000	      0.00000000	      0.00000000	      0.00000000	      0.00000000	      0.00000000	      0.00000000	      0.00000000	      0.00000000	      0.00000000	      0.00000000	      0.00000000	      0.00000000	      0.00000000
      2.17000000	      0.00607314	      0.00557140	     -0.00028665	     -0.00139233	      0.00460963	      0.00000853	      0.00436071	      0.00446886	     -0.01499811	     -0.00995424	      0.00000000	     -0.01032977	      0.00000000	      0.00000000	      0.00000000	      0.00000000	      0.00000000	      0.00000000	      0.00000000	      0.00000000	      0.00000000	      0.00000000	     -0.00434355	     -0.00736464	     -0.00000000	      0.00000000	      0.00317847	     -0.00000000	     -0.00000000	      0.00000000	     -0.00323154	     -0.00338498	     -0.00304201	     -0.00438478	     -0.00144081	      0.00037225	      0.00000000	      0.00000000	      0.00000000	      0.00000000	      0.00000000	      0.00000000	      0.00000000	      0.00000000	      0.00000000	      0.00000000	      0.00000000	      0.00000000	      0.00000000	      0.00000000	      0.00000000	      0.00000000	      0.00000000	      0.00000000	      0.00000000	      0.00000000	      0.00000000	      0.00000000	      0.00000000	      0.00000000	      0.00000000	      0.00000000	      0.00000000	      0.00000000	      0.00000000	      0.00000000	      0.00000000	      0.00000000	      0.00000000	      0.00000000	      0.00000000	      0.00000000
      2.18000000	      0.00603961	      0.00550938	     -0.00025663	     -0.00125374	      0.00458979	      0.00000388	      0.00436679	      0.00446102	     -0.01437444	     -0.00959811	      0.00000000	     -0.00991889	      0.00000000	      0.00000000	      0.00000000	      0.00000000	      0.00000000	      0.00000000	      0.00000000	      0.00000000	      0.00000000	      0.00000000	     -0.00456623	     -0.00688974	      0.00000000	      0.00000000	      0.00259461	     -0.00000000	     -0.00000000	      0.00000000	     -0.00326968	     -0.00343306	     -0.00321500	     -0.00427022	     -0.00170845	     -0.00016937	      0.00000000	      0.00000000	      0.00000000	      0.00000000	      0.00000000	      0.00000000	      0.00000000	      0.00000000	      0.00000000	      0.00000000	      0.00000000	      0.00000000	      0.00000000	      0.00000000	      0.00000000	      0.00000000	      0.00000000	      0.00000000	      0.00000000	      0.00000000	      0.00000000	      0.00000000	      0.00000000	      0.00000000	      0.00000000	      0.00000000	      0.00000000	      0.00000000	      0.00000000	      0.00000000	      0.00000000	      0.00000000	      0.00000000	      0.00000000	      0.00000000	      0.00000000
      2.19000000	      0.00611166	      0.00565784	     -0.00032180	     -0.00156220	      0.00463423	      0.00001470	      0.00436321	      0.00448534	     -0.01576444	     -0.01036832	      0.00000000	     -0.01085411	      0.00000000	      0.00000000	      0.00000000	      0.00000000	      0.00000000	      0.00000000	      0.00000000	      0.00000000	      0.00000000	      0.00000000	     -0.00389088	     -0.00795304	      0.00000000	      0.00000000	      0.00371855	     -0.00000000	      0.00000000	      0.00000000	     -0.00309673	     -0.00323091	     -0.00269957	     -0.00445803	     -0.00104075	      0.00116152	      0.00000000	      0.00000000	      0.00000000	      0.00000000	      0.00000000	      0.00000000	      0.00000000	      0.00000000	      0.00000000	      0.00000000	      0.00000000	      0.00000000	      0.00000000	      0.00000000	      0.00000000	      0.00000000	      0.00000000	      0.00000000	      0.00000000	      0.00000000	      0.00000000	      0.00000000	      0.00000000	      0.00000000	      0.00000000	      0.00000000	      0.00000000	      0.00000000	      0.00000000	      0.00000000	      0.00000000	      0.00000000	      0.00000000	      0.00000000	      0.00000000	      0.00000000
      2.20000000	      0.00613606	      0.00571623	     -0.00033894	     -0.00164996	      0.00464841	      0.00001818	      0.00437135	      0.00449908	     -0.01615988	     -0.01067119	      0.00000000	     -0.01107765	      0.00000000	      0.00000000	      0.00000000	      0.00000000	      0.00000000	      0.00000000	      0.00000000	      0.00000000	      0.00000000	      0.00000000	     -0.00353935	     -0.00826157	     -0.00000000	      0.00000000	      0.00392052	     -0.00000000	      0.00000000	     -0.00000000	     -0.00296954	     -0.00308897	     -0.00243782	     -0.00444835	     -0.00079683	      0.00160152	      0.00000000	      0.00000000	      0.00000000	      0.00000000	      0.00000000	      0.00000000	      0.00000000	      0.00000000	      0.00000000	      0.00000000	      0.00000000	      0.00000000	      0.00000000	      0.00000000	      0.00000000	      0.00000000	      0.00000000	      0.00000000	      0.00000000	      0.00000000	      0.00000000	      0.00000000	      0.00000000	      0.00000000	      0.00000000	      0.00000000	      0.00000000	      0.00000000	      0.00000000	      0.00000000	      0.00000000	      0.00000000	      0.00000000	      0.00000000	      0.00000000	      0.00000000
      2.21000000	      0.00638701	      0.00636074	     -0.00036593	     -0.00188882	      0.00479242	      0.00003655	      0.00461765	      0.00472613	     -0.01603189	     -0.01054542	      0.00000000	     -0.00932171	      0.00000000	      0.00000000	      0.00000000	      0.00000000	      0.00000000	      0.00000000	      0.00000000	      0.00000000	      0.00000000	      0.00000000	      0.00050742	     -0.00901684	     -0.00000000	      0.00000000	      0.00388344	      0.00000000	     -0.00000000	      0.00000000	     -0.00100587	     -0.00094655	      0.00047130	     -0.00269875	      0.00096456	      0.00343191	      0.00000000	      0.00000000	      0.00000000	      0.00000000	      0.00000000	      0.00000000	      0.00000000	      0.00000000	      0.00000000	      0.00000000	      0.00000000	      0.00000000	      0.00000000	      0.00000000	      0.00000000	      0.00000000	      0.00000000	      0.00000000	      0.00000000	      0.00000000	      0.00000000	      0.00000000	      0.00000000	      0.00000000	      0.00000000	      0.00000000	      0.00000000	      0.00000000	      0.00000000	      0.00000000	      0.00000000	      0.00000000	      0.00000000	      0.00000000	      0.00000000	      0.00000000
      2.22000000	      0.00641548	      0.00643136	     -0.00035969	     -0.00186775	      0.00481097	      0.00003737	      0.00465516	      0.00475705	     -0.01541006	     -0.01016646	      0.00000000	     -0.00872612	      0.00000000	      0.00000000	      0.00000000	      0.00000000	      0.00000000	      0.00000000	      0.00000000	      0.00000000	      0.00000000	      0.00000000	      0.00089817	     -0.00886762	      0.00000000	      0.00000000	      0.00380661	     -0.00000000	     -0.00000000	     -0.00000000	     -0.00077209	     -0.00069448	      0.00074554	     -0.00238592	      0.00111251	      0.00348463	      0.00000000	      0.00000000	      0.00000000	      0.00000000	      0.00000000	      0.00000000	      0.00000000	      0.00000000	      0.00000000	      0.00000000	      0.00000000	      0.00000000	      0.00000000	      0.00000000	      0.00000000	      0.00000000	      0.00000000	      0.00000000	      0.00000000	      0.00000000	      0.00000000	      0.00000000	      0.00000000	      0.00000000	      0.00000000	      0.00000000	      0.00000000	      0.00000000	      0.00000000	      0.00000000	      0.00000000	      0.00000000	      0.00000000	      0.00000000	      0.00000000	      0.00000000
      2.23000000	      0.00593337	      0.00534822	     -0.00014485	     -0.00076302	      0.00524602	     -0.00001059	      0.00463586	      0.00473379	     -0.01198576	     -0.00823643	      0.00000000	     -0.00858923	      0.00000000	      0.00000000	      0.00000000	      0.00000000	      0.00000000	      0.00000000	      0.00000000	      0.00000000	      0.00000000	      0.00000000	     -0.00475461	     -0.00521640	      0.00000000	     -0.00000000	     -0.00019509	     -0.00000000	     -0.00000000	     -0.00000000	     -0.00390706	     -0.00379238	     -0.00372837	     -0.00371207	     -0.00230950	     -0.00156816	      0.00000000	      0.00000000	      0.00000000	      0.00000000	      0.00000000	      0.00000000	      0.00000000	      0.00000000	      0.00000000	      0.00000000	      0.00000000	      0.00000000	      0.00000000	      0.00000000	      0.00000000	      0.00000000	      0.00000000	      0.00000000	      0.00000000	      0.00000000	      0.00000000	      0.00000000	      0.00000000	      0.00000000	      0.00000000	      0.00000000	      0.00000000	      0.00000000	      0.00000000	      0.00000000	      0.00000000	      0.00000000	      0.00000000	      0.00000000	      0.00000000	      0.00000000
      2.24000000	      0.00614370	      0.00573525	     -0.00034357	     -0.00167453	      0.00465277	      0.00001920	      0.00437489	      0.00450393	     -0.01628195	     -0.01075841	      0.00000000	     -0.01113091	      0.00000000	      0.00000000	      0.00000000	      0.00000000	      0.00000000	      0.00000000	      0.00000000	      0.00000000	      0.00000000	      0.00000000	     -0.00342015	     -0.00834874	      0.00000000	      0.00000000	      0.00396743	     -0.00000000	      0.00000000	      0.00000000	     -0.00292372	     -0.00303814	     -0.00234961	     -0.00443668	     -0.00072265	      0.00172878	      0.00000000	      0.00000000	      0.00000000	      0.00000000	      0.00000000	      0.00000000	      0.00000000	      0.00000000	      0.00000000	      0.00000000	      0.00000000	      0.00000000	      0.00000000	      0.00000000	      0.00000000	      0.00000000	      0.00000000	      0.00000000	      0.00000000	      0.00000000	      0.00000000	      0.00000000	      0.00000000	      0.00000000	      0.00000000	      0.00000000	      0.00000000	      0.00000000	      0.00000000	      0.00000000	      0.00000000	      0.00000000	      0.00000000	      0.00000000	      0.00000000	      0.00000000
      2.25000000	      0.00633090	      0.00621836	     -0.00037460	     -0.00190873	      0.00475907	      0.00003439	      0.00454741	      0.00466714	     -0.01683660	     -0.01106143	      0.00000000	     -0.01026841	      0.00000000	      0.00000000	      0.00000000	      0.00000000	      0.00000000	      0.00000000	      0.00000000	      0.00000000	      0.00000000	      0.00000000	     -0.00032283	     -0.00916949	     -0.00000000	     -0.00000000	      0.00401785	      0.00000000	     -0.00000000	     -0.00000000	     -0.00147243	     -0.00145147	     -0.00011462	     -0.00326799	      0.00065005	      0.00327182	      0.00000000	      0.00000000	      0.00000000	      0.00000000	      0.00000000	      0.00000000	      0.00000000	      0.00000000	      0.00000000	      0.00000000	      0.00000000	      0.00000000	      0.00000000	      0.00000000	      0.00000000	      0.00000000	      0.00000000	      0.00000000	      0.00000000	      0.00000000	      0.00000000	      0.00000000	      0.00000000	      0.00000000	      0.00000000	      0.00000000	      0.00000000	      0.00000000	      0.00000000	      0.00000000	      0.00000000	      0.00000000	      0.00000000	      0.00000000	      0.00000000	      0.00000000
      2.26000000	      0.00586732	      0.00526850	     -0.00009089	     -0.00053294	      0.00544223	     -0.00001645	      0.00494356	      0.00492023	     -0.01084448	     -0.00754004	      0.00000000	     -0.00787311	      0.00000000	      0.00000000	      0.00000000	      0.00000000	      0.00000000	      0.00000000	      0.00000000	      0.00000000	      0.00000000	      0.00000000	     -0.00463975	     -0.00442623	      0.00000000	      0.00000000	     -0.00149074	      0.00000000	     -0.00000000	     -0.00000000	     -0.00469338	     -0.00459478	     -0.00424699	     -0.00463211	     -0.00244265	     -0.00215182	      0.00000000	      0.00000000	      0.00000000	      0.00000000	      0.00000000	      0.00000000	      0.00000000	      0.00000000	      0.00000000	      0.00000000	      0.00000000	      0.00000000	      0.00000000	      0.00000000	      0.00000000	      0.00000000	      0.00000000	      0.00000000	      0.00000000	      0.00000000	      0.00000000	      0.00000000	      0.00000000	      0.00000000	      0.00000000	      0.00000000	      0.00000000	      0.00000000	      0.00000000	      0.00000000	      0.00000000	      0.00000000	      0.00000000	      0.00000000	      0.00000000	      0.00000000
      2.27000000	      0.00590477	      0.00531274	     -0.00011985	     -0.00065617	      0.00534863	     -0.00001338	      0.00478516	      0.00483014	     -0.01139865	     -0.00792118	      0.00000000	     -0.00826429	      0.00000000	      0.00000000	      0.00000000	      0.00000000	      0.00000000	      0.00000000	      0.00000000	      0.00000000	      0.00000000	      0.00000000	     -0.00471347	     -0.00485032	      0.00000000	     -0.00000000	     -0.00082197	     -0.00000000	     -0.00000000	     -0.00000000	     -0.00427152	     -0.00416341	     -0.00397613	     -0.00413411	     -0.00238131	     -0.00184236	      0.00000000	      0.00000000	      0.00000000	      0.00000000	      0.00000000	      0.00000000	      0.00000000	      0.00000000	      0.00000000	      0.00000000	      0.00000000	      0.00000000	      0.00000000	      0.00000000	      0.00000000	      0.00000000	      0.00000000	      0.00000000	      0.00000000	      0.00000000	      0.00000000	      0.00000000	      0.00000000	      0.00000000	      0.00000000	      0.00000000	      0.00000000	      0.00000000	      0.00000000	      0.00000000	      0.00000000	      0.00000000	      0.00000000	      0.00000000	      0.00000000	      0.00000000
      2.28000000	      0.00613590	      0.00571583	     -0.00033884	     -0.00164942	      0.00464831	      0.00001816	      0.00437128	      0.00449898	     -0.01608973	     -0.01066927	      0.00000000	     -0.01107644	      0.00000000	      0.00000000	      0.00000000	      0.00000000	      0.00000000	      0.00000000	      0.00000000	      0.00000000	      0.00000000	      0.00000000	     -0.00354184	     -0.00825967	      0.00000000	      0.00000000	      0.00391945	      0.00000000	     -0.00000000	      0.00000000	     -0.00297048	     -0.00309001	     -0.00243966	     -0.00444856	     -0.00079842	      0.00159877	      0.00000000	      0.00000000	      0.00000000	      0.00000000	      0.00000000	      0.00000000	      0.00000000	      0.00000000	      0.00000000	      0.00000000	      0.00000000	      0.00000000	      0.00000000	      0.00000000	      0.00000000	      0.00000000	      0.00000000	      0.00000000	      0.00000000	      0.00000000	      0.00000000	      0.00000000	      0.00000000	      0.00000000	      0.00000000	      0.00000000	      0.00000000	      0.00000000	      0.00000000	      0.00000000	      0.00000000	      0.00000000	      0.00000000	      0.00000000	      0.00000000	      0.00000000
      2.29000000	      0.00634378	      0.00625135	     -0.00037309	     -0.00190687	      0.00476666	      0.00003495	      0.00456303	      0.00468040	     -0.01677428	     -0.01096872	      0.00000000	     -0.01007808	      0.00000000	      0.00000000	      0.00000000	      0.00000000	      0.00000000	      0.00000000	      0.00000000	      0.00000000	      0.00000000	      0.00000000	     -0.00012580	     -0.00915027	      0.00000000	     -0.00000000	      0.00398947	     -0.00000000	     -0.00000000	      0.00000000	     -0.00136511	     -0.00133512	      0.00002484	     -0.00314381	      0.00072498	      0.00331602	      0.00000000	      0.00000000	      0.00000000	      0.00000000	      0.00000000	      0.00000000	      0.00000000	      0.00000000	      0.00000000	      0.00000000	      0.00000000	      0.00000000	      0.00000000	      0.00000000	      0.00000000	      0.00000000	      0.00000000	      0.00000000	      0.00000000	      0.00000000	      0.00000000	      0.00000000	      0.00000000	      0.00000000	      0.00000000	      0.00000000	      0.00000000	      0.00000000	      0.00000000	      0.00000000	      0.00000000	      0.00000000	      0.00000000	      0.00000000	      0.00000000	      0.00000000
      2.30000000	      0.00599552	      0.00543464	     -0.00020784	     -0.00103601	      0.00489465	     -0.00000289	      0.00438539	      0.00445359	     -0.01331311	     -0.00901246	      0.00000000	     -0.00936222	      0.00000000	      0.00000000	      0.00000000	      0.00000000	      0.00000000	      0.00000000	      0.00000000	      0.00000000	      0.00000000	      0.00000000	     -0.00474143	     -0.00614749	      0.00000000	     -0.00000000	      0.00144813	      0.00000000	     -0.00000000	      0.00000000	     -0.00324271	     -0.00341518	     -0.00335922	     -0.00402914	     -0.00203592	     -0.00085567	      0.00000000	      0.00000000	      0.00000000	      0.00000000	      0.00000000	      0.00000000	      0.00000000	      0.00000000	      0.00000000	      0.00000000	      0.00000000	      0.00000000	      0.00000000	      0.00000000	      0.00000000	      0.00000000	      0.00000000	      0.00000000	      0.00000000	      0.00000000	      0.00000000	      0.00000000	      0.00000000	      0.00000000	      0.00000000	      0.00000000	      0.00000000	      0.00000000	      0.00000000	      0.00000000	      0.00000000	      0.00000000	      0.00000000	      0.00000000	      0.00000000	      0.00000000
      2.31000000	      0.00588788	      0.00529254	     -0.00010629	     -0.00059839	      0.00539588	     -0.00001484	      0.00486124	      0.00487524	     -0.01104892	     -0.00774547	      0.00000000	     -0.00808310	      0.00000000	      0.00000000	      0.00000000	      0.00000000	      0.00000000	      0.00000000	      0.00000000	      0.00000000	      0.00000000	      0.00000000	     -0.00468220	     -0.00465173	      0.00000000	     -0.00000000	     -0.00114423	      0.00000000	     -0.00000000	      0.00000000	     -0.00446944	     -0.00436554	     -0.00410524	     -0.00436672	     -0.00241282	     -0.00198928	      0.00000000	      0.00000000	      0.00000000	      0.00000000	      0.00000000	      0.00000000	      0.00000000	      0.00000000	      0.00000000	      0.00000000	      0.00000000	      0.00000000	      0.00000000	      0.00000000	      0.00000000	      0.00000000	      0.00000000	      0.00000000	      0.00000000	      0.00000000	      0.00000000	      0.00000000	      0.00000000	      0.00000000	      0.00000000	      0.00000000	      0.00000000	      0.00000000	      0.00000000	      0.00000000	      0.00000000	      0.00000000	      0.00000000	      0.00000000	      0.00000000	      0.00000000
      2.32000000	      0.00607064	      0.00556620	     -0.00028409	     -0.00138032	      0.00460793	      0.00000811	      0.00436100	      0.00446803	     -0.01489317	     -0.00992395	      0.00000000	     -0.01028969	      0.00000000	      0.00000000	      0.00000000	      0.00000000	      0.00000000	      0.00000000	      0.00000000	      0.00000000	      0.00000000	      0.00000000	     -0.00436720	     -0.00732337	     -0.00000000	     -0.00000000	      0.00313293	     -0.00000000	     -0.00000000	     -0.00000000	     -0.00323699	     -0.00339146	     -0.00306016	     -0.00437644	     -0.00146597	      0.00032091	      0.00000000	      0.00000000	      0.00000000	      0.00000000	      0.00000000	      0.00000000	      0.00000000	      0.00000000	      0.00000000	      0.00000000	      0.00000000	      0.00000000	      0.00000000	      0.00000000	      0.00000000	      0.00000000	      0.00000000	      0.00000000	      0.00000000	      0.00000000	      0.00000000	      0.00000000	      0.00000000	      0.00000000	      0.00000000	      0.00000000	      0.00000000	      0.00000000	      0.00000000	      0.00000000	      0.00000000	      0.00000000	      0.00000000	      0.00000000	      0.00000000	      0.00000000
      2.33000000	      0.00603516	      0.00550115	     -0.00025174	     -0.00123159	      0.00458653	      0.00000316	      0.00436824	      0.00446006	     -0.01425181	     -0.00953993	      0.00000000	     -0.00986486	      0.00000000	      0.00000000	      0.00000000	      0.00000000	      0.00000000	      0.00000000	      0.00000000	      0.00000000	      0.00000000	      0.00000000	     -0.00459273	     -0.00681406	     -0.00000000	      0.00000000	      0.00248982	     -0.00000000	     -0.00000000	      0.00000000	     -0.00327128	     -0.00343590	     -0.00323601	     -0.00424867	     -0.00174677	     -0.00024766	      0.00000000	      0.00000000	      0.00000000	      0.00000000	      0.00000000	      0.00000000	      0.00000000	      0.00000000	      0.00000000	      0.00000000	      0.00000000	      0.00000000	      0.00000000	      0.00000000	      0.00000000	      0.00000000	      0.00000000	      0.00000000	      0.00000000	      0.00000000	      0.00000000	      0.00000000	      0.00000000	      0.00000000	      0.00000000	      0.00000000	      0.00000000	      0.00000000	      0.00000000	      0.00000000	      0.00000000	      0.00000000	      0.00000000	      0.00000000	      0.00000000	      0.00000000
      2.34000000	      0.00641734	      0.00643589	     -0.00035925	     -0.00186615	      0.00481213	      0.00003742	      0.00465762	      0.00475907	     -0.01494623	     -0.01013900	      0.00000000	     -0.00868490	      0.00000000	      0.00000000	      0.00000000	      0.00000000	      0.00000000	      0.00000000	      0.00000000	      0.00000000	      0.00000000	      0.00000000	      0.00092273	     -0.00885616	      0.00000000	      0.00000000	      0.00380148	      0.00000000	      0.00000000	      0.00000000	     -0.00075706	     -0.00067830	      0.00076275	     -0.00236520	      0.00112184	      0.00348748	      0.00000000	      0.00000000	      0.00000000	      0.00000000	      0.00000000	      0.00000000	      0.00000000	      0.00000000	      0.00000000	      0.00000000	      0.00000000	      0.00000000	      0.00000000	      0.00000000	      0.00000000	      0.00000000	      0.00000000	      0.00000000	      0.00000000	      0.00000000	      0.00000000	      0.00000000	      0.00000000	      0.00000000	      0.00000000	      0.00000000	      0.00000000	      0.00000000	      0.00000000	      0.00000000	      0.00000000	      0.00000000	      0.00000000	      0.00000000	      0.00000000	      0.00000000
      2.35000000	      0.00626451	      0.00604625	     -0.00037686	     -0.00188887	      0.00472095	      0.00003074	      0.00447242	      0.00460213	     -0.01708787	     -0.01131296	      0.00000000	     -0.01099492	      0.00000000	      0.00000000	      0.00000000	      0.00000000	      0.00000000	      0.00000000	      0.00000000	      0.00000000	      0.00000000	      0.00000000	     -0.00138969	     -0.00912522	      0.00000000	      0.00000000	      0.00412947	     -0.00000000	      0.00000000	      0.00000000	     -0.00202120	     -0.00204827	     -0.00087465	     -0.00383439	      0.00023488	      0.00295412	      0.00000000	      0.00000000	      0.00000000	      0.00000000	      0.00000000	      0.00000000	      0.00000000	      0.00000000	      0.00000000	      0.00000000	      0.00000000	      0.00000000	      0.00000000	      0.00000000	      0.00000000	      0.00000000	      0.00000000	      0.00000000	      0.00000000	      0.00000000	      0.00000000	      0.00000000	      0.00000000	      0.00000000	      0.00000000	      0.00000000	      0.00000000	      0.00000000	      0.00000000	      0.00000000	      0.00000000	      0.00000000	      0.00000000	      0.00000000	      0.00000000	      0.00000000
      2.36000000	      0.00595142	      0.00536989	      0.00000075	     -0.00014392	      0.00554200	     -0.00002506	      0.00534910	      0.00503773	     -0.00874481	     -0.00625795	      0.00000000	     -0.00643797	      0.00000000	      0.00000000	      0.00000000	      0.00000000	      0.00000000	      0.00000000	      0.00000000	      0.00000000	      0.00000000	      0.00000000	     -0.00425510	     -0.00489019	      0.00000000	      0.00000000	     -0.00306088	      0.00000000	      0.00000000	     -0.00000000	     -0.00598017	     -0.00592132	     -0.00498004	     -0.00616470	     -0.00250599	     -0.00295343	      0.00000000	      0.00000000	      0.00000000	      0.00000000	      0.00000000	      0.00000000	      0.00000000	      0.00000000	      0.00000000	      0.00000000	      0.00000000	      0.00000000	      0.00000000	      0.00000000	      0.00000000	      0.00000000	      0.00000000	      0.00000000	      0.00000000	      0.00000000	      0.00000000	      0.00000000	      0.00000000	      0.00000000	      0.00000000	      0.00000000	      0.00000000	      0.00000000	      0.00000000	      0.00000000	      0.00000000	      0.00000000	      0.00000000	      0.00000000	      0.00000000	      0.00000000
      2.37000000	      0.00609604	      0.00562138	     -0.00030862	     -0.00149725	      0.00462458	      0.00001226	      0.00436059	      0.00447782	     -0.01545616	     -0.01021385	      0.00000000	     -0.01066465	      0.00000000	      0.00000000	      0.00000000	      0.00000000	      0.00000000	      0.00000000	      0.00000000	      0.00000000	      0.00000000	      0.00000000	     -0.00409317	     -0.00772696	     -0.00000000	     -0.00000000	      0.00353516	     -0.00000000	     -0.00000000	     -0.00000000	     -0.00316255	     -0.00330526	     -0.00285163	     -0.00444138	     -0.00120386	      0.00085135	      0.00000000	      0.00000000	      0.00000000	      0.00000000	      0.00000000	      0.00000000	      0.00000000	      0.00000000	      0.00000000	      0.00000000	      0.00000000	      0.00000000	      0.00000000	      0.00000000	      0.00000000	      0.00000000	      0.00000000	      0.00000000	      0.00000000	      0.00000000	      0.00000000	      0.00000000	      0.00000000	      0.00000000	      0.00000000	      0.00000000	      0.00000000	      0.00000000	      0.00000000	      0.00000000	      0.00000000	      0.00000000	      0.00000000	      0.00000000	      0.00000000	      0.00000000
      2.38000000	      0.00642031	      0.00644314	     -0.00035853	     -0.00186352	      0.00481400	      0.00003749	      0.00466159	      0.00476231	     -0.01513567	     -0.01009414	      0.00000000	     -0.00861803	      0.00000000	      0.00000000	      0.00000000	      0.00000000	      0.00000000	      0.00000000	      0.00000000	      0.00000000	      0.00000000	      0.00000000	      0.00096198	     -0.00883730	      0.00000000	     -0.00000000	      0.00379320	     -0.00000000	     -0.00000000	     -0.00000000	     -0.00073294	     -0.00065234	      0.00079024	     -0.00233182	      0.00113676	      0.00349191	      0.00000000	      0.00000000	      0.00000000	      0.00000000	      0.00000000	      0.00000000	      0.00000000	      0.00000000	      0.00000000	      0.00000000	      0.00000000	      0.00000000	      0.00000000	      0.00000000	      0.00000000	      0.00000000	      0.00000000	      0.00000000	      0.00000000	      0.00000000	      0.00000000	      0.00000000	      0.00000000	      0.00000000	      0.00000000	      0.00000000	      0.00000000	      0.00000000	      0.00000000	      0.00000000	      0.00000000	      0.00000000	      0.00000000	      0.00000000	      0.00000000	      0.00000000
      2.39000000	      0.00611474	      0.00566490	     -0.00032421	     -0.00157430	      0.00463608	      0.00001516	      0.00436398	      0.00448696	     -0.01580188	     -0.01039623	      0.00000000	     -0.01088744	      0.00000000	      0.00000000	      0.00000000	      0.00000000	      0.00000000	      0.00000000	      0.00000000	      0.00000000	      0.00000000	      0.00000000	     -0.00384831	     -0.00799534	      0.00000000	      0.00000000	      0.00374954	     -0.00000000	      0.00000000	     -0.00000000	     -0.00308208	     -0.00321447	     -0.00266773	     -0.00445917	     -0.00100884	      0.00122087	      0.00000000	      0.00000000	      0.00000000	      0.00000000	      0.00000000	      0.00000000	      0.00000000	      0.00000000	      0.00000000	      0.00000000	      0.00000000	      0.00000000	      0.00000000	      0.00000000	      0.00000000	      0.00000000	      0.00000000	      0.00000000	      0.00000000	      0.00000000	      0.00000000	      0.00000000	      0.00000000	      0.00000000	      0.00000000	      0.00000000	      0.00000000	      0.00000000	      0.00000000	      0.00000000	      0.00000000	      0.00000000	      0.00000000	      0.00000000	      0.00000000	      0.00000000
      2.40000000	      0.00591534	      0.00532564	     -0.00012878	     -0.00069427	      0.00531429	     -0.00001240	      0.00473322	      0.00479769	     -0.01167551	     -0.00803423	      0.00000000	     -0.00838165	      0.00000000	      0.00000000	      0.00000000	      0.00000000	      0.00000000	      0.00000000	      0.00000000	      0.00000000	      0.00000000	      0.00000000	     -0.00473071	     -0.00498101	      0.00000000	     -0.00000000	     -0.00060239	     -0.00000000	     -0.00000000	     -0.00000000	     -0.00414122	     -0.00403057	     -0.00388908	     -0.00398219	     -0.00235778	     -0.00174463	      0.00000000	      0.00000000	      0.00000000	      0.00000000	      0.00000000	      0.00000000	      0.00000000	      0.00000000	      0.00000000	      0.00000000	      0.00000000	      0.00000000	      0.00000000	      0.00000000	      0.00000000	      0.00000000	      0.00000000	      0.00000000	      0.00000000	      0.00000000	      0.00000000	      0.00000000	      0.00000000	      0.00000000	      0.00000000	      0.00000000	      0.00000000	      0.00000000	      0.00000000	      0.00000000	      0.00000000	      0.00000000	      0.00000000	      0.00000000	      0.00000000	      0.00000000
      2.41000000	      0.00598840	      0.00542381	     -0.00020011	     -0.00100212	      0.00494542	     -0.00000389	      0.00438901	      0.00445773	     -0.01306585	     -0.00891858	      0.00000000	     -0.00927066	      0.00000000	      0.00000000	      0.00000000	      0.00000000	      0.00000000	      0.00000000	      0.00000000	      0.00000000	      0.00000000	      0.00000000	     -0.00475388	     -0.00603204	      0.00000000	      0.00000000	      0.00125044	      0.00000000	      0.00000000	      0.00000000	     -0.00323101	     -0.00340435	     -0.00337081	     -0.00398657	     -0.00207762	     -0.00094926	      0.00000000	      0.00000000	      0.00000000	      0.00000000	      0.00000000	      0.00000000	      0.00000000	      0.00000000	      0.00000000	      0.00000000	      0.00000000	      0.00000000	      0.00000000	      0.00000000	      0.00000000	      0.00000000	      0.00000000	      0.00000000	      0.00000000	      0.00000000	      0.00000000	      0.00000000	      0.00000000	      0.00000000	      0.00000000	      0.00000000	      0.00000000	      0.00000000	      0.00000000	      0.00000000	      0.00000000	      0.00000000	      0.00000000	      0.00000000	      0.00000000	      0.00000000
      2.42000000	      0.00647424	      0.00657599	     -0.00034317	     -0.00180177	      0.00484907	      0.00003861	      0.00473750	      0.00482372	     -0.00779587	     -0.00907412	      0.00000000	     -0.00722079	      0.00000000	      0.00000000	      0.00000000	      0.00000000	      0.00000000	      0.00000000	      0.00000000	      0.00000000	      0.00000000	      0.00000000	      0.00165140	     -0.00837108	      0.00000000	      0.00000000	      0.00363147	      0.00000000	      0.00000000	     -0.00000000	     -0.00029047	     -0.00017741	      0.00127156	     -0.00168808	      0.00139968	      0.00354676	      0.00000000	      0.00000000	      0.00000000	      0.00000000	      0.00000000	      0.00000000	      0.00000000	      0.00000000	      0.00000000	      0.00000000	      0.00000000	      0.00000000	      0.00000000	      0.00000000	      0.00000000	      0.00000000	      0.00000000	      0.00000000	      0.00000000	      0.00000000	      0.00000000	      0.00000000	      0.00000000	      0.00000000	      0.00000000	      0.00000000	      0.00000000	      0.00000000	      0.00000000	      0.00000000	      0.00000000	      0.00000000	      0.00000000	      0.00000000	      0.00000000	      0.00000000
      2.43000000	      0.00587897	      0.00532082	     -0.00005238	     -0.00036954	      0.00552298	     -0.00002027	      0.00513152	      0.00500283	     -0.00991497	     -0.00702924	      0.00000000	     -0.00731559	      0.00000000	      0.00000000	      0.00000000	      0.00000000	      0.00000000	      0.00000000	      0.00000000	      0.00000000	      0.00000000	      0.00000000	     -0.00450404	     -0.00455398	     -0.00000000	     -0.00000000	     -0.00225566	      0.00000000	      0.00000000	      0.00000000	     -0.00524674	     -0.00516342	     -0.00457866	     -0.00529348	     -0.00249184	     -0.00252716	      0.00000000	      0.00000000	      0.00000000	      0.00000000	      0.00000000	      0.00000000	      0.00000000	      0.00000000	      0.00000000	      0.00000000	      0.00000000	      0.00000000	      0.00000000	      0.00000000	      0.00000000	      0.00000000	      0.00000000	      0.00000000	      0.00000000	      0.00000000	      0.00000000	      0.00000000	      0.00000000	      0.00000000	      0.00000000	      0.00000000	      0.00000000	      0.00000000	      0.00000000	      0.00000000	      0.00000000	      0.00000000	      0.00000000	      0.00000000	      0.00000000	      0.00000000
      2.44000000	      0.00627998	      0.00608694	     -0.00037726	     -0.00189832	      0.00472972	      0.00003172	      0.00448910	      0.00461680	     -0.01710963	     -0.01128732	      0.00000000	     -0.01086309	      0.00000000	      0.00000000	      0.00000000	      0.00000000	      0.00000000	      0.00000000	      0.00000000	      0.00000000	      0.00000000	      0.00000000	     -0.00113294	     -0.00915714	      0.00000000	      0.00000000	      0.00410975	      0.00000000	     -0.00000000	      0.00000000	     -0.00189385	     -0.00190951	     -0.00069095	     -0.00371371	      0.00033692	      0.00304397	      0.00000000	      0.00000000	      0.00000000	      0.00000000	      0.00000000	      0.00000000	      0.00000000	      0.00000000	      0.00000000	      0.00000000	      0.00000000	      0.00000000	      0.00000000	      0.00000000	      0.00000000	      0.00000000	      0.00000000	      0.00000000	      0.00000000	      0.00000000	      0.00000000	      0.00000000	      0.00000000	      0.00000000	      0.00000000	      0.00000000	      0.00000000	      0.00000000	      0.00000000	      0.00000000	      0.00000000	      0.00000000	      0.00000000	      0.00000000	      0.00000000	      0.00000000
      2.45000000	      0.00595241	      0.00536808	      0.00000786	     -0.00011367	      0.00553520	     -0.00002566	      0.00537438	      0.00503434	     -0.00860693	     -0.00614487	      0.00000000	     -0.00631122	      0.00000000	      0.00000000	      0.00000000	      0.00000000	      0.00000000	      0.00000000	      0.00000000	      0.00000000	      0.00000000	      0.00000000	     -0.00421681	     -0.00493107	      0.00000000	      0.00000000	     -0.00314766	      0.00000000	      0.00000000	     -0.00000000	     -0.00607454	     -0.00601915	     -0.00502861	     -0.00627485	     -0.00250354	     -0.00300122	      0.00000000	      0.00000000	      0.00000000	      0.00000000	      0.00000000	      0.00000000	      0.00000000	      0.00000000	      0.00000000	      0.00000000	      0.00000000	      0.00000000	      0.00000000	      0.00000000	      0.00000000	      0.00000000	      0.00000000	      0.00000000	      0.00000000	      0.00000000	      0.00000000	      0.00000000	      0.00000000	      0.00000000	      0.00000000	      0.00000000	      0.00000000	      0.00000000	      0.00000000	      0.00000000	      0.00000000	      0.00000000	      0.00000000	      0.00000000	      0.00000000	      0.00000000
      2.46000000	      0.00595195	      0.00536611	      0.00001182	     -0.00009676	      0.00553034	     -0.00002599	      0.00538809	      0.00503151	     -0.00777649	     -0.00607348	      0.00000000	     -0.00623938	      0.00000000	      0.00000000	      0.00000000	      0.00000000	      0.00000000	      0.00000000	      0.00000000	      0.00000000	      0.00000000	      0.00000000	     -0.00419492	     -0.00495349	      0.00000000	      0.00000000	     -0.00319414	      0.00000000	      0.00000000	      0.00000000	     -0.00612683	     -0.00607338	     -0.00505522	     -0.00633559	     -0.00250175	     -0.00302696	      0.00000000	      0.00000000	      0.00000000	      0.00000000	      0.00000000	      0.00000000	      0.00000000	      0.00000000	      0.00000000	      0.00000000	      0.00000000	      0.00000000	      0.00000000	      0.00000000	      0.00000000	      0.00000000	      0.00000000	      0.00000000	      0.00000000	      0.00000000	      0.00000000	      0.00000000	      0.00000000	      0.00000000	      0.00000000	      0.00000000	      0.00000000	      0.00000000	      0.00000000	      0.00000000	      0.00000000	      0.00000000	      0.00000000	      0.00000000	      0.00000000	      0.00000000
      2.47000000	      0.00620834	      0.00590022	     -0.00036915	     -0.00182424	      0.00468828	      0.00002632	      0.00441880	      0.00455222	     -0.01685208	     -0.01123099	      0.00000000	     -0.01126808	      0.00000000	      0.00000000	      0.00000000	      0.00000000	      0.00000000	      0.00000000	      0.00000000	      0.00000000	      0.00000000	      0.00000000	     -0.00234636	     -0.00888953	     -0.00000000	      0.00000000	      0.00414731	      0.00000000	      0.00000000	     -0.00000000	     -0.00247075	     -0.00253959	     -0.00156412	     -0.00420005	     -0.00016921	      0.00252091	      0.00000000	      0.00000000	      0.00000000	      0.00000000	      0.00000000	      0.00000000	      0.00000000	      0.00000000	      0.00000000	      0.00000000	      0.00000000	      0.00000000	      0.00000000	      0.00000000	      0.00000000	      0.00000000	      0.00000000	      0.00000000	      0.00000000	      0.00000000	      0.00000000	      0.00000000	      0.00000000	      0.00000000	      0.00000000	      0.00000000	      0.00000000	      0.00000000	      0.00000000	      0.00000000	      0.00000000	      0.00000000	      0.00000000	      0.00000000	      0.00000000	      0.00000000
      2.48000000	      0.00633578	      0.00623087	     -0.00037407	     -0.00190822	      0.00476193	      0.00003461	      0.00455329	      0.00467214	     -0.01683868	     -0.01102806	      0.00000000	     -0.01019823	      0.00000000	      0.00000000	      0.00000000	      0.00000000	      0.00000000	      0.00000000	      0.00000000	      0.00000000	      0.00000000	      0.00000000	     -0.00024780	     -0.00916329	      0.00000000	     -0.00000000	      0.00400731	     -0.00000000	     -0.00000000	     -0.00000000	     -0.00143179	     -0.00140740	     -0.00006148	     -0.00322146	      0.00067862	      0.00328913	      0.00000000	      0.00000000	      0.00000000	      0.00000000	      0.00000000	      0.00000000	      0.00000000	      0.00000000	      0.00000000	      0.00000000	      0.00000000	      0.00000000	      0.00000000	      0.00000000	      0.00000000	      0.00000000	      0.00000000	      0.00000000	      0.00000000	      0.00000000	      0.00000000	      0.00000000	      0.00000000	      0.00000000	      0.00000000	      0.00000000	      0.00000000	      0.00000000	      0.00000000	      0.00000000	      0.00000000	      0.00000000	      0.00000000	      0.00000000	      0.00000000	      0.00000000
      2.49000000	      0.00588307	      0.00532410	     -0.00005060	     -0.00036202	      0.00552543	     -0.00002044	      0.00513957	      0.00500555	     -0.00997295	     -0.00700573	      0.00000000	     -0.00728871	      0.00000000	      0.00000000	      0.00000000	      0.00000000	      0.00000000	      0.00000000	      0.00000000	      0.00000000	      0.00000000	      0.00000000	     -0.00449684	     -0.00456607	      0.00000000	     -0.00000000	     -0.00228719	      0.00000000	     -0.00000000	     -0.00000000	     -0.00527188	     -0.00518932	     -0.00459313	     -0.00532358	     -0.00249328	     -0.00254314	      0.00000000	      0.00000000	      0.00000000	      0.00000000	      0.00000000	      0.00000000	      0.00000000	      0.00000000	      0.00000000	      0.00000000	      0.00000000	      0.00000000	      0.00000000	      0.00000000	      0.00000000	      0.00000000	      0.00000000	      0.00000000	      0.00000000	      0.00000000	      0.00000000	      0.00000000	      0.00000000	      0.00000000	      0.00000000	      0.00000000	      0.00000000	      0.00000000	      0.00000000	      0.00000000	      0.00000000	      0.00000000	      0.00000000	      0.00000000	      0.00000000	      0.00000000
      2.50000000	      0.00625092	      0.00601082	     -0.00037595	     -0.00187785	      0.00471340	      0.00002980	      0.00445852	      0.00458956	     -0.01710021	     -0.01131871	      0.00000000	     -0.01109101	      0.00000000	      0.00000000	      0.00000000	      0.00000000	      0.00000000	      0.00000000	      0.00000000	      0.00000000	      0.00000000	      0.00000000	     -0.00161793	     -0.00908596	      0.00000000	     -0.00000000	      0.00414246	      0.00000000	      0.00000000	      0.00000000	     -0.00213201	     -0.00216916	     -0.00103840	     -0.00393366	      0.00014243	      0.00286589	      0.00000000	      0.00000000	      0.00000000	      0.00000000	      0.00000000	      0.00000000	      0.00000000	      0.00000000	      0.00000000	      0.00000000	      0.00000000	      0.00000000	      0.00000000	      0.00000000	      0.00000000	      0.00000000	      0.00000000	      0.00000000	      0.00000000	      0.00000000	      0.00000000	      0.00000000	      0.00000000	      0.00000000	      0.00000000	      0.00000000	      0.00000000	      0.00000000	      0.00000000	      0.00000000	      0.00000000	      0.00000000	      0.00000000	      0.00000000	      0.00000000	      0.00000000
      2.51000000	      0.00604746	      0.00551400	     -0.00025932	     -0.00126597	      0.00459158	      0.00000428	      0.00436604	      0.00446158	     -0.01433699	     -0.00963008	      0.00000000	     -0.00994841	      0.00000000	      0.00000000	      0.00000000	      0.00000000	      0.00000000	      0.00000000	      0.00000000	      0.00000000	      0.00000000	      0.00000000	     -0.00455064	     -0.00693152	      0.00000000	      0.00000000	      0.00265113	     -0.00000000	      0.00000000	     -0.00000000	     -0.00326832	     -0.00343097	     -0.00320269	     -0.00428178	     -0.00168679	     -0.00012539	      0.00000000	      0.00000000	      0.00000000	      0.00000000	      0.00000000	      0.00000000	      0.00000000	      0.00000000	      0.00000000	      0.00000000	      0.00000000	      0.00000000	      0.00000000	      0.00000000	      0.00000000	      0.00000000	      0.00000000	      0.00000000	      0.00000000	      0.00000000	      0.00000000	      0.00000000	      0.00000000	      0.00000000	      0.00000000	      0.00000000	      0.00000000	      0.00000000	      0.00000000	      0.00000000	      0.00000000	      0.00000000	      0.00000000	      0.00000000	      0.00000000	      0.00000000
      2.52000000	      0.00590604	      0.00531428	     -0.00012091	     -0.00066068	      0.00534470	     -0.00001326	      0.00477910	      0.00482641	     -0.01140329	     -0.00793457	      0.00000000	     -0.00827825	      0.00000000	      0.00000000	      0.00000000	      0.00000000	      0.00000000	      0.00000000	      0.00000000	      0.00000000	      0.00000000	      0.00000000	     -0.00471565	     -0.00486578	     -0.00000000	      0.00000000	     -0.00079629	      0.00000000	      0.00000000	     -0.00000000	     -0.00425611	     -0.00414768	     -0.00396592	     -0.00411609	     -0.00237865	     -0.00183084	      0.00000000	      0.00000000	      0.00000000	      0.00000000	      0.00000000	      0.00000000	      0.00000000	      0.00000000	      0.00000000	      0.00000000	      0.00000000	      0.00000000	      0.00000000	      0.00000000	      0.00000000	      0.00000000	      0.00000000	      0.00000000	      0.00000000	      0.00000000	      0.00000000	      0.00000000	      0.00000000	      0.00000000	      0.00000000	      0.00000000	      0.00000000	      0.00000000	      0.00000000	      0.00000000	      0.00000000	      0.00000000	      0.00000000	      0.00000000	      0.00000000	      0.00000000
      2.53000000	      0.00608066	      0.00558738	     -0.00029417	     -0.00142787	      0.00461466	      0.00000977	      0.00436016	      0.00447154	     -0.01509987	     -0.01004328	      0.00000000	     -0.01044653	      0.00000000	      0.00000000	      0.00000000	      0.00000000	      0.00000000	      0.00000000	      0.00000000	      0.00000000	      0.00000000	      0.00000000	     -0.00426788	     -0.00748705	     -0.00000000	     -0.00000000	      0.00330766	     -0.00000000	     -0.00000000	     -0.00000000	     -0.00321265	     -0.00336281	     -0.00298415	     -0.00440742	     -0.00136401	      0.00052956	      0.00000000	      0.00000000	      0.00000000	      0.00000000	      0.00000000	      0.00000000	      0.00000000	      0.00000000	      0.00000000	      0.00000000	      0.00000000	      0.00000000	      0.00000000	      0.00000000	      0.00000000	      0.00000000	      0.00000000	      0.00000000	      0.00000000	      0.00000000	      0.00000000	      0.00000000	      0.00000000	      0.00000000	      0.00000000	      0.00000000	      0.00000000	      0.00000000	      0.00000000	      0.00000000	      0.00000000	      0.00000000	      0.00000000	      0.00000000	      0.00000000	      0.00000000
      2.54000000	      0.00570873	      0.00511099	      0.00009859	      0.00027736	      0.00518338	     -0.00003241	      0.00560015	      0.00475572	     -0.00525982	     -0.00417424	      0.00000000	     -0.00443346	      0.00000000	      0.00000000	      0.00000000	      0.00000000	      0.00000000	      0.00000000	      0.00000000	      0.00000000	      0.00000000	      0.00000000	     -0.00532732	      0.00210230	     -0.00000000	     -0.00000000	     -0.00389972	     -0.00000000	     -0.00000000	      0.00000000	     -0.00719168	     -0.00717860	     -0.00554131	     -0.00746006	     -0.00238811	     -0.00343062	      0.00000000	      0.00000000	      0.00000000	      0.00000000	      0.00000000	      0.00000000	      0.00000000	      0.00000000	      0.00000000	      0.00000000	      0.00000000	      0.00000000	      0.00000000	      0.00000000	      0.00000000	      0.00000000	      0.00000000	      0.00000000	      0.00000000	      0.00000000	      0.00000000	      0.00000000	      0.00000000	      0.00000000	      0.00000000	      0.00000000	      0.00000000	      0.00000000	      0.00000000	      0.00000000	      0.00000000	      0.00000000	      0.00000000	      0.00000000	      0.00000000	      0.00000000
      2.55000000	      0.00617698	      0.00581957	     -0.00035952	     -0.00176378	      0.00467126	      0.00002320	      0.00439479	      0.00452734	     -0.01665960	     -0.01105822	      0.00000000	     -0.01126777	      0.00000000	      0.00000000	      0.00000000	      0.00000000	      0.00000000	      0.00000000	      0.00000000	      0.00000000	      0.00000000	      0.00000000	     -0.00287548	     -0.00866896	      0.00000000	      0.00000000	      0.00409925	     -0.00000000	     -0.00000000	      0.00000000	     -0.00270182	     -0.00279326	     -0.00194937	     -0.00434281	     -0.00042160	      0.00219068	      0.00000000	      0.00000000	      0.00000000	      0.00000000	      0.00000000	      0.00000000	      0.00000000	      0.00000000	      0.00000000	      0.00000000	      0.00000000	      0.00000000	      0.00000000	      0.00000000	      0.00000000	      0.00000000	      0.00000000	      0.00000000	      0.00000000	      0.00000000	      0.00000000	      0.00000000	      0.00000000	      0.00000000	      0.00000000	      0.00000000	      0.00000000	      0.00000000	      0.00000000	      0.00000000	      0.00000000	      0.00000000	      0.00000000	      0.00000000	      0.00000000	      0.00000000
      2.56000000	      0.00606156	      0.00554779	     -0.00027461	     -0.00133621	      0.00460168	      0.00000661	      0.00436248	      0.00446525	     -0.01471688	     -0.00981168	      0.00000000	     -0.01013973	      0.00000000	      0.00000000	      0.00000000	      0.00000000	      0.00000000	      0.00000000	      0.00000000	      0.00000000	      0.00000000	      0.00000000	     -0.00444655	     -0.00717193	     -0.00000000	     -0.00000000	      0.00295724	      0.00000000	     -0.00000000	      0.00000000	     -0.00325330	     -0.00341125	     -0.00312139	     -0.00434300	     -0.00155515	      0.00014053	      0.00000000	      0.00000000	      0.00000000	      0.00000000	      0.00000000	      0.00000000	      0.00000000	      0.00000000	      0.00000000	      0.00000000	      0.00000000	      0.00000000	      0.00000000	      0.00000000	      0.00000000	      0.00000000	      0.00000000	      0.00000000	      0.00000000	      0.00000000	      0.00000000	      0.00000000	      0.00000000	      0.00000000	      0.00000000	      0.00000000	      0.00000000	      0.00000000	      0.00000000	      0.00000000	      0.00000000	      0.00000000	      0.00000000	      0.00000000	      0.00000000	      0.00000000
      2.57000000	      0.00584753	      0.00524709	      0.00006987	      0.00015241	      0.00535707	     -0.00003046	      0.00555104	      0.00490007	     -0.00650090	     -0.00494006	      0.00000000	     -0.00509921	      0.00000000	      0.00000000	      0.00000000	      0.00000000	      0.00000000	      0.00000000	      0.00000000	      0.00000000	      0.00000000	      0.00000000	     -0.00494177	     -0.00524681	      0.00000000	      0.00000000	     -0.00372593	      0.00000000	      0.00000000	      0.00000000	     -0.00686766	     -0.00684047	     -0.00540086	     -0.00712482	     -0.00244133	     -0.00332919	      0.00000000	      0.00000000	      0.00000000	      0.00000000	      0.00000000	      0.00000000	      0.00000000	      0.00000000	      0.00000000	      0.00000000	      0.00000000	      0.00000000	      0.00000000	      0.00000000	      0.00000000	      0.00000000	      0.00000000	      0.00000000	      0.00000000	      0.00000000	      0.00000000	      0.00000000	      0.00000000	      0.00000000	      0.00000000	      0.00000000	      0.00000000	      0.00000000	      0.00000000	      0.00000000	      0.00000000	      0.00000000	      0.00000000	      0.00000000	      0.00000000	      0.00000000
      2.58000000	      0.00606324	      0.00555109	     -0.00027636	     -0.00134432	      0.00460283	      0.00000688	      0.00436216	      0.00446573	     -0.01471372	     -0.00983243	      0.00000000	     -0.01016760	      0.00000000	      0.00000000	      0.00000000	      0.00000000	      0.00000000	      0.00000000	      0.00000000	      0.00000000	      0.00000000	      0.00000000	     -0.00443282	     -0.00719975	     -0.00000000	      0.00000000	      0.00299051	     -0.00000000	      0.00000000	      0.00000000	     -0.00325073	     -0.00340807	     -0.00311076	     -0.00434946	     -0.00153914	      0.00017269	      0.00000000	      0.00000000	      0.00000000	      0.00000000	      0.00000000	      0.00000000	      0.00000000	      0.00000000	      0.00000000	      0.00000000	      0.00000000	      0.00000000	      0.00000000	      0.00000000	      0.00000000	      0.00000000	      0.00000000	      0.00000000	      0.00000000	      0.00000000	      0.00000000	      0.00000000	      0.00000000	      0.00000000	      0.00000000	      0.00000000	      0.00000000	      0.00000000	      0.00000000	      0.00000000	      0.00000000	      0.00000000	      0.00000000	      0.00000000	      0.00000000	      0.00000000
      2.59000000	      0.00619148	      0.00585727	     -0.00036457	     -0.00179450	      0.00467921	      0.00002473	      0.00440532	      0.00453856	     -0.01679662	     -0.01115098	      0.00000000	     -0.01128235	      0.00000000	      0.00000000	      0.00000000	      0.00000000	      0.00000000	      0.00000000	      0.00000000	      0.00000000	      0.00000000	      0.00000000	     -0.00262983	     -0.00878067	     -0.00000000	      0.00000000	      0.00412870	      0.00000000	      0.00000000	     -0.00000000	     -0.00259623	     -0.00267722	     -0.00177012	     -0.00428221	     -0.00030072	      0.00235415	      0.00000000	      0.00000000	      0.00000000	      0.00000000	      0.00000000	      0.00000000	      0.00000000	      0.00000000	      0.00000000	      0.00000000	      0.00000000	      0.00000000	      0.00000000	      0.00000000	      0.00000000	      0.00000000	      0.00000000	      0.00000000	      0.00000000	      0.00000000	      0.00000000	      0.00000000	      0.00000000	      0.00000000	      0.00000000	      0.00000000	      0.00000000	      0.00000000	      0.00000000	      0.00000000	      0.00000000	      0.00000000	      0.00000000	      0.00000000	      0.00000000	      0.00000000
      2.60000000	      0.00579736	      0.00519684	      0.00008203	      0.00020514	      0.00529197	     -0.00003130	      0.00557484	      0.00484670	     -0.00554909	     -0.00465600	      0.00000000	     -0.00482720	      0.00000000	      0.00000000	      0.00000000	      0.00000000	      0.00000000	      0.00000000	      0.00000000	      0.00000000	      0.00000000	      0.00000000	     -0.00510489	     -0.00529992	     -0.00000000	     -0.00000000	     -0.00380594	     -0.00000000	      0.00000000	     -0.00000000	     -0.00700823	     -0.00698711	     -0.00546281	     -0.00727194	     -0.00242068	     -0.00337577	      0.00000000	      0.00000000	      0.00000000	      0.00000000	      0.00000000	      0.00000000	      0.00000000	      0.00000000	      0.00000000	      0.00000000	      0.00000000	      0.00000000	      0.00000000	      0.00000000	      0.00000000	      0.00000000	      0.00000000	      0.00000000	      0.00000000	      0.00000000	      0.00000000	      0.00000000	      0.00000000	      0.00000000	      0.00000000	      0.00000000	      0.00000000	      0.00000000	      0.00000000	      0.00000000	      0.00000000	      0.00000000	      0.00000000	      0.00000000	      0.00000000	      0.00000000
      2.61000000	      0.00610230	      0.00563571	     -0.00031410	     -0.00152403	      0.00462850	      0.00001325	      0.00436138	      0.00448070	     -0.01561408	     -0.01027840	      0.00000000	     -0.01074473	      0.00000000	      0.00000000	      0.00000000	      0.00000000	      0.00000000	      0.00000000	      0.00000000	      0.00000000	      0.00000000	      0.00000000	     -0.00401481	     -0.00781997	      0.00000000	     -0.00000000	      0.00361424	      0.00000000	     -0.00000000	      0.00000000	     -0.00313787	     -0.00327727	     -0.00279257	     -0.00445025	     -0.00113823	      0.00097704	      0.00000000	      0.00000000	      0.00000000	      0.00000000	      0.00000000	      0.00000000	      0.00000000	      0.00000000	      0.00000000	      0.00000000	      0.00000000	      0.00000000	      0.00000000	      0.00000000	      0.00000000	      0.00000000	      0.00000000	      0.00000000	      0.00000000	      0.00000000	      0.00000000	      0.00000000	      0.00000000	      0.00000000	      0.00000000	      0.00000000	      0.00000000	      0.00000000	      0.00000000	      0.00000000	      0.00000000	      0.00000000	      0.00000000	      0.00000000	      0.00000000	      0.00000000
      2.62000000	      0.00609082	      0.00560966	     -0.00030387	     -0.00147428	      0.00462127	      0.00001143	      0.00436021	      0.00447556	     -0.01539342	     -0.01015785	      0.00000000	     -0.01059401	      0.00000000	      0.00000000	      0.00000000	      0.00000000	      0.00000000	      0.00000000	      0.00000000	      0.00000000	      0.00000000	      0.00000000	     -0.00415531	     -0.00764736	      0.00000000	     -0.00000000	      0.00346345	      0.00000000	      0.00000000	     -0.00000000	     -0.00318123	     -0.00332659	     -0.00289861	     -0.00443178	     -0.00125843	      0.00074367	      0.00000000	      0.00000000	      0.00000000	      0.00000000	      0.00000000	      0.00000000	      0.00000000	      0.00000000	      0.00000000	      0.00000000	      0.00000000	      0.00000000	      0.00000000	      0.00000000	      0.00000000	      0.00000000	      0.00000000	      0.00000000	      0.00000000	      0.00000000	      0.00000000	      0.00000000	      0.00000000	      0.00000000	      0.00000000	      0.00000000	      0.00000000	      0.00000000	      0.00000000	      0.00000000	      0.00000000	      0.00000000	      0.00000000	      0.00000000	      0.00000000	      0.00000000
      2.63000000	      0.00620538	      0.00589256	     -0.00036842	     -0.00181934	      0.00468666	      0.00002605	      0.00441630	      0.00454977	     -0.01681970	     -0.01121870	      0.00000000	     -0.01127296	      0.00000000	      0.00000000	      0.00000000	      0.00000000	      0.00000000	      0.00000000	      0.00000000	      0.00000000	      0.00000000	      0.00000000	     -0.00239697	     -0.00887155	     -0.00000000	      0.00000000	      0.00414502	     -0.00000000	      0.00000000	     -0.00000000	     -0.00249343	     -0.00256444	     -0.00160084	     -0.00421564	     -0.00019216	      0.00249268	      0.00000000	      0.00000000	      0.00000000	      0.00000000	      0.00000000	      0.00000000	      0.00000000	      0.00000000	      0.00000000	      0.00000000	      0.00000000	      0.00000000	      0.00000000	      0.00000000	      0.00000000	      0.00000000	      0.00000000	      0.00000000	      0.00000000	      0.00000000	      0.00000000	      0.00000000	      0.00000000	      0.00000000	      0.00000000	      0.00000000	      0.00000000	      0.00000000	      0.00000000	      0.00000000	      0.00000000	      0.00000000	      0.00000000	      0.00000000	      0.00000000	      0.00000000
      2.64000000	      0.00614448	      0.00573720	     -0.00034402	     -0.00167694	      0.00465321	      0.00001930	      0.00437527	      0.00450443	     -0.01627564	     -0.01076689	      0.00000000	     -0.01113585	      0.00000000	      0.00000000	      0.00000000	      0.00000000	      0.00000000	      0.00000000	      0.00000000	      0.00000000	      0.00000000	      0.00000000	     -0.00340787	     -0.00835731	     -0.00000000	      0.00000000	      0.00397179	      0.00000000	      0.00000000	     -0.00000000	     -0.00291893	     -0.00303284	     -0.00234054	     -0.00443528	     -0.00071521	      0.00174136	      0.00000000	      0.00000000	      0.00000000	      0.00000000	      0.00000000	      0.00000000	      0.00000000	      0.00000000	      0.00000000	      0.00000000	      0.00000000	      0.00000000	      0.00000000	      0.00000000	      0.00000000	      0.00000000	      0.00000000	      0.00000000	      0.00000000	      0.00000000	      0.00000000	      0.00000000	      0.00000000	      0.00000000	      0.00000000	      0.00000000	      0.00000000	      0.00000000	      0.00000000	      0.00000000	      0.00000000	      0.00000000	      0.00000000	      0.00000000	      0.00000000	      0.00000000
      2.65000000	      0.00620993	      0.00590435	     -0.00036952	     -0.00182681	      0.00468915	      0.00002647	      0.00442015	      0.00455355	     -0.01692685	     -0.01123726	      0.00000000	     -0.01126504	      0.00000000	      0.00000000	      0.00000000	      0.00000000	      0.00000000	      0.00000000	      0.00000000	      0.00000000	      0.00000000	      0.00000000	     -0.00231910	     -0.00889896	     -0.00000000	      0.00000000	      0.00414837	      0.00000000	      0.00000000	     -0.00000000	     -0.00245849	     -0.00252616	     -0.00154435	     -0.00419149	     -0.00015693	      0.00253586	      0.00000000	      0.00000000	      0.00000000	      0.00000000	      0.00000000	      0.00000000	      0.00000000	      0.00000000	      0.00000000	      0.00000000	      0.00000000	      0.00000000	      0.00000000	      0.00000000	      0.00000000	      0.00000000	      0.00000000	      0.00000000	      0.00000000	      0.00000000	      0.00000000	      0.00000000	      0.00000000	      0.00000000	      0.00000000	      0.00000000	      0.00000000	      0.00000000	      0.00000000	      0.00000000	      0.00000000	      0.00000000	      0.00000000	      0.00000000	      0.00000000	      0.00000000
      2.66000000	      0.00594314	      0.00536738	     -0.00001313	     -0.00020297	      0.00554850	     -0.00002386	      0.00529703	      0.00503849	     -0.00910493	     -0.00647486	      0.00000000	     -0.00667915	      0.00000000	      0.00000000	      0.00000000	      0.00000000	      0.00000000	      0.00000000	      0.00000000	      0.00000000	      0.00000000	      0.00000000	     -0.00432660	     -0.00480750	      0.00000000	      0.00000000	     -0.00287761	      0.00000000	     -0.00000000	     -0.00000000	     -0.00579295	     -0.00572744	     -0.00488161	     -0.00594442	     -0.00250790	     -0.00285354	      0.00000000	      0.00000000	      0.00000000	      0.00000000	      0.00000000	      0.00000000	      0.00000000	      0.00000000	      0.00000000	      0.00000000	      0.00000000	      0.00000000	      0.00000000	      0.00000000	      0.00000000	      0.00000000	      0.00000000	      0.00000000	      0.00000000	      0.00000000	      0.00000000	      0.00000000	      0.00000000	      0.00000000	      0.00000000	      0.00000000	      0.00000000	      0.00000000	      0.00000000	      0.00000000	      0.00000000	      0.00000000	      0.00000000	      0.00000000	      0.00000000	      0.00000000
      2.67000000	      0.00589363	      0.00529936	     -0.00011081	     -0.00061762	      0.00538081	     -0.00001436	      0.00483627	      0.00486078	     -0.01119019	     -0.00780521	      0.00000000	     -0.00814385	      0.00000000	      0.00000000	      0.00000000	      0.00000000	      0.00000000	      0.00000000	      0.00000000	      0.00000000	      0.00000000	      0.00000000	     -0.00469327	     -0.00471789	     -0.00000000	      0.00000000	     -0.00103853	      0.00000000	      0.00000000	     -0.00000000	     -0.00440355	     -0.00429820	     -0.00406266	     -0.00428905	     -0.00240288	     -0.00194064	      0.00000000	      0.00000000	      0.00000000	      0.00000000	      0.00000000	      0.00000000	      0.00000000	      0.00000000	      0.00000000	      0.00000000	      0.00000000	      0.00000000	      0.00000000	      0.00000000	      0.00000000	      0.00000000	      0.00000000	      0.00000000	      0.00000000	      0.00000000	      0.00000000	      0.00000000	      0.00000000	      0.00000000	      0.00000000	      0.00000000	      0.00000000	      0.00000000	      0.00000000	      0.00000000	      0.00000000	      0.00000000	      0.00000000	      0.00000000	      0.00000000	      0.00000000
      2.68000000	      0.00584793	      0.00529547	     -0.00006457	     -0.00042126	      0.00550304	     -0.00001909	      0.00507474	      0.00498147	     -0.01027077	     -0.00718616	      0.00000000	     -0.00749772	      0.00000000	      0.00000000	      0.00000000	      0.00000000	      0.00000000	      0.00000000	      0.00000000	      0.00000000	      0.00000000	      0.00000000	     -0.00455134	     -0.00446930	      0.00000000	      0.00000000	     -0.00202994	     -0.00000000	      0.00000000	     -0.00000000	     -0.00507295	     -0.00498451	     -0.00447725	     -0.00508537	     -0.00248003	     -0.00241398	      0.00000000	      0.00000000	      0.00000000	      0.00000000	      0.00000000	      0.00000000	      0.00000000	      0.00000000	      0.00000000	      0.00000000	      0.00000000	      0.00000000	      0.00000000	      0.00000000	      0.00000000	      0.00000000	      0.00000000	      0.00000000	      0.00000000	      0.00000000	      0.00000000	      0.00000000	      0.00000000	      0.00000000	      0.00000000	      0.00000000	      0.00000000	      0.00000000	      0.00000000	      0.00000000	      0.00000000	      0.00000000	      0.00000000	      0.00000000	      0.00000000	      0.00000000
      2.69000000	      0.00625557	      0.00602294	     -0.00037632	     -0.00188192	      0.00471597	      0.00003013	      0.00446321	      0.00459383	     -0.01706633	     -0.01131852	      0.00000000	     -0.01106024	      0.00000000	      0.00000000	      0.00000000	      0.00000000	      0.00000000	      0.00000000	      0.00000000	      0.00000000	      0.00000000	      0.00000000	     -0.00153960	     -0.00910059	      0.00000000	     -0.00000000	      0.00413852	      0.00000000	     -0.00000000	     -0.00000000	     -0.00209423	     -0.00212793	     -0.00098215	     -0.00390043	      0.00017437	      0.00289711	      0.00000000	      0.00000000	      0.00000000	      0.00000000	      0.00000000	      0.00000000	      0.00000000	      0.00000000	      0.00000000	      0.00000000	      0.00000000	      0.00000000	      0.00000000	      0.00000000	      0.00000000	      0.00000000	      0.00000000	      0.00000000	      0.00000000	      0.00000000	      0.00000000	      0.00000000	      0.00000000	      0.00000000	      0.00000000	      0.00000000	      0.00000000	      0.00000000	      0.00000000	      0.00000000	      0.00000000	      0.00000000	      0.00000000	      0.00000000	      0.00000000	      0.00000000
      2.70000000	      0.00595916	      0.00538213	     -0.00016963	     -0.00086964	      0.00512418	     -0.00000768	      0.00447520	      0.00462111	     -0.01244409	     -0.00854483	      0.00000000	     -0.00890080	      0.00000000	      0.00000000	      0.00000000	      0.00000000	      0.00000000	      0.00000000	      0.00000000	      0.00000000	      0.00000000	      0.00000000	     -0.00477164	     -0.00558055	     -0.00000000	      0.00000000	      0.00045245	      0.00000000	      0.00000000	      0.00000000	     -0.00354826	     -0.00342878	     -0.00347067	     -0.00380986	     -0.00221897	     -0.00129605	      0.00000000	      0.00000000	      0.00000000	      0.00000000	      0.00000000	      0.00000000	      0.00000000	      0.00000000	      0.00000000	      0.00000000	      0.00000000	      0.00000000	      0.00000000	      0.00000000	      0.00000000	      0.00000000	      0.00000000	      0.00000000	      0.00000000	      0.00000000	      0.00000000	      0.00000000	      0.00000000	      0.00000000	      0.00000000	      0.00000000	      0.00000000	      0.00000000	      0.00000000	      0.00000000	      0.00000000	      0.00000000	      0.00000000	      0.00000000	      0.00000000	      0.00000000
      2.71000000	      0.00640484	      0.00640567	     -0.00036210	     -0.00187626	      0.00480444	      0.00003709	      0.00464130	      0.00474566	     -0.01568430	     -0.01031490	      0.00000000	     -0.00895309	      0.00000000	      0.00000000	      0.00000000	      0.00000000	      0.00000000	      0.00000000	      0.00000000	      0.00000000	      0.00000000	      0.00000000	      0.00075761	     -0.00892820	     -0.00000000	     -0.00000000	      0.00383528	     -0.00000000	      0.00000000	      0.00000000	     -0.00085733	     -0.00078632	      0.00064700	     -0.00250203	      0.00105916	      0.00346728	      0.00000000	      0.00000000	      0.00000000	      0.00000000	      0.00000000	      0.00000000	      0.00000000	      0.00000000	      0.00000000	      0.00000000	      0.00000000	      0.00000000	      0.00000000	      0.00000000	      0.00000000	      0.00000000	      0.00000000	      0.00000000	      0.00000000	      0.00000000	      0.00000000	      0.00000000	      0.00000000	      0.00000000	      0.00000000	      0.00000000	      0.00000000	      0.00000000	      0.00000000	      0.00000000	      0.00000000	      0.00000000	      0.00000000	      0.00000000	      0.00000000	      0.00000000
      2.72000000	      0.00610529	      0.00564262	     -0.00031662	     -0.00153645	      0.00463034	      0.00001372	      0.00436188	      0.00448214	     -0.01561423	     -0.01030803	      0.00000000	     -0.01078098	      0.00000000	      0.00000000	      0.00000000	      0.00000000	      0.00000000	      0.00000000	      0.00000000	      0.00000000	      0.00000000	      0.00000000	     -0.00397613	     -0.00786320	     -0.00000000	     -0.00000000	      0.00364926	      0.00000000	     -0.00000000	     -0.00000000	     -0.00312529	     -0.00326306	     -0.00276350	     -0.00445344	     -0.00110703	      0.00103660	      0.00000000	      0.00000000	      0.00000000	      0.00000000	      0.00000000	      0.00000000	      0.00000000	      0.00000000	      0.00000000	      0.00000000	      0.00000000	      0.00000000	      0.00000000	      0.00000000	      0.00000000	      0.00000000	      0.00000000	      0.00000000	      0.00000000	      0.00000000	      0.00000000	      0.00000000	      0.00000000	      0.00000000	      0.00000000	      0.00000000	      0.00000000	      0.00000000	      0.00000000	      0.00000000	      0.00000000	      0.00000000	      0.00000000	      0.00000000	      0.00000000	      0.00000000
      2.73000000	      0.00593251	      0.00536101	     -0.00002295	     -0.00024469	      0.00554797	     -0.00002299	      0.00525811	      0.00503460	     -0.00930930	     -0.00662297	      0.00000000	     -0.00684471	      0.00000000	      0.00000000	      0.00000000	      0.00000000	      0.00000000	      0.00000000	      0.00000000	      0.00000000	      0.00000000	      0.00000000	     -0.00437449	     -0.00474679	      0.00000000	     -0.00000000	     -0.00273663	      0.00000000	      0.00000000	      0.00000000	     -0.00565843	     -0.00558831	     -0.00480919	     -0.00578499	     -0.00250690	     -0.00277759	      0.00000000	      0.00000000	      0.00000000	      0.00000000	      0.00000000	      0.00000000	      0.00000000	      0.00000000	      0.00000000	      0.00000000	      0.00000000	      0.00000000	      0.00000000	      0.00000000	      0.00000000	      0.00000000	      0.00000000	      0.00000000	      0.00000000	      0.00000000	      0.00000000	      0.00000000	      0.00000000	      0.00000000	      0.00000000	      0.00000000	      0.00000000	      0.00000000	      0.00000000	      0.00000000	      0.00000000	      0.00000000	      0.00000000	      0.00000000	      0.00000000	      0.00000000
      2.74000000	      0.00607019	      0.00556525	     -0.00028362	     -0.00137812	      0.00460762	      0.00000803	      0.00436106	      0.00446788	     -0.01492813	     -0.00991838	      0.00000000	     -0.01028230	      0.00000000	      0.00000000	      0.00000000	      0.00000000	      0.00000000	      0.00000000	      0.00000000	      0.00000000	      0.00000000	      0.00000000	     -0.00437144	     -0.00731580	      0.00000000	     -0.00000000	      0.00312447	      0.00000000	     -0.00000000	     -0.00000000	     -0.00323795	     -0.00339259	     -0.00306342	     -0.00437487	     -0.00147054	      0.00031158	      0.00000000	      0.00000000	      0.00000000	      0.00000000	      0.00000000	      0.00000000	      0.00000000	      0.00000000	      0.00000000	      0.00000000	      0.00000000	      0.00000000	      0.00000000	      0.00000000	      0.00000000	      0.00000000	      0.00000000	      0.00000000	      0.00000000	      0.00000000	      0.00000000	      0.00000000	      0.00000000	      0.00000000	      0.00000000	      0.00000000	      0.00000000	      0.00000000	      0.00000000	      0.00000000	      0.00000000	      0.00000000	      0.00000000	      0.00000000	      0.00000000	      0.00000000
      2.75000000	      0.00626577	      0.00604954	     -0.00037692	     -0.00188977	      0.00472165	      0.00003082	      0.00447374	      0.00460331	     -0.01696744	     -0.01131162	      0.00000000	     -0.01098503	      0.00000000	      0.00000000	      0.00000000	      0.00000000	      0.00000000	      0.00000000	      0.00000000	      0.00000000	      0.00000000	      0.00000000	     -0.00136856	     -0.00912834	     -0.00000000	      0.00000000	      0.00412804	      0.00000000	     -0.00000000	     -0.00000000	     -0.00201082	     -0.00203696	     -0.00085950	     -0.00382482	      0.00024335	      0.00296188	      0.00000000	      0.00000000	      0.00000000	      0.00000000	      0.00000000	      0.00000000	      0.00000000	      0.00000000	      0.00000000	      0.00000000	      0.00000000	      0.00000000	      0.00000000	      0.00000000	      0.00000000	      0.00000000	      0.00000000	      0.00000000	      0.00000000	      0.00000000	      0.00000000	      0.00000000	      0.00000000	      0.00000000	      0.00000000	      0.00000000	      0.00000000	      0.00000000	      0.00000000	      0.00000000	      0.00000000	      0.00000000	      0.00000000	      0.00000000	      0.00000000	      0.00000000
      2.76000000	      0.00589131	      0.00533062	     -0.00004688	     -0.00034625	      0.00553018	     -0.00002079	      0.00515627	      0.00501093	     -0.00988893	     -0.00695962	      0.00000000	     -0.00723151	      0.00000000	      0.00000000	      0.00000000	      0.00000000	      0.00000000	      0.00000000	      0.00000000	      0.00000000	      0.00000000	      0.00000000	     -0.00448149	     -0.00459121	      0.00000000	     -0.00000000	     -0.00235223	     -0.00000000	     -0.00000000	     -0.00000000	     -0.00532446	     -0.00524352	     -0.00462322	     -0.00538651	     -0.00249607	     -0.00257623	      0.00000000	      0.00000000	      0.00000000	      0.00000000	      0.00000000	      0.00000000	      0.00000000	      0.00000000	      0.00000000	      0.00000000	      0.00000000	      0.00000000	      0.00000000	      0.00000000	      0.00000000	      0.00000000	      0.00000000	      0.00000000	      0.00000000	      0.00000000	      0.00000000	      0.00000000	      0.00000000	      0.00000000	      0.00000000	      0.00000000	      0.00000000	      0.00000000	      0.00000000	      0.00000000	      0.00000000	      0.00000000	      0.00000000	      0.00000000	      0.00000000	      0.00000000
      2.77000000	      0.00647477	      0.00657726	     -0.00034300	     -0.00180105	      0.00484942	      0.00003862	      0.00473826	      0.00482433	     -0.00845028	     -0.00906230	      0.00000000	     -0.00720571	      0.00000000	      0.00000000	      0.00000000	      0.00000000	      0.00000000	      0.00000000	      0.00000000	      0.00000000	      0.00000000	      0.00000000	      0.00165776	     -0.00836535	      0.00000000	     -0.00000000	      0.00362982	      0.00000000	      0.00000000	      0.00000000	     -0.00028620	     -0.00017284	      0.00127599	     -0.00168160	      0.00140211	      0.00354705	      0.00000000	      0.00000000	      0.00000000	      0.00000000	      0.00000000	      0.00000000	      0.00000000	      0.00000000	      0.00000000	      0.00000000	      0.00000000	      0.00000000	      0.00000000	      0.00000000	      0.00000000	      0.00000000	      0.00000000	      0.00000000	      0.00000000	      0.00000000	      0.00000000	      0.00000000	      0.00000000	      0.00000000	      0.00000000	      0.00000000	      0.00000000	      0.00000000	      0.00000000	      0.00000000	      0.00000000	      0.00000000	      0.00000000	      0.00000000	      0.00000000	      0.00000000
      2.78000000	      0.00581971	      0.00521903	      0.00007696	      0.00018313	      0.00532053	     -0.00003095	      0.00556542	      0.00487024	     -0.00660103	     -0.00477287	      0.00000000	     -0.00494150	      0.00000000	      0.00000000	      0.00000000	      0.00000000	      0.00000000	      0.00000000	      0.00000000	      0.00000000	      0.00000000	      0.00000000	     -0.00503685	     -0.00527813	      0.00000000	     -0.00000000	     -0.00377377	      0.00000000	     -0.00000000	     -0.00000000	     -0.00695007	     -0.00692643	     -0.00543742	     -0.00721151	     -0.00242963	     -0.00335700	      0.00000000	      0.00000000	      0.00000000	      0.00000000	      0.00000000	      0.00000000	      0.00000000	      0.00000000	      0.00000000	      0.00000000	      0.00000000	      0.00000000	      0.00000000	      0.00000000	      0.00000000	      0.00000000	      0.00000000	      0.00000000	      0.00000000	      0.00000000	      0.00000000	      0.00000000	      0.00000000	      0.00000000	      0.00000000	      0.00000000	      0.00000000	      0.00000000	      0.00000000	      0.00000000	      0.00000000	      0.00000000	      0.00000000	      0.00000000	      0.00000000	      0.00000000
      2.79000000	      0.00629210	      0.00611851	     -0.00037715	     -0.00190355	      0.00473660	      0.00003243	      0.00450245	      0.00462851	     -0.01708931	     -0.01125319	      0.00000000	     -0.01074361	      0.00000000	      0.00000000	      0.00000000	      0.00000000	      0.00000000	      0.00000000	      0.00000000	      0.00000000	      0.00000000	      0.00000000	     -0.00093489	     -0.00917284	     -0.00000000	     -0.00000000	      0.00409123	     -0.00000000	      0.00000000	      0.00000000	     -0.00179363	     -0.00180042	     -0.00054960	     -0.00361400	      0.00041450	      0.00310708	      0.00000000	      0.00000000	      0.00000000	      0.00000000	      0.00000000	      0.00000000	      0.00000000	      0.00000000	      0.00000000	      0.00000000	      0.00000000	      0.00000000	      0.00000000	      0.00000000	      0.00000000	      0.00000000	      0.00000000	      0.00000000	      0.00000000	      0.00000000	      0.00000000	      0.00000000	      0.00000000	      0.00000000	      0.00000000	      0.00000000	      0.00000000	      0.00000000	      0.00000000	      0.00000000	      0.00000000	      0.00000000	      0.00000000	      0.00000000	      0.00000000	      0.00000000
      2.80000000	      0.00619661	      0.00586984	     -0.00036604	     -0.00180379	      0.00468187	      0.00002521	      0.00440914	      0.00454264	     -0.01682091	     -0.01117725	      0.00000000	     -0.01128151	      0.00000000	      0.00000000	      0.00000000	      0.00000000	      0.00000000	      0.00000000	      0.00000000	      0.00000000	      0.00000000	      0.00000000	     -0.00254691	     -0.00881462	      0.00000000	      0.00000000	      0.00413567	     -0.00000000	     -0.00000000	      0.00000000	     -0.00255991	     -0.00263736	     -0.00170977	     -0.00425949	     -0.00026146	      0.00240518	      0.00000000	      0.00000000	      0.00000000	      0.00000000	      0.00000000	      0.00000000	      0.00000000	      0.00000000	      0.00000000	      0.00000000	      0.00000000	      0.00000000	      0.00000000	      0.00000000	      0.00000000	      0.00000000	      0.00000000	      0.00000000	      0.00000000	      0.00000000	      0.00000000	      0.00000000	      0.00000000	      0.00000000	      0.00000000	      0.00000000	      0.00000000	      0.00000000	      0.00000000	      0.00000000	      0.00000000	      0.00000000	      0.00000000	      0.00000000	      0.00000000	      0.00000000
      2.81000000	      0.00577274	      0.00517269	      0.00008712	      0.00022729	      0.00526115	     -0.00003165	      0.00558354	      0.00482109	     -0.00604389	     -0.00451770	      0.00000000	     -0.00470992	      0.00000000	      0.00000000	      0.00000000	      0.00000000	      0.00000000	      0.00000000	      0.00000000	      0.00000000	      0.00000000	      0.00000000	     -0.00517326	     -0.00532129	      0.00000000	      0.00000000	     -0.00383659	      0.00000000	      0.00000000	      0.00000000	     -0.00706580	     -0.00704719	     -0.00548767	     -0.00733129	     -0.00241122	     -0.00339368	      0.00000000	      0.00000000	      0.00000000	      0.00000000	      0.00000000	      0.00000000	      0.00000000	      0.00000000	      0.00000000	      0.00000000	      0.00000000	      0.00000000	      0.00000000	      0.00000000	      0.00000000	      0.00000000	      0.00000000	      0.00000000	      0.00000000	      0.00000000	      0.00000000	      0.00000000	      0.00000000	      0.00000000	      0.00000000	      0.00000000	      0.00000000	      0.00000000	      0.00000000	      0.00000000	      0.00000000	      0.00000000	      0.00000000	      0.00000000	      0.00000000	      0.00000000
      2.82000000	      0.00623599	      0.00597226	     -0.00037430	     -0.00186255	      0.00470357	      0.00002868	      0.00444390	      0.00457611	     -0.01694467	     -0.01130664	      0.00000000	     -0.01117494	      0.00000000	      0.00000000	      0.00000000	      0.00000000	      0.00000000	      0.00000000	      0.00000000	      0.00000000	      0.00000000	      0.00000000	     -0.00187126	     -0.00903026	      0.00000000	      0.00000000	      0.00415115	     -0.00000000	      0.00000000	     -0.00000000	     -0.00225240	     -0.00230066	     -0.00122068	     -0.00403506	      0.00003738	      0.00275774	      0.00000000	      0.00000000	      0.00000000	      0.00000000	      0.00000000	      0.00000000	      0.00000000	      0.00000000	      0.00000000	      0.00000000	      0.00000000	      0.00000000	      0.00000000	      0.00000000	      0.00000000	      0.00000000	      0.00000000	      0.00000000	      0.00000000	      0.00000000	      0.00000000	      0.00000000	      0.00000000	      0.00000000	      0.00000000	      0.00000000	      0.00000000	      0.00000000	      0.00000000	      0.00000000	      0.00000000	      0.00000000	      0.00000000	      0.00000000	      0.00000000	      0.00000000
      2.83000000	      0.00592414	      0.00535531	     -0.00002897	     -0.00027025	      0.00554565	     -0.00002245	      0.00523342	      0.00503049	     -0.00946170	     -0.00671281	      0.00000000	     -0.00694418	      0.00000000	      0.00000000	      0.00000000	      0.00000000	      0.00000000	      0.00000000	      0.00000000	      0.00000000	      0.00000000	      0.00000000	     -0.00440271	     -0.00470867	      0.00000000	     -0.00000000	     -0.00264545	     -0.00000000	      0.00000000	      0.00000000	     -0.00557521	     -0.00550230	     -0.00476367	     -0.00568598	     -0.00250532	     -0.00272884	      0.00000000	      0.00000000	      0.00000000	      0.00000000	      0.00000000	      0.00000000	      0.00000000	      0.00000000	      0.00000000	      0.00000000	      0.00000000	      0.00000000	      0.00000000	      0.00000000	      0.00000000	      0.00000000	      0.00000000	      0.00000000	      0.00000000	      0.00000000	      0.00000000	      0.00000000	      0.00000000	      0.00000000	      0.00000000	      0.00000000	      0.00000000	      0.00000000	      0.00000000	      0.00000000	      0.00000000	      0.00000000	      0.00000000	      0.00000000	      0.00000000	      0.00000000
      2.84000000	      0.00630915	      0.00616234	     -0.00037643	     -0.00190788	      0.00474630	      0.00003334	      0.00452165	      0.00464515	     -0.01703291	     -0.01118497	      0.00000000	     -0.01055337	      0.00000000	      0.00000000	      0.00000000	      0.00000000	      0.00000000	      0.00000000	      0.00000000	      0.00000000	      0.00000000	      0.00000000	     -0.00066339	     -0.00918134	     -0.00000000	     -0.00000000	      0.00406155	     -0.00000000	     -0.00000000	      0.00000000	     -0.00165335	     -0.00164789	     -0.00035632	     -0.00346773	      0.00051964	      0.00318553	      0.00000000	      0.00000000	      0.00000000	      0.00000000	      0.00000000	      0.00000000	      0.00000000	      0.00000000	      0.00000000	      0.00000000	      0.00000000	      0.00000000	      0.00000000	      0.00000000	      0.00000000	      0.00000000	      0.00000000	      0.00000000	      0.00000000	      0.00000000	      0.00000000	      0.00000000	      0.00000000	      0.00000000	      0.00000000	      0.00000000	      0.00000000	      0.00000000	      0.00000000	      0.00000000	      0.00000000	      0.00000000	      0.00000000	      0.00000000	      0.00000000	      0.00000000
      2.85000000	      0.00606579	      0.00555625	     -0.00027905	     -0.00135681	      0.00460460	      0.00000731	      0.00436171	      0.00446650	     -0.01480570	     -0.00986428	      0.00000000	     -0.01021024	      0.00000000	      0.00000000	      0.00000000	      0.00000000	      0.00000000	      0.00000000	      0.00000000	      0.00000000	      0.00000000	      0.00000000	     -0.00441094	     -0.00724260	     -0.00000000	     -0.00000000	      0.00304089	     -0.00000000	      0.00000000	     -0.00000000	     -0.00324640	     -0.00340277	     -0.00309385	     -0.00435914	     -0.00151414	      0.00022310	      0.00000000	      0.00000000	      0.00000000	      0.00000000	      0.00000000	      0.00000000	      0.00000000	      0.00000000	      0.00000000	      0.00000000	      0.00000000	      0.00000000	      0.00000000	      0.00000000	      0.00000000	      0.00000000	      0.00000000	      0.00000000	      0.00000000	      0.00000000	      0.00000000	      0.00000000	      0.00000000	      0.00000000	      0.00000000	      0.00000000	      0.00000000	      0.00000000	      0.00000000	      0.00000000	      0.00000000	      0.00000000	      0.00000000	      0.00000000	      0.00000000	      0.00000000
      2.86000000	      0.00592482	      0.00533741	     -0.00013710	     -0.00072983	      0.00527999	     -0.00001147	      0.00468346	      0.00476550	     -0.01179380	     -0.00813911	      0.00000000	     -0.00848967	      0.00000000	      0.00000000	      0.00000000	      0.00000000	      0.00000000	      0.00000000	      0.00000000	      0.00000000	      0.00000000	      0.00000000	     -0.00474426	     -0.00510282	     -0.00000000	     -0.00000000	     -0.00039328	     -0.00000000	     -0.00000000	      0.00000000	     -0.00401992	     -0.00390710	     -0.00380653	     -0.00384177	     -0.00233376	     -0.00165329	      0.00000000	      0.00000000	      0.00000000	      0.00000000	      0.00000000	      0.00000000	      0.00000000	      0.00000000	      0.00000000	      0.00000000	      0.00000000	      0.00000000	      0.00000000	      0.00000000	      0.00000000	      0.00000000	      0.00000000	      0.00000000	      0.00000000	      0.00000000	      0.00000000	      0.00000000	      0.00000000	      0.00000000	      0.00000000	      0.00000000	      0.00000000	      0.00000000	      0.00000000	      0.00000000	      0.00000000	      0.00000000	      0.00000000	      0.00000000	      0.00000000	      0.00000000
      2.87000000	      0.00589937	      0.00533690	     -0.00004302	     -0.00032985	      0.00553457	     -0.00002115	      0.00517338	      0.00501605	     -0.00977886	     -0.00690773	      0.00000000	     -0.00717055	      0.00000000	      0.00000000	      0.00000000	      0.00000000	      0.00000000	      0.00000000	      0.00000000	      0.00000000	      0.00000000	      0.00000000	     -0.00446515	     -0.00461707	      0.00000000	     -0.00000000	     -0.00241833	      0.00000000	     -0.00000000	     -0.00000000	     -0.00537895	     -0.00529971	     -0.00465417	     -0.00545170	     -0.00249865	     -0.00261006	      0.00000000	      0.00000000	      0.00000000	      0.00000000	      0.00000000	      0.00000000	      0.00000000	      0.00000000	      0.00000000	      0.00000000	      0.00000000	      0.00000000	      0.00000000	      0.00000000	      0.00000000	      0.00000000	      0.00000000	      0.00000000	      0.00000000	      0.00000000	      0.00000000	      0.00000000	      0.00000000	      0.00000000	      0.00000000	      0.00000000	      0.00000000	      0.00000000	      0.00000000	      0.00000000	      0.00000000	      0.00000000	      0.00000000	      0.00000000	      0.00000000	      0.00000000
      2.88000000	      0.00630415	      0.00614939	     -0.00037671	     -0.00190695	      0.00474341	      0.00003308	      0.00451590	      0.00464019	     -0.01688528	     -0.01120768	      0.00000000	     -0.01061255	      0.00000000	      0.00000000	      0.00000000	      0.00000000	      0.00000000	      0.00000000	      0.00000000	      0.00000000	      0.00000000	      0.00000000	     -0.00074319	     -0.00918044	     -0.00000000	      0.00000000	      0.00407076	      0.00000000	     -0.00000000	      0.00000000	     -0.00169494	     -0.00169309	     -0.00041307	     -0.00351189	      0.00048886	      0.00316340	      0.00000000	      0.00000000	      0.00000000	      0.00000000	      0.00000000	      0.00000000	      0.00000000	      0.00000000	      0.00000000	      0.00000000	      0.00000000	      0.00000000	      0.00000000	      0.00000000	      0.00000000	      0.00000000	      0.00000000	      0.00000000	      0.00000000	      0.00000000	      0.00000000	      0.00000000	      0.00000000	      0.00000000	      0.00000000	      0.00000000	      0.00000000	      0.00000000	      0.00000000	      0.00000000	      0.00000000	      0.00000000	      0.00000000	      0.00000000	      0.00000000	      0.00000000
      2.89000000	      0.00586699	      0.00531114	     -0.00005732	     -0.00039049	      0.00551555	     -0.00001979	      0.00510882	      0.00499473	     -0.01002179	     -0.00709148	      0.00000000	     -0.00738994	      0.00000000	      0.00000000	      0.00000000	      0.00000000	      0.00000000	      0.00000000	      0.00000000	      0.00000000	      0.00000000	      0.00000000	     -0.00452367	     -0.00452001	      0.00000000	     -0.00000000	     -0.00216608	     -0.00000000	      0.00000000	     -0.00000000	     -0.00517652	     -0.00509110	     -0.00453798	     -0.00520939	     -0.00248746	     -0.00248199	      0.00000000	      0.00000000	      0.00000000	      0.00000000	      0.00000000	      0.00000000	      0.00000000	      0.00000000	      0.00000000	      0.00000000	      0.00000000	      0.00000000	      0.00000000	      0.00000000	      0.00000000	      0.00000000	      0.00000000	      0.00000000	      0.00000000	      0.00000000	      0.00000000	      0.00000000	      0.00000000	      0.00000000	      0.00000000	      0.00000000	      0.00000000	      0.00000000	      0.00000000	      0.00000000	      0.00000000	      0.00000000	      0.00000000	      0.00000000	      0.00000000	      0.00000000
      2.90000000	      0.00626006	      0.00603464	     -0.00037662	     -0.00188555	      0.00471847	      0.00003044	      0.00446780	      0.00459798	     -0.01707468	     -0.01131658	      0.00000000	     -0.01102845	      0.00000000	      0.00000000	      0.00000000	      0.00000000	      0.00000000	      0.00000000	      0.00000000	      0.00000000	      0.00000000	      0.00000000	     -0.00146421	     -0.00911353	      0.00000000	      0.00000000	      0.00413421	      0.00000000	      0.00000000	      0.00000000	     -0.00205762	     -0.00208800	     -0.00092806	     -0.00386762	      0.00020490	      0.00292621	      0.00000000	      0.00000000	      0.00000000	      0.00000000	      0.00000000	      0.00000000	      0.00000000	      0.00000000	      0.00000000	      0.00000000	      0.00000000	      0.00000000	      0.00000000	      0.00000000	      0.00000000	      0.00000000	      0.00000000	      0.00000000	      0.00000000	      0.00000000	      0.00000000	      0.00000000	      0.00000000	      0.00000000	      0.00000000	      0.00000000	      0.00000000	      0.00000000	      0.00000000	      0.00000000	      0.00000000	      0.00000000	      0.00000000	      0.00000000	      0.00000000	      0.00000000
      2.91000000	      0.00607990	      0.00558576	     -0.00029343	     -0.00142434	      0.00461416	      0.00000964	      0.00436019	      0.00447125	     -0.01513570	     -0.01003446	      0.00000000	     -0.01043505	      0.00000000	      0.00000000	      0.00000000	      0.00000000	      0.00000000	      0.00000000	      0.00000000	      0.00000000	      0.00000000	      0.00000000	     -0.00427580	     -0.00747486	     -0.00000000	     -0.00000000	      0.00329519	     -0.00000000	     -0.00000000	     -0.00000000	     -0.00321472	     -0.00336522	     -0.00299019	     -0.00440531	     -0.00137181	      0.00051358	      0.00000000	      0.00000000	      0.00000000	      0.00000000	      0.00000000	      0.00000000	      0.00000000	      0.00000000	      0.00000000	      0.00000000	      0.00000000	      0.00000000	      0.00000000	      0.00000000	      0.00000000	      0.00000000	      0.00000000	      0.00000000	      0.00000000	      0.00000000	      0.00000000	      0.00000000	      0.00000000	      0.00000000	      0.00000000	      0.00000000	      0.00000000	      0.00000000	      0.00000000	      0.00000000	      0.00000000	      0.00000000	      0.00000000	      0.00000000	      0.00000000	      0.00000000
      2.92000000	      0.00642234	      0.00644808	     -0.00035803	     -0.00186169	      0.00481527	      0.00003754	      0.00466430	      0.00476453	     -0.01490113	     -0.01006304	      0.00000000	     -0.00857201	      0.00000000	      0.00000000	      0.00000000	      0.00000000	      0.00000000	      0.00000000	      0.00000000	      0.00000000	      0.00000000	      0.00000000	      0.00098859	     -0.00882412	      0.00000000	      0.00000000	      0.00378754	      0.00000000	      0.00000000	     -0.00000000	     -0.00071654	     -0.00063468	      0.00080886	     -0.00230901	      0.00114688	      0.00349484	      0.00000000	      0.00000000	      0.00000000	      0.00000000	      0.00000000	      0.00000000	      0.00000000	      0.00000000	      0.00000000	      0.00000000	      0.00000000	      0.00000000	      0.00000000	      0.00000000	      0.00000000	      0.00000000	      0.00000000	      0.00000000	      0.00000000	      0.00000000	      0.00000000	      0.00000000	      0.00000000	      0.00000000	      0.00000000	      0.00000000	      0.00000000	      0.00000000	      0.00000000	      0.00000000	      0.00000000	      0.00000000	      0.00000000	      0.00000000	      0.00000000	      0.00000000
      2.93000000	      0.00635161	      0.00627131	     -0.00037202	     -0.00190493	      0.00477131	      0.00003528	      0.00457267	      0.00468854	     -0.01670759	     -0.01090507	      0.00000000	     -0.00995455	      0.00000000	      0.00000000	      0.00000000	      0.00000000	      0.00000000	      0.00000000	      0.00000000	      0.00000000	      0.00000000	      0.00000000	     -0.00000786	     -0.00913408	     -0.00000000	     -0.00000000	      0.00397143	      0.00000000	     -0.00000000	     -0.00000000	     -0.00129990	     -0.00126447	      0.00010820	     -0.00306634	      0.00076970	      0.00334058	      0.00000000	      0.00000000	      0.00000000	      0.00000000	      0.00000000	      0.00000000	      0.00000000	      0.00000000	      0.00000000	      0.00000000	      0.00000000	      0.00000000	      0.00000000	      0.00000000	      0.00000000	      0.00000000	      0.00000000	      0.00000000	      0.00000000	      0.00000000	      0.00000000	      0.00000000	      0.00000000	      0.00000000	      0.00000000	      0.00000000	      0.00000000	      0.00000000	      0.00000000	      0.00000000	      0.00000000	      0.00000000	      0.00000000	      0.00000000	      0.00000000	      0.00000000
      2.94000000	      0.00595946	      0.00538254	     -0.00016992	     -0.00087093	      0.00512258	     -0.00000764	      0.00447318	      0.00461964	     -0.01253885	     -0.00854852	      0.00000000	     -0.00890449	      0.00000000	      0.00000000	      0.00000000	      0.00000000	      0.00000000	      0.00000000	      0.00000000	      0.00000000	      0.00000000	      0.00000000	     -0.00477169	     -0.00558495	      0.00000000	     -0.00000000	      0.00046033	     -0.00000000	      0.00000000	      0.00000000	     -0.00354396	     -0.00342444	     -0.00346750	     -0.00381165	     -0.00221775	     -0.00129275	      0.00000000	      0.00000000	      0.00000000	      0.00000000	      0.00000000	      0.00000000	      0.00000000	      0.00000000	      0.00000000	      0.00000000	      0.00000000	      0.00000000	      0.00000000	      0.00000000	      0.00000000	      0.00000000	      0.00000000	      0.00000000	      0.00000000	      0.00000000	      0.00000000	      0.00000000	      0.00000000	      0.00000000	      0.00000000	      0.00000000	      0.00000000	      0.00000000	      0.00000000	      0.00000000	      0.00000000	      0.00000000	      0.00000000	      0.00000000	      0.00000000	      0.00000000
      2.95000000	      0.00592894	      0.00534259	     -0.00014080	     -0.00074568	      0.00526401	     -0.00001105	      0.00466087	      0.00475056	     -0.01183029	     -0.00818565	      0.00000000	     -0.00853736	      0.00000000	      0.00000000	      0.00000000	      0.00000000	      0.00000000	      0.00000000	      0.00000000	      0.00000000	      0.00000000	      0.00000000	     -0.00474949	     -0.00515706	      0.00000000	     -0.00000000	     -0.00029897	      0.00000000	     -0.00000000	     -0.00000000	     -0.00396598	     -0.00385226	     -0.00376934	     -0.00377967	     -0.00232240	     -0.00161262	      0.00000000	      0.00000000	      0.00000000	      0.00000000	      0.00000000	      0.00000000	      0.00000000	      0.00000000	      0.00000000	      0.00000000	      0.00000000	      0.00000000	      0.00000000	      0.00000000	      0.00000000	      0.00000000	      0.00000000	      0.00000000	      0.00000000	      0.00000000	      0.00000000	      0.00000000	      0.00000000	      0.00000000	      0.00000000	      0.00000000	      0.00000000	      0.00000000	      0.00000000	      0.00000000	      0.00000000	      0.00000000	      0.00000000	      0.00000000	      0.00000000	      0.00000000
      2.96000000	      0.00596396	      0.00538871	     -0.00017447	     -0.00089057	      0.00509797	     -0.00000709	      0.00444221	      0.00459703	     -0.01248793	     -0.00860460	      0.00000000	     -0.00896051	      0.00000000	      0.00000000	      0.00000000	      0.00000000	      0.00000000	      0.00000000	      0.00000000	      0.00000000	      0.00000000	      0.00000000	     -0.00477188	     -0.00565195	      0.00000000	     -0.00000000	      0.00058010	     -0.00000000	      0.00000000	     -0.00000000	     -0.00347868	     -0.00335848	     -0.00341898	     -0.00383880	     -0.00219884	     -0.00124249	      0.00000000	      0.00000000	      0.00000000	      0.00000000	      0.00000000	      0.00000000	      0.00000000	      0.00000000	      0.00000000	      0.00000000	      0.00000000	      0.00000000	      0.00000000	      0.00000000	      0.00000000	      0.00000000	      0.00000000	      0.00000000	      0.00000000	      0.00000000	      0.00000000	      0.00000000	      0.00000000	      0.00000000	      0.00000000	      0.00000000	      0.00000000	      0.00000000	      0.00000000	      0.00000000	      0.00000000	      0.00000000	      0.00000000	      0.00000000	      0.00000000	      0.00000000
      2.97000000	      0.00637405	      0.00632812	     -0.00036840	     -0.00189607	      0.00478482	      0.00003611	      0.00460094	      0.00471223	     -0.01636136	     -0.01069112	      0.00000000	     -0.00956758	      0.00000000	      0.00000000	      0.00000000	      0.00000000	      0.00000000	      0.00000000	      0.00000000	      0.00000000	      0.00000000	      0.00000000	      0.00032225	     -0.00906832	      0.00000000	     -0.00000000	      0.00391677	      0.00000000	     -0.00000000	     -0.00000000	     -0.00111330	     -0.00106260	      0.00034102	     -0.00283647	      0.00089456	      0.00340201	      0.00000000	      0.00000000	      0.00000000	      0.00000000	      0.00000000	      0.00000000	      0.00000000	      0.00000000	      0.00000000	      0.00000000	      0.00000000	      0.00000000	      0.00000000	      0.00000000	      0.00000000	      0.00000000	      0.00000000	      0.00000000	      0.00000000	      0.00000000	      0.00000000	      0.00000000	      0.00000000	      0.00000000	      0.00000000	      0.00000000	      0.00000000	      0.00000000	      0.00000000	      0.00000000	      0.00000000	      0.00000000	      0.00000000	      0.00000000	      0.00000000	      0.00000000
      2.98000000	      0.00612960	      0.00570039	     -0.00033475	     -0.00162809	      0.00464469	      0.00001729	      0.00436872	      0.00449518	     -0.01608002	     -0.01059246	      0.00000000	     -0.01102634	      0.00000000	      0.00000000	      0.00000000	      0.00000000	      0.00000000	      0.00000000	      0.00000000	      0.00000000	      0.00000000	      0.00000000	     -0.00363699	     -0.00818429	      0.00000000	      0.00000000	      0.00387518	     -0.00000000	     -0.00000000	     -0.00000000	     -0.00300616	     -0.00312968	     -0.00251026	     -0.00445503	     -0.00086049	      0.00148979	      0.00000000	      0.00000000	      0.00000000	      0.00000000	      0.00000000	      0.00000000	      0.00000000	      0.00000000	      0.00000000	      0.00000000	      0.00000000	      0.00000000	      0.00000000	      0.00000000	      0.00000000	      0.00000000	      0.00000000	      0.00000000	      0.00000000	      0.00000000	      0.00000000	      0.00000000	      0.00000000	      0.00000000	      0.00000000	      0.00000000	      0.00000000	      0.00000000	      0.00000000	      0.00000000	      0.00000000	      0.00000000	      0.00000000	      0.00000000	      0.00000000	      0.00000000
      2.99000000	      0.00574626	      0.00514699	      0.00009213	      0.00024915	      0.00522861	     -0.00003199	      0.00559133	      0.00479386	     -0.00605182	     -0.00437469	      0.00000000	     -0.00459050	      0.00000000	      0.00000000	      0.00000000	      0.00000000	      0.00000000	      0.00000000	      0.00000000	      0.00000000	      0.00000000	      0.00000000	     -0.00524061	      0.00214881	      0.00000000	      0.00000000	     -0.00386518	     -0.00000000	     -0.00000000	     -0.00000000	     -0.00712066	     -0.00710444	     -0.00551152	     -0.00738843	     -0.00240142	     -0.00341042	      0.00000000	      0.00000000	      0.00000000	      0.00000000	      0.00000000	      0.00000000	      0.00000000	      0.00000000	      0.00000000	      0.00000000	      0.00000000	      0.00000000	      0.00000000	      0.00000000	      0.00000000	      0.00000000	      0.00000000	      0.00000000	      0.00000000	      0.00000000	      0.00000000	      0.00000000	      0.00000000	      0.00000000	      0.00000000	      0.00000000	      0.00000000	      0.00000000	      0.00000000	      0.00000000	      0.00000000	      0.00000000	      0.00000000	      0.00000000	      0.00000000	      0.00000000
      3.00000000	      0.00613000	      0.00570136	     -0.00033502	     -0.00162947	      0.00464492	      0.00001734	      0.00436887	      0.00449541	     -0.01606590	     -0.01059747	      0.00000000	     -0.01102969	      0.00000000	      0.00000000	      0.00000000	      0.00000000	      0.00000000	      0.00000000	      0.00000000	      0.00000000	      0.00000000	      0.00000000	     -0.00363103	     -0.00818918	      0.00000000	     -0.00000000	      0.00387815	     -0.00000000	      0.00000000	     -0.00000000	     -0.00300395	     -0.00312722	     -0.00250583	     -0.00445470	     -0.00085652	      0.00149682	      0.00000000	      0.00000000	      0.00000000	      0.00000000	      0.00000000	      0.00000000	      0.00000000	      0.00000000	      0.00000000	      0.00000000	      0.00000000	      0.00000000	      0.00000000	      0.00000000	      0.00000000	      0.00000000	      0.00000000	      0.00000000	      0.00000000	      0.00000000	      0.00000000	      0.00000000	      0.00000000	      0.00000000	      0.00000000	      0.00000000	      0.00000000	      0.00000000	      0.00000000	      0.00000000	      0.00000000	      0.00000000	      0.00000000	      0.00000000	      0.00000000	      0.00000000
      3.01000000	      0.00601601	      0.00546760	     -0.00023049	     -0.00113620	      0.00473199	      0.00000015	      0.00437572	      0.00445653	     -0.01382568	     -0.00928574	      0.00000000	     -0.00962531	      0.00000000	      0.00000000	      0.00000000	      0.00000000	      0.00000000	      0.00000000	      0.00000000	      0.00000000	      0.00000000	      0.00000000	     -0.00468295	     -0.00648875	      0.00000000	      0.00000000	      0.00200590	     -0.00000000	     -0.00000000	     -0.00000000	     -0.00326626	     -0.00343535	     -0.00330907	     -0.00414764	     -0.00189849	     -0.00056018	      0.00000000	      0.00000000	      0.00000000	      0.00000000	      0.00000000	      0.00000000	      0.00000000	      0.00000000	      0.00000000	      0.00000000	      0.00000000	      0.00000000	      0.00000000	      0.00000000	      0.00000000	      0.00000000	      0.00000000	      0.00000000	      0.00000000	      0.00000000	      0.00000000	      0.00000000	      0.00000000	      0.00000000	      0.00000000	      0.00000000	      0.00000000	      0.00000000	      0.00000000	      0.00000000	      0.00000000	      0.00000000	      0.00000000	      0.00000000	      0.00000000	      0.00000000
      3.02000000	      0.00613066	      0.00570297	     -0.00033546	     -0.00163174	      0.00464530	      0.00001743	      0.00436912	      0.00449580	     -0.01604322	     -0.01060568	      0.00000000	     -0.01103515	      0.00000000	      0.00000000	      0.00000000	      0.00000000	      0.00000000	      0.00000000	      0.00000000	      0.00000000	      0.00000000	      0.00000000	     -0.00362119	     -0.00819719	     -0.00000000	      0.00000000	      0.00388299	      0.00000000	     -0.00000000	      0.00000000	     -0.00300029	     -0.00312316	     -0.00249852	     -0.00445414	     -0.00085000	      0.00150837	      0.00000000	      0.00000000	      0.00000000	      0.00000000	      0.00000000	      0.00000000	      0.00000000	      0.00000000	      0.00000000	      0.00000000	      0.00000000	      0.00000000	      0.00000000	      0.00000000	      0.00000000	      0.00000000	      0.00000000	      0.00000000	      0.00000000	      0.00000000	      0.00000000	      0.00000000	      0.00000000	      0.00000000	      0.00000000	      0.00000000	      0.00000000	      0.00000000	      0.00000000	      0.00000000	      0.00000000	      0.00000000	      0.00000000	      0.00000000	      0.00000000	      0.00000000
      3.03000000	      0.00616652	      0.00579281	     -0.00035519	     -0.00173863	      0.00466550	      0.00002202	      0.00438780	      0.00451959	     -0.01646268	     -0.01097732	      0.00000000	     -0.01124071	      0.00000000	      0.00000000	      0.00000000	      0.00000000	      0.00000000	      0.00000000	      0.00000000	      0.00000000	      0.00000000	      0.00000000	     -0.00305051	     -0.00857810	     -0.00000000	     -0.00000000	      0.00406861	     -0.00000000	     -0.00000000	      0.00000000	     -0.00277511	     -0.00287397	     -0.00207753	     -0.00437949	     -0.00051265	      0.00206153	      0.00000000	      0.00000000	      0.00000000	      0.00000000	      0.00000000	      0.00000000	      0.00000000	      0.00000000	      0.00000000	      0.00000000	      0.00000000	      0.00000000	      0.00000000	      0.00000000	      0.00000000	      0.00000000	      0.00000000	      0.00000000	      0.00000000	      0.00000000	      0.00000000	      0.00000000	      0.00000000	      0.00000000	      0.00000000	      0.00000000	      0.00000000	      0.00000000	      0.00000000	      0.00000000	      0.00000000	      0.00000000	      0.00000000	      0.00000000	      0.00000000	      0.00000000
      3.04000000	      0.00647724	      0.00658313	     -0.00034221	     -0.00179766	      0.00485106	      0.00003866	      0.00474180	      0.00482718	     -0.00726141	     -0.00900678	      0.00000000	     -0.00713512	      0.00000000	      0.00000000	      0.00000000	      0.00000000	      0.00000000	      0.00000000	      0.00000000	      0.00000000	      0.00000000	      0.00000000	      0.00168727	     -0.00833836	     -0.00000000	     -0.00000000	      0.00362214	      0.00000000	      0.00000000	     -0.00000000	     -0.00026637	     -0.00015162	      0.00129654	     -0.00165139	      0.00141339	      0.00354839	      0.00000000	      0.00000000	      0.00000000	      0.00000000	      0.00000000	      0.00000000	      0.00000000	      0.00000000	      0.00000000	      0.00000000	      0.00000000	      0.00000000	      0.00000000	      0.00000000	      0.00000000	      0.00000000	      0.00000000	      0.00000000	      0.00000000	      0.00000000	      0.00000000	      0.00000000	      0.00000000	      0.00000000	      0.00000000	      0.00000000	      0.00000000	      0.00000000	      0.00000000	      0.00000000	      0.00000000	      0.00000000	      0.00000000	      0.00000000	      0.00000000	      0.00000000
      3.05000000	      0.00595445	      0.00537577	     -0.00016494	     -0.00084943	      0.00514877	     -0.00000824	      0.00450660	      0.00464374	     -0.01243502	     -0.00848687	      0.00000000	     -0.00884268	      0.00000000	      0.00000000	      0.00000000	      0.00000000	      0.00000000	      0.00000000	      0.00000000	      0.00000000	      0.00000000	      0.00000000	     -0.00477041	     -0.00551158	      0.00000000	     -0.00000000	      0.00032911	      0.00000000	     -0.00000000	     -0.00000000	     -0.00361575	     -0.00349704	     -0.00352026	     -0.00378157	     -0.00223766	     -0.00134761	      0.00000000	      0.00000000	      0.00000000	      0.00000000	      0.00000000	      0.00000000	      0.00000000	      0.00000000	      0.00000000	      0.00000000	      0.00000000	      0.00000000	      0.00000000	      0.00000000	      0.00000000	      0.00000000	      0.00000000	      0.00000000	      0.00000000	      0.00000000	      0.00000000	      0.00000000	      0.00000000	      0.00000000	      0.00000000	      0.00000000	      0.00000000	      0.00000000	      0.00000000	      0.00000000	      0.00000000	      0.00000000	      0.00000000	      0.00000000	      0.00000000	      0.00000000
      3.06000000	      0.00590070	      0.00530783	     -0.00011651	     -0.00064190	      0.00536084	     -0.00001374	      0.00480425	      0.00484174	     -0.01140961	     -0.00787868	      0.00000000	     -0.00821991	      0.00000000	      0.00000000	      0.00000000	      0.00000000	      0.00000000	      0.00000000	      0.00000000	      0.00000000	      0.00000000	      0.00000000	     -0.00470631	     -0.00480133	      0.00000000	      0.00000000	     -0.00090283	     -0.00000000	     -0.00000000	      0.00000000	     -0.00432038	     -0.00421326	     -0.00400834	     -0.00419133	     -0.00238956	     -0.00187884	      0.00000000	      0.00000000	      0.00000000	      0.00000000	      0.00000000	      0.00000000	      0.00000000	      0.00000000	      0.00000000	      0.00000000	      0.00000000	      0.00000000	      0.00000000	      0.00000000	      0.00000000	      0.00000000	      0.00000000	      0.00000000	      0.00000000	      0.00000000	      0.00000000	      0.00000000	      0.00000000	      0.00000000	      0.00000000	      0.00000000	      0.00000000	      0.00000000	      0.00000000	      0.00000000	      0.00000000	      0.00000000	      0.00000000	      0.00000000	      0.00000000	      0.00000000
      3.07000000	      0.00635637	      0.00628341	     -0.00037133	     -0.00190345	      0.00477415	      0.00003546	      0.00457859	      0.00469352	     -0.01663299	     -0.01086368	      0.00000000	     -0.00987664	      0.00000000	      0.00000000	      0.00000000	      0.00000000	      0.00000000	      0.00000000	      0.00000000	      0.00000000	      0.00000000	      0.00000000	      0.00006308	     -0.00912256	      0.00000000	     -0.00000000	      0.00396020	      0.00000000	      0.00000000	      0.00000000	     -0.00126031	     -0.00122162	      0.00015829	     -0.00301859	      0.00079657	      0.00335467	      0.00000000	      0.00000000	      0.00000000	      0.00000000	      0.00000000	      0.00000000	      0.00000000	      0.00000000	      0.00000000	      0.00000000	      0.00000000	      0.00000000	      0.00000000	      0.00000000	      0.00000000	      0.00000000	      0.00000000	      0.00000000	      0.00000000	      0.00000000	      0.00000000	      0.00000000	      0.00000000	      0.00000000	      0.00000000	      0.00000000	      0.00000000	      0.00000000	      0.00000000	      0.00000000	      0.00000000	      0.00000000	      0.00000000	      0.00000000	      0.00000000	      0.00000000
      3.08000000	      0.00617835	      0.00582305	     -0.00036003	     -0.00176685	      0.00467201	      0.00002335	      0.00439574	      0.00452836	     -0.01669108	     -0.01106783	      0.00000000	     -0.01127024	      0.00000000	      0.00000000	      0.00000000	      0.00000000	      0.00000000	      0.00000000	      0.00000000	      0.00000000	      0.00000000	      0.00000000	     -0.00285266	     -0.00868009	      0.00000000	      0.00000000	      0.00410260	      0.00000000	      0.00000000	     -0.00000000	     -0.00269214	     -0.00278262	     -0.00193268	     -0.00433762	     -0.00041005	      0.00220670	      0.00000000	      0.00000000	      0.00000000	      0.00000000	      0.00000000	      0.00000000	      0.00000000	      0.00000000	      0.00000000	      0.00000000	      0.00000000	      0.00000000	      0.00000000	      0.00000000	      0.00000000	      0.00000000	      0.00000000	      0.00000000	      0.00000000	      0.00000000	      0.00000000	      0.00000000	      0.00000000	      0.00000000	      0.00000000	      0.00000000	      0.00000000	      0.00000000	      0.00000000	      0.00000000	      0.00000000	      0.00000000	      0.00000000	      0.00000000	      0.00000000	      0.00000000
      3.09000000	      0.00621262	      0.00591105	     -0.00037014	     -0.00183106	      0.00469063	      0.00002671	      0.00442248	      0.00455581	     -0.01691382	     -0.01124735	      0.00000000	     -0.01125923	      0.00000000	      0.00000000	      0.00000000	      0.00000000	      0.00000000	      0.00000000	      0.00000000	      0.00000000	      0.00000000	      0.00000000	     -0.00227285	     -0.00891457	     -0.00000000	      0.00000000	      0.00414992	     -0.00000000	     -0.00000000	     -0.00000000	     -0.00243761	     -0.00250329	     -0.00151084	     -0.00417671	     -0.00013624	      0.00256081	      0.00000000	      0.00000000	      0.00000000	      0.00000000	      0.00000000	      0.00000000	      0.00000000	      0.00000000	      0.00000000	      0.00000000	      0.00000000	      0.00000000	      0.00000000	      0.00000000	      0.00000000	      0.00000000	      0.00000000	      0.00000000	      0.00000000	      0.00000000	      0.00000000	      0.00000000	      0.00000000	      0.00000000	      0.00000000	      0.00000000	      0.00000000	      0.00000000	      0.00000000	      0.00000000	      0.00000000	      0.00000000	      0.00000000	      0.00000000	      0.00000000	      0.00000000
      3.10000000	      0.00616882	      0.00579866	     -0.00035619	     -0.00174437	      0.00466677	      0.00002229	      0.00438927	      0.00452126	     -0.01659645	     -0.01099607	      0.00000000	     -0.01124786	      0.00000000	      0.00000000	      0.00000000	      0.00000000	      0.00000000	      0.00000000	      0.00000000	      0.00000000	      0.00000000	      0.00000000	     -0.00301238	     -0.00859877	     -0.00000000	     -0.00000000	      0.00407607	     -0.00000000	      0.00000000	      0.00000000	     -0.00275929	     -0.00285653	     -0.00204958	     -0.00437199	     -0.00049242	      0.00209066	      0.00000000	      0.00000000	      0.00000000	      0.00000000	      0.00000000	      0.00000000	      0.00000000	      0.00000000	      0.00000000	      0.00000000	      0.00000000	      0.00000000	      0.00000000	      0.00000000	      0.00000000	      0.00000000	      0.00000000	      0.00000000	      0.00000000	      0.00000000	      0.00000000	      0.00000000	      0.00000000	      0.00000000	      0.00000000	      0.00000000	      0.00000000	      0.00000000	      0.00000000	      0.00000000	      0.00000000	      0.00000000	      0.00000000	      0.00000000	      0.00000000	      0.00000000
      3.11000000	      0.00597145	      0.00539916	     -0.00018216	     -0.00092390	      0.00505467	     -0.00000615	      0.00439794	      0.00455737	     -0.01280278	     -0.00869921	      0.00000000	     -0.00905461	      0.00000000	      0.00000000	      0.00000000	      0.00000000	      0.00000000	      0.00000000	      0.00000000	      0.00000000	      0.00000000	      0.00000000	     -0.00476998	     -0.00576557	     -0.00000000	      0.00000000	      0.00078260	     -0.00000000	      0.00000000	      0.00000000	     -0.00336864	     -0.00337245	     -0.00338826	     -0.00388412	     -0.00216512	     -0.00115662	      0.00000000	      0.00000000	      0.00000000	      0.00000000	      0.00000000	      0.00000000	      0.00000000	      0.00000000	      0.00000000	      0.00000000	      0.00000000	      0.00000000	      0.00000000	      0.00000000	      0.00000000	      0.00000000	      0.00000000	      0.00000000	      0.00000000	      0.00000000	      0.00000000	      0.00000000	      0.00000000	      0.00000000	      0.00000000	      0.00000000	      0.00000000	      0.00000000	      0.00000000	      0.00000000	      0.00000000	      0.00000000	      0.00000000	      0.00000000	      0.00000000	      0.00000000
      3.12000000	      0.00620535	      0.00589248	     -0.00036841	     -0.00181929	      0.00468665	      0.00002605	      0.00441628	      0.00454975	     -0.01685464	     -0.01121858	      0.00000000	     -0.01127300	      0.00000000	      0.00000000	      0.00000000	      0.00000000	      0.00000000	      0.00000000	      0.00000000	      0.00000000	      0.00000000	      0.00000000	     -0.00239745	     -0.00887138	      0.00000000	      0.00000000	      0.00414499	      0.00000000	      0.00000000	     -0.00000000	     -0.00249364	     -0.00256468	     -0.00160119	     -0.00421578	     -0.00019237	      0.00249242	      0.00000000	      0.00000000	      0.00000000	      0.00000000	      0.00000000	      0.00000000	      0.00000000	      0.00000000	      0.00000000	      0.00000000	      0.00000000	      0.00000000	      0.00000000	      0.00000000	      0.00000000	      0.00000000	      0.00000000	      0.00000000	      0.00000000	      0.00000000	      0.00000000	      0.00000000	      0.00000000	      0.00000000	      0.00000000	      0.00000000	      0.00000000	      0.00000000	      0.00000000	      0.00000000	      0.00000000	      0.00000000	      0.00000000	      0.00000000	      0.00000000	      0.00000000
      3.13000000	      0.00595115	      0.00536996	     -0.00000011	     -0.00014761	      0.00554266	     -0.00002498	      0.00534596	      0.00503800	     -0.00838315	     -0.00627020	      0.00000000	     -0.00645328	      0.00000000	      0.00000000	      0.00000000	      0.00000000	      0.00000000	      0.00000000	      0.00000000	      0.00000000	      0.00000000	      0.00000000	     -0.00425969	     -0.00488513	      0.00000000	     -0.00000000	     -0.00304997	     -0.00000000	      0.00000000	      0.00000000	     -0.00596859	     -0.00590932	     -0.00497403	     -0.00615113	     -0.00250622	     -0.00294745	      0.00000000	      0.00000000	      0.00000000	      0.00000000	      0.00000000	      0.00000000	      0.00000000	      0.00000000	      0.00000000	      0.00000000	      0.00000000	      0.00000000	      0.00000000	      0.00000000	      0.00000000	      0.00000000	      0.00000000	      0.00000000	      0.00000000	      0.00000000	      0.00000000	      0.00000000	      0.00000000	      0.00000000	      0.00000000	      0.00000000	      0.00000000	      0.00000000	      0.00000000	      0.00000000	      0.00000000	      0.00000000	      0.00000000	      0.00000000	      0.00000000	      0.00000000
      3.14000000	      0.00640482	      0.00640560	     -0.00036211	     -0.00187628	      0.00480442	      0.00003709	      0.00464127	      0.00474564	     -0.01563592	     -0.01031524	      0.00000000	     -0.00895362	      0.00000000	      0.00000000	      0.00000000	      0.00000000	      0.00000000	      0.00000000	      0.00000000	      0.00000000	      0.00000000	      0.00000000	      0.00075727	     -0.00892833	     -0.00000000	     -0.00000000	      0.00383535	     -0.00000000	      0.00000000	      0.00000000	     -0.00085754	     -0.00078654	      0.00064676	     -0.00250230	      0.00105903	      0.00346723	      0.00000000	      0.00000000	      0.00000000	      0.00000000	      0.00000000	      0.00000000	      0.00000000	      0.00000000	      0.00000000	      0.00000000	      0.00000000	      0.00000000	      0.00000000	      0.00000000	      0.00000000	      0.00000000	      0.00000000	      0.00000000	      0.00000000	      0.00000000	      0.00000000	      0.00000000	      0.00000000	      0.00000000	      0.00000000	      0.00000000	      0.00000000	      0.00000000	      0.00000000	      0.00000000	      0.00000000	      0.00000000	      0.00000000	      0.00000000	      0.00000000	      0.00000000
      3.15000000	      0.00628620	      0.00610316	     -0.00037725	     -0.00190123	      0.00473324	      0.00003209	      0.00449591	      0.00462279	     -0.01710906	     -0.01127134	      0.00000000	     -0.01080353	      0.00000000	      0.00000000	      0.00000000	      0.00000000	      0.00000000	      0.00000000	      0.00000000	      0.00000000	      0.00000000	      0.00000000	     -0.00103093	     -0.00916621	     -0.00000000	      0.00000000	      0.00410055	     -0.00000000	      0.00000000	      0.00000000	     -0.00184245	     -0.00185355	     -0.00061811	     -0.00366308	      0.00037699	      0.00307713	      0.00000000	      0.00000000	      0.00000000	      0.00000000	      0.00000000	      0.00000000	      0.00000000	      0.00000000	      0.00000000	      0.00000000	      0.00000000	      0.00000000	      0.00000000	      0.00000000	      0.00000000	      0.00000000	      0.00000000	      0.00000000	      0.00000000	      0.00000000	      0.00000000	      0.00000000	      0.00000000	      0.00000000	      0.00000000	      0.00000000	      0.00000000	      0.00000000	      0.00000000	      0.00000000	      0.00000000	      0.00000000	      0.00000000	      0.00000000	      0.00000000	      0.00000000
      3.16000000	      0.00628016	      0.00608739	     -0.00037726	     -0.00189841	      0.00472982	      0.00003173	      0.00448929	      0.00461697	     -0.01710192	     -0.01128691	      0.00000000	     -0.01086146	      0.00000000	      0.00000000	      0.00000000	      0.00000000	      0.00000000	      0.00000000	      0.00000000	      0.00000000	      0.00000000	      0.00000000	     -0.00113005	     -0.00915743	      0.00000000	     -0.00000000	      0.00410950	      0.00000000	     -0.00000000	     -0.00000000	     -0.00189240	     -0.00190793	     -0.00068888	     -0.00371230	      0.00033805	      0.00304493	      0.00000000	      0.00000000	      0.00000000	      0.00000000	      0.00000000	      0.00000000	      0.00000000	      0.00000000	      0.00000000	      0.00000000	      0.00000000	      0.00000000	      0.00000000	      0.00000000	      0.00000000	      0.00000000	      0.00000000	      0.00000000	      0.00000000	      0.00000000	      0.00000000	      0.00000000	      0.00000000	      0.00000000	      0.00000000	      0.00000000	      0.00000000	      0.00000000	      0.00000000	      0.00000000	      0.00000000	      0.00000000	      0.00000000	      0.00000000	      0.00000000	      0.00000000
      3.17000000	      0.00608943	      0.00560657	     -0.00030258	     -0.00146806	      0.00462038	      0.00001120	      0.00436014	      0.00447498	     -0.01535558	     -0.01014261	      0.00000000	     -0.01057461	      0.00000000	      0.00000000	      0.00000000	      0.00000000	      0.00000000	      0.00000000	      0.00000000	      0.00000000	      0.00000000	      0.00000000	     -0.00417137	     -0.00762585	     -0.00000000	      0.00000000	      0.00344342	     -0.00000000	      0.00000000	      0.00000000	     -0.00318592	     -0.00333195	     -0.00291078	     -0.00442889	     -0.00127293	      0.00071461	      0.00000000	      0.00000000	      0.00000000	      0.00000000	      0.00000000	      0.00000000	      0.00000000	      0.00000000	      0.00000000	      0.00000000	      0.00000000	      0.00000000	      0.00000000	      0.00000000	      0.00000000	      0.00000000	      0.00000000	      0.00000000	      0.00000000	      0.00000000	      0.00000000	      0.00000000	      0.00000000	      0.00000000	      0.00000000	      0.00000000	      0.00000000	      0.00000000	      0.00000000	      0.00000000	      0.00000000	      0.00000000	      0.00000000	      0.00000000	      0.00000000	      0.00000000
      3.18000000	      0.00587736	      0.00531953	     -0.00005306	     -0.00037244	      0.00552201	     -0.00002020	      0.00512840	      0.00500175	     -0.00999259	     -0.00703646	      0.00000000	     -0.00732593	      0.00000000	      0.00000000	      0.00000000	      0.00000000	      0.00000000	      0.00000000	      0.00000000	      0.00000000	      0.00000000	      0.00000000	     -0.00450679	     -0.00454931	      0.00000000	      0.00000000	     -0.00224340	     -0.00000000	      0.00000000	     -0.00000000	     -0.00523704	     -0.00515342	     -0.00457306	     -0.00528186	     -0.00249126	     -0.00252096	      0.00000000	      0.00000000	      0.00000000	      0.00000000	      0.00000000	      0.00000000	      0.00000000	      0.00000000	      0.00000000	      0.00000000	      0.00000000	      0.00000000	      0.00000000	      0.00000000	      0.00000000	      0.00000000	      0.00000000	      0.00000000	      0.00000000	      0.00000000	      0.00000000	      0.00000000	      0.00000000	      0.00000000	      0.00000000	      0.00000000	      0.00000000	      0.00000000	      0.00000000	      0.00000000	      0.00000000	      0.00000000	      0.00000000	      0.00000000	      0.00000000	      0.00000000
      3.19000000	      0.00584136	      0.00524082	      0.00007153	      0.00015960	      0.00534886	     -0.00003057	      0.00555453	      0.00489340	     -0.00689817	     -0.00490904	      0.00000000	     -0.00506234	      0.00000000	      0.00000000	      0.00000000	      0.00000000	      0.00000000	      0.00000000	      0.00000000	      0.00000000	      0.00000000	      0.00000000	     -0.00496403	     -0.00525424	     -0.00000000	     -0.00000000	     -0.00373744	      0.00000000	      0.00000000	     -0.00000000	     -0.00688709	     -0.00686074	     -0.00540953	     -0.00714536	     -0.00243867	     -0.00333587	      0.00000000	      0.00000000	      0.00000000	      0.00000000	      0.00000000	      0.00000000	      0.00000000	      0.00000000	      0.00000000	      0.00000000	      0.00000000	      0.00000000	      0.00000000	      0.00000000	      0.00000000	      0.00000000	      0.00000000	      0.00000000	      0.00000000	      0.00000000	      0.00000000	      0.00000000	      0.00000000	      0.00000000	      0.00000000	      0.00000000	      0.00000000	      0.00000000	      0.00000000	      0.00000000	      0.00000000	      0.00000000	      0.00000000	      0.00000000	      0.00000000	      0.00000000
      3.20000000	      0.00600180	      0.00544444	     -0.00021473	     -0.00106636	      0.00484740	     -0.00000198	      0.00438229	      0.00445442	     -0.01343458	     -0.00909591	      0.00000000	     -0.00944310	      0.00000000	      0.00000000	      0.00000000	      0.00000000	      0.00000000	      0.00000000	      0.00000000	      0.00000000	      0.00000000	      0.00000000	     -0.00472726	     -0.00625084	      0.00000000	      0.00000000	      0.00162164	     -0.00000000	     -0.00000000	     -0.00000000	     -0.00325164	     -0.00342321	     -0.00334663	     -0.00406624	     -0.00199656	     -0.00076933	      0.00000000	      0.00000000	      0.00000000	      0.00000000	      0.00000000	      0.00000000	      0.00000000	      0.00000000	      0.00000000	      0.00000000	      0.00000000	      0.00000000	      0.00000000	      0.00000000	      0.00000000	      0.00000000	      0.00000000	      0.00000000	      0.00000000	      0.00000000	      0.00000000	      0.00000000	      0.00000000	      0.00000000	      0.00000000	      0.00000000	      0.00000000	      0.00000000	      0.00000000	      0.00000000	      0.00000000	      0.00000000	      0.00000000	      0.00000000	      0.00000000	      0.00000000
      3.21000000	      0.00643958	      0.00649088	     -0.00035347	     -0.00184429	      0.00482650	      0.00003795	      0.00468819	      0.00478394	     -0.01367767	     -0.00977193	      0.00000000	     -0.00815336	      0.00000000	      0.00000000	      0.00000000	      0.00000000	      0.00000000	      0.00000000	      0.00000000	      0.00000000	      0.00000000	      0.00000000	      0.00121656	     -0.00869698	      0.00000000	      0.00000000	      0.00373719	      0.00000000	     -0.00000000	     -0.00000000	     -0.00057386	     -0.00048128	      0.00096830	     -0.00210710	      0.00123367	      0.00351728	      0.00000000	      0.00000000	      0.00000000	      0.00000000	      0.00000000	      0.00000000	      0.00000000	      0.00000000	      0.00000000	      0.00000000	      0.00000000	      0.00000000	      0.00000000	      0.00000000	      0.00000000	      0.00000000	      0.00000000	      0.00000000	      0.00000000	      0.00000000	      0.00000000	      0.00000000	      0.00000000	      0.00000000	      0.00000000	      0.00000000	      0.00000000	      0.00000000	      0.00000000	      0.00000000	      0.00000000	      0.00000000	      0.00000000	      0.00000000	      0.00000000	      0.00000000
[truncated: 5,806,640 more chars]
