# Supplementary material for: Computational modelling of muscle fibre operating ranges in the hindlimb of a small ground bird (Eudromia elegans), with implications for modelling locomotion in extinct species
Source: PLoS Comput Biol. 2021 Apr 1;17(4):e1008843. doi: 10.1371/journal.pcbi.1008843 (PMC8016346; doi:10.1371/journal.pcbi.1008843)
Supplement: S1 Code. MATLAB code used for (a) processing raw forceplate data, (b) performing the tracking simulations, (c) performing the inverse simulation, and (d) performing the static simulations — (ZIP) [file pcbi.1008843.s007.zip › Static Simulation/MuscleParameters_original.csv]

11.32441	0.06223	0.0031	0	0.6223
5.11811	0.02881	0.039	0	0.2881
9.81435	0.06539	0.0027	0	0.6539
9.81435	0.06539	0.0013	0	0.6539
3.95198	0.02147	0.0246	0	0.2147
14.91333	0.028	0.0006	0.36652	0.28
9.33007	0.01362	0.0254	0.3927	0.1362
18.84541	0.03138	0.016	0.61523	0.3138
8.26277	0.07	0.0007	0	0.7
20.10127	0.06364	0.0041	0	0.6364
7.2759	0.03283	0.0238	0	0.3283
1.90687	0.03666	0.0153	0	0.3666
6.09756	0.00984	0.0053	0	0.0984
6.37821	0.01443	0.0114	0.13526	0.1443
1.85952	0.01003	0.0029	0.18064	0.1003
24.65003	0.0155	0.0121	0.45728	0.155
24.65003	0.0155	0.001	0.45728	0.155
11.11435	0.01426	0.0138	0.43197	0.1426
14.65541	0.01195	0.0202	0.5236	0.1195
0.6238	0.0147	0.0002	0	0.147
10.68711	0.02671	0.0002	0	0.2671
12.13367	0.036	0.0003	0	0.36
29.8164	0.0242	0.0592	0.5235988	0.242
3.42548	0.03618	0.044	0.2618	0.3618
25.30532	0.02518	0.0502	0.36216	0.2518
24.19826	0.02707	0.1056	0.44331	0.2707
9.41459	0.01559	0.0624	0.43197	0.1559
9.04866	0.03063	0.0313	0.32289	0.3063
4.68835	0.01779	0.1097	0.08727	0.1779
5.96331	0.02672	0.089	0.4468	0.2672
5.12434	0.01679	0.1356	0.47124	0.1679
7.27684	0.02038	0.1166	0.39095	0.2038
5.37765	0.01942	0.1193	0.5235988	0.1942
4.61502	0.01619	0.1282	0.5235988	0.1619
3.56901	0.01697	0.1353	0.38397	0.1697
3.87879	0.01919	0.1156	0.43633	0.1919
