# Supplementary material for: Computational modelling of muscle fibre operating ranges in the hindlimb of a small ground bird (Eudromia elegans), with implications for modelling locomotion in extinct species
Source: PLoS Comput Biol. 2021 Apr 1;17(4):e1008843. doi: 10.1371/journal.pcbi.1008843 (PMC8016346; doi:10.1371/journal.pcbi.1008843)
Supplement: S1 Code. MATLAB code used for (a) processing raw forceplate data, (b) performing the tracking simulations, (c) performing the inverse simulation, and (d) performing the static simulations — (ZIP) [file pcbi.1008843.s007.zip › Static Simulation/MuscleParameters_tuned.csv]

11.32441	0.070306969	0.003089672	0	0.703069688
5.11811	0.031162687	0.045147403	0	0.311626875
9.81435	0.069845995	0.002710339	0	0.698459948
9.81435	0.074881885	0.001306384	0	0.74881885
3.95198	0.023048758	0.028568993	0	0.230487581
14.91333	0.037069208	0.000607949	0.36652	0.370692077
9.33007	0.01473333	0.032446453	0.3927	0.147333304
18.84541	0.031015586	0.015498134	0.61523	0.31015586
8.26277	0.070951768	0.000698838	0	0.709517682
20.10127	0.077366122	0.004205654	0	0.773661223
7.2759	0.039925427	0.03037197	0	0.399254268
1.90687	0.041245318	0.016799054	0	0.412453176
6.09756	0.011335232	0.005962713	0	0.113352324
6.37821	0.015818896	0.013051773	0.13526	0.158188959
1.85952	0.012892635	0.003327938	0.18064	0.128926348
24.65003	0.019070252	0.01612865	0.45728	0.190702524
24.65003	0.023147087	0.001059555	0.45728	0.231470868
11.11435	0.015533478	0.015780165	0.43197	0.15533478
14.65541	0.013548868	0.022376185	0.5236	0.135488679
0.6238	0.014718907	0.000200008	0	0.147189066
10.68711	0.032773485	0.000200634	0	0.327734849
12.13367	0.038533802	0.000300293	0	0.38533802
29.8164	0.026627959	0.068328341	0.5235988	0.266279588
3.42548	0.039288295	0.053540032	0.2618	0.392882945
25.30532	0.027438102	0.064243777	0.36216	0.274381018
24.19826	0.028219817	0.118366717	0.44331	0.282198168
9.41459	0.01695018	0.067281049	0.43197	0.169501801
9.04866	0.037324869	0.03894391	0.32289	0.373248694
4.68835	0.017875508	0.1125917	0.08727	0.178755077
5.96331	0.027411214	0.104707299	0.4468	0.274112142
5.12434	0.016869003	0.143738982	0.47124	0.168690027
7.27684	0.020574722	0.124429845	0.39095	0.205747224
5.37765	0.019627366	0.130559112	0.5235988	0.196273658
4.61502	0.016260399	0.138970662	0.5235988	0.162603989
3.56901	0.01705426	0.14081684	0.38397	0.170542598
3.87879	0.019416086	0.12540221	0.43633	0.19416086
