# Supplementary material for: Computational modelling of muscle fibre operating ranges in the hindlimb of a small ground bird (Eudromia elegans), with implications for modelling locomotion in extinct species
Source: PLoS Comput Biol. 2021 Apr 1;17(4):e1008843. doi: 10.1371/journal.pcbi.1008843 (PMC8016346; doi:10.1371/journal.pcbi.1008843)
Supplement: S1 Code. MATLAB code used for (a) processing raw forceplate data, (b) performing the tracking simulations, (c) performing the inverse simulation, and (d) performing the static simulations — (ZIP) [file pcbi.1008843.s007.zip › Static Simulation/runHolisticStaticSimulation.m]

% Function to run static simulations #1 and #2: considering all MTUs together

function [lMtilde_results,FTtilde_results,activation_results,viable_poses] = runHolisticStaticSimulation(MuscleData,OpenSimData,mode)

numPoses = OpenSimData.numPoses;
numMuscles = MuscleData.numMuscles;

lMtilde_results = zeros(numPoses,numMuscles);
FTtilde_results = zeros(numPoses,numMuscles);
activation_results = zeros(numPoses,numMuscles);
viable_poses = zeros(numPoses,1);

import casadi.*
CasADiFunctions    
    
%Loop through each pose
for i = 1:numPoses
    %Extract muscle-tendon unit lengths
    MTU_length = OpenSimData.lMT(i,:);
    
    %Extract moment arms and compose moment arm matrix
    MomentArms = [OpenSimData.MA.hip_ext(i,:);...
        OpenSimData.MA.hip_abd(i,:);...
        OpenSimData.MA.hip_rot(i,:);...
        OpenSimData.MA.knee_ext(i,:);...
        OpenSimData.MA.ankle_ext(i,:);...
        OpenSimData.MA.MTP_angle(i,:)];
    
    %Set up optimization problem
    opti = casadi.Opti();
    
    %Declare design variables
    act = opti.variable(numMuscles,1); %muscle activations
    opti.subject_to(0 <= act <= 1);
    opti.set_initial(act,0.01*ones(numMuscles,1));
    FTtilde = opti.variable(numMuscles,1); %normallized tendon forces
    opti.subject_to(0 <= FTtilde <= 1);
    opti.set_initial(FTtilde,0.001*ones(numMuscles,1));
    
    %Set up Hill equilibrium within each muscle
    [Diff,FT,~] = f_ForceEquilibrium_allMuscles(act,FTtilde.*5,zeros(numMuscles,1),MTU_length,zeros(numMuscles,1),MuscleData.params',MuscleData.Tk);
    opti.subject_to(Diff == 0);
    
    %Impose constraint to ensure joint moment balance for each DOF
    opti.subject_to(MomentArms*FT == 0);
    
    %Declare objective function
    J = f_ssNMuscles(act);
    if strcmp(mode,'minimizing') == 1
        opti.minimize(J);    %Minimize sum of squared activations
    else
        opti.minimize(-J);   %Maximize sum of squared activations
    end
    
    %Set up the solver and solve
    optionssol.ipopt.nlp_scaling_method = 'gradient-based';
    optionssol.ipopt.linear_solver = 'mumps';
    optionssol.ipopt.hessian_approximation = 'limited-memory';
    optionssol.ipopt.mu_strategy = 'adaptive';
    tol_ipopt = 4;
    optionssol.ipopt.tol = 1*10^(-tol_ipopt);
    optionssol.ipopt.max_iter = 10000;
    optionssol.ipopt.print_level = 0;
    opti.solver('ipopt',optionssol);
    
    try
        sol = opti.solve();
        %Extract activations
        act_opt = sol.value(act);
        activation_results(i,:) = act_opt';
        
        %Extract FTtilde
        FTtilde_opt = sol.value(FTtilde);
        FTtilde_results(i,:) = 5*FTtilde_opt';
        
        %Calculate lMtilde
        [~,~,lMtilde] = f_ForceEquilibrium_allMuscles(act_opt,FTtilde_opt.*5,zeros(numMuscles,1),MTU_length,zeros(numMuscles,1),MuscleData.params',MuscleData.Tk);
        lMtilde_results(i,:) = full(lMtilde);
        
        viable_poses(i) = 1;
    catch
        fprintf(['\n\n' 'Solver failed: ' opti.return_status '\n\n']); %Failure occurs when lMTtilde is very high for at least one muscle in this posture (high passive forces; Hill equilibrium AND moment balance is impossible, regardless of activations)
        activation_results(i,:) = NaN(1,numMuscles);
        FTtilde_results(i,:) = NaN(1,numMuscles);
        lMtilde_results(i,:) = NaN(1,numMuscles);
        viable_poses(i) = 0;
    end
    
    clear opti
    
end

end
