# Supplementary material for: Computational modelling of muscle fibre operating ranges in the hindlimb of a small ground bird (Eudromia elegans), with implications for modelling locomotion in extinct species
Source: PLoS Comput Biol. 2021 Apr 1;17(4):e1008843. doi: 10.1371/journal.pcbi.1008843 (PMC8016346; doi:10.1371/journal.pcbi.1008843)
Supplement: S1 Code. MATLAB code used for (a) processing raw forceplate data, (b) performing the tracking simulations, (c) performing the inverse simulation, and (d) performing the static simulations — (ZIP) [file pcbi.1008843.s007.zip › Static Simulation/runIndependentStaticSimulation.m]

% Function to run static simulations #3 and #4: considering each MTU independently

function [lMtilde_results,FTtilde_results,viable_poses] = runIndependentStaticSimulation(MuscleData,OpenSimData,activation)

numPoses = OpenSimData.numPoses;
numMuscles = MuscleData.numMuscles;

lMtilde_results = zeros(numPoses,numMuscles);
FTtilde_results = zeros(numPoses,numMuscles);
viable = zeros(numPoses,numMuscles);
viable_poses = zeros(numPoses,1);

import casadi.*
CasADiFunctions

%Loop through each muscle
for i = 1:numMuscles
    %Extract architectural parameters
    muscleParams = [MuscleData.Fmax(i),...
                    MuscleData.lOpt(i),...
                    MuscleData.lSlack(i),...
                    MuscleData.alpha(i),...
                    MuscleData.vMax(i)];
    Tk = MuscleData.Tk(i);
    
    %Loop through each pose
    for j = 1:numPoses
        %Extract muscle-tendon unit length
        MTU_length = OpenSimData.lMT(j,i);

        %Derive Hill equilibrium for muscles; treat as optimization problem
        opti = casadi.Opti();
        
        %Design variable - normallized tendon force
        FTtilde = opti.variable();
        opti.subject_to(0 <= FTtilde <= 1);
        opti.set_initial(FTtilde,0.01);
        
        %Set up Hill equilibrium
        [Diff,~,~] = f_ForceEquilibrium_singleMuscle(activation,FTtilde.*5,0,MTU_length,0,muscleParams,Tk);
        opti.subject_to(Diff >= 0);
        
        %Declare objective function
        opti.minimize(Diff);
        
        %Set up the solver and solve
        optionssol.ipopt.nlp_scaling_method = 'gradient-based';
        optionssol.ipopt.linear_solver = 'mumps';
        optionssol.ipopt.hessian_approximation = 'limited-memory';
        optionssol.ipopt.mu_strategy = 'adaptive';
        tol_ipopt = 4;
        optionssol.ipopt.tol = 1*10^(-tol_ipopt);
        optionssol.ipopt.max_iter = 10000;
        optionssol.ipopt.print_level = 0;
        opti.solver('ipopt',optionssol);
        
        try
            sol = opti.solve();
            %Extract FTtilde
            FTtilde_opt = sol.value(FTtilde);
            FTtilde_results(j,i) = 5*FTtilde_opt;
            
            %Calculate lMtilde
            [~,~,lMtilde] = f_ForceEquilibrium_singleMuscle(activation,FTtilde_opt.*5,0,MTU_length,0,muscleParams,Tk);
            lMtilde_results(j,i) = full(lMtilde);
            
            viable(j,i) = 1;
        catch
            fprintf(['\n\n' 'Solver failed: ' opti.return_status '\n\n']); %Failure occurs when lMT <lSlack for this posture (i.e., equilibrium is impossible)
            FTtilde_results(j,i) = NaN;
            lMtilde_results(j,i) = NaN;
            viable(j,i) = 0;
        end
        
        clear opti
    end
    
end

for k = 1:numPoses
    if sum(viable(k,:)==0)>0
        viable_poses(k) = 0;  %If even just one muscle cannot be equilibrated in this pose, the pose is classed as inviable
    else
        viable_poses(k) = 1;
    end
end

end
