# Supplementary material for: Computational modelling of muscle fibre operating ranges in the hindlimb of a small ground bird (Eudromia elegans), with implications for modelling locomotion in extinct species
Source: PLoS Comput Biol. 2021 Apr 1;17(4):e1008843. doi: 10.1371/journal.pcbi.1008843 (PMC8016346; doi:10.1371/journal.pcbi.1008843)
Supplement: S1 Code. MATLAB code used for (a) processing raw forceplate data, (b) performing the tracking simulations, (c) performing the inverse simulation, and (d) performing the static simulations — (ZIP) [file pcbi.1008843.s007.zip › Static Simulation/Static_Simulations_Tinamou.m]

%This code conducts a series of static simulations to explore how fibre 
%length varies with joint angle, activation, moment arm and MTU length.

clear all
clc

%% Load muscle architectural parameters and f-l-v parameters
MuscleData.muscleNames = {'L_IC','L_ILPR','L_ILPOa','L_ILPOp','L_AMB','L_FMTL',...
    'L_FMTI','L_FMTM','L_ILFB','L_FCLP','L_FCLA','L_FCM','L_IFE',...
    'L_ITCr','L_ITM','L_ITCaa','L_ITCap','L_ISF','L_OM','L_OL',...
    'L_CFP','L_PIFML','L_GL','L_GI','L_GM','L_FL','L_TCf','L_TCt',...
    'L_EDL','L_FDL','L_FHL','L_FP2','L_FPP2','L_FP3','L_FPP3','L_FP4'};
MuscleData.numMuscles = length(MuscleData.muscleNames);
    
%Muscle architectural parameters
MuscleParameters = csvread('MuscleParameters_tuned.csv');

MuscleData.params = MuscleParameters;
MuscleData.Fmax = MuscleParameters(:,1);
MuscleData.lOpt = MuscleParameters(:,2);
MuscleData.lSlack = MuscleParameters(:,3);
MuscleData.alpha = MuscleParameters(:,4);
MuscleData.vMax = MuscleParameters(:,5);

%Set normallized tendon stiffness (Tk)
%Will use the same values as in the inverse simulation
MuscleData.Tk = ones(MuscleData.numMuscles,1)*100;

% Parameters of active muscle force-velocity characteristic
ActiveFVParameters = csvread('ActiveFVParameters.csv');
Fvparam(1) = 1.475*ActiveFVParameters(1); Fvparam(2) = 0.25*ActiveFVParameters(2);
Fvparam(3) = ActiveFVParameters(3) + 0.75; Fvparam(4) = ActiveFVParameters(4) - 0.027;
MuscleData.Fvparam = Fvparam;

% Parameters of active muscle force-length characteristic
Faparam = csvread('Faparam.csv');
MuscleData.Faparam = Faparam;

% Parameters of passive muscle force-length characteristic
e0 = 0.6; kpe = 4; t50 = exp(kpe * (0.2 - 0.10e1) / e0);
pp1 = (t50 - 0.10e1); t7 = exp(kpe); pp2 = (t7 - 0.10e1);
MuscleData.Fpparam = [pp1;pp2];

%% Collate joint angles, muscle-tendon lengths and moment arms
extractData = 0;
if extractData  %extract and compile results from OpenSim outputs, save to .mat file

    pathmain = pwd;
    name_dummymotion = 'dummy_motion_tinamou.mot';
    path_dummymotion = [pathmain,'\MuscleAnalysis\'];
    path_resultsMA = [pathmain,'\MuscleAnalysis\ResultsMA_tinamou\'];
    OpenSimData.numPoses = 5000;
    
    dummy_motion = importdata([path_dummymotion,name_dummymotion]);
    fid = fopen([path_dummymotion,name_dummymotion]);
    C = textscan(fid,'%s');
    fclose(fid);
    OpenSimData.Qs = zeros(OpenSimData.numPoses,6);
    for i = 1:OpenSimData.numPoses
        OpenSimData.Qs(i,1) = str2double(C{1,1}{27*i+21,1});  % hip extension
        OpenSimData.Qs(i,2) = str2double(C{1,1}{27*i+22,1});  % hip abduction
        OpenSimData.Qs(i,3) = str2double(C{1,1}{27*i+23,1});  % hip rotation
        OpenSimData.Qs(i,4) = str2double(C{1,1}{27*i+24,1});  % knee extension
        OpenSimData.Qs(i,5) = str2double(C{1,1}{27*i+27,1});  % ankle extension
        OpenSimData.Qs(i,6) = str2double(C{1,1}{27*i+30,1});  % MTP angle
    end
    
    %Import results from MuscleAnalysis

    % Musculotendon lengths
    fid = fopen([path_resultsMA,'tinamou_MuscleAnalysis_Length.sto']);
    C = textscan(fid,'%s');
    fclose(fid);
    OpenSimData.lMT = zeros(OpenSimData.numPoses,OpenSimData.numMuscles);
    for i = 1:OpenSimData.numPoses
        for j = 1:OpenSimData.numMuscles
            OpenSimData.lMT(i,j) = str2double(C{1,1}{73*i+36+j,1});
        end
    end
    
    % Hip_extension moment arms
    fid = fopen([path_resultsMA,'tinamou_MuscleAnalysis_MomentArm_L_hip_extension.sto']);
    C = textscan(fid,'%s');
    fclose(fid);
    OpenSimData.MA.hip_ext = zeros(OpenSimData.numPoses,OpenSimData.numMuscles);
    for i = 1:OpenSimData.numPoses
        for j = 1:OpenSimData.numMuscles
            OpenSimData.MA.hip_ext(i,j) = str2double(C{1,1}{73*i+36+j,1});
        end
    end
    
    % Hip_abduction moment arms
    fid = fopen([path_resultsMA,'tinamou_MuscleAnalysis_MomentArm_L_hip_abduction.sto']);
    C = textscan(fid,'%s');
    fclose(fid);
    OpenSimData.MA.hip_abd = zeros(OpenSimData.numPoses,OpenSimData.numMuscles);
    for i = 1:OpenSimData.numPoses
        for j = 1:OpenSimData.numMuscles
            OpenSimData.MA.hip_abd(i,j) = str2double(C{1,1}{73*i+36+j,1});
        end
    end
    
    % Hip_rotation moment arms
    fid = fopen([path_resultsMA,'tinamou_MuscleAnalysis_MomentArm_L_hip_rotation.sto']);
    C = textscan(fid,'%s');
    fclose(fid);
    OpenSimData.MA.hip_rot = zeros(OpenSimData.numPoses,OpenSimData.numMuscles);
    for i = 1:OpenSimData.numPoses
        for j = 1:OpenSimData.numMuscles
            OpenSimData.MA.hip_rot(i,j) = str2double(C{1,1}{73*i+36+j,1});
        end
    end
    
    % Knee_extension moment arms
    fid = fopen([path_resultsMA,'tinamou_MuscleAnalysis_MomentArm_L_knee_extension.sto']);
    C = textscan(fid,'%s');
    fclose(fid);
    OpenSimData.MA.knee_ext = zeros(OpenSimData.numPoses,OpenSimData.numMuscles);
    for i = 1:OpenSimData.numPoses
        for j = 1:OpenSimData.numMuscles
            OpenSimData.MA.knee_ext(i,j) = str2double(C{1,1}{73*i+36+j,1});
        end
    end
    
    % Ankle_extension moment arms
    fid = fopen([path_resultsMA,'tinamou_MuscleAnalysis_MomentArm_L_ankle_extension.sto']);
    C = textscan(fid,'%s');
    fclose(fid);
    OpenSimData.MA.ankle_ext = zeros(OpenSimData.numPoses,OpenSimData.numMuscles);
    for i = 1:OpenSimData.numPoses
        for j = 1:OpenSimData.numMuscles
            OpenSimData.MA.ankle_ext(i,j) = str2double(C{1,1}{73*i+36+j,1});
        end
    end
    
    % MTP_angle moment arms
    fid = fopen([path_resultsMA,'tinamou_MuscleAnalysis_MomentArm_L_MTP_angle.sto']);
    C = textscan(fid,'%s');
    fclose(fid);
    OpenSimData.MA.MTP_angle = zeros(OpenSimData.numPoses,OpenSimData.numMuscles);
    for i = 1:OpenSimData.numPoses
        for j = 1:OpenSimData.numMuscles
            OpenSimData.MA.MTP_angle(i,j) = str2double(C{1,1}{73*i+36+j,1});
        end
    end

    %Save the Data structure for future use
    save('OpenSimData.mat','OpenSimData');
    
else   %load previously saved datafile
    load('OpenSimData.mat');
end

%% Run static simulation #1: considering all MTUs together, minimizing activations
[lMtilde_results_1,FTtilde_results_1,activation_results_1,viability_1] = runHolisticStaticSimulation(MuscleData,OpenSimData,'minimizing');

%% Run static simulation #2: considering all MTUs together, maximizing activations
[lMtilde_results_2,FTtilde_results_2,activation_results_2,viability_2] = runHolisticStaticSimulation(MuscleData,OpenSimData,'maximizing');

%% Run static simulation #3: considering each MTU independently, a = 0
[lMtilde_results_3,FTtilde_results_3,viability_3] = runIndependentStaticSimulation(MuscleData,OpenSimData,0);
activation_results_3 = zeros(OpenSimData.numPoses,MuscleData.numMuscles);

%% Run static simulation #4: considering each MTU independently, a = 1
[lMtilde_results_4,FTtilde_results_4,viability_4] = runIndependentStaticSimulation(MuscleData,OpenSimData,1);
activation_results_4 = zeros(OpenSimData.numPoses,MuscleData.numMuscles);

%% Filter out inviable poses for each simulation
% These are poses for which solutions could not be found, either because it
% is not possible to simultaneously achieve Hill equilibrium and joint
% moment balance (simulations 1 and 2) or because in at least one muscle MTU
% length is less than tendon slack length (simulations 3 and 4).

%Retrieve poses that were viable for both simulations 1 and 2
common12 = intersect(find(viability_1==1),find(viability_2==1));
%Retrieve poses that were viable for both simulations 3 and 4
common34 = intersect(find(viability_3==1),find(viability_4==1));

%Retrieve poses that have lMT of FCLA < 0.11 (at extreme hip flexion, the
%wrapping ellipsoid for this muscle and FCLP misbehaves, leading to
%unrealistically high MTU lengths, so need to exclude these). Cutoff of
%0.11 m determined from histogram of lMT data and original model.
% common12_goodFCLA = intersect(common12,find(OpenSimData.lMT(:,11)<0.11));
% common34_goodFCLA = intersect(common34,find(OpenSimData.lMT(:,11)<0.11));
common12_goodFCLA = intersect(common12,find(OpenSimData.lMT(:,11)<0.08));
common34_goodFCLA = intersect(common34,find(OpenSimData.lMT(:,11)<0.08));

%Filter results and associated data, and collate into final data structure
Results.Simulations12.lMtilde1 = lMtilde_results_1(common12_goodFCLA,:);
Results.Simulations12.FTtilde1 = FTtilde_results_1(common12_goodFCLA,:);
Results.Simulations12.act1 = activation_results_1(common12_goodFCLA,:);
Results.Simulations12.lMtilde2 = lMtilde_results_2(common12_goodFCLA,:);
Results.Simulations12.FTtilde2 = FTtilde_results_2(common12_goodFCLA,:);
Results.Simulations12.act2 = activation_results_2(common12_goodFCLA,:);
Results.Simulations12.lMT = OpenSimData.lMT(common12_goodFCLA,:);
Results.Simulations12.Qs = OpenSimData.Qs(common12_goodFCLA,:);
Results.Simulations12.MA.hip_ext = OpenSimData.MA.hip_ext(common12_goodFCLA,:);
Results.Simulations12.MA.hip_abd = OpenSimData.MA.hip_abd(common12_goodFCLA,:);
Results.Simulations12.MA.hip_rot = OpenSimData.MA.hip_rot(common12_goodFCLA,:);
Results.Simulations12.MA.knee_ext = OpenSimData.MA.knee_ext(common12_goodFCLA,:);
Results.Simulations12.MA.ankle_ext = OpenSimData.MA.ankle_ext(common12_goodFCLA,:);
Results.Simulations12.MA.MTP_angle = OpenSimData.MA.MTP_angle(common12_goodFCLA,:);

Results.Simulations34.lMtilde3 = lMtilde_results_3(common34_goodFCLA,:);
Results.Simulations34.FTtilde3 = FTtilde_results_3(common34_goodFCLA,:);
Results.Simulations34.act3 = activation_results_3(common34_goodFCLA,:);
Results.Simulations34.lMtilde4 = lMtilde_results_4(common34_goodFCLA,:);
Results.Simulations34.FTtilde4 = FTtilde_results_4(common34_goodFCLA,:);
Results.Simulations34.act4 = activation_results_4(common34_goodFCLA,:);
Results.Simulations34.lMT = OpenSimData.lMT(common34_goodFCLA,:);
Results.Simulations34.Qs = OpenSimData.Qs(common34_goodFCLA,:);
Results.Simulations34.MA.hip_ext = OpenSimData.MA.hip_ext(common34_goodFCLA,:);
Results.Simulations34.MA.hip_abd = OpenSimData.MA.hip_abd(common34_goodFCLA,:);
Results.Simulations34.MA.hip_rot = OpenSimData.MA.hip_rot(common34_goodFCLA,:);
Results.Simulations34.MA.knee_ext = OpenSimData.MA.knee_ext(common34_goodFCLA,:);
Results.Simulations34.MA.ankle_ext = OpenSimData.MA.ankle_ext(common34_goodFCLA,:);
Results.Simulations34.MA.MTP_angle = OpenSimData.MA.MTP_angle(common34_goodFCLA,:);

%Tidy up workspace
clearvars -except MuscleData Results
load('OpenSimData.mat')

%% Test how 'proportional' lMtilde is with respect to joint angle
lMtilde_Proportional_Tester
