# Supplementary material for: Computational modelling of muscle fibre operating ranges in the hindlimb of a small ground bird (Eudromia elegans), with implications for modelling locomotion in extinct species
Source: PLoS Comput Biol. 2021 Apr 1;17(4):e1008843. doi: 10.1371/journal.pcbi.1008843 (PMC8016346; doi:10.1371/journal.pcbi.1008843)
Supplement: S1 Code. MATLAB code used for (a) processing raw forceplate data, (b) performing the tracking simulations, (c) performing the inverse simulation, and (d) performing the static simulations — (ZIP) [file pcbi.1008843.s007.zip › Tracking Simulation/Bounds/getBounds_Tinamou_Tracking_Walk.m]

% This script provides bounds and scaling factors for the design variables

function [bounds,scaling] = getBounds_Tinamou_Tracking_Walk(nq,jointi)

%% Bounds - must be defined in same order as DOFs are listed
% Qs -- in metres and degrees
bounds.Qs.upper = [270,   90,   90,    1,  0.18,  0.2,...  %Pelvis yaw, pitch, roll, tx, ty, tz
                     0,   30,   45,    0,    30,   45,...  %Hip extension, abduction and rotation ×2
                     0,   45,   45,    0,    45,   45,...  %Knee extension, abduction and rotation ×2
                     0,   45,   45,    0,    45,   45,...  %Ankle extension, abduction and rotation ×2
                   180,  180];                             %MTP angle ×2
bounds.Qs.lower = [-270, -90,  -90  -0.1,  0.08, -0.2,...
                    -90, -10,    0,  -90,   -10,    0,...
                   -150, -45,  -45, -150,   -45,  -45,...
                   -135, -45,  -45, -135,   -45,  -45,...
                      0,   0];
dof_roti = [jointi.pelvis.yaw:jointi.pelvis.roll,jointi.hip_ext.l:jointi.mtp.r]; %rotational degrees of freedom
bounds.Qs.upper(dof_roti) = bounds.Qs.upper(dof_roti)*pi/180;
bounds.Qs.lower(dof_roti) = bounds.Qs.lower(dof_roti)*pi/180;

% Qdots
%In radians per sec
bounds.Qdots.upper = 10*[10,10,10,10,10,10,...
                        15,10,10,15,10,10,...
                        15,10,10,15,10,10,...
                        15,10,10,15,10,10,...
                        20,20];
bounds.Qdots.lower = -bounds.Qdots.upper;
bounds.Qdots.lower(jointi.pelvis.tx) = 0;

% Qdotdots
%In radians per sec per sec
bounds.Qdotdots.upper = 200*[10,10,10,10,10,10,...
                           20,10,10,20,10,10,...
                           30,10,10,30,10,10,...
                           30,10,10,30,10,10,...
                           30,30];
bounds.Qdotdots.lower = -bounds.Qdotdots.upper;

% Torque motor activations
bounds.a_torque.lower = -ones(1,2*nq.leg);
bounds.a_torque.upper = ones(1,2*nq.leg);

% Back torque excitations
bounds.e_torque.lower = -ones(1,2*nq.leg);
bounds.e_torque.upper = ones(1,2*nq.leg);

%% Scaling
% Qs
scaling.Qs = [1,1,1,10,2,1,...
		   2,1,1,2,1,1,...
		   4,1,1,4,1,1,...
		   4,1,1,4,1,1,...
		   2,2];
bounds.Qs.lower = (bounds.Qs.lower)./scaling.Qs;
bounds.Qs.upper = (bounds.Qs.upper)./scaling.Qs;

% Qdots
scaling.Qdots      = [20,20,20,60,20,20,...
                      30,20,20,30,20,20,...
                      40,20,20,40,20,20,...
                      40,20,20,40,20,20,...
                      20,20];
bounds.Qdots.lower = (bounds.Qdots.lower)./scaling.Qdots;
bounds.Qdots.upper = (bounds.Qdots.upper)./scaling.Qdots;

% Qs and Qdots are intertwined
bounds.QsQdots.lower = zeros(1,2*nq.all);
bounds.QsQdots.upper = zeros(1,2*nq.all);
bounds.QsQdots.lower(1,1:2:end) = bounds.Qs.lower;
bounds.QsQdots.upper(1,1:2:end) = bounds.Qs.upper;
bounds.QsQdots.lower(1,2:2:end) = bounds.Qdots.lower;
bounds.QsQdots.upper(1,2:2:end) = bounds.Qdots.upper;
scaling.QsQdots                 = zeros(1,2*nq.all);
scaling.QsQdots(1,1:2:end)      = scaling.Qs ;
scaling.QsQdots(1,2:2:end)      = scaling.Qdots ;

% Qdotdots
scaling.Qdotdots = [250,250,250,150,150,150,...
                    750,500,500,750,500,500,...
                    1250,500,500,1250,500,500,...
                    1250,500,500,1250,500,500,...
                    1000,1000];
bounds.Qdotdots.lower = (bounds.Qdotdots.lower)./scaling.Qdotdots;
bounds.Qdotdots.upper = (bounds.Qdotdots.upper)./scaling.Qdotdots;
bounds.Qdotdots.lower(isnan(bounds.Qdotdots.lower)) = 0;
bounds.Qdotdots.upper(isnan(bounds.Qdotdots.upper)) = 0;

% Torque motors
scaling.ActiveTau.allTau      = 10;
scaling.ActiveTau.hipextTau   = 10;
scaling.ActiveTau.hipabdTau   = 10;
scaling.ActiveTau.hiprotTau   = 10;
scaling.ActiveTau.kneeextTau  = 10;
scaling.ActiveTau.kneeabdTau  = 10;
scaling.ActiveTau.kneerotTau  = 10;
scaling.ActiveTau.ankleextTau = 10;
scaling.ActiveTau.ankleabdTau = 10;
scaling.ActiveTau.anklerotTau = 10;
scaling.ActiveTau.mtpTau      = 10;

% Torque motor activations
scaling.a_torque = 1;

% Torque motor excitations
scaling.e_torque = 1;

% Ground reaction forces
scaling.GRF = [5,15,5];     %anteroposterior(x), vertical (y) and mediolateral (z)

%% Hard constraint
% Initial position of pelvis_tx is in O
bounds.QsQdots_0.lower = bounds.QsQdots.lower;
bounds.QsQdots_0.upper = bounds.QsQdots.upper;

end
