# Supplementary material for: Computational modelling of muscle fibre operating ranges in the hindlimb of a small ground bird (Eudromia elegans), with implications for modelling locomotion in extinct species
Source: PLoS Comput Biol. 2021 Apr 1;17(4):e1008843. doi: 10.1371/journal.pcbi.1008843 (PMC8016346; doi:10.1371/journal.pcbi.1008843)
Supplement: S1 Code. MATLAB code used for (a) processing raw forceplate data, (b) performing the tracking simulations, (c) performing the inverse simulation, and (d) performing the static simulations — (ZIP) [file pcbi.1008843.s007.zip › Tracking Simulation/CasADiFunctions/CasADiFunctions_Tinamou_Tracking.m]

% This script contains several CasADi-based functions that are
% used when solving the tracking OCP
import casadi.*

%% Functions for the sum of values to a certain exponent
etempNdofs    = SX.sym('etempNDofs',nq.all);
exponent      = SX.sym('exp',1);
JtempNdofs = 0;
for i=1:length(etempNdofs)
    JtempNdofs = JtempNdofs + etempNdofs(i).^exponent;
end
f_sumsqr_exp_kinematic_tracking=Function('f_sumsqr_exp',{etempNdofs,exponent},{JtempNdofs});

etempNforces  = SX.sym('etempNForces',4);
exponent      = SX.sym('exp',1);
JtempNforces  = 0;
for i=1:length(etempNforces)
    JtempNforces = JtempNforces + etempNforces(i).^exponent;
end
f_sumsqr_exp_forces_tracking=Function('f_sumsqr_exp',{etempNforces,exponent},{JtempNforces});

etempNforces  = SX.sym('etempNForces',6);
exponent      = SX.sym('exp',1);
JtempNforces  = 0;
for i=1:length(etempNforces)
    JtempNforces = JtempNforces + etempNforces(i).^exponent;
end
f_sumsqr_exp_forces_tracking_3D=Function('f_sumsqr_exp',{etempNforces,exponent},{JtempNforces});

etempNTorques = SX.sym('etempNTorques',2*nq.leg);
exponent      = SX.sym('exp',1);
JtempNTorques = 0;
for i=1:length(etempNTorques)
    JtempNTorques = JtempNTorques + etempNTorques(i).^exponent;
end
f_sumsqr_exp_torques=Function('f_sumsqr_exp',{etempNTorques,exponent},{JtempNTorques});


%% Torque motor activation dynamics
e_torque = SX.sym('e_torque',2*nq.leg); % excitations
a_torque = SX.sym('a_torque',2*nq.leg); % activations
dadt = TorqueMotorActivationDynamics(e_torque,a_torque);
f_TorqueMotorActivationDynamics = ...
    Function('f_TorqueMotorActivationDynamics',{e_torque,a_torque},{dadt});
