# Supplementary material for: Computational modelling of muscle fibre operating ranges in the hindlimb of a small ground bird (Eudromia elegans), with implications for modelling locomotion in extinct species
Source: PLoS Comput Biol. 2021 Apr 1;17(4):e1008843. doi: 10.1371/journal.pcbi.1008843 (PMC8016346; doi:10.1371/journal.pcbi.1008843)
Supplement: S1 Code. MATLAB code used for (a) processing raw forceplate data, (b) performing the tracking simulations, (c) performing the inverse simulation, and (d) performing the static simulations — (ZIP) [file pcbi.1008843.s007.zip › Tracking Simulation/Guess/getGuess_Tinamou_Tracking_Run.m]

% This script provides an inital guess for the predictive simulations

function guess = getGuess_Tinamou_Tracking_Run(Qs,Fs,N,nq,body_weight,scaling,time_IC,jointi,nGRF)

% Spline approximation
Qs_spline.data = zeros(size(Qs.allfilt));
Qs_spline.data(:,1) = Qs.allfilt(:,1);
Qdots_spline.data = zeros(size(Qs.allfilt));
Qdots_spline.data(:,1) = Qs.allfilt(:,1);
Qdotdots_spline.data = zeros(size(Qs.allfilt));
Qdotdots_spline.data(:,1) = Qs.allfilt(:,1);
for i = 2:size(Qs.allfilt,2)
    Qs.datafiltspline(i) = spline(Qs.allfilt(:,1),Qs.allfilt(:,i));
    [Qs_spline.data(:,i),Qdots_spline.data(:,i),...
        Qdotdots_spline.data(:,i)] = ...
        SplineEval_ppuval(Qs.datafiltspline(i),Qs.allfilt(:,1),1);
end

Fs_spline.data = zeros(size(Fs.allfilt));
Fs_spline.data(:,1) = Fs.allfilt(:,1);
for i = 2:size(Fs.allfilt,2)
    Fs.datafiltspline(i) = spline(Fs.allfilt(:,1),Fs.allfilt(:,i));
    [Fs_spline.data(:,i),~,~] = ...
        SplineEval_ppuval(Fs.datafiltspline(i),Fs.allfilt(:,1),1);
end

%% Qs: based on experimental data (inverse kinematics)
% Pelvis yaw
guess.Qs_all.data(:,jointi.pelvis.yaw) = Qs_spline.data(:,strcmp(Qs.colheaders(1,:),'Pelvis_yaw'));
% Pelvis pitch
guess.Qs_all.data(:,jointi.pelvis.pitch) = Qs_spline.data(:,strcmp(Qs.colheaders(1,:),'Pelvis_pitch'));
% Pelvis roll
guess.Qs_all.data(:,jointi.pelvis.roll) = Qs_spline.data(:,strcmp(Qs.colheaders(1,:),'Pelvis_roll'));
% Pelvis_tx
guess.Qs_all.data(:,jointi.pelvis.tx) = Qs_spline.data(:,strcmp(Qs.colheaders(1,:),'Pelvis_tx'));
% Pelvis_ty
guess.Qs_all.data(:,jointi.pelvis.ty) = Qs_spline.data(:,strcmp(Qs.colheaders(1,:),'Pelvis_ty'));
% Pelvis_ty
guess.Qs_all.data(:,jointi.pelvis.tz) = Qs_spline.data(:,strcmp(Qs.colheaders(1,:),'Pelvis_tz'));
% Hip extension
guess.Qs_all.data(:,jointi.hip_ext.l) = Qs_spline.data(:,strcmp(Qs.colheaders(1,:),'L_hip_extension'));
guess.Qs_all.data(:,jointi.hip_ext.r) = Qs_spline.data(:,strcmp(Qs.colheaders(1,:),'R_hip_extension'));
% Hip abduction
guess.Qs_all.data(:,jointi.hip_abd.l) = Qs_spline.data(:,strcmp(Qs.colheaders(1,:),'L_hip_abduction'));
guess.Qs_all.data(:,jointi.hip_abd.r) = Qs_spline.data(:,strcmp(Qs.colheaders(1,:),'R_hip_abduction'));
% Hip rotation
guess.Qs_all.data(:,jointi.hip_rot.l) = Qs_spline.data(:,strcmp(Qs.colheaders(1,:),'L_hip_rotation'));
guess.Qs_all.data(:,jointi.hip_rot.r) = Qs_spline.data(:,strcmp(Qs.colheaders(1,:),'R_hip_rotation'));
% Knee extension
guess.Qs_all.data(:,jointi.knee_ext.l) = Qs_spline.data(:,strcmp(Qs.colheaders(1,:),'L_knee_extension'));
guess.Qs_all.data(:,jointi.knee_ext.r) = Qs_spline.data(:,strcmp(Qs.colheaders(1,:),'R_knee_extension'));
% Knee abduction
guess.Qs_all.data(:,jointi.knee_abd.l) = Qs_spline.data(:,strcmp(Qs.colheaders(1,:),'L_knee_abduction'));
guess.Qs_all.data(:,jointi.knee_abd.r) = Qs_spline.data(:,strcmp(Qs.colheaders(1,:),'R_knee_abduction'));
% Knee rotation
guess.Qs_all.data(:,jointi.knee_rot.l) = Qs_spline.data(:,strcmp(Qs.colheaders(1,:),'L_knee_rotation'));
guess.Qs_all.data(:,jointi.knee_rot.r) = Qs_spline.data(:,strcmp(Qs.colheaders(1,:),'R_knee_rotation'));
% Ankle extension
guess.Qs_all.data(:,jointi.ankle_ext.l) = Qs_spline.data(:,strcmp(Qs.colheaders(1,:),'L_ankle_extension'));
guess.Qs_all.data(:,jointi.ankle_ext.r) = Qs_spline.data(:,strcmp(Qs.colheaders(1,:),'R_ankle_extension'));
% Ankle abduction
guess.Qs_all.data(:,jointi.ankle_abd.l) = Qs_spline.data(:,strcmp(Qs.colheaders(1,:),'L_ankle_abduction'));
guess.Qs_all.data(:,jointi.ankle_abd.r) = Qs_spline.data(:,strcmp(Qs.colheaders(1,:),'R_ankle_abduction'));
% Ankle rotation
guess.Qs_all.data(:,jointi.ankle_rot.l) = Qs_spline.data(:,strcmp(Qs.colheaders(1,:),'L_ankle_rotation'));
guess.Qs_all.data(:,jointi.ankle_rot.r) = Qs_spline.data(:,strcmp(Qs.colheaders(1,:),'R_ankle_rotation'));
% MTP angle
guess.Qs_all.data(:,jointi.mtp.l) = Qs_spline.data(:,strcmp(Qs.colheaders(1,:),'L_MTP_angle'));
guess.Qs_all.data(:,jointi.mtp.r) = Qs_spline.data(:,strcmp(Qs.colheaders(1,:),'R_MTP_angle'));

% Interpolation
Qs_time = Qs_spline.data(:,strcmp(Qs.colheaders(1,:),'time'));
time_expi.Qs(1) = find(round(Qs_time,3) == round(time_IC(1),3));
time_expi.Qs(2) = find(round(Qs_time,3) == round(time_IC(2),3));
step = (Qs_time(time_expi.Qs(2))-Qs_time(time_expi.Qs(1)))/(N-1);
interval = Qs_time(time_expi.Qs(1)):step:Qs_time(time_expi.Qs(2));
guess.Qs = interp1(round(Qs_time,4),guess.Qs_all.data,round(interval,4));
% guess.Qs(:,jointi.pelvis.tx) = guess.Qs(:,jointi.pelvis.tx) - ....
%     guess.Qs(1,jointi.pelvis.tx);

%% Qdots: based on spline approximation of filtered Qs
% Pelvis yaw
guess.Qdots_all.data(:,jointi.pelvis.yaw) = Qdots_spline.data(:,strcmp(Qs.colheaders(1,:),'Pelvis_yaw'));
% Pelvis pitch
guess.Qdots_all.data(:,jointi.pelvis.pitch) = Qdots_spline.data(:,strcmp(Qs.colheaders(1,:),'Pelvis_pitch'));
% Pelvis roll
guess.Qdots_all.data(:,jointi.pelvis.roll) = Qdots_spline.data(:,strcmp(Qs.colheaders(1,:),'Pelvis_roll'));
% Pelvis_tx
guess.Qdots_all.data(:,jointi.pelvis.tx) = Qdots_spline.data(:,strcmp(Qs.colheaders(1,:),'Pelvis_tx'));
% Pelvis_ty
guess.Qdots_all.data(:,jointi.pelvis.ty) = Qdots_spline.data(:,strcmp(Qs.colheaders(1,:),'Pelvis_ty'));
% Pelvis_tz
guess.Qdots_all.data(:,jointi.pelvis.tz) = Qdots_spline.data(:,strcmp(Qs.colheaders(1,:),'Pelvis_tz'));
% Hip extension
guess.Qdots_all.data(:,jointi.hip_ext.l) = Qdots_spline.data(:,strcmp(Qs.colheaders(1,:),'L_hip_extension'));
guess.Qdots_all.data(:,jointi.hip_ext.r) = Qdots_spline.data(:,strcmp(Qs.colheaders(1,:),'R_hip_extension'));
% Hip abduction
guess.Qdots_all.data(:,jointi.hip_abd.l) = Qdots_spline.data(:,strcmp(Qs.colheaders(1,:),'L_hip_abduction'));
guess.Qdots_all.data(:,jointi.hip_abd.r) = Qdots_spline.data(:,strcmp(Qs.colheaders(1,:),'R_hip_abduction'));
% Hip rotation
guess.Qdots_all.data(:,jointi.hip_rot.l) = Qdots_spline.data(:,strcmp(Qs.colheaders(1,:),'L_hip_rotation'));
guess.Qdots_all.data(:,jointi.hip_rot.r) = Qdots_spline.data(:,strcmp(Qs.colheaders(1,:),'R_hip_rotation'));
% Knee extension
guess.Qdots_all.data(:,jointi.knee_ext.l) = Qdots_spline.data(:,strcmp(Qs.colheaders(1,:),'L_knee_extension'));
guess.Qdots_all.data(:,jointi.knee_ext.r) = Qdots_spline.data(:,strcmp(Qs.colheaders(1,:),'R_knee_extension'));
% Knee abduction
guess.Qdots_all.data(:,jointi.knee_abd.l) = Qdots_spline.data(:,strcmp(Qs.colheaders(1,:),'L_knee_abduction'));
guess.Qdots_all.data(:,jointi.knee_abd.r) = Qdots_spline.data(:,strcmp(Qs.colheaders(1,:),'R_knee_abduction'));
% Knee rotation
guess.Qdots_all.data(:,jointi.knee_rot.l) = Qdots_spline.data(:,strcmp(Qs.colheaders(1,:),'L_knee_rotation'));
guess.Qdots_all.data(:,jointi.knee_rot.r) = Qdots_spline.data(:,strcmp(Qs.colheaders(1,:),'R_knee_rotation'));
% Ankle extension
guess.Qdots_all.data(:,jointi.ankle_ext.l) = Qdots_spline.data(:,strcmp(Qs.colheaders(1,:),'L_ankle_extension'));
guess.Qdots_all.data(:,jointi.ankle_ext.r) = Qdots_spline.data(:,strcmp(Qs.colheaders(1,:),'R_ankle_extension'));
% Ankle abduction
guess.Qdots_all.data(:,jointi.ankle_abd.l) = Qdots_spline.data(:,strcmp(Qs.colheaders(1,:),'L_ankle_abduction'));
guess.Qdots_all.data(:,jointi.ankle_abd.r) = Qdots_spline.data(:,strcmp(Qs.colheaders(1,:),'R_ankle_abduction'));
% Ankle rotation
guess.Qdots_all.data(:,jointi.ankle_rot.l) = Qdots_spline.data(:,strcmp(Qs.colheaders(1,:),'L_ankle_rotation'));
guess.Qdots_all.data(:,jointi.ankle_rot.r) = Qdots_spline.data(:,strcmp(Qs.colheaders(1,:),'R_ankle_rotation'));
% MTP angle
guess.Qdots_all.data(:,jointi.mtp.l) = Qdots_spline.data(:,strcmp(Qs.colheaders(1,:),'L_MTP_angle'));
guess.Qdots_all.data(:,jointi.mtp.r) = Qdots_spline.data(:,strcmp(Qs.colheaders(1,:),'R_MTP_angle'));

% Interpolation
guess.Qdots = interp1(round(Qs_time,4),guess.Qdots_all.data,...
    round(interval,4));

%% Qs and Qdots are intertwined
guess.QsQdots = zeros(N,2*nq.all);
guess.QsQdots(:,1:2:end) = guess.Qs;
guess.QsQdots(:,2:2:end) = guess.Qdots;

%% Qdotdots
% Pelvis yaw
guess.Qdotdots_all.data(:,jointi.pelvis.yaw) = Qdotdots_spline.data(:,strcmp(Qs.colheaders(1,:),'Pelvis_yaw'));
% Pelvis pitch
guess.Qdotdots_all.data(:,jointi.pelvis.pitch) = Qdotdots_spline.data(:,strcmp(Qs.colheaders(1,:),'Pelvis_pitch'));
% Pelvis roll
guess.Qdotdots_all.data(:,jointi.pelvis.roll) = Qdotdots_spline.data(:,strcmp(Qs.colheaders(1,:),'Pelvis_roll'));
% Pelvis_tx
guess.Qdotdots_all.data(:,jointi.pelvis.tx) = Qdotdots_spline.data(:,strcmp(Qs.colheaders(1,:),'Pelvis_tx'));
% Pelvis_ty
guess.Qdotdots_all.data(:,jointi.pelvis.ty) = Qdotdots_spline.data(:,strcmp(Qs.colheaders(1,:),'Pelvis_ty'));
% Pelvis_tz
guess.Qdotdots_all.data(:,jointi.pelvis.tz) = Qdotdots_spline.data(:,strcmp(Qs.colheaders(1,:),'Pelvis_tz'));
% Hip extension
guess.Qdotdots_all.data(:,jointi.hip_ext.l) = Qdotdots_spline.data(:,strcmp(Qs.colheaders(1,:),'L_hip_extension'));
guess.Qdotdots_all.data(:,jointi.hip_ext.r) = Qdotdots_spline.data(:,strcmp(Qs.colheaders(1,:),'R_hip_extension'));
% Hip abduction
guess.Qdotdots_all.data(:,jointi.hip_abd.l) = Qdotdots_spline.data(:,strcmp(Qs.colheaders(1,:),'L_hip_abduction'));
guess.Qdotdots_all.data(:,jointi.hip_abd.r) = Qdotdots_spline.data(:,strcmp(Qs.colheaders(1,:),'R_hip_abduction'));
% Hip rotation
guess.Qdotdots_all.data(:,jointi.hip_rot.l) = Qdotdots_spline.data(:,strcmp(Qs.colheaders(1,:),'L_hip_rotation'));
guess.Qdotdots_all.data(:,jointi.hip_rot.r) = Qdotdots_spline.data(:,strcmp(Qs.colheaders(1,:),'R_hip_rotation'));
% Knee extension
guess.Qdotdots_all.data(:,jointi.knee_ext.l) = Qdotdots_spline.data(:,strcmp(Qs.colheaders(1,:),'L_knee_extension'));
guess.Qdotdots_all.data(:,jointi.knee_ext.r) = Qdotdots_spline.data(:,strcmp(Qs.colheaders(1,:),'R_knee_extension'));
% Knee abduction
guess.Qdotdots_all.data(:,jointi.knee_abd.l) = Qdotdots_spline.data(:,strcmp(Qs.colheaders(1,:),'L_knee_abduction'));
guess.Qdotdots_all.data(:,jointi.knee_abd.r) = Qdotdots_spline.data(:,strcmp(Qs.colheaders(1,:),'R_knee_abduction'));
% Knee rotation
guess.Qdotdots_all.data(:,jointi.knee_rot.l) = Qdotdots_spline.data(:,strcmp(Qs.colheaders(1,:),'L_knee_rotation'));
guess.Qdotdots_all.data(:,jointi.knee_rot.r) = Qdotdots_spline.data(:,strcmp(Qs.colheaders(1,:),'R_knee_rotation'));
% Ankle extension
guess.Qdotdots_all.data(:,jointi.ankle_ext.l) = Qdotdots_spline.data(:,strcmp(Qs.colheaders(1,:),'L_ankle_extension'));
guess.Qdotdots_all.data(:,jointi.ankle_ext.r) = Qdotdots_spline.data(:,strcmp(Qs.colheaders(1,:),'R_ankle_extension'));
% Ankle abduction
guess.Qdotdots_all.data(:,jointi.ankle_abd.l) = Qdotdots_spline.data(:,strcmp(Qs.colheaders(1,:),'L_ankle_abduction'));
guess.Qdotdots_all.data(:,jointi.ankle_abd.r) = Qdotdots_spline.data(:,strcmp(Qs.colheaders(1,:),'R_ankle_abduction'));
% Ankle rotation
guess.Qdotdots_all.data(:,jointi.ankle_rot.l) = Qdotdots_spline.data(:,strcmp(Qs.colheaders(1,:),'L_ankle_rotation'));
guess.Qdotdots_all.data(:,jointi.ankle_rot.r) = Qdotdots_spline.data(:,strcmp(Qs.colheaders(1,:),'R_ankle_rotation'));
% MTP angle
guess.Qdotdots_all.data(:,jointi.mtp.l) = Qdotdots_spline.data(:,strcmp(Qs.colheaders(1,:),'L_MTP_angle'));
guess.Qdotdots_all.data(:,jointi.mtp.r) = Qdotdots_spline.data(:,strcmp(Qs.colheaders(1,:),'R_MTP_angle'));

% Interpolation
guess.Qdotdots = interp1(round(Qs_time,4),guess.Qdotdots_all.data,...
    round(interval,4));

%% Forces: based on experimental data
% Left anteroposterior force
guess.Fs_all.data(:,1) = Fs_spline.data(:,strcmp(Fs.colheaders(1,:),'L_ground_force_vx'));
% Left vertical force
guess.Fs_all.data(:,2) = Fs_spline.data(:,strcmp(Fs.colheaders(1,:),'L_ground_force_vy'));
% Right anteroposterior force
guess.Fs_all.data(:,3) = Fs_spline.data(:,strcmp(Fs.colheaders(1,:),'R_ground_force_vx'));
% Right vertical force
guess.Fs_all.data(:,4) = Fs_spline.data(:,strcmp(Fs.colheaders(1,:),'R_ground_force_vy'));

% Interpolation
guess.Fs = interp1(round(Qs_time,4),guess.Fs_all.data,round(interval,4));

%% Torque actuators
guess.a_torque = 0.1*ones(N,2*nq.leg); %torque activation (state)
guess.e_torque = 0.1*ones(N,2*nq.leg); %torque excitation (control)

%% Scaling
guess.QsQdots   = guess.QsQdots./repmat(scaling.QsQdots,N,1);
guess.Qdotdots  = guess.Qdotdots./repmat(scaling.Qdotdots,N,1);
guess.Fs        = guess.Fs./repmat(scaling.GRF([1,2,1,2]),N,1);

end
